# Supplementary material for: A domain sequence approach to pangenomics: applications to Escherichia coli
Source: F1000Res. 2013 May 29;1:19. Originally published 2012 Oct 1. [Version 2] doi: 10.12688/f1000research.1-19.v2 (PMC3901455; doi:10.12688/f1000research.1-19.v2)
Supplement: The 347 text files show the results from scanning each of the fasta-files against the Pfam-A database [file f1000research-1-1101-s0002.tgz › Escherichia_coli_DEC9C_BIOID50993.txt]

#                                                                            --- full sequence --- -------------- this domain -------------   hmm coord   ali coord   env coord
# target name        accession   tlen query name           accession   qlen   E-value  score  bias   #  of  c-Evalue  i-Evalue  score  bias  from    to  from    to  from    to  acc description of target
#------------------- ---------- ----- -------------------- ---------- ----- --------- ------ ----- --- --- --------- --------- ------ ----- ----- ----- ----- ----- ----- ----- ---- ---------------------
HTH_31               PF13560.1     64 seq3_BIOID50993      -             89   6.7e-11   42.0   0.0   1   1   8.8e-14     4e-10   39.6   0.0     4    45    35    75    34    87 0.84 Helix-turn-helix domain
HTH_3                PF01381.17    55 seq3_BIOID50993      -             89   2.6e-09   36.6   0.1   1   1   1.7e-12   7.6e-09   35.1   0.0     1    38    37    74    37    85 0.96 Helix-turn-helix
HTH_19               PF12844.2     64 seq3_BIOID50993      -             89     3e-08   33.4   0.0   1   1   3.4e-11   1.5e-07   31.1   0.0     3    49    36    81    36    88 0.83 Helix-turn-helix domain
Phage_lambd_GpG      PF06894.6    127 seq7_BIOID50993      -             95   2.1e-29  101.5   0.4   1   1   1.8e-33   2.4e-29  101.3   0.3    50   127     1    79     1    79 0.96 Bacteriophage lambda minor tail protein (GpG)
DUF4329              PF14220.1    124 seq8_BIOID50993      -            314   1.7e-37  128.3   1.0   1   1   3.9e-41   2.6e-37  127.6   0.7     2   116   182   299   181   305 0.95 Domain of unknown function (DUF4329)
RHS                  PF03527.9     41 seq8_BIOID50993      -            314     6e-21   73.8   0.4   1   1   1.8e-24   1.2e-20   72.8   0.3     1    41    46    86    46    86 0.98 RHS protein
Phage_fiber_C        PF06820.7     64 seq9_BIOID50993      -            129   2.1e-34  117.3   0.5   1   1   2.2e-38     3e-34  116.8   0.3     1    64    68   129    68   129 0.99 Putative prophage tail fibre C-terminus
Transaldolase        PF00923.14   287 seq11_BIOID50993     -            338  2.6e-104  348.2   0.3   1   1  2.2e-108    3e-104  348.0   0.2     1   287    35   334    35   334 0.95 Transaldolase
Phage_integrase      PF00589.17   173 seq13_BIOID50993     -            356   5.9e-35  120.3   0.0   1   1   2.6e-38   1.2e-34  119.3   0.0     2   170   179   346   178   349 0.97 Phage integrase family
Phage_integ_N        PF09003.5     81 seq13_BIOID50993     -            356   1.3e-26   92.0   0.5   1   1     6e-30   2.7e-26   90.9   0.0     1    81     1    76     1    76 0.97 Bacteriophage lambda integrase, N-terminal domain
Phage_integr_N       PF02899.12    84 seq13_BIOID50993     -            356   1.5e-10   40.9   0.1   1   1   3.4e-13   1.5e-09   37.7   0.0     2    84    81   158    80   158 0.94 Phage integrase, N-terminal SAM-like domain
gpW                  PF02831.10    68 seq16_BIOID50993     -             68   9.5e-37  124.2   1.1   1   1   7.6e-41     1e-36  124.1   0.8     1    68     1    68     1    68 0.99 gpW
BPD_transp_1         PF00528.17   185 seq20_BIOID50993     -            247   2.2e-14   53.2  19.0   1   1   1.5e-17     2e-13   50.1  13.2    43   183    94   242    36   244 0.75 Binding-protein-dependent transport system inner membrane component
Ail_Lom              PF06316.6    199 seq21_BIOID50993     -            199  1.4e-123  409.7   5.4   1   1  2.2e-127  1.5e-123  409.5   3.7     1   199     1   199     1   199 1.00 Enterobacterial Ail/Lom protein
OMP_b-brl            PF13505.1    176 seq21_BIOID50993     -            199   2.1e-23   83.0   5.6   1   1   3.6e-27   2.5e-23   82.8   3.9     7   176    16   199     6   199 0.82 Outer membrane protein beta-barrel domain
Phage_fiber_C        PF06820.7     64 seq22_BIOID50993     -            129   2.1e-34  117.3   0.5   1   1   2.2e-38     3e-34  116.8   0.3     1    64    68   129    68   129 0.99 Putative prophage tail fibre C-terminus
phage_tail_N         PF08400.5    134 seq23_BIOID50993     -             30   1.9e-08   33.9   0.0   1   1   1.4e-12   1.9e-08   33.9   0.0    35    62     2    29     1    30 0.93 Prophage tail fibre N-terminal
Y1_Tnp               PF01797.11   121 seq24_BIOID50993     -            143   2.1e-40  137.2   0.0   1   1   1.8e-44   2.5e-40  136.9   0.0     2   121    20   139    19   139 0.99 Transposase IS200 like
BPD_transp_1         PF00528.17   185 seq25_BIOID50993     -            264   5.3e-20   71.5  16.3   1   1   3.9e-24   5.3e-20   71.5  11.3     2   181    75   253    74   257 0.90 Binding-protein-dependent transport system inner membrane component
Phage_portal_2       PF05136.8    355 seq36_BIOID50993     -            533  8.2e-105  350.1   1.3   1   1  7.3e-109    1e-104  349.8   0.9     2   355    30   401    29   401 0.98 Phage portal protein, lambda family
rve                  PF00665.21   120 seq38_BIOID50993     -            248   6.5e-28   97.1   0.0   1   1   4.3e-31   1.2e-27   96.3   0.0     2   120    76   192    75   192 0.98 Integrase core domain
rve_3                PF13683.1     67 seq38_BIOID50993     -            248   7.4e-15   54.1   0.3   1   1   5.9e-18   1.6e-14   53.0   0.2     2    67   164   230   163   230 0.96 Integrase core domain
DDE_Tnp_IS240        PF13610.1    140 seq38_BIOID50993     -            248   1.4e-12   47.6   0.0   1   1   7.5e-16   2.1e-12   47.1   0.0     2   139    81   222    80   223 0.90 DDE domain
rve_2                PF13333.1     52 seq38_BIOID50993     -            248   4.3e-10   39.3   0.2   1   1     3e-13   8.3e-10   38.4   0.1     1    50   182   236   182   237 0.90 Integrase core domain
HTH_21               PF13276.1     60 seq38_BIOID50993     -            248   7.2e-09   35.4   0.1   1   1     6e-12   1.6e-08   34.2   0.0     9    58     4    52     2    56 0.90 HTH-like domain
Phage_antitermQ      PF06530.7    126 seq40_BIOID50993     -            121   4.9e-55  184.3   0.4   1   1   3.9e-59   5.4e-55  184.2   0.3     1   121     1   121     1   121 0.99 Phage antitermination protein Q
Phage_lambda_P       PF06992.6    233 seq46_BIOID50993     -            233  1.4e-166  551.3   4.1   1   1  1.1e-170  1.6e-166  551.1   2.9     1   233     1   233     1   233 1.00 Replication protein P
SecE                 PF00584.15    57 seq48_BIOID50993     -            127   2.4e-21   74.9   1.0   1   1   1.8e-25   2.4e-21   74.9   0.7     2    56    68   122    67   123 0.97 SecE/Sec61-gamma subunits of protein translocation complex
MurB_C               PF02873.11   105 seq49_BIOID50993     -            342   5.3e-42  141.7   0.0   1   1   1.3e-45   9.1e-42  140.9   0.0     1   105   203   330   203   330 0.99 UDP-N-acetylenolpyruvoylglucosamine reductase, C-terminal domain
FAD_binding_4        PF01565.18   139 seq49_BIOID50993     -            342   7.3e-28   96.6   0.0   1   1   8.6e-31   5.9e-27   93.7   0.0     2   138    18   149    17   150 0.91 FAD binding domain
Lambda_tail_I        PF06805.7     82 seq50_BIOID50993     -            273   8.9e-22   76.6   0.0   1   1   1.1e-25   1.5e-21   75.8   0.0     2    82    14    97    13    97 0.98 Bacteriophage lambda tail assembly protein I
Big_2                PF02368.13    79 seq51_BIOID50993     -            250   4.2e-11   42.4  11.0   1   1   6.2e-15   4.2e-11   42.4   7.6     1    76   160   237   160   244 0.95 Bacterial Ig-like domain (group 2)
Autotransporter      PF03797.14   265 seq52_BIOID50993     -           1054   3.8e-55  186.9  18.3   1   1   5.5e-59   3.8e-55  186.9  12.7     2   264   754  1037   753  1038 0.98 Autotransporter beta-domain
ESPR                 PF13018.1     24 seq52_BIOID50993     -           1054   1.8e-08   33.5   0.0   1   1   6.1e-12   4.2e-08   32.3   0.0     2    24    21    43    21    43 0.98 Extended Signal Peptide of Type V secretion system
DUF932               PF06067.6    239 seq53_BIOID50993     -            272   8.1e-63  211.7   0.0   1   1   6.8e-67   9.3e-63  211.5   0.0     1   239    36   261    36   261 0.99 Domain of unknown function (DUF932)
DUF3672              PF12421.3    136 seq54_BIOID50993     -            368   1.2e-41  141.8   0.4   1   1   4.1e-45   2.8e-41  140.7   0.0     1   135   186   326   186   327 0.89 Fibronectin type III protein
DUF1983              PF09327.6     81 seq54_BIOID50993     -            368   3.8e-27   93.9   2.6   1   1   5.6e-31   3.8e-27   93.9   1.8     1    81    82   162    82   162 0.99 Domain of unknown function (DUF1983)
Transp_cyt_pur       PF02133.10   439 seq57_BIOID50993     -            419   1.2e-83  281.0  48.4   1   1   9.7e-88   1.3e-83  280.8  33.5     1   438    11   397    11   398 0.98 Permease for cytosine/purines, uracil, thiamine, allantoin
DUF1076              PF06416.7    113 seq58_BIOID50993     -            191   4.8e-45  151.7   0.1   1   1   5.5e-49   7.5e-45  151.1   0.1     7   113    87   189    79   189 0.93 Protein of unknown function (DUF1076)
TcdB_N               PF12918.2     66 seq64_BIOID50993     -            215   4.8e-11   42.4   0.4   1   1   3.5e-15   4.8e-11   42.4   0.3     1    49   163   209   163   215 0.92 TcdB toxin N-terminal helical domain
DUF3927              PF13064.1     46 seq65_BIOID50993     -             52   2.9e-22   77.7  11.8   1   1   2.3e-26   3.1e-22   77.6   8.2     1    46     3    48     3    48 0.98 Protein of unknown function (DUF3927)
SieB                 PF14163.1    151 seq66_BIOID50993     -            179     7e-22   77.5   0.2   1   1   6.1e-26   8.3e-22   77.2   0.1     2   149    22   175    21   177 0.88 Superinfection exclusion protein B
Packaging_FI         PF14000.1    125 seq67_BIOID50993     -            145   1.1e-44  151.4   2.9   1   1   9.3e-49   1.3e-44  151.3   2.0     1   125    15   142    15   142 0.99 DNA packaging protein FI
NusG                 PF02357.14    92 seq68_BIOID50993     -            181   5.3e-25   87.3   0.0   1   1   1.1e-28   7.7e-25   86.8   0.0     1    92     7   106     7   106 0.93 Transcription termination factor nusG
KOW                  PF00467.24    32 seq68_BIOID50993     -            181   1.3e-08   33.9   0.1   1   1   9.1e-12   6.2e-08   31.7   0.0     1    28   130   161   130   165 0.86 KOW motif
BPD_transp_1         PF00528.17   185 seq69_BIOID50993     -            368   2.8e-26   92.0  10.4   1   1     2e-30   2.8e-26   92.0   7.2     2   183   175   361   174   363 0.94 Binding-protein-dependent transport system inner membrane component
phage_tail_N         PF08400.5    134 seq70_BIOID50993     -            311   1.7e-61  205.6   0.2   1   1   3.8e-65   1.7e-61  205.6   0.1     1   134     1   134     1   134 0.99 Prophage tail fibre N-terminal
CarboxypepD_reg      PF13620.1     82 seq70_BIOID50993     -            311   5.2e-08   32.7   0.3   1   1   2.9e-11   1.3e-07   31.4   0.2     1    74     4    82     4    89 0.82 Carboxypeptidase regulatory-like domain
Collagen             PF01391.13    60 seq70_BIOID50993     -            311   1.2e-06   27.8  14.6   1   1   6.6e-10     3e-06   26.5  10.1    10    44   251   285   247   289 0.44 Collagen triple helix repeat (20 copies)
Usp                  PF00582.21   140 seq72_BIOID50993     -            144   5.2e-21   75.1   0.0   1   1   4.3e-25   5.9e-21   75.0   0.0     2   140     3   138     2   138 0.98 Universal stress protein family
SBP_bac_8            PF13416.1    281 seq74_BIOID50993     -            348   6.4e-43  147.3   7.8   1   1   3.2e-46   8.7e-43  146.9   5.4     2   278    42   313    41   317 0.91 Bacterial extracellular solute-binding protein
SBP_bac_6            PF13343.1    242 seq74_BIOID50993     -            348   3.9e-41  140.8   3.7   1   1   1.8e-44     5e-41  140.5   2.5     4   241    77   323    74   324 0.92 Bacterial extracellular solute-binding protein
SBP_bac_11           PF13531.1    231 seq74_BIOID50993     -            348   3.9e-16   59.2   0.0   1   1   2.2e-19   6.1e-16   58.6   0.0    16   223    42   285    37   293 0.82 Bacterial extracellular solute-binding protein
SBP_bac_1            PF01547.20   314 seq74_BIOID50993     -            348   1.1e-13   51.5  11.0   1   1   7.2e-17     2e-13   50.6   7.6    12   313    40   284    31   285 0.74 Bacterial extracellular solute-binding protein
Lipoprotein_8        PF02030.10   493 seq74_BIOID50993     -            348   1.5e-09   36.8   0.1   1   1   2.1e-12   5.7e-09   34.8   0.0    21    98    22   104     1   114 0.76 Hypothetical lipoprotein (MG045 family)
MoCF_biosynth        PF00994.19   144 seq79_BIOID50993     -            195   9.4e-28   96.2   0.0   1   1   8.5e-32   1.2e-27   95.9   0.0     2   138     8   147     7   152 0.88 Probable molybdopterin binding domain
DUF303               PF03629.13   255 seq83_BIOID50993     -            603     1e-29  103.4   0.0   1   1     2e-33   1.4e-29  103.0   0.0     1   200    64   295    64   355 0.80 Domain of unknown function (DUF303)
DUF1737              PF08410.5     54 seq83_BIOID50993     -            603   1.3e-16   60.0   0.0   1   1   4.6e-20   3.1e-16   58.7   0.0     1    53     1    50     1    51 0.96 Domain of unknown function (DUF1737)
Phage_lambd_GpG      PF06894.6    127 seq86_BIOID50993     -            143   5.8e-56  187.4   1.0   1   1     5e-60   6.8e-56  187.2   0.7     1   127     1   127     1   127 0.98 Bacteriophage lambda minor tail protein (GpG)
Phage_attach         PF05354.6    117 seq87_BIOID50993     -            117     4e-63  210.0   0.1   1   1   6.4e-67   4.4e-63  209.9   0.1     1   117     1   117     1   117 1.00 Phage Head-Tail Attachment
Gifsy-2              PF13856.1     95 seq87_BIOID50993     -            117   1.4e-30  105.1   0.0   1   1   2.4e-34   1.7e-30  104.9   0.0     1    95     4   105     4   105 0.99 ATP-binding sugar transporter from pro-phage
Phage_fiber_2        PF03406.8     44 seq88_BIOID50993     -            559   2.8e-62  206.0  32.6   1   3   1.2e-24   8.5e-21   73.2   3.2     4    44    42    82    41    82 0.96 Phage tail fibre repeat
Phage_fiber_2        PF03406.8     44 seq88_BIOID50993     -            559   2.8e-62  206.0  32.6   2   3   1.3e-24   9.2e-21   73.1   4.1     1    44    83   126    83   126 0.97 Phage tail fibre repeat
Phage_fiber_2        PF03406.8     44 seq88_BIOID50993     -            559   2.8e-62  206.0  32.6   3   3   3.7e-24   2.6e-20   71.6   4.4     1    42   127   168   127   170 0.95 Phage tail fibre repeat
Collar               PF07484.7     57 seq88_BIOID50993     -            559   4.4e-12   45.4   1.8   1   1   2.5e-15   1.7e-11   43.6   0.1     1    56   338   384   338   385 0.97 Phage Tail Collar Domain
TcdA_TcdB            PF12919.2    514 seq92_BIOID50993     -            467  1.2e-194  647.5  24.0   1   1  2.3e-198  1.6e-194  647.1  16.6     1   386    35   413    35   463 0.94 TcdA/TcdB catalytic glycosyltransferase domain
Gly_transf_sug       PF04488.10   103 seq92_BIOID50993     -            467   1.1e-11   44.8   2.1   1   1   8.3e-15   5.7e-11   42.6   1.5    23    92   191   264    48   279 0.84 Glycosyltransferase sugar-binding region containing DXD motif
Antirestrict         PF03230.8     94 seq94_BIOID50993     -            161   4.8e-39  132.1   0.2   1   1   4.7e-43   6.4e-39  131.7   0.1     1    94    64   161    64   161 0.98 Antirestriction protein
HTH_AraC             PF00165.18    42 seq95_BIOID50993     -            237   6.9e-15   54.2   1.7   1   2   1.6e-09   1.1e-05   24.9   0.0     1    35   141   175   141   181 0.89 Bacterial regulatory helix-turn-helix proteins, AraC family
HTH_AraC             PF00165.18    42 seq95_BIOID50993     -            237   6.9e-15   54.2   1.7   2   2     3e-10   2.1e-06   27.2   0.4    14    38   202   227   200   231 0.91 Bacterial regulatory helix-turn-helix proteins, AraC family
HTH_18               PF12833.2     81 seq95_BIOID50993     -            237   1.7e-09   37.5   0.1   1   1   4.7e-13   3.2e-09   36.6   0.1     2    80   155   231   154   232 0.91 Helix-turn-helix domain
IpaB_EvcA            PF03278.8    153 seq100_BIOID50993    -            196   1.8e-63  212.2   4.2   1   1   1.5e-67   2.1e-63  211.9   2.9     1   152    39   184    39   185 0.99 IpaB/EvcA family
DUF1076              PF06416.7    113 seq101_BIOID50993    -            195   4.1e-43  145.5   0.1   1   1     6e-47   8.3e-43  144.5   0.0    12   113    92   193    84   193 0.96 Protein of unknown function (DUF1076)
HisG                 PF01634.13   163 seq102_BIOID50993    -            299   8.2e-55  184.7   0.0   1   1   1.7e-58   1.2e-54  184.1   0.0     1   163    53   221    53   221 0.94 ATP phosphoribosyltransferase
HisG_C               PF08029.6     75 seq102_BIOID50993    -            299   5.6e-28   96.5   0.1   1   1   2.2e-31   1.5e-27   95.2   0.0     1    75   222   297   222   297 0.98 HisG, C-terminal domain
BPL_LplA_LipB        PF03099.14   125 seq103_BIOID50993    -            321   5.1e-21   74.8   0.0   1   1   1.7e-24   7.6e-21   74.2   0.0     4   125    86   208    83   208 0.89 Biotin/lipoate A/B protein ligase family
HTH_11               PF08279.7     55 seq103_BIOID50993    -            321   8.4e-13   47.6   0.0   1   1   4.4e-16     2e-12   46.4   0.0     4    54     9    58     8    59 0.92 HTH domain
BPL_C                PF02237.12    48 seq103_BIOID50993    -            321   1.6e-11   43.5   0.2   1   1   8.9e-15   4.1e-11   42.2   0.1     1    48   271   317   271   317 0.97 Biotin protein ligase C terminal domain
CsiD                 PF08943.5    297 seq104_BIOID50993    -            360  1.2e-148  493.6   0.2   1   1  2.6e-152  1.8e-148  493.1   0.0     1   297    55   350    55   350 1.00 CsiD
TauD                 PF02668.11   258 seq104_BIOID50993    -            360   4.5e-11   42.7   0.1   1   1   9.8e-15   6.7e-11   42.2   0.1    33   256   123   344    98   346 0.80 Taurine catabolism dioxygenase TauD, TfdA family
Ribosomal_L11_N      PF03946.9     60 seq107_BIOID50993    -            142   3.2e-32  109.6   0.3   1   1   8.7e-36   5.9e-32  108.7   0.2     1    60     8    67     8    67 0.99 Ribosomal protein L11, N-terminal domain
Ribosomal_L11        PF00298.14    69 seq107_BIOID50993    -            142   6.6e-29   99.7   2.9   1   1   1.8e-32   1.2e-28   98.8   2.0     1    69    72   140    72   140 0.99 Ribosomal protein L11, RNA binding domain
Minor_tail_Z         PF06763.6    189 seq109_BIOID50993    -            191   4.9e-73  244.7  11.1   1   1   5.4e-77   7.3e-73  244.1   7.7     1   189     3   191     3   191 0.97 Prophage minor tail protein Z (GPZ)
Thioredoxin_2        PF13098.1    112 seq111_BIOID50993    -            345   1.1e-06   28.7   0.0   1   1   1.5e-10   2.1e-06   27.7   0.0     4    87   208   324   205   340 0.75 Thioredoxin-like domain
PTR2                 PF00854.16   373 seq113_BIOID50993    -            489     2e-79  266.9  25.0   1   1   3.9e-83   2.6e-79  266.5  17.3     2   372    82   427    81   428 0.97 POT family
MFS_1                PF07690.11   354 seq113_BIOID50993    -            489     5e-15   54.9  59.4   1   1   1.4e-16   9.4e-13   47.5  20.8    12   304    30   291    16   341 0.65 Major Facilitator Superfamily
Ail_Lom              PF06316.6    199 seq116_BIOID50993    -            199    3e-123  408.6   4.5   1   1  4.9e-127  3.4e-123  408.4   3.1     1   199     1   199     1   199 1.00 Enterobacterial Ail/Lom protein
OMP_b-brl            PF13505.1    176 seq116_BIOID50993    -            199   1.9e-25   89.7   5.7   1   1   3.1e-29   2.1e-25   89.5   4.0     2   176    11   199     8   199 0.85 Outer membrane protein beta-barrel domain
Phage_tail_T         PF06223.7    103 seq117_BIOID50993    -            137   9.4e-42  141.4   0.9   1   1   4.1e-40   5.6e-36  122.9   0.2     6   100     1    99     1   102 0.89 Minor tail protein T
NinB                 PF05772.7    127 seq118_BIOID50993    -            148   1.3e-53  179.8   0.2   1   1   1.2e-57   1.6e-53  179.6   0.1     1   127     6   132     6   132 0.99 NinB protein
HTH_AraC             PF00165.18    42 seq119_BIOID50993    -            237   3.8e-15   55.0   0.7   1   2   1.6e-09   1.1e-05   24.9   0.0     1    35   141   175   141   181 0.89 Bacterial regulatory helix-turn-helix proteins, AraC family
HTH_AraC             PF00165.18    42 seq119_BIOID50993    -            237   3.8e-15   55.0   0.7   2   2   1.6e-10   1.1e-06   28.1   0.2    14    38   202   227   200   231 0.91 Bacterial regulatory helix-turn-helix proteins, AraC family
HTH_18               PF12833.2     81 seq119_BIOID50993    -            237   3.1e-10   39.8   0.1   1   1   8.6e-14   5.9e-10   39.0   0.1     2    80   155   231   154   232 0.92 Helix-turn-helix domain
Amidohydro_3         PF07969.6    404 seq122_BIOID50993    -            432   2.9e-56  191.3   1.2   1   1   2.5e-59   1.1e-55  189.3   0.8     1   404    58   384    58   384 0.98 Amidohydrolase family
Amidohydro_4         PF13147.1    304 seq122_BIOID50993    -            432   7.6e-16   58.8   0.9   1   1   2.1e-19   9.7e-16   58.5   0.6     1   303    53   382    53   383 0.95 Amidohydrolase
Amidohydro_5         PF13594.1     68 seq122_BIOID50993    -            432     1e-05   25.1   1.8   1   1   4.7e-09   2.1e-05   24.1   0.1     2    45    29    85    28   135 0.74 Amidohydrolase
Peptidase_S49        PF01343.13   154 seq124_BIOID50993    -            439   1.9e-46  157.5   0.6   1   1   5.4e-50   3.7e-46  156.5   0.4     3   151   150   297   148   300 0.96 Peptidase family S49
DDE_Tnp_1_assoc      PF13808.1     90 seq126_BIOID50993    -             59   4.9e-19   67.6   0.0   1   1   3.8e-23   5.2e-19   67.5   0.0     1    53     6    58     6    59 0.97 DDE_Tnp_1-associated
Phage_fiber_C        PF06820.7     64 seq127_BIOID50993    -             92   1.1e-37  127.8   0.2   1   1   9.6e-42   1.3e-37  127.6   0.1     1    64    18    81    18    81 0.99 Putative prophage tail fibre C-terminus
IMPDH                PF00478.20   351 seq128_BIOID50993    -            347  2.7e-113  378.3   0.2   1   1  2.4e-117  3.3e-113  378.0   0.2     3   346     9   342     7   346 0.94 IMP dehydrogenase / GMP reductase domain
RadC                 PF04002.10   123 seq129_BIOID50993    -            158   1.3e-46  157.2   0.0   1   1   1.2e-50   1.6e-46  156.8   0.0     2   123    37   158    36   158 0.98 RadC-like JAB domain
ABC_tran             PF00005.22   118 seq131_BIOID50993    -            252   4.2e-26   91.5   0.0   1   1   8.8e-30     6e-26   91.0   0.0     1   118    52   176    52   176 0.90 ABC transporter
Ribosomal_L1         PF00687.16   221 seq132_BIOID50993    -            234   9.2e-50  168.8   0.2   1   1   7.9e-54   1.1e-49  168.6   0.2    13   220    28   220     8   221 0.90 Ribosomal protein L1p/L10e family
Ail_Lom              PF06316.6    199 seq133_BIOID50993    -            191  5.7e-113  375.0   5.8   1   1  9.3e-117  6.3e-113  374.9   4.0     9   199     1   191     1   191 1.00 Enterobacterial Ail/Lom protein
OMP_b-brl            PF13505.1    176 seq133_BIOID50993    -            191   3.4e-24   85.5   6.0   1   1     6e-28   4.1e-24   85.3   4.2     2   176     3   191     2   191 0.87 Outer membrane protein beta-barrel domain
DUF3592              PF12158.3    148 seq134_BIOID50993    -            167   3.1e-16   59.3   0.1   1   1   3.1e-20   4.2e-16   58.9   0.1     8   147    23   153    19   154 0.90 Protein of unknown function (DUF3592)
TMP_2                PF06791.8    210 seq138_BIOID50993    -            857   3.6e-68  229.1  12.6   1   1   5.3e-72   3.6e-68  229.1   8.7     2   209    50   257    49   258 0.98 Prophage tail length tape measure protein
Tape_meas_lam_C      PF09718.5     78 seq138_BIOID50993    -            857   3.3e-20   71.6   6.0   1   1   4.8e-24   3.3e-20   71.6   4.2     1    78   630   707   630   707 0.98 Lambda phage tail tape-measure protein (Tape_meas_lam_C)
DUF1076              PF06416.7    113 seq139_BIOID50993    -            211   3.1e-46  155.6   0.5   1   1     3e-50     4e-46  155.2   0.3     2   112    98   208    97   209 0.97 Protein of unknown function (DUF1076)
DDE_Tnp_1            PF01609.16   211 seq140_BIOID50993    -            285   2.6e-31  108.7   0.2   1   1   2.5e-35   3.5e-31  108.3   0.2     3   211     9   250     7   250 0.93 Transposase DDE domain
Dam                  PF05869.6    181 seq141_BIOID50993    -            175   4.4e-62  208.6   0.2   1   1   3.5e-66   4.9e-62  208.4   0.2     2   175     3   172     2   175 0.98 DNA N-6-adenine-methyltransferase (Dam)
DUF905               PF06006.7     71 seq142_BIOID50993    -            102   2.6e-34  116.2   0.0   1   1   2.4e-38   3.3e-34  115.9   0.0     2    71    32   101    31   101 0.97 Bacterial protein of unknown function (DUF905)
Phage_fiber_C        PF06820.7     64 seq143_BIOID50993    -             82   7.1e-37  125.2   0.7   1   1   6.7e-41   9.1e-37  124.9   0.5     1    64    21    82    21    82 0.99 Putative prophage tail fibre C-terminus
Phage_tail_U         PF06141.6    133 seq146_BIOID50993    -            131   4.7e-63  210.9   0.3   1   1   3.8e-67   5.2e-63  210.8   0.2     1   133     1   131     1   131 0.99 Phage minor tail protein U
phage_tail_N         PF08400.5    134 seq152_BIOID50993    -            373   2.9e-61  204.9   0.1   1   1   6.3e-65   2.9e-61  204.9   0.1     1   134     1   134     1   134 0.99 Prophage tail fibre N-terminal
Collagen             PF01391.13    60 seq152_BIOID50993    -            373   1.2e-18   66.2  70.2   1   2     8e-13   3.6e-09   35.9  25.1     1    59   251   309   249   311 0.58 Collagen triple helix repeat (20 copies)
Collagen             PF01391.13    60 seq152_BIOID50993    -            373   1.2e-18   66.2  70.2   2   2     7e-13   3.2e-09   36.0  22.5     1    59   302   360   302   364 0.91 Collagen triple helix repeat (20 copies)
CarboxypepD_reg      PF13620.1     82 seq152_BIOID50993    -            373   8.6e-08   32.0   0.2   1   1   4.4e-11     2e-07   30.8   0.2     1    74     4    82     4    89 0.82 Carboxypeptidase regulatory-like domain
Histidinol_dh        PF00815.15   413 seq153_BIOID50993    -            434    1e-182  607.2   1.5   1   1  8.8e-187  1.2e-182  607.0   1.0     2   413    18   428    17   428 0.99 Histidinol dehydrogenase
DUF987               PF06174.6     66 seq154_BIOID50993    -             73   3.5e-43  144.8   0.2   1   1   2.8e-47   3.9e-43  144.6   0.1     1    66     1    66     1    66 0.99 Protein of unknown function (DUF987)
Peptidase_S24        PF00717.18    70 seq155_BIOID50993    -            216     7e-18   63.9   0.1   1   1   3.7e-21     1e-17   63.4   0.0     2    70   128   200   127   200 0.97 Peptidase S24-like
HTH_3                PF01381.17    55 seq155_BIOID50993    -            216   2.9e-17   62.1   0.1   1   1   1.5e-20   4.2e-17   61.6   0.1     1    55    10    64    10    64 0.99 Helix-turn-helix
HTH_19               PF12844.2     64 seq155_BIOID50993    -            216   1.2e-11   44.4   0.0   1   1   6.9e-15   1.9e-11   43.7   0.0     1    63     7    69     7    70 0.98 Helix-turn-helix domain
HTH_31               PF13560.1     64 seq155_BIOID50993    -            216   6.3e-10   38.9   0.1   1   1   3.6e-13   9.9e-10   38.3   0.1     2    59     6    62     5    66 0.96 Helix-turn-helix domain
DAO                  PF01266.19   358 seq156_BIOID50993    -            444   6.9e-63  212.5   0.0   1   1   1.8e-66   8.2e-63  212.3   0.0     1   356    25   412    25   414 0.86 FAD dependent oxidoreductase
DUF932               PF06067.6    239 seq158_BIOID50993    -            272   1.7e-56  191.0   0.0   1   1   1.5e-60     2e-56  190.8   0.0     1   239    36   261    36   261 0.98 Domain of unknown function (DUF932)
Big_2                PF02368.13    79 seq159_BIOID50993    -            250   1.5e-12   47.1  11.1   1   1   2.2e-16   1.5e-12   47.1   7.7     1    75   160   237   160   243 0.94 Bacterial Ig-like domain (group 2)
phage_tail_N         PF08400.5    134 seq160_BIOID50993    -            404   3.4e-61  204.7   0.1   1   1   9.9e-65   3.4e-61  204.7   0.1     1   134     1   134     1   134 0.99 Prophage tail fibre N-terminal
Phage_fiber_C        PF06820.7     64 seq160_BIOID50993    -            404   1.6e-35  120.8   0.3   1   1   7.2e-39   2.5e-35  120.3   0.2     1    64   330   393   330   393 0.99 Putative prophage tail fibre C-terminus
Collagen             PF01391.13    60 seq160_BIOID50993    -            404   1.3e-14   53.3  69.3   1   2     6e-12     2e-08   33.5  22.1     4    55   251   302   248   303 0.61 Collagen triple helix repeat (20 copies)
Collagen             PF01391.13    60 seq160_BIOID50993    -            404   1.3e-14   53.3  69.3   2   2   5.1e-12   1.8e-08   33.7  20.4     1    53   275   327   275   331 0.82 Collagen triple helix repeat (20 copies)
CarboxypepD_reg      PF13620.1     82 seq160_BIOID50993    -            404   9.4e-08   31.9   0.2   1   1   6.7e-11   2.3e-07   30.6   0.2     1    74     4    82     4    89 0.82 Carboxypeptidase regulatory-like domain
FCD                  PF07729.7    125 seq161_BIOID50993    -            230   1.6e-19   70.3   1.7   1   1   3.4e-23   1.6e-19   70.3   1.2     3   124   108   226   105   227 0.94 FCD domain
GntR                 PF00392.16    64 seq161_BIOID50993    -            230   2.2e-19   68.5   0.5   1   1   9.5e-23   4.3e-19   67.5   0.3     5    64    18    77    14    77 0.97 Bacterial regulatory proteins, gntR family
Elong-fact-P_C       PF09285.6     56 seq165_BIOID50993    -            188   5.3e-27   92.8   1.0   1   1   2.4e-30   1.1e-26   91.8   0.2     1    56   131   186   131   186 0.99 Elongation factor P, C-terminal
EFP                  PF01132.15    55 seq165_BIOID50993    -            188   3.2e-24   84.2   0.1   1   1   1.2e-27   5.5e-24   83.4   0.0     3    55    71   123    69   123 0.97 Elongation factor P (EF-P) OB domain
EFP_N                PF08207.7     58 seq165_BIOID50993    -            188   5.8e-24   83.6   0.0   1   1   4.5e-27     2e-23   81.8   0.0     3    57     7    61     5    62 0.97 Elongation factor P (EF-P) KOW-like domain
DUF1076              PF06416.7    113 seq166_BIOID50993    -            111   1.2e-45  153.7   0.3   1   1   9.4e-50   1.3e-45  153.6   0.2     1   113     1   109     1   109 0.96 Protein of unknown function (DUF1076)
YagB_YeeU_YfjZ       PF06154.6    105 seq168_BIOID50993    -            122   3.2e-52  175.0   0.0   1   1   2.8e-56   3.9e-52  174.8   0.0     2   104    16   118    15   119 0.98 YagB/YeeU/YfjZ family
DUF303               PF03629.13   255 seq174_BIOID50993    -            645   1.7e-29  102.7   0.0   1   1   3.4e-33   2.3e-29  102.2   0.0     3   210    80   330    78   381 0.78 Domain of unknown function (DUF303)
DUF1737              PF08410.5     54 seq174_BIOID50993    -            645     2e-18   65.8   0.0   1   1   1.4e-21   9.8e-18   63.5   0.0     1    53     1    50     1    51 0.97 Domain of unknown function (DUF1737)
Iso_dh               PF00180.15   348 seq184_BIOID50993    -            361   5.9e-86  288.4   0.0   1   1   5.3e-90   7.3e-86  288.1   0.0     1   347     6   354     6   355 0.93 Isocitrate/isopropylmalate dehydrogenase
Ribosomal_L10        PF00466.15   100 seq185_BIOID50993    -            165   2.5e-26   91.3   0.0   1   1   2.6e-30   3.6e-26   90.8   0.0     3   100     5   101     3   101 0.98 Ribosomal protein L10
HDPD                 PF02924.9    118 seq189_BIOID50993    -            112   3.8e-16   58.8   1.5   1   1   3.2e-20   4.3e-16   58.6   1.1     4   114     7   108     4   111 0.87 Bacteriophage lambda head decoration protein D
Peptidase_S24        PF00717.18    70 seq190_BIOID50993    -            215   5.3e-14   51.4   0.1   1   1   3.4e-17   9.2e-14   50.7   0.1     2    67   125   189   124   192 0.90 Peptidase S24-like
HTH_26               PF13443.1     63 seq190_BIOID50993    -            215     2e-07   30.9   0.0   1   1   2.3e-10   6.2e-07   29.3   0.0    11    59     1    49     1    51 0.97 Cro/C1-type HTH DNA-binding domain
HTH_31               PF13560.1     64 seq190_BIOID50993    -            215   8.3e-07   28.9   0.0   1   1     5e-10   1.4e-06   28.2   0.0    17    59     3    45     1    50 0.93 Helix-turn-helix domain
HTH_3                PF01381.17    55 seq190_BIOID50993    -            215   4.2e-06   26.3   0.0   1   1   2.6e-09   7.2e-06   25.6   0.0    11    55     2    47     1    47 0.95 Helix-turn-helix
DUF3927              PF13064.1     46 seq191_BIOID50993    -             43   2.7e-19   68.2   3.0   1   1   2.1e-23   2.9e-19   68.1   2.0    11    46     2    37     1    37 0.97 Protein of unknown function (DUF3927)
DUF1219              PF06755.7    117 seq192_BIOID50993    -            125   5.2e-59  196.7   0.0   1   1   4.4e-63   6.1e-59  196.5   0.0     1   113     1   113     1   123 0.98 Protein of unknown function (DUF1219)
MFS_1                PF07690.11   354 seq193_BIOID50993    -            475   2.6e-52  177.6  54.6   1   1   1.8e-51   1.3e-47  162.2  32.0     2   353    17   406    16   407 0.91 Major Facilitator Superfamily
MFS_3                PF05977.8    524 seq193_BIOID50993    -            475   7.5e-07   27.5  26.7   1   1   1.8e-08   0.00012   20.2   7.9    30   176    31   172    10   192 0.83 Transmembrane secretion effector
Phage_lambd_GpG      PF06894.6    127 seq194_BIOID50993    -            140   4.7e-55  184.5   0.6   1   1   3.9e-59   5.4e-55  184.3   0.4     1   127     1   126     1   126 0.99 Bacteriophage lambda minor tail protein (GpG)
Entericidin          PF08085.6     21 seq195_BIOID50993    -             41   5.3e-09   35.3   0.0   1   1   4.6e-13   6.3e-09   35.1   0.0     1    21    20    40    20    40 0.99 Entericidin EcnA/B family
Caudo_TAP            PF02413.12   130 seq196_BIOID50993    -             58   4.1e-27   94.8   0.9   1   1   3.2e-31   4.3e-27   94.7   0.6    75   129     1    55     1    56 0.98 Caudovirales tail fibre assembly protein
AA_permease_2        PF13520.1    426 seq197_BIOID50993    -            438   7.6e-33  113.5  38.0   1   1   1.3e-36     9e-33  113.3  26.3     1   404    28   423    28   438 0.78 Amino acid permease
AA_permease          PF00324.16   479 seq197_BIOID50993    -            438   3.8e-11   41.9  34.0   1   1   7.3e-15     5e-11   41.5  23.5    11   443    42   434    30   438 0.71 Amino acid permease
Antirestrict         PF03230.8     94 seq203_BIOID50993    -            161   4.8e-39  132.1   0.2   1   1   4.7e-43   6.4e-39  131.7   0.1     1    94    64   161    64   161 0.98 Antirestriction protein
TraG-D_C             PF12696.2    128 seq204_BIOID50993    -            505   4.7e-05   23.1   0.2   1   1   6.6e-09     9e-05   22.2   0.1     1    90   179   267   179   297 0.82 TraM recognition site of TraD and TraG
Lysis_S              PF04971.7     68 seq205_BIOID50993    -             68   1.3e-46  155.9   0.6   1   1   1.1e-50   1.5e-46  155.8   0.4     1    68     1    68     1    68 1.00 Lysis protein S
Phage_cap_E          PF03864.10   329 seq206_BIOID50993    -            350   3.5e-64  216.7   0.2   1   1   2.8e-68   3.9e-64  216.5   0.1     1   328    13   348    13   349 0.94 Phage major capsid protein E
Usher                PF00577.15   552 seq207_BIOID50993    -            824    1e-222  740.6  25.5   1   1  2.7e-226  1.2e-222  740.3  17.7     1   552   154   736   154   736 0.99 Type VII secretion system (T7SS), usher protein
PapC_C               PF13953.1     68 seq207_BIOID50993    -            824   1.4e-27   94.9   0.1   1   1   9.8e-31   4.5e-27   93.3   0.1     1    67   746   811   746   812 0.97 PapC C-terminal domain
PapC_N               PF13954.1    146 seq207_BIOID50993    -            824     2e-23   82.4   0.0   1   1   1.2e-26   5.7e-23   80.9   0.0    63   146    56   140    39   140 0.96 PapC N-terminal domain
HHA                  PF05321.6     57 seq209_BIOID50993    -             69   3.2e-26   91.1   0.0   1   1   2.7e-30   3.7e-26   90.8   0.0     1    57    10    66    10    66 0.99 Haemolysin expression modulating protein
Entericidin          PF08085.6     21 seq210_BIOID50993    -             48   1.2e-08   34.2   2.6   1   1   1.2e-12   1.7e-08   33.7   1.8     1    21    23    43    23    43 0.98 Entericidin EcnA/B family
Ribosomal_L12        PF00542.14    68 seq212_BIOID50993    -            121   1.8e-31  107.8   8.6   1   1   2.8e-35   3.8e-31  106.7   6.0     1    68    54   121    54   121 0.99 Ribosomal protein L7/L12 C-terminal domain
Phage_fiber_C        PF06820.7     64 seq215_BIOID50993    -             82   2.5e-33  113.8   0.4   1   1   2.3e-37   3.2e-33  113.5   0.3     1    64    21    82    21    82 0.99 Putative prophage tail fibre C-terminus
Phage_lysozyme       PF00959.14   110 seq216_BIOID50993    -            165     2e-32  111.6   0.1   1   1   1.8e-36   2.5e-32  111.3   0.1     1   109    48   154    48   155 0.98 Phage lysozyme
Phage_fiber_C        PF06820.7     64 seq218_BIOID50993    -            102     2e-34  117.3   0.6   1   1   2.1e-38   2.9e-34  116.8   0.4     1    64    41   102    41   102 0.99 Putative prophage tail fibre C-terminus
Phage_tail_T         PF06223.7    103 seq219_BIOID50993    -            137   1.8e-41  140.5   0.7   1   1   5.2e-40   7.1e-36  122.6   0.1     6   100     1    99     1   102 0.88 Minor tail protein T
Aldedh               PF00171.17   462 seq222_BIOID50993    -             81   2.5e-12   45.7   0.1   1   1   2.2e-16     3e-12   45.5   0.0     1    58    19    77    19    79 0.94 Aldehyde dehydrogenase family
DUF3491              PF11996.3    936 seq223_BIOID50993    -           1915   9.4e-40  135.8   6.3   1   1   3.2e-43   2.2e-39  134.6   4.4     8   452  1461  1909  1456  1913 0.81 Protein of unknown function (DUF3491)
TcdA_TcdB            PF12919.2    514 seq223_BIOID50993    -           1915   3.1e-29  101.7   0.0   1   1   4.5e-33   3.1e-29  101.7   0.0   441   514     1    77     1    77 0.98 TcdA/TcdB catalytic glycosyltransferase domain
Multi_Drug_Res       PF00893.14    93 seq225_BIOID50993    -            105   5.3e-33  113.2  10.3   1   1   4.9e-37   6.7e-33  112.9   7.2     1    93     1    93     1    93 0.99 Small Multidrug Resistance protein
HSP70                PF00012.15   602 seq226_BIOID50993    -            638  4.8e-270  896.5  15.9   1   1  4.1e-274  5.7e-270  896.3  11.0     1   600     4   602     4   604 0.99 Hsp70 protein
RadC                 PF04002.10   123 seq227_BIOID50993    -            158   4.2e-46  155.5   0.0   1   1   3.9e-50   5.3e-46  155.1   0.0     2   123    37   158    36   158 0.98 RadC-like JAB domain
HTH_36               PF13730.1     55 seq230_BIOID50993    -            313     9e-11   41.6   0.0   1   1   4.9e-14   2.2e-10   40.3   0.0     5    55    20    70    16    70 0.91 Helix-turn-helix domain
GntR                 PF00392.16    64 seq230_BIOID50993    -            313     3e-07   29.6   0.0   1   1   1.5e-10   6.6e-07   28.5   0.0    25    60    41    76    35    78 0.95 Bacterial regulatory proteins, gntR family
PaaX                 PF07848.7     70 seq230_BIOID50993    -            313   1.9e-05   24.4   0.1   1   1   1.1e-08   4.9e-05   23.1   0.0    29    60    46    79    38    89 0.80 PaaX-like protein
Phage_CII            PF05269.6     91 seq231_BIOID50993    -             99   1.3e-36  124.3   0.1   1   1     1e-40   1.4e-36  124.2   0.0     1    91     1    93     1    93 0.98 Bacteriophage CII protein
Aldedh               PF00171.17   462 seq233_BIOID50993    -            398  6.4e-153  509.2   0.1   1   1  5.3e-157  7.2e-153  509.1   0.1    64   461     1   393     1   394 0.99 Aldehyde dehydrogenase family
Pro_CA               PF00484.14   148 seq234_BIOID50993    -            219   2.7e-48  163.5   0.0   1   1   2.4e-52   3.3e-48  163.3   0.0     1   147    34   188    34   189 0.85 Carbonic anhydrase
Phage_lysis          PF03245.8    125 seq238_BIOID50993    -            145   1.7e-42  144.2   4.9   1   1   1.3e-46   1.8e-42  144.1   3.4     8   125    29   144    22   144 0.94 Bacteriophage lysis protein
DUF413               PF04219.7     94 seq239_BIOID50993    -            112   1.5e-38  130.2   0.1   1   1   1.4e-42   1.9e-38  129.9   0.1     1    90    10    99    10   102 0.97 Protein of unknown function, DUF
DUF303               PF03629.13   255 seq240_BIOID50993    -            621     3e-28   98.6   0.0   1   1   5.9e-32     4e-28   98.2   0.0     1   200    69   300    69   360 0.78 Domain of unknown function (DUF303)
DUF1737              PF08410.5     54 seq240_BIOID50993    -            621   1.9e-18   65.8   0.0   1   1   6.8e-22   4.7e-18   64.5   0.0     1    53     6    55     6    56 0.98 Domain of unknown function (DUF1737)
HTS                  PF04204.11   298 seq245_BIOID50993    -            309  2.3e-131  436.7   0.0   1   1  1.9e-135  2.6e-131  436.6   0.0     1   298     2   299     2   299 1.00 Homoserine O-succinyltransferase
RNA_pol_Rpb2_6       PF00562.23   386 seq246_BIOID50993    -           1342  4.7e-162  539.0   0.0   1   1  3.5e-162  7.9e-159  528.4   0.1     2   386   716  1264   715  1264 0.98 RNA polymerase Rpb2, domain 6
RNA_pol_Rpb2_7       PF04560.15    83 seq246_BIOID50993    -           1342   5.7e-32  109.6   0.1   1   1   8.2e-35   1.9e-31  108.0   0.0     1    82  1266  1341  1266  1342 0.98 RNA polymerase Rpb2, domain 7
RNA_pol_Rpb2_3       PF04565.11    68 seq246_BIOID50993    -           1342   7.1e-30  102.4   0.0   1   1   7.4e-33   1.7e-29  101.2   0.0     1    68   513   582   513   582 0.98 RNA polymerase Rpb2, domain 3
RNA_pol_Rpb2_45      PF10385.4     66 seq246_BIOID50993    -           1342   4.6e-29   99.9   0.3   1   1   1.5e-31   3.5e-28   97.0   0.2     1    66   591   656   591   656 1.00 RNA polymerase beta subunit external 1 domain
RNA_pol_Rpb2_1       PF04563.10   203 seq246_BIOID50993    -           1342   1.5e-26   92.4   0.0   1   1   1.4e-29   3.1e-26   91.4   0.0     2   203    27   509    26   509 0.98 RNA polymerase beta subunit
RNA_pol_Rpb2_2       PF04561.9    190 seq246_BIOID50993    -           1342   1.6e-25   89.5   0.9   1   2   8.4e-11   1.9e-07   30.5   0.0     1    74   151   225   151   276 0.82 RNA polymerase Rpb2, domain 2
RNA_pol_Rpb2_2       PF04561.9    190 seq246_BIOID50993    -           1342   1.6e-25   89.5   0.9   2   2   1.9e-18   4.4e-15   55.4   0.0    80   190   340   454   329   454 0.88 RNA polymerase Rpb2, domain 2
Caudo_TAP            PF02413.12   130 seq247_BIOID50993    -            101   4.9e-19   68.6   0.1   1   1   4.7e-23   6.5e-19   68.2   0.1    70   120    27    77     5    79 0.90 Caudovirales tail fibre assembly protein
Phage_rep_O          PF04492.8    100 seq248_BIOID50993    -            312   5.1e-40  135.5   0.0   1   1   6.3e-44   8.6e-40  134.8   0.0     2   100    17   115    16   115 0.99 Bacteriophage replication protein O
BCCT                 PF02028.12   485 seq250_BIOID50993    -            536  4.5e-132  440.6  40.5   1   1  3.9e-136  5.3e-132  440.3  28.1     3   485    14   499    12   499 0.98 BCCT family transporter
DUF987               PF06174.6     66 seq251_BIOID50993    -             73   3.5e-43  144.8   0.2   1   1   2.8e-47   3.9e-43  144.6   0.1     1    66     1    66     1    66 0.99 Protein of unknown function (DUF987)
Peptidase_M20        PF01546.23   171 seq254_BIOID50993    -            409   1.3e-19   70.2   0.2   1   1   4.2e-23   1.9e-19   69.7   0.1    23   170   139   402    74   403 0.84 Peptidase family M20/M25/M40
M20_dimer            PF07687.9    109 seq254_BIOID50993    -            409   7.2e-12   44.8   0.1   1   1   3.5e-15   1.6e-11   43.7   0.0     2   105   206   302   205   308 0.89 Peptidase dimerisation domain
Peptidase_M42        PF05343.9    292 seq254_BIOID50993    -            409   2.5e-06   26.3   0.0   1   1   3.1e-08   0.00014   20.6   0.0   134   194   140   201   110   234 0.90 M42 glutamyl aminopeptidase
Packaging_FI         PF14000.1    125 seq255_BIOID50993    -            144   1.7e-41  141.2   4.1   1   1   1.4e-45   1.9e-41  141.0   2.9     1   125    15   141    15   141 0.97 DNA packaging protein FI
Phage_min_tail       PF05939.8    109 seq257_BIOID50993    -            109   8.2e-38  128.5   0.1   1   1   6.6e-42     9e-38  128.4   0.1     1   109     1   109     1   109 0.99 Phage minor tail protein
IGPD                 PF00475.13   145 seq260_BIOID50993    -            355   1.2e-64  216.3   0.3   1   1   6.7e-68   2.3e-64  215.5   0.2     1   145   196   338   196   338 0.99 Imidazoleglycerol-phosphate dehydratase
HAD_2                PF13419.1    176 seq260_BIOID50993    -            355   5.5e-07   29.9   0.0   1   1   5.3e-09   1.8e-05   24.9   0.0    76   173    30   145    19   148 0.81 Haloacid dehalogenase-like hydrolase
PNK3P                PF08645.6    158 seq260_BIOID50993    -            355   7.5e-07   28.6   0.0   1   1   5.7e-10   1.9e-06   27.2   0.0     5   129     8   134     4   166 0.76 Polynucleotide kinase 3 phosphatase
Hydrolase_like       PF13242.1     75 seq260_BIOID50993    -            355   1.8e-06   27.4   0.0   1   1   1.1e-09   3.8e-06   26.4   0.0     1    44   102   144   102   149 0.90 HAD-hyrolase-like
Methyltransf_10      PF05971.7    299 seq262_BIOID50993    -            335  4.8e-154  511.7   0.0   1   1  8.2e-158  5.6e-154  511.4   0.0     2   299    30   323    29   323 0.99 Protein of unknown function (DUF890)
MTS                  PF05175.9    170 seq262_BIOID50993    -            335   3.9e-05   22.9   0.0   1   1   1.2e-08   8.3e-05   21.9   0.0    30   115   128   222   114   232 0.77 Methyltransferase small domain
Aldo_ket_red         PF00248.16   283 seq263_BIOID50993    -            267     2e-57  194.0   0.5   1   1   1.9e-61   2.6e-57  193.6   0.4     2   281     6   250     5   251 0.95 Aldo/keto reductase family
ORF11CD3             PF10549.4     57 seq264_BIOID50993    -            205   3.6e-23   80.9   0.1   1   1   9.7e-27   6.6e-23   80.0   0.0     2    56   143   198   142   199 0.97 ORF11CD3 domain
Phage_pRha           PF09669.5     92 seq264_BIOID50993    -            205   7.2e-23   80.6   0.4   1   1   2.9e-26     2e-22   79.2   0.1     1    92    47   138    47   138 0.89 Phage regulatory protein Rha (Phage_pRha)
Cyanate_lyase        PF02560.9     73 seq267_BIOID50993    -            156   1.8e-33  113.7   0.0   1   1   1.9e-37   2.6e-33  113.2   0.0     3    72    85   155    83   156 0.95 Cyanate lyase C-terminal domain
DUF2528              PF10800.3    102 seq268_BIOID50993    -            122   3.1e-47  159.0   0.3   1   1   2.7e-51   3.6e-47  158.8   0.2     2   101    15   121    14   122 0.98 Protein of unknown function (DUF2528)
YagB_YeeU_YfjZ       PF06154.6    105 seq269_BIOID50993    -            122   3.2e-52  175.0   0.0   1   1   2.8e-56   3.9e-52  174.8   0.0     2   104    16   118    15   119 0.98 YagB/YeeU/YfjZ family
DUF2303              PF10065.4    276 seq271_BIOID50993    -            274   1.2e-93  312.8   0.4   1   1   9.9e-98   1.4e-93  312.7   0.3     1   276     1   273     1   273 0.98 Uncharacterized conserved protein (DUF2303)
DUF1378              PF07125.6     59 seq272_BIOID50993    -             59   1.1e-39  134.0   0.0   1   1   8.7e-44   1.2e-39  133.9   0.0     1    59     1    59     1    59 0.99 Protein of unknown function (DUF1378)
Phage_tail_L         PF05100.7    206 seq273_BIOID50993    -            232   5.1e-95  316.3   0.1   1   1   4.3e-99   5.9e-95  316.1   0.0     1   206    29   230    29   230 0.99 Phage minor tail protein L
Phage_attach         PF05354.6    117 seq274_BIOID50993    -            124   3.6e-63  210.2   0.1   1   1   5.9e-67     4e-63  210.0   0.1     1   117     1   117     1   117 1.00 Phage Head-Tail Attachment
Gifsy-2              PF13856.1     95 seq274_BIOID50993    -            124   1.6e-29  101.7   0.0   1   1   2.8e-33   1.9e-29  101.5   0.0     1    95     4   105     4   105 0.99 ATP-binding sugar transporter from pro-phage
BATS                 PF06968.8     92 seq278_BIOID50993    -            346   1.7e-29  101.3   0.0   1   1   5.5e-33   3.7e-29  100.2   0.0     1    92   220   312   220   312 0.99 Biotin and Thiamin Synthesis associated domain
Radical_SAM          PF04055.16   166 seq278_BIOID50993    -            346   3.9e-19   69.3   0.0   1   1   4.6e-22   3.2e-18   66.3   0.0     4   160    50   203    47   209 0.92 Radical SAM superfamily
HTH_Tnp_1            PF01527.15    76 seq279_BIOID50993    -            136   4.5e-19   68.0   0.6   1   1   1.2e-22     8e-19   67.2   0.4     2    74    23   102    22   104 0.89 Transposase
HTH_28               PF13518.1     52 seq279_BIOID50993    -            136   2.1e-06   27.4   0.5   1   1   6.5e-10   4.4e-06   26.4   0.0     1    43    32    75    32    78 0.93 Helix-turn-helix domain
DUF826               PF05696.6     78 seq286_BIOID50993    -             90   5.6e-41  138.4   4.9   1   1   4.7e-45   6.4e-41  138.2   3.4     1    78     1    84     1    84 0.99 Protein of unknown function (DUF826)
Iso_dh               PF00180.15   348 seq287_BIOID50993    -            416  7.1e-116  386.8   0.0   1   1    6e-120  8.2e-116  386.6   0.0     2   348    29   412    28   412 0.98 Isocitrate/isopropylmalate dehydrogenase
MFS_1                PF07690.11   354 seq289_BIOID50993    -            393   2.6e-24   85.5  46.1   1   1   3.7e-28   2.6e-24   85.5  31.9    14   354    27   346     9   346 0.80 Major Facilitator Superfamily
MFS_2                PF13347.1    427 seq289_BIOID50993    -            393     4e-08   31.9  10.1   1   1   5.8e-12     4e-08   31.9   7.0   130   341   121   325   118   330 0.79 MFS/sugar transport protein
Lambda_CIII          PF02061.11    45 seq291_BIOID50993    -             54   9.1e-31  105.4   0.1   1   1   7.8e-35   1.1e-30  105.2   0.1     1    45     1    43     1    43 1.00 Lambda Phage CIII
Lambda_Kil           PF06301.6     43 seq293_BIOID50993    -             96   5.9e-27   92.7   1.2   1   1   5.7e-31   7.8e-27   92.3   0.9     1    43    43    85    43    85 0.98 Bacteriophage lambda Kil protein
Phage_lambda_P       PF06992.6    233 seq294_BIOID50993    -            233  1.4e-166  551.3   4.1   1   1  1.1e-170  1.6e-166  551.1   2.9     1   233     1   233     1   233 1.00 Replication protein P
Aminotran_3          PF00202.16   339 seq295_BIOID50993    -            428  1.2e-121  405.5   0.1   1   1  1.1e-125  1.5e-121  405.3   0.1     2   338    29   362    28   363 0.98 Aminotransferase class-III
DUF1219              PF06755.7    117 seq296_BIOID50993    -            125   9.6e-58  192.6   0.0   1   1   8.2e-62   1.1e-57  192.4   0.0     1   113     1   113     1   123 0.98 Protein of unknown function (DUF1219)
Minor_tail_Z         PF06763.6    189 seq297_BIOID50993    -            192   1.4e-91  305.1  15.5   1   1   1.1e-95   1.6e-91  305.0  10.8     1   189     3   192     3   192 1.00 Prophage minor tail protein Z (GPZ)
PduV-EutP            PF10662.4    143 seq301_BIOID50993    -            121   1.5e-14   53.5   0.0   1   1   2.1e-18   2.9e-14   52.6   0.0    86   142    60   115    47   116 0.93 Ethanolamine utilisation - propanediol utilisation
Hexapep              PF00132.19    36 seq302_BIOID50993    -            184   7.4e-20   69.4   6.7   1   3   8.1e-10   1.1e-05   24.5   0.0     2    36    13    47    12    47 0.96 Bacterial transferase hexapeptide (six repeats)
Hexapep              PF00132.19    36 seq302_BIOID50993    -            184   7.4e-20   69.4   6.7   2   3   1.2e-10   1.6e-06   27.2   0.7     3    33    82   111    80   112 0.94 Bacterial transferase hexapeptide (six repeats)
Hexapep              PF00132.19    36 seq302_BIOID50993    -            184   7.4e-20   69.4   6.7   3   3     9e-12   1.2e-07   30.7   0.6     1    34    97   130    97   132 0.95 Bacterial transferase hexapeptide (six repeats)
rve                  PF00665.21   120 seq303_BIOID50993    -            301     1e-23   83.6   0.1   1   1   5.1e-27   2.3e-23   82.4   0.0     3   119   123   243   121   244 0.97 Integrase core domain
HTH_21               PF13276.1     60 seq303_BIOID50993    -            301   4.1e-17   61.8   1.4   1   1   8.3e-19   3.8e-15   55.5   0.4     6    57    49   106    45   109 0.79 HTH-like domain
rve_3                PF13683.1     67 seq303_BIOID50993    -            301   5.5e-17   60.9   0.1   1   1   4.1e-20   1.9e-16   59.2   0.0     2    67   216   281   215   281 0.97 Integrase core domain
Malate_synthase      PF01274.17   523 seq304_BIOID50993    -            539  1.9e-214  712.4   0.0   1   1  1.5e-218  2.1e-214  712.2   0.0     3   522    19   538    17   539 0.99 Malate synthase
Lyase_1              PF00206.15   312 seq305_BIOID50993    -            478  9.7e-118  392.7   0.0   1   1  1.7e-121  1.2e-117  392.5   0.0     1   312    13   345    13   345 0.99 Lyase
FumaraseC_C          PF10415.4     55 seq305_BIOID50993    -            478   4.4e-21   74.5   0.0   1   1   1.7e-24   1.2e-20   73.2   0.0     1    55   411   465   411   465 0.99 Fumarase C C-terminus
GD_AH_C              PF04295.8    397 seq306_BIOID50993    -            523  1.6e-147  491.2   0.1   1   1  2.7e-151  1.8e-147  491.0   0.0     2   396   117   522   116   523 0.97 D-galactarate dehydratase / Altronate hydrolase, C terminus
SAF                  PF08666.7     63 seq306_BIOID50993    -            523   6.6e-14   51.9   0.8   1   1   3.3e-17   2.3e-13   50.2   0.1     1    62    22    91    22    92 0.98 SAF domain
Lysis_S              PF04971.7     68 seq307_BIOID50993    -             71   1.4e-47  159.0   0.5   1   1   1.2e-51   1.6e-47  158.9   0.3     1    68     4    71     4    71 1.00 Lysis protein S
Gam                  PF06064.6     98 seq309_BIOID50993    -             98   5.5e-63  209.0   5.4   1   1   4.4e-67     6e-63  208.9   3.8     1    98     1    98     1    98 0.99 Host-nuclease inhibitor protein Gam
Prok-JAB             PF14464.1    105 seq310_BIOID50993    -            247   8.6e-20   70.1   0.3   1   1   2.3e-23   1.5e-19   69.3   0.2     3    99     3    99     1   108 0.90 Prokaryotic homologs of the JAB domain
NLPC_P60             PF00877.14   105 seq310_BIOID50993    -            247   6.3e-13   48.3   0.0   1   1   1.3e-16   8.7e-13   47.8   0.0     1   105   111   224   111   224 0.92 NlpC/P60 family
HNH_3                PF13392.1     46 seq311_BIOID50993    -            188   1.3e-12   46.7   0.3   1   1   3.7e-16   2.5e-12   45.8   0.2     1    46    68   112    68   112 0.94 HNH endonuclease
AP2                  PF00847.15    55 seq311_BIOID50993    -            188   2.4e-08   33.9   0.6   1   1   2.1e-11   1.4e-07   31.4   0.3     1    54   122   171   122   172 0.91 AP2 domain
Phage_lysozyme       PF00959.14   110 seq316_BIOID50993    -            177   3.9e-29  101.0   0.0   1   1   3.9e-33   5.3e-29  100.6   0.0     1   110    48   166    48   166 0.97 Phage lysozyme
GATase               PF00117.23   192 seq317_BIOID50993    -            196   3.9e-28   98.0   0.0   1   1   1.3e-31   4.5e-28   97.8   0.0     1   189     4   194     4   196 0.82 Glutamine amidotransferase class-I
GATase_3             PF07685.9    158 seq317_BIOID50993    -            196   9.5e-06   25.1   0.0   1   1   4.1e-09   1.4e-05   24.6   0.0     8    80    39   101    32   107 0.87 CobB/CobQ-like glutamine amidotransferase domain
Phage_tail_U         PF06141.6    133 seq320_BIOID50993    -            131   4.8e-63  210.9   0.4   1   1   3.9e-67   5.3e-63  210.8   0.3     1   133     1   131     1   131 0.99 Phage minor tail protein U
DnaJ_C               PF01556.13    81 seq321_BIOID50993    -            376   7.3e-34  115.4   0.1   1   1   3.5e-24   1.6e-20   72.6   0.0     1    81   262   340   262   340 0.95 DnaJ C terminal domain
DnaJ                 PF00226.26    64 seq321_BIOID50993    -            376   6.5e-29   99.3   4.4   1   1   2.3e-32     1e-28   98.6   3.1     1    64     5    67     5    67 0.99 DnaJ domain
DnaJ_CXXCXGXG        PF00684.14    66 seq321_BIOID50993    -            376   8.4e-16   57.6  16.9   1   1   3.3e-19   1.5e-15   56.8  11.7     1    66   144   204   144   204 0.97 DnaJ central domain
RecT                 PF03837.9    199 seq322_BIOID50993    -            261   1.1e-28   99.8   0.0   1   1   1.6e-30   2.2e-26   92.2   0.0     5   195    24   182    22   190 0.91 RecT family
Fimbrial             PF00419.15   145 seq323_BIOID50993    -            177   3.8e-21   75.7   3.8   1   1   3.3e-25   4.5e-21   75.4   2.6     1   145    28   177    28   177 0.93 Fimbrial protein
Ring_hydroxyl_A      PF00848.14   209 seq325_BIOID50993    -            374   4.9e-36  124.2   0.6   1   1   9.8e-40   6.7e-36  123.7   0.4     3   205   184   370   182   374 0.91 Ring hydroxylating alpha subunit (catalytic domain)
Rieske               PF00355.21    98 seq325_BIOID50993    -            374   4.8e-21   74.0   0.1   1   1   1.2e-24   7.9e-21   73.3   0.1     1    87    46   130    46   148 0.88 Rieske [2Fe-2S] domain
Aminotran_1_2        PF00155.16   363 seq326_BIOID50993    -            384     2e-68  230.9   0.0   1   1   4.9e-72   2.2e-68  230.7   0.0     2   363    40   380    39   380 0.96 Aminotransferase class I and II
Beta_elim_lyase      PF01212.16   290 seq326_BIOID50993    -            384   4.6e-07   29.1   0.0   1   1     4e-10   1.8e-06   27.1   0.0    27    95    82   147    67   206 0.74 Beta-eliminating lyase
Cys_Met_Meta_PP      PF01053.15   386 seq326_BIOID50993    -            384   1.2e-05   23.6   0.0   1   1   4.1e-09   1.9e-05   23.0   0.0    57   185    86   212    82   215 0.87 Cys/Met metabolism PLP-dependent enzyme
DUF519               PF04378.8    245 seq329_BIOID50993    -            280  1.3e-115  384.4   0.0   1   1  1.1e-119  1.5e-115  384.2   0.0     1   245    33   278    33   278 1.00 Protein of unknown function (DUF519)
DUF957               PF06117.6     65 seq330_BIOID50993    -             80   1.2e-33  114.3   0.7   1   1   9.6e-38   1.3e-33  114.2   0.5     1    65    16    80    16    80 0.98 Enterobacterial protein of unknown function (DUF957)
Phage_Nu1            PF07471.7    164 seq331_BIOID50993    -            169   4.2e-18   65.2   0.0   1   1   4.3e-22   5.8e-18   64.7   0.0    72   163    59   150    45   151 0.88 Phage DNA packaging protein Nu1
NinG                 PF05766.7    189 seq332_BIOID50993    -            220     1e-69  233.9  19.4   1   1   9.4e-74   1.3e-69  233.6  13.4     6   186    25   214    21   220 0.93 Bacteriophage Lambda NinG protein
Methyltransf_23      PF13489.1    162 seq333_BIOID50993    -            256   2.9e-24   85.4   0.0   1   1   4.5e-27   4.7e-24   84.7   0.0    23   121    73   198    51   227 0.76 Methyltransferase domain
Methyltransf_31      PF13847.1    152 seq333_BIOID50993    -            256   8.9e-20   70.6   0.0   1   1   1.1e-22   1.2e-19   70.3   0.0     4   112    73   177    72   226 0.88 Methyltransferase domain
Methyltransf_11      PF08241.7     95 seq333_BIOID50993    -            256   2.7e-19   69.3   0.1   1   1   3.9e-22   4.1e-19   68.7   0.1     1    95    77   173    77   173 0.96 Methyltransferase domain
Methyltransf_12      PF08242.7     99 seq333_BIOID50993    -            256   3.7e-14   52.8   0.0   1   1   5.8e-17   6.1e-14   52.1   0.0     1    98    77   170    77   171 0.84 Methyltransferase domain
Methyltransf_18      PF12847.2    112 seq333_BIOID50993    -            256   1.4e-13   51.2   0.0   1   1   2.2e-16   2.3e-13   50.6   0.0     2   110    73   174    73   176 0.90 Methyltransferase domain
Methyltransf_25      PF13649.1    101 seq333_BIOID50993    -            256   4.6e-12   46.0   0.1   1   1     7e-15   7.3e-12   45.4   0.1     1   101    76   169    76   169 0.92 Methyltransferase domain
Ubie_methyltran      PF01209.13   233 seq333_BIOID50993    -            256   1.1e-09   37.5   0.0   1   1   1.3e-12   1.4e-09   37.3   0.0    38   151    63   173    29   199 0.87 ubiE/COQ5 methyltransferase family
Methyltransf_26      PF13659.1    117 seq333_BIOID50993    -            256     3e-09   36.8   0.1   1   1   7.4e-12   7.8e-09   35.4   0.1     1   115    73   175    73   177 0.89 Methyltransferase domain
CMAS                 PF02353.15   273 seq333_BIOID50993    -            256   2.3e-08   33.3   0.0   1   1   2.9e-11     3e-08   32.9   0.0    63   193    73   200    53   232 0.81 Mycolic acid cyclopropane synthetase
NodS                 PF05401.6    201 seq333_BIOID50993    -            256   7.7e-08   31.8   0.0   1   1   9.1e-11   9.5e-08   31.5   0.0    46   175    75   204    30   212 0.83 Nodulation protein S (NodS)
MTS                  PF05175.9    170 seq333_BIOID50993    -            256   8.4e-07   28.4   0.0   1   1   1.2e-09   1.2e-06   27.9   0.0    32   103    73   143    63   186 0.89 Methyltransferase small domain
Methyltransf_9       PF08003.6    315 seq333_BIOID50993    -            256   9.9e-06   24.3   0.0   1   1   1.3e-08   1.3e-05   23.9   0.0   114   229    71   185    62   219 0.80 Protein of unknown function (DUF1698)
PrmA                 PF06325.8    295 seq333_BIOID50993    -            256     2e-05   23.7   0.0   1   1   2.7e-08   2.8e-05   23.2   0.0   162   258    73   174    67   190 0.79 Ribosomal protein L11 methyltransferase (PrmA)
Big_2                PF02368.13    79 seq336_BIOID50993    -            246   3.7e-13   49.0  10.1   1   1   5.4e-17   3.7e-13   49.0   7.0     2    74   161   236   160   241 0.94 Bacterial Ig-like domain (group 2)
His_biosynth         PF00977.16   228 seq337_BIOID50993    -            245   5.2e-76  254.7   0.2   1   1   1.7e-79   5.8e-76  254.6   0.1     1   228     1   234     1   234 0.98 Histidine biosynthesis protein
Trp_syntA            PF00290.15   259 seq337_BIOID50993    -            245   1.6e-06   26.6   0.7   1   1     1e-08   3.6e-05   22.2   0.0   174   232    51   108    33   114 0.89 Tryptophan synthase alpha chain
FlxA                 PF14282.1    106 seq338_BIOID50993    -            110   3.6e-15   55.6  14.5   1   1   3.1e-19   4.3e-15   55.4  10.0     5   100    10   102     3   107 0.81 FlxA-like protein
SlyX                 PF04102.7     69 seq340_BIOID50993    -             72   4.1e-26   91.0   2.4   1   1   3.4e-30   4.6e-26   90.8   1.7     1    69     5    72     5    72 0.99 SlyX
Lambda_tail_I        PF06805.7     82 seq342_BIOID50993    -            193   5.7e-13   48.3   0.0   1   1   7.2e-17   9.8e-13   47.6   0.0    25    82     2    64     1    64 0.97 Bacteriophage lambda tail assembly protein I
Methyltransf_27      PF13708.1    194 seq347_BIOID50993    -            190   9.9e-59  198.0   0.0   1   1     9e-63   1.2e-58  197.7   0.0    34   194    27   188    23   188 0.98 Methyltransferase domain
Fimbrial             PF00419.15   145 seq348_BIOID50993    -            169   1.7e-09   37.9   8.2   1   1   1.6e-13   2.1e-09   37.6   5.7     1   144    30   168    30   169 0.76 Fimbrial protein
Lysis_S              PF04971.7     68 seq351_BIOID50993    -             68   4.3e-46  154.3   0.6   1   1   3.4e-50   4.7e-46  154.2   0.4     1    68     1    68     1    68 1.00 Lysis protein S
ANT                  PF03374.9    112 seq353_BIOID50993    -            231   9.1e-32  109.3   0.0   1   1   9.3e-36   1.3e-31  108.8   0.0     1   109   124   227   124   230 0.96 Phage antirepressor protein KilAC domain
Terminase_GpA        PF05876.7    557 seq358_BIOID50993    -            358     3e-82  276.6   0.0   1   1   2.7e-86   3.7e-82  276.3   0.0     1   259    51   329    51   353 0.94 Phage terminase large subunit (GpA)
TPP_enzyme_N         PF02776.13   172 seq359_BIOID50993    -            548   1.6e-58  196.8   4.4   1   1   3.8e-62   1.7e-58  196.7   0.2     1   169     1   167     1   170 0.98 Thiamine pyrophosphate enzyme, N-terminal TPP binding domain
TPP_enzyme_C         PF02775.16   153 seq359_BIOID50993    -            548   6.8e-52  174.9   0.4   1   1   5.3e-54   2.4e-50  169.9   0.0     1   153   374   522   374   522 0.98 Thiamine pyrophosphate enzyme, C-terminal TPP binding domain
TPP_enzyme_M         PF00205.17   137 seq359_BIOID50993    -            548     2e-41  140.8   0.1   1   1   1.1e-44   4.9e-41  139.5   0.1     1   137   186   321   186   321 0.98 Thiamine pyrophosphate enzyme, central domain
YqaJ                 PF09588.5    152 seq361_BIOID50993    -            225   7.7e-26   90.7   0.0   1   1   2.1e-29   1.4e-25   89.8   0.0     2   150    24   166    23   168 0.85 YqaJ-like viral recombinase domain
Exo_endo_phos        PF03372.18   251 seq362_BIOID50993    -            259   5.8e-12   45.9   0.4   1   1   7.6e-16     1e-11   45.1   0.3     2   251    41   245    40   245 0.65 Endonuclease/Exonuclease/phosphatase family
Metallophos          PF00149.23   201 seq363_BIOID50993    -            157   1.4e-14   53.9   0.2   1   1   2.5e-18   1.7e-14   53.6   0.1     2   123    14   106    13   135 0.77 Calcineurin-like phosphoesterase
AA_permease          PF00324.16   479 seq364_BIOID50993    -            487    3e-121  404.9  47.7   1   1    5e-125  3.4e-121  404.7  33.1     1   476    39   476    39   479 0.98 Amino acid permease
AA_permease_2        PF13520.1    426 seq364_BIOID50993    -            487   7.1e-43  146.5  47.6   1   1   1.3e-46   8.7e-43  146.3  33.0     5   424    39   460    35   466 0.86 Amino acid permease
NAD_synthase         PF02540.12   242 seq365_BIOID50993    -            275   8.4e-79  263.7   0.0   1   1   7.1e-83   9.8e-79  263.5   0.0     2   242    23   265    22   265 0.98 NAD synthase
NinB                 PF05772.7    127 seq370_BIOID50993    -            136   1.5e-54  182.8   0.3   1   1   1.3e-58   1.7e-54  182.7   0.2     1   127     6   132     6   132 0.99 NinB protein
FimH_man-bind        PF09160.5    147 seq371_BIOID50993    -            303   5.8e-57  191.5   0.2   1   1   1.5e-60     1e-56  190.7   0.1     1   147    27   171    27   171 0.99 FimH, mannose binding
Fimbrial             PF00419.15   145 seq371_BIOID50993    -            303   1.1e-09   38.4   7.6   1   1   1.7e-13   1.1e-09   38.4   5.3     7   145   176   303   170   303 0.85 Fimbrial protein
Pyr_redox_2          PF07992.9    200 seq372_BIOID50993    -            450   4.6e-43  147.3   1.5   1   1   2.2e-46   7.4e-43  146.6   0.7     2   196     7   305     6   308 0.95 Pyridine nucleotide-disulphide oxidoreductase
Pyr_redox_dim        PF02852.17   110 seq372_BIOID50993    -            450   3.9e-37  126.5   0.7   1   1   1.8e-39   6.1e-36  122.6   0.2     1   110   339   450   339   450 0.99 Pyridine nucleotide-disulphide oxidoreductase, dimerisation domain
Pyr_redox            PF00070.22    80 seq372_BIOID50993    -            450   5.3e-18   65.0   0.0   1   1   5.6e-21   1.9e-17   63.2   0.0     1    80   169   249   169   250 0.96 Pyridine nucleotide-disulphide oxidoreductase
Pyr_redox_3          PF13738.1    203 seq372_BIOID50993    -            450   3.3e-09   36.9   0.1   1   1   7.3e-11   2.5e-07   30.8   0.0     3   200    10   200     8   203 0.77 Pyridine nucleotide-disulphide oxidoreductase
DcuA_DcuB            PF03605.9    364 seq373_BIOID50993    -            433  3.1e-155  516.3  24.6   1   1  8.3e-159  3.8e-155  516.1  17.0     1   364     5   365     5   365 0.99 Anaerobic c4-dicarboxylate membrane transporter
Na_H_antiporter      PF03553.9    303 seq373_BIOID50993    -            433     4e-08   32.5  12.6   1   1   8.7e-12     4e-08   32.5   8.7   162   301    48   187    43   189 0.92 Na+/H+ antiporter family
CitMHS               PF03600.11   349 seq373_BIOID50993    -            433   4.4e-08   31.9  13.8   1   1   9.7e-12   4.4e-08   31.9   9.5    48   217    44   279     1   350 0.74 Citrate transporter
Phage_lambd_GpG      PF06894.6    127 seq374_BIOID50993    -            140   1.4e-55  186.2   0.9   1   1   1.2e-59   1.6e-55  186.0   0.6     1   126     1   125     1   126 0.98 Bacteriophage lambda minor tail protein (GpG)
ICL                  PF00463.16   526 seq375_BIOID50993    -            439  3.7e-200  665.4   1.8   1   2  4.6e-118  3.2e-114  381.9   0.0     1   255    12   262    12   264 0.99 Isocitrate lyase family
ICL                  PF00463.16   526 seq375_BIOID50993    -            439  3.7e-200  665.4   1.8   2   2   1.7e-88   1.2e-84  284.3   1.1   353   526   262   439   260   439 0.98 Isocitrate lyase family
PEP_mutase           PF13714.1    238 seq375_BIOID50993    -            439   2.5e-19   69.3   0.0   1   1   1.3e-22   8.8e-19   67.5   0.0    26   205    86   327    77   352 0.86 Phosphoenolpyruvate phosphomutase
His_biosynth         PF00977.16   228 seq376_BIOID50993    -            258     1e-78  263.6   0.6   1   1   3.3e-82   1.1e-78  263.4   0.4     1   227     5   239     5   240 0.96 Histidine biosynthesis protein
Amidase_2            PF01510.20   132 seq377_BIOID50993    -            183   8.6e-28   96.8   0.0   1   1   8.5e-32   1.2e-27   96.4   0.0     3   132    22   168    20   168 0.85 N-acetylmuramoyl-L-alanine amidase
Fer2                 PF00111.22    78 seq380_BIOID50993    -            321   2.5e-12   46.2   3.7   1   1   1.6e-15   5.4e-12   45.1   2.6     6    77   242   312   238   313 0.88 2Fe-2S iron-sulfur cluster binding domain
FAD_binding_6        PF00970.19    99 seq380_BIOID50993    -            321   1.2e-10   41.3   0.0   1   1   1.1e-13   3.6e-10   39.7   0.0     2    97     9   106     8   108 0.90 Oxidoreductase FAD-binding domain
NAD_binding_1        PF00175.16   109 seq380_BIOID50993    -            321   1.5e-09   38.2   0.0   1   1   2.6e-12   8.9e-09   35.7   0.0     1   108   117   207   117   208 0.81 Oxidoreductase NAD-binding domain
Methyltransf_11      PF08241.7     95 seq383_BIOID50993    -            251   2.5e-24   85.4   0.0   1   1   3.2e-27   4.4e-24   84.6   0.0     1    95    47   138    47   138 0.98 Methyltransferase domain
Methyltransf_23      PF13489.1    162 seq383_BIOID50993    -            251   1.8e-15   56.9   0.1   1   1   1.9e-18   2.6e-15   56.3   0.0     4   151    25   174    17   181 0.78 Methyltransferase domain
Methyltransf_31      PF13847.1    152 seq383_BIOID50993    -            251   9.2e-15   54.4   0.0   1   1   8.7e-18   1.2e-14   54.0   0.0     5   118    44   147    40   196 0.84 Methyltransferase domain
Methyltransf_12      PF08242.7     99 seq383_BIOID50993    -            251   2.3e-11   43.9   0.0   1   1   3.3e-14   4.6e-11   42.9   0.0     1    98    47   135    47   136 0.86 Methyltransferase domain
Methyltransf_18      PF12847.2    112 seq383_BIOID50993    -            251     1e-09   38.8   0.0   1   1   1.4e-12   1.9e-09   37.9   0.0     4   110    45   139    42   141 0.79 Methyltransferase domain
Methyltransf_25      PF13649.1    101 seq383_BIOID50993    -            251   3.4e-09   36.8   0.0   1   1     8e-12   1.1e-08   35.2   0.0     1   101    46   134    46   134 0.87 Methyltransferase domain
Ubie_methyltran      PF01209.13   233 seq383_BIOID50993    -            251   2.4e-09   36.5   0.0   1   1   2.4e-12   3.2e-09   36.1   0.0    44   168    39   155     9   169 0.85 ubiE/COQ5 methyltransferase family
Methyltransf_8       PF05148.10   219 seq383_BIOID50993    -            251   3.8e-06   26.5   0.0   1   1   4.1e-09   5.6e-06   26.0   0.0    58   156    29   138    16   158 0.77 Hypothetical methyltransferase
MTS                  PF05175.9    170 seq383_BIOID50993    -            251   6.4e-05   22.2   0.0   1   1   7.2e-08   9.9e-05   21.6   0.0    19    74    30    83    22   108 0.83 Methyltransferase small domain
DUF1317              PF07026.6     60 seq388_BIOID50993    -             60   3.8e-39  132.2   0.1   1   1     3e-43   4.1e-39  132.1   0.0     1    60     1    60     1    60 0.99 Protein of unknown function (DUF1317)
Phage_lysozyme       PF00959.14   110 seq389_BIOID50993    -            177   4.8e-29  100.7   0.0   1   1   4.5e-33   6.2e-29  100.3   0.0     1   110    48   166    48   166 0.97 Phage lysozyme
Phage_tail_T         PF06223.7    103 seq396_BIOID50993    -            144   1.1e-57  192.6   0.9   1   1   5.4e-56   7.3e-52  173.9   0.1     1   103    11   113    11   113 0.99 Minor tail protein T
Antiterm             PF03589.8     95 seq397_BIOID50993    -            207   2.8e-59  197.0   2.0   1   2   7.4e-32     1e-27   95.9   0.3     1    95    14   111    14   111 0.99 Antitermination protein
Antiterm             PF03589.8     95 seq397_BIOID50993    -            207   2.8e-59  197.0   2.0   2   2   1.8e-33   2.5e-29  101.0   0.0     4    95   114   204   112   204 0.98 Antitermination protein
Phage_lysis          PF03245.8    125 seq398_BIOID50993    -            152   7.4e-50  168.0  12.4   1   1   6.2e-54   8.4e-50  167.8   8.6     1   125    26   151    26   151 0.99 Bacteriophage lysis protein
DUF1382              PF07131.6     61 seq400_BIOID50993    -             63   8.3e-40  134.6   0.6   1   1   6.7e-44   9.1e-40  134.4   0.4     1    61     1    61     1    61 0.99 Protein of unknown function (DUF1382)
Toxin_YhaV           PF11663.3    141 seq402_BIOID50993    -            154   2.2e-60  202.3   0.1   1   1   1.8e-64   2.5e-60  202.2   0.1     2   140    12   152    11   153 0.98 Toxin with endonuclease activity YhaV
Methyltransf_11      PF08241.7     95 seq403_BIOID50993    -            256     1e-24   86.7   0.0   1   1   1.7e-27   1.7e-24   86.0   0.0     1    95    49   145    49   145 0.97 Methyltransferase domain
Methyltransf_31      PF13847.1    152 seq403_BIOID50993    -            256   1.1e-20   73.6   0.0   1   1   1.4e-23   1.4e-20   73.3   0.0     4   113    45   155    43   233 0.86 Methyltransferase domain
Methyltransf_23      PF13489.1    162 seq403_BIOID50993    -            256     6e-20   71.4   0.0   1   1   8.5e-23   8.3e-20   70.9   0.0     7   159    31   191    26   194 0.85 Methyltransferase domain
Ubie_methyltran      PF01209.13   233 seq403_BIOID50993    -            256   2.2e-18   66.1   0.0   1   1   2.9e-21   2.9e-18   65.7   0.0    32   158    27   152     2   162 0.84 ubiE/COQ5 methyltransferase family
Methyltransf_18      PF12847.2    112 seq403_BIOID50993    -            256   5.4e-17   62.2   0.0   1   1   9.9e-20   9.7e-17   61.4   0.0     1   109    44   145    44   148 0.92 Methyltransferase domain
Methyltransf_12      PF08242.7     99 seq403_BIOID50993    -            256   1.1e-13   51.3   0.0   1   1   1.8e-16   1.8e-13   50.7   0.0     1    99    49   143    49   143 0.88 Methyltransferase domain
Methyltransf_25      PF13649.1    101 seq403_BIOID50993    -            256   8.3e-13   48.4   0.1   1   1   1.8e-15   1.7e-12   47.4   0.0     1   101    48   141    48   141 0.91 Methyltransferase domain
Methyltransf_26      PF13659.1    117 seq403_BIOID50993    -            256     5e-11   42.5   0.9   1   1   9.4e-14   9.2e-11   41.6   0.3     2   113    46   145    45   147 0.93 Methyltransferase domain
MTS                  PF05175.9    170 seq403_BIOID50993    -            256   5.8e-09   35.4   0.0   1   1   1.1e-11   1.1e-08   34.5   0.0    25   145    38   151    31   175 0.79 Methyltransferase small domain
Methyltransf_8       PF05148.10   219 seq403_BIOID50993    -            256   4.2e-08   32.9   0.0   1   1   2.8e-10   2.7e-07   30.3   0.0    73   164    45   153     8   181 0.69 Hypothetical methyltransferase
Methyltransf_29      PF03141.11   506 seq403_BIOID50993    -            256   1.1e-07   30.4   0.1   1   1   1.5e-10   1.4e-07   30.1   0.0   115   217    42   145     8   169 0.75 Putative S-adenosyl-L-methionine-dependent methyltransferase
Methyltransf_9       PF08003.6    315 seq403_BIOID50993    -            256   6.8e-06   24.8   0.0   1   1   9.6e-09   9.4e-06   24.4   0.0   100   224    29   152    23   162 0.84 Protein of unknown function (DUF1698)
TehB                 PF03848.9    192 seq403_BIOID50993    -            256   2.1e-05   23.6   0.0   1   1   3.7e-08   3.6e-05   22.8   0.0    32   135    46   149    17   186 0.80 Tellurite resistance protein TehB
PrmA                 PF06325.8    295 seq403_BIOID50993    -            256   7.6e-05   21.8   0.0   1   1   1.1e-07    0.0001   21.4   0.0   161   262    44   150    29   188 0.75 Ribosomal protein L11 methyltransferase (PrmA)
Rz1                  PF06085.6     40 seq407_BIOID50993    -             61   5.1e-21   73.6  11.4   1   1   4.6e-25   6.2e-21   73.4   7.9     1    40    20    61    20    61 0.97 Lipoprotein Rz1 precursor
Terminase_GpA        PF05876.7    557 seq408_BIOID50993    -            132     3e-39  134.7   0.9   1   1   2.5e-43   3.4e-39  134.5   0.6   302   425     1   124     1   129 0.97 Phage terminase large subunit (GpA)
NinF                 PF05810.7     58 seq412_BIOID50993    -             69   6.1e-32  109.1   6.6   1   1   5.1e-36   6.9e-32  108.9   4.6     1    58    12    69    12    69 0.97 NinF protein
PRA-CH               PF01502.13    75 seq414_BIOID50993    -            203   1.2e-33  114.4   0.0   1   1   3.4e-37   2.3e-33  113.5   0.0     1    74    33   106    33   107 0.99 Phosphoribosyl-AMP cyclohydrolase
PRA-PH               PF01503.12    83 seq414_BIOID50993    -            203   1.5e-13   50.6   0.5   1   1   3.2e-17   2.2e-13   50.1   0.4     2    82   116   201   115   202 0.96 Phosphoribosyl-ATP pyrophosphohydrolase
Dus                  PF01207.12   310 seq415_BIOID50993    -            345     1e-99  333.2   0.0   1   1  8.5e-104   1.2e-99  333.0   0.0     2   308    30   340    29   342 0.98 Dihydrouridine synthase (Dus)
Na_H_antiport_1      PF06965.7    378 seq416_BIOID50993    -            388  6.7e-166  551.6  29.2   1   1  5.6e-170  7.6e-166  551.4  20.2     2   378     5   380     4   380 0.99 Na+/H+ antiporter 1
GIY-YIG              PF01541.19    80 seq417_BIOID50993    -            295   2.9e-05   24.2   0.0   1   1   4.2e-09   5.8e-05   23.2   0.0     2    76    35   104    34   109 0.76 GIY-YIG catalytic domain
AAA_26               PF13500.1    199 seq419_BIOID50993    -            225   7.2e-42  143.1   0.0   1   1   1.9e-45   8.5e-42  142.9   0.0     1   193     3   208     3   213 0.95 AAA domain
CbiA                 PF01656.18   195 seq419_BIOID50993    -            225   3.5e-20   72.1   0.0   1   1   9.2e-24   4.2e-20   71.8   0.0     2   180     6   199     5   217 0.78 CobQ/CobB/MinD/ParA nucleotide binding domain
ANT                  PF03374.9    112 seq422_BIOID50993    -            240   3.8e-36  123.4   0.0   1   1   9.1e-40   6.2e-36  122.7   0.0     1   111   125   233   125   234 0.97 Phage antirepressor protein KilAC domain
Phage_pRha           PF09669.5     92 seq422_BIOID50993    -            240   3.7e-18   65.5   0.0   1   1   9.9e-22   6.8e-18   64.7   0.0     2    91    12   100    11   101 0.86 Phage regulatory protein Rha (Phage_pRha)
Terminase_GpA        PF05876.7    557 seq423_BIOID50993    -            157   7.3e-29  100.4   0.0   1   1   6.3e-33   8.6e-29  100.1   0.0   432   547     2   116     1   124 0.94 Phage terminase large subunit (GpA)
Phage_pRha           PF09669.5     92 seq424_BIOID50993    -            183   1.8e-25   89.0   0.2   1   1   6.9e-29   4.7e-25   87.6   0.0     1    90    24   114    24   116 0.96 Phage regulatory protein Rha (Phage_pRha)
ORF11CD3             PF10549.4     57 seq424_BIOID50993    -            183   1.7e-23   81.9   0.1   1   1   5.7e-27   3.9e-23   80.8   0.1     4    56   123   176   121   177 0.97 ORF11CD3 domain
zf-dskA_traR         PF01258.12    36 seq425_BIOID50993    -             73   8.4e-09   34.9   7.4   1   1     8e-13   1.1e-08   34.5   5.1     4    35    33    64    30    65 0.93 Prokaryotic dksA/traR C4-type zinc finger
tRNA_U5-meth_tr      PF05958.6    352 seq428_BIOID50993    -            366  2.3e-186  618.4   1.2   1   1  9.7e-190  2.6e-186  618.2   0.8     1   351    10   365    10   366 0.99 tRNA (Uracil-5-)-methyltransferase
Methyltransf_4       PF02390.12   197 seq428_BIOID50993    -            366   5.5e-07   28.7   0.1   1   1   3.8e-10     1e-06   27.8   0.1    21    86   211   275   178   286 0.81 Putative methyltransferase
MTS                  PF05175.9    170 seq428_BIOID50993    -            366   8.5e-06   25.1   0.0   1   1   5.9e-09   1.6e-05   24.2   0.0    31    87   210   264   188   281 0.86 Methyltransferase small domain
Cons_hypoth95        PF03602.10   183 seq428_BIOID50993    -            366     2e-05   23.9   0.3   1   1   3.1e-08   8.6e-05   21.9   0.2    41   123   209   301   198   317 0.71 Conserved hypothetical protein 95
Phage_lysis          PF03245.8    125 seq431_BIOID50993    -            155   5.1e-49  165.3   8.9   1   1   4.2e-53   5.8e-49  165.1   6.2     2   124    30   153    29   154 0.99 Bacteriophage lysis protein
ACT_5                PF13710.1     63 seq432_BIOID50993    -             87   2.1e-26   91.4   0.1   1   1   1.9e-30   2.6e-26   91.0   0.1     2    63    13    73    12    73 0.98 ACT domain
FCD                  PF07729.7    125 seq433_BIOID50993    -            220   5.2e-18   65.4  11.5   1   1   1.2e-21   8.1e-18   64.8   8.0     1   124    76   207    76   208 0.85 FCD domain
GntR                 PF00392.16    64 seq433_BIOID50993    -            220   9.6e-13   47.2   0.0   1   1   3.1e-16   2.1e-12   46.1   0.0     7    64    10    66     6    66 0.96 Bacterial regulatory proteins, gntR family
RNA_pol_Rpb1_1       PF04997.7    338 seq436_BIOID50993    -           1407  1.8e-100  336.3   0.1   1   1  1.8e-103  4.8e-100  335.0   0.1     2   338    15   342    14   342 0.95 RNA polymerase Rpb1, domain 1
RNA_pol_Rpb1_5       PF04998.12   277 seq436_BIOID50993    -           1407   1.1e-80  270.7   0.0   1   1     8e-84   2.2e-80  269.7   0.0     1   276   766  1321   766  1322 1.00 RNA polymerase Rpb1, domain 5
RNA_pol_Rpb1_2       PF00623.15   166 seq436_BIOID50993    -           1407   6.1e-51  172.5   0.0   1   1   5.3e-53   1.5e-49  168.0   0.0     1   166   344   486   344   486 0.95 RNA polymerase Rpb1, domain 2
RNA_pol_Rpb1_3       PF04983.13   157 seq436_BIOID50993    -           1407   1.4e-27   96.2   0.0   1   1   1.2e-30   3.3e-27   95.0   0.0     1   157   489   644   489   644 0.93 RNA polymerase Rpb1, domain 3
RNA_pol_Rpb1_4       PF05000.12   108 seq436_BIOID50993    -           1407   2.5e-18   65.7   0.3   1   1   9.1e-22   2.5e-18   65.7   0.2     2   107   674   763   673   764 0.82 RNA polymerase Rpb1, domain 4
CutA1                PF03091.10   102 seq437_BIOID50993    -            112   1.2e-37  127.5   0.1   1   1   9.8e-42   1.3e-37  127.3   0.0     2   101    12   111    11   112 0.98 CutA1 divalent ion tolerance protein
Rz1                  PF06085.6     40 seq438_BIOID50993    -             61     8e-23   79.4  10.5   1   1   7.2e-27   9.8e-23   79.1   7.3     1    39    20    60    20    61 0.97 Lipoprotein Rz1 precursor
Aminotran_4          PF01063.14   231 seq439_BIOID50993    -            331   1.3e-46  158.8   0.0   1   1   1.2e-50   1.6e-46  158.5   0.0     3   231    76   311    74   311 0.96 Aminotransferase class IV
AceK                 PF06315.6    562 seq444_BIOID50993    -            578  8.2e-240  796.7   0.0   1   1  6.8e-244  9.3e-240  796.5   0.0     1   562     9   568     9   568 0.99 Isocitrate dehydrogenase kinase/phosphatase (AceK)
DsbC                 PF11412.3    117 seq445_BIOID50993    -            592   5.6e-36  122.7   0.2   1   1   4.7e-39   1.1e-35  121.8   0.1     2   115    55   165    54   167 0.97 Disulphide bond corrector protein DsbC
DsbD                 PF02683.10   211 seq445_BIOID50993    -            592   6.3e-20   71.5  19.7   1   1   4.5e-23     1e-19   70.8  13.7     2   209   198   403   197   405 0.83 Cytochrome C biogenesis protein transmembrane region
Thioredoxin_7        PF13899.1     82 seq445_BIOID50993    -            592   9.9e-13   47.8   0.1   1   1     8e-16   1.8e-12   46.9   0.1    15    81   493   563   482   564 0.83 Thioredoxin-like
Thioredoxin_2        PF13098.1    112 seq445_BIOID50993    -            592   1.9e-12   47.2   0.0   1   1   1.9e-15   4.3e-12   46.0   0.0     4   112   494   587   491   587 0.87 Thioredoxin-like domain
DsbD_2               PF13386.1    199 seq445_BIOID50993    -            592   2.6e-10   40.2  25.8   1   1   1.1e-13   2.6e-10   40.2  17.9     2   182   197   382   196   402 0.75 Family description
Thioredoxin          PF00085.15   104 seq445_BIOID50993    -            592   2.9e-08   33.2   0.0   1   1     2e-11   4.5e-08   32.5   0.0     8   101   484   587   477   590 0.66 Thioredoxin
DUF1364              PF07102.7     94 seq448_BIOID50993    -             96   7.5e-42  141.0   0.4   1   1     6e-46   8.2e-42  140.8   0.3     1    94     1    94     1    94 0.98 Protein of unknown function (DUF1364)
Phage_portal_2       PF05136.8    355 seq452_BIOID50993    -            496  4.1e-100  334.6   0.3   1   1  3.9e-104  5.3e-100  334.2   0.2    30   355    21   364    18   364 0.98 Phage portal protein, lambda family
TonB                 PF03544.9     79 seq455_BIOID50993    -            113     7e-15   54.8   0.0   1   1   6.4e-19   8.8e-15   54.5   0.0     3    59    39    95    37   107 0.96 Gram-negative bacterial tonB protein
RusA                 PF05866.6    116 seq457_BIOID50993    -            120   7.5e-21   74.6   0.0   1   1   6.2e-25   8.5e-21   74.4   0.0     1   116     8   117     8   117 0.91 Endodeoxyribonuclease RusA
Phageshock_PspG      PF09583.5     65 seq458_BIOID50993    -             80   1.4e-25   89.0  25.7   1   1   1.1e-29   1.5e-25   88.8  17.8     1    64     1    64     1    65 0.98 Phage shock protein G (Phageshock_PspG)
HTH_1                PF00126.22    60 seq460_BIOID50993    -            301     5e-16   58.0   0.0   1   1   1.5e-19     1e-15   57.0   0.0     2    60     9    67     8    67 0.97 Bacterial regulatory helix-turn-helix protein, lysR family
LysR_substrate       PF03466.15   209 seq460_BIOID50993    -            301   4.8e-11   42.0   0.0   1   1   9.5e-15   6.5e-11   41.6   0.0     9   200    98   287    92   290 0.94 LysR substrate binding domain
Tagatose_6_P_K       PF08013.6    424 seq461_BIOID50993    -            426  4.6e-209  694.0   0.0   1   1  3.8e-213  5.2e-209  693.8   0.0     1   423     1   424     1   425 1.00 Tagatose 6 phosphate kinase
PerC                 PF06069.6     90 seq462_BIOID50993    -            104     4e-44  148.4   2.0   1   1   3.4e-48   4.6e-44  148.2   1.4     1    89     1    89     1    90 0.99 PerC transcriptional activator
UvrB                 PF12344.3     44 seq463_BIOID50993    -            673   6.7e-23   79.8   0.9   1   1   1.3e-25   2.9e-22   77.7   0.1     1    43   552   594   552   595 0.97 Ultra-violet resistance protein B
Helicase_C           PF00271.26    78 seq463_BIOID50993    -            673   1.2e-15   57.0   0.0   1   1   1.2e-18   2.8e-15   55.8   0.0     2    77   465   545   464   546 0.98 Helicase conserved C-terminal domain
ResIII               PF04851.10   184 seq463_BIOID50993    -            673   1.1e-11   44.8   0.0   1   1     3e-14   6.9e-11   42.1   0.0     4    94    13   101    10   134 0.79 Type III restriction enzyme, res subunit
UVR                  PF02151.14    36 seq463_BIOID50993    -            673   5.2e-07   28.8   1.1   1   1     7e-10   1.6e-06   27.3   0.8     2    35   634   667   633   668 0.93 UvrB/uvrC motif
HTH_5                PF01022.15    47 seq467_BIOID50993    -            117   2.6e-18   65.2   1.9   1   1   6.1e-22   4.2e-18   64.6   1.3     1    45    15    60    15    62 0.98 Bacterial regulatory protein, arsR family
HTH_20               PF12840.2     61 seq467_BIOID50993    -            117   4.7e-11   42.2   0.3   1   1   9.9e-15   6.8e-11   41.7   0.2     2    61     8    67     7    67 0.97 Helix-turn-helix domain
Phage_NinH           PF06322.6     64 seq470_BIOID50993    -             62   8.1e-29   98.9   0.3   1   1   6.3e-33   8.6e-29   98.8   0.2     1    60     1    60     1    62 0.96 Phage NinH protein
Exonuc_X-T_C         PF08411.5    269 seq472_BIOID50993    -            491  5.1e-104  346.9   0.1   1   1  9.1e-108  6.2e-104  346.6   0.1     1   268   228   489   228   490 0.99 Exonuclease C-terminal
RNase_T              PF00929.19   164 seq472_BIOID50993    -            491   3.2e-25   89.2   0.0   1   1   8.9e-29   6.1e-25   88.2   0.0     2   162    29   208    28   210 0.95 Exonuclease
ILVD_EDD             PF00920.16   521 seq473_BIOID50993    -            616  5.4e-195  648.6   1.8   1   1  4.5e-199  6.2e-195  648.4   1.3     1   521    34   607    34   607 0.95 Dehydratase family
tRNA-synt_2          PF00152.15   335 seq476_BIOID50993    -            335   5.4e-70  235.6   0.0   1   1     5e-74   6.9e-70  235.3   0.0    21   333    25   333    14   335 0.88 tRNA synthetases class II (D, K and N)
ArsB                 PF02040.10   423 seq477_BIOID50993    -            429  1.7e-230  765.0  39.1   1   1  2.9e-234    2e-230  764.9  27.1     1   423     3   425     3   425 1.00 Arsenical pump membrane protein
CitMHS               PF03600.11   349 seq477_BIOID50993    -            429   2.2e-15   55.9  35.6   1   1   4.5e-19   3.1e-15   55.5  24.7     3   343     7   363     5   369 0.82 Citrate transporter
HNH                  PF01844.18    47 seq479_BIOID50993    -            121   3.3e-11   42.7   3.3   1   1   3.6e-15   4.9e-11   42.2   2.3     1    47    49    94    49    94 0.97 HNH endonuclease
HTH_5                PF01022.15    47 seq482_BIOID50993    -             99   1.2e-14   53.5   0.1   1   1   7.3e-18     2e-14   52.8   0.1     1    47    23    70    23    70 0.97 Bacterial regulatory protein, arsR family
HTH_20               PF12840.2     61 seq482_BIOID50993    -             99   2.4e-11   43.1   0.4   1   1   1.3e-14   3.5e-11   42.6   0.3     2    58    16    72    15    75 0.96 Helix-turn-helix domain
MarR_2               PF12802.2     62 seq482_BIOID50993    -             99     2e-09   36.8   0.1   1   1   1.2e-12   3.3e-09   36.1   0.1     5    60    24    75    19    77 0.89 MarR family
HTH_24               PF13412.1     48 seq482_BIOID50993    -             99     2e-08   33.3   0.0   1   1   1.9e-11   5.1e-08   32.0   0.0     5    47    26    68    24    69 0.96 Winged helix-turn-helix DNA-binding
MarR                 PF01047.17    59 seq482_BIOID50993    -             99   6.7e-06   25.6   0.0   1   1   4.6e-09   1.3e-05   24.7   0.0     5    53    26    74    23    75 0.95 MarR family
Pep_deformylase      PF01327.16   157 seq484_BIOID50993    -            169   8.9e-53  177.7   0.1   1   1   7.8e-57   1.1e-52  177.5   0.1     2   156     4   152     3   153 0.94 Polypeptide deformylase
UxuA                 PF03786.8    351 seq486_BIOID50993    -            394  4.2e-163  541.7   0.2   1   1    7e-167  4.8e-163  541.6   0.1     1   350     1   388     1   389 0.99 D-mannonate dehydratase (UxuA)
AP_endonuc_2         PF01261.19   211 seq486_BIOID50993    -            394     1e-08   34.6   0.0   1   1   8.1e-12   5.6e-08   32.2   0.0     3   189    18   299    16   320 0.82 Xylose isomerase-like TIM barrel
YfiO                 PF13525.1    203 seq488_BIOID50993    -            245   1.1e-84  282.8   5.8   1   1   2.8e-88   1.3e-84  282.6   4.0     1   202    28   236    28   238 0.97 Outer membrane lipoprotein
TPR_18               PF13512.1    142 seq488_BIOID50993    -            245   5.1e-65  217.6   7.3   1   1     3e-68   1.4e-64  216.3   1.2     2   142    24   167    23   167 0.98 Tetratricopeptide repeat
Lysis_S              PF04971.7     68 seq490_BIOID50993    -             71   9.7e-47  156.4   0.6   1   1   7.8e-51   1.1e-46  156.2   0.4     1    68     4    71     4    71 1.00 Lysis protein S
ABC_tran             PF00005.22   118 seq492_BIOID50993    -            637     1e-36  125.7   1.1   1   2   2.4e-18   3.3e-15   56.3   0.0     1   118    41   178    41   178 0.87 ABC transporter
ABC_tran             PF00005.22   118 seq492_BIOID50993    -            637     1e-36  125.7   1.1   2   2   2.6e-21   3.6e-18   65.9   0.0     1   118   352   459   352   459 0.92 ABC transporter
ABC_tran_2           PF12848.2     85 seq492_BIOID50993    -            637   6.6e-29   99.4   4.3   1   1   4.8e-32   6.6e-29   99.4   3.0     1    83   217   298   217   302 0.93 ABC transporter
Rhodanese            PF00581.15   113 seq495_BIOID50993    -            174   2.1e-11   44.0   0.0   1   1   4.8e-15   3.3e-11   43.4   0.0     2   112     8    98     7    99 0.82 Rhodanese-like domain
DUF2892              PF11127.3     66 seq495_BIOID50993    -            174   3.2e-11   42.7   3.2   1   1     7e-15   4.8e-11   42.2   2.2    10    60   115   170   112   174 0.88 Protein of unknown function (DUF2892)
Phage_lysozyme       PF00959.14   110 seq497_BIOID50993    -            165   3.8e-32  110.7   0.1   1   1   3.5e-36   4.7e-32  110.4   0.1     1   109    48   154    48   155 0.98 Phage lysozyme
Phage_Nu1            PF07471.7    164 seq498_BIOID50993    -            181   1.2e-92  307.6   1.4   1   1   9.9e-97   1.3e-92  307.4   1.0     1   164     1   164     1   164 0.99 Phage DNA packaging protein Nu1
Peptidase_S49        PF01343.13   154 seq501_BIOID50993    -            501   7.5e-47  158.8   0.7   1   1   9.8e-51   1.3e-46  158.0   0.5     2   153   145   295   144   296 0.97 Peptidase family S49
Terminase_2          PF03592.11   144 seq502_BIOID50993    -            187   2.1e-09   37.6   3.3   1   1   2.6e-13   3.5e-09   36.9   2.3     1    57     2    58     2   169 0.92 Terminase small subunit
Formyl_trans_N       PF00551.14   181 seq503_BIOID50993    -            315   3.5e-55  186.2   0.0   1   1   7.4e-59   5.1e-55  185.7   0.0     2   180     6   183     5   184 0.98 Formyl transferase
Formyl_trans_C       PF02911.13   100 seq503_BIOID50993    -            315   1.1e-33  115.1   0.1   1   1   2.5e-37   1.7e-33  114.5   0.0     1    99   207   304   207   305 0.98 Formyl transferase, C-terminal domain
PTSIIB_sorb          PF03830.10   151 seq506_BIOID50993    -            169   5.9e-55  185.1   0.3   1   1   4.9e-59   6.7e-55  184.9   0.2     1   149    15   162    15   164 0.99 PTS system sorbose subfamily IIB component
TetR_N               PF00440.18    47 seq508_BIOID50993    -            199   7.9e-06   25.3   0.0   1   1     1e-09   1.4e-05   24.5   0.0     3    44    16    57    14    60 0.94 Bacterial regulatory proteins, tetR family
GntR                 PF00392.16    64 seq509_BIOID50993    -            254   5.4e-26   89.6   0.4   1   1   1.8e-29   1.2e-25   88.5   0.3     2    64    12    74    11    74 0.97 Bacterial regulatory proteins, gntR family
FCD                  PF07729.7    125 seq509_BIOID50993    -            254   1.2e-16   60.9  11.2   1   1   3.5e-20   2.4e-16   60.0   7.8     1   124    99   226    99   227 0.90 FCD domain
DnaB_C               PF03796.10   265 seq513_BIOID50993    -            471  4.1e-108  360.1   0.2   1   1  1.2e-111  5.4e-108  359.7   0.1     1   263   206   463   206   465 0.97 DnaB-like helicase C terminal domain
DnaB                 PF00772.16   103 seq513_BIOID50993    -            471   8.7e-38  128.2   0.0   1   1   4.2e-41   1.9e-37  127.1   0.0     1   103    26   128    26   128 0.99 DnaB-like helicase N terminal domain
AAA_25               PF13481.1    194 seq513_BIOID50993    -            471     1e-13   51.0   0.1   1   1   3.6e-17   1.6e-13   50.3   0.0    29   190   220   386   179   390 0.84 AAA domain
Methyltransf_11      PF08241.7     95 seq515_BIOID50993    -            240   7.4e-12   45.4   0.0   1   1   8.6e-16   1.2e-11   44.8   0.0    45    95    67   125    50   125 0.83 Methyltransferase domain
Phage_lysis          PF03245.8    125 seq519_BIOID50993    -            133   5.8e-33  113.4   6.0   1   1     1e-36     7e-33  113.1   4.1     1    89    29   117    29   124 0.97 Bacteriophage lysis protein
Rz1                  PF06085.6     40 seq519_BIOID50993    -            133   6.4e-07   28.5   0.0   1   1   1.6e-10   1.1e-06   27.8   0.0    23    40   116   133   114   133 0.93 Lipoprotein Rz1 precursor
Pyr_redox_2          PF07992.9    200 seq521_BIOID50993    -            466   5.3e-32  111.2   0.0   1   1   5.4e-35   1.1e-31  110.2   0.0     1   198     8   315     8   317 0.89 Pyridine nucleotide-disulphide oxidoreductase
Pyr_redox_dim        PF02852.17   110 seq521_BIOID50993    -            466   4.1e-30  103.9   0.8   1   1   5.4e-33   1.1e-29  102.5   0.5     1   109   346   457   346   458 0.97 Pyridine nucleotide-disulphide oxidoreductase, dimerisation domain
Pyr_redox            PF00070.22    80 seq521_BIOID50993    -            466   1.7e-18   66.6   1.7   1   1   4.2e-19   8.3e-16   58.0   0.0     1    76   178   251   178   258 0.94 Pyridine nucleotide-disulphide oxidoreductase
Pyr_redox_3          PF13738.1    203 seq521_BIOID50993    -            466   3.4e-08   33.6   0.0   1   1   1.7e-10   3.2e-07   30.4   0.0     1   176    10   185    10   212 0.71 Pyridine nucleotide-disulphide oxidoreductase
FAD_binding_2        PF00890.19   421 seq521_BIOID50993    -            466   6.7e-06   25.0   3.4   1   1   3.2e-08   6.2e-05   21.9   1.5     1    40     8    48     8    51 0.96 FAD binding domain
Thi4                 PF01946.12   230 seq521_BIOID50993    -            466   1.5e-05   24.1   0.4   1   1   3.4e-08   6.6e-05   21.9   0.2    17    61     6    50     2    64 0.89 Thi4 family
Rz1                  PF06085.6     40 seq523_BIOID50993    -             49   7.9e-12   44.2   7.2   1   1   7.7e-16   1.1e-11   43.8   5.0     1    24    20    44    20    48 0.95 Lipoprotein Rz1 precursor
AA_permease_2        PF13520.1    426 seq524_BIOID50993    -            485   2.9e-31  108.3  58.3   1   1   5.6e-35   3.8e-31  107.9  40.4     9   419     1   453     1   468 0.77 Amino acid permease
AA_permease          PF00324.16   479 seq524_BIOID50993    -            485   2.8e-15   55.4  49.2   1   1   2.8e-18   1.9e-14   52.7  34.1    20   446    12   450     4   472 0.70 Amino acid permease
Ribosomal_S30AE      PF02482.14    94 seq525_BIOID50993    -            113   3.8e-29  100.7   0.1   1   1   3.5e-33   4.8e-29  100.4   0.1     2    92     3    93     2    95 0.97 Sigma 54 modulation protein / S30EA ribosomal protein
Terminase_1          PF03354.10   477 seq526_BIOID50993    -            553   3.9e-37  127.6   0.0   1   1   3.6e-41   4.9e-37  127.3   0.0     6   469    64   534    59   539 0.84 Phage Terminase
EII-Sor              PF03609.9    237 seq527_BIOID50993    -            259   1.2e-79  266.8  26.2   1   1   9.9e-84   1.3e-79  266.6  18.2     1   236     1   236     1   237 1.00 PTS system sorbose-specific iic component
ArsC                 PF03960.10   110 seq529_BIOID50993    -            141     9e-32  109.3   0.0   1   1   7.8e-36   1.1e-31  109.0   0.0     1   109     7   114     7   115 0.99 ArsC family
IpaB_EvcA            PF03278.8    153 seq532_BIOID50993    -            196     4e-63  211.1   2.1   1   1   3.6e-67   4.9e-63  210.7   1.5     1   152    39   184    39   185 0.99 IpaB/EvcA family
Mannitol_dh_C        PF08125.8    245 seq535_BIOID50993    -            486   1.8e-96  321.9   0.0   1   1  3.6e-100   2.5e-96  321.4   0.0     1   245   216   463   216   463 0.99 Mannitol dehydrogenase C-terminal domain
Mannitol_dh          PF01232.18   151 seq535_BIOID50993    -            486   2.9e-54  182.9   0.0   1   1   7.2e-58   4.9e-54  182.2   0.0     2   151    24   188    23   188 0.99 Mannitol dehydrogenase Rossmann domain
Phage_antiter_Q      PF06323.6    230 seq537_BIOID50993    -            229    2e-105  351.1   8.7   1   1  1.7e-109  2.3e-105  350.9   6.0     1   229     1   228     1   229 1.00 Phage antitermination protein Q
Nol1_Nop2_Fmu        PF01189.12   283 seq539_BIOID50993    -            429  7.4e-105  350.2   0.0   1   1  4.8e-108  9.4e-105  349.9   0.0     1   282   164   426   164   427 0.99 NOL1/NOP2/sun family
NusB                 PF01029.13   134 seq539_BIOID50993    -            429   2.2e-26   92.3   0.0   1   1   1.8e-29   3.5e-26   91.6   0.0     1   134     5   127     5   127 0.97 NusB family
Methyltransf_26      PF13659.1    117 seq539_BIOID50993    -            429     4e-11   42.8   0.0   1   1   3.7e-14   7.3e-11   42.0   0.0     2   116   248   375   247   376 0.90 Methyltransferase domain
Methyltransf_18      PF12847.2    112 seq539_BIOID50993    -            429   2.4e-10   40.8   0.0   1   1   2.2e-13   4.2e-10   40.0   0.0     2   112   247   375   246   375 0.84 Methyltransferase domain
Methyltransf_31      PF13847.1    152 seq539_BIOID50993    -            429     2e-09   37.1   0.0   1   1   1.7e-12   3.4e-09   36.3   0.0     2   113   245   381   244   417 0.82 Methyltransferase domain
MTS                  PF05175.9    170 seq539_BIOID50993    -            429   1.1e-06   28.0   0.0   1   1   1.1e-09   2.1e-06   27.1   0.0    24   151   239   385   229   397 0.86 Methyltransferase small domain
FtsJ                 PF01728.14   181 seq539_BIOID50993    -            429   9.1e-05   22.3   0.0   1   1   9.1e-08   0.00018   21.4   0.0    19    99   242   323   233   400 0.60 FtsJ-like methyltransferase
Transketolase_N      PF00456.16   333 seq542_BIOID50993    -            887   1.4e-22   79.8   0.1   1   2   3.1e-18   4.2e-14   51.9   0.0     7   217    84   297    78   306 0.76 Transketolase, thiamine diphosphate binding domain
Transketolase_N      PF00456.16   333 seq542_BIOID50993    -            887   1.4e-22   79.8   0.1   2   2   3.4e-10   4.6e-06   25.5   0.1   213   281   361   431   351   475 0.79 Transketolase, thiamine diphosphate binding domain
PALP                 PF00291.20   307 seq543_BIOID50993    -            514   9.6e-70  235.0   2.1   1   1   1.9e-73   1.3e-69  234.6   1.5     5   307    29   316    25   316 0.91 Pyridoxal-phosphate dependent enzyme
Thr_dehydrat_C       PF00585.13    91 seq543_BIOID50993    -            514   3.8e-64  212.2   0.0   1   2   3.6e-35   2.4e-31  107.0   0.0     1    91   329   419   329   419 0.98 C-terminal regulatory domain of Threonine dehydratase
Thr_dehydrat_C       PF00585.13    91 seq543_BIOID50993    -            514   3.8e-64  212.2   0.0   2   2   6.7e-34   4.6e-30  102.9   0.0     2    91   425   512   424   512 0.96 C-terminal regulatory domain of Threonine dehydratase
DUF4102              PF13356.1     89 seq544_BIOID50993    -            421   1.6e-28   98.2   0.2   1   1   4.4e-32     3e-28   97.4   0.1     1    88     3    89     3    90 0.98 Domain of unknown function (DUF4102)
Phage_integrase      PF00589.17   173 seq544_BIOID50993    -            421   5.2e-24   84.7   0.0   1   1   1.3e-27   8.9e-24   83.9   0.0     4   171   205   383   202   385 0.91 Phage integrase family
Ribonuc_red_lgC      PF02867.10   537 seq545_BIOID50993    -            761  6.7e-135  450.5   0.0   1   1  3.2e-137  1.5e-133  446.1   0.0     1   536   222   731   222   732 0.95 Ribonucleotide reductase, barrel domain
ATP-cone             PF03477.11    90 seq545_BIOID50993    -            761   5.9e-15   55.3   0.1   1   1   2.8e-18   1.3e-14   54.2   0.1     3    90     7    92     5    92 0.97 ATP cone domain
Ribonuc_red_lgN      PF00317.16    83 seq545_BIOID50993    -            761   1.5e-12   47.0   1.0   1   1     5e-16   2.3e-12   46.4   0.1     2    82   142   219   141   220 0.93 Ribonucleotide reductase, all-alpha domain
PDT                  PF00800.13   182 seq546_BIOID50993    -            386     7e-61  204.8   0.3   1   1   1.5e-64     1e-60  204.2   0.2     1   180   106   286   106   288 0.96 Prephenate dehydratase
CM_2                 PF01817.16    81 seq546_BIOID50993    -            386   1.9e-22   79.0   2.0   1   1   6.3e-26   4.3e-22   77.8   1.4     1    80    11    90    11    91 0.99 Chorismate mutase type II
EIID-AGA             PF03613.9    264 seq551_BIOID50993    -            292   2.9e-96  321.3   9.0   1   1  2.4e-100   3.3e-96  321.1   6.2     2   263    35   291    34   292 0.99 PTS system mannose/fructose/sorbose family IID component
DUF1144              PF06610.8    143 seq552_BIOID50993    -            149   3.1e-70  234.3   7.3   1   1   2.5e-74   3.4e-70  234.2   5.1     4   143     3   142     1   142 0.98 Protein of unknown function (DUF1144)
RNase_T              PF00929.19   164 seq553_BIOID50993    -            246     5e-40  137.3   0.4   1   1   9.7e-44   1.3e-39  135.9   0.1     1   164    12   178    12   178 0.93 Exonuclease
HDPD                 PF02924.9    118 seq554_BIOID50993    -            115   4.6e-18   65.0   0.5   1   1   3.8e-22   5.1e-18   64.8   0.4     2   115     4   109     3   112 0.93 Bacteriophage lambda head decoration protein D
DUF318               PF03773.8    307 seq557_BIOID50993    -            337   1.1e-53  182.0  24.2   1   1   1.1e-57   1.5e-53  181.6  16.8     2   306    11   334    10   335 0.87 Predicted permease
Abhydrolase_1        PF00561.15   230 seq558_BIOID50993    -            340   5.1e-26   91.5   0.0   1   1   3.9e-29   1.3e-25   90.1   0.0     4   218   105   312   102   315 0.96 alpha/beta hydrolase fold
Abhydrolase_6        PF12697.2    228 seq558_BIOID50993    -            340   8.2e-16   58.4   0.6   1   1   3.4e-19   1.2e-15   57.9   0.4     1   219    75   312    75   320 0.70 Alpha/beta hydrolase family
Abhydrolase_5        PF12695.2    142 seq558_BIOID50993    -            340   1.1e-10   41.3   0.3   1   1   9.9e-14   3.4e-10   39.7   0.2     2   141    75   308    74   309 0.65 Alpha/beta hydrolase family
Ala_racemase_N       PF01168.15   217 seq560_BIOID50993    -            359   3.1e-61  206.6   0.0   1   1   5.7e-65   3.9e-61  206.2   0.0     1   217     8   219     8   219 0.94 Alanine racemase, N-terminal domain
Ala_racemase_C       PF00842.16   129 seq560_BIOID50993    -            359   1.7e-39  134.0   0.1   1   1   3.8e-43   2.6e-39  133.4   0.1     1   129   234   358   234   358 0.97 Alanine racemase, C-terminal domain
DUF2776              PF10951.3    347 seq563_BIOID50993    -            383  1.1e-165  550.7  33.0   1   1  9.5e-170  1.3e-165  550.5  22.9     1   347    34   381    34   381 0.99 Protein of unknown function (DUF2776)
EIIA-man             PF03610.11   116 seq569_BIOID50993    -            144     6e-33  113.2   0.0   1   1     5e-37   6.9e-33  113.0   0.0     1   114     3   115     3   117 0.97 PTS system fructose IIA component
Peptidase_U35        PF04586.12   163 seq571_BIOID50993    -            152   1.1e-29  103.4   0.0   1   1   9.1e-34   1.2e-29  103.2   0.0     5   151    12   150     8   152 0.91 Caudovirus prohead protease
Mob_synth_C          PF06463.8    128 seq572_BIOID50993    -            352     7e-36  122.6   0.0   1   1   3.6e-39   1.2e-35  121.8   0.0     1   127   209   335   209   336 0.98 Molybdenum Cofactor Synthesis C
Radical_SAM          PF04055.16   166 seq572_BIOID50993    -            352   6.9e-27   94.5   0.0   1   1   2.7e-30   9.4e-27   94.0   0.0     2   166    42   204    41   204 0.97 Radical SAM superfamily
Fer4_12              PF13353.1    139 seq572_BIOID50993    -            352   1.6e-07   31.4   0.0   1   1   8.7e-11     3e-07   30.5   0.0    15   116    47   148    36   154 0.84 4Fe-4S single cluster domain
Fer4_14              PF13394.1    117 seq572_BIOID50993    -            352   5.9e-07   29.4   0.0   1   1   5.8e-10     2e-06   27.7   0.0     6    90    45   127    38   148 0.70 4Fe-4S single cluster domain
TrkA_N               PF02254.13   116 seq573_BIOID50993    -            458   4.2e-58  194.2   3.5   1   2   5.4e-33   5.3e-30  103.6   0.0     1   108     3   111     3   125 0.92 TrkA-N domain
TrkA_N               PF02254.13   116 seq573_BIOID50993    -            458   4.2e-58  194.2   3.5   2   2   5.9e-29   5.7e-26   90.6   0.7     1   116   235   350   235   350 0.95 TrkA-N domain
TrkA_C               PF02080.16    71 seq573_BIOID50993    -            458   1.9e-21   75.3   0.7   1   2   4.7e-13   4.5e-10   38.8   0.0     3    70   157   225   155   226 0.91 TrkA-C domain
TrkA_C               PF02080.16    71 seq573_BIOID50993    -            458   1.9e-21   75.3   0.7   2   2     2e-11   1.9e-08   33.6   0.2     8    70   390   451   388   452 0.89 TrkA-C domain
F420_oxidored        PF03807.12    96 seq573_BIOID50993    -            458   1.9e-12   47.2   2.2   1   2   1.5e-07   0.00015   22.0   0.0     1    52     2    49     2    88 0.87 NADP oxidoreductase coenzyme F420-dependent
F420_oxidored        PF03807.12    96 seq573_BIOID50993    -            458   1.9e-12   47.2   2.2   2   2   1.5e-07   0.00015   22.0   0.3     2    48   235   279   234   355 0.80 NADP oxidoreductase coenzyme F420-dependent
NAD_binding_7        PF13241.1    103 seq573_BIOID50993    -            458   1.2e-11   44.6   3.0   1   1   7.5e-08   7.3e-05   22.8   0.0     8    82   233   319   228   323 0.75 Putative NAD(P)-binding
Shikimate_DH         PF01488.15   135 seq573_BIOID50993    -            458   1.4e-11   44.4   0.6   1   1   5.3e-09   5.2e-06   26.4   0.2    12   102   232   332   222   367 0.77 Shikimate / quinate 5-dehydrogenase
DUF2645              PF10840.3    103 seq574_BIOID50993    -            104   1.1e-45  153.8   9.4   1   1   8.8e-50   1.2e-45  153.7   6.5     1   103     1   103     1   103 1.00 Protein of unknown function (DUF2645)
DUF883               PF05957.8     94 seq575_BIOID50993    -            113   6.8e-27   93.5   1.2   1   1   5.9e-31   8.1e-27   93.3   0.9     1    94    19   111    19   111 0.97 Bacterial protein of unknown function (DUF883)
OMP_b-brl            PF13505.1    176 seq576_BIOID50993    -            171   3.9e-27   95.2  13.5   1   1   6.8e-31   4.7e-27   94.9   9.3     2   176     9   171     6   171 0.87 Outer membrane protein beta-barrel domain
Ail_Lom              PF06316.6    199 seq576_BIOID50993    -            171   1.5e-23   83.2   4.7   1   2   2.2e-18   1.5e-14   53.8   0.9     1   126     1   115     1   127 0.77 Enterobacterial Ail/Lom protein
Ail_Lom              PF06316.6    199 seq576_BIOID50993    -            171   1.5e-23   83.2   4.7   2   2   2.2e-11   1.5e-07   31.0   0.1   154   199   126   171   120   171 0.93 Enterobacterial Ail/Lom protein
GntR                 PF00392.16    64 seq577_BIOID50993    -            257   1.8e-23   81.5   1.4   1   1     7e-27   3.2e-23   80.8   0.2     1    64    10    73    10    73 0.99 Bacterial regulatory proteins, gntR family
FCD                  PF07729.7    125 seq577_BIOID50993    -            257   3.9e-21   75.5   7.6   1   1   1.3e-24   5.8e-21   74.9   5.3     1   125    97   226    97   226 0.92 FCD domain
Rrf2                 PF02082.15    83 seq577_BIOID50993    -            257   5.4e-05   23.1   0.1   1   1   2.9e-08   0.00013   21.8   0.0    28    69    36    76    23    82 0.88 Transcriptional regulator
AAA_5                PF07728.9    139 seq578_BIOID50993    -            498   5.9e-25   87.5   0.0   1   1     4e-28   1.1e-24   86.6   0.0     1   139    41   171    41   171 0.92 AAA domain (dynein-related subfamily)
DUF3763              PF12592.3     57 seq578_BIOID50993    -            498   4.1e-22   77.4   1.3   1   1   4.1e-25   1.1e-21   76.0   0.9     3    57   444   498   442   498 0.97 Protein of unknown function (DUF3763)
DUF3927              PF13064.1     46 seq582_BIOID50993    -             52   2.9e-22   77.7  11.8   1   1   2.3e-26   3.1e-22   77.6   8.2     1    46     3    48     3    48 0.98 Protein of unknown function (DUF3927)
UPF0270              PF06794.7     70 seq583_BIOID50993    -             72   9.2e-36  121.3   0.1   1   1   7.4e-40     1e-35  121.2   0.0     1    70     1    70     1    70 0.99 Uncharacterised protein family (UPF0270)
Amidohydro_1         PF01979.15   333 seq584_BIOID50993    -            384   5.2e-15   55.8   1.1   1   1     3e-17     1e-13   51.5   0.8     2   333    54   367    53   367 0.64 Amidohydrolase family
Amidohydro_4         PF13147.1    304 seq584_BIOID50993    -            384   1.5e-14   54.5  10.6   1   1   6.4e-17   2.2e-13   50.8   7.4     6   304    53   364    50   364 0.85 Amidohydrolase
Phage_capsid         PF05065.8    276 seq585_BIOID50993    -            502   9.2e-27   93.8   0.6   1   1   3.6e-30   4.9e-26   91.4   0.2     8   275   210   492   208   493 0.78 Phage capsid family
DUF1076              PF06416.7    113 seq587_BIOID50993    -            216   1.5e-44  150.1   0.2   1   1   1.7e-48   2.3e-44  149.5   0.1     3   112    99   209    97   210 0.93 Protein of unknown function (DUF1076)
FAD_binding_3        PF01494.14   356 seq588_BIOID50993    -            554   3.1e-81  273.0   0.0   1   1   5.8e-85   3.9e-81  272.7   0.0     2   355    16   352    15   353 0.95 FAD binding domain
PRK                  PF00485.13   194 seq589_BIOID50993    -            289     3e-74  248.6   0.0   1   1   2.7e-78   3.6e-74  248.4   0.0     1   194     7   214     7   214 0.99 Phosphoribulokinase / Uridine kinase family
Aminotran_1_2        PF00155.16   363 seq590_BIOID50993    -            411   1.5e-86  290.5   0.0   1   1   1.2e-90   1.7e-86  290.3   0.0     2   362    41   406    40   407 0.98 Aminotransferase class I and II
S-methyl_trans       PF02574.11   305 seq591_BIOID50993    -           1232  5.9e-105  350.7   0.1   1   1    4e-108  1.1e-104  349.9   0.1     1   304    21   331    21   332 0.98 Homocysteine S-methyltransferase
Met_synt_B12         PF02965.12   136 seq591_BIOID50993    -           1232   9.2e-54  180.5   0.0   1   1     9e-57   2.4e-53  179.2   0.0     1   136  1060  1197  1060  1197 0.99 Vitamin B12 dependent methionine synthase, activation domain
Pterin_bind          PF00809.17   210 seq591_BIOID50993    -           1232   1.5e-48  164.8   0.4   1   1   1.7e-51   4.6e-48  163.2   0.3     1   210   361   573   361   573 0.98 Pterin binding enzyme
B12-binding_2        PF02607.12    79 seq591_BIOID50993    -           1232   4.3e-21   74.6   0.0   1   1   6.5e-24   1.8e-20   72.6   0.0     4    79   664   739   662   739 0.96 B12 binding domain
B12-binding          PF02310.14   121 seq591_BIOID50993    -           1232   6.2e-20   71.1   0.2   1   1   1.8e-22     5e-19   68.2   0.1     2    94   753   845   752   856 0.93 B12 binding domain
Glutaredoxin         PF00462.19    60 seq594_BIOID50993    -             81   7.9e-14   51.2   0.0   1   1   6.6e-18     9e-14   51.0   0.0     1    57     3    58     3    61 0.95 Glutaredoxin
DUF303               PF03629.13   255 seq596_BIOID50993    -            281   1.2e-26   93.4   0.0   1   1   2.3e-30   1.6e-26   93.0   0.0     1   177    64   262    64   275 0.79 Domain of unknown function (DUF303)
DUF1737              PF08410.5     54 seq596_BIOID50993    -            281   5.7e-17   61.1   0.0   1   1   1.5e-20   1.1e-16   60.2   0.0     1    53     1    50     1    51 0.96 Domain of unknown function (DUF1737)
HTH_3                PF01381.17    55 seq598_BIOID50993    -            135   1.9e-14   53.0   0.0   1   1   7.9e-18   3.6e-14   52.2   0.0     3    55    12    64    10    64 0.97 Helix-turn-helix
HTH_31               PF13560.1     64 seq598_BIOID50993    -            135   1.2e-11   44.5   1.2   1   1   4.4e-15     2e-11   43.7   0.8     2    58     6    61     5    71 0.95 Helix-turn-helix domain
HTH_19               PF12844.2     64 seq598_BIOID50993    -            135   1.7e-09   37.5   0.0   1   1   6.8e-13   3.1e-09   36.6   0.0     1    63     7    69     7    70 0.97 Helix-turn-helix domain
Flavodoxin_NdrI      PF07972.6    122 seq602_BIOID50993    -            136   5.1e-47  158.6   0.0   1   1   4.3e-51   5.8e-47  158.4   0.0     1   122     5   123     5   123 0.97 NrdI Flavodoxin like
MoCF_biosynth        PF00994.19   144 seq605_BIOID50993    -            170   5.8e-31  106.7   0.0   1   1   5.3e-35   7.2e-31  106.4   0.0     1   143    14   156    12   157 0.92 Probable molybdopterin binding domain
Ribonuc_red_sm       PF00268.16   281 seq607_BIOID50993    -            376   7.3e-30  103.8   2.5   1   2   4.3e-17   5.8e-13   48.3   0.3    13   143    31   158    22   165 0.91 Ribonucleotide reductase, small chain
Ribonuc_red_sm       PF00268.16   281 seq607_BIOID50993    -            376   7.3e-30  103.8   2.5   2   2   2.8e-19   3.9e-15   55.5   0.1   155   274   200   329   182   336 0.89 Ribonucleotide reductase, small chain
IlvN                 PF07991.7    165 seq608_BIOID50993    -            541   8.1e-61  204.0   0.2   1   1   1.9e-64   1.3e-60  203.3   0.1     2   165    85   254    84   254 0.98 Acetohydroxy acid isomeroreductase, catalytic domain
IlvC                 PF01450.14   145 seq608_BIOID50993    -            541   5.4e-56  188.4   0.1   1   2     4e-21   2.7e-17   62.9   0.0     1   128   260   387   260   395 0.91 Acetohydroxy acid isomeroreductase, catalytic domain
IlvC                 PF01450.14   145 seq608_BIOID50993    -            541   5.4e-56  188.4   0.1   2   2   9.2e-40   6.3e-36  123.3   0.0    15   145   409   535   399   535 0.93 Acetohydroxy acid isomeroreductase, catalytic domain
Ribonuc_red_lgC      PF02867.10   537 seq610_BIOID50993    -            714  1.5e-151  505.5   0.0   1   1  1.4e-153  6.6e-150  500.1   0.0     1   537   175   694   175   694 0.96 Ribonucleotide reductase, barrel domain
RNR_N                PF08343.5     82 seq610_BIOID50993    -            714     3e-29  100.5   0.1   1   1   1.7e-32   7.8e-29   99.2   0.1     1    82    16    97    16    97 0.99 Ribonucleotide reductase N-terminal
Ribonuc_red_lgN      PF00317.16    83 seq610_BIOID50993    -            714     4e-12   45.6   0.0   1   1   2.2e-15     1e-11   44.3   0.0     2    82    99   171    98   172 0.95 Ribonucleotide reductase, all-alpha domain
DUF1391              PF07151.7     49 seq613_BIOID50993    -             51   2.8e-34  116.2   0.5   1   1   2.2e-38     3e-34  116.1   0.4     1    48     2    49     2    50 0.97 Protein of unknown function (DUF1391)
2-oxoacid_dh         PF00198.18   231 seq614_BIOID50993    -            630   3.4e-78  261.9   0.0   1   1   3.2e-81   4.8e-78  261.4   0.0     3   230   399   629   397   630 0.98 2-oxoacid dehydrogenases acyltransferase (catalytic domain)
Biotin_lipoyl        PF00364.17    74 seq614_BIOID50993    -            630     1e-66  220.3  35.1   1   3   1.3e-24     2e-21   75.3   4.6     2    73     4    73     3    74 0.97 Biotin-requiring enzyme
Biotin_lipoyl        PF00364.17    74 seq614_BIOID50993    -            630     1e-66  220.3  35.1   2   3   2.8e-26   4.3e-23   80.6   3.8     2    73   107   176   106   177 0.96 Biotin-requiring enzyme
Biotin_lipoyl        PF00364.17    74 seq614_BIOID50993    -            630     1e-66  220.3  35.1   3   3   4.5e-25   6.9e-22   76.7   4.9     1    73   207   277   207   278 0.97 Biotin-requiring enzyme
E3_binding           PF02817.12    39 seq614_BIOID50993    -            630   3.6e-16   58.4   0.1   1   1   2.3e-19   3.6e-16   58.4   0.1     3    39   327   363   325   363 0.97 e3 binding domain
MscL                 PF01741.13   128 seq616_BIOID50993    -            136     1e-56  190.4   3.2   1   1   8.4e-61   1.1e-56  190.2   2.2     1   128     3   132     3   132 0.98 Large-conductance mechanosensitive channel, MscL
MoaC                 PF01967.16   136 seq618_BIOID50993    -            161   1.5e-60  202.6   1.3   1   1   1.3e-64   1.7e-60  202.4   0.9     1   136    15   150    15   150 1.00 MoaC family
VWA_CoxE             PF05762.9    222 seq619_BIOID50993    -            483   3.5e-12   45.8   0.2   1   1   8.4e-16   1.1e-11   44.1   0.0    56   196   319   459   284   465 0.82 VWA domain containing CoxE-like protein
SIS                  PF01380.17   131 seq622_BIOID50993    -            384   6.9e-53  177.6   0.0   1   2     2e-34   2.7e-30  104.5   0.0     2   130    49   188    48   189 0.98 SIS domain
SIS                  PF01380.17   131 seq622_BIOID50993    -            384   6.9e-53  177.6   0.0   2   2   3.5e-24   4.8e-20   71.3   0.0     3   131   222   357   220   357 0.94 SIS domain
rve                  PF00665.21   120 seq624_BIOID50993    -            343   1.1e-23   83.4   0.0   1   1   4.5e-27   2.1e-23   82.6   0.0     3   119   165   285   163   286 0.97 Integrase core domain
rve_3                PF13683.1     67 seq624_BIOID50993    -            343   1.8e-17   62.4   0.1   1   1   1.2e-20   5.6e-17   60.8   0.0     2    67   258   323   257   323 0.98 Integrase core domain
HTH_21               PF13276.1     60 seq624_BIOID50993    -            343   1.1e-16   60.4   2.0   1   1   8.6e-19   3.9e-15   55.4   0.4     6    57    91   148    86   151 0.80 HTH-like domain
Ribonuc_L-PSP        PF01042.16   121 seq629_BIOID50993    -            115   3.4e-28   97.7   0.5   1   1   2.7e-32   3.7e-28   97.5   0.4     2   121     4   115     3   115 0.96 Endoribonuclease L-PSP
ThiS                 PF02597.15    78 seq631_BIOID50993    -             72   2.1e-18   66.3   0.0   1   1   1.7e-22   2.3e-18   66.2   0.0     8    78     2    72     1    72 0.98 ThiS family
Slp                  PF03843.8    160 seq634_BIOID50993    -            246   1.1e-45  154.4   0.0   1   1     1e-49   1.4e-45  154.0   0.0     1   157    74   231    74   234 0.91 Outer membrane lipoprotein Slp family
cNMP_binding         PF00027.24    91 seq635_BIOID50993    -            210   8.9e-24   83.0   0.0   1   1     4e-27   1.4e-23   82.4   0.0     3    90    23   111    21   112 0.97 Cyclic nucleotide-binding domain
Crp                  PF00325.15    32 seq635_BIOID50993    -            210   2.1e-15   55.7   0.4   1   1   1.1e-18   3.9e-15   54.8   0.3     1    32   166   197   166   197 0.98 Bacterial regulatory proteins, crp family
HTH_Crp_2            PF13545.1     76 seq635_BIOID50993    -            210   2.2e-11   43.2   0.1   1   1   1.5e-14     5e-11   42.1   0.1     1    67   142   206   142   207 0.94 Crp-like helix-turn-helix domain
LigB                 PF02900.13   272 seq636_BIOID50993    -            314   6.4e-86  287.5   0.0   1   1   5.3e-90   7.3e-86  287.4   0.0     2   272     5   306     4   306 0.97 Catalytic LigB subunit of aromatic ring-opening dioxygenase
MoaE                 PF02391.12   117 seq638_BIOID50993    -            150   2.5e-40  136.7   0.0   1   1   2.2e-44     3e-40  136.5   0.0     2   116     6   121     5   122 0.97 MoaE protein
OmpW                 PF03922.9    192 seq639_BIOID50993    -             35   6.4e-10   38.8   0.0   1   1   4.9e-14   6.7e-10   38.8   0.0   157   192     1    35     1    35 0.97 OmpW family
Fer2                 PF00111.22    78 seq640_BIOID50993    -             84   9.2e-11   41.2   2.6   1   1   7.5e-15     1e-10   41.0   1.8     7    78    10    77     4    77 0.83 2Fe-2S iron-sulfur cluster binding domain
PHO4                 PF01384.15   326 seq642_BIOID50993    -            499  4.3e-100  334.4  19.9   1   1  3.7e-104    5e-100  334.2  13.8     1   326    30   488    30   488 0.88 Phosphate transporter family
DUF2799              PF10973.3     89 seq644_BIOID50993    -            134   3.4e-17   62.1   0.9   1   1   3.3e-21   4.5e-17   61.7   0.6     1    88    44   126    44   127 0.93 Protein of unknown function (DUF2799)
FAD_syn              PF06574.7    158 seq645_BIOID50993    -            313   2.2e-57  193.0   0.0   1   1   4.4e-61     3e-57  192.5   0.0     2   158    12   168    11   168 0.98 FAD synthetase
Flavokinase          PF01687.12   125 seq645_BIOID50993    -            313   6.1e-40  135.8   0.0   1   1   1.4e-43   9.4e-40  135.2   0.0     1   124   184   307   184   308 0.97 Riboflavin kinase
GPW_gp25             PF04965.9     99 seq647_BIOID50993    -            133   4.3e-12   45.3   0.0   1   1   4.7e-16   6.4e-12   44.7   0.0     5    94    23   111    19   116 0.89 Gene 25-like lysozyme
DicB                 PF05358.6     62 seq648_BIOID50993    -             62   5.3e-41  137.8   0.2   1   1   4.3e-45   5.8e-41  137.6   0.1     1    62     1    62     1    62 1.00 DicB protein
DUF1482              PF07358.6     57 seq652_BIOID50993    -             63   1.3e-26   91.8   0.2   1   1     1e-30   1.4e-26   91.7   0.1     1    57     4    62     4    62 0.98 Protein of unknown function (DUF1482)
DUF1889              PF08986.5    119 seq653_BIOID50993    -            119   2.3e-83  276.1   0.8   1   1   1.8e-87   2.5e-83  276.0   0.6     1   119     1   119     1   119 1.00 Domain of unknown function (DUF1889)
Bax1-I               PF01027.15   205 seq654_BIOID50993    -            261   5.2e-59  199.1  36.8   1   1   4.5e-63   6.1e-59  198.9  25.5     2   205    46   257    45   257 0.92 Inhibitor of apoptosis-promoting Bax1
Fe_dep_repr_C        PF02742.10    71 seq655_BIOID50993    -            155   1.4e-13   50.2   0.9   1   1   1.5e-16   2.9e-13   49.1   0.6     1    57    95   150    95   154 0.95 Iron dependent repressor, metal binding and dimerisation domain
Fe_dep_repress       PF01325.14    60 seq655_BIOID50993    -            155   6.9e-11   41.8   0.0   1   1   6.3e-14   1.2e-10   40.9   0.0     6    60    38    92    35    92 0.95 Iron dependent repressor, N-terminal DNA binding domain
HTH_24               PF13412.1     48 seq655_BIOID50993    -            155   1.2e-07   30.9   0.0   1   1     9e-11   1.8e-07   30.3   0.0     3    48    40    85    38    85 0.90 Winged helix-turn-helix DNA-binding
MarR                 PF01047.17    59 seq655_BIOID50993    -            155   1.7e-06   27.4   0.0   1   1   1.6e-09   3.1e-06   26.6   0.0    11    48    48    85    47    87 0.95 MarR family
FUSC-like            PF12805.2    284 seq656_BIOID50993    -            696     3e-72  242.8   3.3   1   1   8.7e-76     3e-72  242.8   2.3     2   280    63   335    62   340 0.95 FUSC-like inner membrane protein yccS
FUSC_2               PF13515.1    128 seq656_BIOID50993    -            696   8.6e-20   70.8  11.0   1   1   2.5e-23   8.6e-20   70.8   7.6     2   126   377   498   375   500 0.90 Fusaric acid resistance protein-like
FUSC                 PF04632.7    650 seq656_BIOID50993    -            696   5.1e-08   31.7   4.2   1   1   1.5e-11   5.1e-08   31.7   2.9     7   280   369   659   363   690 0.80 Fusaric acid resistance protein family
ALMT                 PF11744.3    406 seq656_BIOID50993    -            696   1.5e-05   23.7   1.9   1   1   1.7e-08   5.7e-05   21.8   1.0    41   193   389   528   373   594 0.80 Aluminium activated malate transporter
DUF4154              PF13689.1    145 seq658_BIOID50993    -            172     6e-33  113.3   0.0   1   1   5.4e-37   7.3e-33  113.0   0.0     6   145    32   168    27   168 0.95 Domain of unknown function (DUF4154)
Acid_phosphat_B      PF03767.9    230 seq659_BIOID50993    -            237   3.8e-50  170.2   0.0   1   1   3.2e-54   4.3e-50  170.0   0.0     2   229    11   220    10   221 0.96 HAD superfamily, subfamily IIIB (Acid phosphatase)
F_bP_aldolase        PF01116.15   287 seq660_BIOID50993    -            286  9.8e-103  343.0   0.0   1   1    8e-107  1.1e-102  342.9   0.0     4   286     5   283     2   284 0.99 Fructose-bisphosphate aldolase class-II
GerE                 PF00196.14    58 seq663_BIOID50993    -            176   9.7e-09   34.3   1.4   1   1   1.3e-12   1.8e-08   33.4   1.0     3    56   115   168   113   170 0.96 Bacterial regulatory proteins, luxR family
Abhydrolase_6        PF12697.2    228 seq664_BIOID50993    -            293   9.7e-36  123.6   0.0   1   1   2.5e-39   1.1e-35  123.4   0.0     1   227    43   284    43   285 0.72 Alpha/beta hydrolase family
Abhydrolase_1        PF00561.15   230 seq664_BIOID50993    -            293   2.7e-24   85.9   0.0   1   1   8.2e-28   3.7e-24   85.4   0.0     1   228    71   286    71   288 0.90 alpha/beta hydrolase fold
Abhydrolase_5        PF12695.2    142 seq664_BIOID50993    -            293   9.2e-18   64.2   0.0   1   1   1.7e-20   7.6e-17   61.2   0.0     1   141    42   272    42   273 0.69 Alpha/beta hydrolase family
CitMHS               PF03600.11   349 seq666_BIOID50993    -            372   2.1e-28   98.7  20.9   1   1   3.1e-32   2.1e-28   98.7  14.5    41   321    32   306    12   330 0.89 Citrate transporter
Na_sulph_symp        PF00939.14   471 seq666_BIOID50993    -            372   1.1e-07   31.0   5.8   1   1   1.6e-11   1.1e-07   31.0   4.0   320   449    41   166    35   184 0.80 Sodium:sulfate symporter transmembrane region
tRNA-synt_1          PF00133.17   601 seq667_BIOID50993    -            938  9.3e-233  773.4   0.0   1   1  5.8e-236  1.1e-232  773.2   0.0     2   601    28   641    27   641 0.98 tRNA synthetases class I (I, L, M and V)
Anticodon_1          PF08264.8    153 seq667_BIOID50993    -            938   4.3e-29  101.1   0.0   1   1   4.2e-32   8.2e-29  100.2   0.0     1   152   685   841   685   842 0.89 Anticodon-binding domain of tRNA
tRNA-synt_1g         PF09334.6    391 seq667_BIOID50993    -            938   4.7e-21   74.7   0.2   1   2     7e-14   1.4e-10   40.3   0.0     8    69    58   119    56   246 0.63 tRNA synthetases class I (M)
tRNA-synt_1g         PF09334.6    391 seq667_BIOID50993    -            938   4.7e-21   74.7   0.2   2   2   2.4e-08   4.8e-05   22.0   0.0   310   356   584   631   566   650 0.81 tRNA synthetases class I (M)
zf-FPG_IleRS         PF06827.9     30 seq667_BIOID50993    -            938   1.1e-09   37.6   3.5   1   1   5.4e-13   1.1e-09   37.6   2.4     1    29   898   926   898   927 0.96 Zinc finger found in FPG and IleRS
tRNA-synt_1e         PF01406.14   301 seq667_BIOID50993    -            938     3e-08   33.0   0.0   1   1   2.2e-09   4.2e-06   25.9   0.0   227   299   575   648   548   650 0.83 tRNA synthetases class I (C) catalytic domain
tRNA-synt_1_2        PF13603.1    185 seq667_BIOID50993    -            938   8.1e-07   28.3   0.0   1   1   7.7e-10   1.5e-06   27.5   0.0    12   141   224   358   219   368 0.78 Leucyl-tRNA synthetase, Domain 2
tRNA-synt_1f         PF01921.13   360 seq667_BIOID50993    -            938   2.9e-06   26.1   0.0   1   1     6e-09   1.2e-05   24.1   0.0   241   340   562   659   545   675 0.81 tRNA synthetases class I (K)
HTH_Tnp_1            PF01527.15    76 seq668_BIOID50993    -            136   4.5e-19   68.0   0.6   1   1   1.2e-22     8e-19   67.2   0.4     2    74    23   102    22   104 0.89 Transposase
HTH_28               PF13518.1     52 seq668_BIOID50993    -            136   2.1e-06   27.4   0.5   1   1   6.5e-10   4.4e-06   26.4   0.0     1    43    32    75    32    78 0.93 Helix-turn-helix domain
Ribonuc_red_sm       PF00268.16   281 seq669_BIOID50993    -            319   9.9e-81  270.7   0.1   1   1   8.4e-85   1.1e-80  270.4   0.0     1   280     1   280     1   281 0.97 Ribonucleotide reductase, small chain
GGDEF                PF00990.16   161 seq670_BIOID50993    -            408   5.3e-45  152.7   0.5   1   1   6.1e-49   8.4e-45  152.1   0.3     1   159   249   403   249   405 0.96 GGDEF domain
Chorismate_bind      PF00425.13   257 seq671_BIOID50993    -            453   1.9e-91  305.8   0.0   1   1   3.5e-95   2.4e-91  305.5   0.0     2   257   190   443   189   443 0.98 chorismate binding enzyme
Anth_synt_I_N        PF04715.8    140 seq671_BIOID50993    -            453   7.8e-30  103.6   0.2   1   1   8.9e-33   6.1e-29  100.7   0.0     9   139    22   153    16   154 0.90 Anthranilate synthase component I, N terminal region
Pyr_redox_2          PF07992.9    200 seq674_BIOID50993    -            485   1.6e-44  152.1   1.7   1   1   1.9e-47   2.5e-44  151.4   1.2     1   198    19   328    19   330 0.94 Pyridine nucleotide-disulphide oxidoreductase
Pyr_redox_dim        PF02852.17   110 seq674_BIOID50993    -            485   9.1e-35  118.9   0.0   1   1   1.6e-37   2.2e-34  117.6   0.0     1   109   358   466   358   467 0.98 Pyridine nucleotide-disulphide oxidoreductase, dimerisation domain
Pyr_redox            PF00070.22    80 seq674_BIOID50993    -            485   2.7e-15   56.4   0.8   1   1   1.9e-18   2.7e-15   56.4   0.5     1    78   188   264   188   267 0.94 Pyridine nucleotide-disulphide oxidoreductase
GIDA                 PF01134.17   392 seq674_BIOID50993    -            485   1.9e-08   33.4   1.1   1   1   9.3e-11   1.3e-07   30.7   0.4     1    60    19    81    19    94 0.91 Glucose inhibited division protein A
FAD_oxidored         PF12831.2    428 seq674_BIOID50993    -            485   2.9e-08   33.0   0.9   1   1   4.5e-11   6.2e-08   32.0   0.6     1    38    19    56    19    74 0.94 FAD dependent oxidoreductase
FAD_binding_2        PF00890.19   421 seq674_BIOID50993    -            485   1.5e-06   27.2   0.7   1   1   3.4e-08   4.6e-05   22.3   0.2     2    35    20    53    19    58 0.90 FAD binding domain
Thi4                 PF01946.12   230 seq674_BIOID50993    -            485   1.5e-05   24.1   0.1   1   1   2.7e-08   3.7e-05   22.8   0.1    11    63    11    63     4    95 0.79 Thi4 family
UPF0047              PF01894.12   118 seq675_BIOID50993    -            138   4.5e-39  132.8   0.0   1   1   3.7e-43   5.1e-39  132.6   0.0     1   117    17   135    17   136 0.97 Uncharacterised protein family UPF0047
Bax1-I               PF01027.15   205 seq676_BIOID50993    -            237   5.4e-12   45.6  24.8   1   1     5e-16   6.8e-12   45.3  17.2     3   201    19   220    17   225 0.82 Inhibitor of apoptosis-promoting Bax1
Peptidase_M20        PF01546.23   171 seq677_BIOID50993    -            396   9.6e-32  109.7   0.0   1   1   5.1e-35   3.5e-31  107.9   0.0     1   169    89   390    89   392 0.96 Peptidase family M20/M25/M40
M20_dimer            PF07687.9    109 seq677_BIOID50993    -            396   5.9e-25   87.0   0.0   1   1   1.5e-28     1e-24   86.2   0.0     2   107   191   301   190   303 0.92 Peptidase dimerisation domain
FAA_hydrolase        PF01557.13   217 seq681_BIOID50993    -            271   2.9e-24   85.5   0.0   1   1   2.9e-28   3.9e-24   85.1   0.0     2   216    58   261    57   262 0.88 Fumarylacetoacetate (FAA) hydrolase family
PTSIIB_sorb          PF03830.10   151 seq682_BIOID50993    -            158   2.7e-52  176.5   0.6   1   1   2.2e-56     3e-52  176.3   0.5     1   150     5   154     5   155 0.98 PTS system sorbose subfamily IIB component
UvrD_C               PF13361.1    319 seq683_BIOID50993    -            690   8.9e-93  311.1   0.0   1   1   3.7e-95   8.4e-92  307.9   0.0     1   318   288   630   288   631 0.97 UvrD-like helicase C-terminal domain
UvrD-helicase        PF00580.16   315 seq683_BIOID50993    -            690   2.2e-74  250.5   0.4   1   1   1.4e-76   3.1e-73  246.6   0.3     1   314    20   282    20   283 0.94 UvrD/REP helicase N-terminal domain
AAA_19               PF13245.1     76 seq683_BIOID50993    -            690   2.2e-13   49.6   0.6   1   1   2.1e-16   4.9e-13   48.5   0.4     8    75    32   104    25   105 0.82 Part of AAA domain
UvrD_C_2             PF13538.1    104 seq683_BIOID50993    -            690   2.2e-10   40.4   0.0   1   1   5.8e-13   1.3e-09   37.9   0.0    54   103   563   626   513   627 0.80 Family description
Exo_endo_phos        PF03372.18   251 seq685_BIOID50993    -            272     2e-26   93.3   0.0   1   1   1.7e-30   2.3e-26   93.0   0.0     1   251     8   263     8   263 0.80 Endonuclease/Exonuclease/phosphatase family
DUF419               PF04237.8     92 seq687_BIOID50993    -            118   1.2e-22   79.9   0.1   1   1   1.1e-26   1.5e-22   79.6   0.0     1    91    10   102    10   103 0.98 Protein of unknown function (DUF419)
AsnC_trans_reg       PF01037.16    74 seq688_BIOID50993    -            152   1.6e-18   66.0   0.1   1   1   8.4e-22   2.9e-18   65.2   0.1     4    73    75   143    72   144 0.92 AsnC family
HTH_AsnC-type        PF13404.1     42 seq688_BIOID50993    -            152   1.5e-13   49.9   0.0   1   1   8.8e-17     3e-13   48.9   0.0     1    42     6    47     6    47 0.97 AsnC-type helix-turn-helix domain
HTH_24               PF13412.1     48 seq688_BIOID50993    -            152   2.6e-13   49.0   0.0   1   1   1.2e-16   4.2e-13   48.3   0.0     1    48     6    53     6    53 0.97 Winged helix-turn-helix DNA-binding
HTH_11               PF08279.7     55 seq688_BIOID50993    -            152   1.6e-05   24.3   0.0   1   1   9.9e-09   3.4e-05   23.2   0.0    17    54    24    66    11    67 0.87 HTH domain
Na_Pi_cotrans        PF02690.10   142 seq691_BIOID50993    -            543   1.6e-44  150.9  30.2   1   2   1.4e-39   9.5e-36  122.5   7.0     1   140    13   148    13   150 0.98 Na+/Pi-cotransporter
Na_Pi_cotrans        PF02690.10   142 seq691_BIOID50993    -            543   1.6e-44  150.9  30.2   2   2   1.6e-13   1.1e-09   38.0  10.2     1   123   139   265   139   284 0.90 Na+/Pi-cotransporter
EII-Sor              PF03609.9    237 seq692_BIOID50993    -            267   3.4e-72  242.4  24.2   1   1   2.8e-76   3.9e-72  242.2  16.8     1   236     1   238     1   239 0.99 PTS system sorbose-specific iic component
ABC_tran             PF00005.22   118 seq693_BIOID50993    -            467   5.4e-26   91.1   0.0   1   1   3.3e-29   1.1e-25   90.1   0.0     1   117   135   259   135   260 0.97 ABC transporter
CBS                  PF00571.23    57 seq693_BIOID50993    -            467   2.8e-06   26.7   0.0   1   1   4.2e-07    0.0014   18.0   0.0    32    55   436   459   413   461 0.86 CBS domain
OmpA                 PF00691.15    97 seq695_BIOID50993    -            160   3.6e-18   65.6   0.1   1   1     4e-22   5.5e-18   65.0   0.1     1    97    55   151    55   151 0.95 OmpA family
Flavodoxin_1         PF00258.20   143 seq696_BIOID50993    -            147   1.7e-21   76.5   0.0   1   1   1.4e-25   1.9e-21   76.4   0.0     2   143     7   138     6   138 0.93 Flavodoxin
AcetDehyd-dimer      PF09290.6    137 seq697_BIOID50993    -            316     1e-65  219.6   0.3   1   1   2.3e-69   1.6e-65  219.0   0.2     1   137   131   284   131   284 1.00 Prokaryotic acetaldehyde dehydrogenase, dimerisation
Semialdhyde_dh       PF01118.19   121 seq697_BIOID50993    -            316   1.7e-16   60.5   0.0   1   1   6.1e-20   4.2e-16   59.2   0.0     1   117     5   119     5   123 0.92 Semialdehyde dehydrogenase, NAD binding domain
NUDIX                PF00293.23   135 seq698_BIOID50993    -            192   4.3e-16   58.6   0.0   1   1   4.3e-20   5.9e-16   58.2   0.0     4   124    33   151    29   159 0.87 NUDIX domain
SNARE_assoc          PF09335.6    123 seq700_BIOID50993    -            236   1.1e-27   96.5   6.3   1   1   7.9e-32   1.1e-27   96.5   4.4     1   121    63   180    63   182 0.98 SNARE associated Golgi protein
EIID-AGA             PF03613.9    264 seq703_BIOID50993    -            263   9.9e-93  309.7   4.6   1   1   8.1e-97   1.1e-92  309.5   3.2     2   264     4   263     3   263 0.97 PTS system mannose/fructose/sorbose family IID component
DUF308               PF03729.8     72 seq704_BIOID50993    -            190   3.5e-19   68.4  37.0   1   2   1.1e-15   1.5e-11   43.9   9.4     2    71    27    97    26    98 0.93 Short repeat of unknown function (DUF308)
DUF308               PF03729.8     72 seq704_BIOID50993    -            190   3.5e-19   68.4  37.0   2   2   6.2e-13   8.5e-09   35.1   9.2     1    71    84   153    84   154 0.94 Short repeat of unknown function (DUF308)
PEPcase              PF00311.12   793 seq705_BIOID50993    -            883  1.2e-292  972.4   0.0   1   1  1.1e-296  1.5e-292  972.1   0.0     2   793   129   883   128   883 0.98 Phosphoenolpyruvate carboxylase
DUF1233              PF06806.7     72 seq708_BIOID50993    -             83   2.3e-32  110.2   0.1   1   1     2e-36   2.7e-32  110.0   0.1     1    70     4    74     4    77 0.97 Putative excisionase (DUF1233)
GIDA                 PF01134.17   392 seq709_BIOID50993    -            629  5.1e-171  568.7   0.0   1   1  2.9e-174  6.7e-171  568.3   0.0     1   391     8   398     8   399 0.99 Glucose inhibited division protein A
GIDA_assoc_3         PF13932.1     72 seq709_BIOID50993    -            629     4e-31  106.7   0.1   1   1   6.2e-34   1.4e-30  105.0   0.1     1    72   546   617   546   617 0.99 GidA associated domain 3
FAD_oxidored         PF12831.2    428 seq709_BIOID50993    -            629     3e-08   33.0   4.1   1   1   2.9e-11   6.6e-08   31.9   2.9     1   142     8   151     8   152 0.72 FAD dependent oxidoreductase
Pyr_redox_2          PF07992.9    200 seq709_BIOID50993    -            629   2.4e-06   27.4   0.6   1   1   2.2e-09     5e-06   26.4   0.4     1   118     8   156     8   162 0.62 Pyridine nucleotide-disulphide oxidoreductase
SDH_alpha            PF03313.10   283 seq710_BIOID50993    -            454  7.6e-104  346.5   5.6   1   1  1.4e-107  9.8e-104  346.2   3.9     3   282   184   449   182   450 0.96 Serine dehydratase alpha chain
SDH_beta             PF03315.10   158 seq710_BIOID50993    -            454   8.5e-56  188.2   0.0   1   1   2.2e-59   1.5e-55  187.4   0.0     1   157     3   158     3   159 0.96 Serine dehydratase beta chain
ABC_tran             PF00005.22   118 seq711_BIOID50993    -            530   1.4e-36  125.3   0.0   1   2   1.1e-18   1.9e-15   57.1   0.0     1   118    41   184    41   184 0.98 ABC transporter
ABC_tran             PF00005.22   118 seq711_BIOID50993    -            530   1.4e-36  125.3   0.0   2   2   2.2e-21   3.7e-18   65.8   0.0     1   118   359   467   359   467 0.95 ABC transporter
ABC_tran_2           PF12848.2     85 seq711_BIOID50993    -            530   3.4e-23   81.1   3.0   1   1   1.8e-23     3e-20   71.7   1.4     2    85   224   309   223   309 0.91 ABC transporter
HMGL-like            PF00682.14   237 seq712_BIOID50993    -            337   1.3e-63  214.7   4.4   1   1   2.2e-67   1.5e-63  214.4   3.1     1   235    14   245    14   247 0.99 HMGL-like
DmpG_comm            PF07836.6     66 seq712_BIOID50993    -            337   1.9e-32  110.3   0.1   1   1   5.6e-36   3.8e-32  109.3   0.0     1    65   271   335   271   336 0.97 DmpG-like communication domain
DUF3596              PF12167.3     88 seq714_BIOID50993    -            431   9.8e-30  101.8   0.0   1   1   2.7e-33   1.9e-29  100.9   0.0     1    87     9    94     9    95 0.98 Domain of unknown function (DUF3596)
Phage_integrase      PF00589.17   173 seq714_BIOID50993    -            431     1e-19   70.7   0.1   1   1   3.5e-23   2.4e-19   69.5   0.0     3   167   205   398   204   403 0.88 Phage integrase family
RNase_T              PF00929.19   164 seq715_BIOID50993    -            204   4.9e-34  117.8   0.0   1   1   4.2e-38   5.7e-34  117.6   0.0     1   163    32   193    32   194 0.97 Exonuclease
BPD_transp_1         PF00528.17   185 seq716_BIOID50993    -            354   2.5e-26   92.2  16.2   1   1   1.8e-30   2.5e-26   92.2  11.2     1   176   163   324   163   332 0.91 Binding-protein-dependent transport system inner membrane component
Glucosamine_iso      PF01182.15   199 seq719_BIOID50993    -            251   6.6e-19   68.2   0.0   1   1   6.5e-23   8.9e-19   67.8   0.0     4   198    30   226    28   227 0.81 Glucosamine-6-phosphate isomerases/6-phosphogluconolactonase
Peptidase_A8         PF01252.13   150 seq721_BIOID50993    -            164   1.8e-44  150.8   6.9   1   1   1.6e-48   2.2e-44  150.6   4.8     2   147    15   160    13   164 0.92 Signal peptidase (SPase) II
DAO                  PF01266.19   358 seq727_BIOID50993    -            542   1.2e-56  192.0   2.9   1   1   5.5e-60   1.9e-56  191.4   2.0     1   344    10   343    10   367 0.86 FAD dependent oxidoreductase
FAD_binding_2        PF00890.19   421 seq727_BIOID50993    -            542     5e-08   32.0   8.6   1   1     3e-10     1e-06   27.7   6.0     1   206    10   215    10   234 0.78 FAD binding domain
FAD_binding_3        PF01494.14   356 seq727_BIOID50993    -            542   1.3e-06   27.5   3.7   1   1   4.2e-09   1.4e-05   24.1   2.7     2   173     9   214     8   225 0.85 FAD binding domain
Fer2_BFD             PF04324.10    55 seq727_BIOID50993    -            542   2.2e-06   27.4   2.4   1   1   6.5e-10   2.2e-06   27.4   1.7     2    45   432   480   431   486 0.87 BFD-like [2Fe-2S] binding domain
PTS_2-RNA            PF01885.11   186 seq728_BIOID50993    -            184   6.2e-53  178.7   0.0   1   1   5.5e-57   7.5e-53  178.4   0.0     2   180     6   175     5   180 0.96 RNA 2'-phosphotransferase, Tpt1 / KptA family
SNARE_assoc          PF09335.6    123 seq729_BIOID50993    -            235   1.2e-24   86.7   8.0   1   1   8.7e-29   1.2e-24   86.7   5.5     1   122    80   197    78   198 0.96 SNARE associated Golgi protein
GerE                 PF00196.14    58 seq732_BIOID50993    -            186   8.2e-06   24.9   0.9   1   1   1.3e-09   1.8e-05   23.8   0.6     8    55   131   178   126   180 0.89 Bacterial regulatory proteins, luxR family
FKBP_C               PF00254.23    94 seq733_BIOID50993    -            149   1.2e-16   60.3   0.0   1   1   1.3e-20   1.7e-16   59.8   0.0     4    94     4   141     2   141 0.87 FKBP-type peptidyl-prolyl cis-trans isomerase
MFS_1                PF07690.11   354 seq735_BIOID50993    -            418     9e-39  133.1  71.3   1   1   1.2e-40     8e-37  126.6  30.9     2   296    36   316    35   319 0.89 Major Facilitator Superfamily
Sugar_tr             PF00083.19   451 seq735_BIOID50993    -            418   4.5e-16   58.3  13.0   1   1   6.6e-20   4.5e-16   58.3   9.0    43   197    59   210    11   218 0.85 Sugar (and other) transporter
DUF3521              PF12035.3     35 seq736_BIOID50993    -             51   1.7e-14   53.2   0.6   1   1   1.5e-18     2e-14   52.9   0.4     1    33     6    38     6    40 0.94 Protein of unknown function (DUF3521)
OpuAC                PF04069.7    257 seq737_BIOID50993    -            344   3.7e-56  190.2   3.6   1   1   3.3e-60   4.5e-56  189.9   2.5     2   256    44   326    43   327 0.94 Substrate binding domain of ABC-type glycine betaine transport system
EAL                  PF00563.15   236 seq738_BIOID50993    -            532   1.2e-59  201.5   0.2   1   1   2.8e-63   1.9e-59  200.8   0.2     4   236   273   501   270   501 0.93 EAL domain
CSS-motif            PF12792.2    208 seq738_BIOID50993    -            532   3.8e-41  140.5   0.4   1   1   9.4e-45   6.4e-41  139.8   0.1     3   203    42   242    40   247 0.91 CSS motif domain associated with EAL
Aconitase_2_N        PF06434.8    204 seq741_BIOID50993    -            916   1.5e-95  318.2   0.0   1   1   5.4e-99   2.4e-95  317.6   0.0     1   204   219   433   219   433 0.99 Aconitate hydratase 2 N-terminus
Aconitase_B_N        PF11791.3    154 seq741_BIOID50993    -            916   9.2e-68  226.7   0.1   1   1   3.6e-71   1.6e-67  225.9   0.1     1   154    55   207    55   207 1.00 Aconitate B N-terminal domain
Aconitase            PF00330.15   465 seq741_BIOID50993    -            916   2.7e-25   88.6   0.1   1   2   1.1e-12   5.2e-09   34.9   0.0   102   305   524   749   515   752 0.75 Aconitase family (aconitate hydratase)
Aconitase            PF00330.15   465 seq741_BIOID50993    -            916   2.7e-25   88.6   0.1   2   2   2.1e-17   9.6e-14   50.5   0.0   337   465   750   869   746   869 0.90 Aconitase family (aconitate hydratase)
CMD                  PF02627.15    85 seq742_BIOID50993    -            182   6.6e-09   35.3   0.2   1   1   3.2e-12   4.4e-08   32.7   0.0    14    85    52   122    43   122 0.91 Carboxymuconolactone decarboxylase family
LYTB                 PF02401.13   281 seq743_BIOID50993    -            316  4.5e-120  399.6   0.2   1   1  3.8e-124  5.2e-120  399.5   0.1     1   280     3   284     3   285 0.99 LytB protein
NUDIX                PF00293.23   135 seq744_BIOID50993    -            257   1.9e-21   75.9   0.1   1   1   1.3e-24     6e-21   74.3   0.0     6   125   132   240   127   249 0.90 NUDIX domain
zf-NADH-PPase        PF09297.6     32 seq744_BIOID50993    -            257   2.8e-10   39.4   5.4   1   1     1e-13   4.8e-10   38.6   3.8     1    32    93   124    93   124 0.98 NADH pyrophosphatase zinc ribbon domain
NUDIX-like           PF09296.6     98 seq744_BIOID50993    -            257   3.7e-06   27.0   0.1   1   1   1.6e-09   7.3e-06   26.1   0.1     2    97    11    90    10    91 0.96 NADH pyrophosphatase-like rudimentary NUDIX domain
Fimbrial             PF00419.15   145 seq745_BIOID50993    -            194   3.6e-13   49.8   0.0   1   1   3.5e-17   4.8e-13   49.4   0.0     3   144    29   193    27   194 0.76 Fimbrial protein
DEDD_Tnp_IS110       PF01548.12   144 seq750_BIOID50993    -            326   4.2e-44  149.5   0.2   1   1   2.4e-47   1.7e-43  147.6   0.1     1   144     7   151     7   151 0.99 Transposase
Transposase_20       PF02371.11    87 seq750_BIOID50993    -            326   1.1e-27   95.7   0.4   1   1     3e-31     2e-27   94.9   0.3     2    85   196   280   195   282 0.96 Transposase IS116/IS110/IS902 family
GidB                 PF02527.10   184 seq751_BIOID50993    -            207   7.4e-67  223.9   0.0   1   1   1.3e-70     9e-67  223.6   0.0     1   184    20   200    20   200 0.98 rRNA small subunit methyltransferase G
Methyltransf_31      PF13847.1    152 seq751_BIOID50993    -            207   9.4e-10   38.1   0.0   1   1   5.5e-13   3.8e-09   36.2   0.0     4    94    66   149    64   195 0.82 Methyltransferase domain
HlyD                 PF00529.15   306 seq752_BIOID50993    -            385   2.4e-73  247.0  15.9   1   1   9.5e-77   3.2e-73  246.5  11.0     1   306    60   357    60   357 0.98 HlyD family secretion protein
HlyD_2               PF12700.2    328 seq752_BIOID50993    -            385   2.6e-21   75.9   2.4   1   1   1.1e-24   3.7e-21   75.5   1.7    11   328    50   357    40   357 0.86 HlyD family secretion protein
HlyD_3               PF13437.1    105 seq752_BIOID50993    -            385   3.8e-09   36.7   5.4   1   1   6.4e-11   2.2e-07   31.0   0.7     2   105   172   286   171   286 0.85 HlyD family secretion protein
Biotin_lipoyl_2      PF13533.1     50 seq752_BIOID50993    -            385   3.5e-08   32.8   0.1   1   1     1e-11   3.5e-08   32.8   0.1     1    47    60   106    60   109 0.94 Biotin-lipoyl like
YbhQ                 PF11076.3    135 seq754_BIOID50993    -            136   4.3e-79  262.5  13.2   1   1   3.7e-83   5.1e-79  262.3   9.1     1   134     1   132     1   134 0.98 Putative inner membrane protein YbhQ
SBP_bac_8            PF13416.1    281 seq757_BIOID50993    -            388   2.2e-30  106.2   0.6   1   1   4.6e-34   3.2e-30  105.7   0.2    10   265    60   342    52   353 0.84 Bacterial extracellular solute-binding protein
SBP_bac_1            PF01547.20   314 seq757_BIOID50993    -            388   1.2e-05   25.0   2.8   1   1   2.9e-09     2e-05   24.3   1.8    19   313    57   326    33   327 0.82 Bacterial extracellular solute-binding protein
Pili_assembly_N      PF00345.15   122 seq758_BIOID50993    -            231   1.7e-41  140.7   0.0   1   1   4.5e-45   3.1e-41  139.8   0.0     1   122    25   145    25   145 0.94 Gram-negative pili assembly chaperone, N-terminal domain
Pili_assembly_C      PF02753.12    68 seq758_BIOID50993    -            231     3e-17   62.0   0.2   1   1     1e-20   7.1e-17   60.8   0.1     1    67   164   226   164   227 0.91 Gram-negative pili assembly chaperone, C-terminal domain
FAD_binding_2        PF00890.19   421 seq763_BIOID50993    -            419   1.7e-56  191.7   0.0   1   1   2.8e-60   1.9e-56  191.5   0.0     1   421     4   399     4   399 0.95 FAD binding domain
URO-D                PF01208.12   343 seq764_BIOID50993    -            354  1.7e-140  467.7   0.0   1   1  1.4e-144  1.9e-140  467.5   0.0     2   342     5   347     4   348 0.98 Uroporphyrinogen decarboxylase (URO-D)
DUF2058              PF09831.4    177 seq768_BIOID50993    -            218   1.2e-63  214.0   9.4   1   1     1e-67   1.4e-63  213.8   6.5     1   177    44   218    44   218 0.99 Uncharacterized protein conserved in bacteria (DUF2058)
MFS_1                PF07690.11   354 seq770_BIOID50993    -            394   1.4e-36  125.9  55.0   1   2   1.2e-29   8.2e-26   90.4  16.5     2   188    17   198    16   216 0.88 Major Facilitator Superfamily
MFS_1                PF07690.11   354 seq770_BIOID50993    -            394   1.4e-36  125.9  55.0   2   2   9.5e-15   6.5e-11   41.4  16.0     3   175   218   387   216   394 0.89 Major Facilitator Superfamily
Sugar_tr             PF00083.19   451 seq770_BIOID50993    -            394   6.3e-12   44.6  16.2   1   1   9.3e-16   6.3e-12   44.6  11.2    43   188    39   181    11   184 0.83 Sugar (and other) transporter
IU_nuc_hydro         PF01156.14   314 seq771_BIOID50993    -            304   6.5e-93  311.2   0.0   1   1   5.3e-97   7.3e-93  311.1   0.0     3   312     4   302     2   304 0.96 Inosine-uridine preferring nucleoside hydrolase
Sulfatase            PF00884.18   379 seq772_BIOID50993    -            577   8.6e-48  163.1   6.4   1   1   1.9e-51   1.3e-47  162.5   4.4     2   308   238   535   237   565 0.93 Sulfatase
DUF1705              PF08019.7    156 seq772_BIOID50993    -            577   8.1e-05   22.0   7.6   1   1   1.2e-08   8.1e-05   22.0   5.2    11   149    59   206    50   211 0.60 Domain of unknown function (DUF1705)
Carb_kinase          PF01256.12   242 seq776_BIOID50993    -            515   6.1e-83  277.6   4.2   1   1   5.5e-86   3.7e-82  275.1   1.2     2   242   258   496   257   496 0.99 Carbohydrate kinase
YjeF_N               PF03853.10   173 seq776_BIOID50993    -            515   7.8e-47  158.9   0.1   1   1     2e-50   1.4e-46  158.1   0.0     2   173    35   199    34   199 0.98 YjeF-related protein N-terminus
MFS_1                PF07690.11   354 seq777_BIOID50993    -            393     2e-24   85.8  58.2   1   1   1.3e-26   1.8e-22   79.4  34.4     2   328    14   320    10   327 0.84 Major Facilitator Superfamily
Usher                PF00577.15   552 seq778_BIOID50993    -            838  3.3e-208  692.7  27.5   1   1  7.2e-212  3.3e-208  692.7  19.1     1   552   206   748   206   748 0.99 Type VII secretion system (T7SS), usher protein
PapC_N               PF13954.1    146 seq778_BIOID50993    -            838   1.5e-47  160.7   0.1   1   1   6.9e-51   3.1e-47  159.6   0.0     1   146    43   192    43   192 0.98 PapC N-terminal domain
PapC_C               PF13953.1     68 seq778_BIOID50993    -            838   5.1e-21   73.9   0.1   1   1   2.6e-24   1.2e-20   72.8   0.1     2    67   759   825   758   826 0.95 PapC C-terminal domain
ACR_tran             PF00873.14  1021 seq780_BIOID50993    -           1037         0 1418.0  26.3   1   1         0         0 1417.8  18.3     1  1020     1  1027     1  1028 1.00 AcrB/AcrD/AcrF family
MMPL                 PF03176.10   333 seq780_BIOID50993    -           1037   1.2e-06   27.3  11.3   1   1   2.7e-10   1.2e-06   27.3   7.8   139   305   334   499   288   523 0.84 MMPL family
ATP_synt_I           PF03899.10   100 seq781_BIOID50993    -            130   4.8e-14   52.2  13.1   1   1   4.9e-18   6.7e-14   51.7   9.1     1    99    17   112    17   113 0.95 ATP synthase I chain
BPD_transp_1         PF00528.17   185 seq784_BIOID50993    -            511   4.7e-07   29.3  16.8   1   1   3.5e-11   4.7e-07   29.3  11.7    26   183   346   503   344   505 0.92 Binding-protein-dependent transport system inner membrane component
Cytochrom_C_asm      PF01578.15   214 seq785_BIOID50993    -            288   5.7e-45  153.3  17.3   1   1   4.2e-49   5.7e-45  153.3  12.0     5   212    62   286    58   288 0.97 Cytochrome C assembly protein
EAL                  PF00563.15   236 seq786_BIOID50993    -            528   7.1e-66  221.9   0.4   1   1   1.5e-69     1e-65  221.3   0.3     2   235   273   505   272   506 0.96 EAL domain
CSS-motif            PF12792.2    208 seq786_BIOID50993    -            528   2.2e-38  131.5   1.0   1   1   4.6e-42   3.2e-38  131.0   0.7     2   207    37   246    36   247 0.91 CSS motif domain associated with EAL
Endonuclease_5       PF04493.9    206 seq788_BIOID50993    -            223   1.1e-70  237.0   0.0   1   1   9.3e-75   1.3e-70  236.8   0.0     1   205     9   208     9   209 0.99 Endonuclease V
Thioredoxin          PF00085.15   104 seq789_BIOID50993    -            109   3.5e-34  116.5   0.0   1   1   8.4e-38   3.8e-34  116.3   0.0     2   103     5   106     4   107 0.98 Thioredoxin
Thioredoxin_2        PF13098.1    112 seq789_BIOID50993    -            109   1.6e-10   41.0   0.1   1   1   3.2e-13   1.4e-09   37.9   0.0     7   112    23   104    17   104 0.90 Thioredoxin-like domain
ATP-synt_A           PF00119.15   215 seq790_BIOID50993    -            271   1.6e-64  217.1  20.5   1   1   1.4e-68   1.9e-64  216.9  14.2     1   214    39   265    39   266 0.97 ATP synthase A chain
CCG                  PF02754.11    85 seq791_BIOID50993    -            396   2.2e-33  113.9   0.6   1   2     3e-19   8.3e-16   57.6   0.0     1    85   163   249   163   249 0.94 Cysteine-rich domain
CCG                  PF02754.11    85 seq791_BIOID50993    -            396   2.2e-33  113.9   0.6   2   2   2.5e-18     7e-15   54.7   0.0     1    84   293   376   293   377 0.95 Cysteine-rich domain
Fer4_8               PF13183.1     57 seq791_BIOID50993    -            396   6.4e-10   38.8   5.9   1   1   2.3e-13   6.4e-10   38.8   4.1     2    57     6    70     5    71 0.81 4Fe-4S dicluster domain
Fer4_17              PF13534.1     61 seq791_BIOID50993    -            396     3e-07   30.5   6.3   1   1   1.1e-10     3e-07   30.5   4.4     1    60     8    70     8    71 0.78 4Fe-4S dicluster domain
DapB_C               PF05173.9    132 seq792_BIOID50993    -            273   4.7e-47  158.9   0.3   1   1   9.8e-51   6.7e-47  158.4   0.2     1   132   132   268   132   268 0.98 Dihydrodipicolinate reductase, C-terminus
DapB_N               PF01113.15   124 seq792_BIOID50993    -            273     5e-42  142.6   0.6   1   1   3.3e-45   2.2e-41  140.5   0.1     1   124     6   129     6   129 0.99 Dihydrodipicolinate reductase, N-terminus
AzlC                 PF03591.9    143 seq793_BIOID50993    -            245   7.3e-42  142.5  10.2   1   1   5.3e-46   7.3e-42  142.5   7.1     1   141    23   165    23   167 0.97 AzlC protein
DUF1398              PF07166.6    125 seq794_BIOID50993    -            141   1.6e-59  199.1   8.9   1   1   1.4e-63   1.9e-59  198.9   6.2     1   125     8   132     8   132 0.99 Protein of unknown function (DUF1398)
ATP-synt_ab          PF00006.20   215 seq795_BIOID50993    -            443   5.9e-42  143.4   0.0   1   1   2.9e-45   7.9e-42  143.0   0.0     3   214   183   388   181   389 0.95 ATP synthase alpha/beta family, nucleotide-binding domain
Rho_RNA_bind         PF07497.7     78 seq795_BIOID50993    -            443   6.5e-42  140.9   0.1   1   1   4.2e-45   1.1e-41  140.1   0.0     1    78    73   150    73   150 0.98 Rho termination factor, RNA-binding domain
Rho_N                PF07498.7     43 seq795_BIOID50993    -            443   8.2e-18   63.7   0.8   1   1   1.7e-20   4.8e-17   61.3   0.2     1    43    29    71    29    71 0.98 Rho termination factor, N-terminal domain
NACHT                PF05729.7    167 seq795_BIOID50993    -            443   8.9e-05   22.0   0.0   1   1   6.2e-08   0.00017   21.1   0.0    12    96   207   297   203   311 0.80 NACHT domain
DUF416               PF04222.7    191 seq798_BIOID50993    -            196   3.7e-87  290.2   0.1   1   1     3e-91   4.2e-87  290.1   0.0     1   189     4   192     4   194 0.99 Protein of unknown function (DUF416)
DUF21                PF01595.15   183 seq799_BIOID50993    -            420   3.5e-55  186.0   4.7   1   1   1.1e-58   4.9e-55  185.5   3.3     3   175     2   175     1   180 0.98 Domain of unknown function DUF21
CorC_HlyC            PF03471.12    81 seq799_BIOID50993    -            420   2.9e-20   71.7   0.2   1   1     2e-23   9.2e-20   70.1   0.1     2    79   335   410   334   412 0.95 Transporter associated domain
CBS                  PF00571.23    57 seq799_BIOID50993    -            420   9.6e-06   25.0   0.2   1   1   8.6e-08   0.00039   19.9   0.0     8    56   270   318   249   319 0.87 CBS domain
ATP-synt_C           PF00137.16    66 seq801_BIOID50993    -             79   1.1e-16   60.3  13.8   1   1   9.3e-21   1.3e-16   60.1   9.6     2    66     9    77     8    77 0.98 ATP synthase subunit C
UPF0079              PF02367.12   123 seq803_BIOID50993    -            153   3.3e-45  152.5   0.0   1   1   2.8e-49   3.9e-45  152.3   0.0     1   121    14   134    14   136 0.98 Uncharacterised P-loop hydrolase UPF0079
UPF0231              PF06062.6    121 seq804_BIOID50993    -            136   2.9e-41  140.0   2.4   1   1   2.4e-45   3.3e-41  139.8   1.6     1   121    17   134    17   134 0.99 Uncharacterised protein family (UPF0231)
Pyr_redox_2          PF07992.9    200 seq805_BIOID50993    -            847     2e-36  125.6   0.0   1   1   3.9e-39   8.8e-36  123.5   0.0     1   198     5   285     5   287 0.95 Pyridine nucleotide-disulphide oxidoreductase
NIR_SIR              PF01077.17   157 seq805_BIOID50993    -            847   2.8e-27   94.8   0.1   1   1   3.5e-30     8e-27   93.4   0.0     2   150   632   770   631   776 0.94 Nitrite and sulphite reductase 4Fe-4S domain
Fer2_BFD             PF04324.10    55 seq805_BIOID50993    -            847   2.8e-21   75.1   4.8   1   1     7e-19   1.6e-15   56.7   2.0     2    53   423   472   422   474 0.93 BFD-like [2Fe-2S] binding domain
Pyr_redox            PF00070.22    80 seq805_BIOID50993    -            847   1.5e-15   57.2   0.7   1   1   6.4e-19   1.5e-15   57.2   0.5     2    72   148   219   147   229 0.91 Pyridine nucleotide-disulphide oxidoreductase
NIR_SIR_ferr         PF03460.12    69 seq805_BIOID50993    -            847   4.4e-12   45.3   0.0   1   1     4e-15   9.1e-12   44.3   0.0     3    68   560   622   558   623 0.95 Nitrite/Sulfite reductase ferredoxin-like half domain
Pyr_redox_3          PF13738.1    203 seq805_BIOID50993    -            847     2e-08   34.3   0.4   1   1   1.5e-09   3.5e-06   27.1   0.0    78   196    55   174    42   179 0.83 Pyridine nucleotide-disulphide oxidoreductase
HTH_18               PF12833.2     81 seq806_BIOID50993    -            283   6.3e-21   74.1   1.7   1   1   1.7e-24   1.2e-20   73.2   0.1     1    81   191   270   191   270 0.97 Helix-turn-helix domain
HTH_AraC             PF00165.18    42 seq806_BIOID50993    -            283   2.8e-17   61.8   0.4   1   1   6.6e-15   4.5e-11   42.0   0.0     8    42   234   269   230   269 0.95 Bacterial regulatory helix-turn-helix proteins, AraC family
DUF1283              PF06932.6     85 seq808_BIOID50993    -            113     1e-46  156.7   6.7   1   1   8.7e-51   1.2e-46  156.5   4.7     1    85    29   113    29   113 0.99 Protein of unknown function (DUF1283)
AzlD                 PF05437.7     99 seq810_BIOID50993    -            111   1.8e-12   46.9   5.7   1   1   1.5e-16   2.1e-12   46.7   4.0     1    98     5   104     5   105 0.92 Branched-chain amino acid transport protein (AzlD)
ATP-synt_B           PF00430.13   132 seq811_BIOID50993    -            156   3.3e-35  120.6  18.3   1   1   2.8e-39   3.9e-35  120.4  12.7     1   132     6   137     6   137 0.98 ATP synthase B/B' CF(0)
ABC_tran             PF00005.22   118 seq813_BIOID50993    -            228   1.8e-19   70.1   0.0   1   1   1.8e-23   2.4e-19   69.7   0.0     1   117    52   172    52   173 0.86 ABC transporter
Amidase_3            PF01520.13   175 seq817_BIOID50993    -            445   3.7e-49  166.7   0.0   1   1   9.5e-53   6.5e-49  165.9   0.0     1   174   194   413   194   414 0.99 N-acetylmuramoyl-L-alanine amidase
CPSase_sm_chain      PF00988.17   131 seq818_BIOID50993    -            391   1.7e-56  189.1   0.1   1   1   6.1e-60   2.8e-56  188.5   0.0     2   131    13   142    12   142 0.99 Carbamoyl-phosphate synthase small chain, CPSase domain
GATase               PF00117.23   192 seq818_BIOID50993    -            391   1.3e-49  168.1   0.0   1   1   5.8e-53   2.6e-49  167.1   0.0     3   191   206   381   203   382 0.95 Glutamine amidotransferase class-I
Peptidase_C26        PF07722.8    217 seq818_BIOID50993    -            391   1.2e-08   34.5   0.1   1   1     1e-10   4.8e-07   29.3   0.1    93   217   258   364   247   364 0.80 Peptidase C26
Acetyltransf_3       PF13302.1    142 seq819_BIOID50993    -            186   5.7e-23   81.6   0.0   1   1     4e-26   7.7e-23   81.2   0.0     3   141     8   140     7   141 0.80 Acetyltransferase (GNAT) domain
Acetyltransf_4       PF13420.1    155 seq819_BIOID50993    -            186   7.2e-15   55.1   0.6   1   1   4.7e-18   9.1e-15   54.8   0.4     1   152     9   158     9   160 0.93 Acetyltransferase (GNAT) domain
Acetyltransf_1       PF00583.19    83 seq819_BIOID50993    -            186     6e-15   54.9   0.1   1   1   4.5e-18   8.9e-15   54.3   0.1     2    82    63   140    62   141 0.97 Acetyltransferase (GNAT) family
Acetyltransf_8       PF13523.1    152 seq819_BIOID50993    -            186   1.2e-13   51.1   0.2   1   1   8.2e-17   1.6e-13   50.6   0.2     1   141     9   145     9   157 0.89 Acetyltransferase (GNAT) domain
Acetyltransf_7       PF13508.1     79 seq819_BIOID50993    -            186   3.7e-07   30.1   0.2   1   1   3.4e-10   6.7e-07   29.2   0.1     2    78    56   141    55   142 0.80 Acetyltransferase (GNAT) domain
Acetyltransf_10      PF13673.1    117 seq819_BIOID50993    -            186   1.3e-05   25.1   0.0   1   1   9.3e-09   1.8e-05   24.7   0.0     1   117    16   140    16   140 0.75 Acetyltransferase (GNAT) domain
FR47                 PF08445.5     86 seq819_BIOID50993    -            186   2.1e-05   24.0   0.0   1   1   1.9e-08   3.8e-05   23.2   0.0    26    79    87   142    69   150 0.92 FR47-like protein
Bac_DNA_binding      PF00216.16    90 seq820_BIOID50993    -             90   3.2e-33  113.4   1.4   1   1   2.6e-37   3.6e-33  113.3   1.0     1    90     1    90     1    90 0.99 Bacterial DNA-binding protein
Transposase_31       PF04754.7    205 seq821_BIOID50993    -            300   3.3e-82  274.7   0.1   1   1   3.3e-86   4.5e-82  274.2   0.1     2   204     9   209     8   210 0.99 Putative transposase, YhgA-like
PTSIIB_sorb          PF03830.10   151 seq822_BIOID50993    -            323   1.4e-58  196.9   1.4   1   1   3.3e-62   2.2e-58  196.2   1.0     2   149   164   311   163   313 0.99 PTS system sorbose subfamily IIB component
EIIA-man             PF03610.11   116 seq822_BIOID50993    -            323   2.6e-35  120.8   0.1   1   1   9.9e-39   6.8e-35  119.5   0.0     1   114     4   117     4   119 0.98 PTS system fructose IIA component
MarR                 PF01047.17    59 seq823_BIOID50993    -            176   1.6e-17   62.8   2.8   1   1   1.3e-20     6e-17   60.9   0.1     1    58    53   112    53   113 0.98 MarR family
MarR_2               PF12802.2     62 seq823_BIOID50993    -            176     1e-08   34.5   0.1   1   1   4.8e-12   2.2e-08   33.5   0.0     5    61    55   111    51   112 0.90 MarR family
HTH_27               PF13463.1     68 seq823_BIOID50993    -            176   3.6e-07   30.3   0.1   1   1   1.8e-10   8.1e-07   29.1   0.0    17    68    70   121    54   121 0.86 Winged helix DNA-binding domain
OSCP                 PF00213.13   172 seq826_BIOID50993    -            177   8.5e-51  172.1   1.0   1   1   6.9e-55   9.4e-51  171.9   0.7     1   171     7   174     7   175 0.97 ATP synthase delta (OSCP) subunit
DUF1481              PF07356.7    195 seq829_BIOID50993    -            211   1.1e-70  236.9   0.6   1   1   9.3e-75   1.3e-70  236.7   0.4     1   195    22   207    22   207 0.99 Protein of unknown function (DUF1481)
MerR-DNA-bind        PF09278.6     65 seq831_BIOID50993    -            154     7e-15   55.0   0.1   1   1   2.6e-18   1.2e-14   54.3   0.0     2    65    55   119    54   119 0.96 MerR, DNA binding
MerR                 PF00376.18    38 seq831_BIOID50993    -            154   4.6e-14   51.5   0.3   1   1   2.5e-17   1.1e-13   50.3   0.1     1    38    13    49    13    49 0.98 MerR family regulatory protein
MerR_1               PF13411.1     69 seq831_BIOID50993    -            154   2.8e-12   46.1   0.0   1   1     1e-15   4.6e-12   45.4   0.0     2    65    13    76    12    78 0.96 MerR HTH family regulatory protein
Rhodanese            PF00581.15   113 seq833_BIOID50993    -            440   4.4e-29  100.9   0.2   1   2   8.1e-15   1.1e-10   41.7   0.0    22   112   183   268   161   269 0.81 Rhodanese-like domain
Rhodanese            PF00581.15   113 seq833_BIOID50993    -            440   4.4e-29  100.9   0.2   2   2   8.6e-15   1.2e-10   41.6   0.0     5   112   304   423   300   424 0.83 Rhodanese-like domain
Fimbrial             PF00419.15   145 seq835_BIOID50993    -            363     3e-21   76.0   0.5   1   1   2.2e-25     3e-21   76.0   0.3     2   143   211   361   210   363 0.85 Fimbrial protein
Glycos_transf_4      PF00953.16   159 seq838_BIOID50993    -            367   1.1e-28   99.9  21.3   1   1   7.8e-33   1.1e-28   99.9  14.8     3   157    75   233    73   235 0.94 Glycosyl transferase family 4
ATP-synt_ab          PF00006.20   215 seq840_BIOID50993    -            513   1.5e-72  243.4   0.1   1   1   9.7e-76   2.7e-72  242.6   0.0     1   215   148   375   148   375 0.99 ATP synthase alpha/beta family, nucleotide-binding domain
ATP-synt_ab_C        PF00306.22   113 seq840_BIOID50993    -            513   1.3e-18   67.3   1.3   1   1   9.8e-22   2.7e-18   66.3   0.9     1    95   387   468   387   488 0.87 ATP synthase alpha/beta chain, C terminal domain
ATP-synt_ab_N        PF02874.18    69 seq840_BIOID50993    -            513   2.9e-14   52.9   0.1   1   1   2.3e-17   6.2e-14   51.8   0.1     5    69    28    92    25    92 0.98 ATP synthase alpha/beta family, beta-barrel domain
HAS-barrel           PF09378.5     91 seq840_BIOID50993    -            513   1.3e-06   28.1   0.1   1   1   3.5e-09   9.5e-06   25.3   0.0     6    84    29    89    25   109 0.85 HAS barrel domain
KaiC                 PF06745.8    226 seq840_BIOID50993    -            513   4.6e-05   22.5   0.0   1   1     3e-08   8.2e-05   21.6   0.0     1    71   146   213   146   249 0.85 KaiC
HlyD                 PF00529.15   306 seq841_BIOID50993    -            390   3.6e-79  266.1  15.0   1   1   1.3e-82   4.5e-79  265.8  10.4     1   306    60   343    60   343 0.99 HlyD family secretion protein
HlyD_2               PF12700.2    328 seq841_BIOID50993    -            390   2.2e-17   63.1   1.3   1   1   9.2e-21   3.1e-17   62.6   0.9    20   234    60   290    51   316 0.77 HlyD family secretion protein
HlyD_3               PF13437.1    105 seq841_BIOID50993    -            390   5.2e-16   58.7   3.5   1   1   1.4e-16   4.9e-13   49.2   0.2     2   105   218   338   217   338 0.79 HlyD family secretion protein
Biotin_lipoyl_2      PF13533.1     50 seq841_BIOID50993    -            390   1.1e-08   34.4   1.6   1   1   5.4e-11   1.9e-07   30.5   0.1     2    49    61   108    60   109 0.91 Biotin-lipoyl like
EII-Sor              PF03609.9    237 seq842_BIOID50993    -            266   7.1e-89  297.0  38.7   1   1   5.9e-93     8e-89  296.8  26.8     1   237     1   238     1   238 1.00 PTS system sorbose-specific iic component
CPSase_L_D2          PF02786.12   211 seq843_BIOID50993    -           1073  9.6e-118  390.8   2.5   1   2     1e-80   1.6e-77  259.4   0.0     1   210   128   334   128   335 0.99 Carbamoyl-phosphate synthase L chain, ATP binding domain
CPSase_L_D2          PF02786.12   211 seq843_BIOID50993    -           1073  9.6e-118  390.8   2.5   2   2   2.1e-41   3.2e-38  131.0   0.4     1   210   674   876   674   877 0.95 Carbamoyl-phosphate synthase L chain, ATP binding domain
CPSase_L_chain       PF00289.17   110 seq843_BIOID50993    -           1073   5.3e-47  158.3   0.0   1   2   7.6e-26   1.1e-22   80.0   0.0     1   110     6   123     6   123 0.97 Carbamoyl-phosphate synthase L chain, N-terminal domain
CPSase_L_chain       PF00289.17   110 seq843_BIOID50993    -           1073   5.3e-47  158.3   0.0   2   2     2e-24     3e-21   75.4   0.0     3   110   560   669   558   669 0.97 Carbamoyl-phosphate synthase L chain, N-terminal domain
CPSase_L_D3          PF02787.14   121 seq843_BIOID50993    -           1073   2.6e-42  143.2   0.1   1   1   5.8e-45   8.8e-42  141.5   0.0     2   121   425   547   424   547 0.98 Carbamoyl-phosphate synthetase large chain, oligomerisation domain
ATP-grasp_4          PF13535.1    184 seq843_BIOID50993    -           1073   7.4e-42  143.0   0.3   1   2   6.7e-22     1e-18   67.6   0.0     4   182   128   307   125   309 0.91 ATP-grasp domain
ATP-grasp_4          PF13535.1    184 seq843_BIOID50993    -           1073   7.4e-42  143.0   0.3   2   2     2e-23   3.1e-20   72.5   0.1     2   180   672   847   671   849 0.91 ATP-grasp domain
MGS                  PF02142.17    95 seq843_BIOID50993    -           1073     3e-19   68.6   0.1   1   1   1.4e-21   2.2e-18   65.8   0.0     2    94   957  1041   956  1042 0.97 MGS-like domain
ATP-grasp            PF02222.17   172 seq843_BIOID50993    -           1073   1.2e-14   53.8   0.4   1   2   1.6e-08   2.5e-05   23.5   0.0     2   161   137   304   136   312 0.82 ATP-grasp domain
ATP-grasp            PF02222.17   172 seq843_BIOID50993    -           1073   1.2e-14   53.8   0.4   2   2   7.2e-10   1.1e-06   28.0   0.1     3   161   684   846   682   849 0.86 ATP-grasp domain
ATP-grasp_3          PF02655.9    161 seq843_BIOID50993    -           1073   5.4e-11   42.4   0.9   1   1   2.7e-10   4.1e-07   29.8   0.0     8   158   679   846   672   849 0.79 ATP-grasp domain
Dala_Dala_lig_C      PF07478.8    203 seq843_BIOID50993    -           1073   7.3e-11   41.7   0.3   1   1   1.8e-09   2.8e-06   26.7   0.1    14   173   694   844   681   864 0.78 D-ala D-ala ligase C-terminus
Sua5_yciO_yrdC       PF01300.13   179 seq845_BIOID50993    -            206   1.2e-47  161.3   0.0   1   1   1.1e-51   1.4e-47  161.0   0.0     2   179    23   198    22   198 0.95 Telomere recombination
DNA_mis_repair       PF01119.14   119 seq846_BIOID50993    -            615   5.3e-37  125.8   0.0   1   1   2.5e-40   8.6e-37  125.1   0.0     2   118   213   330   212   331 0.95 DNA mismatch repair protein, C-terminal domain
MutL_C               PF08676.6    144 seq846_BIOID50993    -            615     2e-22   79.2   1.6   1   1   6.1e-26   2.1e-22   79.1   0.1     2   134   435   563   434   572 0.92 MutL C terminal dimerisation domain
HATPase_c_3          PF13589.1    137 seq846_BIOID50993    -            615   1.1e-13   50.9   0.0   1   1   5.6e-17   1.9e-13   50.1   0.0     4   103    24   123    21   142 0.81 Histidine kinase-, DNA gyrase B-, and HSP90-like ATPase
HATPase_c            PF02518.21   111 seq846_BIOID50993    -            615   5.7e-11   42.0   0.0   1   1   3.8e-14   1.3e-10   40.8   0.0     2    72    19    87    18   147 0.79 Histidine kinase-, DNA gyrase B-, and HSP90-like ATPase
NAD_kinase           PF01513.16   285 seq847_BIOID50993    -            292   6.2e-73  244.9   0.0   1   1   5.2e-77     7e-73  244.7   0.0     2   284     8   271     7   272 0.98 ATP-NAD kinase
DUF1161              PF06649.7     52 seq848_BIOID50993    -            102   1.3e-25   88.9   0.0   1   1   1.2e-29   1.6e-25   88.6   0.0     1    52    27    80    27    80 0.99 Protein of unknown function (DUF1161)
Xan_ur_permease      PF00860.15   389 seq850_BIOID50993    -            449   1.7e-88  296.6  48.3   1   1   1.6e-92   2.1e-88  296.3  33.5     1   388    26   409    26   410 0.99 Permease family
HATPase_c            PF02518.21   111 seq853_BIOID50993    -            458   1.6e-28   98.5   0.8   1   1   6.1e-32   4.2e-28   97.1   0.1     2   110   346   449   345   450 0.98 Histidine kinase-, DNA gyrase B-, and HSP90-like ATPase
HisKA                PF00512.20    68 seq853_BIOID50993    -            458   1.8e-14   53.3   0.0   1   1     8e-18   5.5e-14   51.7   0.0     2    65   238   300   237   302 0.91 His Kinase A (phospho-acceptor) domain
PadR                 PF03551.9     75 seq854_BIOID50993    -            207   6.7e-16   57.7   0.1   1   1   8.1e-20   1.1e-15   57.0   0.1     1    74    67   136    67   137 0.93 Transcriptional regulator PadR-like family
Wzz                  PF02706.10   152 seq855_BIOID50993    -            348   4.9e-15   55.5   2.0   1   1   7.6e-19     1e-14   54.4   1.4     1   113    15   188    15   244 0.69 Chain length determinant protein
Molybdopterin        PF00384.17   432 seq857_BIOID50993    -            662   2.4e-96  323.0   0.0   1   1  4.2e-100   2.8e-96  322.7   0.0     1   432   111   566   111   566 0.92 Molybdopterin oxidoreductase
Molybdop_Fe4S4       PF04879.11    55 seq857_BIOID50993    -            662   1.8e-14   53.1   0.8   1   1   4.3e-18   2.9e-14   52.4   0.5     1    55    49   108    49   108 0.97 Molybdopterin oxidoreductase Fe4S4 domain
PseudoU_synth_2      PF00849.17   164 seq859_BIOID50993    -            299   3.6e-16   59.3   0.0   1   1     3e-19   2.1e-15   56.8   0.0     2   161    78   208    77   211 0.83 RNA pseudouridylate synthase
S4                   PF01479.20    48 seq859_BIOID50993    -            299   1.1e-11   43.8   0.2   1   1   4.2e-15   2.9e-11   42.5   0.1     2    43    13    52    12    66 0.93 S4 domain
EIID-AGA             PF03613.9    264 seq860_BIOID50993    -            283  1.4e-114  381.3   0.8   1   1  1.2e-118  1.6e-114  381.2   0.6     1   264    11   281    11   281 0.99 PTS system mannose/fructose/sorbose family IID component
MFS_1                PF07690.11   354 seq861_BIOID50993    -            512   5.7e-55  186.3  38.3   1   1   4.2e-59   5.7e-55  186.3  26.5     1   353    19   413    19   414 0.89 Major Facilitator Superfamily
Rieske_2             PF13806.1    104 seq863_BIOID50993    -            108   2.3e-40  136.3   0.0   1   1   1.9e-44   2.6e-40  136.2   0.0     1   103     3   106     3   107 0.98 Rieske-like [2Fe-2S] domain
Cu-oxidase_3         PF07732.10   120 seq866_BIOID50993    -            516   9.7e-32  109.1   0.1   1   1   5.8e-35   2.7e-31  107.6   0.1     5   119    55   166    51   167 0.93 Multicopper oxidase
Cu-oxidase_2         PF07731.9    138 seq866_BIOID50993    -            516   1.5e-20   72.9  10.5   1   1     1e-22   4.6e-19   68.1   7.0    16   134   396   516   373   516 0.76 Multicopper oxidase
Cu-oxidase           PF00394.17   159 seq866_BIOID50993    -            516   1.7e-09   37.6   0.0   1   1   1.7e-09   7.9e-06   25.7   0.0    54   130   203   292   167   312 0.77 Multicopper oxidase
SMC_N                PF02463.14   220 seq867_BIOID50993    -            553   8.4e-19   67.5   0.0   1   1   2.4e-22   1.6e-18   66.5   0.0     1   217     1   511     1   514 0.94 RecF/RecN/SMC N terminal domain
AAA_23               PF13476.1    202 seq867_BIOID50993    -            553     2e-18   67.3   4.3   1   1   1.5e-19   9.9e-16   58.5   3.0     1   195     4   215     4   381 0.48 AAA domain
ATP-synt             PF00231.14   290 seq868_BIOID50993    -            287    1e-109  366.3   0.0   1   1  8.2e-114  1.1e-109  366.1   0.0     2   290     3   287     2   287 0.98 ATP synthase
Form_Nir_trans       PF01226.12   250 seq870_BIOID50993    -            268   3.5e-62  209.4  27.9   1   1   3.1e-66   4.2e-62  209.1  19.3    16   249    20   248     4   249 0.92 Formate/nitrite transporter
NUDIX                PF00293.23   135 seq871_BIOID50993    -            135   2.3e-21   75.7   0.2   1   1   2.2e-25     3e-21   75.3   0.2     5   132     6   125     3   128 0.83 NUDIX domain
LppC                 PF04348.8    536 seq873_BIOID50993    -            678  5.9e-135  450.7  23.1   1   2   5.2e-52   7.1e-48  163.3  13.2     1   285    40   318    40   351 0.89 LppC putative lipoprotein
LppC                 PF04348.8    536 seq873_BIOID50993    -            678  5.9e-135  450.7  23.1   2   2   2.5e-90   3.4e-86  289.8   0.1   248   536   349   672   341   672 0.96 LppC putative lipoprotein
PseudoU_synth_2      PF00849.17   164 seq875_BIOID50993    -            290     1e-15   57.8   0.1   1   1   6.3e-18   4.3e-14   52.5   0.1     2   164    69   195    68   195 0.87 RNA pseudouridylate synthase
S4                   PF01479.20    48 seq875_BIOID50993    -            290     3e-14   52.0   1.3   1   1   1.5e-17     1e-13   50.3   0.0     1    48     7    52     7    52 0.97 S4 domain
DUF986               PF06173.7    149 seq877_BIOID50993    -            152   3.4e-65  218.2   6.7   1   1   2.8e-69   3.8e-65  218.1   4.6     1   148     4   151     4   152 0.99 Protein of unknown function (DUF986)
Na_H_Exchanger       PF00999.16   384 seq879_BIOID50993    -            549   3.4e-72  242.9  43.6   1   1   3.1e-76   4.2e-72  242.6  30.2     2   383     8   421     5   422 0.91 Sodium/hydrogen exchanger family
Epimerase_2          PF02350.14   346 seq880_BIOID50993    -            376  2.3e-126  421.1   0.0   1   1  1.9e-130  2.6e-126  420.9   0.0     2   346    22   370    21   370 0.97 UDP-N-acetylglucosamine 2-epimerase
Sigma54_activat      PF00158.21   168 seq881_BIOID50993    -            441   9.6e-72  239.7   0.1   1   1   5.7e-75   1.6e-71  239.1   0.1     1   168   141   308   141   308 0.99 Sigma-54 interaction domain
Response_reg         PF00072.19   112 seq881_BIOID50993    -            441   1.6e-29  102.0   0.2   1   1   1.2e-32   3.3e-29  101.0   0.1     1   111     8   117     8   118 0.98 Response regulator receiver domain
HTH_8                PF02954.14    42 seq881_BIOID50993    -            441     2e-14   52.7   0.6   1   1   7.2e-18     2e-14   52.7   0.4     3    39   403   439   401   441 0.93 Bacterial regulatory protein, Fis family
AAA_5                PF07728.9    139 seq881_BIOID50993    -            441   4.3e-08   32.8   0.0   1   1   3.1e-11   8.5e-08   31.9   0.0     2   123   165   283   164   301 0.87 AAA domain (dynein-related subfamily)
AAA                  PF00004.24   132 seq881_BIOID50993    -            441   1.9e-05   24.7   0.0   1   1   1.5e-08     4e-05   23.6   0.0     1   126   165   296   165   302 0.71 ATPase family associated with various cellular activities (AAA)
IPPT                 PF01715.12   253 seq883_BIOID50993    -            316  2.9e-107  357.2   0.0   1   1  4.9e-111  3.4e-107  357.0   0.0     2   252    45   297    44   298 0.99 IPP transferase
IPT                  PF01745.11   233 seq883_BIOID50993    -            316   6.5e-07   28.6   0.0   1   1   1.7e-08   0.00012   21.2   0.0     5   100    14   109    10   120 0.80 Isopentenyl transferase
ATP-synt_ab          PF00006.20   215 seq884_BIOID50993    -            460   2.5e-64  216.6   0.0   1   1   7.8e-68   3.6e-64  216.1   0.0     1   215   129   342   129   342 0.97 ATP synthase alpha/beta family, nucleotide-binding domain
ATP-synt_ab_C        PF00306.22   113 seq884_BIOID50993    -            460   9.9e-28   96.7   0.1   1   1     4e-31   1.8e-27   95.9   0.1     2   109   356   458   355   460 0.94 ATP synthase alpha/beta chain, C terminal domain
ATP-synt_ab_N        PF02874.18    69 seq884_BIOID50993    -            460   3.3e-22   78.3   2.5   1   1   1.5e-25     7e-22   77.3   1.7     1    68     6    72     6    73 0.97 ATP synthase alpha/beta family, beta-barrel domain
TP_methylase         PF00590.15   210 seq886_BIOID50993    -            457   9.2e-50  169.1   0.1   1   1   3.2e-53   1.5e-49  168.4   0.1     2   209   218   426   217   427 0.92 Tetrapyrrole (Corrin/Porphyrin) Methylases
NAD_binding_7        PF13241.1    103 seq886_BIOID50993    -            457     1e-27   96.2   0.1   1   1   2.3e-29     1e-25   89.8   0.0     1   103     6   115     6   115 0.89 Putative NAD(P)-binding
CysG_dimeriser       PF10414.4     60 seq886_BIOID50993    -            457   2.3e-20   71.6   0.9   1   1   1.6e-23   7.4e-20   70.0   0.6     2    60   150   209   149   209 0.97 Sirohaem synthase dimerisation region
DEAD                 PF00270.24   173 seq887_BIOID50993    -            454   2.3e-49  167.0   0.1   1   1   5.9e-52   2.7e-48  163.5   0.0     1   172    25   196    25   197 0.94 DEAD/DEAH box helicase
Helicase_C           PF00271.26    78 seq887_BIOID50993    -            454   8.2e-26   89.5   0.0   1   1   4.8e-29   2.2e-25   88.2   0.0     2    77   264   339   263   340 0.98 Helicase conserved C-terminal domain
ELFV_dehydrog        PF00208.16   244 seq888_BIOID50993    -            447   3.4e-88  295.2   2.1   1   1     8e-92   5.5e-88  294.5   1.5     1   244   202   445   202   445 0.96 Glutamate/Leucine/Phenylalanine/Valine dehydrogenase
ELFV_dehydrog_N      PF02812.13   131 seq888_BIOID50993    -            447   8.3e-47  157.9   0.0   1   1   3.5e-50   2.4e-46  156.4   0.0     1   130    57   186    57   187 0.99 Glu/Leu/Phe/Val dehydrogenase, dimerisation domain
NUDIX                PF00293.23   135 seq891_BIOID50993    -            141   4.3e-21   74.8   0.1   1   1   3.3e-25   4.6e-21   74.7   0.0     2   130     3   136     2   141 0.88 NUDIX domain
DUF204               PF02659.10    67 seq892_BIOID50993    -            206   9.1e-39  131.3  23.3   1   2   1.2e-24   1.7e-20   72.7   1.6     1    67    31    99    31    99 0.98 Domain of unknown function DUF
DUF204               PF02659.10    67 seq892_BIOID50993    -            206   9.1e-39  131.3  23.3   2   2   5.6e-22   7.6e-18   64.2   9.2     1    67   133   196   133   196 0.99 Domain of unknown function DUF
Transposase_31       PF04754.7    205 seq898_BIOID50993    -            318   6.5e-83  277.0   0.2   1   1   5.9e-87   8.1e-83  276.6   0.1     1   204     8   210     8   211 0.98 Putative transposase, YhgA-like
UDPG_MGDP_dh_N       PF03721.9    185 seq900_BIOID50993    -            420   3.6e-61  205.6   0.2   1   1     1e-62   3.5e-59  199.2   0.0     2   183     5   189     4   191 0.96 UDP-glucose/GDP-mannose dehydrogenase family, NAD binding domain
UDPG_MGDP_dh         PF00984.14    96 seq900_BIOID50993    -            420     4e-30  103.7   0.0   1   1   2.3e-33     8e-30  102.7   0.0     2    93   206   292   205   296 0.88 UDP-glucose/GDP-mannose dehydrogenase family, central domain
UDPG_MGDP_dh_C       PF03720.10   106 seq900_BIOID50993    -            420   7.4e-19   67.7   0.0   1   1   5.7e-22   1.9e-18   66.4   0.0     1   104   324   419   324   420 0.91 UDP-glucose/GDP-mannose dehydrogenase family, UDP binding domain
NAD_binding_2        PF03446.10   162 seq900_BIOID50993    -            420     7e-07   29.1   0.1   1   1   2.1e-09   7.1e-06   25.8   0.0     2   110     4   136     3   141 0.76 NAD binding domain of 6-phosphogluconate dehydrogenase
SmpA_OmlA            PF04355.8     71 seq901_BIOID50993    -            113   5.7e-27   93.0   0.3   1   1   5.1e-31     7e-27   92.7   0.2     1    70    35   104    35   105 0.98 SmpA / OmlA family
LSM                  PF01423.17    68 seq902_BIOID50993    -            102   7.6e-09   34.8   0.2   1   1   1.1e-12   1.4e-08   33.9   0.1     6    68    17    64    10    64 0.85 LSM domain
Molybdopterin        PF00384.17   432 seq903_BIOID50993    -            808   1.7e-88  297.0   0.0   1   1   4.8e-92   2.2e-88  296.7   0.0     1   432   115   566   115   566 0.93 Molybdopterin oxidoreductase
Molydop_binding      PF01568.16   109 seq903_BIOID50993    -            808   5.8e-26   90.3   0.0   1   1   2.4e-29   1.1e-25   89.4   0.0     1   107   687   800   687   802 0.97 Molydopterin dinucleotide binding domain
Molybdop_Fe4S4       PF04879.11    55 seq903_BIOID50993    -            808   2.7e-13   49.4   0.9   1   1     1e-16   4.7e-13   48.6   0.6     1    55    53   112    53   112 0.96 Molybdopterin oxidoreductase Fe4S4 domain
Aminotran_3          PF00202.16   339 seq905_BIOID50993    -            496  4.6e-103  344.5   0.0   1   1    5e-107  6.9e-103  343.9   0.0     8   338   111   433   106   434 0.95 Aminotransferase class-III
Band_7               PF01145.20   179 seq906_BIOID50993    -            375   1.3e-24   86.9   0.2   1   1   4.1e-27   5.6e-23   81.6   0.2     2   178   147   318   146   320 0.94 SPFH domain / Band 7 family
Peptidase_S49_N      PF08496.5    155 seq907_BIOID50993    -            349   2.9e-64  215.4   3.5   1   1   6.3e-68   2.9e-64  215.4   2.4     1   155     1   158     1   158 0.98 Peptidase family S49 N-terminal
Peptidase_S49        PF01343.13   154 seq907_BIOID50993    -            349   1.2e-50  171.1   2.2   1   1   3.1e-54   1.4e-50  170.9   0.0     2   153   161   310   160   311 0.98 Peptidase family S49
SDH_sah              PF01972.11   286 seq907_BIOID50993    -            349   1.7e-05   23.6   1.8   1   1   5.1e-09   2.3e-05   23.2   0.0    89   163   133   208   119   225 0.81 Serine dehydrogenase proteinase
MMR_HSR1             PF01926.18   114 seq909_BIOID50993    -            426   3.4e-21   75.2   0.1   1   1   3.3e-24   9.1e-21   73.8   0.1     2   114   200   318   199   318 0.83 50S ribosome-binding GTPase
GTP-bdg_N            PF13167.1     95 seq909_BIOID50993    -            426   1.6e-15   56.9   0.0   1   1   1.4e-18   3.8e-15   55.6   0.0     8    95    25   112    18   112 0.96 GTP-binding GTPase N-terminal
FeoB_N               PF02421.13   189 seq909_BIOID50993    -            426     1e-08   34.5   0.1   1   1   7.5e-12   2.1e-08   33.5   0.0     2   168   199   369   198   390 0.81 Ferrous iron transport protein B
Arf                  PF00025.16   175 seq909_BIOID50993    -            426   1.2e-05   24.4   0.6   1   1   2.8e-08   7.6e-05   21.9   0.4    19   132   202   326   190   360 0.79 ADP-ribosylation factor family
UPF0102              PF02021.12    93 seq910_BIOID50993    -            131   2.2e-34  117.1   0.1   1   1     2e-38   2.7e-34  116.8   0.1     2    92    23   115    22   116 0.98 Uncharacterised protein family UPF0102
ATP-synt_DE_N        PF02823.11    80 seq911_BIOID50993    -            139   1.9e-30  104.2   0.1   1   1   4.2e-34   2.9e-30  103.7   0.1     2    80     6    84     5    84 0.99 ATP synthase, Delta/Epsilon chain, beta-sandwich domain
ATP-synt_DE          PF00401.15    48 seq911_BIOID50993    -            139   1.4e-16   59.9   5.1   1   1   3.3e-20   2.3e-16   59.2   3.5     1    47    88   134    88   135 0.97 ATP synthase, Delta/Epsilon chain, long alpha-helix domain
DUF1401              PF07180.6    146 seq914_BIOID50993    -            131   8.9e-07   28.6   0.1   1   1   8.2e-11   1.1e-06   28.3   0.1    19    75     5    61     2    97 0.90 Protein of unknown function (DUF1401)
OpuAC                PF04069.7    257 seq916_BIOID50993    -            320   3.4e-27   95.3   2.2   1   1   1.4e-30   4.9e-27   94.7   1.5     2   238    24   237    23   251 0.85 Substrate binding domain of ABC-type glycine betaine transport system
NMT1_2               PF13379.1    252 seq916_BIOID50993    -            320   4.2e-25   88.4   2.4   1   1   1.9e-28   6.3e-25   87.8   1.7     7   244    22   243    18   249 0.86 NMT1-like family
NMT1                 PF09084.6    216 seq916_BIOID50993    -            320   5.1e-20   71.8   0.0   1   1   1.9e-23   6.6e-20   71.5   0.0    14   214    44   240    30   242 0.87 NMT1/THI5 like
Phosphonate-bd       PF12974.2    243 seq916_BIOID50993    -            320   1.1e-09   37.8   0.2   1   1   4.8e-13   1.7e-09   37.3   0.2    23   215    45   226    27   252 0.78 ABC transporter, phosphonate, periplasmic substrate-binding protein
OEP                  PF02321.13   188 seq918_BIOID50993    -            457     4e-51  173.1  39.0   1   2   1.1e-26   1.4e-22   80.0  12.2     3   188    65   247    63   247 0.97 Outer membrane efflux protein
OEP                  PF02321.13   188 seq918_BIOID50993    -            457     4e-51  173.1  39.0   2   2   1.3e-32   1.7e-28   99.3   9.3     7   188   275   455   270   455 0.94 Outer membrane efflux protein
DEDD_Tnp_IS110       PF01548.12   144 seq920_BIOID50993    -            326   4.2e-44  149.5   0.2   1   1   2.4e-47   1.7e-43  147.6   0.1     1   144     7   151     7   151 0.99 Transposase
Transposase_20       PF02371.11    87 seq920_BIOID50993    -            326   1.1e-27   95.7   0.4   1   1     3e-31     2e-27   94.9   0.3     2    85   196   280   195   282 0.96 Transposase IS116/IS110/IS902 family
DegT_DnrJ_EryC1      PF01041.12   363 seq921_BIOID50993    -            385  7.6e-133  442.9   0.1   1   1  3.1e-136  8.6e-133  442.7   0.0     3   363    18   380    16   380 0.98 DegT/DnrJ/EryC1/StrS aminotransferase family
Aminotran_1_2        PF00155.16   363 seq921_BIOID50993    -            385   2.3e-09   36.5   0.1   1   1   3.1e-12   8.5e-09   34.6   0.0    46   197    41   170    24   215 0.90 Aminotransferase class I and II
Cys_Met_Meta_PP      PF01053.15   386 seq921_BIOID50993    -            385   2.9e-08   32.2   0.2   1   1   1.5e-11   4.1e-08   31.8   0.1    54   193    38   176    36   255 0.81 Cys/Met metabolism PLP-dependent enzyme
Beta_elim_lyase      PF01212.16   290 seq921_BIOID50993    -            385     1e-06   27.9   0.0   1   1   6.5e-10   1.8e-06   27.2   0.0    29   235    39   245    32   302 0.71 Beta-eliminating lyase
Aminotran_5          PF00266.14   371 seq921_BIOID50993    -            385   2.4e-06   26.4   0.2   1   1   1.2e-09   3.2e-06   26.0   0.1    55   296    48   282    41   326 0.80 Aminotransferase class-V
SIS_2                PF13580.1    138 seq922_BIOID50993    -            196   1.2e-31  109.1   1.0   1   1   2.2e-35   1.5e-31  108.8   0.7     3   138    10   144     8   144 0.95 SIS domain
SIS                  PF01380.17   131 seq922_BIOID50993    -            196   6.2e-07   28.9   0.3   1   1   7.1e-10   4.8e-06   26.0   0.0    49   105   105   164    77   182 0.82 SIS domain
AA_permease_2        PF13520.1    426 seq923_BIOID50993    -            462   5.8e-59  199.6  44.8   1   1     1e-62   7.1e-59  199.3  31.1     1   405    27   427    27   449 0.84 Amino acid permease
AA_permease          PF00324.16   479 seq923_BIOID50993    -            462   5.2e-36  123.8  40.1   1   1   1.3e-39   8.7e-36  123.1  27.7     2   475    32   457    31   461 0.81 Amino acid permease
Epimerase            PF01370.16   236 seq925_BIOID50993    -            355   5.6e-79  264.7   0.0   1   1     3e-82   6.9e-79  264.4   0.0     1   236     4   252     4   252 0.97 NAD dependent epimerase/dehydratase family
RmlD_sub_bind        PF04321.12   287 seq925_BIOID50993    -            355   2.8e-17   62.4   0.0   1   1   1.7e-20   3.9e-17   61.9   0.0     2   254     3   296     1   333 0.79 RmlD substrate binding domain
Polysacc_synt_2      PF02719.10   294 seq925_BIOID50993    -            355     2e-16   59.6   0.0   1   1   1.5e-19   3.3e-16   58.9   0.0     1   117     4   114     4   135 0.92 Polysaccharide biosynthesis protein
NAD_binding_4        PF07993.7    249 seq925_BIOID50993    -            355     3e-15   55.7   0.1   1   1   2.9e-14   6.5e-11   41.5   0.0    87   197    74   189    62   250 0.85 Male sterility protein
3Beta_HSD            PF01073.14   280 seq925_BIOID50993    -            355     3e-15   55.5   0.0   1   1   2.1e-18   4.7e-15   54.9   0.0     1   229     5   240     5   250 0.82 3-beta hydroxysteroid dehydrogenase/isomerase family
adh_short            PF00106.20   167 seq925_BIOID50993    -            355   3.8e-08   33.3   0.3   1   1   2.7e-10   6.1e-07   29.3   0.0     3    96     4    91     2   126 0.79 short chain dehydrogenase
SmpB                 PF01668.13    68 seq926_BIOID50993    -            160   1.3e-29  101.6   0.0   1   1   1.5e-33   2.1e-29  100.9   0.0     2    67    13    78    12    80 0.96 SmpB protein
Hexapep              PF00132.19    36 seq928_BIOID50993    -            456   3.8e-30  101.9  14.0   1   3   1.3e-09   4.3e-06   25.8   2.5     4    36   268   300   266   300 0.94 Bacterial transferase hexapeptide (six repeats)
Hexapep              PF00132.19    36 seq928_BIOID50993    -            456   3.8e-30  101.9  14.0   2   3   4.3e-08   0.00015   21.0   0.1     2    32   353   382   352   384 0.94 Bacterial transferase hexapeptide (six repeats)
Hexapep              PF00132.19    36 seq928_BIOID50993    -            456   3.8e-30  101.9  14.0   3   3   2.8e-12   9.7e-09   34.2   0.2     2    36   395   429   394   429 0.96 Bacterial transferase hexapeptide (six repeats)
NTP_transf_3         PF12804.2    179 seq928_BIOID50993    -            456   3.4e-20   72.8   0.6   1   1   2.2e-23   7.6e-20   71.7   0.4     1   112     8   122     8   252 0.91 MobA-like NTP transferase domain
NTP_transferase      PF00483.18   248 seq928_BIOID50993    -            456   1.2e-13   50.8   0.0   1   1   5.2e-17   1.8e-13   50.2   0.0     3   220     9   214     7   220 0.85 Nucleotidyl transferase
IspD                 PF01128.14   221 seq928_BIOID50993    -            456   1.4e-06   27.8   0.1   1   1   8.5e-10   2.9e-06   26.8   0.0     1    45     6    50     6    78 0.83 Uncharacterized protein family UPF0007
Nuc-transf           PF10127.4    247 seq931_BIOID50993    -            263   6.6e-98  326.8   0.0   1   1  5.4e-102   7.4e-98  326.6   0.0     1   246    10   256    10   257 0.99 Predicted nucleotidyltransferase
BON                  PF04972.12    64 seq932_BIOID50993    -            191   2.5e-32  110.3   8.7   1   2   2.7e-19   3.6e-15   55.3   0.8     3    62    53   113    51   115 0.96 BON domain
BON                  PF04972.12    64 seq932_BIOID50993    -            191   2.5e-32  110.3   8.7   2   2   1.8e-20   2.4e-16   59.1   0.8     1    57   129   184   129   188 0.97 BON domain
PEP-utilizers_C      PF02896.13   294 seq933_BIOID50993    -            833    4e-111  370.4   0.0   1   1  1.9e-114  5.3e-111  370.0   0.0     2   293   363   653   362   654 0.99 PEP-utilising enzyme, TIM barrel domain
PTS_EIIA_2           PF00359.17   142 seq933_BIOID50993    -            833   4.3e-32  110.6   0.0   1   1   3.2e-35   8.8e-32  109.6   0.0     2   141   689   829   688   830 0.97 Phosphoenolpyruvate-dependent sugar phosphotransferase system, EIIA 2
PEP-utilizers        PF00391.18    81 seq933_BIOID50993    -            833   4.1e-19   67.8   0.0   1   1   4.2e-22   1.2e-18   66.3   0.0     7    81   262   337   259   337 0.93 PEP-utilising enzyme, mobile domain
PTS-HPr              PF00381.14    84 seq933_BIOID50993    -            833   3.5e-16   58.7   0.0   1   1   3.1e-19   8.6e-16   57.5   0.0     5    83     6    86     2    87 0.94 PTS HPr component phosphorylation site
PEP-utilisers_N      PF05524.8    123 seq933_BIOID50993    -            833   3.4e-14   52.5   1.5   1   1   1.6e-17   4.4e-14   52.2   0.0     2   123   119   238   118   238 0.87 PEP-utilising enzyme, N-terminal
ABC_tran             PF00005.22   118 seq935_BIOID50993    -            255   1.4e-21   76.8   0.0   1   1   4.7e-25   2.1e-21   76.3   0.0     1   117    41   156    41   157 0.89 ABC transporter
Band_7               PF01145.20   179 seq936_BIOID50993    -            419   4.9e-33  114.4   1.1   1   1   1.2e-36   8.4e-33  113.6   0.7     1   178    98   271    98   272 0.96 SPFH domain / Band 7 family
HflK_N               PF12221.3     42 seq936_BIOID50993    -            419   7.8e-17   60.6  18.5   1   1   4.1e-20   2.8e-16   58.8  12.8     1    42     1    60     1    60 0.96 Bacterial membrane protein N terminal
Topoisom_bac         PF01131.15   403 seq939_BIOID50993    -            881  4.3e-131  437.3   0.7   1   1  2.3e-134  7.7e-131  436.5   0.5     2   403   171   579   170   579 0.93 DNA topoisomerase
Topo_Zn_Ribbon       PF08272.6     42 seq939_BIOID50993    -            881   3.1e-39  131.9   0.3   1   2   1.5e-19   5.2e-16   57.5   0.0     2    42   772   811   771   811 0.96 Topoisomerase I zinc-ribbon-like
Topo_Zn_Ribbon       PF08272.6     42 seq939_BIOID50993    -            881   3.1e-39  131.9   0.3   2   2   1.3e-23   4.6e-20   70.5   1.2     1    41   838   878   838   879 0.97 Topoisomerase I zinc-ribbon-like
Toprim               PF01751.17    88 seq939_BIOID50993    -            881   3.4e-26   90.8   0.0   1   1   2.1e-29   7.2e-26   89.7   0.0     2    88    19   156    18   156 0.98 Toprim domain
zf-C4_Topoisom       PF01396.14    39 seq939_BIOID50993    -            881   4.1e-19   67.6  16.9   1   2   3.6e-09   1.2e-05   24.5   0.3     3    27   612   636   610   653 0.84 Topoisomerase DNA binding C4 zinc finger
zf-C4_Topoisom       PF01396.14    39 seq939_BIOID50993    -            881   4.1e-19   67.6  16.9   2   2   6.9e-15   2.4e-11   42.8   1.9     2    38   723   758   722   759 0.94 Topoisomerase DNA binding C4 zinc finger
Glycos_transf_2      PF00535.21   169 seq940_BIOID50993    -            322   1.2e-30  106.2   0.0   1   1   3.7e-34   1.7e-30  105.8   0.0     1   165    11   171    11   175 0.85 Glycosyl transferase family 2
Glyco_tranf_2_3      PF13641.1    230 seq940_BIOID50993    -            322   1.6e-11   44.3   0.0   1   1   5.6e-15   2.6e-11   43.7   0.0     2   132     9   135     8   196 0.81 Glycosyltransferase like family 2
Glyco_tranf_2_2      PF10111.4    281 seq940_BIOID50993    -            322   1.2e-05   24.4   0.0   1   1   3.8e-09   1.7e-05   23.9   0.0     1   104    11   108    11   120 0.81 Glycosyltransferase like family 2
Pribosyltran         PF00156.22   125 seq941_BIOID50993    -            203   5.2e-18   64.8   0.1   1   1   5.1e-22     7e-18   64.4   0.1     9   124    42   153    32   154 0.91 Phosphoribosyl transferase domain
NTP_transferase      PF00483.18   248 seq942_BIOID50993    -            293   1.2e-72  244.0   0.0   1   1   2.1e-76   1.4e-72  243.8   0.0     1   246     2   238     2   240 0.98 Nucleotidyl transferase
NTP_transf_3         PF12804.2    179 seq942_BIOID50993    -            293   1.1e-08   35.3   0.0   1   1     2e-12   1.4e-08   35.0   0.0     1   120     3   133     3   188 0.83 MobA-like NTP transferase domain
CusF_Ec              PF11604.3     70 seq943_BIOID50993    -            110   1.2e-21   76.2   0.3   1   1   1.2e-25   1.6e-21   75.7   0.2     1    67    42   107    42   110 0.93 Copper binding periplasmic protein CusF
Peripla_BP_3         PF13377.1    160 seq944_BIOID50993    -            327   3.5e-32  111.4   0.0   1   1   1.8e-35   8.3e-32  110.2   0.0     2   160   167   326   166   326 0.94 Periplasmic binding protein-like domain
LacI                 PF00356.16    46 seq944_BIOID50993    -            327   7.5e-18   63.7   0.1   1   1     3e-21   1.4e-17   62.9   0.1     1    45     3    49     3    50 0.95 Bacterial regulatory proteins, lacI family
Peripla_BP_1         PF00532.16   279 seq944_BIOID50993    -            327     1e-07   31.3   0.0   1   1   1.9e-10   8.8e-07   28.2   0.0     2   261    63   306    62   321 0.81 Periplasmic binding proteins and sugar binding domain of LacI family
BPD_transp_1         PF00528.17   185 seq945_BIOID50993    -            275   2.3e-22   79.2  16.1   1   1   1.7e-26   2.3e-22   79.2  11.2     1   181    98   269    98   271 0.97 Binding-protein-dependent transport system inner membrane component
Peptidase_A24        PF01478.13   106 seq946_BIOID50993    -            155   2.3e-23   82.2   8.7   1   1   1.7e-27   2.3e-23   82.2   6.0     2   103    10   116     8   121 0.88 Type IV leader peptidase family
SIS                  PF01380.17   131 seq949_BIOID50993    -            347   3.1e-21   75.2   0.0   1   2   1.2e-12   1.6e-08   34.0   0.0     5   122    51   170    48   175 0.87 SIS domain
SIS                  PF01380.17   131 seq949_BIOID50993    -            347   3.1e-21   75.2   0.0   2   2     3e-14   4.1e-10   39.2   0.0     4    87   214   299   211   305 0.93 SIS domain
DUF1127              PF06568.6     40 seq950_BIOID50993    -             54   3.7e-13   48.5   5.7   1   1   3.1e-17   4.2e-13   48.3   4.0     2    39    17    54    16    54 0.96 Domain of unknown function (DUF1127)
HlyD_2               PF12700.2    328 seq951_BIOID50993    -            407   1.3e-14   53.9   0.0   1   1   1.2e-17     8e-14   51.4   0.0   136   327   187   378    98   379 0.77 HlyD family secretion protein
HlyD_3               PF13437.1    105 seq951_BIOID50993    -            407   1.7e-13   50.6   0.2   1   1     2e-14   1.4e-10   41.3   0.0     1   105   209   310   209   310 0.96 HlyD family secretion protein
Fer4_11              PF13247.1     99 seq952_BIOID50993    -            205   1.2e-31  108.4  10.9   1   1   8.5e-35   1.2e-31  108.4   7.5     3    97    60   153    58   155 0.97 4Fe-4S dicluster domain
Fer4_2               PF12797.2     22 seq952_BIOID50993    -            205   1.1e-13   50.0  30.8   1   1   6.7e-10   9.1e-07   28.3   0.6     2    20     6    24     5    33 0.89 4Fe-4S binding domain
Fer4                 PF00037.22    24 seq952_BIOID50993    -            205   9.1e-13   47.1  35.1   1   1   8.5e-11   1.2e-07   30.9   3.3     1    23    92   114    92   115 0.94 4Fe-4S binding domain
Fer4_7               PF12838.2     52 seq952_BIOID50993    -            205   2.4e-12   46.9  28.1   1   1   9.2e-10   1.3e-06   28.6   7.3     2    50    99   147    98   149 0.87 4Fe-4S dicluster domain
Fer4_9               PF13187.1     55 seq952_BIOID50993    -            205   8.2e-12   45.0  26.6   1   1   5.5e-10   7.5e-07   29.2   7.4     2    53    99   148    98   150 0.95 4Fe-4S dicluster domain
Fer4_10              PF13237.1     52 seq952_BIOID50993    -            205   4.5e-11   42.2  30.2   1   1   8.2e-09   1.1e-05   24.9   8.0     2    52    92   146    91   146 0.76 4Fe-4S dicluster domain
Fer4_4               PF12800.2     17 seq952_BIOID50993    -            205   1.7e-10   40.2  32.5   1   3     3e-05      0.04   14.1   2.3     1    15    11    25    11    29 0.90 4Fe-4S binding domain
Fer4_4               PF12800.2     17 seq952_BIOID50993    -            205   1.7e-10   40.2  32.5   2   3   3.3e-05     0.045   13.9   2.0     2    16    65    81    64    85 0.86 4Fe-4S binding domain
Fer4_4               PF12800.2     17 seq952_BIOID50993    -            205   1.7e-10   40.2  32.5   3   3   2.9e-07    0.0004   20.3   2.0     2    17    97   112    96   112 0.91 4Fe-4S binding domain
Fer4_6               PF12837.2     24 seq952_BIOID50993    -            205   2.4e-10   39.7  39.6   1   1   3.1e-09   4.2e-06   26.2   3.2     1    23    91   113    91   114 0.95 4Fe-4S binding domain
Fer4_3               PF12798.2     15 seq952_BIOID50993    -            205   7.3e-07   29.1  40.1   1   2   9.4e-06     0.013   15.9   4.2     1    15    67    83    67    83 0.98 4Fe-4S binding domain
Fer4_3               PF12798.2     15 seq952_BIOID50993    -            205   7.3e-07   29.1  40.1   2   2   4.8e-05     0.065   13.7   1.6     1    13   126   147   126   149 0.94 4Fe-4S binding domain
Asparaginase_2       PF01112.13   319 seq954_BIOID50993    -            321  3.1e-125  417.0   2.9   1   1  2.8e-129  3.8e-125  416.7   2.0     2   315     3   315     2   317 0.99 Asparaginase
SIS                  PF01380.17   131 seq955_BIOID50993    -            609   1.8e-64  215.0   0.1   1   2   4.2e-36   1.1e-32  112.2   0.0     2   130   290   418   289   419 0.97 SIS domain
SIS                  PF01380.17   131 seq955_BIOID50993    -            609   1.8e-64  215.0   0.1   2   2   1.2e-32   3.4e-29  100.9   0.0     2   130   462   591   461   592 0.97 SIS domain
GATase_2             PF00310.16   361 seq955_BIOID50993    -            609   5.2e-26   91.0   0.7   1   2   2.4e-08   6.5e-05   21.6   0.1     1    54     2    44     2    62 0.85 Glutamine amidotransferases class-II
GATase_2             PF00310.16   361 seq955_BIOID50993    -            609   5.2e-26   91.0   0.7   2   2   1.9e-22   5.2e-19   68.0   0.1   190   293    61   152    50   160 0.95 Glutamine amidotransferases class-II
GATase_6             PF13522.1    133 seq955_BIOID50993    -            609   2.1e-24   85.8   0.1   1   1   1.3e-27   3.6e-24   85.0   0.1    11   123    65   183    46   193 0.85 Glutamine amidotransferase domain
GATase_7             PF13537.1    124 seq955_BIOID50993    -            609   2.6e-17   62.6   0.0   1   1   1.7e-20   4.6e-17   61.8   0.0     1   118    72   194    72   199 0.85 Glutamine amidotransferase domain
GATase_4             PF13230.1    272 seq955_BIOID50993    -            609     2e-07   29.8   0.1   1   1   3.1e-10   8.6e-07   27.7   0.1    59   133    54   128    45   148 0.86 Glutamine amidotransferases class-II
YobH                 PF13996.1     70 seq957_BIOID50993    -             79   1.7e-36  123.8   1.2   1   1   1.4e-40   1.9e-36  123.6   0.8     1    70     2    71     2    71 0.99 YobH-like protein
Band_7               PF01145.20   179 seq960_BIOID50993    -            334   1.4e-37  129.2   0.7   1   1   1.5e-41   2.1e-37  128.6   0.5     2   178    22   243    21   245 0.97 SPFH domain / Band 7 family
Epimerase            PF01370.16   236 seq961_BIOID50993    -            660   1.7e-41  142.0   0.0   1   1     8e-45   2.7e-41  141.4   0.0     1   236   318   566   318   566 0.91 NAD dependent epimerase/dehydratase family
Formyl_trans_N       PF00551.14   181 seq961_BIOID50993    -            660   7.7e-25   87.3   0.0   1   1   3.4e-28   1.2e-24   86.7   0.0    71   178    67   174    22   177 0.91 Formyl transferase
Formyl_trans_C       PF02911.13   100 seq961_BIOID50993    -            660   2.3e-20   72.4   0.0   1   1   1.2e-23   4.3e-20   71.5   0.0     3    98   202   295   200   297 0.95 Formyl transferase, C-terminal domain
3Beta_HSD            PF01073.14   280 seq961_BIOID50993    -            660   5.8e-06   25.0   0.0   1   1   2.4e-09   8.2e-06   24.5   0.0     1   157   319   474   319   504 0.79 3-beta hydroxysteroid dehydrogenase/isomerase family
DmsC                 PF04976.7    276 seq962_BIOID50993    -            364  6.9e-116  386.2  20.0   1   1  6.1e-120  8.3e-116  385.9  13.9     1   276    81   354    81   354 0.99 DMSO reductase anchor subunit (DmsC)
Penicil_amidase      PF01804.13   735 seq963_BIOID50993    -            846  2.8e-213  710.9  22.6   1   1  2.4e-217  3.3e-213  710.7  15.7     4   734    34   837    31   838 0.94 Penicillin amidase
Acetyltransf_1       PF00583.19    83 seq964_BIOID50993    -            224   6.6e-06   25.9   0.4   1   1   3.1e-09   2.1e-05   24.3   0.3    39    78   170   209   144   214 0.93 Acetyltransferase (GNAT) family
Acetyltransf_10      PF13673.1    117 seq964_BIOID50993    -            224   1.8e-05   24.7   0.4   1   1   4.3e-09   2.9e-05   24.0   0.3     1   114    92   207    92   212 0.80 Acetyltransferase (GNAT) domain
Trehalase            PF01204.13   512 seq965_BIOID50993    -            549    1e-161  538.9   0.1   1   1    9e-166  1.2e-161  538.6   0.1     1   511    70   546    70   547 0.96 Trehalase
TauD                 PF02668.11   258 seq966_BIOID50993    -            283   9.9e-62  208.7   1.4   1   1   8.2e-66   1.1e-61  208.6   1.0     2   258     7   272     6   272 0.91 Taurine catabolism dioxygenase TauD, TfdA family
Glyco_hydro_2_C      PF02836.12   298 seq969_BIOID50993    -           1081  1.1e-115  385.4   2.2   1   1  6.8e-119  2.3e-115  384.4   1.5     1   298   371   655   371   655 0.98 Glycosyl hydrolases family 2, TIM barrel domain
Bgal_small_N         PF02929.12   276 seq969_BIOID50993    -           1081   6.9e-87  290.8   0.1   1   1   3.5e-90   1.2e-86  290.0   0.1     1   275   778  1048   778  1049 0.99 Beta galactosidase small chain
Glyco_hydro_2_N      PF02837.13   167 seq969_BIOID50993    -           1081   7.1e-51  171.9   0.2   1   1   4.5e-54   1.5e-50  170.8   0.1     4   164    92   255    89   258 0.94 Glycosyl hydrolases family 2, sugar binding domain
Glyco_hydro_2        PF00703.16   110 seq969_BIOID50993    -           1081   2.8e-20   72.6   0.0   1   1   3.8e-23   1.3e-19   70.5   0.0     1   110   260   369   260   369 0.96 Glycosyl hydrolases family 2
ABC_tran             PF00005.22   118 seq970_BIOID50993    -            308   2.2e-21   76.3   0.0   1   1   6.2e-25   4.2e-21   75.3   0.0     1   118    45   165    45   165 0.86 ABC transporter
AAA_21               PF13304.1    303 seq970_BIOID50993    -            308   2.4e-15   57.1   0.3   1   1     5e-17   3.4e-13   50.0   0.2     2   298    34   195    33   198 0.69 AAA domain
AP_endonuc_2         PF01261.19   211 seq972_BIOID50993    -            276   8.1e-32  110.1   0.0   1   1   7.5e-36     1e-31  109.7   0.0     1   210    19   225    19   226 0.97 Xylose isomerase-like TIM barrel
ABC_tran             PF00005.22   118 seq973_BIOID50993    -            623   7.2e-41  139.1   0.0   1   2   5.7e-21   7.1e-18   64.9   0.1    24   118    90   197    56   197 0.81 ABC transporter
ABC_tran             PF00005.22   118 seq973_BIOID50993    -            623   7.2e-41  139.1   0.0   2   2   4.1e-23   5.1e-20   71.9   0.0     1   117   364   491   364   492 0.93 ABC transporter
oligo_HPY            PF08352.7     64 seq973_BIOID50993    -            623   8.6e-21   73.9   0.4   1   2   8.8e-12   1.1e-08   35.1   0.0     1    33   248   280   248   303 0.88 Oligopeptide/dipeptide transporter, C-terminal region
oligo_HPY            PF08352.7     64 seq973_BIOID50993    -            623   8.6e-21   73.9   0.4   2   2     3e-12   3.8e-09   36.6   0.0     1    33   543   575   543   594 0.85 Oligopeptide/dipeptide transporter, C-terminal region
DegT_DnrJ_EryC1      PF01041.12   363 seq975_BIOID50993    -            376   3.7e-87  292.6   0.0   1   1   9.7e-91   4.4e-87  292.3   0.0     7   361    13   370     9   372 0.93 DegT/DnrJ/EryC1/StrS aminotransferase family
Aminotran_1_2        PF00155.16   363 seq975_BIOID50993    -            376   7.6e-11   41.4   0.1   1   1   3.7e-14   1.7e-10   40.3   0.0    67   189    46   154     9   187 0.88 Aminotransferase class I and II
Aminotran_5          PF00266.14   371 seq975_BIOID50993    -            376   4.7e-08   32.0   0.1   1   1   1.6e-11   7.5e-08   31.3   0.0    62   182    47   159    33   204 0.90 Aminotransferase class-V
ACR_tran             PF00873.14  1021 seq976_BIOID50993    -           1047  3.7e-239  795.9   1.4   1   1  3.4e-243  4.7e-239  795.5   1.0     2  1019     6  1037     2  1039 0.98 AcrB/AcrD/AcrF family
Transaldolase        PF00923.14   287 seq977_BIOID50993    -            220   5.3e-48  163.4   0.1   1   1   8.2e-52   1.1e-47  162.4   0.0     1   244     3   206     3   218 0.94 Transaldolase
DJ-1_PfpI            PF01965.19   147 seq978_BIOID50993    -            172   1.6e-42  144.3   0.0   1   1   2.7e-46   1.9e-42  144.1   0.0     1   147    31   171    31   171 0.97 DJ-1/PfpI family
DUF4066              PF13278.1    166 seq978_BIOID50993    -            172   3.4e-13   49.1   0.0   1   1   5.9e-17     4e-13   48.8   0.0     1   151     8   153     8   155 0.89 Putative amidotransferase
MFS_1                PF07690.11   354 seq979_BIOID50993    -            494   5.5e-50  169.9  47.1   1   1   1.2e-53   5.5e-50  169.9  32.6     2   353    59   449    58   450 0.90 Major Facilitator Superfamily
Sugar_tr             PF00083.19   451 seq979_BIOID50993    -            494   5.7e-09   34.9  15.7   1   1   1.3e-12   5.7e-09   34.9  10.9    44   192    86   229    54   232 0.88 Sugar (and other) transporter
MFS_3                PF05977.8    524 seq979_BIOID50993    -            494   0.00019   19.6  14.1   1   1   4.1e-08   0.00019   19.6   9.8    12   214    55   253    47   279 0.90 Transmembrane secretion effector
DUF2065              PF09838.4     57 seq980_BIOID50993    -             65   9.4e-23   79.5   3.3   1   1   7.6e-27     1e-22   79.4   2.3     1    57     5    61     5    61 0.98 Uncharacterized protein conserved in bacteria (DUF2065)
FlxA                 PF14282.1    106 seq981_BIOID50993    -             74   1.2e-07   31.5   0.6   1   1   1.1e-11   1.5e-07   31.1   0.4     5    51    10    55     3    59 0.81 FlxA-like protein
Nitrate_red_del      PF02613.10   136 seq982_BIOID50993    -            204   5.8e-31  107.0   0.8   1   1   5.8e-35     8e-31  106.5   0.6     7   134    41   164    19   166 0.93 Nitrate reductase delta subunit
Adenylsucc_synt      PF00709.16   421 seq985_BIOID50993    -            432  3.4e-177  589.2   0.0   1   1  2.8e-181  3.9e-177  588.9   0.0     2   420     5   424     4   425 0.99 Adenylosuccinate synthetase
PfkB                 PF00294.19   301 seq987_BIOID50993    -            261   3.7e-37  127.9   0.2   1   1   3.8e-41   5.1e-37  127.4   0.1    34   294    22   260     7   261 0.87 pfkB family carbohydrate kinase
ABC2_membrane        PF01061.19   209 seq988_BIOID50993    -            256   5.5e-36  123.5  24.8   1   1     4e-40   5.5e-36  123.5  17.2     3   209     9   219     7   219 0.93 ABC-2 type transporter
Fe-ADH               PF00465.14   366 seq990_BIOID50993    -            380   9.1e-64  215.2   5.9   1   1   1.6e-67   1.1e-63  214.9   4.1     1   366    21   361    21   361 0.92 Iron-containing alcohol dehydrogenase
Fe-ADH_2             PF13685.1    250 seq990_BIOID50993    -            380   1.5e-33  116.0   0.1   1   1   2.8e-37   1.9e-33  115.6   0.0     3   250    27   289    25   289 0.82 Iron-containing alcohol dehydrogenase
LysR_substrate       PF03466.15   209 seq992_BIOID50993    -            324   1.8e-44  151.2   0.0   1   1   3.5e-48   2.4e-44  150.8   0.0     5   206    92   293    90   296 0.96 LysR substrate binding domain
HTH_1                PF00126.22    60 seq992_BIOID50993    -            324   5.4e-16   57.9   0.0   1   1   1.4e-19   9.6e-16   57.1   0.0     1    60     3    64     3    64 0.97 Bacterial regulatory helix-turn-helix protein, lysR family
Fimbrial             PF00419.15   145 seq994_BIOID50993    -            190   1.4e-18   67.4   4.8   1   1   1.2e-22   1.7e-18   67.1   3.3     1   145    28   189    28   189 0.88 Fimbrial protein
Polysacc_synt        PF01943.12   273 seq995_BIOID50993    -            416   2.5e-13   49.7  19.2   1   1   1.8e-17   2.5e-13   49.7  13.3     1   272     3   283     3   284 0.83 Polysaccharide biosynthesis protein
Voltage_CLC          PF00654.15   355 seq996_BIOID50993    -            438   1.1e-72  244.9  33.6   1   1   7.9e-77   1.1e-72  244.9  23.3     5   354    83   422    79   423 0.91 Voltage gated chloride channel
Polysacc_deac_1      PF01522.16   124 seq998_BIOID50993    -            296   2.5e-14   52.8   0.0   1   1   4.5e-18   6.1e-14   51.6   0.0    16   123    15   169     6   170 0.93 Polysaccharide deacetylase
GIY-YIG              PF01541.19    80 seq999_BIOID50993    -            100   9.3e-10   38.6   0.0   1   1   8.1e-14   1.1e-09   38.3   0.0     2    76     4    73     3    77 0.91 GIY-YIG catalytic domain
PGI                  PF00342.14   486 seq1001_BIOID50993   -            549  9.1e-235  779.4   0.1   1   1  7.6e-239    1e-234  779.3   0.0     1   486    52   541    52   541 0.99 Phosphoglucose isomerase
UTRA                 PF07702.8    141 seq1003_BIOID50993   -            265     2e-32  111.6   0.0   1   1   9.8e-36   4.5e-32  110.5   0.0     1   140   118   256   118   257 0.99 UTRA domain
GntR                 PF00392.16    64 seq1003_BIOID50993   -            265   8.6e-24   82.6   0.0   1   1   2.9e-27   1.3e-23   82.0   0.0     1    64    34    97    34    97 0.99 Bacterial regulatory proteins, gntR family
HTH_DeoR             PF08220.7     57 seq1003_BIOID50993   -            265   7.6e-05   22.0   0.0   1   1   3.8e-08   0.00017   20.9   0.0    18    54    61    97    46   100 0.88 DeoR-like helix-turn-helix domain
EIIA-man             PF03610.11   116 seq1004_BIOID50993   -            146   1.8e-28   98.8   0.0   1   1   1.5e-32     2e-28   98.6   0.0     1   115     3   116     3   117 0.98 PTS system fructose IIA component
FCD                  PF07729.7    125 seq1005_BIOID50993   -            274   1.1e-22   80.5   6.2   1   1   2.4e-26   1.6e-22   80.0   4.3     1   124   116   246   116   247 0.90 FCD domain
GntR                 PF00392.16    64 seq1005_BIOID50993   -            274     6e-14   51.1   0.2   1   1   1.8e-17   1.2e-13   50.1   0.1     4    62    31    89    29    91 0.95 Bacterial regulatory proteins, gntR family
Pili_assembly_N      PF00345.15   122 seq1007_BIOID50993   -            243   9.1e-39  131.9   0.2   1   1   1.7e-42   1.2e-38  131.5   0.2     1   121    38   158    38   159 0.92 Gram-negative pili assembly chaperone, N-terminal domain
Pili_assembly_C      PF02753.12    68 seq1007_BIOID50993   -            243   5.4e-14   51.6   0.0   1   1     2e-17   1.4e-13   50.3   0.0     2    65   179   237   178   240 0.95 Gram-negative pili assembly chaperone, C-terminal domain
SBP_bac_5            PF00496.17   374 seq1008_BIOID50993   -            512   8.1e-94  314.3  10.8   1   1   7.6e-98     1e-93  314.0   7.5     1   372    70   429    70   431 0.95 Bacterial extracellular solute-binding proteins, family 5 Middle
Peptidase_S49        PF01343.13   154 seq1009_BIOID50993   -            666  4.3e-102  338.2   0.1   1   2   3.6e-49   2.5e-45  153.9   0.0     2   152   189   342   188   344 0.98 Peptidase family S49
Peptidase_S49        PF01343.13   154 seq1009_BIOID50993   -            666  4.3e-102  338.2   0.1   2   2   8.2e-58   5.6e-54  181.9   0.0     2   154   440   591   439   591 0.98 Peptidase family S49
Autotransporter      PF03797.14   265 seq1010_BIOID50993   -            989   2.5e-42  144.9  29.1   1   1   1.8e-46   2.5e-42  144.9  20.2     3   259   730   969   728   980 0.95 Autotransporter beta-domain
Polysacc_deac_1      PF01522.16   124 seq1012_BIOID50993   -            409   2.6e-20   72.1   0.0   1   1     3e-24   4.1e-20   71.5   0.0     3   122   228   366   226   368 0.93 Polysaccharide deacetylase
Rrf2                 PF02082.15    83 seq1013_BIOID50993   -            141   2.1e-25   88.5   0.1   1   1   2.4e-29   3.3e-25   87.9   0.1     1    82     1    82     1    83 0.99 Transcriptional regulator
PMT                  PF02366.13   245 seq1014_BIOID50993   -            550   2.6e-54  184.0  22.0   1   1   3.7e-58   2.6e-54  184.0  15.3     3   245     5   237     3   237 0.98 Dolichyl-phosphate-mannose-protein mannosyltransferase
PMT_2                PF13231.1    159 seq1014_BIOID50993   -            550   8.8e-12   45.1  23.2   1   1   1.3e-15   8.8e-12   45.1  16.1     2   159    61   222    60   222 0.83 Dolichyl-phosphate-mannose-protein mannosyltransferase
LysR_substrate       PF03466.15   209 seq1015_BIOID50993   -            323   5.7e-42  143.0   0.2   1   1   1.1e-45   7.8e-42  142.6   0.1     3   206   113   316   111   319 0.97 LysR substrate binding domain
HTH_1                PF00126.22    60 seq1015_BIOID50993   -            323   7.3e-19   67.1   0.6   1   1     2e-22   1.3e-18   66.3   0.4     2    59    29    86    28    87 0.97 Bacterial regulatory helix-turn-helix protein, lysR family
DEDD_Tnp_IS110       PF01548.12   144 seq1017_BIOID50993   -            326   4.2e-44  149.5   0.2   1   1   2.4e-47   1.7e-43  147.6   0.1     1   144     7   151     7   151 0.99 Transposase
Transposase_20       PF02371.11    87 seq1017_BIOID50993   -            326   1.1e-27   95.7   0.4   1   1     3e-31     2e-27   94.9   0.3     2    85   196   280   195   282 0.96 Transposase IS116/IS110/IS902 family
Glyco_transf_56      PF07429.6    361 seq1020_BIOID50993   -            359  4.5e-193  640.9   0.0   1   1  3.7e-197    5e-193  640.7   0.0     1   359     1   357     1   359 0.99 4-alpha-L-fucosyltransferase glycosyl transferase group 56
Usher                PF00577.15   552 seq1023_BIOID50993   -            840  1.1e-184  615.1  27.8   1   1    3e-188  1.4e-184  614.8  19.3     1   552   192   749   192   749 0.96 Type VII secretion system (T7SS), usher protein
PapC_N               PF13954.1    146 seq1023_BIOID50993   -            840   2.4e-35  121.1   0.0   1   1   1.1e-38   5.1e-35  120.0   0.0     3   146    29   176    27   176 0.95 PapC N-terminal domain
PapC_C               PF13953.1     68 seq1023_BIOID50993   -            840   3.5e-21   74.4   0.0   1   1   3.6e-24   1.6e-20   72.3   0.0     2    66   760   826   759   828 0.90 PapC C-terminal domain
RNB                  PF00773.14   325 seq1024_BIOID50993   -            827    5e-105  351.2   0.0   1   1  2.1e-108  7.3e-105  350.7   0.0     1   325   274   602   274   602 0.97 RNB domain
OB_RNB               PF08206.6     58 seq1024_BIOID50993   -            827   1.9e-29  100.8   9.9   1   2   2.4e-25   8.1e-22   76.3   0.1     1    58   101   158   101   158 0.99 Ribonuclease B OB domain
OB_RNB               PF08206.6     58 seq1024_BIOID50993   -            827   1.9e-29  100.8   9.9   2   2     2e-09   6.7e-06   25.4   0.0     6    58   172   227   170   227 0.96 Ribonuclease B OB domain
S1                   PF00575.18    74 seq1024_BIOID50993   -            827   8.7e-20   70.4   0.4   1   1   6.9e-23   2.4e-19   69.0   0.3     2    73   655   738   654   739 0.98 S1 RNA binding domain
HTH_12               PF08461.5     66 seq1024_BIOID50993   -            827   1.7e-13   49.9   0.8   1   1   1.1e-16   3.8e-13   48.8   0.5     2    64    37    97    36    99 0.93 Ribonuclease R winged-helix domain
DUF1768              PF08719.6    157 seq1028_BIOID50993   -            149   3.8e-46  156.5   0.1   1   1   3.1e-50   4.3e-46  156.4   0.1     1   155     6   145     6   147 0.97 Domain of unknown function (DUF1768)
Cytochrom_C552       PF02335.10   435 seq1030_BIOID50993   -            478  1.2e-172  574.3   8.0   1   1  2.2e-176  1.5e-172  574.0   5.5     3   433    43   472    41   474 0.98 Cytochrome c552
Peptidase_U32        PF01136.14   233 seq1032_BIOID50993   -            331   5.1e-62  208.7   0.0   1   1   4.8e-66   6.6e-62  208.3   0.0     3   232    76   330    74   331 0.94 Peptidase family U32
DUF386               PF04074.7    153 seq1033_BIOID50993   -            149   1.3e-39  135.0   1.4   1   1     1e-43   1.4e-39  134.9   1.0     1   153     1   142     1   142 0.98 Domain of unknown function (DUF386)
Aconitase            PF00330.15   465 seq1034_BIOID50993   -            891  1.3e-186  620.5   0.0   1   1  2.3e-190  1.6e-186  620.2   0.0     1   465    57   562    57   562 0.99 Aconitase family (aconitate hydratase)
Aconitase_C          PF00694.14   131 seq1034_BIOID50993   -            891   8.6e-49  164.8   0.0   1   1   3.1e-52   2.1e-48  163.6   0.0     3   130   691   818   689   819 0.98 Aconitase C-terminal domain
Virul_fac_BrkB       PF03631.10   260 seq1036_BIOID50993   -            337   3.4e-49  167.4  16.0   1   1     3e-53   4.1e-49  167.1  11.1     4   258    65   325    62   327 0.91 Virulence factor BrkB
AA_permease          PF00324.16   479 seq1038_BIOID50993   -            470    1e-115  386.7  42.2   1   1  1.7e-119  1.1e-115  386.5  29.3     1   464    39   462    39   470 0.93 Amino acid permease
AA_permease_2        PF13520.1    426 seq1038_BIOID50993   -            470   2.2e-43  148.2  46.9   1   1   4.3e-47   2.9e-43  147.8  32.5     9   410    43   444    39   464 0.82 Amino acid permease
AA_permease_2        PF13520.1    426 seq1040_BIOID50993   -            477   2.5e-37  128.3  62.3   1   1   4.4e-41     3e-37  128.0  43.2     2   418    10   434     9   449 0.86 Amino acid permease
AA_permease          PF00324.16   479 seq1040_BIOID50993   -            477   8.9e-20   70.3  49.5   1   1   1.9e-23   1.3e-19   69.8  34.3    25   466    34   448    21   470 0.85 Amino acid permease
BPD_transp_1         PF00528.17   185 seq1041_BIOID50993   -            306     4e-43  146.9  10.6   1   1   2.9e-47     4e-43  146.9   7.4     1   184   113   304   113   305 0.99 Binding-protein-dependent transport system inner membrane component
WzyE                 PF06899.6    449 seq1042_BIOID50993   -            450    3e-277  919.3  44.7   1   1  2.4e-281  3.3e-277  919.1  31.0     1   448     1   449     1   450 1.00 WzyE protein
YjbE                 PF11106.3     80 seq1043_BIOID50993   -             80   1.5e-43  146.4  27.9   1   1   1.2e-47   1.7e-43  146.3  19.3     1    80     1    80     1    80 0.99 Exopolysaccharide production protein YjbE
DUF1287              PF06940.6    164 seq1044_BIOID50993   -            205   9.7e-78  259.1   0.0   1   1   1.7e-81   1.1e-77  258.8   0.0     1   164    39   202    39   202 0.99 Domain of unknown function (DUF1287)
Amidase_6            PF12671.2    157 seq1044_BIOID50993   -            205   0.00011   22.1   0.0   1   1   2.1e-08   0.00014   21.7   0.0    18   123    53   168    33   189 0.82 Putative amidase domain
EamA                 PF00892.15   126 seq1049_BIOID50993   -            111   3.2e-10   40.0   8.9   1   1   8.4e-14   3.8e-10   39.7   6.2    24   124     3   107     1   109 0.84 EamA-like transporter family
Multi_Drug_Res       PF00893.14    93 seq1049_BIOID50993   -            111   3.4e-08   33.7   4.9   1   1     1e-11   4.6e-08   33.2   3.4     1    93     1   100     1   100 0.87 Small Multidrug Resistance protein
Peptidase_U32        PF01136.14   233 seq1050_BIOID50993   -            292   3.1e-34  117.7   0.0   1   1   3.1e-38   4.2e-34  117.3   0.0     5   195    82   263    76   287 0.89 Peptidase family U32
DUF2886              PF11102.3    200 seq1052_BIOID50993   -            212   8.1e-56  188.6   1.4   1   1   6.6e-60   9.1e-56  188.4   1.0     1   199    13   206    13   207 0.98 Protein of unknown function (DUF2886)
Transposase_31       PF04754.7    205 seq1053_BIOID50993   -            319   1.8e-80  269.0   0.3   1   1   1.8e-84   2.4e-80  268.5   0.2     1   203    26   226    26   228 0.98 Putative transposase, YhgA-like
Asparaginase         PF00710.15   313 seq1054_BIOID50993   -            338  2.1e-112  374.9   0.0   1   1  1.8e-116  2.4e-112  374.7   0.0     2   313     6   323     5   323 0.97 Asparaginase
Thioredoxin_2        PF13098.1    112 seq1055_BIOID50993   -            356   1.1e-06   28.6   0.0   1   1   1.6e-10   2.2e-06   27.7   0.0     4    87   208   324   205   342 0.75 Thioredoxin-like domain
AMP-binding          PF00501.23   418 seq1056_BIOID50993   -            573   1.4e-83  280.4   0.0   1   1   1.3e-87   1.7e-83  280.1   0.0     2   413    49   483    48   486 0.95 AMP-binding enzyme
Paired_CXXCH_1       PF09699.5     41 seq1060_BIOID50993   -            188   6.2e-08   31.9  26.0   1   1   1.9e-08   6.6e-05   22.2   3.7     4    40   133   171   129   172 0.78 Doubled CXXCH motif (Paired_CXXCH_1)
BPD_transp_1         PF00528.17   185 seq1061_BIOID50993   -            303   7.2e-31  107.0  13.0   1   1   1.1e-34   7.2e-31  107.0   9.0     1   184   119   302   119   303 0.99 Binding-protein-dependent transport system inner membrane component
OppC_N               PF12911.2     56 seq1061_BIOID50993   -            303   1.3e-17   62.7   0.2   1   1     2e-21   1.3e-17   62.7   0.2     2    56    24    79    23    79 0.86 N-terminal TM domain of oligopeptide transport permease C
Caps_synth_GfcC      PF06251.6    229 seq1064_BIOID50993   -            245   4.5e-92  307.2   0.0   1   1   3.7e-96   5.1e-92  307.0   0.0     2   229    20   245    19   245 0.99 Capsule biosynthesis GfcC
Sugar_tr             PF00083.19   451 seq1065_BIOID50993   -            440   1.9e-35  122.2  33.9   1   2   1.1e-31   7.8e-28   97.1   5.7     2   203    23   232    22   236 0.89 Sugar (and other) transporter
Sugar_tr             PF00083.19   451 seq1065_BIOID50993   -            440   1.9e-35  122.2  33.9   2   2   4.1e-12   2.8e-08   32.6  11.9   241   443   239   439   225   440 0.69 Sugar (and other) transporter
MFS_1                PF07690.11   354 seq1065_BIOID50993   -            440     3e-29  101.7  61.5   1   2   4.8e-21   3.3e-17   62.1  18.9     2   239    28   275    27   287 0.71 Major Facilitator Superfamily
MFS_1                PF07690.11   354 seq1065_BIOID50993   -            440     3e-29  101.7  61.5   2   2   9.5e-16   6.5e-12   44.7  19.8    27   176   283   435   271   440 0.81 Major Facilitator Superfamily
ETF                  PF01012.16   164 seq1068_BIOID50993   -            277   6.2e-33  113.7   3.0   1   1   6.5e-37   8.8e-33  113.2   2.1     9   164    51   208    45   208 0.91 Electron transfer flavoprotein domain
Fer4_11              PF13247.1     99 seq1069_BIOID50993   -            223   1.4e-26   92.1  10.8   1   1     1e-29   1.4e-26   92.1   7.5     2    98    84   181    83   182 0.95 4Fe-4S dicluster domain
Fer4_7               PF12838.2     52 seq1069_BIOID50993   -            223     4e-17   62.2  26.6   1   2   2.1e-12   2.9e-09   37.0   5.6     2    52    46   108    45   108 0.75 4Fe-4S dicluster domain
Fer4_7               PF12838.2     52 seq1069_BIOID50993   -            223     4e-17   62.2  26.6   2   2   1.5e-09   2.1e-06   27.9   8.5     2    52   125   176   124   176 0.81 4Fe-4S dicluster domain
Fer4_9               PF13187.1     55 seq1069_BIOID50993   -            223   1.2e-15   57.3  25.1   1   2   4.7e-10   6.4e-07   29.4   4.8     2    54    46   108    45   111 0.87 4Fe-4S dicluster domain
Fer4_9               PF13187.1     55 seq1069_BIOID50993   -            223   1.2e-15   57.3  25.1   2   2     2e-11   2.8e-08   33.7   7.1     2    54   125   176   124   177 0.96 4Fe-4S dicluster domain
Fer4                 PF00037.22    24 seq1069_BIOID50993   -            223   3.5e-13   48.4  40.5   1   1   2.7e-09   3.7e-06   26.1   2.2     2    21   119   138   118   141 0.90 4Fe-4S binding domain
Fer4_10              PF13237.1     52 seq1069_BIOID50993   -            223   3.3e-12   45.8  50.0   1   2   7.1e-09   9.7e-06   25.1   8.5     7    52    90   136    84   136 0.93 4Fe-4S dicluster domain
Fer4_10              PF13237.1     52 seq1069_BIOID50993   -            223   3.3e-12   45.8  50.0   2   2   2.1e-09   2.9e-06   26.8   7.1     4    52   120   173   117   173 0.85 4Fe-4S dicluster domain
Fer4_2               PF12797.2     22 seq1069_BIOID50993   -            223     4e-10   38.8  36.2   1   1   9.6e-09   1.3e-05   24.6   1.2     2    20    38    56    37    64 0.89 4Fe-4S binding domain
Fer4_3               PF12798.2     15 seq1069_BIOID50993   -            223   1.6e-09   37.5  44.1   1   3   2.8e-05     0.039   14.4   5.2     1    15    92   108    92   108 0.98 4Fe-4S binding domain
Fer4_3               PF12798.2     15 seq1069_BIOID50993   -            223   1.6e-09   37.5  44.1   2   3   0.00027      0.37   11.3   3.7     1    13   125   137   125   139 0.94 4Fe-4S binding domain
Fer4_3               PF12798.2     15 seq1069_BIOID50993   -            223   1.6e-09   37.5  44.1   3   3   2.6e-07   0.00036   20.7   1.5     1    15   152   176   152   176 0.98 4Fe-4S binding domain
Fer4_4               PF12800.2     17 seq1069_BIOID50993   -            223   4.8e-07   29.4  37.0   1   3    0.0002      0.27   11.5   1.9     3    15    45    57    43    61 0.90 4Fe-4S binding domain
Fer4_4               PF12800.2     17 seq1069_BIOID50993   -            223   4.8e-07   29.4  37.0   2   3   0.00016      0.22   11.8   3.0     2    17    90   107    89   107 0.86 4Fe-4S binding domain
Fer4_4               PF12800.2     17 seq1069_BIOID50993   -            223   4.8e-07   29.4  37.0   3   3   1.9e-06    0.0026   17.8   2.4     2    17   123   138   122   138 0.91 4Fe-4S binding domain
Glyco_tran_WecB      PF03808.8    172 seq1070_BIOID50993   -            246   3.1e-56  189.3   0.1   1   1   3.1e-60   4.2e-56  188.9   0.1     2   172    61   231    60   231 0.96 Glycosyl transferase WecB/TagA/CpsF family
DUF796               PF05638.7    134 seq1072_BIOID50993   -            172   9.9e-35  119.3   0.0   1   1   8.3e-39   1.1e-34  119.1   0.0     1   133     6   155     6   156 0.94 Protein of unknown function (DUF796)
Bac_luciferase       PF00296.15   307 seq1073_BIOID50993   -            335   1.6e-31  109.4   0.4   1   1   2.1e-34   2.9e-30  105.3   0.2    18   300    23   299     8   306 0.77 Luciferase-like monooxygenase
Isochorismatase      PF00857.15   174 seq1076_BIOID50993   -            219   2.9e-38  131.4   0.0   1   1   2.5e-42   3.4e-38  131.1   0.0     2   174    11   213    10   213 0.96 Isochorismatase family
Fimbrial             PF00419.15   145 seq1077_BIOID50993   -            357     5e-25   88.3   6.3   1   1   3.7e-29     5e-25   88.3   4.3     2   144   204   355   203   356 0.94 Fimbrial protein
SpoU_methylase       PF00588.14   142 seq1080_BIOID50993   -            243     7e-42  142.5   0.0   1   1   1.9e-45   1.3e-41  141.6   0.0     2   142    96   236    95   236 0.96 SpoU rRNA Methylase family
SpoU_sub_bind        PF08032.7     76 seq1080_BIOID50993   -            243   3.1e-19   68.7   0.1   1   1   2.9e-22     2e-18   66.2   0.0     1    72     4    76     4    80 0.96 RNA 2'-O ribose methyltransferase substrate binding
EAL                  PF00563.15   236 seq1081_BIOID50993   -            808   1.6e-63  214.2   0.1   1   1   1.9e-67   2.6e-63  213.5   0.1     2   236   558   793   557   793 0.97 EAL domain
DUF940               PF06082.6    658 seq1082_BIOID50993   -            698  1.6e-257  856.2  13.4   1   1  1.3e-261  1.8e-257  856.0   9.3     1   658    29   693    29   693 0.97 Bacterial putative lipoprotein (DUF940)
NrfD                 PF03916.9    313 seq1085_BIOID50993   -            318  1.6e-111  372.6  32.3   1   1  1.3e-115  1.8e-111  372.4  22.4     2   313     5   318     4   318 0.99 Polysulphide reductase, NrfD
MFS_1                PF07690.11   354 seq1086_BIOID50993   -            417   5.8e-39  133.7  62.6   1   2   3.2e-31   2.2e-27   95.6  18.9     1   224    41   261    40   270 0.82 Major Facilitator Superfamily
MFS_1                PF07690.11   354 seq1086_BIOID50993   -            417   5.8e-39  133.7  62.6   2   2   9.1e-15   6.2e-11   41.5  23.0     7   168   249   407   247   415 0.82 Major Facilitator Superfamily
Sugar_tr             PF00083.19   451 seq1086_BIOID50993   -            417   2.8e-14   52.4  34.3   1   1   9.1e-18   6.2e-14   51.2   7.0    46   197    71   217    11   223 0.90 Sugar (and other) transporter
Phage_GPD            PF05954.6    292 seq1088_BIOID50993   -            713   2.3e-62  210.7   0.0   1   1   4.8e-66   3.3e-62  210.2   0.0     2   291    28   328    27   329 0.92 Phage late control gene D protein (GPD)
Phage_base_V         PF04717.7     79 seq1088_BIOID50993   -            713   2.7e-27   94.4   0.1   1   1   7.7e-31   5.3e-27   93.4   0.1     1    77   366   458   366   460 0.91 Phage-related baseplate assembly protein
ETF_alpha            PF00766.14    86 seq1089_BIOID50993   -            313   6.6e-32  108.8   0.1   1   1   2.2e-35   1.5e-31  107.7   0.1     2    86   190   275   189   275 0.97 Electron transfer flavoprotein FAD-binding domain
ETF                  PF01012.16   164 seq1089_BIOID50993   -            313   3.6e-19   68.9   0.5   1   1   9.4e-23   6.4e-19   68.1   0.1    19   163    19   153     6   154 0.91 Electron transfer flavoprotein domain
Epimerase            PF01370.16   236 seq1090_BIOID50993   -            304   9.8e-25   87.2   0.1   1   1   3.7e-27   6.3e-24   84.5   0.0     1   233     5   206     5   209 0.89 NAD dependent epimerase/dehydratase family
NAD_binding_10       PF13460.1    183 seq1090_BIOID50993   -            304   9.2e-21   74.5   0.0   1   1   7.1e-24   1.2e-20   74.1   0.0     1   176     5   191     5   197 0.81 NADH(P)-binding
3Beta_HSD            PF01073.14   280 seq1090_BIOID50993   -            304   6.9e-17   60.9   0.0   1   1   2.7e-14   4.7e-11   41.8   0.0     1   119     6   114     6   120 0.84 3-beta hydroxysteroid dehydrogenase/isomerase family
NAD_binding_4        PF07993.7    249 seq1090_BIOID50993   -            304   2.8e-16   59.1   0.3   1   2     8e-08   0.00014   20.7   0.1     1    33     7    37     7    52 0.81 Male sterility protein
NAD_binding_4        PF07993.7    249 seq1090_BIOID50993   -            304   2.8e-16   59.1   0.3   2   2   7.4e-08   0.00013   20.9   0.0    79   137    55   114    39   121 0.86 Male sterility protein
NmrA                 PF05368.8    233 seq1090_BIOID50993   -            304     1e-12   47.7   0.0   1   1   8.3e-16   1.4e-12   47.2   0.0     1   105     5   114     5   147 0.87 NmrA-like family
adh_short            PF00106.20   167 seq1090_BIOID50993   -            304   2.1e-05   24.3   3.9   1   1   2.4e-08     4e-05   23.4   1.4     2   165     4   139     3   141 0.83 short chain dehydrogenase
AA_permease          PF00324.16   479 seq1091_BIOID50993   -            461   4.9e-99  331.7  55.9   1   1  9.1e-103   6.2e-99  331.3  38.8     1   435    16   427    16   455 0.94 Amino acid permease
AA_permease_2        PF13520.1    426 seq1091_BIOID50993   -            461   1.6e-43  148.7  59.1   1   1   3.1e-47   2.1e-43  148.3  41.0     9   425    20   440    15   441 0.88 Amino acid permease
Trehalase            PF01204.13   512 seq1093_BIOID50993   -            783   5.9e-13   48.1   0.1   1   1   4.1e-16   1.9e-12   46.4   0.1   179   488   414   764   408   770 0.83 Trehalase
DUF2170              PF09938.4    140 seq1094_BIOID50993   -            133   1.5e-42  144.1   1.5   1   1   1.2e-46   1.7e-42  143.9   1.0     3   139     2   132     1   133 0.96 Uncharacterized protein conserved in bacteria (DUF2170)
PBP_like_2           PF12849.2    281 seq1097_BIOID50993   -            346   9.1e-56  189.2   7.2   1   1   1.8e-59   1.2e-55  188.8   5.0    10   278    27   306     8   308 0.91 PBP superfamily domain
PBP_like             PF12727.2    193 seq1097_BIOID50993   -            346   1.6e-10   40.1   0.0   1   1   5.2e-14   3.6e-10   39.0   0.0     3   168    47   236    45   302 0.76 PBP superfamily domain
PqiA                 PF04403.8    160 seq1098_BIOID50993   -            427   3.3e-83  276.9  27.6   1   2   9.5e-42   1.3e-37  128.7   5.6     1   160    65   221    65   221 0.96 Paraquat-inducible protein A
PqiA                 PF04403.8    160 seq1098_BIOID50993   -            427   3.3e-83  276.9  27.6   2   2   1.1e-49   1.5e-45  154.5   8.0     1   158   262   420   262   422 0.97 Paraquat-inducible protein A
PspA_IM30            PF04012.7    221 seq1099_BIOID50993   -            232   4.3e-57  192.8  28.8   1   1   3.5e-61   4.8e-57  192.7  20.0     1   221     2   232     2   232 0.97 PspA/IM30 family
PAP2                 PF01569.16   129 seq1100_BIOID50993   -            254   2.5e-28   98.2   1.2   1   1   1.8e-32   2.5e-28   98.2   0.9     6   126    78   232    73   234 0.89 PAP2 superfamily
Cytochrom_C_asm      PF01578.15   214 seq1101_BIOID50993   -            552   1.1e-49  168.8  21.0   1   1   7.9e-54   1.1e-49  168.8  14.5     1   212    72   279    72   281 0.97 Cytochrome C assembly protein
Acyl_transf_3        PF01757.17   340 seq1102_BIOID50993   -            365   1.5e-24   86.3  35.5   1   1   1.1e-28   1.5e-24   86.3  24.6     3   338    40   350    39   352 0.91 Acyltransferase family
DAO                  PF01266.19   358 seq1103_BIOID50993   -            428   2.8e-23   82.3   3.2   1   2   4.7e-10   4.6e-07   28.9   0.3     1    39     7    45     7    86 0.82 FAD dependent oxidoreductase
DAO                  PF01266.19   358 seq1103_BIOID50993   -            428   2.8e-23   82.3   3.2   2   2   1.2e-17   1.2e-14   53.8   0.1   146   356   107   328    99   330 0.74 FAD dependent oxidoreductase
FAD_binding_3        PF01494.14   356 seq1103_BIOID50993   -            428   4.5e-12   45.5   6.5   1   1   3.4e-14   3.3e-11   42.7   4.5     3   197     7   189     6   311 0.66 FAD binding domain
FAD_oxidored         PF12831.2    428 seq1103_BIOID50993   -            428   8.5e-10   38.1   1.2   1   1   8.8e-13   8.5e-10   38.1   0.8     1   143     7   157     7   172 0.77 FAD dependent oxidoreductase
Thi4                 PF01946.12   230 seq1103_BIOID50993   -            428   2.7e-09   36.3   1.5   1   1   2.3e-09   2.2e-06   26.8   0.3    18    64     6    52     2    57 0.94 Thi4 family
NAD_binding_8        PF13450.1     68 seq1103_BIOID50993   -            428   4.8e-09   35.9   1.3   1   1   4.1e-11     4e-08   33.0   0.4     1    34    10    43    10    74 0.75 NAD(P)-binding Rossmann-like domain
FAD_binding_2        PF00890.19   421 seq1103_BIOID50993   -            428   4.3e-09   35.6   7.8   1   1   4.6e-09   4.5e-06   25.6   3.0     1    35     7    41     7    54 0.91 FAD binding domain
HI0933_like          PF03486.9    409 seq1103_BIOID50993   -            428   6.1e-09   34.7   4.1   1   1   2.3e-11   2.2e-08   32.8   2.9     2   167     7   165     6   185 0.86 HI0933-like protein
Pyr_redox_2          PF07992.9    200 seq1103_BIOID50993   -            428   1.3e-07   31.6   0.2   1   1   2.6e-10   2.6e-07   30.6   0.1     1   124     7   167     7   201 0.84 Pyridine nucleotide-disulphide oxidoreductase
GIDA                 PF01134.17   392 seq1103_BIOID50993   -            428   7.5e-08   31.5   0.8   1   1   7.7e-11   7.5e-08   31.5   0.6     1   150     7   162     7   194 0.82 Glucose inhibited division protein A
Trp_halogenase       PF04820.9    454 seq1103_BIOID50993   -            428   1.1e-07   30.8   3.9   1   1   9.5e-08   9.3e-05   21.1   0.0   140   216    90   169    61   186 0.83 Tryptophan halogenase
PP-binding           PF00550.20    67 seq1104_BIOID50993   -             82   1.2e-12   47.8   0.8   1   1   9.7e-17   1.3e-12   47.6   0.6     1    66     9    74     9    75 0.92 Phosphopantetheine attachment site
Gp_dh_C              PF02800.15   157 seq1107_BIOID50993   -            331   4.4e-75  250.2   0.1   1   1   9.1e-79   6.3e-75  249.8   0.0     1   157   155   312   155   312 1.00 Glyceraldehyde 3-phosphate dehydrogenase, C-terminal domain
Gp_dh_N              PF00044.19   151 seq1107_BIOID50993   -            331   3.1e-60  202.4   0.6   1   1     8e-64   5.5e-60  201.5   0.1     1   151     3   150     3   150 0.99 Glyceraldehyde 3-phosphate dehydrogenase, NAD binding domain
Aminotran_1_2        PF00155.16   363 seq1108_BIOID50993   -            390   6.9e-54  183.0   0.0   1   1   2.4e-57   8.2e-54  182.8   0.0     2   362    44   384    43   385 0.92 Aminotransferase class I and II
Aminotran_5          PF00266.14   371 seq1108_BIOID50993   -            390   1.1e-05   24.2   0.0   1   1   5.6e-09   1.9e-05   23.4   0.0    48   181    93   216    67   219 0.90 Aminotransferase class-V
Cys_Met_Meta_PP      PF01053.15   386 seq1108_BIOID50993   -            390   2.4e-05   22.6   0.0   1   1     1e-08   3.5e-05   22.1   0.0    26   183    55   216    47   241 0.89 Cys/Met metabolism PLP-dependent enzyme
SbmA_BacA            PF05992.7    315 seq1109_BIOID50993   -            406  1.9e-164  546.2  12.2   1   1  4.1e-168  2.8e-164  545.7   8.5     1   314    80   393    80   394 1.00 SbmA/BacA-like family
ABC_membrane_2       PF06472.10   282 seq1109_BIOID50993   -            406   5.9e-13   48.4   8.4   1   1   5.2e-16   3.6e-12   45.8   5.8    20   214    79   284    70   343 0.87 ABC transporter transmembrane region 2
DUF2491              PF10679.4    212 seq1110_BIOID50993   -            219   6.2e-70  234.3   0.0   1   1     5e-74   6.8e-70  234.2   0.0     2   212     5   217     1   217 0.98 Protein of unknown function (DUF2491)
Asr                  PF06392.6     19 seq1111_BIOID50993   -            111   7.1e-07   29.3  23.9   1   1   5.2e-11   7.1e-07   29.3  16.6     1    19    53    71    53    71 0.99 Acid shock protein repeat
EII-GUT              PF03608.8    168 seq1113_BIOID50993   -            187   6.9e-77  256.8   0.7   1   1   5.9e-81     8e-77  256.6   0.5     2   168     5   171     4   171 0.99 PTS system enzyme II sorbitol-specific factor
DUF1049              PF06305.6     68 seq1115_BIOID50993   -            102   1.3e-25   88.5   0.7   1   1   9.6e-30   1.3e-25   88.5   0.5     1    66    22    87    22    89 0.97 Protein of unknown function (DUF1049)
BPD_transp_1         PF00528.17   185 seq1117_BIOID50993   -            319   1.5e-17   63.5  20.4   1   1   1.1e-21   1.5e-17   63.5  14.2     3   175    95   304    89   314 0.87 Binding-protein-dependent transport system inner membrane component
MCE                  PF02470.15    81 seq1118_BIOID50993   -            879   1.5e-64  213.8  10.5   1   3   3.5e-21   4.8e-17   61.6   0.1     2    81    48   139    47   139 0.97 mce related protein
MCE                  PF02470.15    81 seq1118_BIOID50993   -            879   1.5e-64  213.8  10.5   2   3   1.6e-11   2.2e-07   30.6   0.0     2    76   282   357   281   371 0.88 mce related protein
MCE                  PF02470.15    81 seq1118_BIOID50993   -            879   1.5e-64  213.8  10.5   3   3   1.2e-14   1.6e-10   40.7   0.0     4    81   638   726   636   726 0.96 mce related protein
GGDEF                PF00990.16   161 seq1120_BIOID50993   -            442   2.1e-26   92.3   0.0   1   1   2.9e-30   3.9e-26   91.4   0.0     1   160   295   437   295   438 0.89 GGDEF domain
TPR_7                PF13176.1     36 seq1123_BIOID50993   -            389     1e-13   49.8  11.5   1   1   1.8e-05     0.025   14.2   0.0     1    27    71    97    71   106 0.82 Tetratricopeptide repeat
TPR_2                PF07719.12    34 seq1123_BIOID50993   -            389   1.8e-12   46.0   7.2   1   1   1.4e-05     0.019   14.7   0.0     5    32   218   245   214   247 0.88 Tetratricopeptide repeat
Apc3                 PF12895.2     84 seq1123_BIOID50993   -            389   7.3e-10   38.7   1.4   1   1   1.3e-09   1.8e-06   27.8   0.1     4    83   156   239   153   240 0.89 Anaphase-promoting complex, cyclosome, subunit 3
TPR_1                PF00515.23    34 seq1123_BIOID50993   -            389   4.6e-09   35.3   2.5   1   1   2.6e-05     0.035   13.5   0.0     7    32   220   245   214   247 0.89 Tetratricopeptide repeat
TPR_8                PF13181.1     34 seq1123_BIOID50993   -            389   1.4e-07   30.6   1.1   1   1   1.7e-05     0.024   14.3   0.0     5    29   218   242   214   246 0.89 Tetratricopeptide repeat
Radical_SAM          PF04055.16   166 seq1124_BIOID50993   -            411   6.1e-13   49.1   0.0   1   1     3e-16     1e-12   48.4   0.0     6   160    20   182    16   208 0.84 Radical SAM superfamily
DUF4008              PF13186.1     64 seq1124_BIOID50993   -            411     2e-12   47.1   0.6   1   1   1.3e-15   4.3e-12   46.0   0.4     4    64   282   343   276   343 0.90 Domain of unknown function (DUF4008)
Fer4_12              PF13353.1    139 seq1124_BIOID50993   -            411   4.8e-07   29.8   0.0   1   1   2.7e-10   9.1e-07   28.9   0.0    13   115    19   126    17   150 0.60 4Fe-4S single cluster domain
RHS_repeat           PF05593.9     38 seq1125_BIOID50993   -           1412   1.6e-62  206.4 118.6   1   8   2.8e-12   1.9e-08   34.1   1.4     1    38   434   472   434   472 0.97 RHS Repeat
RHS_repeat           PF05593.9     38 seq1125_BIOID50993   -           1412   1.6e-62  206.4 118.6   2   8   6.8e-11   4.7e-07   29.7   2.1     3    37   458   492   456   493 0.94 RHS Repeat
RHS_repeat           PF05593.9     38 seq1125_BIOID50993   -           1412   1.6e-62  206.4 118.6   3   8   1.4e-08   9.3e-05   22.3   1.1     1    38   498   537   498   537 0.88 RHS Repeat
RHS_repeat           PF05593.9     38 seq1125_BIOID50993   -           1412   1.6e-62  206.4 118.6   4   8   5.9e-08    0.0004   20.3   0.3     1    36   542   577   542   578 0.91 RHS Repeat
RHS_repeat           PF05593.9     38 seq1125_BIOID50993   -           1412   1.6e-62  206.4 118.6   5   8     1e-12   6.9e-09   35.5   0.5     1    37   584   620   584   621 0.98 RHS Repeat
RHS_repeat           PF05593.9     38 seq1125_BIOID50993   -           1412   1.6e-62  206.4 118.6   6   8   3.2e-11   2.2e-07   30.7   0.3     1    37   626   661   626   662 0.97 RHS Repeat
RHS_repeat           PF05593.9     38 seq1125_BIOID50993   -           1412   1.6e-62  206.4 118.6   7   8   3.6e-08   0.00025   21.0   0.9     1    31   729   762   729   771 0.79 RHS Repeat
RHS_repeat           PF05593.9     38 seq1125_BIOID50993   -           1412   1.6e-62  206.4 118.6   8   8   4.4e-10     3e-06   27.1   1.3     1    29   955   992   955  1001 0.90 RHS Repeat
RHS                  PF03527.9     41 seq1125_BIOID50993   -           1412   1.8e-20   72.3   4.4   1   1   3.5e-24   2.4e-20   71.9   0.4     1    41  1159  1199  1159  1199 0.98 RHS protein
Trypsin              PF00089.21   220 seq1126_BIOID50993   -            273   1.3e-11   44.4   0.0   1   1     6e-15   4.1e-11   42.7   0.0     9   198    50   244    44   266 0.74 Trypsin
Trypsin_2            PF13365.1    120 seq1126_BIOID50993   -            273   1.3e-07   31.5   0.0   1   1   3.1e-11   2.1e-07   30.8   0.0     1   120    69   240    69   240 0.67 Trypsin-like peptidase domain
EIIBC-GUT_N          PF03612.9    183 seq1127_BIOID50993   -             67   5.1e-05   22.8   0.1   1   1   4.5e-09   6.1e-05   22.5   0.1     2    26     3    27     2    34 0.86 Sorbitol phosphotransferase enzyme II N-terminus
DUF350               PF03994.9     54 seq1128_BIOID50993   -            132   1.6e-31  107.6  11.9   1   2   2.3e-22   3.1e-18   65.1   0.4     1    53    13    65    13    66 0.98 Domain of Unknown Function (DUF350)
DUF350               PF03994.9     54 seq1128_BIOID50993   -            132   1.6e-31  107.6  11.9   2   2   8.5e-17   1.2e-12   47.2   3.4     1    54    78   130    78   130 0.99 Domain of Unknown Function (DUF350)
Aldose_epim          PF01263.15   301 seq1130_BIOID50993   -            301   1.2e-46  159.0   0.1   1   1   1.1e-50   1.5e-46  158.7   0.1     1   284    34   281    34   294 0.90 Aldose 1-epimerase
PsiE                 PF06146.7     69 seq1131_BIOID50993   -            136   1.8e-16   59.9   5.7   1   1   1.3e-20   1.8e-16   59.9   3.9     5    69    62   123    58   123 0.95 Phosphate-starvation-inducible E
EIIBC-GUT_C          PF07663.6     93 seq1133_BIOID50993   -            216   2.8e-48  161.8   5.0   1   1   4.1e-52   2.8e-48  161.8   3.5     1    93   123   215   123   215 0.99 Sorbitol phosphotransferase enzyme II C-terminus
EIIBC-GUT_N          PF03612.9    183 seq1133_BIOID50993   -            216   3.6e-13   49.4   0.1   1   1   1.2e-16   8.4e-13   48.2   0.1   104   183     2    68     1    68 0.90 Sorbitol phosphotransferase enzyme II N-terminus
CcmH                 PF03918.9    148 seq1134_BIOID50993   -            127   5.8e-47  158.2   0.8   1   1     5e-51   6.8e-47  158.0   0.6     4   125     7   126     4   127 0.91 Cytochrome C biogenesis protein
Sugar_tr             PF00083.19   451 seq1136_BIOID50993   -            443   3.4e-52  177.4  26.8   1   1   6.3e-56   4.3e-52  177.0  18.5     9   449    26   434    21   436 0.92 Sugar (and other) transporter
MFS_1                PF07690.11   354 seq1136_BIOID50993   -            443   3.3e-37  127.9  63.1   1   1   1.3e-38   8.7e-35  119.9  23.4     6   353    28   386    25   387 0.83 Major Facilitator Superfamily
DUF1615              PF07759.7    319 seq1137_BIOID50993   -            364  1.4e-148  493.7   0.0   1   1  1.2e-152  1.6e-148  493.5   0.0     2   318    49   363    48   364 0.99 Protein of unknown function (DUF1615)
DUF1190              PF06693.6    165 seq1138_BIOID50993   -            212   3.8e-36  124.4   3.2   1   1   3.5e-40   4.8e-36  124.1   2.2     1   165    63   212    63   212 0.91 Protein of unknown function (DUF1190)
BPD_transp_1         PF00528.17   185 seq1139_BIOID50993   -            296   6.5e-31  107.1  17.5   1   1   4.7e-35   6.5e-31  107.1  12.1     1   175   101   289    97   293 0.95 Binding-protein-dependent transport system inner membrane component
TPR_11               PF13414.1     69 seq1141_BIOID50993   -            198   3.6e-15   55.2   9.6   1   1   2.2e-15     1e-11   44.1   4.9     1    68    71   140    71   141 0.90 TPR repeat
TPR_2                PF07719.12    34 seq1141_BIOID50993   -            198     2e-06   27.1  11.9   1   2   6.1e-07    0.0028   17.3   1.1     2    32    74   104    73   106 0.90 Tetratricopeptide repeat
TPR_2                PF07719.12    34 seq1141_BIOID50993   -            198     2e-06   27.1  11.9   2   2   4.4e-06      0.02   14.6   0.0     3    31   146   174   144   176 0.93 Tetratricopeptide repeat
TPR_1                PF00515.23    34 seq1141_BIOID50993   -            198   6.2e-06   25.4   9.1   1   1   1.7e-07   0.00075   18.8   0.7     2    32    74   104    73   106 0.91 Tetratricopeptide repeat
Oxidored_FMN         PF00724.15   341 seq1143_BIOID50993   -            672  8.6e-104  347.0   0.0   1   1  6.4e-107  1.1e-103  346.7   0.0     2   341     6   331     5   331 0.97 NADH:flavin oxidoreductase / NADH oxidase family
Pyr_redox_3          PF13738.1    203 seq1143_BIOID50993   -            672   1.7e-13   50.9   0.3   1   1   1.5e-09   2.6e-06   27.4   0.3     1    41   378   417   378   422 0.93 Pyridine nucleotide-disulphide oxidoreductase
Pyr_redox_2          PF07992.9    200 seq1143_BIOID50993   -            672   1.7e-12   47.5   0.0   1   1   1.6e-12   2.7e-09   37.0   0.0     2   159   377   535   376   577 0.68 Pyridine nucleotide-disulphide oxidoreductase
NAD_binding_8        PF13450.1     68 seq1143_BIOID50993   -            672   1.2e-09   37.8   0.3   1   1   4.2e-12   7.1e-09   35.4   0.0     1    36   379   414   379   435 0.89 NAD(P)-binding Rossmann-like domain
HI0933_like          PF03486.9    409 seq1143_BIOID50993   -            672   4.8e-07   28.4   1.6   1   1   5.2e-10     9e-07   27.5   0.2     2    42   376   416   375   418 0.93 HI0933-like protein
FAD_binding_2        PF00890.19   421 seq1143_BIOID50993   -            672   3.6e-05   22.6   1.0   1   1   5.1e-08   8.7e-05   21.4   0.7     3    41   378   416   376   419 0.91 FAD binding domain
PTSIIA_gutA          PF03829.8    117 seq1146_BIOID50993   -            123   7.6e-45  151.2   0.0   1   1   6.7e-49   9.1e-45  150.9   0.0     1   116     1   116     1   118 0.98 PTS system glucitol/sorbitol-specific IIA component
GSP_synth            PF03738.9     97 seq1147_BIOID50993   -            387   1.3e-25   89.3   0.0   1   1   3.1e-29   4.3e-25   87.6   0.0     2    97   172   263   171   263 0.92 Glutathionylspermidine synthase preATP-grasp
OMPdecase            PF00215.19   226 seq1148_BIOID50993   -            291   4.1e-54  183.2   0.0   1   1   3.5e-58   4.8e-54  183.0   0.0     1   226    61   283    61   283 0.96 Orotidine 5'-phosphate decarboxylase / HUMPS family
HOK_GEF              PF01848.11    43 seq1150_BIOID50993   -             50   2.4e-18   65.0   1.1   1   1     2e-22   2.7e-18   64.8   0.8     1    43     4    46     4    46 0.99 Hok/gef family
PfkB                 PF00294.19   301 seq1151_BIOID50993   -            337   5.5e-70  235.7   0.0   1   1   4.9e-74   6.7e-70  235.4   0.0     2   297    31   331    30   335 0.97 pfkB family carbohydrate kinase
adh_short            PF00106.20   167 seq1152_BIOID50993   -            259     4e-26   91.7   1.6   1   1   1.1e-29   4.9e-26   91.5   1.1     2   166     4   172     3   173 0.94 short chain dehydrogenase
adh_short_C2         PF13561.1    243 seq1152_BIOID50993   -            259   2.6e-16   60.0   0.0   1   1   8.4e-20   3.8e-16   59.4   0.0     7   241    13   255     9   256 0.87 Enoyl-(Acyl carrier protein) reductase
ABC_tran             PF00005.22   118 seq1155_BIOID50993   -            257   2.3e-20   73.0   0.0   1   1   5.2e-24   3.6e-20   72.3   0.0     1   117    50   181    50   182 0.85 ABC transporter
AAA_21               PF13304.1    303 seq1155_BIOID50993   -            257   2.6e-14   53.7   0.0   1   1   1.1e-10   7.3e-07   29.3   0.0   219   298   130   211    97   213 0.82 AAA domain
SDF                  PF00375.13   390 seq1156_BIOID50993   -            437  2.2e-120  401.8  38.4   1   1  1.8e-124  2.5e-120  401.7  26.6     1   390     8   411     8   411 0.97 Sodium:dicarboxylate symporter family
HOK_GEF              PF01848.11    43 seq1158_BIOID50993   -             83   7.1e-18   63.5   1.4   1   1   6.8e-22   9.3e-18   63.1   1.0     1    43    37    79    37    79 0.99 Hok/gef family
Flavodoxin_2         PF02525.12   199 seq1159_BIOID50993   -            176   2.7e-41  141.1   0.0   1   1   4.8e-45   3.3e-41  140.8   0.0     3   199     2   167     1   167 0.90 Flavodoxin-like fold
FMN_red              PF03358.10   152 seq1159_BIOID50993   -            176   5.3e-08   32.3   0.0   1   1   1.1e-11   7.4e-08   31.9   0.0    58   125    43   117     2   135 0.76 NADPH-dependent FMN reductase
SUI1                 PF01253.17    83 seq1163_BIOID50993   -            108   1.6e-22   78.9   1.9   1   1   1.4e-26   1.9e-22   78.7   1.3     2    82    28   104    27   105 0.95 Translation initiation factor SUI1
DUF2754              PF10953.3     70 seq1167_BIOID50993   -             79   2.1e-47  158.9   2.6   1   1   1.9e-51   2.6e-47  158.6   1.8     1    70    10    79    10    79 0.99 Protein of unknown function (DUF2754)
GutM                 PF06923.6    109 seq1169_BIOID50993   -            119   6.1e-37  125.5   0.0   1   1   5.1e-41   6.9e-37  125.3   0.0     2   109     3   110     2   110 0.98 Glucitol operon activator protein (GutM)
Na_H_Exchanger       PF00999.16   384 seq1171_BIOID50993   -            644   7.1e-64  215.5  46.4   1   1   1.5e-67     1e-63  215.0  32.1     2   378    35   399    34   403 0.93 Sodium/hydrogen exchanger family
TrkA_N               PF02254.13   116 seq1171_BIOID50993   -            644   5.8e-27   93.8   0.0   1   1   2.2e-30   1.5e-26   92.5   0.0     1   111   426   536   426   538 0.97 TrkA-N domain
Acyl-CoA_dh_1        PF00441.19   150 seq1172_BIOID50993   -            546   1.2e-32  112.9   0.8   1   1   2.2e-35     1e-31  109.9   0.3     1   148   290   443   290   445 0.97 Acyl-CoA dehydrogenase, C-terminal domain
Acyl-CoA_dh_M        PF02770.14    52 seq1172_BIOID50993   -            546   4.8e-14   51.4   0.0   1   1     2e-17   8.9e-14   50.6   0.0     1    51   186   236   186   238 0.96 Acyl-CoA dehydrogenase, middle domain
Acyl-CoA_dh_2        PF08028.6    134 seq1172_BIOID50993   -            546   2.1e-08   34.3   0.2   1   1   1.3e-11   5.8e-08   32.9   0.0    10   123   314   423   308   432 0.86 Acyl-CoA dehydrogenase, C-terminal domain
PhoU                 PF01895.14    88 seq1173_BIOID50993   -            241   2.4e-34  117.4   9.6   1   2   8.1e-21   1.1e-16   60.9   1.5     2    86    26   111    25   113 0.96 PhoU domain
PhoU                 PF01895.14    88 seq1173_BIOID50993   -            241   2.4e-34  117.4   9.6   2   2   5.7e-21   7.8e-17   61.3   0.6     1    87   128   212   128   213 0.91 PhoU domain
Nol1_Nop2_Fmu        PF01189.12   283 seq1174_BIOID50993   -            481  1.6e-110  368.8   0.0   1   2   2.7e-31   7.4e-28   97.6   0.0    12   177    42   210    31   211 0.88 NOL1/NOP2/sun family
Nol1_Nop2_Fmu        PF01189.12   283 seq1174_BIOID50993   -            481  1.6e-110  368.8   0.0   2   2   4.5e-86   1.2e-82  277.3   0.0     9   282   201   480   201   481 0.99 NOL1/NOP2/sun family
Nol1_Nop2_Fmu_2      PF13636.1    102 seq1174_BIOID50993   -            481   6.7e-23   80.5   0.0   1   1   4.3e-26   1.2e-22   79.8   0.0     3   102   368   470   366   470 0.91 pre-rRNA processing and ribosome biogenesis
Methyltransf_26      PF13659.1    117 seq1174_BIOID50993   -            481     3e-07   30.3   0.1   1   1   3.1e-10   8.4e-07   28.9   0.1     2   116   121   249   120   250 0.87 Methyltransferase domain
Methyltransf_18      PF12847.2    112 seq1174_BIOID50993   -            481   5.7e-07   29.9   0.0   1   1   3.8e-10     1e-06   29.1   0.0     3   112   121   249   119   249 0.87 Methyltransferase domain
DeoRC                PF00455.17   162 seq1176_BIOID50993   -            257   6.9e-53  178.4   0.6   1   1   2.4e-56   1.1e-52  177.8   0.3     3   161    74   232    72   233 0.97 DeoR C terminal sensor domain
HTH_DeoR             PF08220.7     57 seq1176_BIOID50993   -            257     9e-22   76.2   0.1   1   1   3.8e-25   1.7e-21   75.3   0.1     1    56     6    61     6    62 0.98 DeoR-like helix-turn-helix domain
HTH_11               PF08279.7     55 seq1176_BIOID50993   -            257   5.3e-09   35.4   0.1   1   1   3.9e-12   1.8e-08   33.8   0.0     1    46     6    50     6    56 0.92 HTH domain
YliH                 PF10799.3    127 seq1177_BIOID50993   -            127   2.3e-73  243.8   4.9   1   1   1.8e-77   2.5e-73  243.6   3.4     1   127     1   127     1   127 0.99 Biofilm formation protein (YliH/bssR)
AAA_PrkA             PF08298.6    358 seq1179_BIOID50993   -            644  1.3e-180  599.6   0.0   1   1  2.6e-184  1.8e-180  599.1   0.0     2   358    20   380    19   380 0.99 PrkA AAA domain
PrkA                 PF06798.7    254 seq1179_BIOID50993   -            644   6.8e-86  287.5   2.2   1   1   2.2e-89   1.5e-85  286.4   1.5     1   254   382   636   382   636 0.98 PrkA serine protein kinase C-terminal domain
GSDH                 PF07995.6    331 seq1180_BIOID50993   -            371    1e-127  425.6   0.1   1   1  8.6e-132  1.2e-127  425.5   0.1     1   331    34   366    34   366 0.98 Glucose / Sorbosone dehydrogenase
PRD                  PF00874.15    90 seq1181_BIOID50993   -            278     1e-46  156.8   2.2   1   2   2.2e-29   1.5e-25   88.9   0.0     2    90    78   164    77   164 0.97 PRD domain
PRD                  PF00874.15    90 seq1181_BIOID50993   -            278     1e-46  156.8   2.2   2   2   1.8e-22   1.2e-18   66.8   0.9     1    89   181   273   181   274 0.96 PRD domain
CAT_RBD              PF03123.10    59 seq1181_BIOID50993   -            278   3.9e-25   87.1   0.8   1   1   1.1e-28   7.4e-25   86.3   0.6     1    57     3    59     3    61 0.96 CAT RNA binding domain
Anti-adapt_IraP      PF10796.4     87 seq1185_BIOID50993   -             86   1.7e-37  127.5   2.4   1   1   1.3e-41   1.8e-37  127.4   1.7     1    87     1    86     1    86 0.99 Sigma-S stabilisation anti-adaptor protein
DUF1480              PF07351.8     80 seq1188_BIOID50993   -             78   3.5e-42  142.1   0.0   1   1   2.8e-46   3.8e-42  142.0   0.0     3    79     2    77     1    78 0.98 Protein of unknown function (DUF1480)
Alk_phosphatase      PF00245.15   421 seq1191_BIOID50993   -            485  1.2e-145  485.3   3.2   1   1  2.7e-146  1.2e-142  475.3   2.2     1   421    78   484    78   484 0.99 Alkaline phosphatase
Metalloenzyme        PF01676.13   262 seq1191_BIOID50993   -            485   1.2e-07   31.1   3.7   1   1   8.5e-10   3.9e-06   26.2   0.8   136   228   336   461   315   482 0.84 Metalloenzyme superfamily
Phosphodiest         PF01663.17   364 seq1191_BIOID50993   -            485   4.2e-05   22.9   0.0   1   1   1.4e-08   6.6e-05   22.2   0.0   160   254   329   421   239   462 0.72 Type I phosphodiesterase / nucleotide pyrophosphatase
DHFR_1               PF00186.14   161 seq1193_BIOID50993   -            196   1.2e-58  197.0   0.0   1   1   1.1e-62   1.5e-58  196.8   0.0     1   161    38   195    38   195 0.97 Dihydrofolate reductase
DUF1482              PF07358.6     57 seq1194_BIOID50993   -             91     5e-32  109.1   0.1   1   1   4.4e-36     6e-32  108.9   0.1     1    57    29    86    29    86 0.99 Protein of unknown function (DUF1482)
PTS_EIIA_1           PF00358.15   133 seq1195_BIOID50993   -            625   2.7e-52  175.7   0.3   1   1   9.6e-56   4.4e-52  175.0   0.2     4   132   477   605   474   606 0.98 phosphoenolpyruvate-dependent sugar phosphotransferase system, EIIA 1
PTS_EIIC             PF02378.13   321 seq1195_BIOID50993   -            625   4.2e-29  101.2  27.6   1   1   9.2e-33   4.2e-29  101.2  19.2     2   319   106   388   105   391 0.81 Phosphotransferase system, EIIC
PTS_EIIB             PF00367.15    35 seq1195_BIOID50993   -            625   4.4e-16   57.7   0.1   1   1   1.6e-19   7.5e-16   56.9   0.0     1    34     5    38     5    39 0.97 phosphotransferase system, EIIB
DUF45                PF01863.12   205 seq1199_BIOID50993   -            167     1e-11   44.8   0.4   1   1   1.8e-15   1.3e-11   44.6   0.3   142   198    93   149    50   156 0.92 Protein of unknown function DUF45
WLM                  PF08325.5    186 seq1199_BIOID50993   -            167   1.3e-05   25.0   3.3   1   1   2.6e-09   1.8e-05   24.5   2.1    81   118   114   151   100   166 0.85 WLM domain
DDE_Tnp_1_assoc      PF13808.1     90 seq1201_BIOID50993   -            248   1.2e-32  111.2   0.0   1   1   2.8e-36   1.9e-32  110.6   0.0     1    90     6    95     6    95 0.99 DDE_Tnp_1-associated
DDE_Tnp_1            PF01609.16   211 seq1201_BIOID50993   -            248   3.6e-14   52.7   0.0   1   1   7.3e-18     5e-14   52.2   0.0     4   125   103   222   100   243 0.80 Transposase DDE domain
MetJ                 PF01340.15   104 seq1203_BIOID50993   -            105   9.5e-70  230.8   0.1   1   1   7.7e-74     1e-69  230.6   0.1     1   104     2   105     2   105 1.00 Met Apo-repressor, MetJ
Lactamase_B_2        PF12706.2    194 seq1204_BIOID50993   -            294   1.8e-27   96.0   0.0   1   1   4.4e-31     3e-27   95.3   0.0     3   193    24   259    23   260 0.82 Beta-lactamase superfamily domain
Lactamase_B          PF00753.22   194 seq1204_BIOID50993   -            294   2.7e-14   53.1   0.2   1   1   5.1e-17   3.5e-13   49.5   0.0     3   128     5   131     3   138 0.92 Metallo-beta-lactamase superfamily
Abhydrolase_5        PF12695.2    142 seq1205_BIOID50993   -            249   1.2e-18   67.0   0.0   1   1   7.1e-22   1.6e-18   66.7   0.0     2   130    30   215    29   231 0.78 Alpha/beta hydrolase family
Abhydrolase_6        PF12697.2    228 seq1205_BIOID50993   -            249   2.9e-16   59.9   1.6   1   1   5.8e-19   1.3e-15   57.8   1.1     1   205    30   215    30   242 0.66 Alpha/beta hydrolase family
Peptidase_S9         PF00326.16   213 seq1205_BIOID50993   -            249   6.9e-11   41.6   0.0   1   1     4e-14   9.1e-11   41.2   0.0    44   190    87   234    44   249 0.76 Prolyl oligopeptidase family
DLH                  PF01738.13   218 seq1205_BIOID50993   -            249   1.3e-06   27.7   0.0   1   1   3.9e-09   8.8e-06   25.0   0.0     2   188    13   231    12   235 0.84 Dienelactone hydrolase family
BAAT_C               PF08840.6    213 seq1205_BIOID50993   -            249   1.5e-05   24.7   0.0   1   1   6.1e-08   0.00014   21.5   0.0    21   164   106   234    98   242 0.74 BAAT / Acyl-CoA thioester hydrolase C terminal
Peptidase_S11        PF00768.15   241 seq1207_BIOID50993   -            407  8.9e-101  336.0   0.4   1   1  2.5e-104  1.1e-100  335.7   0.2     2   241    36   273    35   273 0.99 D-alanyl-D-alanine carboxypeptidase
PBP5_C               PF07943.8     91 seq1207_BIOID50993   -            407   5.7e-25   87.0   0.0   1   1   2.3e-28   1.1e-24   86.1   0.0     1    91   292   383   292   383 0.99 Penicillin-binding protein 5, C-terminal domain
Beta-lactamase2      PF13354.1    197 seq1207_BIOID50993   -            407     1e-13   51.0   0.1   1   1   3.1e-17   1.4e-13   50.6   0.1     4   144    57   209    54   262 0.75 Beta-lactamase enzyme family
DUF444               PF04285.7    421 seq1208_BIOID50993   -            427  5.7e-199  660.9   2.5   1   1  4.7e-203  6.4e-199  660.7   1.7     1   420     1   422     1   423 1.00 Protein of unknown function (DUF444)
DUF218               PF02698.12   155 seq1211_BIOID50993   -            227   5.4e-23   81.0   0.0   1   1   5.3e-27   7.3e-23   80.6   0.0     8   130    61   174    55   197 0.89 DUF218 domain
Esterase             PF00756.15   251 seq1212_BIOID50993   -            400   1.2e-49  168.9   0.0   1   1   1.7e-53   1.2e-49  168.9   0.0     1   251   172   391   172   391 0.98 Putative esterase
DUF3327              PF11806.3    122 seq1212_BIOID50993   -            400   1.8e-37  128.2   2.5   1   1   4.2e-41   2.9e-37  127.5   0.3     3   121    29   155    21   156 0.97 Domain of unknown function (DUF3327)
DUF830               PF05708.7    158 seq1215_BIOID50993   -            202   5.2e-45  153.1   0.0   1   1   4.3e-49   5.8e-45  152.9   0.0     2   157    21   193    20   194 0.97 Orthopoxvirus protein of unknown function (DUF830)
DDE_Tnp_1            PF01609.16   211 seq1217_BIOID50993   -             66   1.7e-06   27.6   0.2   1   1   1.4e-10   1.9e-06   27.5   0.1   143   197     7    65     2    66 0.94 Transposase DDE domain
PsiF_repeat          PF07769.9     35 seq1220_BIOID50993   -            106     5e-37  125.0  21.0   1   2   7.1e-24   9.7e-20   69.7   4.0     2    35    26    59    25    59 0.97 psiF repeat
PsiF_repeat          PF07769.9     35 seq1220_BIOID50993   -            106     5e-37  125.0  21.0   2   2   2.4e-21   3.3e-17   61.5   5.0     2    35    70   103    69   103 0.97 psiF repeat
Lactamase_B          PF00753.22   194 seq1225_BIOID50993   -            479   5.4e-28   97.8   0.2   1   1   1.6e-31   7.4e-28   97.4   0.1     2   158    31   179    30   246 0.90 Metallo-beta-lactamase superfamily
Rubredoxin           PF00301.15    47 seq1225_BIOID50993   -            479   1.2e-19   69.8   2.7   1   1   4.7e-23   2.2e-19   68.9   1.9     1    47   425   471   425   471 0.98 Rubredoxin
Flavodoxin_1         PF00258.20   143 seq1225_BIOID50993   -            479     1e-11   44.9   0.0   1   1   3.8e-15   1.7e-11   44.1   0.0     1   142   256   388   256   389 0.78 Flavodoxin
GFO_IDH_MocA         PF01408.17   120 seq1226_BIOID50993   -            334   1.3e-28   99.8   0.2   1   1   1.5e-32   2.1e-28   99.1   0.1     1   117     8   124     8   127 0.97 Oxidoreductase family, NAD-binding Rossmann fold
DDE_Tnp_1            PF01609.16   211 seq1227_BIOID50993   -            353   1.6e-31  109.4   0.3   1   1   3.3e-35   2.3e-31  108.9   0.2     3   211    77   318    75   318 0.93 Transposase DDE domain
DDE_Tnp_1_assoc      PF13808.1     90 seq1227_BIOID50993   -            353   1.1e-21   76.1   0.0   1   1   3.4e-25   2.3e-21   75.1   0.0    23    90     3    70     1    70 0.97 DDE_Tnp_1-associated
HTH_Tnp_IS1          PF12759.2     50 seq1229_BIOID50993   -             90   6.8e-29   98.9   0.0   1   1   1.3e-32   8.6e-29   98.6   0.0     1    50    38    87    38    87 0.99 InsA C-terminal domain
Zn_Tnp_IS1           PF03811.8     36 seq1229_BIOID50993   -             90   1.1e-16   59.8   7.3   1   1   2.7e-20   1.8e-16   59.1   5.0     1    36     1    35     1    35 0.99 InsA N-terminal domain
Glyco_hydro_1        PF00232.13   455 seq1230_BIOID50993   -            464    1e-151  505.1   0.4   1   1  1.7e-155  1.1e-151  504.9   0.3     3   454     2   459     1   460 0.95 Glycosyl hydrolase family 1
GGDEF                PF00990.16   161 seq1231_BIOID50993   -            371   1.1e-46  158.2   0.0   1   1     2e-50   1.4e-46  157.9   0.0     2   161   211   366   210   366 0.97 GGDEF domain
MASE2                PF05230.6     91 seq1231_BIOID50993   -            371   1.8e-32  111.0   9.9   1   1     7e-36   4.8e-32  109.6   3.5     1    91    39   129    39   129 0.99 MASE2 domain
ABC_tran             PF00005.22   118 seq1234_BIOID50993   -            401   5.6e-22   78.2   0.0   1   1   3.6e-25   1.2e-21   77.0   0.0     1   117    73   191    73   192 0.92 ABC transporter
TOBE_2               PF08402.5     75 seq1234_BIOID50993   -            401   9.6e-12   44.6   0.3   1   1   1.2e-14   4.2e-11   42.5   0.1     1    75   313   385   313   385 0.95 TOBE domain
MbtH                 PF03621.8     54 seq1235_BIOID50993   -             72   1.8e-21   75.1   0.6   1   1   1.6e-25   2.1e-21   74.8   0.4     1    53     1    54     1    55 0.96 MbtH-like protein
Adenylate_cycl       PF01295.13   605 seq1236_BIOID50993   -            848    9e-275  912.5   0.0   1   1  1.6e-278  1.1e-274  912.3   0.0     1   601   228   826   228   830 0.98 Adenylate cyclase, class-I
Adenyl_cycl_N        PF12633.2    204 seq1236_BIOID50993   -            848   3.3e-87  291.1   0.0   1   1   2.2e-86   1.5e-82  275.9   0.0     1   203     1   200     1   201 0.96 Adenylate cyclase NT domain
AMP-binding          PF00501.23   418 seq1237_BIOID50993   -           1335  6.2e-117  390.3   0.0   1   1    3e-120  8.3e-117  389.9   0.0     1   417   524   928   524   929 0.96 AMP-binding enzyme
Condensation         PF00668.15   301 seq1237_BIOID50993   -           1335   9.4e-58  195.3   0.0   1   1   5.2e-61   1.4e-57  194.7   0.0     2   300    44   342    43   343 0.91 Condensation domain
Thioesterase         PF00975.15   229 seq1237_BIOID50993   -           1335   7.1e-46  157.1   0.6   1   1   1.3e-46   3.6e-43  148.3   0.0     2   215  1109  1318  1108  1332 0.96 Thioesterase domain
PP-binding           PF00550.20    67 seq1237_BIOID50993   -           1335   4.3e-11   42.8   0.1   1   1   4.7e-14   1.3e-10   41.2   0.1     3    65  1022  1082  1020  1084 0.91 Phosphopantetheine attachment site
Abhydrolase_6        PF12697.2    228 seq1237_BIOID50993   -           1335   5.9e-06   26.2   0.2   1   1   2.2e-09   5.9e-06   26.2   0.1     2   127  1111  1240  1110  1309 0.66 Alpha/beta hydrolase family
GGDEF                PF00990.16   161 seq1238_BIOID50993   -            491   1.5e-44  151.3   0.0   1   1   1.5e-48   2.1e-44  150.8   0.0     1   161   328   485   328   485 0.98 GGDEF domain
DDE_Tnp_IS1          PF03400.8    131 seq1239_BIOID50993   -            104   4.9e-32  110.6   0.1   1   1   4.6e-36   6.2e-32  110.3   0.1    61   127     1    67     1    70 0.98 IS1 transposase
Peptidase_C48        PF02902.14   216 seq1241_BIOID50993   -            123   9.9e-13   48.0   0.4   1   1   8.9e-17   1.2e-12   47.7   0.3   136   215     1    82     1    83 0.96 Ulp1 protease family, C-terminal catalytic domain
DNA_pol3_theta       PF06440.6     75 seq1247_BIOID50993   -             82   1.8e-38  129.8   0.3   1   1   1.5e-42   2.1e-38  129.6   0.2     3    74     9    80     7    81 0.97 DNA polymerase III, theta subunit
TerC                 PF03741.11   184 seq1249_BIOID50993   -            321   4.2e-57  192.4  13.4   1   1   3.1e-61   4.2e-57  192.4   9.3     1   182    80   282    80   284 0.97 Integral membrane protein TerC family
Pyr_redox_2          PF07992.9    200 seq1250_BIOID50993   -            377   9.1e-27   94.1   0.0   1   1   2.1e-29   3.1e-26   92.3   0.0     2   198     5   277     4   279 0.90 Pyridine nucleotide-disulphide oxidoreductase
Pyr_redox            PF00070.22    80 seq1250_BIOID50993   -            377   2.9e-18   65.8   0.0   1   1   4.2e-20   6.4e-17   61.6   0.0     1    75   143   216   143   223 0.95 Pyridine nucleotide-disulphide oxidoreductase
Pyr_redox_3          PF13738.1    203 seq1250_BIOID50993   -            377   3.9e-11   43.2   0.0   1   1   5.7e-10   8.6e-07   29.0   0.0    66   199    38   173     8   177 0.76 Pyridine nucleotide-disulphide oxidoreductase
K_oxygenase          PF13434.1    341 seq1250_BIOID50993   -            377     1e-09   37.6   0.1   1   1   2.9e-09   4.5e-06   25.7   0.0   139   216    91   167    68   187 0.85 L-lysine 6-monooxygenase (NADPH-requiring)
CN_hydrolase         PF00795.17   184 seq1252_BIOID50993   -            218   3.8e-14   52.3   0.0   1   1   3.4e-18   4.7e-14   52.0   0.0     1   119     5   114     5   150 0.92 Carbon-nitrogen hydrolase
LamB                 PF02264.10   398 seq1253_BIOID50993   -            538  1.5e-152  508.2  22.1   1   1  2.9e-156    2e-152  507.7  15.3     1   398   127   538   127   538 0.98 LamB porin
Sugarporin_N         PF11471.3     60 seq1253_BIOID50993   -            538   4.9e-17   61.2   5.4   1   1   1.2e-20   8.4e-17   60.4   3.7     4    59     3    59     1    60 0.91 Maltoporin periplasmic N-terminal extension
LamB                 PF02264.10   398 seq1254_BIOID50993   -            446  8.4e-169  561.7  25.0   1   1  6.9e-173  9.5e-169  561.5  17.3     1   398    28   446    28   446 0.97 LamB porin
EIIC-GAT             PF03611.9    415 seq1256_BIOID50993   -            484  1.2e-130  435.9  44.4   1   1  8.5e-135  1.2e-130  435.9  30.8     1   395    31   426    31   445 0.97 PTS system sugar-specific permease component
GGDEF                PF00990.16   161 seq1258_BIOID50993   -            556   6.1e-39  133.0   0.3   1   1   7.8e-43   1.1e-38  132.2   0.2     3   160   406   554   404   555 0.95 GGDEF domain
MFS_1                PF07690.11   354 seq1259_BIOID50993   -            410   2.6e-28   98.6  41.2   1   1   5.3e-32   3.6e-28   98.2  28.5     5   351    26   362    22   365 0.71 Major Facilitator Superfamily
Sugar_tr             PF00083.19   451 seq1259_BIOID50993   -            410   2.3e-06   26.3  31.8   1   1   1.9e-09   1.3e-05   23.9   8.8    52   188    58   188    46   197 0.92 Sugar (and other) transporter
DUF188               PF02639.9    130 seq1260_BIOID50993   -            152     1e-50  170.3   0.0   1   1   8.8e-55   1.2e-50  170.1   0.0     1   127    17   143    17   146 0.98 Uncharacterized BCR, YaiI/YqxD family COG1671
Ivy                  PF08816.6    118 seq1261_BIOID50993   -            149   5.8e-35  119.7   0.1   1   1   5.1e-39     7e-35  119.4   0.1     1   118    29   144    29   144 0.98 Inhibitor of vertebrate lysozyme (Ivy)
RNase_T              PF00929.19   164 seq1262_BIOID50993   -            220     4e-18   66.1   0.0   1   1   7.2e-22   9.8e-18   64.8   0.0     2   164     4   147     3   147 0.91 Exonuclease
MarR                 PF01047.17    59 seq1263_BIOID50993   -            165     5e-15   54.8   0.1   1   1   1.1e-18   7.5e-15   54.2   0.1     1    58    46   103    46   104 0.98 MarR family
MarR_2               PF12802.2     62 seq1263_BIOID50993   -            165   2.5e-07   30.1   0.0   1   1   7.1e-11   4.9e-07   29.2   0.0     1    61    44   102    44   103 0.94 MarR family
SDF                  PF00375.13   390 seq1265_BIOID50993   -            414   1.5e-63  214.8  34.9   1   1   1.3e-67   1.8e-63  214.5  24.2     1   385    18   397    18   401 0.89 Sodium:dicarboxylate symporter family
SKI                  PF01202.17   158 seq1266_BIOID50993   -            174   4.8e-48  162.8   0.0   1   1   1.6e-51   5.5e-48  162.7   0.0     1   157    11   168    11   169 0.98 Shikimate kinase
AAA_17               PF13207.1    121 seq1266_BIOID50993   -            174   1.9e-06   28.5   0.0   1   1   1.3e-09   4.3e-06   27.4   0.0     3    66     6    67     5   172 0.67 AAA domain
AAA                  PF00004.24   132 seq1266_BIOID50993   -            174   2.2e-06   27.7   0.0   1   1   3.1e-08   0.00011   22.3   0.0     2    30     6    34     5    95 0.86 ATPase family associated with various cellular activities (AAA)
MCPsignal            PF00015.16   213 seq1267_BIOID50993   -            554   3.8e-74  248.7  37.0   1   1   2.2e-75   9.8e-72  240.8  18.4     1   213   324   518   324   518 0.99 Methyl-accepting chemotaxis protein (MCP) signalling domain
TarH                 PF02203.10   171 seq1267_BIOID50993   -            554   2.5e-53  180.3   3.7   1   1   5.5e-57   2.5e-53  180.3   2.6     1   170     1   176     1   177 0.97 Tar ligand binding domain homologue
HAMP                 PF00672.20    70 seq1267_BIOID50993   -            554   3.1e-14   52.7   0.4   1   1   6.8e-18   3.1e-14   52.7   0.3     1    68   196   263   196   265 0.95 HAMP domain
Peptidase_M28        PF04389.12   176 seq1271_BIOID50993   -            323   6.9e-24   84.4   0.0   1   1     2e-27   1.4e-23   83.4   0.0     2   175   107   308   106   309 0.76 Peptidase family M28
Esterase             PF00756.15   251 seq1272_BIOID50993   -            398   4.4e-19   68.7   0.0   1   1   2.6e-22   1.8e-18   66.7   0.0     1   153   159   318   159   396 0.74 Putative esterase
CBM_48               PF02922.13    85 seq1272_BIOID50993   -            398   7.4e-12   45.0   0.1   1   1   2.2e-15   1.5e-11   44.0   0.1     7    74    53   113    47   133 0.84 Carbohydrate-binding module 48 (Isoamylase N-terminal domain)
MalM                 PF07148.7    136 seq1274_BIOID50993   -            306   2.3e-50  169.4   0.1   1   1   2.4e-54   3.3e-50  168.9   0.0     2   136    75   210    74   210 0.98 Maltose operon periplasmic protein precursor (MalM)
PTS_IIB              PF02302.12    90 seq1277_BIOID50993   -            101   2.9e-14   53.1   0.1   1   1   2.4e-18   3.3e-14   52.9   0.1     1    81     4    81     4    90 0.89 PTS system, Lactose/Cellobiose specific IIB subunit
PTS_EIIA_2           PF00359.17   142 seq1279_BIOID50993   -            154   3.8e-34  117.3   0.0   1   1   3.1e-38   4.3e-34  117.1   0.0     2   140     7   148     6   150 0.96 Phosphoenolpyruvate-dependent sugar phosphotransferase system, EIIA 2
YbaK                 PF04073.10   123 seq1280_BIOID50993   -            167   4.2e-25   87.8   0.0   1   1   3.9e-29   5.3e-25   87.5   0.0     1   122    30   154    30   155 0.94 YbaK / prolyl-tRNA synthetases associated domain
AroM                 PF07302.6    221 seq1282_BIOID50993   -            225   1.3e-86  289.3   3.1   1   1   1.1e-90   1.5e-86  289.2   2.2     2   220     5   224     4   225 0.99 AroM protein
TerC                 PF03741.11   184 seq1283_BIOID50993   -            540   5.1e-49  166.0  13.4   1   1   1.7e-52   7.7e-49  165.5   9.3     1   183    27   216    27   217 0.94 Integral membrane protein TerC family
CorC_HlyC            PF03471.12    81 seq1283_BIOID50993   -            540   2.6e-20   71.8   0.1   1   1   6.2e-23   2.8e-19   68.5   0.0     2    79   453   529   452   531 0.93 Transporter associated domain
CBS                  PF00571.23    57 seq1283_BIOID50993   -            540   4.1e-16   58.2   1.1   1   2   5.1e-09   2.3e-05   23.8   0.3     1    53   315   371   315   374 0.94 CBS domain
CBS                  PF00571.23    57 seq1283_BIOID50993   -            540   4.1e-16   58.2   1.1   2   2   9.7e-12   4.4e-08   32.5   0.0     3    53   382   432   381   436 0.93 CBS domain
OMPdecase            PF00215.19   226 seq1284_BIOID50993   -            267   1.3e-30  106.3   0.6   1   1   1.1e-34   1.5e-30  106.1   0.4     2   225    56   257    55   258 0.94 Orotidine 5'-phosphate decarboxylase / HUMPS family
DUF1877              PF08974.5    167 seq1286_BIOID50993   -            167     3e-45  153.7   0.0   1   1   2.4e-49   3.3e-45  153.6   0.0     1   167     1   165     1   165 0.99 Domain of unknown function (DUF1877)
Glucosamine_iso      PF01182.15   199 seq1292_BIOID50993   -            240   1.9e-16   60.2   0.0   1   1   2.8e-20   3.8e-16   59.2   0.0     5   198    12   206     9   207 0.77 Glucosamine-6-phosphate isomerases/6-phosphogluconolactonase
DUF441               PF04284.8    140 seq1295_BIOID50993   -            148   7.7e-47  158.5  20.1   1   1   6.5e-51   8.9e-47  158.3  13.9     1   140     7   145     7   145 0.99 Protein of unknown function (DUF441)
Terminase_6          PF03237.10   384 seq1296_BIOID50993   -            588  6.7e-108  360.7   0.1   1   1  1.8e-111  8.1e-108  360.4   0.0     1   384   162   572   162   572 0.98 Terminase-like family
Terminase_5          PF06056.7     58 seq1296_BIOID50993   -            588   4.6e-27   93.2   0.2   1   1   2.4e-30   1.1e-26   92.0   0.1     1    58    11    68    11    68 0.99 Putative ATPase subunit of terminase (gpP-like)
DUF1255              PF06865.6     94 seq1297_BIOID50993   -             94   5.4e-35  119.4   0.0   1   1   4.3e-39   5.9e-35  119.3   0.0     1    94     1    94     1    94 0.98 Protein of unknown function (DUF1255)
SopA                 PF13981.1    135 seq1298_BIOID50993   -            442   2.4e-30  105.2   5.7   1   1   6.9e-34   2.4e-30  105.2   3.9     3   135   209   342   207   342 0.97 SopA-like central domain
Pentapeptide_4       PF13599.1     78 seq1298_BIOID50993   -            442   2.8e-18   65.3  19.6   1   1     1e-17   3.5e-14   52.2   5.1     6    78    90   165    85   168 0.93 Pentapeptide repeats (9 copies)
Pentapeptide_3       PF13576.1     48 seq1298_BIOID50993   -            442   1.4e-12   47.2  19.1   1   1   1.5e-11   5.2e-08   32.5   1.4     1    47   102   148   102   149 0.90 Pentapeptide repeats (9 copies)
Wzz                  PF02706.10   152 seq1299_BIOID50993   -            394     8e-25   87.3   0.9   1   1   5.8e-29     8e-25   87.3   0.7     1   150    42   190    42   192 0.92 Chain length determinant protein
AP_endonuc_2         PF01261.19   211 seq1300_BIOID50993   -            284   2.2e-28   98.9   0.0   1   1   2.9e-32   3.9e-28   98.0   0.0     1   210    25   229    25   230 0.96 Xylose isomerase-like TIM barrel
HrpB_C               PF08482.5    133 seq1304_BIOID50993   -            824   7.1e-56  187.8   0.1   1   1   5.1e-59   1.8e-55  186.6   0.1     1   133   679   811   679   811 1.00 ATP-dependent helicase C-terminal
DEAD                 PF00270.24   173 seq1304_BIOID50993   -            824   3.6e-11   42.7   0.0   1   1   2.5e-14   8.6e-11   41.4   0.0    15   168    36   177    22   182 0.75 DEAD/DEAH box helicase
Helicase_C           PF00271.26    78 seq1304_BIOID50993   -            824   4.1e-10   39.2   0.0   1   1   2.3e-13   7.9e-10   38.3   0.0    10    77   257   342   252   343 0.96 Helicase conserved C-terminal domain
HA2                  PF04408.18   102 seq1304_BIOID50993   -            824   2.3e-09   37.0   0.1   1   1   1.4e-12   4.7e-09   36.0   0.1     2    62   404   463   403   519 0.85 Helicase associated domain (HA2)
DUF2773              PF10971.3     81 seq1305_BIOID50993   -             57     6e-34  115.7   0.3   1   1   4.8e-38   6.6e-34  115.6   0.2    25    81     1    57     1    57 0.99 Protein of unknown function (DUF2773)
SIS_2                PF13580.1    138 seq1306_BIOID50993   -            246   3.1e-31  107.7   0.3   1   1   9.4e-35   6.4e-31  106.7   0.2    15   138    78   200    56   200 0.92 SIS domain
SIS                  PF01380.17   131 seq1306_BIOID50993   -            246   5.9e-08   32.2   0.0   1   1   2.3e-11   1.6e-07   30.9   0.0    51   104   163   216   152   229 0.91 SIS domain
GST_C_2              PF13410.1     69 seq1307_BIOID50993   -            304   5.3e-10   38.9   0.3   1   1   4.8e-13   1.3e-09   37.6   0.2     2    68   190   260   189   261 0.82 Glutathione S-transferase, C-terminal domain
GST_C                PF00043.20    95 seq1307_BIOID50993   -            304   9.3e-09   35.0   0.0   1   1   5.9e-12   1.6e-08   34.2   0.0    33    95   199   266   162   266 0.87 Glutathione S-transferase, C-terminal domain
GST_N_2              PF13409.1     70 seq1307_BIOID50993   -            304   1.8e-06   27.7   0.0   1   1   1.7e-09   4.7e-06   26.3   0.0     3    69    69   143    67   144 0.89 Glutathione S-transferase, N-terminal domain
GST_N                PF02798.15    76 seq1307_BIOID50993   -            304   3.4e-05   23.7   0.0   1   1   4.2e-08   0.00012   22.1   0.0    17    76    82   143    74   143 0.91 Glutathione S-transferase, N-terminal domain
Aldolase_II          PF00596.16   183 seq1310_BIOID50993   -            228   7.3e-47  159.2   0.2   1   1   6.9e-51   9.4e-47  158.9   0.1     1   182     6   193     6   194 0.88 Class II Aldolase and Adducin N-terminal domain
TetR_N               PF00440.18    47 seq1311_BIOID50993   -            178   4.9e-09   35.5   0.1   1   1   1.2e-12   7.9e-09   34.9   0.1     1    47    13    59    13    59 0.97 Bacterial regulatory proteins, tetR family
TetR_C_6             PF13977.1    131 seq1311_BIOID50993   -            178   6.7e-08   32.3   0.2   1   1   2.3e-11   1.6e-07   31.0   0.2    16   125    80   176    66   178 0.89 Bacterial transcriptional repressor
MFS_1                PF07690.11   354 seq1312_BIOID50993   -            393     2e-21   76.0  54.1   1   1   7.3e-23   9.9e-19   67.1  35.2     4   353    22   348    14   349 0.81 Major Facilitator Superfamily
DEAD                 PF00270.24   173 seq1314_BIOID50993   -            756   7.3e-19   67.7   0.0   1   1   5.3e-22   2.4e-18   66.0   0.0     4   168   227   386   224   391 0.83 DEAD/DEAH box helicase
Helicase_C           PF00271.26    78 seq1314_BIOID50993   -            756   6.5e-11   41.8   0.0   1   1   1.8e-11   8.2e-08   31.8   0.0     8    78   529   613   524   613 0.79 Helicase conserved C-terminal domain
ResIII               PF04851.10   184 seq1314_BIOID50993   -            756   3.6e-10   39.8   0.0   1   1   2.1e-13   9.7e-10   38.4   0.0     3   182   222   383   220   385 0.79 Type III restriction enzyme, res subunit
Arginosuc_synth      PF00764.14   388 seq1318_BIOID50993   -            447   4.3e-56  190.5   0.0   1   1     4e-60   5.4e-56  190.2   0.0     2   380    16   408    15   415 0.88 Arginosuccinate synthase
Chor_lyase           PF04345.8    168 seq1319_BIOID50993   -            165   6.6e-31  106.8   0.0   1   1   5.8e-35     8e-31  106.6   0.0    13   163    18   165    12   165 0.90 Chorismate lyase
GATase_4             PF13230.1    272 seq1320_BIOID50993   -            255  3.2e-107  357.1   0.0   1   1  7.7e-111  3.5e-107  357.0   0.0     1   252     1   252     1   255 0.99 Glutamine amidotransferases class-II
GATase_2             PF00310.16   361 seq1320_BIOID50993   -            255   3.3e-17   62.1   0.1   1   1   2.1e-15   9.7e-12   44.1   0.1   189   359    65   215    60   217 0.87 Glutamine amidotransferases class-II
Phage_portal         PF04860.7    347 seq1321_BIOID50993   -            346   1.1e-63  214.9   0.1   1   1     1e-67   1.4e-63  214.5   0.1    12   314    47   337    38   342 0.91 Phage portal protein
Transgly             PF00912.17   178 seq1323_BIOID50993   -            858   1.4e-67  226.3   0.0   1   1   4.3e-71   2.9e-67  225.2   0.0     1   177    62   237    62   238 0.98 Transglycosylase
Transpeptidase       PF00905.17   304 seq1323_BIOID50993   -            858   2.9e-28   98.6   3.2   1   1   1.5e-29     1e-25   90.3   0.0     2   204   436   617   435   681 0.79 Penicillin binding protein transpeptidase domain
ROK                  PF00480.15   179 seq1325_BIOID50993   -            331   1.1e-58  197.8   0.2   1   1     3e-62   1.4e-58  197.5   0.1     1   179    33   222    33   222 0.96 ROK family
Glucokinase          PF02685.11   316 seq1325_BIOID50993   -            331     5e-10   38.5   0.0   1   1   2.1e-13   9.5e-10   37.6   0.0     4   236    35   267    32   276 0.82 Glucokinase
DEDD_Tnp_IS110       PF01548.12   144 seq1327_BIOID50993   -            326   4.2e-44  149.5   0.2   1   1   2.4e-47   1.7e-43  147.6   0.1     1   144     7   151     7   151 0.99 Transposase
Transposase_20       PF02371.11    87 seq1327_BIOID50993   -            326   1.1e-27   95.7   0.4   1   1     3e-31     2e-27   94.9   0.3     2    85   196   280   195   282 0.96 Transposase IS116/IS110/IS902 family
UbiA                 PF01040.13   257 seq1328_BIOID50993   -            290   8.5e-41  139.7  25.0   1   1   7.6e-45     1e-40  139.4  17.3     2   256    26   277    25   283 0.85 UbiA prenyltransferase family
ATP-grasp            PF02222.17   172 seq1329_BIOID50993   -            392   3.1e-56  189.3   0.0   1   1   1.8e-59   4.8e-56  188.6   0.0     2   171   123   294   122   295 0.98 ATP-grasp domain
ATP-grasp_4          PF13535.1    184 seq1329_BIOID50993   -            392   7.3e-19   68.1   0.0   1   1   5.6e-22   1.5e-18   67.0   0.0    10   179   120   284   110   289 0.86 ATP-grasp domain
Dala_Dala_lig_C      PF07478.8    203 seq1329_BIOID50993   -            392   2.1e-08   33.6   0.0   1   1   1.6e-10   4.4e-07   29.3   0.0    24   175   138   284   112   295 0.75 D-ala D-ala ligase C-terminus
ATP-grasp_3          PF02655.9    161 seq1329_BIOID50993   -            392   1.7e-07   31.1   0.0   1   1   1.9e-10   5.2e-07   29.5   0.0     9   159   118   285   113   287 0.83 ATP-grasp domain
CPSase_L_D2          PF02786.12   211 seq1329_BIOID50993   -            392   2.1e-06   27.0   0.0   1   1   1.3e-09   3.6e-06   26.3   0.0    14    89   125   198   114   218 0.82 Carbamoyl-phosphate synthase L chain, ATP binding domain
Ribosomal_S6         PF01250.12    92 seq1330_BIOID50993   -            131   3.4e-33  113.2   0.1   1   1   3.2e-37   4.4e-33  112.8   0.0     1    91     2    91     2    92 0.98 Ribosomal protein S6
DUF488               PF04343.8    122 seq1331_BIOID50993   -            115   2.6e-31  108.4   0.3   1   1   2.1e-35   2.9e-31  108.2   0.2     2   122     5   112     4   112 0.96 Protein of unknown function, DUF488
PTS_EIIC             PF02378.13   321 seq1332_BIOID50993   -            485   3.7e-42  144.1  31.5   1   1   9.9e-46   6.8e-42  143.3  21.9     3   321   113   396   111   396 0.92 Phosphotransferase system, EIIC
PTS_EIIB             PF00367.15    35 seq1332_BIOID50993   -            485   1.5e-16   59.2   0.2   1   1   3.6e-20   2.4e-16   58.5   0.1     1    35     9    43     9    43 0.98 phosphotransferase system, EIIB
DnaJ                 PF00226.26    64 seq1334_BIOID50993   -            271   2.8e-14   52.4   0.2   1   1   7.4e-18     5e-14   51.6   0.1     4    56   208   266   205   269 0.94 DnaJ domain
TerB                 PF05099.8    140 seq1334_BIOID50993   -            271   2.5e-09   36.8   0.7   1   1   3.7e-13   2.5e-09   36.8   0.5    14   137    44   170    32   173 0.89 Tellurite resistance protein TerB
Xan_ur_permease      PF00860.15   389 seq1335_BIOID50993   -            445   1.3e-42  145.6  51.4   1   1   9.3e-47   1.3e-42  145.6  35.6     3   387    31   404    29   406 0.92 Permease family
LacAB_rpiB           PF02502.13   140 seq1338_BIOID50993   -            105   3.4e-11   42.8   0.1   1   1   6.3e-12   8.6e-08   31.8   0.0   102   139    60    97    59    98 0.96 Ribose/Galactose Isomerase
ADH_N                PF08240.7    109 seq1339_BIOID50993   -            345   3.9e-34  116.5   1.6   1   1     2e-37     7e-34  115.7   1.1     2   108    33   138    32   139 0.97 Alcohol dehydrogenase GroES-like domain
ADH_zinc_N           PF00107.21   130 seq1339_BIOID50993   -            345     4e-24   84.5   0.1   1   1     2e-27   6.8e-24   83.7   0.0     1   129   178   305   178   306 0.98 Zinc-binding dehydrogenase
AlaDh_PNT_C          PF01262.16   168 seq1339_BIOID50993   -            345   1.1e-06   28.2   0.3   1   1   6.9e-10   2.3e-06   27.1   0.2    21    60   169   208   159   222 0.91 Alanine dehydrogenase/PNT, C-terminal domain
SSB                  PF00436.20   104 seq1341_BIOID50993   -            104   2.9e-13   49.4   0.0   1   1   2.3e-17   3.2e-13   49.3   0.0     2    96     3    92     2   100 0.89 Single-strand binding protein family
LPAM_2               PF13627.1     24 seq1343_BIOID50993   -             67   2.1e-08   33.5   2.0   1   1     2e-12   2.7e-08   33.1   1.4     1    24     6    29     6    29 0.93 Prokaryotic lipoprotein-attachment site
Transgly             PF00912.17   178 seq1347_BIOID50993   -            844   2.6e-56  189.6   0.0   1   1     6e-60   4.1e-56  188.9   0.0    10   177   209   380   198   381 0.95 Transglycosylase
Transpeptidase       PF00905.17   304 seq1347_BIOID50993   -            844   1.2e-25   90.0   0.3   1   1   1.6e-28   1.1e-24   86.9   0.2     2   284   473   725   472   744 0.86 Penicillin binding protein transpeptidase domain
DAP_epimerase        PF01678.14   121 seq1349_BIOID50993   -            275   1.3e-77  257.4   0.7   1   2   1.8e-43   1.2e-39  134.8   0.0     1   120     4   124     4   125 0.98 Diaminopimelate epimerase
DAP_epimerase        PF01678.14   121 seq1349_BIOID50993   -            275   1.3e-77  257.4   0.7   2   2   2.5e-39   1.7e-35  121.4   0.1     2   121   153   268   152   268 0.97 Diaminopimelate epimerase
PhzC-PhzF            PF02567.11   282 seq1349_BIOID50993   -            275   3.6e-05   23.0   0.0   1   1   7.7e-09   5.2e-05   22.5   0.0    45   224    51   224    46   229 0.86 Phenazine biosynthesis-like protein
Ribosomal_S18        PF01084.15    54 seq1350_BIOID50993   -             75   2.7e-25   87.8   0.5   1   1   2.4e-29   3.3e-25   87.5   0.3     2    54    16    68    15    68 0.96 Ribosomal protein S18
MFS_1                PF07690.11   354 seq1351_BIOID50993   -            466   1.4e-56  191.6  44.9   1   2   5.2e-52   7.2e-48  163.0  16.1     2   269    50   321    49   334 0.89 Major Facilitator Superfamily
MFS_1                PF07690.11   354 seq1351_BIOID50993   -            466   1.4e-56  191.6  44.9   2   2   1.3e-12   1.8e-08   33.4  10.6    59   178   334   450   322   464 0.85 Major Facilitator Superfamily
GGDEF                PF00990.16   161 seq1352_BIOID50993   -            341   2.4e-41  140.8   0.2   1   1     7e-45   2.4e-41  140.8   0.1     2   160   175   330   174   331 0.93 GGDEF domain
GAF_3                PF13492.1    129 seq1352_BIOID50993   -            341   2.1e-09   37.4   0.0   1   1     1e-12   3.5e-09   36.7   0.0     2   124    19   151    18   156 0.83 GAF domain
GAF_2                PF13185.1    148 seq1352_BIOID50993   -            341   1.6e-07   31.8   0.0   1   1   1.1e-10   3.8e-07   30.6   0.0     1   148    16   155    16   155 0.75 GAF domain
GAF                  PF01590.21   154 seq1352_BIOID50993   -            341   3.6e-05   23.8   0.0   1   1   2.1e-08   7.1e-05   22.8   0.0    85   153    97   153    18   154 0.76 GAF domain
Ribosomal_L9_C       PF03948.9     87 seq1354_BIOID50993   -            149   1.2e-26   92.4   1.8   1   1   2.9e-30     2e-26   91.7   1.2     2    87    63   149    62   149 0.97 Ribosomal protein L9, C-terminal domain
Ribosomal_L9_N       PF01281.14    48 seq1354_BIOID50993   -            149   7.6e-23   79.3   0.3   1   1   2.2e-26   1.5e-22   78.4   0.2     1    48     1    48     1    48 0.97 Ribosomal protein L9, N-terminal domain
Peripla_BP_3         PF13377.1    160 seq1356_BIOID50993   -            343   2.5e-44  150.9   0.0   1   1   1.4e-47   4.9e-44  150.0   0.0     1   160   178   339   178   339 0.95 Periplasmic binding protein-like domain
Peripla_BP_1         PF00532.16   279 seq1356_BIOID50993   -            343   2.1e-36  125.4   0.0   1   1   8.3e-40   2.8e-36  125.0   0.0     2   259    70   317    69   335 0.91 Periplasmic binding proteins and sugar binding domain of LacI family
LacI                 PF00356.16    46 seq1356_BIOID50993   -            343   1.6e-19   69.0   0.9   1   1     8e-23   2.7e-19   68.3   0.6     1    46    13    58    13    58 0.98 Bacterial regulatory proteins, lacI family
Peripla_BP_4         PF13407.1    258 seq1356_BIOID50993   -            343   3.5e-14   52.6   0.0   1   1   5.9e-17     2e-13   50.1   0.0     1   257    72   320    72   321 0.86 Periplasmic binding protein domain
YbjM                 PF11045.3    125 seq1359_BIOID50993   -            125   5.5e-63  210.1   9.7   1   1   4.5e-67   6.1e-63  210.0   6.7     1   124     1   124     1   125 0.99 Putative inner membrane protein of Enterobacteriaceae
Glyco_hydro_1        PF00232.13   455 seq1360_BIOID50993   -            476    2e-132  441.5   0.3   1   1  1.8e-136  2.5e-132  441.2   0.2     4   454     5   472     2   473 0.92 Glycosyl hydrolase family 1
NLPC_P60             PF00877.14   105 seq1361_BIOID50993   -            257   3.3e-31  107.0   0.0   1   1   8.7e-35     6e-31  106.2   0.0     1   105   139   249   139   249 0.98 NlpC/P60 family
DUF484               PF04340.7    225 seq1362_BIOID50993   -            235   1.1e-89  299.6   0.4   1   1   9.5e-94   1.3e-89  299.4   0.3     1   224    10   232    10   233 0.99 Protein of unknown function, DUF484
MFS_1                PF07690.11   354 seq1363_BIOID50993   -            416   1.6e-25   89.5  61.2   1   2   3.7e-20   2.5e-16   59.2  19.0     1   224    22   237    22   242 0.81 Major Facilitator Superfamily
MFS_1                PF07690.11   354 seq1363_BIOID50993   -            416   1.6e-25   89.5  61.2   2   2   7.4e-13     5e-09   35.2  19.8    10   179   237   409   232   415 0.80 Major Facilitator Superfamily
MFS_3                PF05977.8    524 seq1363_BIOID50993   -            416   4.8e-21   74.3  33.9   1   1   9.1e-25   6.2e-21   73.9  23.5     9   396    16   400    12   414 0.89 Transmembrane secretion effector
GGDEF                PF00990.16   161 seq1368_BIOID50993   -           1105   3.8e-45  153.2   0.3   1   1   4.2e-48   7.2e-45  152.3   0.2     1   160   682   838   682   839 0.97 GGDEF domain
MASE1                PF05231.9    299 seq1368_BIOID50993   -           1105   1.4e-33  116.0  42.2   1   1   8.4e-37   1.4e-33  116.0  29.3     2   298    19   294    18   295 0.88 MASE1
PAS_9                PF13426.1    104 seq1368_BIOID50993   -           1105   1.8e-29  102.1   0.0   1   2   1.3e-15   2.2e-12   47.1   0.0     3   104   314   416   312   416 0.96 PAS domain
PAS_9                PF13426.1    104 seq1368_BIOID50993   -           1105   1.8e-29  102.1   0.0   2   2   3.7e-12   6.4e-09   36.0   0.0     2   104   566   670   565   670 0.92 PAS domain
PAS_3                PF08447.6     91 seq1368_BIOID50993   -           1105   5.2e-26   90.4   0.0   1   2   9.6e-13   1.6e-09   37.5   0.0     4    89   327   409   324   411 0.93 PAS fold
PAS_3                PF08447.6     91 seq1368_BIOID50993   -           1105   5.2e-26   90.4   0.0   2   2   1.3e-13   2.3e-10   40.3   0.0     2    91   452   537   451   537 0.96 PAS fold
PAS_4                PF08448.5    110 seq1368_BIOID50993   -           1105   5.7e-24   84.1   0.0   1   2   4.4e-10   7.5e-07   29.0   0.0     7   110   314   419   309   419 0.90 PAS fold
PAS_4                PF08448.5    110 seq1368_BIOID50993   -           1105   5.7e-24   84.1   0.0   2   2   1.1e-13     2e-10   40.5   0.0     1   109   561   672   561   673 0.94 PAS fold
PAS                  PF00989.19   113 seq1368_BIOID50993   -           1105   2.4e-23   81.9   0.1   1   2   1.7e-12     3e-09   36.5   0.0     2   113   303   414   302   414 0.91 PAS fold
PAS                  PF00989.19   113 seq1368_BIOID50993   -           1105   2.4e-23   81.9   0.1   2   2   5.8e-11   9.9e-08   31.6   0.0     7   113   561   668   555   668 0.94 PAS fold
EAL                  PF00563.15   236 seq1368_BIOID50993   -           1105   1.2e-18   67.4   0.3   1   1   1.8e-21   3.1e-18   65.9   0.2    37   234   896  1088   891  1090 0.92 EAL domain
PAS_8                PF13188.1     64 seq1368_BIOID50993   -           1105   5.6e-12   44.9   0.0   1   2   4.4e-07   0.00075   19.1   0.0     2    51   303   358   302   371 0.72 PAS domain
PAS_8                PF13188.1     64 seq1368_BIOID50993   -           1105   5.6e-12   44.9   0.0   2   2   1.6e-07   0.00027   20.5   0.0     1    52   555   607   555   619 0.80 PAS domain
Phage_integrase      PF00589.17   173 seq1369_BIOID50993   -            298   4.6e-50  169.5   0.0   1   1   1.1e-53   7.7e-50  168.8   0.0     3   172   114   281   112   282 0.97 Phage integrase family
Phage_integr_N       PF02899.12    84 seq1369_BIOID50993   -            298   7.9e-27   93.1   0.7   1   1   2.9e-30     2e-26   91.8   0.5     1    83     8    90     8    91 0.98 Phage integrase, N-terminal SAM-like domain
DUF1418              PF07214.7     96 seq1370_BIOID50993   -             95   2.8e-42  142.1   1.9   1   1   2.3e-46   3.1e-42  141.9   1.3     1    96     1    95     1    95 0.99 Protein of unknown function (DUF1418)
SPOR                 PF05036.8     76 seq1373_BIOID50993   -            319   3.8e-17   62.1   0.4   1   1   1.3e-20   1.8e-16   59.9   0.0     3    72   246   312   244   315 0.91 Sporulation related domain
Nitroreductase       PF00881.19   165 seq1378_BIOID50993   -            240   1.7e-22   79.8   0.2   1   1   2.6e-26   3.5e-22   78.8   0.2     3   165    10   159     8   159 0.78 Nitroreductase family
IgaA                 PF07095.6    706 seq1381_BIOID50993   -            711         0 1235.1   0.0   1   1         0         0 1234.9   0.0     1   705     1   706     1   707 1.00 Intracellular growth attenuator protein IgaA
HAD_2                PF13419.1    176 seq1382_BIOID50993   -            238   2.1e-19   70.3   0.1   1   1   5.9e-23   2.7e-19   69.9   0.0     1   176    13   207    13   207 0.74 Haloacid dehalogenase-like hydrolase
Hydrolase_like       PF13242.1     75 seq1382_BIOID50993   -            238   4.6e-09   35.7   0.0   1   1   2.2e-12   9.9e-09   34.6   0.0     2    50   161   209   160   223 0.93 HAD-hyrolase-like
Hydrolase            PF00702.21   204 seq1382_BIOID50993   -            238   1.5e-08   35.2   0.0   1   1   4.8e-12   2.2e-08   34.7   0.0     1   202    10   199    10   201 0.71 haloacid dehalogenase-like hydrolase
DAGK_prokar          PF01219.14   104 seq1384_BIOID50993   -            122   5.5e-39  131.8   8.1   1   1   4.6e-43   6.3e-39  131.6   5.6     2   104    16   118    15   118 0.99 Prokaryotic diacylglycerol kinase
RimK                 PF08443.6    190 seq1385_BIOID50993   -            300   6.9e-82  273.4   0.0   1   1   3.1e-85   8.6e-82  273.1   0.0     1   190    97   286    97   286 1.00 RimK-like ATP-grasp domain
GSH-S_ATP            PF02955.11   174 seq1385_BIOID50993   -            300     8e-19   67.3   0.2   1   1   4.3e-22   1.2e-18   66.7   0.1    13   163   115   265   103   276 0.84 Prokaryotic glutathione synthetase, ATP-grasp domain
ATP-grasp_4          PF13535.1    184 seq1385_BIOID50993   -            300   1.3e-14   54.2   0.0   1   1   6.7e-18   1.8e-14   53.7   0.0     1   177    96   263    96   268 0.82 ATP-grasp domain
ATP-grasp_3          PF02655.9    161 seq1385_BIOID50993   -            300   2.2e-09   37.2   0.0   1   1   1.3e-12   3.5e-09   36.6   0.0     1   156    97   263    97   266 0.79 ATP-grasp domain
OrfB_IS605           PF01385.14   227 seq1386_BIOID50993   -            402   4.3e-51  173.3   4.1   1   1   1.3e-54   5.7e-51  172.9   2.8     1   224    69   275    69   278 0.98 Probable transposase
OrfB_Zn_ribbon       PF07282.6     69 seq1386_BIOID50993   -            402   2.9e-25   87.6   0.7   1   1   6.3e-29   2.9e-25   87.6   0.5     1    67   304   371   304   373 0.98 Putative transposase DNA-binding domain
HTH_OrfB_IS605       PF12323.3     46 seq1386_BIOID50993   -            402   1.5e-14   52.9   0.7   1   1   7.6e-18   3.5e-14   51.7   0.5     1    46     1    48     1    48 0.96 Helix-turn-helix domain
Proteasome           PF00227.21   190 seq1387_BIOID50993   -            176   1.5e-25   89.4   0.2   1   1     2e-29   2.8e-25   88.6   0.1     5   186     2   168     2   172 0.94 Proteasome subunit
TonB_dep_Rec         PF00593.19   276 seq1388_BIOID50993   -            747   7.1e-28   98.1  10.2   1   1     1e-31   7.1e-28   98.1   7.1     1   276   510   746   510   746 0.98 TonB dependent receptor
Plug                 PF07715.10   108 seq1388_BIOID50993   -            747     2e-21   76.2   0.1   1   1   6.6e-25   4.5e-21   75.0   0.1     2   107    76   180    75   181 0.94 TonB-dependent Receptor Plug Domain
LexA_DNA_bind        PF01726.11    65 seq1394_BIOID50993   -            202   6.6e-32  108.7   0.1   1   1   1.5e-35   1.1e-31  108.1   0.1     1    65     1    65     1    65 0.99 LexA DNA binding domain
Peptidase_S24        PF00717.18    70 seq1394_BIOID50993   -            202   8.9e-17   60.3   0.8   1   1   1.9e-20   1.3e-16   59.8   0.5     1    68   114   180   114   182 0.96 Peptidase S24-like
UvrD_C               PF13361.1    319 seq1395_BIOID50993   -            738   1.3e-99  333.6   0.0   1   1  7.5e-103   1.7e-99  333.2   0.0     1   318   295   634   295   635 0.98 UvrD-like helicase C-terminal domain
UvrD-helicase        PF00580.16   315 seq1395_BIOID50993   -            738   2.1e-76  257.0   0.0   1   1   2.7e-79   6.1e-76  255.6   0.0     1   314    28   289    28   290 0.98 UvrD/REP helicase N-terminal domain
AAA_19               PF13245.1     76 seq1395_BIOID50993   -            738   5.6e-14   51.5   0.2   1   1   8.5e-17   1.9e-13   49.8   0.1     1    75    34   111    34   112 0.85 Part of AAA domain
UvrD_C_2             PF13538.1    104 seq1395_BIOID50993   -            738   7.3e-11   42.0   0.0   1   1   7.4e-14   1.7e-10   40.8   0.0    54   103   561   630   509   631 0.77 Family description
AAA_2                PF07724.9    171 seq1396_BIOID50993   -            443   5.3e-52  176.0   0.7   1   2   6.4e-10   1.5e-06   28.1   0.0     5    66    52   113    49   115 0.92 AAA domain (Cdc48 subfamily)
AAA_2                PF07724.9    171 seq1396_BIOID50993   -            443   5.3e-52  176.0   0.7   2   2   3.9e-46   8.9e-43  146.0   0.1    10   171   188   329   170   329 0.89 AAA domain (Cdc48 subfamily)
AAA                  PF00004.24   132 seq1396_BIOID50993   -            443     2e-16   60.2   0.1   1   2   2.2e-10   5.1e-07   29.8   0.0     1    57    53   107    53   142 0.72 ATPase family associated with various cellular activities (AAA)
AAA                  PF00004.24   132 seq1396_BIOID50993   -            443     2e-16   60.2   0.1   2   2   9.6e-10   2.2e-06   27.7   0.0    39   130   226   332   188   334 0.73 ATPase family associated with various cellular activities (AAA)
AAA_5                PF07728.9    139 seq1396_BIOID50993   -            443   7.8e-08   32.0   0.3   1   1   1.4e-09   3.3e-06   26.7   0.0     1    99    52   149    52   206 0.77 AAA domain (dynein-related subfamily)
ClpB_D2-small        PF10431.4     81 seq1396_BIOID50993   -            443   2.3e-06   27.3   0.8   1   1     7e-09   1.6e-05   24.6   0.0     1    62   335   405   335   411 0.90 C-terminal, D2-small domain, of ClpB protein
UPF0118              PF01594.11   327 seq1399_BIOID50993   -            291   1.6e-64  217.8  29.1   1   1   1.3e-68   1.8e-64  217.7  20.2    43   326     2   275     1   276 0.99 Domain of unknown function DUF20
YbjN                 PF10722.4    127 seq1401_BIOID50993   -            158   6.8e-14   51.8   0.2   1   1   5.8e-18   7.9e-14   51.6   0.2     2   123     9   132     8   136 0.97 Putative bacterial sensory transduction regulator
Chorismate_bind      PF00425.13   257 seq1402_BIOID50993   -            391     2e-68  230.3   0.0   1   1   1.8e-72   2.5e-68  230.0   0.0     2   257   126   380   125   380 0.97 chorismate binding enzyme
MatE                 PF01554.13   162 seq1403_BIOID50993   -            459   4.6e-39  133.5  30.5   1   2   8.5e-35   1.2e-30  106.2   5.9     1   161    35   195    35   196 0.99 MatE
MatE                 PF01554.13   162 seq1403_BIOID50993   -            459   4.6e-39  133.5  30.5   2   2   2.5e-13   3.5e-09   36.3   6.9     2   143   259   400   259   422 0.91 MatE
SBP_bac_8            PF13416.1    281 seq1406_BIOID50993   -            420   2.6e-37  128.9   3.0   1   1   1.3e-40   3.7e-37  128.4   2.1     3   280    96   386    94   387 0.86 Bacterial extracellular solute-binding protein
SBP_bac_6            PF13343.1    242 seq1406_BIOID50993   -            420   1.4e-27   96.4   1.1   1   1   5.3e-31   1.4e-27   96.4   0.8     5   216   130   368   125   399 0.85 Bacterial extracellular solute-binding protein
SBP_bac_1            PF01547.20   314 seq1406_BIOID50993   -            420     6e-17   62.2   6.5   1   1   3.4e-20   9.4e-17   61.5   4.5    17   311    94   353    83   356 0.75 Bacterial extracellular solute-binding protein
SBP_bac_11           PF13531.1    231 seq1406_BIOID50993   -            420     2e-07   30.8   0.1   1   1   4.9e-10   1.3e-06   28.0   0.0    15   226    94   359    82   363 0.77 Bacterial extracellular solute-binding protein
HAD_2                PF13419.1    176 seq1408_BIOID50993   -            237   1.6e-22   80.5   0.1   1   1     3e-26     2e-22   80.1   0.1     1   174    28   205    28   206 0.86 Haloacid dehalogenase-like hydrolase
UbiA                 PF01040.13   257 seq1412_BIOID50993   -            308   7.6e-37  126.7  21.2   1   1   7.3e-41     1e-36  126.4  14.7     1   225    21   273    21   306 0.76 UbiA prenyltransferase family
AMP-binding          PF00501.23   418 seq1416_BIOID50993   -            536   4.5e-86  288.7   0.0   1   1   7.8e-90   5.3e-86  288.4   0.0     1   417    50   461    50   462 0.95 AMP-binding enzyme
DUF4009              PF13193.1     41 seq1416_BIOID50993   -            536     8e-08   31.4   0.1   1   1   3.6e-11   2.4e-07   29.9   0.0     1    29   501   529   501   535 0.92 Domain of unknown function (DUF4009)
DUF2819              PF10995.3    317 seq1418_BIOID50993   -            439    2e-129  430.8   0.0   1   1  1.8e-133  2.5e-129  430.5   0.0     2   317    79   390    78   390 0.99 Protein of unknown function (DUF2819)
FKBP_C               PF00254.23    94 seq1419_BIOID50993   -            206   3.6e-27   94.0   0.0   1   1   9.7e-31   6.6e-27   93.2   0.0     5    94   117   203   114   203 0.96 FKBP-type peptidyl-prolyl cis-trans isomerase
FKBP_N               PF01346.13   124 seq1419_BIOID50993   -            206   1.2e-23   83.3   0.0   1   1   2.2e-27   1.5e-23   83.0   0.0    17   124     5   108     1   108 0.96 Domain amino terminal to FKBP-type peptidyl-prolyl isomerase
HTH_6                PF01418.12    77 seq1422_BIOID50993   -            135   2.1e-33  113.7   0.0   1   1   2.2e-37     3e-33  113.2   0.0     1    76     1    76     1    77 0.99 Helix-turn-helix domain, rpiR family
ABC_tran             PF00005.22   118 seq1423_BIOID50993   -            265   1.1e-20   74.1   0.0   1   1   2.3e-24   1.6e-20   73.5   0.0     1   118    51   176    51   176 0.94 ABC transporter
S4                   PF01479.20    48 seq1424_BIOID50993   -            133   7.9e-13   47.5   0.0   1   1   9.3e-17   1.3e-12   46.8   0.0     1    46     9    53     9    55 0.95 S4 domain
CsbD                 PF05532.7     53 seq1425_BIOID50993   -             69   1.5e-21   75.6   8.3   1   1   1.3e-25   1.8e-21   75.4   5.8     1    53     4    56     4    56 0.97 CsbD-like
SIS                  PF01380.17   131 seq1429_BIOID50993   -            143   1.3e-19   70.0   0.1   1   1   2.2e-23   1.5e-19   69.7   0.1    26   130     3   106     1   107 0.94 SIS domain
SIS_2                PF13580.1    138 seq1429_BIOID50993   -            143   9.5e-09   34.9   0.1   1   1   2.4e-12   1.6e-08   34.2   0.0    99   138    25    64    12    64 0.89 SIS domain
HSP33                PF01430.14   280 seq1430_BIOID50993   -            294   1.4e-97  326.0   0.0   1   1  1.2e-101   1.6e-97  325.8   0.0     1   279     6   275     6   276 0.96 Hsp33 protein
ABC_tran             PF00005.22   118 seq1431_BIOID50993   -            404   1.5e-27   96.1   0.0   1   1   8.1e-31   2.8e-27   95.3   0.0     1   117    86   204    86   205 0.93 ABC transporter
TOBE_2               PF08402.5     75 seq1431_BIOID50993   -            404   3.9e-19   68.2   0.0   1   1   2.9e-22   9.8e-19   67.0   0.0     1    75   322   402   322   402 0.93 TOBE domain
Methyltransf_6       PF03737.10   154 seq1433_BIOID50993   -            161   4.3e-55  185.6   0.4   1   1   3.5e-59   4.8e-55  185.5   0.2     1   153     1   152     1   153 0.99 Demethylmenaquinone methyltransferase
Response_reg         PF00072.19   112 seq1435_BIOID50993   -            229   1.1e-29  102.5   0.0   1   1   2.4e-33   1.6e-29  102.0   0.0     1   112     5   117     5   117 0.97 Response regulator receiver domain
Trans_reg_C          PF00486.23    77 seq1435_BIOID50993   -            229   5.8e-28   96.5   0.0   1   1   1.4e-31   9.6e-28   95.8   0.0     2    77   151   225   149   225 0.95 Transcriptional regulatory protein, C terminal
AA_permease          PF00324.16   479 seq1437_BIOID50993   -            467  2.5e-118  395.3  47.9   1   1  4.2e-122  2.8e-118  395.1  33.2     1   474    27   465    27   467 0.98 Amino acid permease
AA_permease_2        PF13520.1    426 seq1437_BIOID50993   -            467   5.6e-51  173.2  50.2   1   1   1.1e-54   7.3e-51  172.9  34.8     8   419    30   446    26   459 0.85 Amino acid permease
Phage_CI_repr        PF07022.8     66 seq1438_BIOID50993   -            210   7.3e-33  112.3   0.0   1   1   9.1e-37   1.2e-32  111.6   0.0     1    66    14    78    14    78 0.98 Bacteriophage CI repressor helix-turn-helix domain
Peripla_BP_2         PF01497.13   238 seq1442_BIOID50993   -            296   9.9e-27   93.4   0.0   1   1   8.3e-31   1.1e-26   93.2   0.0     1   235    38   270    38   273 0.94 Periplasmic binding protein
HSP70                PF00012.15   602 seq1443_BIOID50993   -            450   6.5e-25   86.9   0.0   1   2   5.2e-19   7.1e-15   53.8   0.0     2   207     3   228     2   259 0.76 Hsp70 protein
HSP70                PF00012.15   602 seq1443_BIOID50993   -            450   6.5e-25   86.9   0.0   2   2   8.8e-12   1.2e-07   29.9   0.0   250   352   329   423   305   448 0.80 Hsp70 protein
PK                   PF00224.16   348 seq1444_BIOID50993   -            527  3.2e-143  476.4   5.2   1   1  6.5e-147  4.4e-143  475.9   3.6     2   345    53   394    52   397 0.98 Pyruvate kinase, barrel domain
PK_C                 PF02887.11   117 seq1444_BIOID50993   -            527   1.7e-31  108.0   1.5   1   1   7.7e-35   5.3e-31  106.4   1.1     2   116   410   524   409   525 0.98 Pyruvate kinase, alpha/beta domain
DUF2636              PF11120.3     62 seq1447_BIOID50993   -             63   5.2e-33  112.2   0.6   1   1   4.2e-37   5.7e-33  112.1   0.4     1    62     2    63     2    63 0.99 Protein of unknown function (DUF2636)
DUF3260              PF11658.3    518 seq1450_BIOID50993   -            559  5.9e-234  776.8   0.0   1   1    5e-238  6.8e-234  776.6   0.0     2   518    24   554    23   554 0.99 Protein of unknown function (DUF3260)
Isochorismatase      PF00857.15   174 seq1452_BIOID50993   -            285   5.9e-38  130.3   0.0   1   1   1.1e-41   7.6e-38  130.0   0.0     2   173    32   204    31   205 0.97 Isochorismatase family
PP-binding           PF00550.20    67 seq1452_BIOID50993   -            285   2.5e-08   33.9   0.0   1   1   9.9e-12   6.8e-08   32.5   0.0     2    62   217   275   216   280 0.86 Phosphopantetheine attachment site
Phage_integrase      PF00589.17   173 seq1453_BIOID50993   -            338   4.5e-34  117.4   0.2   1   1   1.3e-37   1.8e-33  115.5   0.1     2   173   175   324   174   324 0.93 Phage integrase family
DUF3329              PF11808.3     90 seq1454_BIOID50993   -            431   1.1e-31  108.5   6.1   1   1   8.1e-35   1.8e-31  107.9   4.2     2    90     4    92     3    92 0.98 Domain of unknown function (DUF3329)
HATPase_c            PF02518.21   111 seq1454_BIOID50993   -            431   3.6e-30  103.8   0.0   1   1   2.9e-33   6.7e-30  102.9   0.0     2   110   314   423   313   424 0.98 Histidine kinase-, DNA gyrase B-, and HSP90-like ATPase
HisKA                PF00512.20    68 seq1454_BIOID50993   -            431   1.7e-20   72.6   1.4   1   1   1.4e-23   3.3e-20   71.7   0.3     2    67   204   268   203   269 0.97 His Kinase A (phospho-acceptor) domain
PAS                  PF00989.19   113 seq1454_BIOID50993   -            431   3.8e-11   42.6   0.0   1   1   3.7e-14   8.4e-11   41.5   0.0     2   113    99   194    98   194 0.95 PAS fold
HATPase_c_2          PF13581.1    125 seq1454_BIOID50993   -            431   5.8e-08   32.4   0.0   1   1   4.8e-11   1.1e-07   31.5   0.0    30   114   316   408   282   420 0.83 Histidine kinase-like ATPase domain
HATPase_c_3          PF13589.1    137 seq1454_BIOID50993   -            431   4.7e-06   26.1   0.0   1   1   3.4e-09   7.8e-06   25.4   0.0     3    93   318   410   316   429 0.79 Histidine kinase-, DNA gyrase B-, and HSP90-like ATPase
DUF2713              PF10897.3    246 seq1455_BIOID50993   -            246  2.9e-165  547.3   7.2   1   1  2.4e-169  3.3e-165  547.2   5.0     1   246     1   246     1   246 1.00 Protein of unknown function (DUF2713)
Peptidase_C26        PF07722.8    217 seq1457_BIOID50993   -            254   3.3e-69  232.5   0.0   1   1   5.6e-73   3.8e-69  232.3   0.0     1   217     8   224     8   224 0.96 Peptidase C26
GATase               PF00117.23   192 seq1457_BIOID50993   -            254   8.2e-12   44.8   0.0   1   1   1.6e-15   1.1e-11   44.4   0.0    43   190    62   241    31   243 0.69 Glutamine amidotransferase class-I
CorA                 PF01544.13   292 seq1461_BIOID50993   -            316   4.9e-56  189.7   0.4   1   1   4.4e-60     6e-56  189.5   0.2     4   292    26   312    24   312 0.95 CorA-like Mg2+ transporter protein
FecCD                PF01032.13   311 seq1462_BIOID50993   -            660  6.9e-145  481.5  85.8   1   2   3.4e-73   4.6e-69  232.5  27.5     7   310    13   324     7   325 0.93 FecCD transport family
FecCD                PF01032.13   311 seq1462_BIOID50993   -            660  6.9e-145  481.5  85.8   2   2   6.1e-80   8.4e-76  254.6  26.6     2   311   358   657   347   657 0.94 FecCD transport family
BPD_transp_1         PF00528.17   185 seq1463_BIOID50993   -            317   7.1e-24   84.2  18.8   1   1   5.2e-28   7.1e-24   84.2  13.0     1   183   117   313   113   315 0.91 Binding-protein-dependent transport system inner membrane component
GntR                 PF00392.16    64 seq1465_BIOID50993   -            258   6.7e-23   79.7   0.2   1   1   1.9e-26   1.3e-22   78.8   0.1     1    64     9    72     9    72 0.99 Bacterial regulatory proteins, gntR family
FCD                  PF07729.7    125 seq1465_BIOID50993   -            258   9.3e-19   67.8   5.0   1   1   2.1e-22   1.4e-18   67.2   3.5     1   125    96   220    96   220 0.90 FCD domain
GerE                 PF00196.14    58 seq1466_BIOID50993   -            241   2.9e-10   39.1   0.7   1   1   3.8e-14   5.2e-10   38.3   0.5     4    57   154   207   152   208 0.95 Bacterial regulatory proteins, luxR family
adh_short_C2         PF13561.1    243 seq1467_BIOID50993   -            258   4.2e-29  101.9   0.1   1   1   1.2e-32   5.3e-29  101.6   0.1     3   242    24   254    22   255 0.93 Enoyl-(Acyl carrier protein) reductase
adh_short            PF00106.20   167 seq1467_BIOID50993   -            258   1.9e-27   96.1   8.8   1   1   2.6e-30   1.2e-26   93.5   6.1     2   164    17   170    16   173 0.89 short chain dehydrogenase
KR                   PF08659.5    181 seq1467_BIOID50993   -            258   8.9e-11   41.6   8.2   1   1   3.4e-13   1.5e-09   37.6   5.5    54   160    55   165    17   183 0.90 KR domain
Cupin_2              PF07883.6     71 seq1469_BIOID50993   -            185     9e-18   63.4   0.1   1   1   5.2e-21   1.4e-17   62.8   0.1     2    69   111   178   110   180 0.94 Cupin domain
HTH_3                PF01381.17    55 seq1469_BIOID50993   -            185   1.1e-14   53.9   0.4   1   1   5.9e-18   1.6e-14   53.3   0.2     2    55    13    66    12    66 0.97 Helix-turn-helix
HTH_31               PF13560.1     64 seq1469_BIOID50993   -            185     1e-10   41.4   0.0   1   1     6e-14   1.6e-10   40.8   0.0     3    60     9    65     7    68 0.95 Helix-turn-helix domain
HTH_19               PF12844.2     64 seq1469_BIOID50993   -            185   1.7e-10   40.6   0.0   1   1     1e-13   2.7e-10   40.0   0.0     1    62     9    70     9    72 0.96 Helix-turn-helix domain
CRS1_YhbY            PF01985.16    84 seq1474_BIOID50993   -             97   1.7e-29  101.5   1.1   1   1   1.4e-33   1.9e-29  101.3   0.8     1    84     3    86     3    86 0.99 CRS1 / YhbY (CRM) domain
BPD_transp_1         PF00528.17   185 seq1476_BIOID50993   -            281   1.9e-14   53.4  20.7   1   1   1.4e-18   1.9e-14   53.4  14.3     3   184    81   273    79   274 0.86 Binding-protein-dependent transport system inner membrane component
GerE                 PF00196.14    58 seq1478_BIOID50993   -            225   1.9e-15   55.7   0.1   1   1   2.5e-19   3.4e-15   55.0   0.1     3    55   152   204   150   207 0.95 Bacterial regulatory proteins, luxR family
FGGY_N               PF00370.16   245 seq1481_BIOID50993   -            481   5.8e-84  281.1   0.1   1   1   1.2e-87   8.3e-84  280.6   0.1    17   245     1   232     1   232 0.99 FGGY family of carbohydrate kinases, N-terminal domain
FGGY_C               PF02782.11   197 seq1481_BIOID50993   -            481   8.3e-63  211.4   0.5   1   1   3.6e-66   2.4e-62  209.9   0.7     1   197   241   431   241   431 0.96 FGGY family of carbohydrate kinases, C-terminal domain
DUF1471              PF07338.8     56 seq1482_BIOID50993   -            314   4.1e-62  205.5   5.4   1   3   2.8e-22   3.9e-18   64.7   0.0     2    56    34    90    33    90 0.98 Protein of unknown function (DUF1471)
DUF1471              PF07338.8     56 seq1482_BIOID50993   -            314   4.1e-62  205.5   5.4   2   3     3e-22   4.1e-18   64.6   0.1     3    56   119   174   117   174 0.98 Protein of unknown function (DUF1471)
DUF1471              PF07338.8     56 seq1482_BIOID50993   -            314   4.1e-62  205.5   5.4   3   3   3.1e-26   4.3e-22   77.3   0.1     2    56   259   314   258   314 0.99 Protein of unknown function (DUF1471)
DUF4065              PF13274.1     99 seq1485_BIOID50993   -            190   3.2e-17   62.9   0.0   1   1   4.2e-21   5.7e-17   62.0   0.0     1    92    27   137    27   146 0.87 Protein of unknown function (DUF4065)
4HBT                 PF03061.17    79 seq1487_BIOID50993   -            137   7.5e-17   61.1   0.1   1   1   8.9e-21   1.2e-16   60.4   0.1     1    79    50   127    50   127 0.98 Thioesterase superfamily
SNARE_assoc          PF09335.6    123 seq1488_BIOID50993   -            220   1.6e-22   79.8   5.4   1   1   1.2e-26   1.6e-22   79.8   3.7     1   123    48   174    48   174 0.96 SNARE associated Golgi protein
Aldo_ket_red         PF00248.16   283 seq1490_BIOID50993   -            346   5.2e-75  251.7   0.0   1   1   4.4e-79     6e-75  251.5   0.0     2   282    28   332    27   333 0.96 Aldo/keto reductase family
Aldedh               PF00171.17   462 seq1491_BIOID50993   -            527  2.8e-170  566.5   0.0   1   1  2.3e-174  3.1e-170  566.3   0.0     4   462    63   521    60   521 0.97 Aldehyde dehydrogenase family
Branch_AA_trans      PF05525.8    428 seq1493_BIOID50993   -            439  5.8e-158  525.8  32.2   1   1  4.9e-162  6.6e-158  525.6  22.3     3   427     8   429     6   430 0.99 Branched-chain amino acid transport protein
Trp_Tyr_perm         PF03222.8    394 seq1502_BIOID50993   -            444   4.2e-05   22.4  38.4   1   1   5.5e-09   7.6e-05   21.5  26.6     7   374    42   425    38   436 0.76 Tryptophan/tyrosine permease family
DUF2593              PF10767.4    144 seq1503_BIOID50993   -            162   7.6e-72  239.5   6.3   1   1   6.3e-76   8.7e-72  239.4   4.3     2   144    20   162    19   162 0.99 Protein of unknown function (DUF2593)
CstA                 PF02554.9    376 seq1504_BIOID50993   -            701  4.9e-156  518.9  29.1   1   1  7.1e-160  4.9e-156  518.9  20.1     1   359    32   420    32   436 0.95 Carbon starvation protein CstA
DUF4161              PF13722.1    127 seq1504_BIOID50993   -            701   1.8e-46  157.4   7.5   1   1   2.7e-50   1.8e-46  157.4   5.2     3   127   467   596   464   596 0.98 C-terminal domain on CstA (DUF4161)
PEPCK_ATP            PF01293.15   467 seq1505_BIOID50993   -            540  2.4e-216  718.6   0.0   1   1    2e-220  2.8e-216  718.4   0.0     3   467    21   493    19   493 0.98 Phosphoenolpyruvate carboxykinase
Peptidase_S13        PF02113.10   444 seq1506_BIOID50993   -            477  2.3e-178  593.1   0.0   1   1  3.9e-182  2.6e-178  592.9   0.0     2   443    20   468    19   469 0.99 D-Ala-D-Ala carboxypeptidase 3 (S13) family
Beta-lactamase2      PF13354.1    197 seq1506_BIOID50993   -            477   2.7e-09   36.6   0.3   1   1   7.8e-12   5.3e-08   32.4   0.1    27   195   261   441   252   442 0.75 Beta-lactamase enzyme family
SecD-TM1             PF13721.1    101 seq1507_BIOID50993   -            127   2.7e-16   59.5   0.0   1   1   2.6e-20   3.6e-16   59.1   0.0    11   101    17   105     8   105 0.91 SecD export protein N-terminal TM region
Phage_integrase      PF00589.17   173 seq1509_BIOID50993   -            423   2.1e-22   79.5   0.3   1   1   7.9e-26   5.4e-22   78.1   0.0     2   169   232   396   231   399 0.90 Phage integrase family
DUF4102              PF13356.1     89 seq1509_BIOID50993   -            423   1.5e-22   79.1   0.0   1   1   6.8e-26   4.7e-22   77.5   0.0     1    87    22   112    22   114 0.91 Domain of unknown function (DUF4102)
AA_permease_2        PF13520.1    426 seq1511_BIOID50993   -            460   1.4e-79  267.5  39.9   1   1   1.2e-83   1.6e-79  267.2  27.7     1   420     5   441     5   449 0.91 Amino acid permease
Sigma54_activat      PF00158.21   168 seq1512_BIOID50993   -            328   3.2e-63  212.0   0.1   1   1   9.3e-67   4.2e-63  211.6   0.0     3   168     6   173     4   173 0.96 Sigma-54 interaction domain
HTH_8                PF02954.14    42 seq1512_BIOID50993   -            328   1.6e-08   33.8   0.5   1   1   3.5e-12   1.6e-08   33.8   0.3     7    40   284   317   280   319 0.92 Bacterial regulatory protein, Fis family
tRNA_U5-meth_tr      PF05958.6    352 seq1513_BIOID50993   -            375   1.7e-19   69.6   0.0   1   1   3.7e-20   1.3e-16   60.1   0.0   172   351   208   374   183   375 0.90 tRNA (Uracil-5-)-methyltransferase
Methyltransf_31      PF13847.1    152 seq1513_BIOID50993   -            375     3e-09   36.5   0.0   1   1   1.6e-12   5.4e-09   35.7   0.0     5    67   235   295   233   346 0.87 Methyltransferase domain
Methyltransf_26      PF13659.1    117 seq1513_BIOID50993   -            375     2e-07   30.9   0.0   1   1   1.1e-10   3.7e-07   30.0   0.0     4    80   237   310   234   369 0.88 Methyltransferase domain
MTS                  PF05175.9    170 seq1513_BIOID50993   -            375   6.2e-06   25.6   0.0   1   1   2.9e-09   9.9e-06   24.9   0.0    32   109   234   311   209   329 0.83 Methyltransferase small domain
CorA                 PF01544.13   292 seq1514_BIOID50993   -             39   1.6e-08   33.8   1.3   1   1   1.3e-12   1.8e-08   33.7   0.9   256   292     1    35     1    35 0.98 CorA-like Mg2+ transporter protein
DUF1090              PF06476.7    115 seq1515_BIOID50993   -            122   6.8e-38  128.7  16.9   1   1   6.2e-42   8.4e-38  128.4  11.7     2   114     7   116     5   117 0.92 Protein of unknown function (DUF1090)
FBPase_glpX          PF03320.8    309 seq1516_BIOID50993   -            379  8.4e-135  448.2   7.6   1   1  7.1e-139  9.8e-135  448.0   5.3     2   309    46   365    45   365 0.99 Bacterial fructose-1,6-bisphosphatase, glpX-encoded
DUF1435              PF07256.7     78 seq1518_BIOID50993   -             91   7.7e-39  131.4   8.6   1   1   6.8e-43   9.3e-39  131.1   6.0     1    78    14    91    14    91 0.99 Protein of unknown function (DUF1435)
AA_permease          PF00324.16   479 seq1521_BIOID50993   -            457  4.2e-103  345.1  48.2   1   1  7.3e-107    5e-103  344.8  33.4     1   474    15   451    15   455 0.96 Amino acid permease
AA_permease_2        PF13520.1    426 seq1521_BIOID50993   -            457   1.1e-47  162.4  56.6   1   1   1.8e-51   1.2e-47  162.2  39.2     2   425    12   442    11   445 0.88 Amino acid permease
DUF883               PF05957.8     94 seq1522_BIOID50993   -            101   1.1e-31  108.9   1.7   1   1   9.3e-36   1.3e-31  108.7   1.2     2    94     9   101     8   101 0.99 Bacterial protein of unknown function (DUF883)
DAO                  PF01266.19   358 seq1523_BIOID50993   -            426   5.5e-72  242.5   0.2   1   1   2.8e-75   6.3e-72  242.3   0.1     1   358    29   381    29   381 0.96 FAD dependent oxidoreductase
Thi4                 PF01946.12   230 seq1523_BIOID50993   -            426   1.7e-07   30.4   0.2   1   1   1.4e-10   3.1e-07   29.6   0.1     9    64    19    75    12   102 0.91 Thi4 family
NAD_binding_8        PF13450.1     68 seq1523_BIOID50993   -            426   2.2e-06   27.4   0.7   1   1   3.9e-09   8.8e-06   25.5   0.5     1    42    32    71    32    88 0.82 NAD(P)-binding Rossmann-like domain
FAD_binding_3        PF01494.14   356 seq1523_BIOID50993   -            426     7e-06   25.2   0.6   1   1   3.1e-09     7e-06   25.2   0.4     2    33    28    59    27    68 0.94 FAD binding domain
FAD_binding_2        PF00890.19   421 seq1523_BIOID50993   -            426   2.1e-05   23.4   0.6   1   1   1.5e-08   3.4e-05   22.7   0.5     1    43    29    71    29    82 0.85 FAD binding domain
adh_short_C2         PF13561.1    243 seq1525_BIOID50993   -            294   7.6e-30  104.3   0.0   1   1   1.9e-33   8.7e-30  104.1   0.0     5   241    58   290    55   292 0.92 Enoyl-(Acyl carrier protein) reductase
adh_short            PF00106.20   167 seq1525_BIOID50993   -            294   3.3e-26   92.0   0.2   1   1     9e-30   4.1e-26   91.7   0.1     3   166    52   217    50   218 0.95 short chain dehydrogenase
KR                   PF08659.5    181 seq1525_BIOID50993   -            294   2.3e-08   33.7   0.0   1   1   6.9e-12   3.2e-08   33.3   0.0     4   167    53   221    51   234 0.77 KR domain
DUF1469              PF07332.6    121 seq1528_BIOID50993   -            134     1e-25   89.6   7.5   1   1   8.4e-30   1.1e-25   89.5   5.2     6   120    19   129    14   130 0.97 Protein of unknown function (DUF1469)
FliE                 PF02049.13    97 seq1529_BIOID50993   -            113   1.4e-23   82.6   5.3   1   1   1.9e-27   2.5e-23   81.7   3.7     5    97    21   113    10   113 0.93 Flagellar hook-basal body complex protein FliE
Voltage_CLC          PF00654.15   355 seq1532_BIOID50993   -            473   1.4e-90  303.8  35.9   1   1   1.1e-92   1.5e-88  297.1  20.9     2   354    89   437    88   438 0.94 Voltage gated chloride channel
YscJ_FliF            PF01514.12   207 seq1536_BIOID50993   -            548   1.7e-47  161.1   1.3   1   1   3.4e-51   2.4e-47  160.6   0.3     9   201    32   225    21   232 0.91 Secretory protein of YscJ/FliF family
YscJ_FliF_C          PF08345.6    160 seq1536_BIOID50993   -            548   3.8e-38  130.8   0.2   1   1     1e-41     7e-38  129.9   0.1     1   160   259   418   259   418 0.88 Flagellar M-ring protein C-terminal
YqjK                 PF13997.1     73 seq1537_BIOID50993   -             99   3.6e-30  103.8   9.8   1   1   3.3e-34   4.5e-30  103.5   6.8     1    73    14    86    14    86 0.99 YqjK-like protein
adh_short            PF00106.20   167 seq1538_BIOID50993   -            240   4.5e-16   59.1   0.2   1   1   1.3e-19     6e-16   58.6   0.1     3   166     9   170     8   171 0.87 short chain dehydrogenase
adh_short_C2         PF13561.1    243 seq1538_BIOID50993   -            240   8.1e-08   32.2   0.0   1   1   2.2e-11     1e-07   31.9   0.0     8   192    18   193    13   238 0.73 Enoyl-(Acyl carrier protein) reductase
KR                   PF08659.5    181 seq1538_BIOID50993   -            240   2.9e-07   30.2   0.5   1   1   1.1e-10   5.1e-07   29.4   0.3     4   172    10   175     8   184 0.85 KR domain
NAD_binding_1        PF00175.16   109 seq1539_BIOID50993   -            248   5.6e-17   62.1   0.0   1   1   1.2e-20   8.1e-17   61.6   0.0     1   109   111   223   111   223 0.89 Oxidoreductase NAD-binding domain
FAD_binding_6        PF00970.19    99 seq1539_BIOID50993   -            248   3.1e-10   39.9   0.0   1   1     9e-14   6.1e-10   38.9   0.0     9    90    14    90     6    98 0.85 Oxidoreductase FAD-binding domain
DoxX                 PF07681.7     85 seq1540_BIOID50993   -            160   6.2e-18   64.8  12.8   1   1   1.5e-21   1.1e-17   64.1   8.9     2    84    39   117    38   118 0.98 DoxX
AraC_binding         PF02311.14   136 seq1541_BIOID50993   -            309   1.3e-25   89.5   0.5   1   1   3.8e-29   1.3e-25   89.5   0.3     4   136    40   177    37   177 0.91 AraC-like ligand binding domain
HTH_AraC             PF00165.18    42 seq1541_BIOID50993   -            309   3.2e-22   77.5   0.0   1   2   1.6e-12   5.6e-09   35.4   0.0     2    41   204   244   203   245 0.91 Bacterial regulatory helix-turn-helix proteins, AraC family
HTH_AraC             PF00165.18    42 seq1541_BIOID50993   -            309   3.2e-22   77.5   0.0   2   2   1.9e-13   6.5e-10   38.4   0.0     1    41   256   294   256   295 0.96 Bacterial regulatory helix-turn-helix proteins, AraC family
HTH_18               PF12833.2     81 seq1541_BIOID50993   -            309   2.9e-19   68.8   0.5   1   1   2.3e-22   7.9e-19   67.4   0.0     1    80   217   295   217   296 0.97 Helix-turn-helix domain
DUF466               PF04328.8     65 seq1542_BIOID50993   -             65   6.6e-31  105.8   0.7   1   1   5.2e-35   7.1e-31  105.7   0.5     1    65     1    64     1    65 0.96 Protein of unknown function (DUF466)
Aminotran_3          PF00202.16   339 seq1544_BIOID50993   -            421  2.7e-107  358.4   0.8   1   1  4.9e-111  3.4e-107  358.1   0.5     3   338    27   359    25   360 0.97 Aminotransferase class-III
Alpha-amylase        PF00128.19   316 seq1546_BIOID50993   -            605   3.5e-78  263.1   0.0   1   1   6.9e-82   4.7e-78  262.6   0.0     1   316   178   494   178   494 0.96 Alpha amylase, catalytic domain
Alpha-amylase_N      PF02903.9    120 seq1546_BIOID50993   -            605   6.4e-09   35.7   0.0   1   1     2e-12   1.4e-08   34.6   0.0     5   108     4   105     1   115 0.82 Alpha amylase, N-terminal ig-like domain
GST_N_2              PF13409.1     70 seq1549_BIOID50993   -            328   1.5e-23   82.4   0.0   1   1   9.4e-27   3.2e-23   81.3   0.0     1    70    62   159    62   159 0.85 Glutathione S-transferase, N-terminal domain
GST_C_2              PF13410.1     69 seq1549_BIOID50993   -            328   3.9e-14   52.1   0.0   1   1   2.3e-17     8e-14   51.1   0.0     1    54   203   256   203   280 0.89 Glutathione S-transferase, C-terminal domain
GST_C                PF00043.20    95 seq1549_BIOID50993   -            328   8.7e-07   28.7   0.0   1   1   4.2e-10   1.4e-06   28.0   0.0    20    67   200   247   167   281 0.76 Glutathione S-transferase, C-terminal domain
DNA_III_psi          PF03603.8    128 seq1551_BIOID50993   -            137   3.4e-45  152.9   0.1   1   1   2.8e-49   3.8e-45  152.7   0.1     1   128     1   128     1   128 0.99 DNA polymerase III psi subunit
Trans_reg_C          PF00486.23    77 seq1552_BIOID50993   -            251   1.2e-20   73.0   0.2   1   1   6.4e-24   4.3e-20   71.2   0.0     2    77   170   245   169   245 0.98 Transcriptional regulatory protein, C terminal
Response_reg         PF00072.19   112 seq1552_BIOID50993   -            251   2.7e-20   72.3   0.1   1   1   6.2e-24   4.2e-20   71.7   0.0     2   111    17   124    16   125 0.97 Response regulator receiver domain
HlyD_2               PF12700.2    328 seq1554_BIOID50993   -            464   2.8e-26   92.3   1.8   1   1     1e-29   3.6e-26   91.9   1.2     9   328   123   425   115   425 0.82 HlyD family secretion protein
HlyD                 PF00529.15   306 seq1554_BIOID50993   -            464   2.1e-22   79.6  16.4   1   1   8.1e-26   2.8e-22   79.3  11.2     1   241   135   360   135   425 0.85 HlyD family secretion protein
HlyD_3               PF13437.1    105 seq1554_BIOID50993   -            464   9.1e-17   61.2   4.0   1   1   1.5e-14   5.2e-11   42.6   0.6     1   101   246   351   246   356 0.93 HlyD family secretion protein
Biotin_lipoyl_2      PF13533.1     50 seq1554_BIOID50993   -            464   7.5e-14   51.0   6.2   1   1   2.4e-16   8.4e-13   47.6   0.2     2    50   136   184   135   184 0.97 Biotin-lipoyl like
Fe-S_biosyn          PF01521.15    91 seq1555_BIOID50993   -            114   4.3e-29   99.9   0.0   1   1   3.7e-33     5e-29   99.7   0.0     1    91     9   100     9   100 0.99 Iron-sulphur cluster biosynthesis
Acetyltransf_1       PF00583.19    83 seq1556_BIOID50993   -            148   1.1e-19   70.1   0.0   1   1   1.1e-22   1.6e-19   69.5   0.0     4    82    48   120    45   121 0.92 Acetyltransferase (GNAT) family
FR47                 PF08445.5     86 seq1556_BIOID50993   -            148   6.3e-13   48.1   0.1   1   1   5.7e-16   8.6e-13   47.7   0.0    17    81    59   124    42   130 0.82 FR47-like protein
Acetyltransf_10      PF13673.1    117 seq1556_BIOID50993   -            148   1.6e-12   47.4   0.1   1   1   1.4e-15   2.2e-12   47.0   0.1    22   117    18   120     8   120 0.86 Acetyltransferase (GNAT) domain
Acetyltransf_7       PF13508.1     79 seq1556_BIOID50993   -            148   3.4e-11   43.0   0.0   1   1     3e-14   4.6e-11   42.6   0.0     8    78    45   121    38   122 0.86 Acetyltransferase (GNAT) domain
Acetyltransf_4       PF13420.1    155 seq1556_BIOID50993   -            148   1.6e-08   34.5   0.0   1   1   1.3e-11   1.9e-08   34.2   0.0    32   148    23   134     5   141 0.82 Acetyltransferase (GNAT) domain
Acetyltransf_8       PF13523.1    152 seq1556_BIOID50993   -            148   7.4e-08   32.2   0.1   1   1   1.5e-09   2.3e-06   27.4   0.0    75   138    61   122     4   127 0.78 Acetyltransferase (GNAT) domain
Acetyltransf_3       PF13302.1    142 seq1556_BIOID50993   -            148   7.8e-07   29.3   0.1   1   1   1.8e-09   2.7e-06   27.6   0.1    67   142    49   121     3   121 0.73 Acetyltransferase (GNAT) domain
Acetyltransf_9       PF13527.1    128 seq1556_BIOID50993   -            148     3e-06   26.9   0.0   1   1   3.7e-09   5.7e-06   26.1   0.0    74   127    64   122    49   123 0.89 Acetyltransferase (GNAT) domain
Acetyltransf_6       PF13480.1    142 seq1556_BIOID50993   -            148   1.6e-05   24.7   0.0   1   1   1.4e-08   2.1e-05   24.4   0.0    73   131    42   100    17   107 0.90 Acetyltransferase (GNAT) domain
PLA1                 PF02253.10   260 seq1557_BIOID50993   -            289   1.6e-93  312.8   5.0   1   1   1.4e-97   1.9e-93  312.5   3.4     8   260    39   286    33   286 0.98 Phospholipase A1
SNARE_assoc          PF09335.6    123 seq1558_BIOID50993   -            254     2e-19   69.8   2.2   1   1   1.5e-23     2e-19   69.8   1.6     1   121    36   159    36   161 0.92 SNARE associated Golgi protein
FliG_C               PF01706.11   110 seq1560_BIOID50993   -            336   2.8e-31  107.6  14.2   1   1   4.6e-34   3.2e-30  104.2   2.4     1   110   219   328   219   328 0.99 FliG C-terminal domain
HypA                 PF01155.14   113 seq1561_BIOID50993   -            120   9.1e-33  112.2   6.4   1   1   7.4e-37     1e-32  112.0   4.4     1   112     5   117     5   118 0.98 Hydrogenase expression/synthesis hypA family
HxlR                 PF01638.12    91 seq1562_BIOID50993   -            126   1.8e-32  110.7   0.1   1   1   2.8e-36   3.8e-32  109.6   0.0     2    89    29   116    28   118 0.97 HxlR-like helix-turn-helix
HAD_2                PF13419.1    176 seq1564_BIOID50993   -            225   1.6e-27   96.7   0.0   1   1   4.1e-31   1.9e-27   96.5   0.0     1   176     6   195     6   195 0.91 Haloacid dehalogenase-like hydrolase
Hydrolase_like       PF13242.1     75 seq1564_BIOID50993   -            225   1.2e-12   47.2   0.0   1   1     4e-16   1.8e-12   46.6   0.0     3    75   149   218   147   218 0.86 HAD-hyrolase-like
Hydrolase            PF00702.21   204 seq1564_BIOID50993   -            225   1.4e-11   45.2   0.3   1   1   1.5e-14   6.6e-11   43.0   0.2   107   204    78   189     3   189 0.74 haloacid dehalogenase-like hydrolase
Cys_Met_Meta_PP      PF01053.15   386 seq1568_BIOID50993   -            440  3.7e-122  407.2   0.0   1   1  3.1e-126  4.2e-122  407.0   0.0     1   385    52   436    52   437 0.97 Cys/Met metabolism PLP-dependent enzyme
HATPase_c            PF02518.21   111 seq1570_BIOID50993   -            433   1.9e-22   78.9   0.0   1   1   8.1e-26   3.7e-22   78.0   0.0     6   110   320   423   316   424 0.96 Histidine kinase-, DNA gyrase B-, and HSP90-like ATPase
HisKA                PF00512.20    68 seq1570_BIOID50993   -            433   6.3e-08   32.3   1.3   1   1   3.7e-11   1.7e-07   30.9   0.9     1    67   211   270   211   271 0.90 His Kinase A (phospho-acceptor) domain
HAMP                 PF00672.20    70 seq1570_BIOID50993   -            433   1.6e-06   28.0   0.0   1   1   3.6e-10   1.6e-06   28.0   0.0     3    69   140   206   139   207 0.90 HAMP domain
Aminotran_1_2        PF00155.16   363 seq1571_BIOID50993   -            386   9.2e-58  195.7   0.0   1   1   3.1e-61     1e-57  195.6   0.0     3   363    32   383    30   383 0.94 Aminotransferase class I and II
Cys_Met_Meta_PP      PF01053.15   386 seq1571_BIOID50993   -            386   4.6e-08   31.6   0.0   1   1   2.3e-11   7.8e-08   30.8   0.0    75   180    96   205    63   212 0.85 Cys/Met metabolism PLP-dependent enzyme
DegT_DnrJ_EryC1      PF01041.12   363 seq1571_BIOID50993   -            386   1.3e-05   24.2   0.0   1   1   9.1e-09   3.1e-05   23.0   0.0    46   146    97   202    86   204 0.88 DegT/DnrJ/EryC1/StrS aminotransferase family
Aminotran_5          PF00266.14   371 seq1571_BIOID50993   -            386   3.1e-05   22.7   0.0   1   1   1.3e-08   4.5e-05   22.2   0.0    46   165    74   189    48   236 0.80 Aminotransferase class-V
Bac_DnaA             PF00308.13   219 seq1572_BIOID50993   -            471  2.1e-100  334.7   0.2   1   1  1.1e-103  3.1e-100  334.1   0.1     2   218   137   353   136   354 0.99 Bacterial dnaA  protein
Bac_DnaA_C           PF08299.6     70 seq1572_BIOID50993   -            471   3.7e-35  119.5   0.1   1   1   3.6e-38   9.9e-35  118.1   0.1     1    70   379   448   379   448 0.99 Bacterial dnaA protein helix-turn-helix
DnaA_N               PF11638.3     65 seq1572_BIOID50993   -            471   1.3e-20   72.5   0.1   1   1   1.3e-23   3.5e-20   71.2   0.1     2    63     8    67     7    69 0.92 DnaA N-terminal domain
IstB_IS21            PF01695.12   178 seq1572_BIOID50993   -            471   7.1e-13   48.2   0.0   1   1   4.7e-16   1.3e-12   47.3   0.0    50   151   172   276   151   284 0.89 IstB-like ATP binding protein
AAA                  PF00004.24   132 seq1572_BIOID50993   -            471     2e-06   27.9   0.0   1   1   4.1e-09   1.1e-05   25.4   0.0     2   111   173   274   172   294 0.78 ATPase family associated with various cellular activities (AAA)
cobW                 PF02492.14   178 seq1574_BIOID50993   -            290   2.2e-48  163.9   0.0   1   1   2.1e-52   2.9e-48  163.5   0.0     2   177   106   267   105   268 0.98 CobW/HypB/UreG, nucleotide-binding domain
DUF805               PF05656.9    117 seq1575_BIOID50993   -            118   3.7e-35  120.1   2.7   1   1   3.1e-39   4.2e-35  119.9   1.9     1   116    10   114    10   115 0.98 Protein of unknown function (DUF805)
GreA_GreB_N          PF03449.10    74 seq1576_BIOID50993   -            158     1e-29  102.2   0.7   1   1   2.3e-33   1.6e-29  101.6   0.5     1    74     1    74     1    74 0.97 Transcription elongation factor, N-terminal
GreA_GreB            PF01272.14    77 seq1576_BIOID50993   -            158   1.3e-22   79.1   0.0   1   1   3.1e-26   2.2e-22   78.4   0.0     2    77    81   155    80   155 0.98 Transcription elongation factor, GreA/GreB, C-term
Dynamin_N            PF00350.18   168 seq1577_BIOID50993   -            742   7.9e-19   67.9   0.0   1   1     6e-22   2.7e-18   66.2   0.0     1   148    72   278    72   300 0.78 Dynamin family
MMR_HSR1             PF01926.18   114 seq1577_BIOID50993   -            742   3.5e-08   33.3   0.1   1   1   1.1e-10   5.2e-07   29.5   0.0     2   114    72   298    71   298 0.78 50S ribosome-binding GTPase
DUF1454              PF07305.7    200 seq1579_BIOID50993   -            199  1.4e-111  370.1   1.7   1   1  1.2e-115  1.6e-111  369.9   1.2     1   200     1   199     1   199 1.00 Protein of unknown function (DUF1454)
RQC                  PF09382.5    106 seq1581_BIOID50993   -            611   4.4e-28   96.9   0.0   1   1   3.5e-31   1.2e-27   95.6   0.0     1   104   413   514   413   516 0.97 RQC domain
Helicase_C           PF00271.26    78 seq1581_BIOID50993   -            611   4.6e-24   83.9   0.0   1   1   2.6e-24   8.9e-21   73.4   0.1     3    78   258   333   256   333 0.98 Helicase conserved C-terminal domain
HRDC                 PF00570.18    68 seq1581_BIOID50993   -            611   8.1e-24   83.0   0.1   1   1   6.4e-27   2.2e-23   81.6   0.0     2    68   535   601   534   601 0.97 HRDC domain
DEAD                 PF00270.24   173 seq1581_BIOID50993   -            611   2.6e-21   75.7   0.0   1   1   8.5e-24   2.9e-20   72.3   0.0     2   168    30   189    29   194 0.85 DEAD/DEAH box helicase
DEDD_Tnp_IS110       PF01548.12   144 seq1583_BIOID50993   -            326   4.2e-44  149.5   0.2   1   1   2.4e-47   1.7e-43  147.6   0.1     1   144     7   151     7   151 0.99 Transposase
Transposase_20       PF02371.11    87 seq1583_BIOID50993   -            326   1.1e-27   95.7   0.4   1   1     3e-31     2e-27   94.9   0.3     2    85   196   280   195   282 0.96 Transposase IS116/IS110/IS902 family
GTP_EFTU             PF00009.22   188 seq1584_BIOID50993   -            538     1e-44  152.1   0.0   1   1   3.4e-48   1.6e-44  151.5   0.0     3   187    22   286    20   287 0.92 Elongation factor Tu GTP binding domain
GTP_EFTU_D2          PF03144.20    74 seq1584_BIOID50993   -            538   2.8e-11   43.2   0.1   1   1   2.7e-14   1.2e-10   41.2   0.0     2    74   323   389   322   389 0.97 Elongation factor Tu domain 2
FliH                 PF02108.11   128 seq1585_BIOID50993   -            236   1.2e-30  105.9   0.1   1   1   2.3e-34   1.6e-30  105.5   0.1     2   128    97   221    96   221 0.97 Flagellar assembly protein FliH
ACR_tran             PF00873.14  1021 seq1586_BIOID50993   -           1040         0 1229.9  34.9   1   1         0         0 1229.7  24.2     2  1020    13  1022    12  1023 1.00 AcrB/AcrD/AcrF family
SecD_SecF            PF02355.11   189 seq1586_BIOID50993   -           1040   1.8e-08   33.6  32.6   1   1   1.6e-09   1.1e-05   24.6  10.9    36   183   348   495   338   501 0.82 Protein export membrane protein
Tex_N                PF09371.5    193 seq1587_BIOID50993   -            773   2.5e-80  268.2   0.4   1   1   1.1e-83   4.8e-80  267.2   0.3     1   192    10   201    10   202 0.99 Tex-like protein N-terminal domain
HHH_3                PF12836.2     65 seq1587_BIOID50993   -            773   2.6e-27   94.4   0.0   1   1   1.3e-30   5.9e-27   93.2   0.0     1    65   491   555   491   555 0.99 Helix-hairpin-helix motif
S1                   PF00575.18    74 seq1587_BIOID50993   -            773   4.3e-24   84.2   0.6   1   1   1.7e-27   7.8e-24   83.4   0.4     2    74   648   720   647   720 0.98 S1 RNA binding domain
polyprenyl_synt      PF00348.12   260 seq1589_BIOID50993   -            323   3.7e-90  301.1   0.0   1   1   3.2e-94   4.4e-90  300.9   0.0     2   257    32   282    31   285 0.97 Polyprenyl synthetase
HupF_HypC            PF01455.13    68 seq1590_BIOID50993   -             90   1.9e-25   88.4   0.2   1   1   1.7e-29   2.3e-25   88.2   0.1     1    68     1    72     1    72 0.98 HupF/HypC family
TIM                  PF00121.13   244 seq1591_BIOID50993   -            255   3.2e-93  311.1   1.0   1   1   2.6e-97   3.6e-93  311.0   0.7     1   243     4   245     4   246 0.97 Triosephosphate isomerase
PspA_IM30            PF04012.7    221 seq1592_BIOID50993   -            222   6.9e-48  162.8  32.6   1   1     6e-52   8.2e-48  162.5  22.6     1   220     2   217     2   219 0.97 PspA/IM30 family
Queuosine_synth      PF02547.10   341 seq1593_BIOID50993   -            356  2.2e-144  480.2   0.0   1   1  1.8e-148  2.5e-144  480.1   0.0     2   341     3   344     2   344 0.96 Queuosine biosynthesis protein
HypD                 PF01924.11   356 seq1594_BIOID50993   -            373  9.8e-154  511.2   0.0   1   1  8.2e-158  1.1e-153  511.0   0.0     5   355    13   368     9   369 0.96 Hydrogenase formation hypA family
Ter                  PF05472.6    290 seq1595_BIOID50993   -            309  9.8e-115  382.5   6.8   1   1    8e-119  1.1e-114  382.3   4.7     2   290     9   307     8   307 0.99 DNA replication terminus site-binding protein (Ter protein)
ATP-synt_ab          PF00006.20   215 seq1596_BIOID50993   -            445   2.5e-63  213.3   0.0   1   1   2.4e-67   3.3e-63  212.9   0.0     2   215   147   357   146   357 0.99 ATP synthase alpha/beta family, nucleotide-binding domain
DNA_pol3_beta        PF00712.14   120 seq1598_BIOID50993   -            366     5e-48  161.8   0.0   1   1   4.8e-46   2.2e-42  143.6   0.0     1   120     1   120     1   120 0.99 DNA polymerase III beta subunit, N-terminal domain
DNA_pol3_beta_2      PF02767.11   116 seq1598_BIOID50993   -            366   1.2e-47  160.6   0.0   1   1     6e-46   2.7e-42  143.3   0.0     1   116   129   243   129   243 0.99 DNA polymerase III beta subunit, central domain
DNA_pol3_beta_3      PF02768.10   121 seq1598_BIOID50993   -            366   1.2e-44  150.6   0.3   1   1     6e-48   2.7e-44  149.4   0.1     1   121   245   365   245   365 0.99 DNA polymerase III beta subunit, C-terminal domain
SNARE_assoc          PF09335.6    123 seq1599_BIOID50993   -            219   3.3e-19   69.1   5.8   1   1   2.4e-23   3.3e-19   69.1   4.0     1   122    48   173    48   174 0.96 SNARE associated Golgi protein
Pirin                PF02678.11   107 seq1603_BIOID50993   -            233   3.9e-21   74.8   0.0   1   1   5.3e-25   7.2e-21   73.9   0.0     2   107     4   119     3   119 0.95 Pirin
PspB                 PF06667.7     75 seq1604_BIOID50993   -             74   7.7e-32  108.9   0.4   1   1   6.1e-36   8.4e-32  108.8   0.3     1    74     1    73     1    74 0.97 Phage shock protein B
HTH_35               PF13693.1     78 seq1607_BIOID50993   -             92   2.6e-38  129.5   0.2   1   1   2.1e-42   2.9e-38  129.3   0.1     1    78     7    85     7    85 0.98 Winged helix-turn-helix DNA-binding
PspC                 PF04024.7     61 seq1608_BIOID50993   -            119   4.5e-19   67.5   0.4   1   1   4.2e-23   5.7e-19   67.2   0.2     1    60     7    68     7    69 0.92 PspC domain
Aminotran_1_2        PF00155.16   363 seq1609_BIOID50993   -            405   6.1e-47  160.2   0.0   1   1   1.6e-50   7.2e-47  159.9   0.0    30   353    58   387    33   391 0.88 Aminotransferase class I and II
DegT_DnrJ_EryC1      PF01041.12   363 seq1609_BIOID50993   -            405   3.2e-06   26.3   0.0   1   1   1.1e-09     5e-06   25.6   0.0    47   146   101   207    96   208 0.73 DegT/DnrJ/EryC1/StrS aminotransferase family
HD                   PF01966.17   122 seq1611_BIOID50993   -            443     4e-11   42.8   0.1   1   1     2e-14   1.3e-10   41.1   0.0     1    64     4    84     4   121 0.88 HD domain
TGT                  PF01702.13   238 seq1612_BIOID50993   -            375  2.9e-105  350.7   0.0   1   1  2.5e-109  3.5e-105  350.4   0.0     1   237   125   362   125   363 0.99 Queuine tRNA-ribosyltransferase
AIRS_C               PF02769.17   153 seq1613_BIOID50993   -            336   6.5e-24   84.5   2.0   1   1   1.6e-27   1.1e-23   83.8   1.4     2   149   166   313   165   315 0.95 AIR synthase related protein, C-terminal domain
AIRS                 PF00586.19    96 seq1613_BIOID50993   -            336   1.5e-13   50.6   2.4   1   1   5.2e-17   3.6e-13   49.4   0.1    10    96    44   132    35   132 0.90 AIR synthase related protein, N-terminal domain
Inositol_P           PF00459.20   271 seq1615_BIOID50993   -            246   5.8e-58  196.2   0.0   1   1     5e-62   6.9e-58  195.9   0.0     8   253     4   238     1   243 0.86 Inositol monophosphatase family
LysE                 PF01810.13   191 seq1616_BIOID50993   -            206   5.7e-54  182.1  12.2   1   1   4.9e-58   6.7e-54  181.9   8.5     2   190    14   205    13   206 0.98 LysE type translocator
Phageshock_PspD      PF09584.5     66 seq1617_BIOID50993   -             73   2.2e-31  107.2   4.5   1   1   1.8e-35   2.4e-31  107.0   3.1     1    64    10    71    10    73 0.98 Phage shock protein PspD (Phageshock_PspD)
SMC_N                PF02463.14   220 seq1618_BIOID50993   -            357   3.3e-41  140.8   0.0   1   1   8.7e-45     4e-41  140.5   0.0     2   218     3   354     2   356 0.97 RecF/RecN/SMC N terminal domain
AAA_23               PF13476.1    202 seq1618_BIOID50993   -            357   1.7e-09   38.2   0.0   1   1   6.4e-13   2.9e-09   37.4   0.0     1    88     5   143     5   247 0.64 AAA domain
AAA_21               PF13304.1    303 seq1618_BIOID50993   -            357   1.8e-07   31.3   0.0   1   1   4.3e-10     2e-06   27.8   0.0     1    33    25    59    25   100 0.70 AAA domain
YjcZ                 PF13990.1    270 seq1619_BIOID50993   -            292  3.6e-118  393.4   5.4   1   1    3e-122  4.1e-118  393.2   3.8     1   270    21   287    21   287 0.99 YjcZ-like protein
BON                  PF04972.12    64 seq1620_BIOID50993   -            201   1.7e-39  133.2  15.7   1   2   7.5e-23     1e-18   66.7   3.7     1    63    60   122    60   123 0.98 BON domain
BON                  PF04972.12    64 seq1620_BIOID50993   -            201   1.7e-39  133.2  15.7   2   2   1.3e-24   1.8e-20   72.3   1.8     1    62   139   200   139   201 0.97 BON domain
FliJ                 PF02050.11   123 seq1621_BIOID50993   -            144   4.5e-09   36.2   2.6   1   1   3.3e-13   4.5e-09   36.2   1.8    37   122    51   136    41   137 0.92 Flagellar FliJ protein
Rhodanese            PF00581.15   113 seq1623_BIOID50993   -            104   1.2e-14   54.5   0.0   1   1   1.1e-18   1.5e-14   54.1   0.0    16   109    23    96    20    99 0.88 Rhodanese-like domain
YbjQ_1               PF01906.12   105 seq1624_BIOID50993   -            107   3.1e-40  136.6   0.5   1   1   2.5e-44   3.4e-40  136.5   0.3     1   104     1   104     1   105 0.99 Putative heavy-metal-binding
CTP_transf_2         PF01467.21   157 seq1627_BIOID50993   -            131   3.6e-12   46.4   0.0   1   1   7.3e-16     5e-12   46.0   0.0     1   117     5   115     5   126 0.81 Cytidylyltransferase
Amidase_2            PF01510.20   132 seq1628_BIOID50993   -            276   1.2e-26   93.1   0.0   1   1   1.5e-30   2.1e-26   92.4   0.0     6   131    41   179    35   180 0.92 N-acetylmuramoyl-L-alanine amidase
Fe-ADH               PF00465.14   366 seq1629_BIOID50993   -            387   4.3e-88  295.3   0.1   1   1   7.4e-92     5e-88  295.0   0.1     1   351     9   363     9   377 0.91 Iron-containing alcohol dehydrogenase
Fe-ADH_2             PF13685.1    250 seq1629_BIOID50993   -            387   1.8e-13   50.2   0.1   1   1   3.3e-11   2.3e-07   30.3   0.0     4   101    16   111    13   114 0.81 Iron-containing alcohol dehydrogenase
Alpha-amylase        PF00128.19   316 seq1631_BIOID50993   -            139     6e-05   22.5   0.2   1   1   6.9e-09   9.4e-05   21.8   0.1    21    81    84   138    71   139 0.83 Alpha amylase, catalytic domain
DUF1328              PF07043.8     39 seq1632_BIOID50993   -             63   1.9e-12   46.8  24.5   1   1   1.7e-16   2.3e-12   46.5  17.0     1    39    16    54    16    54 0.99 Protein of unknown function (DUF1328)
Sigma54_activat      PF00158.21   168 seq1633_BIOID50993   -            692   4.3e-71  237.6   0.1   1   1   3.8e-74   7.4e-71  236.9   0.0     1   168   381   548   381   548 0.99 Sigma-54 interaction domain
GAF_3                PF13492.1    129 seq1633_BIOID50993   -            692   3.8e-18   65.7   0.0   1   1   6.6e-15   1.3e-11   44.5   0.0     1   129   202   346   202   346 0.85 GAF domain
GAF                  PF01590.21   154 seq1633_BIOID50993   -            692     7e-17   61.8   0.1   1   1   1.5e-14     3e-11   43.6   0.0     1   154   202   344   202   344 0.91 GAF domain
GAF_2                PF13185.1    148 seq1633_BIOID50993   -            692   1.1e-12   48.6   0.0   1   1   5.4e-12     1e-08   35.6   0.0     3   148   202   345   194   345 0.76 GAF domain
AAA_5                PF07728.9    139 seq1633_BIOID50993   -            692   5.2e-08   32.5   0.1   1   1   6.5e-11   1.3e-07   31.3   0.0     2   130   405   529   404   538 0.79 AAA domain (dynein-related subfamily)
AAA                  PF00004.24   132 seq1633_BIOID50993   -            692   3.3e-06   27.2   0.0   1   1   4.7e-09   9.2e-06   25.7   0.0     1   112   405   525   405   541 0.81 ATPase family associated with various cellular activities (AAA)
HTH_8                PF02954.14    42 seq1633_BIOID50993   -            692   7.6e-05   22.0   0.2   1   1   3.9e-08   7.6e-05   22.0   0.1     6    42   645   684   642   684 0.90 Bacterial regulatory protein, Fis family
HD_3                 PF13023.1    165 seq1634_BIOID50993   -            199   5.7e-18   65.0   0.6   1   1   1.6e-21   7.2e-18   64.7   0.4     2   144    11   159    10   180 0.83 HD domain
HD_2                 PF12917.2    214 seq1634_BIOID50993   -            199   9.1e-16   58.1   0.1   1   1   2.2e-19     1e-15   58.0   0.1     5   189     5   186     1   197 0.89 HD containing hydrolase-like enzyme
HD                   PF01966.17   122 seq1634_BIOID50993   -            199     9e-08   32.0   0.2   1   1   2.5e-11   1.1e-07   31.7   0.2     2   119    31   139    30   178 0.83 HD domain
YajC                 PF02699.10    83 seq1636_BIOID50993   -            110   3.5e-28   96.9   0.4   1   1   3.3e-32   4.5e-28   96.6   0.3     2    83    20   102    19   102 0.96 Preprotein translocase subunit
DNA_gyraseB          PF00204.20   173 seq1638_BIOID50993   -            804   1.6e-62  209.6   0.0   1   1   9.9e-66   3.4e-62  208.5   0.0     1   173   221   391   221   391 0.99 DNA gyrase B
DNA_gyraseB_C        PF00986.16    65 seq1638_BIOID50993   -            804   1.2e-30  104.9   0.2   1   1   9.3e-34   3.2e-30  103.5   0.1     3    65   731   793   729   793 0.96 DNA gyrase B subunit, carboxyl terminus
Toprim               PF01751.17    88 seq1638_BIOID50993   -            804   1.9e-23   82.0   0.0   1   1   1.7e-26   5.9e-23   80.4   0.0     1    88   419   532   419   532 0.96 Toprim domain
HATPase_c            PF02518.21   111 seq1638_BIOID50993   -            804   1.3e-20   73.0   0.2   1   1   7.7e-24   2.6e-20   72.0   0.1     2   110    32   173    31   174 0.95 Histidine kinase-, DNA gyrase B-, and HSP90-like ATPase
FeoA                 PF04023.9     74 seq1639_BIOID50993   -             75   3.5e-09   36.3   0.0   1   1     3e-13   4.1e-09   36.1   0.0     7    73     4    71     2    72 0.90 FeoA domain
Patatin              PF01734.17   204 seq1640_BIOID50993   -            357   5.1e-22   78.6   0.2   1   1   3.1e-25   4.2e-21   75.7   0.2     1   203    27   195    27   196 0.91 Patatin-like phospholipase
PDZ                  PF00595.19    81 seq1641_BIOID50993   -            474   3.1e-29  100.8   8.2   1   2   2.7e-19   9.1e-16   57.6   0.1     7    80   285   367   279   368 0.90 PDZ domain (Also known as DHR or GLGF)
PDZ                  PF00595.19    81 seq1641_BIOID50993   -            474   3.1e-29  100.8   8.2   2   2   3.7e-15   1.3e-11   44.4   2.2    11    81   394   463   385   463 0.89 PDZ domain (Also known as DHR or GLGF)
PDZ_2                PF13180.1     82 seq1641_BIOID50993   -            474   3.3e-26   90.8   2.8   1   2   1.2e-18   4.1e-15   55.3   0.0    12    82   300   380   285   380 0.88 PDZ domain
PDZ_2                PF13180.1     82 seq1641_BIOID50993   -            474   3.3e-26   90.8   2.8   2   2   3.7e-12   1.3e-08   34.5   0.6     4    59   399   454   396   469 0.90 PDZ domain
Trypsin_2            PF13365.1    120 seq1641_BIOID50993   -            474   8.2e-21   74.0   0.6   1   1   5.5e-24   1.9e-20   72.9   0.4     1   120   114   250   114   250 0.79 Trypsin-like peptidase domain
Trypsin              PF00089.21   220 seq1641_BIOID50993   -            474   1.4e-20   73.7   0.3   1   1   6.5e-24   2.2e-20   73.0   0.2    21   218   114   275    87   277 0.83 Trypsin
Sugar_tr             PF00083.19   451 seq1642_BIOID50993   -            500   8.8e-71  238.6  25.4   1   1   3.5e-74   1.2e-70  238.2  17.6     3   446    28   448    25   453 0.95 Sugar (and other) transporter
MFS_1                PF07690.11   354 seq1642_BIOID50993   -            500   5.1e-37  127.3  39.5   1   2   4.1e-30   1.4e-26   92.9  10.8     9   257    38   310    30   311 0.75 Major Facilitator Superfamily
MFS_1                PF07690.11   354 seq1642_BIOID50993   -            500   5.1e-37  127.3  39.5   2   2   2.2e-14   7.6e-11   41.2  14.2    38   171   301   437   299   467 0.79 Major Facilitator Superfamily
Osmo_CC              PF08946.5     46 seq1642_BIOID50993   -            500   3.7e-25   87.5   8.5   1   1   2.1e-28   7.2e-25   86.6   5.9     1    46   454   499   454   499 0.99 Osmosensory transporter coiled coil
ACR_tran             PF00873.14  1021 seq1645_BIOID50993   -           1025         0 1227.9  16.3   1   1         0         0 1227.7  11.3     2  1020     4  1008     3  1009 0.99 AcrB/AcrD/AcrF family
MMPL                 PF03176.10   333 seq1645_BIOID50993   -           1025   7.7e-14   51.0  20.2   1   2   6.4e-12   2.9e-08   32.6   6.0   138   313   327   501   226   521 0.83 MMPL family
MMPL                 PF03176.10   333 seq1645_BIOID50993   -           1025   7.7e-14   51.0  20.2   2   2   4.2e-09   1.9e-05   23.4   2.5    73   306   785  1012   687  1024 0.76 MMPL family
SecD_SecF            PF02355.11   189 seq1645_BIOID50993   -           1025     4e-12   45.6  20.4   1   2     2e-10   9.2e-07   28.1   6.7    35   186   336   489   317   492 0.80 Protein export membrane protein
SecD_SecF            PF02355.11   189 seq1645_BIOID50993   -           1025     4e-12   45.6  20.4   2   2   8.1e-09   3.7e-05   22.8   2.0    25   183   844  1005   831  1022 0.87 Protein export membrane protein
Abhydrolase_1        PF00561.15   230 seq1646_BIOID50993   -            340   2.3e-31  109.0   0.0   1   1   8.6e-35     3e-31  108.6   0.0     1   228    82   319    82   321 0.97 alpha/beta hydrolase fold
Hydrolase_4          PF12146.3     79 seq1646_BIOID50993   -            340     4e-24   84.1   0.5   1   1   1.9e-27   6.4e-24   83.4   0.3     3    79    42   122    40   122 0.90 Putative lysophospholipase
Abhydrolase_6        PF12697.2    228 seq1646_BIOID50993   -            340   3.5e-20   72.7   3.3   1   1   1.5e-23   5.2e-20   72.2   2.3     2   220    58   310    57   316 0.72 Alpha/beta hydrolase family
Abhydrolase_5        PF12695.2    142 seq1646_BIOID50993   -            340     3e-12   46.3   0.0   1   1   1.5e-15     5e-12   45.6   0.0     1   141    56   305    56   306 0.79 Alpha/beta hydrolase family
SecD-TM1             PF13721.1    101 seq1648_BIOID50993   -            615   1.4e-39  134.2   3.4   1   1   2.6e-41   8.8e-38  128.5   0.1     1   101     2   103     2   103 0.96 SecD export protein N-terminal TM region
SecD_SecF            PF02355.11   189 seq1648_BIOID50993   -            615   7.3e-16   57.7  10.3   1   1     4e-19   1.4e-15   56.9   7.1    14   184   434   602   427   606 0.90 Protein export membrane protein
MMPL                 PF03176.10   333 seq1648_BIOID50993   -            615   1.7e-08   33.4  12.2   1   1     5e-12   1.7e-08   33.4   8.5   180   299   481   601   458   612 0.81 MMPL family
Sec_GG               PF07549.9     29 seq1648_BIOID50993   -            615   3.8e-08   32.1   0.0   1   1     3e-11     1e-07   30.7   0.0     1    27   112   141   112   143 0.86 SecD/SecF GG Motif
FeoB_N               PF02421.13   189 seq1649_BIOID50993   -            773   2.8e-71  238.5   0.1   1   1   2.3e-74   5.3e-71  237.6   0.0     2   187     5   192     4   194 0.94 Ferrous iron transport protein B
Gate                 PF07670.9    109 seq1649_BIOID50993   -            773   7.2e-48  160.8  20.5   1   2   5.2e-18   1.2e-14   54.0   2.5     3   106   352   443   350   450 0.94 Nucleoside recognition
Gate                 PF07670.9    109 seq1649_BIOID50993   -            773   7.2e-48  160.8  20.5   2   2   2.7e-38   6.2e-35  119.2   0.3     1   107   512   689   512   691 0.99 Nucleoside recognition
FeoB_C               PF07664.7     54 seq1649_BIOID50993   -            773   3.2e-21   74.3   2.1   1   1   1.4e-24   3.2e-21   74.3   1.5     1    54   454   507   454   507 0.99 Ferrous iron transport protein B C terminus
MMR_HSR1             PF01926.18   114 seq1649_BIOID50993   -            773   2.1e-17   63.0   0.0   1   1   1.7e-20     4e-17   62.1   0.0     2   113     6   120     5   121 0.68 50S ribosome-binding GTPase
SRPRB                PF09439.5    181 seq1649_BIOID50993   -            773   3.7e-06   26.1   0.0   1   1   2.7e-09   6.1e-06   25.4   0.0     5    71     5    72     1   126 0.67 Signal recognition particle receptor beta subunit
DUF1107              PF06526.7     64 seq1653_BIOID50993   -             68   6.4e-31  105.8   0.8   1   1   5.1e-35     7e-31  105.7   0.5     1    64     1    64     1    64 0.99 Protein of unknown function (DUF1107)
DEDD_Tnp_IS110       PF01548.12   144 seq1655_BIOID50993   -            324   1.7e-34  118.3   0.0   1   1   1.1e-37   7.5e-34  116.3   0.0    23   144    26   149    13   149 0.96 Transposase
Transposase_20       PF02371.11    87 seq1655_BIOID50993   -            324   1.1e-27   95.8   0.4   1   1   2.9e-31     2e-27   94.9   0.3     2    85   194   278   193   280 0.96 Transposase IS116/IS110/IS902 family
Hexapep              PF00132.19    36 seq1656_BIOID50993   -            318     6e-25   85.4  47.2   1   4   2.1e-12   2.9e-08   32.7   2.0     1    34   107   140   107   140 0.95 Bacterial transferase hexapeptide (six repeats)
Hexapep              PF00132.19    36 seq1656_BIOID50993   -            318     6e-25   85.4  47.2   2   4   8.1e-10   1.1e-05   24.5   5.9     2    35   132   165   131   166 0.93 Bacterial transferase hexapeptide (six repeats)
Hexapep              PF00132.19    36 seq1656_BIOID50993   -            318     6e-25   85.4  47.2   3   4   8.7e-12   1.2e-07   30.8   1.4     1    34   209   242   209   244 0.93 Bacterial transferase hexapeptide (six repeats)
Hexapep              PF00132.19    36 seq1656_BIOID50993   -            318     6e-25   85.4  47.2   4   4   6.3e-08   0.00086   18.5   3.1     1    35   245   279   245   280 0.95 Bacterial transferase hexapeptide (six repeats)
Aldo_ket_red         PF00248.16   283 seq1657_BIOID50993   -            275   6.6e-56  189.0   0.1   1   1   5.8e-60     8e-56  188.8   0.0     2   282    18   261    17   262 0.96 Aldo/keto reductase family
TatD_DNase           PF01026.16   255 seq1658_BIOID50993   -            260   4.9e-68  229.0   0.0   1   1   4.1e-72   5.5e-68  228.8   0.0     1   255     6   257     6   257 0.98 TatD related DNase
Hydrolase_3          PF08282.7    254 seq1659_BIOID50993   -            266   2.7e-61  207.2   0.0   1   1   6.7e-65     3e-61  207.0   0.0     1   254     5   260     5   260 0.96 haloacid dehalogenase-like hydrolase
S6PP                 PF05116.8    247 seq1659_BIOID50993   -            266     4e-16   58.9   0.0   1   2     4e-09   1.8e-05   24.0   0.0     4    75     4    73     1    91 0.89 Sucrose-6F-phosphate phosphohydrolase
S6PP                 PF05116.8    247 seq1659_BIOID50993   -            266     4e-16   58.9   0.0   2   2   7.2e-12   3.3e-08   33.0   0.0   135   218   159   242   141   251 0.83 Sucrose-6F-phosphate phosphohydrolase
Hydrolase            PF00702.21   204 seq1659_BIOID50993   -            266   2.6e-11   44.3   0.1   1   1     2e-13   9.2e-10   39.2   0.1     2   204     3   226     2   226 0.59 haloacid dehalogenase-like hydrolase
SBP_bac_1            PF01547.20   314 seq1660_BIOID50993   -            430   2.3e-38  132.5   4.0   1   1   4.6e-42   3.1e-38  132.1   2.7     7   310    43   325    36   329 0.88 Bacterial extracellular solute-binding protein
SBP_bac_8            PF13416.1    281 seq1660_BIOID50993   -            430   3.9e-30  105.4   9.7   1   1   7.7e-34   5.2e-30  105.0   6.7     1   276    48   355    48   360 0.77 Bacterial extracellular solute-binding protein
Diacid_rec           PF05651.8    135 seq1662_BIOID50993   -             66   6.2e-24   83.8   1.0   1   1   4.9e-28   6.6e-24   83.7   0.7     5    70     1    66     1    66 0.98 Putative sugar diacid recognition
AhpC-TSA             PF00578.16   124 seq1664_BIOID50993   -            187   1.5e-33  114.9   0.1   1   1   4.3e-37     2e-33  114.6   0.1     4   123     7   133     4   134 0.94 AhpC/TSA family
Redoxin              PF08534.5    146 seq1664_BIOID50993   -            187   1.8e-13   50.1   0.0   1   1   4.7e-17   2.2e-13   49.9   0.0    15   140    18   146     4   152 0.84 Redoxin
1-cysPrx_C           PF10417.4     40 seq1664_BIOID50993   -            187   1.6e-06   27.4   0.1   1   1   6.5e-10     3e-06   26.6   0.1     1    31   154   182   154   186 0.88 C-terminal domain of 1-Cys peroxiredoxin
DUF3828              PF12883.2    120 seq1667_BIOID50993   -            308   8.4e-12   44.9   2.7   1   1   4.2e-11   2.8e-07   30.3   0.1     2   118    26   142    25   144 0.88 Protein of unknown function (DUF3828)
Lumazine_bd          PF12870.2    111 seq1667_BIOID50993   -            308   3.1e-07   30.3   3.1   1   1   1.8e-08   0.00012   21.9   0.1    66   110   240   283   196   284 0.92 Lumazine-binding domain
PMI_typeI            PF01238.16   373 seq1668_BIOID50993   -            417  2.9e-124  414.7   0.1   1   1  3.3e-127  2.3e-123  411.7   0.0     1   373    27   383    27   383 0.98 Phosphomannose isomerase type I
HTH_30               PF13556.1     59 seq1669_BIOID50993   -            276   1.4e-23   82.1   2.4   1   1   1.8e-26   2.5e-22   78.0   1.4     1    59   214   272   214   272 0.98 PucR C-terminal helix-turn-helix domain
SecD_SecF            PF02355.11   189 seq1672_BIOID50993   -            338   2.4e-68  228.9  10.7   1   1   5.3e-72   3.7e-68  228.3   7.4     4   188   132   316   129   317 0.97 Protein export membrane protein
Sec_GG               PF07549.9     29 seq1672_BIOID50993   -            338     2e-08   33.0   0.1   1   1   7.5e-12   5.2e-08   31.7   0.0     2    27    56    81    55    83 0.90 SecD/SecF GG Motif
EamA                 PF00892.15   126 seq1673_BIOID50993   -            299   3.3e-18   65.8  28.8   1   2   5.4e-10   7.4e-06   25.9   9.3     1   124     9   128     9   130 0.91 EamA-like transporter family
EamA                 PF00892.15   126 seq1673_BIOID50993   -            299   3.3e-18   65.8  28.8   2   2   2.7e-16   3.8e-12   46.2   5.2     1   123   149   274   149   277 0.89 EamA-like transporter family
ABC_tran             PF00005.22   118 seq1674_BIOID50993   -            375   8.1e-22   77.7   0.0   1   1   6.5e-25   2.2e-21   76.2   0.0     1   117    44   162    44   163 0.92 ABC transporter
TOBE                 PF03459.12    64 seq1674_BIOID50993   -            375     6e-07   29.3   0.0   1   1   4.6e-08   0.00016   21.6   0.0     4    64   305   362   303   362 0.96 TOBE domain
TOBE_2               PF08402.5     75 seq1674_BIOID50993   -            375   4.3e-06   26.5   0.0   1   1   3.1e-09   1.1e-05   25.2   0.0     2    75   290   363   289   363 0.89 TOBE domain
DUF3521              PF12035.3     35 seq1676_BIOID50993   -             66   7.2e-20   70.4   0.8   1   1   9.6e-24   1.3e-19   69.5   0.6     1    35     1    35     1    35 0.98 Protein of unknown function (DUF3521)
Pyr_redox_2          PF07992.9    200 seq1677_BIOID50993   -            531   1.5e-32  113.0   0.0   1   1   2.4e-34   4.7e-31  108.1   0.0     1   199   224   503   224   504 0.91 Pyridine nucleotide-disulphide oxidoreductase
Pyr_redox            PF00070.22    80 seq1677_BIOID50993   -            531   1.9e-14   53.6   7.3   1   1   1.4e-17   2.7e-14   53.2   0.3     1    75   367   437   367   442 0.93 Pyridine nucleotide-disulphide oxidoreductase
Pyr_redox_3          PF13738.1    203 seq1677_BIOID50993   -            531   3.9e-11   43.2   1.9   1   1   7.1e-13   1.4e-09   38.2   0.6    15   196   216   394   213   400 0.80 Pyridine nucleotide-disulphide oxidoreductase
Thioredoxin_3        PF13192.1     76 seq1677_BIOID50993   -            531   2.5e-08   33.4   0.0   1   1   3.9e-11   7.6e-08   31.9   0.0     4    74   132   205   129   207 0.82 Thioredoxin domain
FeoC                 PF09012.5     69 seq1678_BIOID50993   -             78   1.9e-15   56.1   0.4   1   1   3.3e-19   2.3e-15   55.9   0.3     1    65     3    69     3    75 0.92 FeoC like transcriptional regulator
TrmB                 PF01978.14    68 seq1678_BIOID50993   -             78   2.2e-06   27.1   0.0   1   1   4.3e-10   2.9e-06   26.7   0.0    17    59    10    53     7    56 0.92 Sugar-specific transcriptional regulator TrmB
MutS_V               PF00488.16   235 seq1679_BIOID50993   -            853  7.7e-105  349.3   0.0   1   1  4.6e-108  1.3e-104  348.6   0.0     1   234   567   798   567   799 0.99 MutS domain V
MutS_III             PF05192.13   204 seq1679_BIOID50993   -            853   3.1e-49  167.4   3.1   1   1   2.1e-52   5.7e-49  166.5   2.2     1   204   271   560   271   560 0.96 MutS domain III
MutS_I               PF01624.15   113 seq1679_BIOID50993   -            853   6.2e-44  148.5   0.0   1   1   6.1e-47   1.7e-43  147.1   0.0     1   112    11   122    11   123 0.99 MutS domain I
MutS_II              PF05188.12   137 seq1679_BIOID50993   -            853   1.9e-33  115.3   0.0   1   1   1.6e-36   4.5e-33  114.1   0.0     1   137   131   256   131   256 0.98 MutS domain II
MutS_IV              PF05190.13    92 seq1679_BIOID50993   -            853   3.6e-28   97.4   0.1   1   1   3.6e-31   9.9e-28   96.0   0.1     1    90   428   517   428   519 0.97 MutS family domain IV
DUF937               PF06078.6    137 seq1680_BIOID50993   -            132   7.2e-19   68.2   6.3   1   1   6.6e-23   9.1e-19   67.9   4.3    41   137     6   107     1   107 0.84 Bacterial protein of unknown function (DUF937)
BPD_transp_1         PF00528.17   185 seq1682_BIOID50993   -            293   7.9e-24   84.0  16.9   1   1   5.8e-28   7.9e-24   84.0  11.7     2   171    88   282    87   285 0.88 Binding-protein-dependent transport system inner membrane component
Transposase_31       PF04754.7    205 seq1685_BIOID50993   -            292   5.6e-84  280.4   0.0   1   1   5.7e-88   7.8e-84  280.0   0.0     1   204     8   209     8   210 0.99 Putative transposase, YhgA-like
Hydrolase_3          PF08282.7    254 seq1687_BIOID50993   -            270   3.9e-68  229.6   0.0   1   1   9.6e-72   4.4e-68  229.5   0.0     1   254     6   264     6   264 0.95 haloacid dehalogenase-like hydrolase
S6PP                 PF05116.8    247 seq1687_BIOID50993   -            270   3.5e-15   55.8   0.0   1   2   2.9e-08   0.00013   21.2   0.0     3    79     4    82     2   144 0.79 Sucrose-6F-phosphate phosphohydrolase
S6PP                 PF05116.8    247 seq1687_BIOID50993   -            270   3.5e-15   55.8   0.0   2   2     8e-12   3.6e-08   32.8   0.0   144   214   175   244   155   268 0.80 Sucrose-6F-phosphate phosphohydrolase
Hydrolase            PF00702.21   204 seq1687_BIOID50993   -            270   8.5e-09   36.1   0.9   1   1     1e-11   4.6e-08   33.7   0.7     1   204     3   232     3   232 0.59 haloacid dehalogenase-like hydrolase
Bac_surface_Ag       PF01103.18   323 seq1688_BIOID50993   -            577   1.3e-59  202.1   7.0   1   1   3.2e-63   2.2e-59  201.4   4.9     1   322   290   576   290   577 0.92 Surface antigen
Surf_Ag_VNR          PF07244.10    78 seq1688_BIOID50993   -            577     1e-15   57.7   0.3   1   1   9.2e-13   6.3e-09   36.0   0.0     1    67   189   249   189   263 0.83 Surface antigen variable number repeat
HNH                  PF01844.18    47 seq1689_BIOID50993   -            115   5.6e-10   38.8   8.2   1   1   5.6e-14   7.7e-10   38.3   5.7     1    47    27    75    27    75 0.98 HNH endonuclease
MFS_1                PF07690.11   354 seq1690_BIOID50993   -            471     3e-49  167.5  52.7   1   1   4.4e-53     3e-49  167.5  36.5     1   353    15   405    15   406 0.91 Major Facilitator Superfamily
MFS_3                PF05977.8    524 seq1690_BIOID50993   -            471   6.6e-10   37.6  14.1   1   1   9.6e-14   6.6e-10   37.6   9.8    20   187    20   183     6   247 0.85 Transmembrane secretion effector
DUF945               PF06097.6    459 seq1691_BIOID50993   -            502  4.7e-150  500.2  18.0   1   1  3.9e-154  5.3e-150  500.0  12.5     1   459     1   482     1   482 0.99 Bacterial protein of unknown function (DUF945)
Response_reg         PF00072.19   112 seq1692_BIOID50993   -            232   5.1e-29  100.4   0.4   1   1   1.2e-32     8e-29   99.8   0.3     1   112     4   112     4   112 0.98 Response regulator receiver domain
Trans_reg_C          PF00486.23    77 seq1692_BIOID50993   -            232   1.4e-21   76.0   0.0   1   1   5.1e-25   3.5e-21   74.7   0.0     1    77   152   228   152   228 0.95 Transcriptional regulatory protein, C terminal
BPD_transp_1         PF00528.17   185 seq1694_BIOID50993   -            280   2.2e-17   63.0  17.9   1   1   1.6e-21   2.2e-17   63.0  12.4     2   178    89   267    88   271 0.81 Binding-protein-dependent transport system inner membrane component
DUF3521              PF12035.3     35 seq1695_BIOID50993   -             40   8.5e-17   60.6   1.1   1   1   6.9e-21   9.5e-17   60.4   0.8     1    35     1    35     1    35 0.98 Protein of unknown function (DUF3521)
Abhydrolase_3        PF07859.8    211 seq1699_BIOID50993   -            327   1.1e-66  224.3   0.1   1   1     3e-70   1.3e-66  224.0   0.1     1   210   100   305   100   306 0.97 alpha/beta hydrolase fold
COesterase           PF00135.23   538 seq1699_BIOID50993   -            327   3.6e-08   32.4   0.1   1   1   2.3e-11     1e-07   30.9   0.0   110   225    84   187    71   200 0.88 Carboxylesterase family
DUF2424              PF10340.4    374 seq1699_BIOID50993   -            327   5.8e-05   21.7   0.0   1   1     2e-08   9.1e-05   21.1   0.0   114   240    90   214    67   248 0.77 Protein of unknown function (DUF2424)
TrmB                 PF01978.14    68 seq1700_BIOID50993   -            284   1.7e-18   65.9   0.1   1   1   6.2e-22   4.2e-18   64.6   0.1     3    68    25    90    23    90 0.98 Sugar-specific transcriptional regulator TrmB
Regulator_TrmB       PF11495.3    234 seq1700_BIOID50993   -            284   1.3e-08   34.0   0.0   1   1   2.8e-12   1.9e-08   33.4   0.0     2   109   123   225   122   259 0.87 Archaeal transcriptional regulator TrmB
Na_Ca_ex             PF01699.19   139 seq1702_BIOID50993   -            325   1.8e-53  179.7  23.9   1   2   2.3e-32   3.2e-28   97.9   6.3     1   138    13   142    13   143 0.98 Sodium/calcium exchanger protein
Na_Ca_ex             PF01699.19   139 seq1702_BIOID50993   -            325   1.8e-53  179.7  23.9   2   2     3e-29     4e-25   87.9   4.7     4   137   187   314   183   316 0.94 Sodium/calcium exchanger protein
Meth_synt_2          PF01717.13   324 seq1703_BIOID50993   -            753  3.8e-162  538.6   0.0   1   2   1.7e-10   1.2e-06   27.6   0.0   119   186   153   221   113   237 0.83 Cobalamin-independent synthase, Catalytic domain
Meth_synt_2          PF01717.13   324 seq1703_BIOID50993   -            753  3.8e-162  538.6   0.0   2   2  7.8e-157  5.3e-153  508.5   0.0     1   324   426   749   426   749 1.00 Cobalamin-independent synthase, Catalytic domain
Meth_synt_1          PF08267.7    311 seq1703_BIOID50993   -            753    1e-140  468.3   0.0   1   2  2.6e-129  1.8e-125  418.2   0.0     2   308     5   313     4   316 0.98 Cobalamin-independent synthase, N-terminal domain
Meth_synt_1          PF08267.7    311 seq1703_BIOID50993   -            753    1e-140  468.3   0.0   2   2   3.6e-14   2.5e-10   40.0   0.0   141   285   538   690   528   715 0.80 Cobalamin-independent synthase, N-terminal domain
HATPase_c            PF02518.21   111 seq1704_BIOID50993   -            457     1e-25   89.4   0.0   1   1   2.3e-28   7.9e-25   86.6   0.0     2   110   346   453   345   454 0.97 Histidine kinase-, DNA gyrase B-, and HSP90-like ATPase
HisKA                PF00512.20    68 seq1704_BIOID50993   -            457   9.8e-15   54.1   3.5   1   1   2.9e-18   9.8e-15   54.1   2.4     1    67   238   299   238   300 0.95 His Kinase A (phospho-acceptor) domain
HAMP                 PF00672.20    70 seq1704_BIOID50993   -            457   8.2e-13   48.2   0.1   1   1   2.4e-16   8.2e-13   48.2   0.1     2    70   165   234   164   234 0.96 HAMP domain
HATPase_c_3          PF13589.1    137 seq1704_BIOID50993   -            457   5.7e-07   29.1   0.0   1   1   3.4e-10   1.2e-06   28.1   0.0     3    82   350   424   348   430 0.88 Histidine kinase-, DNA gyrase B-, and HSP90-like ATPase
ADH_zinc_N           PF00107.21   130 seq1709_BIOID50993   -            350   3.8e-25   87.8   0.0   1   1   4.6e-29   6.3e-25   87.1   0.0     1   101   168   269   168   297 0.89 Zinc-binding dehydrogenase
Acetate_kinase       PF00871.12   388 seq1710_BIOID50993   -            400  1.6e-173  576.5   0.1   1   1  1.3e-177  1.8e-173  576.4   0.0     2   388     6   393     5   393 0.99 Acetokinase family
DeoC                 PF01791.4    236 seq1713_BIOID50993   -            259   3.8e-61  206.2   1.8   1   1     3e-65   4.1e-61  206.1   1.2     3   230    12   240    10   246 0.94 DeoC/LacD family aldolase
HATPase_c            PF02518.21   111 seq1714_BIOID50993   -            467   5.5e-25   87.1   0.0   1   1   2.6e-28   1.2e-24   86.0   0.0     1   111   349   460   349   460 0.98 Histidine kinase-, DNA gyrase B-, and HSP90-like ATPase
HAMP                 PF00672.20    70 seq1714_BIOID50993   -            467   1.5e-17   63.4   0.4   1   1   3.3e-21   1.5e-17   63.4   0.2     2    69   168   235   167   236 0.96 HAMP domain
HisKA                PF00512.20    68 seq1714_BIOID50993   -            467   9.5e-14   51.0   0.2   1   1   2.1e-17   9.5e-14   51.0   0.1     1    68   240   304   240   304 0.97 His Kinase A (phospho-acceptor) domain
MFS_1                PF07690.11   354 seq1715_BIOID50993   -            392   4.6e-40  137.3  82.2   1   2   2.8e-31   3.8e-27   94.8  30.7     2   343    19   345    18   347 0.89 Major Facilitator Superfamily
MFS_1                PF07690.11   354 seq1715_BIOID50993   -            392   4.6e-40  137.3  82.2   2   2   1.5e-19     2e-15   56.2  20.7     1   168   220   385   220   391 0.93 Major Facilitator Superfamily
Pribosyltran         PF00156.22   125 seq1716_BIOID50993   -            227   9.4e-10   38.1   0.0   1   1   1.1e-13   1.5e-09   37.4   0.0    45   124   141   223   136   224 0.82 Phosphoribosyl transferase domain
DUF1680              PF07944.7    520 seq1717_BIOID50993   -            622   8.6e-36  123.1   6.9   1   1   3.7e-39     5e-35  120.6   4.8    48   520    65   534    48   534 0.81 Putative glycosyl hydrolase of unknown function (DUF1680)
ADH_N                PF08240.7    109 seq1718_BIOID50993   -            412   4.1e-30  103.6   0.2   1   1     2e-33   9.1e-30  102.5   0.1     2   106    26   151    25   154 0.90 Alcohol dehydrogenase GroES-like domain
ADH_N_assoc          PF13823.1     23 seq1718_BIOID50993   -            412   3.7e-13   48.7   0.1   1   1   1.5e-16     7e-13   47.8   0.1     1    23     1    23     1    23 0.99 Alcohol dehydrogenase GroES-associated
ADH_zinc_N           PF00107.21   130 seq1718_BIOID50993   -            412   2.3e-12   46.4   0.2   1   1   4.5e-13     2e-09   36.9   0.0     1    69   197   268   197   286 0.90 Zinc-binding dehydrogenase
SIS                  PF01380.17   131 seq1719_BIOID50993   -            335   4.7e-34  116.6   0.1   1   1   1.6e-37   1.1e-33  115.5   0.0     2   131    53   184    52   184 0.97 SIS domain
CBS                  PF00571.23    57 seq1719_BIOID50993   -            335   3.6e-14   52.0   3.5   1   2   2.5e-09   1.7e-05   24.2   0.3     1    54   213   268   213   270 0.96 CBS domain
CBS                  PF00571.23    57 seq1719_BIOID50993   -            335   3.6e-14   52.0   3.5   2   2   5.6e-10   3.8e-06   26.3   0.4     2    54   281   332   280   334 0.96 CBS domain
DUF490               PF04357.8    379 seq1721_BIOID50993   -           1259   1.3e-80  271.2  35.8   1   1   5.4e-84   7.4e-80  268.7   2.5     6   379   922  1259   913  1259 0.92 Family of unknown function (DUF490)
FCD                  PF07729.7    125 seq1722_BIOID50993   -            229   7.4e-24   84.3   9.5   1   1   1.7e-27   1.1e-23   83.7   6.6     3   123    99   218    97   220 0.94 FCD domain
GntR                 PF00392.16    64 seq1722_BIOID50993   -            229   1.6e-14   52.9   0.1   1   1   5.7e-18   3.9e-14   51.7   0.0     3    64     7    68     5    68 0.95 Bacterial regulatory proteins, gntR family
Metallophos          PF00149.23   201 seq1726_BIOID50993   -            218     1e-15   57.6   4.0   1   1   4.3e-19   2.9e-15   56.1   2.8     2   197    16   187    15   191 0.83 Calcineurin-like phosphoesterase
Metallophos_2        PF12850.2    156 seq1726_BIOID50993   -            218   8.9e-07   28.7   0.0   1   1   2.1e-10   1.4e-06   28.0   0.0     3   118    17   188    16   211 0.60 Calcineurin-like phosphoesterase superfamily domain
Fe-S_biosyn          PF01521.15    91 seq1730_BIOID50993   -            191   2.1e-23   81.7   0.0   1   1   1.6e-26   1.1e-22   79.4   0.0     1    91     2    94     2    94 0.98 Iron-sulphur cluster biosynthesis
NifU                 PF01106.12    68 seq1730_BIOID50993   -            191     2e-10   40.1   0.0   1   1   4.4e-14     3e-10   39.5   0.0     2    65   112   177   111   180 0.90 NifU-like domain
AP_endonuc_2         PF01261.19   211 seq1731_BIOID50993   -            262   2.6e-24   85.6   0.3   1   1   2.1e-28   2.9e-24   85.4   0.2     1   210    19   218    19   243 0.90 Xylose isomerase-like TIM barrel
Glycos_transf_3      PF00591.16   254 seq1732_BIOID50993   -            440     3e-61  206.7   0.4   1   1   9.1e-65   4.1e-61  206.3   0.2     2   253    79   332    78   333 0.98 Glycosyl transferase family, a/b domain
PYNP_C               PF07831.8     75 seq1732_BIOID50993   -            440   1.6e-25   88.1   0.2   1   1     7e-29   3.2e-25   87.2   0.1     1    74   350   423   350   424 0.98 Pyrimidine nucleoside phosphorylase C-terminal domain
Glycos_trans_3N      PF02885.12    66 seq1732_BIOID50993   -            440   5.1e-15   54.7   1.2   1   1   1.8e-18   8.4e-15   53.9   0.1     3    66     5    68     3    68 0.98 Glycosyl transferase family, helical bundle domain
ATP-cone             PF03477.11    90 seq1733_BIOID50993   -            149     2e-17   63.2   0.1   1   1     2e-21   2.8e-17   62.8   0.1     2    89    50   136    49   137 0.98 ATP cone domain
DGOK                 PF05035.7    287 seq1734_BIOID50993   -            292   1.8e-98  328.7   0.3   1   1  1.5e-102     2e-98  328.5   0.2     1   286     9   287     9   288 0.98 2-keto-3-deoxy-galactonokinase
Flg_bbr_C            PF06429.8     74 seq1735_BIOID50993   -            143   1.5e-09   37.5   0.1   1   1   2.2e-13   1.5e-09   37.5   0.1    32    74    98   140    68   140 0.88 Flagellar basal body rod FlgEFG protein C-terminal
Flg_bb_rod           PF00460.15    31 seq1735_BIOID50993   -            143   3.2e-06   26.6   4.5   1   1   4.6e-10   3.2e-06   26.6   3.1     3    26     9    32     8    34 0.93 Flagella basal body rod protein
PTA_PTB              PF01515.14   319 seq1737_BIOID50993   -            714  3.6e-128  427.0   0.9   1   1  9.2e-132  4.2e-128  426.7   0.1     2   319   392   707   391   707 0.99 Phosphate acetyl/butaryl transferase
AAA_26               PF13500.1    199 seq1737_BIOID50993   -            714     3e-44  150.8   0.2   1   1   1.6e-47   7.3e-44  149.6   0.2     2   198     4   230     3   231 0.88 AAA domain
DRTGG                PF07085.7    105 seq1737_BIOID50993   -            714   3.1e-31  106.9   0.0   1   1   3.1e-34   1.4e-30  104.8   0.0     1   104   234   345   234   346 0.98 DRTGG domain
Hydrolase_3          PF08282.7    254 seq1739_BIOID50993   -            188     1e-12   48.0   0.0   1   1   3.6e-15     5e-11   42.5   0.0   179   243    94   158    88   167 0.94 haloacid dehalogenase-like hydrolase
RibD_C               PF01872.12   200 seq1740_BIOID50993   -            367   8.7e-65  217.9   0.0   1   1   1.8e-68   1.2e-64  217.5   0.0     1   200   147   362   147   362 0.97 RibD C-terminal domain
dCMP_cyt_deam_1      PF00383.17   102 seq1740_BIOID50993   -            367   1.3e-24   85.6   0.3   1   1   2.9e-28     2e-24   85.0   0.2     3   100     2    98     1   100 0.94 Cytidine and deoxycytidylate deaminase zinc-binding region
Response_reg         PF00072.19   112 seq1741_BIOID50993   -            240   8.4e-25   86.8   0.0   1   1   1.8e-28   1.2e-24   86.3   0.0     1   112    13   122    13   122 0.98 Response regulator receiver domain
Trans_reg_C          PF00486.23    77 seq1741_BIOID50993   -            240   3.7e-22   77.9   0.1   1   1   9.6e-26   6.6e-22   77.1   0.0     2    77   157   232   156   232 0.96 Transcriptional regulatory protein, C terminal
FlgD                 PF03963.9     82 seq1742_BIOID50993   -            237   1.1e-16   60.4   9.5   1   1   4.3e-20     2e-16   59.7   6.6     9    79    12    81     2    84 0.76 Flagellar hook capping protein - N-terminal region
FLgD_tudor           PF13861.1     61 seq1742_BIOID50993   -            237   5.3e-13   48.6   0.7   1   1     2e-16     9e-13   47.9   0.5     2    60    91   227    90   228 0.97 FlgD Tudor-like domain
FlgD_ig              PF13860.1     81 seq1742_BIOID50993   -            237   1.1e-08   34.5   0.4   1   1   5.3e-12   2.4e-08   33.4   0.3     8    80   112   185   106   186 0.82 FlgD Ig-like domain
DEDD_Tnp_IS110       PF01548.12   144 seq1745_BIOID50993   -            326   4.2e-44  149.5   0.2   1   1   2.4e-47   1.7e-43  147.6   0.1     1   144     7   151     7   151 0.99 Transposase
Transposase_20       PF02371.11    87 seq1745_BIOID50993   -            326   1.1e-27   95.7   0.4   1   1     3e-31     2e-27   94.9   0.3     2    85   196   280   195   282 0.96 Transposase IS116/IS110/IS902 family
GFO_IDH_MocA         PF01408.17   120 seq1746_BIOID50993   -            351   9.4e-32  109.9   0.0   1   1   4.7e-35   2.1e-31  108.7   0.0     1   118    10   128    10   130 0.97 Oxidoreductase family, NAD-binding Rossmann fold
GFO_IDH_MocA_C       PF02894.12   115 seq1746_BIOID50993   -            351   1.9e-12   46.8   0.0   1   1   8.1e-16   3.7e-12   45.9   0.0     1   112   142   250   142   253 0.94 Oxidoreductase family, C-terminal alpha/beta domain
LptC                 PF06835.8    176 seq1747_BIOID50993   -            191   1.2e-53  180.9   2.1   1   1     1e-57   1.4e-53  180.8   1.4     2   176     9   183     8   183 0.97 Lipopolysaccharide-assembly, LptC-related
Aldolase             PF01081.14   196 seq1748_BIOID50993   -            205   7.3e-30  103.4   0.4   1   1   1.3e-33   9.1e-30  103.1   0.3     6   183     5   183     2   194 0.92 KDPG and KHG aldolase
Glyco_hydro_38       PF01074.17   277 seq1749_BIOID50993   -            334   2.8e-15   56.2   0.1   1   1   3.9e-19   5.3e-15   55.3   0.0     2    70   250   316   249   324 0.95 Glycosyl hydrolases family 38 N-terminal domain
FlaE                 PF07559.9    130 seq1751_BIOID50993   -            400   4.2e-26   92.0  13.6   1   1   9.1e-30   4.2e-26   92.0   9.5     1   130   170   281   170   281 0.96 Flagellar basal body protein FlaE
Flg_bbr_C            PF06429.8     74 seq1751_BIOID50993   -            400   5.4e-17   61.3   0.1   1   1   1.2e-20   5.4e-17   61.3   0.0     2    72   322   397   321   399 0.87 Flagellar basal body rod FlgEFG protein C-terminal
Flg_bb_rod           PF00460.15    31 seq1751_BIOID50993   -            400   1.8e-06   27.4   2.4   1   1   3.9e-10   1.8e-06   27.4   1.7     3    31     5    33     4    33 0.97 Flagella basal body rod protein
NAD_binding_2        PF03446.10   162 seq1752_BIOID50993   -            302   1.8e-36  125.4   5.8   1   1   1.9e-40   2.6e-36  124.8   4.1     3   161     8   168     6   169 0.95 NAD binding domain of 6-phosphogluconate dehydrogenase
DUF1508              PF07411.7     49 seq1753_BIOID50993   -            123   7.8e-48  159.5   6.0   1   2   1.2e-27   1.7e-23   81.6   0.2     1    49    23    71    23    71 0.97 Domain of unknown function (DUF1508)
DUF1508              PF07411.7     49 seq1753_BIOID50993   -            123   7.8e-48  159.5   6.0   2   2   2.5e-27   3.4e-23   80.7   0.9     1    48    74   121    74   122 0.97 Domain of unknown function (DUF1508)
OstA                 PF03968.9    113 seq1754_BIOID50993   -            185   8.9e-33  112.5   2.3   1   1   8.8e-37   1.2e-32  112.0   1.6     1   113    37   149    37   149 0.98 OstA-like protein
Metalloenzyme        PF01676.13   262 seq1755_BIOID50993   -            407   1.5e-57  194.7   0.0   1   1   1.3e-61   1.8e-57  194.5   0.0     1   261     2   405     2   406 0.97 Metalloenzyme superfamily
MR_MLE_N             PF02746.11   117 seq1757_BIOID50993   -            382   3.7e-31  107.4   0.0   1   1   1.5e-34   6.9e-31  106.5   0.0    28   117    15   107     4   107 0.97 Mandelate racemase / muconate lactonizing enzyme, N-terminal domain
MR_MLE_C             PF13378.1    111 seq1757_BIOID50993   -            382   1.8e-29  101.8   0.0   1   1   7.8e-33   3.6e-29  100.8   0.0     1   111   234   351   234   351 0.88 Enolase C-terminal domain-like
MR_MLE               PF01188.16    67 seq1757_BIOID50993   -            382   3.8e-11   43.2   0.0   1   1   1.7e-14   7.7e-11   42.2   0.0     2    67   167   234   166   234 0.96 Mandelate racemase / muconate lactonizing enzyme, C-terminal domain
[truncated: 1,409,328 more chars]
