# Supplementary material for: A domain sequence approach to pangenomics: applications to Escherichia coli
Source: F1000Res. 2013 May 29;1:19. Originally published 2012 Oct 1. [Version 2] doi: 10.12688/f1000research.1-19.v2 (PMC3901455; doi:10.12688/f1000research.1-19.v2)
Supplement: The 347 text files show the results from scanning each of the fasta-files against the Pfam-A database [file f1000research-1-1101-s0002.tgz › Escherichia_coli_DEC9E_BIOID50997.txt]

#                                                                            --- full sequence --- -------------- this domain -------------   hmm coord   ali coord   env coord
# target name        accession   tlen query name           accession   qlen   E-value  score  bias   #  of  c-Evalue  i-Evalue  score  bias  from    to  from    to  from    to  acc description of target
#------------------- ---------- ----- -------------------- ---------- ----- --------- ------ ----- --- --- --------- --------- ------ ----- ----- ----- ----- ----- ----- ----- ---- ---------------------
gpW                  PF02831.10    68 seq2_BIOID50997      -             68   3.9e-34  115.8   1.8   1   1   3.1e-38   4.3e-34  115.7   1.3     1    68     1    68     1    68 0.99 gpW
DicB                 PF05358.6     62 seq4_BIOID50997      -             62   5.3e-41  137.8   0.2   1   1   4.3e-45   5.8e-41  137.6   0.1     1    62     1    62     1    62 1.00 DicB protein
AA_permease          PF00324.16   479 seq5_BIOID50997      -            466  8.6e-122  406.7  48.0   1   1  1.4e-125  9.7e-122  406.5  33.2     1   476    18   455    18   458 0.98 Amino acid permease
AA_permease_2        PF13520.1    426 seq5_BIOID50997      -            466   1.4e-42  145.6  47.8   1   1   2.5e-46   1.7e-42  145.3  33.1     5   424    18   439    14   445 0.86 Amino acid permease
Phage_cap_E          PF03864.10   329 seq6_BIOID50997      -            341   2.4e-63  213.9   0.2   1   1     2e-67   2.7e-63  213.7   0.1     1   328     4   339     4   340 0.93 Phage major capsid protein E
DicB                 PF05358.6     62 seq7_BIOID50997      -             40   2.8e-24   84.2   0.0   1   1   2.1e-28   2.9e-24   84.1   0.0     1    38     1    38     1    40 0.98 DicB protein
DUF3672              PF12421.3    136 seq8_BIOID50997      -            952   1.6e-40  138.2   0.0   1   1   1.2e-43   4.2e-40  136.9   0.0     1   135   770   910   770   911 0.89 Fibronectin type III protein
Phage-tail_3         PF13550.1    164 seq8_BIOID50997      -            952   2.2e-40  138.0   0.0   1   1   1.8e-43   6.1e-40  136.5   0.0     1   161   123   290   123   293 0.94 Putative phage tail protein
DUF1983              PF09327.6     81 seq8_BIOID50997      -            952   6.2e-27   93.2   2.6   1   1   4.6e-30   1.6e-26   91.9   1.8     1    81   666   746   666   746 0.99 Domain of unknown function (DUF1983)
DUF977               PF06163.6    127 seq10_BIOID50997     -             97     3e-09   36.5   0.2   1   1   1.1e-10   1.5e-06   27.8   0.1    98   127    68    97    52    97 0.86 Bacterial protein of unknown function (DUF977)
Phage_pRha           PF09669.5     92 seq13_BIOID50997     -            317   6.8e-32  109.5   0.0   1   1   1.5e-35     1e-31  108.9   0.0     1    92   156   244   156   244 0.97 Phage regulatory protein Rha (Phage_pRha)
Phage_ASH            PF10554.4    108 seq13_BIOID50997     -            317   2.9e-27   95.0   0.7   1   1   9.8e-31   6.7e-27   93.8   0.5     1   108    53   148    53   148 0.97 Ash protein family
RusA                 PF05866.6    116 seq14_BIOID50997     -            129   6.6e-21   74.7   0.0   1   1   5.6e-25   7.6e-21   74.5   0.0     1   115     5   120     5   121 0.92 Endodeoxyribonuclease RusA
DUF1983              PF09327.6     81 seq15_BIOID50997     -            306   5.9e-25   86.9   0.0   1   1   1.8e-28   1.2e-24   85.8   0.0     1    81   136   216   136   216 0.99 Domain of unknown function (DUF1983)
DUF3672              PF12421.3    136 seq15_BIOID50997     -            306   3.5e-22   78.9   0.6   1   1   5.1e-26   3.5e-22   78.9   0.4     1    53   240   292   240   303 0.92 Fibronectin type III protein
Phage_portal_2       PF05136.8    355 seq16_BIOID50997     -            530  2.4e-107  358.4   0.1   1   1  2.1e-111  2.9e-107  358.1   0.1     1   355    26   398    26   398 0.98 Phage portal protein, lambda family
SDF                  PF00375.13   390 seq17_BIOID50997     -            414   5.8e-63  212.8  35.1   1   1   5.1e-67     7e-63  212.5  24.3     1   385    18   397    18   401 0.89 Sodium:dicarboxylate symporter family
DUF1482              PF07358.6     57 seq20_BIOID50997     -             63   6.7e-25   86.3   0.2   1   1   5.4e-29   7.3e-25   86.2   0.1     1    57     4    62     4    62 0.96 Protein of unknown function (DUF1482)
DUF1482              PF07358.6     57 seq22_BIOID50997     -             66   6.9e-28   95.9   0.2   1   1   5.7e-32   7.7e-28   95.7   0.1     1    57     7    65     7    65 0.98 Protein of unknown function (DUF1482)
IMPDH                PF00478.20   351 seq24_BIOID50997     -            215   5.3e-79  265.5   4.1   1   1   4.8e-83   6.6e-79  265.2   2.9   140   346    10   210     4   214 0.95 IMP dehydrogenase / GMP reductase domain
DUF3672              PF12421.3    136 seq25_BIOID50997     -            207   6.6e-43  145.9   0.1   1   1   6.1e-47   8.3e-43  145.6   0.1     1   135    25   165    25   166 0.89 Fibronectin type III protein
Antiterm             PF03589.8     95 seq26_BIOID50997     -            264   2.8e-52  174.6   0.3   1   2   1.3e-23   1.8e-19   69.4   0.0     1    95    28   121    28   121 0.98 Antitermination protein
Antiterm             PF03589.8     95 seq26_BIOID50997     -            264   2.8e-52  174.6   0.3   2   2   8.9e-33   1.2e-28   98.8   0.0     2    95   169   261   168   261 0.98 Antitermination protein
Lysis_S              PF04971.7     68 seq32_BIOID50997     -             71   1.2e-45  152.9   0.7   1   1   9.3e-50   1.3e-45  152.8   0.5     1    68     4    71     4    71 0.99 Lysis protein S
KilA-N               PF04383.8    111 seq33_BIOID50997     -            280   1.8e-20   72.5   0.0   1   1     2e-24   2.8e-20   71.8   0.0     6   108    19   119    15   122 0.93 KilA-N domain
DUF3672              PF12421.3    136 seq41_BIOID50997     -            256   3.9e-40  137.0   0.2   1   1   8.2e-44   5.6e-40  136.5   0.2     1   136    73   215    73   215 0.94 Fibronectin type III protein
DUF1983              PF09327.6     81 seq41_BIOID50997     -            256   3.9e-14   52.2   0.1   1   1   2.3e-17   1.6e-13   50.3   0.0    33    81     1    49     1    49 0.99 Domain of unknown function (DUF1983)
DUF905               PF06006.7     71 seq43_BIOID50997     -             77   1.3e-34  117.2   0.0   1   1   1.1e-38   1.5e-34  117.0   0.0     2    71     7    76     6    76 0.97 Bacterial protein of unknown function (DUF905)
DUF1327              PF07041.6    113 seq44_BIOID50997     -            114   1.2e-60  202.2   0.0   1   1   9.9e-65   1.4e-60  202.0   0.0     1   112     1   112     1   113 0.99 Protein of unknown function (DUF1327)
HDPD                 PF02924.9    118 seq45_BIOID50997     -            112   4.7e-15   55.3   1.2   1   1   3.8e-19   5.2e-15   55.1   0.9    12   114    15   108     4   111 0.85 Bacteriophage lambda head decoration protein D
RHS                  PF03527.9     41 seq52_BIOID50997     -            391   1.1e-20   73.0   0.8   1   1   1.6e-24   2.2e-20   72.0   0.6     1    40   143   182   143   183 0.97 RHS protein
DUF3672              PF12421.3    136 seq53_BIOID50997     -            329   1.4e-41  141.6   0.6   1   1   3.2e-45   2.2e-41  141.0   0.0     1   135   147   287   147   288 0.89 Fibronectin type III protein
DUF1983              PF09327.6     81 seq53_BIOID50997     -            329   3.2e-27   94.1   2.6   1   1   4.6e-31   3.2e-27   94.1   1.8     1    81    43   123    43   123 0.99 Domain of unknown function (DUF1983)
DUF977               PF06163.6    127 seq55_BIOID50997     -            152   1.2e-62  209.1   0.2   1   1     1e-66   1.4e-62  208.9   0.2     1   126     1   135     1   136 0.99 Bacterial protein of unknown function (DUF977)
Transp_cyt_pur       PF02133.10   439 seq62_BIOID50997     -            419   1.2e-83  281.0  48.4   1   1   9.7e-88   1.3e-83  280.8  33.5     1   438    11   397    11   398 0.98 Permease for cytosine/purines, uracil, thiamine, allantoin
Ail_Lom              PF06316.6    199 seq63_BIOID50997     -            199  7.9e-118  390.9   4.5   1   1  1.3e-121  8.8e-118  390.8   3.1     1   199     1   199     1   199 1.00 Enterobacterial Ail/Lom protein
OMP_b-brl            PF13505.1    176 seq63_BIOID50997     -            199   2.4e-24   86.0   5.5   1   1   4.4e-28     3e-24   85.7   3.8     2   176    11   199     8   199 0.86 Outer membrane protein beta-barrel domain
PTS_EIIA_2           PF00359.17   142 seq64_BIOID50997     -             86     2e-17   63.0   0.2   1   1   1.7e-21   2.4e-17   62.8   0.1    61   141     5    85     3    86 0.95 Phosphoenolpyruvate-dependent sugar phosphotransferase system, EIIA 2
DUF932               PF06067.6    239 seq66_BIOID50997     -            272   1.9e-62  210.5   0.0   1   1   1.6e-66   2.2e-62  210.3   0.0     1   239    36   261    36   261 0.99 Domain of unknown function (DUF932)
HTS                  PF04204.11   298 seq72_BIOID50997     -            309  2.3e-131  436.7   0.0   1   1  1.9e-135  2.6e-131  436.6   0.0     1   298     2   299     2   299 1.00 Homoserine O-succinyltransferase
Peptidase_S24        PF00717.18    70 seq79_BIOID50997     -            215   4.9e-14   51.5   0.2   1   1   3.1e-17   8.5e-14   50.8   0.1     2    67   125   189   124   192 0.85 Peptidase S24-like
HTH_26               PF13443.1     63 seq79_BIOID50997     -            215     2e-07   30.9   0.0   1   1   2.3e-10   6.2e-07   29.3   0.0    11    59     1    49     1    51 0.97 Cro/C1-type HTH DNA-binding domain
HTH_31               PF13560.1     64 seq79_BIOID50997     -            215   8.3e-07   28.9   0.0   1   1     5e-10   1.4e-06   28.2   0.0    17    59     3    45     1    50 0.93 Helix-turn-helix domain
HTH_3                PF01381.17    55 seq79_BIOID50997     -            215   4.2e-06   26.3   0.0   1   1   2.6e-09   7.2e-06   25.6   0.0    11    55     2    47     1    47 0.95 Helix-turn-helix
Packaging_FI         PF14000.1    125 seq81_BIOID50997     -            132     8e-45  151.9   2.9   1   1   6.5e-49   8.9e-45  151.8   2.0     1   125     2   129     2   129 0.99 DNA packaging protein FI
Phage_AlpA           PF05930.7     51 seq83_BIOID50997     -             66   0.00011   21.7   0.0   1   1   9.1e-09   0.00013   21.5   0.0     3    38    10    45     8    52 0.88 Prophage CP4-57 regulatory protein (AlpA)
DUF3672              PF12421.3    136 seq84_BIOID50997     -           1157   4.3e-41  140.1   0.0   1   1   3.3e-44   1.5e-40  138.3   0.0     1   135   975  1115   975  1116 0.89 Fibronectin type III protein
Phage-tail_3         PF13550.1    164 seq84_BIOID50997     -           1157   8.5e-35  119.8   0.0   1   1   3.8e-38   1.7e-34  118.8   0.0     2   162   331   498   330   501 0.93 Putative phage tail protein
DUF1983              PF09327.6     81 seq84_BIOID50997     -           1157   3.7e-27   93.9   1.9   1   1   2.9e-30   1.3e-26   92.2   1.3     1    81   871   951   871   951 0.99 Domain of unknown function (DUF1983)
LrgA                 PF03788.9     96 seq85_BIOID50997     -            132     5e-29   99.7  10.2   1   1   4.5e-33   6.2e-29   99.4   7.0     1    94    21   114    21   116 0.98 LrgA family
PTS_IIB              PF02302.12    90 seq86_BIOID50997     -             95   4.7e-12   46.0   1.1   1   1   3.8e-16   5.2e-12   45.9   0.7     1    86     2    83     2    87 0.83 PTS system, Lactose/Cellobiose specific IIB subunit
Phage_cap_E          PF03864.10   329 seq87_BIOID50997     -            292   3.6e-51  173.9   0.0   1   1   2.9e-55     4e-51  173.7   0.0    48   328     3   290     1   291 0.92 Phage major capsid protein E
HTH_36               PF13730.1     55 seq88_BIOID50997     -             81   7.8e-12   45.0   0.0   1   1   6.9e-16   9.4e-12   44.7   0.0     7    55    19    67    16    67 0.94 Helix-turn-helix domain
SLT                  PF01464.15   121 seq91_BIOID50997     -            124   1.7e-28   98.4   0.1   1   1   1.4e-32   1.9e-28   98.2   0.1    11   119     3   117     1   119 0.95 Transglycosylase SLT domain
Ail_Lom              PF06316.6    199 seq92_BIOID50997     -            220   4.2e-46  156.8   0.5   1   1   7.6e-50   5.2e-46  156.5   0.4     1   195    13   215    13   218 0.93 Enterobacterial Ail/Lom protein
OMP_b-brl            PF13505.1    176 seq92_BIOID50997     -            220   1.1e-15   57.8   2.9   1   1     2e-19   1.4e-15   57.5   2.0     4   172    25   215    19   218 0.73 Outer membrane protein beta-barrel domain
FCD                  PF07729.7    125 seq94_BIOID50997     -            226   5.6e-18   65.3  11.5   1   1   1.3e-21   8.7e-18   64.7   8.0     1   124    82   213    82   214 0.85 FCD domain
GntR                 PF00392.16    64 seq94_BIOID50997     -            226     1e-12   47.1   0.0   1   1   3.3e-16   2.2e-12   46.0   0.0     7    64    16    72    12    72 0.96 Bacterial regulatory proteins, gntR family
Ail_Lom              PF06316.6    199 seq98_BIOID50997     -            207   4.7e-51  173.0   0.5   1   1     8e-55   5.5e-51  172.7   0.4     1   199     1   207     1   207 0.94 Enterobacterial Ail/Lom protein
OMP_b-brl            PF13505.1    176 seq98_BIOID50997     -            207   3.8e-20   72.4   2.8   1   1   6.9e-24   4.7e-20   72.1   1.9     4   176    13   207     7   207 0.74 Outer membrane protein beta-barrel domain
Phage_attach         PF05354.6    117 seq100_BIOID50997    -            117     4e-63  210.0   0.1   1   1   6.4e-67   4.4e-63  209.9   0.1     1   117     1   117     1   117 1.00 Phage Head-Tail Attachment
Gifsy-2              PF13856.1     95 seq100_BIOID50997    -            117   1.4e-30  105.1   0.0   1   1   2.4e-34   1.7e-30  104.9   0.0     1    95     4   105     4   105 0.99 ATP-binding sugar transporter from pro-phage
EIIC-GAT             PF03611.9    415 seq101_BIOID50997    -            418  1.1e-144  482.1  43.0   1   1  9.5e-149  1.3e-144  481.9  29.8     2   415     9   406     8   406 0.99 PTS system sugar-specific permease component
LrgB                 PF04172.11   215 seq105_BIOID50997    -            231   1.2e-82  276.2  15.2   1   1   9.7e-87   1.3e-82  276.0  10.6     1   215    12   226    12   226 0.99 LrgB-like family
phage_tail_N         PF08400.5    134 seq107_BIOID50997    -            311   1.1e-60  203.0   0.1   1   1   1.6e-64   1.1e-60  203.0   0.1     1   134     1   134     1   134 0.99 Prophage tail fibre N-terminal
CarboxypepD_reg      PF13620.1     82 seq107_BIOID50997    -            311   5.4e-08   32.6   0.2   1   1   2.1e-11   1.4e-07   31.3   0.2     1    74     4    82     4    89 0.82 Carboxypeptidase regulatory-like domain
Peptidase_S49        PF01343.13   154 seq113_BIOID50997    -            501   7.5e-47  158.8   0.7   1   1   9.8e-51   1.3e-46  158.0   0.5     2   153   145   295   144   296 0.97 Peptidase family S49
RHS                  PF03527.9     41 seq114_BIOID50997    -            499   3.4e-20   71.4   2.6   1   1   7.9e-24   5.4e-20   70.7   0.4     1    41   243   283   243   283 0.98 RHS protein
RHS_repeat           PF05593.9     38 seq114_BIOID50997    -            499   1.6e-09   37.5  12.6   1   1   3.3e-11   2.2e-07   30.7   4.3     1    37    39    84    39    85 0.92 RHS Repeat
Antirestrict         PF03230.8     94 seq119_BIOID50997    -            161   4.8e-39  132.1   0.2   1   1   4.7e-43   6.4e-39  131.7   0.1     1    94    64   161    64   161 0.98 Antirestriction protein
Ail_Lom              PF06316.6    199 seq120_BIOID50997    -            130   1.1e-77  259.9   2.3   1   1   1.7e-81   1.2e-77  259.8   1.6     1   130     1   130     1   130 1.00 Enterobacterial Ail/Lom protein
OMP_b-brl            PF13505.1    176 seq120_BIOID50997    -            130   1.1e-14   54.5   0.4   1   1     2e-18   1.3e-14   54.3   0.3     2   113    11   124     8   130 0.81 Outer membrane protein beta-barrel domain
Minor_tail_Z         PF06763.6    189 seq122_BIOID50997    -            191   4.9e-73  244.7  11.1   1   1   5.4e-77   7.3e-73  244.1   7.7     1   189     3   191     3   191 0.97 Prophage minor tail protein Z (GPZ)
Nucleos_tra2_C       PF07662.8    210 seq123_BIOID50997    -            413   2.3e-69  232.9  16.2   1   1   3.3e-73   2.3e-69  232.9  11.2     1   209   206   412   206   413 0.98 Na+ dependent nucleoside transporter C-terminus
Nucleos_tra2_N       PF01773.15    75 seq123_BIOID50997    -            413   1.9e-24   85.6   4.2   1   1   2.8e-28   1.9e-24   85.6   2.9     1    74    22    95    22    96 0.98 Na+ dependent nucleoside transporter N-terminus
phage_tail_N         PF08400.5    134 seq130_BIOID50997    -            185   9.2e-62  206.5   0.1   1   1   1.3e-65   9.2e-62  206.5   0.1     1   134    15   148    15   148 0.99 Prophage tail fibre N-terminal
CarboxypepD_reg      PF13620.1     82 seq130_BIOID50997    -            185   2.6e-08   33.6   0.2   1   1   7.1e-12   4.9e-08   32.8   0.2     1    74    18    96    18   103 0.82 Carboxypeptidase regulatory-like domain
PerC                 PF06069.6     90 seq131_BIOID50997    -            162   1.4e-10   40.9   1.7   1   1   1.9e-14   2.6e-10   40.1   1.2     5    58    98   151    94   154 0.94 PerC transcriptional activator
phage_tail_N         PF08400.5    134 seq133_BIOID50997    -            437   7.9e-61  203.5   0.1   1   1   2.3e-64   7.9e-61  203.5   0.1     1   134     1   134     1   134 0.99 Prophage tail fibre N-terminal
Phage_fiber_C        PF06820.7     64 seq133_BIOID50997    -            437   6.3e-35  119.0   0.3   1   1   2.8e-38   9.5e-35  118.4   0.2     1    64   363   426   363   426 0.99 Putative prophage tail fibre C-terminus
Collagen             PF01391.13    60 seq133_BIOID50997    -            437   2.1e-18   65.4  70.3   1   2   4.9e-13   1.7e-09   36.9  23.8     1    59   251   309   249   310 0.73 Collagen triple helix repeat (20 copies)
Collagen             PF01391.13    60 seq133_BIOID50997    -            437   2.1e-18   65.4  70.3   2   2   1.3e-12   4.6e-09   35.5  22.7     1    59   302   360   302   363 0.91 Collagen triple helix repeat (20 copies)
CarboxypepD_reg      PF13620.1     82 seq133_BIOID50997    -            437   1.1e-07   31.6   0.2   1   1   7.6e-11   2.6e-07   30.4   0.2     1    74     4    82     4    89 0.82 Carboxypeptidase regulatory-like domain
RNase_T              PF00929.19   164 seq134_BIOID50997    -            282   6.3e-05   23.1   0.0   1   1   1.2e-08   0.00016   21.8   0.0     2   162   103   266   102   268 0.77 Exonuclease
Packaging_FI         PF14000.1    125 seq135_BIOID50997    -            132   3.3e-43  146.7   2.4   1   1   2.7e-47   3.6e-43  146.6   1.6     1   125     2   129     2   129 0.99 DNA packaging protein FI
HTH_3                PF01381.17    55 seq136_BIOID50997    -             91   8.1e-06   25.4   0.0   1   1   7.7e-10   1.1e-05   25.1   0.0     8    49    10    51     4    58 0.94 Helix-turn-helix
Malate_synthase      PF01274.17   523 seq137_BIOID50997    -            539  1.9e-214  712.4   0.0   1   1  1.5e-218  2.1e-214  712.2   0.0     3   522    19   538    17   539 0.99 Malate synthase
Amidohydro_3         PF07969.6    404 seq138_BIOID50997    -            427     3e-56  191.2   1.3   1   1   2.5e-59   1.1e-55  189.3   0.9     1   404    53   379    53   379 0.98 Amidohydrolase family
Amidohydro_4         PF13147.1    304 seq138_BIOID50997    -            427   7.3e-16   58.9   0.9   1   1   2.1e-19   9.4e-16   58.5   0.6     1   303    48   377    48   378 0.95 Amidohydrolase
Amidohydro_5         PF13594.1     68 seq138_BIOID50997    -            427   7.6e-06   25.5   1.4   1   1   4.5e-09   2.1e-05   24.1   0.1     2    45    24    80    23   131 0.75 Amidohydrolase
Ail_Lom              PF06316.6    199 seq143_BIOID50997    -             54   2.1e-23   82.7   0.1   1   1   1.5e-27   2.1e-23   82.7   0.1   145   194     2    51     1    54 0.96 Enterobacterial Ail/Lom protein
HHA                  PF05321.6     57 seq146_BIOID50997    -             69   3.2e-26   91.1   0.0   1   1   2.7e-30   3.7e-26   90.8   0.0     1    57    10    66    10    66 0.99 Haemolysin expression modulating protein
RadC                 PF04002.10   123 seq147_BIOID50997    -            163   5.9e-47  158.2   0.0   1   1   5.3e-51   7.2e-47  157.9   0.0     2   123    42   163    41   163 0.98 RadC-like JAB domain
DUF303               PF03629.13   255 seq148_BIOID50997    -            617   1.2e-26   93.4   0.0   1   1   2.4e-30   1.6e-26   92.9   0.0     1   200    64   295    64   348 0.75 Domain of unknown function (DUF303)
DUF1737              PF08410.5     54 seq148_BIOID50997    -            617   3.4e-18   65.0   0.0   1   1   1.2e-21   7.9e-18   63.8   0.0     1    53     1    50     1    51 0.98 Domain of unknown function (DUF1737)
Phage_fiber_C        PF06820.7     64 seq150_BIOID50997    -            279   5.6e-57  189.6   1.7   1   2   5.6e-25   3.9e-21   74.8   0.0     1    46   115   160   115   171 0.96 Putative prophage tail fibre C-terminus
Phage_fiber_C        PF06820.7     64 seq150_BIOID50997    -            279   5.6e-57  189.6   1.7   2   2   3.9e-37   2.6e-33  113.8   0.4     1    64   218   279   218   279 0.99 Putative prophage tail fibre C-terminus
Collagen             PF01391.13    60 seq150_BIOID50997    -            279   6.6e-19   67.0  70.4   1   2   1.2e-13     8e-10   38.0  23.8     1    59     3    61     1    62 0.72 Collagen triple helix repeat (20 copies)
Collagen             PF01391.13    60 seq150_BIOID50997    -            279   6.6e-19   67.0  70.4   2   2     4e-11   2.7e-07   29.9  29.5     1    54    48   101    42   115 0.39 Collagen triple helix repeat (20 copies)
dCMP_cyt_deam_2      PF08211.6    124 seq153_BIOID50997    -            294   2.3e-50  169.6   0.2   1   1   6.8e-52   4.7e-48  162.1   0.0     1   123   157   278   157   279 0.98 Cytidine and deoxycytidylate deaminase zinc-binding region
dCMP_cyt_deam_1      PF00383.17   102 seq153_BIOID50997    -            294   1.3e-17   63.2   0.0   1   1   4.4e-18     3e-14   52.3   0.0    10    93    56   139    47   143 0.86 Cytidine and deoxycytidylate deaminase zinc-binding region
DUF1019              PF06254.6     89 seq155_BIOID50997    -            141   2.6e-23   81.8   0.2   1   1   2.7e-27   3.7e-23   81.3   0.1     1    88    46   120    46   121 0.95 Protein of unknown function (DUF1019)
Phage_tail_U         PF06141.6    133 seq156_BIOID50997    -            131   4.7e-63  210.9   0.3   1   1   3.8e-67   5.2e-63  210.8   0.2     1   133     1   131     1   131 0.99 Phage minor tail protein U
phage_tail_N         PF08400.5    134 seq159_BIOID50997    -            236   2.1e-54  182.7   0.0   1   1   4.4e-58     3e-54  182.2   0.0     1   113     1   113     1   130 0.96 Prophage tail fibre N-terminal
CarboxypepD_reg      PF13620.1     82 seq159_BIOID50997    -            236   4.9e-08   32.8   0.2   1   1   1.2e-11   8.4e-08   32.0   0.2     1    74     4    82     4    89 0.82 Carboxypeptidase regulatory-like domain
Plasmid_killer       PF05015.8     93 seq165_BIOID50997    -            100   8.6e-28   96.2   0.0   1   1   7.1e-32   9.8e-28   96.0   0.0     2    93     7    98     6    98 0.99 Plasmid maintenance system killer protein
Phage_attach         PF05354.6    117 seq166_BIOID50997    -            117     6e-63  209.4   0.1   1   1   9.7e-67   6.7e-63  209.3   0.1     1   117     1   117     1   117 1.00 Phage Head-Tail Attachment
Gifsy-2              PF13856.1     95 seq166_BIOID50997    -            117   1.5e-30  105.0   0.0   1   1   2.5e-34   1.7e-30  104.8   0.0     1    95     4   105     4   105 0.99 ATP-binding sugar transporter from pro-phage
Dam                  PF05869.6    181 seq168_BIOID50997    -            217     3e-65  218.9   0.0   1   1   2.5e-69   3.5e-65  218.7   0.0     2   181    15   207    14   207 0.98 DNA N-6-adenine-methyltransferase (Dam)
DUF1364              PF07102.7     94 seq170_BIOID50997    -             96   8.9e-41  137.5   1.1   1   1   7.2e-45   9.8e-41  137.4   0.8     1    94     1    94     1    94 0.98 Protein of unknown function (DUF1364)
Sel1                 PF08238.7     39 seq174_BIOID50997    -            331   3.9e-16   59.0   7.0   1   3     2e-09   2.8e-05   24.4   0.0     2    39    74   109    73   109 0.79 Sel1 repeat
Sel1                 PF08238.7     39 seq174_BIOID50997    -            331   3.9e-16   59.0   7.0   2   3     2e-08   0.00027   21.3   0.8     2    38   111   144   110   145 0.89 Sel1 repeat
Sel1                 PF08238.7     39 seq174_BIOID50997    -            331   3.9e-16   59.0   7.0   3   3   1.9e-06     0.026   15.0   0.1     6    33   151   175   147   176 0.88 Sel1 repeat
Phage_fiber_C        PF06820.7     64 seq175_BIOID50997    -            239   2.4e-35  120.3   0.3   1   1   5.1e-39   3.5e-35  119.8   0.2     1    64   165   228   165   228 0.99 Putative prophage tail fibre C-terminus
Collagen             PF01391.13    60 seq175_BIOID50997    -            239   2.9e-19   68.2  70.2   1   2   2.5e-13   1.7e-09   36.9  25.1     1    59    53   111    51   113 0.58 Collagen triple helix repeat (20 copies)
Collagen             PF01391.13    60 seq175_BIOID50997    -            239   2.9e-19   68.2  70.2   2   2     3e-11   2.1e-07   30.2  29.5     1    54    98   151    92   165 0.39 Collagen triple helix repeat (20 copies)
Big_2                PF02368.13    79 seq180_BIOID50997    -            250   1.5e-12   47.1  11.1   1   1   2.2e-16   1.5e-12   47.1   7.7     1    75   160   237   160   243 0.94 Bacterial Ig-like domain (group 2)
Phage_fiber_C        PF06820.7     64 seq181_BIOID50997    -            325   4.1e-35  119.6   0.3   1   1   8.7e-39     6e-35  119.0   0.2     1    64   251   314   251   314 0.99 Putative prophage tail fibre C-terminus
Collagen             PF01391.13    60 seq181_BIOID50997    -            325   8.2e-19   66.7  70.3   1   2   1.4e-13   9.4e-10   37.7  23.7     1    59   139   197   137   198 0.73 Collagen triple helix repeat (20 copies)
Collagen             PF01391.13    60 seq181_BIOID50997    -            325   8.2e-19   66.7  70.3   2   2   4.7e-13   3.2e-09   36.0  22.7     1    59   190   248   190   251 0.91 Collagen triple helix repeat (20 copies)
DDE_Tnp_1_assoc      PF13808.1     90 seq182_BIOID50997    -             59   2.7e-19   68.4   0.0   1   1   2.2e-23     3e-19   68.3   0.0     1    53     6    58     6    59 0.97 DDE_Tnp_1-associated
DUF987               PF06174.6     66 seq183_BIOID50997    -             73   4.5e-43  144.4   0.1   1   1   3.7e-47     5e-43  144.3   0.1     1    66     1    66     1    66 0.99 Protein of unknown function (DUF987)
HTH_3                PF01381.17    55 seq184_BIOID50997    -            112   1.1e-10   41.0   0.0   1   1   5.4e-14   2.5e-10   39.9   0.0     1    54    16    69    16    70 0.96 Helix-turn-helix
HTH_19               PF12844.2     64 seq184_BIOID50997    -            112   1.1e-08   34.8   0.0   1   1     5e-12   2.3e-08   33.8   0.0    11    60    23    72    15    76 0.89 Helix-turn-helix domain
Minor_tail_Z         PF06763.6    189 seq185_BIOID50997    -            192   2.4e-91  304.4  15.6   1   1   1.9e-95   2.6e-91  304.2  10.8     1   189     3   192     3   192 1.00 Prophage minor tail protein Z (GPZ)
Flg_bbr_C            PF06429.8     74 seq189_BIOID50997    -            143   1.5e-09   37.5   0.1   1   1   2.2e-13   1.5e-09   37.5   0.1    32    74    98   140    68   140 0.88 Flagellar basal body rod FlgEFG protein C-terminal
Flg_bb_rod           PF00460.15    31 seq189_BIOID50997    -            143   3.2e-06   26.6   4.5   1   1   4.6e-10   3.2e-06   26.6   3.1     3    26     9    32     8    34 0.93 Flagella basal body rod protein
RusA                 PF05866.6    116 seq190_BIOID50997    -            120   3.9e-26   91.6   0.0   1   1   3.2e-30   4.4e-26   91.4   0.0     1   116     8   117     8   117 0.94 Endodeoxyribonuclease RusA
HTH_5                PF01022.15    47 seq191_BIOID50997    -             99   1.2e-14   53.5   0.1   1   1   7.3e-18     2e-14   52.8   0.1     1    47    23    70    23    70 0.97 Bacterial regulatory protein, arsR family
HTH_20               PF12840.2     61 seq191_BIOID50997    -             99   2.4e-11   43.1   0.4   1   1   1.3e-14   3.5e-11   42.6   0.3     2    58    16    72    15    75 0.96 Helix-turn-helix domain
MarR_2               PF12802.2     62 seq191_BIOID50997    -             99     2e-09   36.8   0.1   1   1   1.2e-12   3.3e-09   36.1   0.1     5    60    24    75    19    77 0.89 MarR family
HTH_24               PF13412.1     48 seq191_BIOID50997    -             99     2e-08   33.3   0.0   1   1   1.9e-11   5.1e-08   32.0   0.0     5    47    26    68    24    69 0.96 Winged helix-turn-helix DNA-binding
MarR                 PF01047.17    59 seq191_BIOID50997    -             99   6.7e-06   25.6   0.0   1   1   4.6e-09   1.3e-05   24.7   0.0     5    53    26    74    23    75 0.95 MarR family
Ail_Lom              PF06316.6    199 seq192_BIOID50997    -            199  3.2e-119  395.4   5.2   1   1  5.3e-123  3.6e-119  395.3   3.6     1   199     1   199     1   199 1.00 Enterobacterial Ail/Lom protein
OMP_b-brl            PF13505.1    176 seq192_BIOID50997    -            199   7.9e-26   90.9   4.9   1   1   1.4e-29   9.7e-26   90.6   3.4     2   176    11   199     8   199 0.87 Outer membrane protein beta-barrel domain
Transaldolase        PF00923.14   287 seq193_BIOID50997    -            338  2.6e-104  348.2   0.3   1   1  2.2e-108    3e-104  348.0   0.2     1   287    35   334    35   334 0.95 Transaldolase
DUF1233              PF06806.7     72 seq196_BIOID50997    -             83   2.3e-32  110.2   0.1   1   1     2e-36   2.7e-32  110.0   0.1     1    70     4    74     4    77 0.97 Putative excisionase (DUF1233)
DUF4224              PF13986.1     47 seq197_BIOID50997    -             67   5.6e-19   67.3   0.0   1   1   4.6e-23   6.3e-19   67.1   0.0     1    46     4    49     4    50 0.96 Domain of unknown function (DUF4224)
Elong-fact-P_C       PF09285.6     56 seq204_BIOID50997    -            188   5.3e-27   92.8   1.0   1   1   2.4e-30   1.1e-26   91.8   0.2     1    56   131   186   131   186 0.99 Elongation factor P, C-terminal
EFP                  PF01132.15    55 seq204_BIOID50997    -            188   3.2e-24   84.2   0.1   1   1   1.2e-27   5.5e-24   83.4   0.0     3    55    71   123    69   123 0.97 Elongation factor P (EF-P) OB domain
EFP_N                PF08207.7     58 seq204_BIOID50997    -            188   5.8e-24   83.6   0.0   1   1   4.5e-27     2e-23   81.8   0.0     3    57     7    61     5    62 0.97 Elongation factor P (EF-P) KOW-like domain
HDPD                 PF02924.9    118 seq205_BIOID50997    -            115   6.7e-18   64.4   0.6   1   1   5.4e-22   7.4e-18   64.3   0.4     2   115     4   109     3   112 0.93 Bacteriophage lambda head decoration protein D
Phage_integrase      PF00589.17   173 seq206_BIOID50997    -            341   1.2e-11   44.5   0.0   1   1   6.2e-15   4.2e-11   42.6   0.0     3   169   166   320   164   324 0.84 Phage integrase family
Phage_integr_N2      PF13495.1     85 seq206_BIOID50997    -            341   5.2e-07   29.7   0.1   1   1   1.2e-10   8.4e-07   29.1   0.1     2    83    67   145    66   147 0.91 Phage integrase, N-terminal SAM-like domain
LexA_DNA_bind        PF01726.11    65 seq207_BIOID50997    -            108   1.6e-19   69.0   0.0   1   1   1.6e-23   2.1e-19   68.7   0.0     1    65     1    65     1    65 0.99 LexA DNA binding domain
YagB_YeeU_YfjZ       PF06154.6    105 seq208_BIOID50997    -            122   3.2e-52  175.0   0.0   1   1   2.8e-56   3.9e-52  174.8   0.0     2   104    16   118    15   119 0.98 YagB/YeeU/YfjZ family
DUF3596              PF12167.3     88 seq210_BIOID50997    -            431   9.9e-30  101.8   0.0   1   1   2.7e-33   1.9e-29  100.9   0.0     1    87     9    94     9    95 0.98 Domain of unknown function (DUF3596)
Phage_integrase      PF00589.17   173 seq210_BIOID50997    -            431     1e-19   70.7   0.1   1   1   3.5e-23   2.4e-19   69.5   0.0     3   167   205   398   204   403 0.88 Phage integrase family
MurB_C               PF02873.11   105 seq211_BIOID50997    -            342   5.3e-42  141.7   0.0   1   1   1.3e-45   9.1e-42  140.9   0.0     1   105   203   330   203   330 0.99 UDP-N-acetylenolpyruvoylglucosamine reductase, C-terminal domain
FAD_binding_4        PF01565.18   139 seq211_BIOID50997    -            342   7.3e-28   96.6   0.0   1   1   8.6e-31   5.9e-27   93.7   0.0     2   138    18   149    17   150 0.91 FAD binding domain
HTH_3                PF01381.17    55 seq212_BIOID50997    -            119   5.4e-05   22.8   0.0   1   1   6.1e-09   8.4e-05   22.2   0.0     2    53    64   114    63   116 0.92 Helix-turn-helix
DDE_Tnp_1            PF01609.16   211 seq214_BIOID50997    -            205   3.2e-18   65.9   0.1   1   1   3.4e-22   4.6e-18   65.4   0.0    84   211     2   170     1   170 0.92 Transposase DDE domain
FlgD                 PF03963.9     82 seq215_BIOID50997    -            237   1.1e-16   60.4   9.5   1   1   4.3e-20     2e-16   59.7   6.6     9    79    12    81     2    84 0.76 Flagellar hook capping protein - N-terminal region
FLgD_tudor           PF13861.1     61 seq215_BIOID50997    -            237   5.3e-13   48.6   0.7   1   1     2e-16     9e-13   47.9   0.5     2    60    91   227    90   228 0.97 FlgD Tudor-like domain
FlgD_ig              PF13860.1     81 seq215_BIOID50997    -            237   1.1e-08   34.5   0.4   1   1   5.3e-12   2.4e-08   33.4   0.3     8    80   112   185   106   186 0.82 FlgD Ig-like domain
Phage_fiber_C        PF06820.7     64 seq216_BIOID50997    -            102   3.5e-35  119.8   0.7   1   1   3.6e-39   4.9e-35  119.3   0.5     1    64    41   102    41   102 0.99 Putative prophage tail fibre C-terminus
DEAD                 PF00270.24   173 seq217_BIOID50997    -            756   7.3e-19   67.7   0.0   1   1   5.3e-22   2.4e-18   66.0   0.0     4   168   227   386   224   391 0.83 DEAD/DEAH box helicase
Helicase_C           PF00271.26    78 seq217_BIOID50997    -            756   6.5e-11   41.8   0.0   1   1   1.8e-11   8.2e-08   31.8   0.0     8    78   529   613   524   613 0.79 Helicase conserved C-terminal domain
ResIII               PF04851.10   184 seq217_BIOID50997    -            756   3.6e-10   39.8   0.0   1   1   2.1e-13   9.7e-10   38.4   0.0     3   182   222   383   220   385 0.79 Type III restriction enzyme, res subunit
DUF218               PF02698.12   155 seq218_BIOID50997    -            239   3.3e-21   75.2   0.0   1   1   3.3e-25   4.6e-21   74.8   0.0     4   132    47   172    45   186 0.93 DUF218 domain
Phage_fiber_C        PF06820.7     64 seq219_BIOID50997    -             89   8.4e-35  118.6   0.5   1   1   7.9e-39   1.1e-34  118.2   0.3     1    64    28    89    28    89 0.99 Putative prophage tail fibre C-terminus
Phage_tail_U         PF06141.6    133 seq220_BIOID50997    -            131   2.8e-63  211.7   0.4   1   1   2.3e-67   3.1e-63  211.5   0.3     1   133     1   131     1   131 0.99 Phage minor tail protein U
Aldo_ket_red         PF00248.16   283 seq224_BIOID50997    -            267   5.5e-58  195.8   0.6   1   1   5.2e-62     7e-58  195.5   0.4     2   281     6   250     5   251 0.95 Aldo/keto reductase family
Phage_antitermQ      PF06530.7    126 seq226_BIOID50997    -            127   6.6e-56  187.1   0.6   1   1   5.4e-60   7.4e-56  187.0   0.4     1   125     1   125     1   126 0.99 Phage antitermination protein Q
RusA                 PF05866.6    116 seq228_BIOID50997    -            129   6.6e-21   74.7   0.0   1   1   5.6e-25   7.6e-21   74.5   0.0     1   115     5   120     5   121 0.92 Endodeoxyribonuclease RusA
phage_tail_N         PF08400.5    134 seq229_BIOID50997    -           1011   2.1e-58  195.6   0.2   1   1   4.6e-62   2.1e-58  195.6   0.1     1   134    15   148    15   148 0.99 Prophage tail fibre N-terminal
Phage_fiber_2        PF03406.8     44 seq229_BIOID50997    -           1011   1.5e-40  136.4  22.8   1   2   5.1e-26   2.3e-22   78.2   5.8     1    44   476   519   476   519 0.98 Phage tail fibre repeat
Phage_fiber_2        PF03406.8     44 seq229_BIOID50997    -           1011   1.5e-40  136.4  22.8   2   2   1.6e-24   7.4e-21   73.3   4.5     1    44   520   563   520   563 0.98 Phage tail fibre repeat
Collar               PF07484.7     57 seq229_BIOID50997    -           1011   2.2e-11   43.2   0.1   1   1   1.3e-14     6e-11   41.8   0.1     1    56   812   858   812   859 0.97 Phage Tail Collar Domain
Phage_lambd_GpG      PF06894.6    127 seq230_BIOID50997    -            140   4.7e-55  184.5   0.6   1   1   3.9e-59   5.4e-55  184.3   0.4     1   127     1   126     1   126 0.99 Bacteriophage lambda minor tail protein (GpG)
Phage_cap_E          PF03864.10   329 seq231_BIOID50997    -            342   1.7e-62  211.1   0.1   1   1   1.4e-66   1.9e-62  210.9   0.1     1   329     4   341     4   341 0.92 Phage major capsid protein E
MTS                  PF05175.9    170 seq232_BIOID50997    -            378   3.5e-59  198.8   0.0   1   1   1.1e-59   1.6e-56  190.2   0.0     2   170   199   370   198   370 0.98 Methyltransferase small domain
Methyltransf_31      PF13847.1    152 seq232_BIOID50997    -            378     2e-13   50.0   0.0   1   1   5.3e-16   8.1e-13   48.1   0.0     6   117   231   347   227   371 0.83 Methyltransferase domain
Methyltransf_26      PF13659.1    117 seq232_BIOID50997    -            378   3.1e-11   43.2   0.0   1   1   5.4e-14   8.3e-11   41.8   0.0     3   115   231   340   229   342 0.86 Methyltransferase domain
Methyltransf_18      PF12847.2    112 seq232_BIOID50997    -            378   2.3e-10   40.8   0.0   1   1   4.6e-13     7e-10   39.3   0.0     3   110   230   339   229   341 0.78 Methyltransferase domain
Methyltransf_12      PF08242.7     99 seq232_BIOID50997    -            378   4.9e-08   33.2   0.0   1   1     2e-10     3e-07   30.7   0.0     1    99   233   336   233   336 0.91 Methyltransferase domain
PrmA                 PF06325.8    295 seq232_BIOID50997    -            378   1.1e-05   24.5   0.0   1   1   3.3e-08     5e-05   22.4   0.0   163   232   230   305   219   326 0.74 Ribosomal protein L11 methyltransferase (PrmA)
DUF1219              PF06755.7    117 seq236_BIOID50997    -            125   5.2e-59  196.7   0.0   1   1   4.4e-63   6.1e-59  196.5   0.0     1   113     1   113     1   123 0.98 Protein of unknown function (DUF1219)
Phage_fiber_C        PF06820.7     64 seq237_BIOID50997    -            102   2.2e-35  120.5   0.5   1   1   2.5e-39   3.4e-35  119.8   0.3     1    64    41   102    41   102 0.99 Putative prophage tail fibre C-terminus
Entericidin          PF08085.6     21 seq238_BIOID50997    -             41   5.3e-09   35.3   0.0   1   1   4.6e-13   6.3e-09   35.1   0.0     1    21    20    40    20    40 0.99 Entericidin EcnA/B family
ICL                  PF00463.16   526 seq239_BIOID50997    -            439  3.2e-200  665.6   1.7   1   2  4.6e-118  3.2e-114  381.9   0.0     1   255    12   262    12   264 0.99 Isocitrate lyase family
ICL                  PF00463.16   526 seq239_BIOID50997    -            439  3.2e-200  665.6   1.7   2   2   1.5e-88     1e-84  284.5   1.0   353   526   262   439   260   439 0.98 Isocitrate lyase family
PEP_mutase           PF13714.1    238 seq239_BIOID50997    -            439   4.8e-19   68.4   0.0   1   1   2.3e-22   1.6e-18   66.7   0.0    26   198    86   320    74   352 0.86 Phosphoenolpyruvate phosphomutase
DUF1076              PF06416.7    113 seq240_BIOID50997    -            191   4.8e-45  151.7   0.1   1   1   5.5e-49   7.5e-45  151.1   0.1     7   113    87   189    79   189 0.93 Protein of unknown function (DUF1076)
Sugar_tr             PF00083.19   451 seq241_BIOID50997    -            459   3.4e-39  134.5  36.5   1   2   1.5e-31   6.7e-28   97.3   6.3     3   194    51   248    49   250 0.90 Sugar (and other) transporter
Sugar_tr             PF00083.19   451 seq241_BIOID50997    -            459   3.4e-39  134.5  36.5   2   2   4.9e-16   2.3e-12   46.1  12.5   225   433   250   448   241   458 0.70 Sugar (and other) transporter
MFS_1                PF07690.11   354 seq241_BIOID50997    -            459   8.3e-31  106.8  61.3   1   1     2e-30   8.9e-27   93.6  23.8    31   347    89   409    55   416 0.77 Major Facilitator Superfamily
MFS_2                PF13347.1    427 seq241_BIOID50997    -            459   7.8e-07   27.7  23.8   1   1   1.7e-10   7.8e-07   27.7  16.5    53   335   102   384    66   396 0.72 MFS/sugar transport protein
Big_2                PF02368.13    79 seq242_BIOID50997    -            246   3.1e-13   49.3  10.3   1   1   2.3e-17   3.1e-13   49.3   7.1     2    76   161   238   160   241 0.94 Bacterial Ig-like domain (group 2)
KilA-N               PF04383.8    111 seq246_BIOID50997    -            265   2.8e-24   84.7   0.0   1   1   3.2e-28   4.4e-24   84.1   0.0     6   108     8   104     4   107 0.93 KilA-N domain
TetR_N               PF00440.18    47 seq248_BIOID50997    -            197   9.3e-13   47.4   0.1   1   1   1.5e-16   2.1e-12   46.3   0.0     2    46    22    66    21    67 0.95 Bacterial regulatory proteins, tetR family
Entericidin          PF08085.6     21 seq249_BIOID50997    -             48   1.2e-08   34.2   2.6   1   1   1.2e-12   1.7e-08   33.7   1.8     1    21    23    43    23    43 0.98 Entericidin EcnA/B family
Phage_tail_T         PF06223.7    103 seq250_BIOID50997    -            137   1.8e-41  140.5   0.7   1   1   5.2e-40   7.1e-36  122.6   0.1     6   100     1    99     1   102 0.88 Minor tail protein T
DDE_Tnp_1_assoc      PF13808.1     90 seq251_BIOID50997    -            228   2.5e-22   78.2   0.0   1   1   6.4e-26   4.4e-22   77.4   0.0    23    90     3    70     1    70 0.97 DDE_Tnp_1-associated
DDE_Tnp_1            PF01609.16   211 seq251_BIOID50997    -            228   6.7e-19   68.1   0.2   1   1   1.2e-22   8.1e-19   67.9   0.1     3   152    77   210    75   224 0.87 Transposase DDE domain
FlaE                 PF07559.9    130 seq253_BIOID50997    -            400   4.2e-26   92.0  13.6   1   1   9.1e-30   4.2e-26   92.0   9.5     1   130   170   281   170   281 0.96 Flagellar basal body protein FlaE
Flg_bbr_C            PF06429.8     74 seq253_BIOID50997    -            400   5.4e-17   61.3   0.1   1   1   1.2e-20   5.4e-17   61.3   0.0     2    72   322   397   321   399 0.87 Flagellar basal body rod FlgEFG protein C-terminal
Flg_bb_rod           PF00460.15    31 seq253_BIOID50997    -            400   1.8e-06   27.4   2.4   1   1   3.9e-10   1.8e-06   27.4   1.7     3    31     5    33     4    33 0.97 Flagella basal body rod protein
MoCF_biosynth        PF00994.19   144 seq254_BIOID50997    -            195   9.4e-28   96.2   0.0   1   1   8.5e-32   1.2e-27   95.9   0.0     2   138     8   147     7   152 0.88 Probable molybdopterin binding domain
DUF2542              PF10808.3     79 seq256_BIOID50997    -             79     5e-46  154.7   5.7   1   1     4e-50   5.5e-46  154.6   3.9     1    79     1    79     1    79 1.00 Protein of unknown function (DUF2542)
HTH_3                PF01381.17    55 seq258_BIOID50997    -            217   1.6e-15   56.5   0.0   1   1   9.1e-19   2.5e-15   55.9   0.0     1    55     8    62     8    62 0.99 Helix-turn-helix
Peptidase_S24        PF00717.18    70 seq258_BIOID50997    -            217     6e-15   54.5   0.0   1   1   3.8e-18     1e-14   53.7   0.0     1    68   126   201   126   203 0.95 Peptidase S24-like
HTH_31               PF13560.1     64 seq258_BIOID50997    -            217     8e-11   41.8   0.0   1   1   5.9e-14   1.6e-10   40.8   0.0     4    58     6    59     3    63 0.95 Helix-turn-helix domain
HTH_19               PF12844.2     64 seq258_BIOID50997    -            217   2.1e-09   37.1   0.0   1   1   1.1e-12   3.1e-09   36.6   0.0     2    62     6    66     5    68 0.95 Helix-turn-helix domain
Lysis_S              PF04971.7     68 seq263_BIOID50997    -             97   3.3e-47  157.9   0.5   1   1   3.5e-51   4.7e-47  157.4   0.3     1    68    30    97    30    97 1.00 Lysis protein S
Glyco_hydro_32N      PF00251.15   308 seq266_BIOID50997    -            477   1.9e-99  332.8   0.8   1   1  3.5e-103   2.4e-99  332.4   0.6     1   308    29   330    29   330 0.95 Glycosyl hydrolases family 32 N-terminal domain
Glyco_hydro_32C      PF08244.7     86 seq266_BIOID50997    -            477     4e-09   36.6   0.0   1   1   1.1e-12   7.2e-09   35.7   0.0    23    86   384   440   368   440 0.87 Glycosyl hydrolases family 32 C terminal
BPL_LplA_LipB        PF03099.14   125 seq267_BIOID50997    -            321   5.1e-21   74.8   0.0   1   1   1.7e-24   7.6e-21   74.2   0.0     4   125    86   208    83   208 0.89 Biotin/lipoate A/B protein ligase family
HTH_11               PF08279.7     55 seq267_BIOID50997    -            321   8.4e-13   47.6   0.0   1   1   4.4e-16     2e-12   46.4   0.0     4    54     9    58     8    59 0.92 HTH domain
BPL_C                PF02237.12    48 seq267_BIOID50997    -            321   1.6e-11   43.5   0.2   1   1   8.9e-15   4.1e-11   42.2   0.1     1    48   271   317   271   317 0.97 Biotin protein ligase C terminal domain
Multi_Drug_Res       PF00893.14    93 seq271_BIOID50997    -            105   5.3e-33  113.2  10.3   1   1   4.9e-37   6.7e-33  112.9   7.2     1    93     1    93     1    93 0.99 Small Multidrug Resistance protein
TMP_2                PF06791.8    210 seq273_BIOID50997    -            113   2.3e-19   69.7   3.7   1   1   2.1e-23   2.9e-19   69.4   1.6     2    50    50    98    49   101 0.96 Prophage tail length tape measure protein
MtfA                 PF06167.7    253 seq275_BIOID50997    -            278   4.9e-75  252.0   0.1   1   1   4.4e-79     6e-75  251.7   0.1    11   253    18   256     9   256 0.95 Phosphoenolpyruvate:glucose-phosphotransferase regulator
Pro_CA               PF00484.14   148 seq279_BIOID50997    -            219   2.7e-48  163.5   0.0   1   1   2.4e-52   3.3e-48  163.3   0.0     1   147    34   188    34   189 0.85 Carbonic anhydrase
Histone_HNS          PF00816.16    93 seq284_BIOID50997    -            129     1e-19   70.7   0.4   1   1   9.5e-24   1.3e-19   70.3   0.2     2    92    21   110    20   112 0.83 H-NS histone family
Phage_lambd_GpG      PF06894.6    127 seq286_BIOID50997    -            140   2.7e-55  185.2   0.7   1   1   2.2e-59     3e-55  185.1   0.5     1   126     1   125     1   126 0.98 Bacteriophage lambda minor tail protein (GpG)
DUF1076              PF06416.7    113 seq289_BIOID50997    -            195   4.1e-43  145.5   0.1   1   1     6e-47   8.3e-43  144.5   0.0    12   113    92   193    84   193 0.96 Protein of unknown function (DUF1076)
Ail_Lom              PF06316.6    199 seq290_BIOID50997    -            199  1.4e-123  409.7   5.4   1   1  2.2e-127  1.5e-123  409.5   3.7     1   199     1   199     1   199 1.00 Enterobacterial Ail/Lom protein
OMP_b-brl            PF13505.1    176 seq290_BIOID50997    -            199   2.1e-23   83.0   5.6   1   1   3.6e-27   2.5e-23   82.8   3.9     7   176    16   199     6   199 0.82 Outer membrane protein beta-barrel domain
Pyr_redox_2          PF07992.9    200 seq291_BIOID50997    -            412   3.7e-16   59.4   0.0   1   1     4e-18   4.5e-15   55.9   0.0     1   198   126   384   126   386 0.79 Pyridine nucleotide-disulphide oxidoreductase
Pyr_redox            PF00070.22    80 seq291_BIOID50997    -            412   7.9e-14   51.6   0.9   1   1     3e-10   3.5e-07   30.4   0.0     2    76   256   328   255   332 0.77 Pyridine nucleotide-disulphide oxidoreductase
NAD_binding_8        PF13450.1     68 seq291_BIOID50997    -            412   3.4e-09   36.4   0.0   1   1   7.6e-12   8.6e-09   35.1   0.0     1    37   129   165   129   185 0.91 NAD(P)-binding Rossmann-like domain
HI0933_like          PF03486.9    409 seq291_BIOID50997    -            412   1.5e-06   26.8   0.3   1   1   1.2e-08   1.4e-05   23.6   0.0     2    36   126   160   125   164 0.94 HI0933-like protein
FAD_binding_3        PF01494.14   356 seq291_BIOID50997    -            412   2.2e-05   23.5   0.3   1   1     1e-07   0.00012   21.2   0.0     3    34   126   157   125   170 0.93 FAD binding domain
Thi4                 PF01946.12   230 seq291_BIOID50997    -            412     5e-05   22.4   0.1   1   1     1e-07   0.00012   21.1   0.0    20    59   127   166   121   217 0.90 Thi4 family
Packaging_FI         PF14000.1    125 seq292_BIOID50997    -            127   8.7e-39  132.4   0.1   1   1   7.2e-43   9.8e-39  132.2   0.1     1   125     3   124     3   124 0.92 DNA packaging protein FI
BATS                 PF06968.8     92 seq294_BIOID50997    -            346   1.7e-29  101.3   0.0   1   1   5.5e-33   3.7e-29  100.2   0.0     1    92   220   312   220   312 0.99 Biotin and Thiamin Synthesis associated domain
Radical_SAM          PF04055.16   166 seq294_BIOID50997    -            346   3.9e-19   69.3   0.0   1   1   4.6e-22   3.2e-18   66.3   0.0     4   160    50   203    47   209 0.92 Radical SAM superfamily
DUF386               PF04074.7    153 seq296_BIOID50997    -            150   4.9e-52  175.4   0.0   1   1   3.9e-56   5.4e-52  175.2   0.0     1   152     1   149     1   150 0.99 Domain of unknown function (DUF386)
DUF968               PF06147.6    200 seq297_BIOID50997    -            331     2e-78  262.7   0.0   1   1     2e-82   2.7e-78  262.3   0.0     2   200   131   328   130   328 0.99 Protein of unknown function (DUF968)
HTH_29               PF13551.1    113 seq303_BIOID50997    -            143     1e-17   64.1   0.1   1   1   5.1e-21   1.4e-17   63.7   0.1     1   112    15   119    15   120 0.91 Winged helix-turn helix
HTH_28               PF13518.1     52 seq303_BIOID50997    -            143   3.1e-13   49.2   7.7   1   1   3.1e-16   8.5e-13   47.8   0.9     1    52    14    66    14    67 0.92 Helix-turn-helix domain
HTH_23               PF13384.1     50 seq303_BIOID50997    -            143   2.9e-10   39.3   0.5   1   1   1.1e-13   2.9e-10   39.3   0.3     2    49    10    58     9    59 0.96 Homeodomain-like domain
HTH_32               PF13565.1     77 seq303_BIOID50997    -            143   3.3e-09   37.3   0.9   1   1   2.5e-12   6.8e-09   36.2   0.0     2    77    43   116    42   116 0.84 Homeodomain-like domain
TMP_2                PF06791.8    210 seq306_BIOID50997    -            718   1.4e-25   90.0   5.3   1   1     2e-29   1.4e-25   90.0   3.7    79   209     6   141     1   142 0.95 Prophage tail length tape measure protein
Tape_meas_lam_C      PF09718.5     78 seq306_BIOID50997    -            718   2.2e-21   75.4   4.9   1   1   3.3e-25   2.2e-21   75.4   3.4     1    78   491   568   491   568 0.98 Lambda phage tail tape-measure protein (Tape_meas_lam_C)
DUF1722              PF08349.6    117 seq307_BIOID50997    -            169   7.6e-38  128.8   0.1   1   1   6.8e-42   9.3e-38  128.6   0.0     1   116    41   157    41   158 0.98 Protein of unknown function (DUF1722)
DUF1144              PF06610.8    143 seq308_BIOID50997    -            149   3.1e-70  234.3   7.3   1   1   2.5e-74   3.4e-70  234.2   5.1     4   143     3   142     1   142 0.98 Protein of unknown function (DUF1144)
HTH_19               PF12844.2     64 seq312_BIOID50997    -            138     6e-08   32.5   0.0   1   1   3.2e-11   2.2e-07   30.6   0.0     4    56    84   134    82   138 0.92 Helix-turn-helix domain
HTH_3                PF01381.17    55 seq312_BIOID50997    -            138     2e-07   30.6   0.0   1   1   5.3e-11   3.6e-07   29.7   0.0     1    54    84   135    84   136 0.94 Helix-turn-helix
Phage_tail_T         PF06223.7    103 seq313_BIOID50997    -            144   1.1e-57  192.7   0.9   1   1   5.1e-56     7e-52  174.0   0.1     1   103    11   113    11   113 0.99 Minor tail protein T
Acetyltransf_2       PF00797.12   240 seq314_BIOID50997    -            281   2.9e-82  275.7   0.3   1   1   2.5e-86   3.4e-82  275.5   0.2     1   237    21   256    21   259 0.97 N-acetyltransferase
DUF1019              PF06254.6     89 seq315_BIOID50997    -            141   2.7e-23   81.8   0.2   1   1   2.8e-27   3.8e-23   81.3   0.2     1    88    46   120    46   121 0.95 Protein of unknown function (DUF1019)
Phage_AlpA           PF05930.7     51 seq317_BIOID50997    -             92   8.8e-20   70.0   0.1   1   1   1.7e-23   1.2e-19   69.6   0.1     1    51    34    83    34    83 0.98 Prophage CP4-57 regulatory protein (AlpA)
HTH_17               PF12728.2     51 seq317_BIOID50997    -             92   2.1e-07   30.9   0.0   1   1   4.3e-11   2.9e-07   30.5   0.0     9    50    44    86    39    87 0.90 Helix-turn-helix domain
Hexapep              PF00132.19    36 seq318_BIOID50997    -            256   4.2e-19   67.0   6.7   1   3   1.4e-09   1.8e-05   23.8   0.0     2    36    85   119    84   119 0.96 Bacterial transferase hexapeptide (six repeats)
Hexapep              PF00132.19    36 seq318_BIOID50997    -            256   4.2e-19   67.0   6.7   2   3   1.9e-10   2.6e-06   26.5   0.7     3    33   154   183   152   184 0.94 Bacterial transferase hexapeptide (six repeats)
Hexapep              PF00132.19    36 seq318_BIOID50997    -            256   4.2e-19   67.0   6.7   3   3   1.5e-11   2.1e-07   30.0   0.6     1    34   169   202   169   204 0.95 Bacterial transferase hexapeptide (six repeats)
Amidase_2            PF01510.20   132 seq319_BIOID50997    -            183   8.6e-28   96.8   0.0   1   1   8.5e-32   1.2e-27   96.4   0.0     3   132    22   168    20   168 0.85 N-acetylmuramoyl-L-alanine amidase
FlxA                 PF14282.1    106 seq320_BIOID50997    -            105   2.3e-15   56.3  12.8   1   1   2.1e-19   2.8e-15   56.0   8.9     5    89    10    93     3   100 0.82 FlxA-like protein
Cyanate_lyase        PF02560.9     73 seq323_BIOID50997    -            156   1.8e-33  113.7   0.0   1   1   1.9e-37   2.6e-33  113.2   0.0     3    72    85   155    83   156 0.95 Cyanate lyase C-terminal domain
rve                  PF00665.21   120 seq325_BIOID50997    -            341   4.5e-12   46.0   0.0   1   1   6.1e-15   4.2e-11   42.8   0.0     4   119    19   140    16   141 0.85 Integrase core domain
rve_3                PF13683.1     67 seq325_BIOID50997    -            341   6.2e-07   28.7   0.0   1   1   1.8e-10   1.2e-06   27.7   0.0     5    56   116   170   112   170 0.93 Integrase core domain
Transposase_20       PF02371.11    87 seq326_BIOID50997    -            115   9.5e-12   44.7   0.1   1   1   9.3e-16   1.3e-11   44.3   0.0    24    81     6    64     1    70 0.85 Transposase IS116/IS110/IS902 family
FCD                  PF07729.7    125 seq327_BIOID50997    -            230   1.6e-19   70.3   1.7   1   1   3.4e-23   1.6e-19   70.3   1.2     3   124   108   226   105   227 0.94 FCD domain
GntR                 PF00392.16    64 seq327_BIOID50997    -            230   2.2e-19   68.5   0.5   1   1   9.5e-23   4.3e-19   67.5   0.3     5    64    18    77    14    77 0.97 Bacterial regulatory proteins, gntR family
CesA                 PF11439.3     95 seq328_BIOID50997    -            104   8.1e-55  182.6   4.6   1   1   6.9e-59   9.5e-55  182.3   3.2     5    95     2    92     1    92 0.99 Type III secretion system filament chaperone CesA
MFS_1                PF07690.11   354 seq329_BIOID50997    -            466   1.4e-56  191.6  44.9   1   2   5.2e-52   7.2e-48  163.0  16.1     2   269    50   321    49   334 0.89 Major Facilitator Superfamily
MFS_1                PF07690.11   354 seq329_BIOID50997    -            466   1.4e-56  191.6  44.9   2   2   1.3e-12   1.8e-08   33.4  10.6    59   178   334   450   322   464 0.85 Major Facilitator Superfamily
Flg_bbr_C            PF06429.8     74 seq331_BIOID50997    -            245   3.3e-18   65.2   2.2   1   1   4.8e-22   3.3e-18   65.2   1.5     2    74   170   241   169   241 0.96 Flagellar basal body rod FlgEFG protein C-terminal
Flg_bb_rod           PF00460.15    31 seq331_BIOID50997    -            245   3.1e-07   29.8   3.7   1   1   1.3e-10   8.6e-07   28.4   2.6     1    31     5    35     5    35 0.97 Flagella basal body rod protein
DUF1076              PF06416.7    113 seq334_BIOID50997    -            211   3.1e-46  155.6   0.5   1   1     3e-50     4e-46  155.2   0.3     2   112    98   208    97   209 0.97 Protein of unknown function (DUF1076)
Minor_tail_Z         PF06763.6    189 seq337_BIOID50997    -             89   6.7e-42  143.1   0.8   1   1   5.5e-46   7.5e-42  143.0   0.5   106   189     6    89     2    89 0.97 Prophage minor tail protein Z (GPZ)
DNA_photolyase       PF00875.13   165 seq338_BIOID50997    -            269   1.4e-46  158.1   0.2   1   1   1.4e-50   1.9e-46  157.7   0.1     2   159     5   168     4   174 0.93 DNA photolyase
AceK                 PF06315.6    562 seq339_BIOID50997    -            578  8.2e-240  796.7   0.0   1   1  6.8e-244  9.3e-240  796.5   0.0     1   562     9   568     9   568 0.99 Isocitrate dehydrogenase kinase/phosphatase (AceK)
phage_tail_N         PF08400.5    134 seq341_BIOID50997    -            437   7.2e-61  203.6   0.2   1   1   2.1e-64   7.2e-61  203.6   0.1     1   134     1   134     1   134 0.99 Prophage tail fibre N-terminal
Phage_fiber_C        PF06820.7     64 seq341_BIOID50997    -            437   2.3e-36  123.6   0.2   1   1     1e-39   3.5e-36  123.0   0.1     1    64   363   426   363   426 0.99 Putative prophage tail fibre C-terminus
Collagen             PF01391.13    60 seq341_BIOID50997    -            437   1.8e-18   65.6  70.4   1   2   3.3e-13   1.1e-09   37.5  23.8     1    59   251   309   249   310 0.80 Collagen triple helix repeat (20 copies)
Collagen             PF01391.13    60 seq341_BIOID50997    -            437   1.8e-18   65.6  70.4   2   2   1.5e-10   5.2e-07   28.9  29.4     1    54   296   349   290   363 0.39 Collagen triple helix repeat (20 copies)
CarboxypepD_reg      PF13620.1     82 seq341_BIOID50997    -            437     1e-07   31.8   0.3   1   1     7e-11   2.4e-07   30.5   0.2     1    74     4    82     4    89 0.82 Carboxypeptidase regulatory-like domain
TMP_2                PF06791.8    210 seq343_BIOID50997    -            852   6.3e-67  225.1  14.2   1   1   9.2e-71   6.3e-67  225.1   9.8     2   209    50   257    49   258 0.97 Prophage tail length tape measure protein
Tape_meas_lam_C      PF09718.5     78 seq343_BIOID50997    -            852     2e-19   69.1   6.1   1   1   2.9e-23     2e-19   69.1   4.2     1    78   626   703   626   703 0.98 Lambda phage tail tape-measure protein (Tape_meas_lam_C)
Exo_endo_phos        PF03372.18   251 seq345_BIOID50997    -            259   5.8e-12   45.9   0.4   1   1   7.6e-16     1e-11   45.1   0.3     2   251    41   245    40   245 0.65 Endonuclease/Exonuclease/phosphatase family
DUF413               PF04219.7     94 seq348_BIOID50997    -            112   1.5e-38  130.2   0.1   1   1   1.4e-42   1.9e-38  129.9   0.1     1    90    10    99    10   102 0.97 Protein of unknown function, DUF
T3SS_LEE_assoc       PF13327.1    163 seq351_BIOID50997    -            199   5.1e-52  175.6   0.1   1   1   4.8e-56   6.6e-52  175.2   0.0     3   163    10   172     9   172 0.99 Type III secretion system subunit
Phage_integrase      PF00589.17   173 seq353_BIOID50997    -            308   8.6e-27   93.7   0.0   1   1   8.9e-31   1.2e-26   93.2   0.0    12   171   101   272    90   274 0.87 Phage integrase family
DUF4102              PF13356.1     89 seq356_BIOID50997    -             53   5.2e-10   38.9   0.0   1   1     4e-14   5.4e-10   38.9   0.0     1    41     3    42     3    50 0.93 Domain of unknown function (DUF4102)
HTH_28               PF13518.1     52 seq357_BIOID50997    -             87   1.9e-13   49.9   1.2   1   1   7.2e-17   2.5e-13   49.6   0.9     1    52    14    66    14    67 0.92 Helix-turn-helix domain
HTH_23               PF13384.1     50 seq357_BIOID50997    -             87   7.2e-11   41.2   0.5   1   1   2.6e-14   8.8e-11   40.9   0.3     2    49    10    58     9    59 0.96 Homeodomain-like domain
HTH_29               PF13551.1    113 seq357_BIOID50997    -             87   9.6e-08   32.0   0.2   1   1   3.7e-11   1.3e-07   31.6   0.2     1    56    15    69    15    73 0.89 Winged helix-turn helix
LZ_Tnp_IS481         PF13011.1     85 seq357_BIOID50997    -             87   4.4e-05   23.6   0.1   1   1   1.6e-08   5.4e-05   23.3   0.1    14    66    15    69     7    77 0.85 leucine-zipper of insertion element IS481
Phage_tail_U         PF06141.6    133 seq358_BIOID50997    -            131   7.4e-64  213.6   1.0   1   1     6e-68   8.1e-64  213.4   0.7     1   133     1   131     1   131 0.99 Phage minor tail protein U
MFS_1                PF07690.11   354 seq360_BIOID50997    -            393   2.6e-24   85.5  46.1   1   1   3.7e-28   2.6e-24   85.5  31.9    14   354    27   346     9   346 0.80 Major Facilitator Superfamily
MFS_2                PF13347.1    427 seq360_BIOID50997    -            393     4e-08   31.9  10.1   1   1   5.8e-12     4e-08   31.9   7.0   130   341   121   325   118   330 0.79 MFS/sugar transport protein
Aminotran_1_2        PF00155.16   363 seq362_BIOID50997    -            384     2e-68  230.9   0.0   1   1   4.9e-72   2.2e-68  230.7   0.0     2   363    40   380    39   380 0.96 Aminotransferase class I and II
Beta_elim_lyase      PF01212.16   290 seq362_BIOID50997    -            384   4.6e-07   29.1   0.0   1   1     4e-10   1.8e-06   27.1   0.0    27    95    82   147    67   206 0.74 Beta-eliminating lyase
Cys_Met_Meta_PP      PF01053.15   386 seq362_BIOID50997    -            384   1.2e-05   23.6   0.0   1   1   4.1e-09   1.9e-05   23.0   0.0    57   185    86   212    82   215 0.87 Cys/Met metabolism PLP-dependent enzyme
Lysis_S              PF04971.7     68 seq363_BIOID50997    -             71   2.5e-47  158.3   0.6   1   1     2e-51   2.8e-47  158.1   0.4     1    68     4    71     4    71 1.00 Lysis protein S
HTH_Tnp_1            PF01527.15    76 seq365_BIOID50997    -            139   2.7e-16   59.1   0.0   1   1   2.6e-20   3.5e-16   58.7   0.0     2    58    14    77    13   106 0.84 Transposase
Phage_antitermQ      PF06530.7    126 seq366_BIOID50997    -            113   5.3e-39  132.5   0.0   1   1   8.6e-43   5.9e-39  132.4   0.0     1   113     1   113     1   113 0.99 Phage antitermination protein Q
Sigma70_ECF          PF07638.6    185 seq366_BIOID50997    -            113   9.6e-05   22.0   0.0   1   1   1.7e-08   0.00012   21.7   0.0   118   175    45   102    27   107 0.92 ECF sigma factor
LacI                 PF00356.16    46 seq369_BIOID50997    -            117   2.7e-20   71.5   0.9   1   1     3e-24   4.1e-20   71.0   0.6     1    46    11    56    11    56 0.98 Bacterial regulatory proteins, lacI family
PduV-EutP            PF10662.4    143 seq370_BIOID50997    -            121   1.5e-14   53.5   0.0   1   1   2.1e-18   2.9e-14   52.6   0.0    86   142    60   115    47   116 0.93 Ethanolamine utilisation - propanediol utilisation
DUF883               PF05957.8     94 seq371_BIOID50997    -            113   6.8e-27   93.5   1.2   1   1   5.9e-31   8.1e-27   93.3   0.9     1    94    19   111    19   111 0.97 Bacterial protein of unknown function (DUF883)
DHO_dh               PF01180.16   293 seq373_BIOID50997    -            411   6.5e-35  120.4   0.0   1   1   1.8e-38   8.2e-35  120.0   0.0     2   293     6   304     5   304 0.83 Dihydroorotate dehydrogenase
Dus                  PF01207.12   310 seq373_BIOID50997    -            411   6.3e-08   31.6   0.2   1   1   2.6e-11   1.2e-07   30.8   0.1    44   153    92   198    80   203 0.82 Dihydrouridine synthase (Dus)
DUF1323              PF07037.6    122 seq375_BIOID50997    -            119   9.2e-49  164.5   0.0   1   1   8.9e-53   1.2e-48  164.1   0.0     1   122     6   118     6   118 0.94 Putative transcription regulator (DUF1323)
Phage_lysis          PF03245.8    125 seq376_BIOID50997    -            154   1.5e-48  163.8  11.9   1   1   1.2e-52   1.7e-48  163.6   8.2     1   125    29   153    29   153 0.99 Bacteriophage lysis protein
MFS_1                PF07690.11   354 seq377_BIOID50997    -            475   2.6e-52  177.6  54.6   1   1   1.8e-51   1.3e-47  162.2  32.0     2   353    17   406    16   407 0.91 Major Facilitator Superfamily
MFS_3                PF05977.8    524 seq377_BIOID50997    -            475   7.5e-07   27.5  26.7   1   1   1.8e-08   0.00012   20.2   7.9    30   176    31   172    10   192 0.83 Transmembrane secretion effector
Phage_lysozyme       PF00959.14   110 seq378_BIOID50997    -            165   3.1e-32  111.0   0.3   1   1   2.8e-36   3.8e-32  110.7   0.2     1   109    48   154    48   155 0.98 Phage lysozyme
Big_2                PF02368.13    79 seq380_BIOID50997    -            250   4.2e-10   39.2  10.6   1   1   3.1e-14   4.2e-10   39.2   7.3     2    76   161   237   160   244 0.94 Bacterial Ig-like domain (group 2)
Flg_bbr_C            PF06429.8     74 seq383_BIOID50997    -            261   7.9e-27   92.8   2.2   1   1   1.1e-30   7.9e-27   92.8   1.5     1    73   182   259   182   260 0.95 Flagellar basal body rod FlgEFG protein C-terminal
Flg_bb_rod           PF00460.15    31 seq383_BIOID50997    -            261   8.2e-13   47.6   0.6   1   1   4.6e-16   3.1e-12   45.7   0.4     1    31     5    35     5    35 0.98 Flagella basal body rod protein
FAD_binding_7        PF03441.9    277 seq384_BIOID50997    -            216   7.2e-90  300.8   2.6   1   1   6.2e-94   8.4e-90  300.6   1.8    67   276    12   212     2   213 0.95 FAD binding domain of DNA photolyase
TnpB_IS66            PF05717.8    108 seq386_BIOID50997    -            115   2.7e-42  142.4   0.0   1   1   2.2e-46   2.9e-42  142.3   0.0     2   104     7   107     6   111 0.97 IS66 Orf2 like protein
Peripla_BP_3         PF13377.1    160 seq387_BIOID50997    -            224   1.2e-44  152.0   0.0   1   1   3.3e-48   1.5e-44  151.7   0.0     1   160    59   220    59   220 0.95 Periplasmic binding protein-like domain
Peripla_BP_1         PF00532.16   279 seq387_BIOID50997    -            224   1.4e-26   93.1   0.0   1   1   3.7e-30   1.7e-26   92.9   0.0    54   259     4   198     1   216 0.90 Periplasmic binding proteins and sugar binding domain of LacI family
Peripla_BP_4         PF13407.1    258 seq387_BIOID50997    -            224   3.1e-11   43.0   0.0   1   1     1e-14   4.6e-11   42.4   0.0    94   257    41   201    30   202 0.85 Periplasmic binding protein domain
Rz1                  PF06085.6     40 seq388_BIOID50997    -             60   1.1e-23   82.2  11.5   1   1   9.9e-28   1.3e-23   81.9   8.0     1    39    20    59    20    60 0.98 Lipoprotein Rz1 precursor
DUF1323              PF07037.6    122 seq391_BIOID50997    -            130   5.2e-55  184.7   0.0   1   1   1.3e-58   5.8e-55  184.5   0.0     1   122     8   129     8   129 0.99 Putative transcription regulator (DUF1323)
HTH_17               PF12728.2     51 seq391_BIOID50997    -            130     2e-08   34.2   0.1   1   1   1.2e-11   5.5e-08   32.8   0.0     2    38     8    49     8    52 0.82 Helix-turn-helix domain
Methyltransf_11      PF08241.7     95 seq392_BIOID50997    -            256     1e-24   86.7   0.0   1   1   1.7e-27   1.7e-24   86.0   0.0     1    95    49   145    49   145 0.97 Methyltransferase domain
Methyltransf_31      PF13847.1    152 seq392_BIOID50997    -            256   1.1e-20   73.6   0.0   1   1   1.4e-23   1.4e-20   73.3   0.0     4   113    45   155    43   233 0.86 Methyltransferase domain
Methyltransf_23      PF13489.1    162 seq392_BIOID50997    -            256     6e-20   71.4   0.0   1   1   8.5e-23   8.3e-20   70.9   0.0     7   159    31   191    26   194 0.85 Methyltransferase domain
Ubie_methyltran      PF01209.13   233 seq392_BIOID50997    -            256   2.2e-18   66.1   0.0   1   1   2.9e-21   2.9e-18   65.7   0.0    32   158    27   152     2   162 0.84 ubiE/COQ5 methyltransferase family
Methyltransf_18      PF12847.2    112 seq392_BIOID50997    -            256   5.4e-17   62.2   0.0   1   1   9.9e-20   9.7e-17   61.4   0.0     1   109    44   145    44   148 0.92 Methyltransferase domain
Methyltransf_12      PF08242.7     99 seq392_BIOID50997    -            256   1.1e-13   51.3   0.0   1   1   1.8e-16   1.8e-13   50.7   0.0     1    99    49   143    49   143 0.88 Methyltransferase domain
Methyltransf_25      PF13649.1    101 seq392_BIOID50997    -            256   8.3e-13   48.4   0.1   1   1   1.8e-15   1.7e-12   47.4   0.0     1   101    48   141    48   141 0.91 Methyltransferase domain
Methyltransf_26      PF13659.1    117 seq392_BIOID50997    -            256     5e-11   42.5   0.9   1   1   9.4e-14   9.2e-11   41.6   0.3     2   113    46   145    45   147 0.93 Methyltransferase domain
MTS                  PF05175.9    170 seq392_BIOID50997    -            256   5.8e-09   35.4   0.0   1   1   1.1e-11   1.1e-08   34.5   0.0    25   145    38   151    31   175 0.79 Methyltransferase small domain
Methyltransf_8       PF05148.10   219 seq392_BIOID50997    -            256   4.2e-08   32.9   0.0   1   1   2.8e-10   2.7e-07   30.3   0.0    73   164    45   153     8   181 0.69 Hypothetical methyltransferase
Methyltransf_29      PF03141.11   506 seq392_BIOID50997    -            256   1.1e-07   30.4   0.1   1   1   1.5e-10   1.4e-07   30.1   0.0   115   217    42   145     8   169 0.75 Putative S-adenosyl-L-methionine-dependent methyltransferase
Methyltransf_9       PF08003.6    315 seq392_BIOID50997    -            256   6.8e-06   24.8   0.0   1   1   9.6e-09   9.4e-06   24.4   0.0   100   224    29   152    23   162 0.84 Protein of unknown function (DUF1698)
TehB                 PF03848.9    192 seq392_BIOID50997    -            256   2.1e-05   23.6   0.0   1   1   3.7e-08   3.6e-05   22.8   0.0    32   135    46   149    17   186 0.80 Tellurite resistance protein TehB
PrmA                 PF06325.8    295 seq392_BIOID50997    -            256   7.6e-05   21.8   0.0   1   1   1.1e-07    0.0001   21.4   0.0   161   262    44   150    29   188 0.75 Ribosomal protein L11 methyltransferase (PrmA)
Glutaredoxin         PF00462.19    60 seq398_BIOID50997    -             81   7.9e-14   51.2   0.0   1   1   6.6e-18     9e-14   51.0   0.0     1    57     3    58     3    61 0.95 Glutaredoxin
Phage_lysis          PF03245.8    125 seq399_BIOID50997    -            153     4e-49  165.6  12.7   1   1   3.3e-53   4.5e-49  165.4   8.8     1   125    29   153    29   153 0.99 Bacteriophage lysis protein
SlyX                 PF04102.7     69 seq401_BIOID50997    -             72   4.1e-26   91.0   2.4   1   1   3.4e-30   4.6e-26   90.8   1.7     1    69     5    72     5    72 0.99 SlyX
LZ_Tnp_IS66          PF13007.2     78 seq402_BIOID50997    -             77   6.8e-08   32.9   0.7   1   1     5e-12   6.8e-08   32.9   0.5     1    39    38    73    38    76 0.89 Transposase C of IS166 homeodomain
Usher                PF00577.15   552 seq403_BIOID50997    -            824    1e-222  740.6  25.5   1   1  2.7e-226  1.2e-222  740.3  17.7     1   552   154   736   154   736 0.99 Type VII secretion system (T7SS), usher protein
PapC_C               PF13953.1     68 seq403_BIOID50997    -            824   1.4e-27   94.9   0.1   1   1   9.8e-31   4.5e-27   93.3   0.1     1    67   746   811   746   812 0.97 PapC C-terminal domain
PapC_N               PF13954.1    146 seq403_BIOID50997    -            824     2e-23   82.4   0.0   1   1   1.2e-26   5.7e-23   80.9   0.0    63   146    56   140    39   140 0.96 PapC N-terminal domain
Caudo_TAP            PF02413.12   130 seq404_BIOID50997    -            194     5e-39  133.3   0.4   1   1   4.6e-43   6.3e-39  132.9   0.3     1   129    72   191    72   192 0.97 Caudovirales tail fibre assembly protein
GerE                 PF00196.14    58 seq405_BIOID50997    -            143   1.5e-07   30.4   0.0   1   1   1.7e-11   2.4e-07   29.8   0.0     2    51    94   142    93   143 0.93 Bacterial regulatory proteins, luxR family
Rz1                  PF06085.6     40 seq407_BIOID50997    -             60   4.4e-24   83.4  10.6   1   1   4.2e-28   5.7e-24   83.1   7.3     1    40    20    60    20    60 0.98 Lipoprotein Rz1 precursor
Flavodoxin_NdrI      PF07972.6    122 seq408_BIOID50997    -            136   5.1e-47  158.6   0.0   1   1   4.3e-51   5.8e-47  158.4   0.0     1   122     5   123     5   123 0.97 NrdI Flavodoxin like
Phage_fiber_C        PF06820.7     64 seq410_BIOID50997    -            102   1.2e-36  124.5   0.7   1   1   1.3e-40   1.8e-36  123.9   0.5     1    64    41   102    41   102 0.99 Putative prophage tail fibre C-terminus
Peptidase_S24        PF00717.18    70 seq412_BIOID50997    -            235   6.7e-12   44.7   0.1   1   1   2.2e-15     1e-11   44.2   0.1     1    67   147   213   147   216 0.92 Peptidase S24-like
HTH_19               PF12844.2     64 seq412_BIOID50997    -            235   1.3e-07   31.3   0.0   1   1   9.4e-11   4.3e-07   29.7   0.0     2    62     6    65     5    67 0.91 Helix-turn-helix domain
HTH_3                PF01381.17    55 seq412_BIOID50997    -            235   1.4e-06   27.9   0.0   1   1   6.6e-10     3e-06   26.8   0.0     8    55    15    61     8    61 0.94 Helix-turn-helix
Phage_lambd_GpG      PF06894.6    127 seq414_BIOID50997    -            143   2.3e-55  185.4   0.5   1   1     2e-59   2.7e-55  185.2   0.4     1   127     1   127     1   127 0.98 Bacteriophage lambda minor tail protein (GpG)
FliP                 PF00813.15   194 seq415_BIOID50997    -            135   6.2e-31  107.5   0.4   1   1   5.3e-35   7.3e-31  107.2   0.3     2   114    18   132    17   135 0.93 FliP family
Methyltransf_11      PF08241.7     95 seq417_BIOID50997    -            251   2.5e-24   85.4   0.0   1   1   3.2e-27   4.4e-24   84.6   0.0     1    95    47   138    47   138 0.98 Methyltransferase domain
Methyltransf_23      PF13489.1    162 seq417_BIOID50997    -            251   1.8e-15   56.9   0.1   1   1   1.9e-18   2.6e-15   56.3   0.0     4   151    25   174    17   181 0.78 Methyltransferase domain
Methyltransf_31      PF13847.1    152 seq417_BIOID50997    -            251   9.2e-15   54.4   0.0   1   1   8.7e-18   1.2e-14   54.0   0.0     5   118    44   147    40   196 0.84 Methyltransferase domain
Methyltransf_12      PF08242.7     99 seq417_BIOID50997    -            251   2.3e-11   43.9   0.0   1   1   3.3e-14   4.6e-11   42.9   0.0     1    98    47   135    47   136 0.86 Methyltransferase domain
Methyltransf_18      PF12847.2    112 seq417_BIOID50997    -            251     1e-09   38.8   0.0   1   1   1.4e-12   1.9e-09   37.9   0.0     4   110    45   139    42   141 0.79 Methyltransferase domain
Methyltransf_25      PF13649.1    101 seq417_BIOID50997    -            251   3.4e-09   36.8   0.0   1   1     8e-12   1.1e-08   35.2   0.0     1   101    46   134    46   134 0.87 Methyltransferase domain
Ubie_methyltran      PF01209.13   233 seq417_BIOID50997    -            251   2.4e-09   36.5   0.0   1   1   2.4e-12   3.2e-09   36.1   0.0    44   168    39   155     9   169 0.85 ubiE/COQ5 methyltransferase family
Methyltransf_8       PF05148.10   219 seq417_BIOID50997    -            251   3.8e-06   26.5   0.0   1   1   4.1e-09   5.6e-06   26.0   0.0    58   156    29   138    16   158 0.77 Hypothetical methyltransferase
MTS                  PF05175.9    170 seq417_BIOID50997    -            251   6.4e-05   22.2   0.0   1   1   7.2e-08   9.9e-05   21.6   0.0    19    74    30    83    22   108 0.83 Methyltransferase small domain
FlgH                 PF02107.11   180 seq418_BIOID50997    -            246   2.4e-63  212.8   0.1   1   1   2.3e-67   3.1e-63  212.4   0.0     3   180    66   245    64   245 0.97 Flagellar L-ring protein
SPOR                 PF05036.8     76 seq421_BIOID50997    -            319   3.8e-17   62.1   0.4   1   1   1.3e-20   1.8e-16   59.9   0.0     3    72   246   312   244   315 0.91 Sporulation related domain
HSP70                PF00012.15   602 seq422_BIOID50997    -            638  4.8e-270  896.5  15.9   1   1  4.1e-274  5.7e-270  896.3  11.0     1   600     4   602     4   604 0.99 Hsp70 protein
GntP_permease        PF02447.11   441 seq424_BIOID50997    -             72   3.2e-21   75.2   0.5   1   1   2.5e-25   3.4e-21   75.1   0.3   372   441     2    71     1    71 0.96 GntP family permease
Phage_min_tail       PF05939.8    109 seq426_BIOID50997    -            109   1.2e-38  131.2   0.1   1   1   9.8e-43   1.3e-38  131.1   0.0     1   109     1   109     1   109 0.99 Phage minor tail protein
DUF1627              PF07789.7    155 seq429_BIOID50997    -            256   1.2e-90  300.8   0.5   1   1   1.3e-94   1.8e-90  300.2   0.3     1   155    91   245    91   245 1.00 Protein of unknown function (DUF1627)
Ribonuc_red_lgC      PF02867.10   537 seq431_BIOID50997    -            714  1.5e-151  505.5   0.0   1   1  1.4e-153  6.6e-150  500.1   0.0     1   537   175   694   175   694 0.96 Ribonucleotide reductase, barrel domain
RNR_N                PF08343.5     82 seq431_BIOID50997    -            714     3e-29  100.5   0.1   1   1   1.7e-32   7.8e-29   99.2   0.1     1    82    16    97    16    97 0.99 Ribonucleotide reductase N-terminal
Ribonuc_red_lgN      PF00317.16    83 seq431_BIOID50997    -            714     4e-12   45.6   0.0   1   1   2.2e-15     1e-11   44.3   0.0     2    82    99   171    98   172 0.95 Ribonucleotide reductase, all-alpha domain
InvH                 PF04741.7    147 seq433_BIOID50997    -             97   8.2e-08   32.1   0.6   1   1   8.1e-12   1.1e-07   31.6   0.5    90   144    41    95    18    97 0.89 InvH outer membrane lipoprotein
GTP_EFTU             PF00009.22   188 seq434_BIOID50997    -            394   1.1e-60  204.1   0.0   1   1   3.4e-64   1.6e-60  203.7   0.0     1   187    10   201    10   202 0.93 Elongation factor Tu GTP binding domain
GTP_EFTU_D3          PF03143.12    97 seq434_BIOID50997    -            394   2.4e-34  117.3   0.1   1   1   1.4e-37   6.6e-34  115.9   0.0     1    96   298   392   298   393 0.98 Elongation factor Tu C-terminal domain
GTP_EFTU_D2          PF03144.20    74 seq434_BIOID50997    -            394     3e-18   65.5   6.3   1   1   1.2e-21   5.5e-18   64.7   3.9     1    74   225   294   225   294 0.96 Elongation factor Tu domain 2
YfiO                 PF13525.1    203 seq435_BIOID50997    -            245   1.1e-84  282.8   5.8   1   1   2.8e-88   1.3e-84  282.6   4.0     1   202    28   236    28   238 0.97 Outer membrane lipoprotein
TPR_18               PF13512.1    142 seq435_BIOID50997    -            245   5.1e-65  217.7   7.3   1   1     3e-68   1.4e-64  216.3   1.2     2   142    24   167    23   167 0.98 Tetratricopeptide repeat
PALP                 PF00291.20   307 seq436_BIOID50997    -            442   3.1e-42  144.7   0.0   1   1   3.1e-46   4.2e-42  144.2   0.0    15   289    92   399    73   409 0.84 Pyridoxal-phosphate dependent enzyme
FliP                 PF00813.15   194 seq439_BIOID50997    -             68   1.3e-28   99.9   9.7   1   1   1.1e-32   1.4e-28   99.7   6.7   131   193     2    64     1    65 0.96 FliP family
DeoRC                PF00455.17   162 seq441_BIOID50997    -            260   2.4e-29  101.9   0.0   1   1   4.8e-33   3.3e-29  101.4   0.0    10   161    84   235    76   236 0.98 DeoR C terminal sensor domain
HTH_DeoR             PF08220.7     57 seq441_BIOID50997    -            260   6.1e-09   35.1   0.4   1   1   1.8e-12   1.2e-08   34.2   0.3     1    45     8    52     8    62 0.87 DeoR-like helix-turn-helix domain
Phage_tail_T         PF06223.7    103 seq442_BIOID50997    -            137   6.9e-41  138.7   0.4   1   1   1.1e-40   1.5e-36  124.7   0.1     6   100     1    99     1   102 0.88 Minor tail protein T
Phage_tail_L         PF05100.7    206 seq444_BIOID50997    -            232   5.4e-97  322.7   0.2   1   1  4.7e-101   6.4e-97  322.5   0.2     1   206    29   230    29   230 0.99 Phage minor tail protein L
DUF1076              PF06416.7    113 seq445_BIOID50997    -            111   1.2e-45  153.7   0.3   1   1   9.4e-50   1.3e-45  153.6   0.2     1   113     1   109     1   109 0.96 Protein of unknown function (DUF1076)
Bac_export_3         PF01313.14    76 seq448_BIOID50997    -             89   1.2e-26   92.0  11.6   1   1   1.1e-30   1.5e-26   91.7   8.1     3    74     6    77     4    78 0.97 Bacterial export proteins, family 3
RelB                 PF04221.7     83 seq450_BIOID50997    -             79   3.3e-28   97.1   0.1   1   1   2.6e-32   3.5e-28   97.0   0.1     1    82     1    78     1    79 0.95 RelB antitoxin
AAA_26               PF13500.1    199 seq455_BIOID50997    -            225     8e-41  139.7   0.0   1   1   2.1e-44   9.4e-41  139.4   0.0     1   193     3   208     3   213 0.95 AAA domain
CbiA                 PF01656.18   195 seq455_BIOID50997    -            225   8.5e-20   70.8   0.0   1   1   2.2e-23     1e-19   70.6   0.0     2   180     6   199     5   217 0.78 CobQ/CobB/MinD/ParA nucleotide binding domain
FlgI                 PF02119.11   342 seq456_BIOID50997    -            371  2.3e-130  434.1  11.6   1   1  1.9e-134  2.6e-130  433.9   8.0     2   342    30   371    29   371 0.98 Flagellar P-ring protein
TMP_2                PF06791.8    210 seq457_BIOID50997    -            859   1.6e-68  230.3  12.8   1   1   2.4e-72   1.6e-68  230.3   8.9     2   209    50   257    49   258 0.98 Prophage tail length tape measure protein
Tape_meas_lam_C      PF09718.5     78 seq457_BIOID50997    -            859   5.6e-20   70.9   4.5   1   1   8.2e-24   5.6e-20   70.9   3.2     1    78   632   709   632   709 0.98 Lambda phage tail tape-measure protein (Tape_meas_lam_C)
DUF1283              PF06932.6     85 seq458_BIOID50997    -            113     1e-46  156.7   6.7   1   1   8.7e-51   1.2e-46  156.5   4.7     1    85    29   113    29   113 0.99 Protein of unknown function (DUF1283)
Plasmid_stabil       PF05016.9     90 seq459_BIOID50997    -             95   5.4e-12   45.8   0.2   1   1   4.6e-16   6.2e-12   45.6   0.1     2    88     6    83     5    85 0.94 Plasmid stabilisation system protein
Bac_export_1         PF01311.15   249 seq460_BIOID50997    -            258   2.9e-51  174.0  24.6   1   1   2.5e-55   3.4e-51  173.8  17.0     2   240     3   242     2   248 0.95 Bacterial export proteins, family 1
Phage_Nu1            PF07471.7    164 seq461_BIOID50997    -            202   1.8e-89  297.3   1.3   1   1   1.6e-93   2.2e-89  297.0   0.9     5   164    26   185    24   185 0.99 Phage DNA packaging protein Nu1
DUF977               PF06163.6    127 seq468_BIOID50997    -            140   3.6e-65  217.3   0.3   1   1   2.9e-69     4e-65  217.1   0.2     1   127     1   136     1   136 1.00 Bacterial protein of unknown function (DUF977)
Caudo_TAP            PF02413.12   130 seq472_BIOID50997    -            101   4.9e-19   68.6   0.1   1   1   4.7e-23   6.5e-19   68.2   0.1    70   120    27    77     5    79 0.90 Caudovirales tail fibre assembly protein
Proteasome           PF00227.21   190 seq475_BIOID50997    -            176   1.5e-25   89.4   0.2   1   1     2e-29   2.8e-25   88.6   0.1     5   186     2   168     2   172 0.94 Proteasome subunit
Phage_min_tail       PF05939.8    109 seq476_BIOID50997    -            110   8.7e-38  128.5   0.0   1   1     7e-42   9.6e-38  128.3   0.0     1   109     2   110     2   110 0.99 Phage minor tail protein
TPP_enzyme_N         PF02776.13   172 seq477_BIOID50997    -            548   1.6e-58  196.8   4.4   1   1   3.8e-62   1.7e-58  196.7   0.2     1   169     1   167     1   170 0.98 Thiamine pyrophosphate enzyme, N-terminal TPP binding domain
TPP_enzyme_C         PF02775.16   153 seq477_BIOID50997    -            548   6.8e-52  174.9   0.4   1   1   5.3e-54   2.4e-50  169.9   0.0     1   153   374   522   374   522 0.98 Thiamine pyrophosphate enzyme, C-terminal TPP binding domain
TPP_enzyme_M         PF00205.17   137 seq477_BIOID50997    -            548     2e-41  140.8   0.1   1   1   1.1e-44   4.9e-41  139.5   0.1     1   137   186   321   186   321 0.98 Thiamine pyrophosphate enzyme, central domain
Dus                  PF01207.12   310 seq478_BIOID50997    -            345     1e-99  333.2   0.0   1   1  8.5e-104   1.2e-99  333.0   0.0     2   308    30   340    29   342 0.98 Dihydrouridine synthase (Dus)
Acetyltransf_3       PF13302.1    142 seq479_BIOID50997    -            186   5.7e-23   81.6   0.0   1   1     4e-26   7.7e-23   81.2   0.0     3   141     8   140     7   141 0.80 Acetyltransferase (GNAT) domain
Acetyltransf_4       PF13420.1    155 seq479_BIOID50997    -            186   7.2e-15   55.1   0.6   1   1   4.7e-18   9.1e-15   54.8   0.4     1   152     9   158     9   160 0.93 Acetyltransferase (GNAT) domain
Acetyltransf_1       PF00583.19    83 seq479_BIOID50997    -            186     6e-15   54.9   0.1   1   1   4.5e-18   8.9e-15   54.3   0.1     2    82    63   140    62   141 0.97 Acetyltransferase (GNAT) family
Acetyltransf_8       PF13523.1    152 seq479_BIOID50997    -            186   1.2e-13   51.1   0.2   1   1   8.2e-17   1.6e-13   50.6   0.2     1   141     9   145     9   157 0.89 Acetyltransferase (GNAT) domain
Acetyltransf_7       PF13508.1     79 seq479_BIOID50997    -            186   3.7e-07   30.1   0.2   1   1   3.4e-10   6.7e-07   29.2   0.1     2    78    56   141    55   142 0.80 Acetyltransferase (GNAT) domain
Acetyltransf_10      PF13673.1    117 seq479_BIOID50997    -            186   1.3e-05   25.1   0.0   1   1   9.3e-09   1.8e-05   24.7   0.0     1   117    16   140    16   140 0.75 Acetyltransferase (GNAT) domain
FR47                 PF08445.5     86 seq479_BIOID50997    -            186   2.1e-05   24.0   0.0   1   1   1.9e-08   3.8e-05   23.2   0.0    26    79    87   142    69   150 0.92 FR47-like protein
IpaB_EvcA            PF03278.8    153 seq480_BIOID50997    -            196   1.8e-63  212.2   4.2   1   1   1.5e-67   2.1e-63  211.9   2.9     1   152    39   184    39   185 0.99 IpaB/EvcA family
Prok-JAB             PF14464.1    105 seq481_BIOID50997    -            134   4.2e-21   74.3   0.1   1   1   3.6e-25   4.9e-21   74.1   0.1     3    99     3    99     1   114 0.91 Prokaryotic homologs of the JAB domain
HOK_GEF              PF01848.11    43 seq482_BIOID50997    -             51   1.1e-20   72.5   5.5   1   1     9e-25   1.2e-20   72.3   3.8     2    43     6    47     5    47 0.98 Hok/gef family
DUF1260              PF06877.6    104 seq483_BIOID50997    -            138   1.8e-34  118.3   1.1   1   1   1.7e-38   2.3e-34  118.0   0.8     2   104    10   113     9   113 0.98 Protein of unknown function (DUF1260)
tRNA_U5-meth_tr      PF05958.6    352 seq485_BIOID50997    -            366  2.3e-186  618.4   1.2   1   1  9.7e-190  2.6e-186  618.2   0.8     1   351    10   365    10   366 0.99 tRNA (Uracil-5-)-methyltransferase
Methyltransf_4       PF02390.12   197 seq485_BIOID50997    -            366   5.5e-07   28.7   0.1   1   1   3.8e-10     1e-06   27.8   0.1    21    86   211   275   178   286 0.81 Putative methyltransferase
MTS                  PF05175.9    170 seq485_BIOID50997    -            366   8.5e-06   25.1   0.0   1   1   5.9e-09   1.6e-05   24.2   0.0    31    87   210   264   188   281 0.86 Methyltransferase small domain
Cons_hypoth95        PF03602.10   183 seq485_BIOID50997    -            366     2e-05   23.9   0.3   1   1   3.1e-08   8.6e-05   21.9   0.2    41   123   209   301   198   317 0.71 Conserved hypothetical protein 95
HTH_AraC             PF00165.18    42 seq488_BIOID50997    -            237   6.9e-15   54.2   1.7   1   2   1.6e-09   1.1e-05   24.9   0.0     1    35   141   175   141   181 0.89 Bacterial regulatory helix-turn-helix proteins, AraC family
HTH_AraC             PF00165.18    42 seq488_BIOID50997    -            237   6.9e-15   54.2   1.7   2   2     3e-10   2.1e-06   27.2   0.4    14    38   202   227   200   231 0.91 Bacterial regulatory helix-turn-helix proteins, AraC family
HTH_18               PF12833.2     81 seq488_BIOID50997    -            237   1.7e-09   37.5   0.1   1   1   4.7e-13   3.2e-09   36.6   0.1     2    80   155   231   154   232 0.91 Helix-turn-helix domain
Ribosomal_S30AE      PF02482.14    94 seq490_BIOID50997    -            113   3.8e-29  100.7   0.1   1   1   3.5e-33   4.8e-29  100.4   0.1     2    92     3    93     2    95 0.97 Sigma 54 modulation protein / S30EA ribosomal protein
RelB                 PF04221.7     83 seq493_BIOID50997    -             24   1.5e-05   24.5   0.0   1   1   1.2e-09   1.6e-05   24.4   0.0     1    22     1    22     1    23 0.94 RelB antitoxin
Phage_tail_L         PF05100.7    206 seq494_BIOID50997    -            232   3.8e-97  323.2   0.2   1   1  3.3e-101   4.6e-97  323.0   0.1     1   206    29   230    29   230 0.99 Phage minor tail protein L
RelB                 PF04221.7     83 seq495_BIOID50997    -             57   5.7e-17   61.1   0.0   1   1   4.4e-21     6e-17   61.0   0.0    23    82     1    56     1    57 0.94 RelB antitoxin
Terminase_GpA        PF05876.7    557 seq496_BIOID50997    -            176   7.5e-35  120.2   0.0   1   1   6.8e-39   9.3e-35  119.8   0.0     1   129    39   166    39   173 0.96 Phage terminase large subunit (GpA)
NLPC_P60             PF00877.14   105 seq502_BIOID50997    -            112   2.5e-08   33.5   0.0   1   1   2.2e-12     3e-08   33.3   0.0    46   104    29    88     8    89 0.88 NlpC/P60 family
GntR                 PF00392.16    64 seq503_BIOID50997    -            254   5.4e-26   89.6   0.4   1   1   1.8e-29   1.2e-25   88.5   0.3     2    64    12    74    11    74 0.97 Bacterial regulatory proteins, gntR family
FCD                  PF07729.7    125 seq503_BIOID50997    -            254   1.2e-16   60.9  11.2   1   1   3.5e-20   2.4e-16   60.0   7.8     1   124    99   226    99   227 0.90 FCD domain
Bac_export_2         PF01312.14   343 seq504_BIOID50997    -            113     4e-20   71.8   0.4   1   1   3.2e-24   4.4e-20   71.7   0.3     1   115     1   113     1   113 0.97 FlhB HrpN YscU SpaS Family
AAA_2                PF07724.9    171 seq505_BIOID50997    -            443   5.3e-52  176.0   0.7   1   2   6.4e-10   1.5e-06   28.1   0.0     5    66    52   113    49   115 0.92 AAA domain (Cdc48 subfamily)
AAA_2                PF07724.9    171 seq505_BIOID50997    -            443   5.3e-52  176.0   0.7   2   2   3.9e-46   8.9e-43  146.0   0.1    10   171   188   329   170   329 0.89 AAA domain (Cdc48 subfamily)
AAA                  PF00004.24   132 seq505_BIOID50997    -            443     2e-16   60.2   0.1   1   2   2.2e-10   5.1e-07   29.8   0.0     1    57    53   107    53   142 0.72 ATPase family associated with various cellular activities (AAA)
AAA                  PF00004.24   132 seq505_BIOID50997    -            443     2e-16   60.2   0.1   2   2   9.6e-10   2.2e-06   27.7   0.0    39   130   226   332   188   334 0.73 ATPase family associated with various cellular activities (AAA)
AAA_5                PF07728.9    139 seq505_BIOID50997    -            443   7.8e-08   32.0   0.3   1   1   1.4e-09   3.3e-06   26.7   0.0     1    99    52   149    52   206 0.77 AAA domain (dynein-related subfamily)
ClpB_D2-small        PF10431.4     81 seq505_BIOID50997    -            443   2.3e-06   27.3   0.8   1   1     7e-09   1.6e-05   24.6   0.0     1    62   335   405   335   411 0.90 C-terminal, D2-small domain, of ClpB protein
SecE                 PF00584.15    57 seq506_BIOID50997    -            127   2.4e-21   74.9   1.0   1   1   1.8e-25   2.4e-21   74.9   0.7     2    56    68   122    67   123 0.97 SecE/Sec61-gamma subunits of protein translocation complex
Plasmid_stabil       PF05016.9     90 seq507_BIOID50997    -             70   1.8e-07   31.3   0.1   1   1   1.5e-11     2e-07   31.1   0.1    30    88     3    58     1    60 0.78 Plasmid stabilisation system protein
NIF3                 PF01784.13   242 seq508_BIOID50997    -            247     1e-56  192.1   0.0   1   1   9.1e-61   1.2e-56  191.8   0.0     2   240     6   235     5   238 0.95 NIF3 (NGG1p interacting factor 3)
DUF4014              PF13198.1     72 seq510_BIOID50997    -             72   1.1e-37  128.1   1.5   1   1   8.7e-42   1.2e-37  128.0   1.0     1    72     1    72     1    72 0.99 Protein of unknown function (DUF4014)
Rod-binding          PF10135.4     49 seq514_BIOID50997    -             99   1.1e-17   63.6   0.0   1   1   1.4e-21   1.9e-17   62.8   0.0     1    49    42    93    42    93 0.98 Rod binding protein
PDT                  PF00800.13   182 seq516_BIOID50997    -            386     7e-61  204.8   0.3   1   1   1.5e-64     1e-60  204.2   0.2     1   180   106   286   106   288 0.96 Prephenate dehydratase
CM_2                 PF01817.16    81 seq516_BIOID50997    -            386   1.9e-22   79.0   2.0   1   1   6.3e-26   4.3e-22   77.8   1.4     1    80    11    90    11    91 0.99 Chorismate mutase type II
Lambda_tail_I        PF06805.7     82 seq518_BIOID50997    -            190   1.7e-14   53.2   0.0   1   1   2.3e-18   3.1e-14   52.4   0.0    25    82     2    64     1    64 0.98 Bacteriophage lambda tail assembly protein I
HOK_GEF              PF01848.11    43 seq522_BIOID50997    -             51   1.3e-19   69.1   4.6   1   1     1e-23   1.4e-19   69.0   3.2     1    43     5    47     5    47 0.99 Hok/gef family
UvrB                 PF12344.3     44 seq523_BIOID50997    -            673   6.7e-23   79.8   0.9   1   1   1.3e-25   2.9e-22   77.7   0.1     1    43   552   594   552   595 0.97 Ultra-violet resistance protein B
Helicase_C           PF00271.26    78 seq523_BIOID50997    -            673   1.2e-15   57.0   0.0   1   1   1.2e-18   2.8e-15   55.8   0.0     2    77   465   545   464   546 0.98 Helicase conserved C-terminal domain
ResIII               PF04851.10   184 seq523_BIOID50997    -            673   1.1e-11   44.8   0.0   1   1     3e-14   6.9e-11   42.1   0.0     4    94    13   101    10   134 0.79 Type III restriction enzyme, res subunit
UVR                  PF02151.14    36 seq523_BIOID50997    -            673   5.2e-07   28.8   1.1   1   1     7e-10   1.6e-06   27.3   0.8     2    35   634   667   633   668 0.93 UvrB/uvrC motif
DnaJ_C               PF01556.13    81 seq525_BIOID50997    -            376   7.3e-34  115.4   0.1   1   1   3.5e-24   1.6e-20   72.6   0.0     1    81   262   340   262   340 0.95 DnaJ C terminal domain
DnaJ                 PF00226.26    64 seq525_BIOID50997    -            376   6.5e-29   99.3   4.4   1   1   2.3e-32     1e-28   98.6   3.1     1    64     5    67     5    67 0.99 DnaJ domain
DnaJ_CXXCXGXG        PF00684.14    66 seq525_BIOID50997    -            376   8.4e-16   57.6  16.9   1   1   3.3e-19   1.5e-15   56.8  11.7     1    66   144   204   144   204 0.97 DnaJ central domain
NusG                 PF02357.14    92 seq526_BIOID50997    -            181   5.3e-25   87.3   0.0   1   1   1.1e-28   7.7e-25   86.8   0.0     1    92     7   106     7   106 0.93 Transcription termination factor nusG
KOW                  PF00467.24    32 seq526_BIOID50997    -            181   1.3e-08   33.9   0.1   1   1   9.1e-12   6.2e-08   31.7   0.0     1    28   130   161   130   165 0.86 KOW motif
Bac_export_2         PF01312.14   343 seq527_BIOID50997    -            190   2.1e-58  197.7   0.0   1   1   1.7e-62   2.3e-58  197.5   0.0   173   341    16   184     3   186 0.92 FlhB HrpN YscU SpaS Family
Terminase_GpA        PF05876.7    557 seq528_BIOID50997    -            426  8.7e-107  357.6   0.3   1   1  7.8e-111  1.1e-106  357.3   0.2   182   547     2   385     1   392 0.95 Phage terminase large subunit (GpA)
Phageshock_PspG      PF09583.5     65 seq530_BIOID50997    -            139   5.7e-25   87.0  25.7   1   1   5.6e-29   7.7e-25   86.6  17.8     1    64    60   123    60   124 0.98 Phage shock protein G (Phageshock_PspG)
Prok-JAB             PF14464.1    105 seq532_BIOID50997    -            247   3.8e-19   68.0   0.1   1   1   9.2e-23   6.3e-19   67.3   0.1     3    96     3    98     1   109 0.93 Prokaryotic homologs of the JAB domain
NLPC_P60             PF00877.14   105 seq532_BIOID50997    -            247   1.8e-13   50.0   0.0   1   1   3.8e-17   2.6e-13   49.5   0.0     1   104   111   223   111   224 0.92 NlpC/P60 family
Fimbrial             PF00419.15   145 seq533_BIOID50997    -            176   3.7e-21   75.7   3.8   1   1   3.2e-25   4.4e-21   75.4   2.6     1   145    27   176    27   176 0.93 Fimbrial protein
DUF551               PF04448.7     69 seq534_BIOID50997    -            289   2.2e-19   69.8   4.9   1   1   4.2e-23   5.7e-19   68.5   3.4     1    69   220   285   220   285 0.98 Protein of unknown function (DUF551)
Phage_Nu1            PF07471.7    164 seq539_BIOID50997    -            172   9.9e-93  307.9   1.4   1   1   8.1e-97   1.1e-92  307.7   1.0     1   164     1   164     1   164 0.99 Phage DNA packaging protein Nu1
Ribonuc_red_sm       PF00268.16   281 seq540_BIOID50997    -            319   9.9e-81  270.7   0.1   1   1   8.4e-85   1.1e-80  270.4   0.0     1   280     1   280     1   281 0.97 Ribonucleotide reductase, small chain
Flg_bbr_C            PF06429.8     74 seq541_BIOID50997    -            458   2.3e-10   40.1   4.5   1   1   1.7e-14   2.3e-10   40.1   3.1    17    73   397   455   386   456 0.78 Flagellar basal body rod FlgEFG protein C-terminal
DUF898               PF05987.8    339 seq543_BIOID50997    -            398   3.3e-78  262.8  28.8   1   1   2.7e-81   3.7e-77  259.3  20.0     3   328    12   378    10   386 0.97 Bacterial protein of unknown function (DUF898)
AHS1                 PF02682.11   202 seq546_BIOID50997    -            218   2.9e-69  232.4   0.0   1   1   2.4e-73   3.3e-69  232.2   0.0     2   202     5   202     4   202 0.95 Allophanate hydrolase subunit 1
Methyltransf_11      PF08241.7     95 seq547_BIOID50997    -            240   7.4e-12   45.4   0.0   1   1   8.6e-16   1.2e-11   44.8   0.0    45    95    67   125    50   125 0.83 Methyltransferase domain
Transketolase_N      PF00456.16   333 seq550_BIOID50997    -            887   1.4e-22   79.8   0.1   1   2   3.1e-18   4.2e-14   51.9   0.0     7   217    84   297    78   306 0.76 Transketolase, thiamine diphosphate binding domain
Transketolase_N      PF00456.16   333 seq550_BIOID50997    -            887   1.4e-22   79.8   0.1   2   2   3.4e-10   4.6e-06   25.5   0.1   213   281   361   431   351   475 0.79 Transketolase, thiamine diphosphate binding domain
DUF1161              PF06649.7     52 seq551_BIOID50997    -            102   1.3e-25   88.9   0.0   1   1   1.2e-29   1.6e-25   88.6   0.0     1    52    27    80    27    80 0.99 Protein of unknown function (DUF1161)
DUF968               PF06147.6    200 seq553_BIOID50997    -            349   3.6e-79  265.2   0.0   1   1   4.3e-83   5.8e-79  264.5   0.0     2   199   130   345   129   346 0.99 Protein of unknown function (DUF968)
Lambda_Bor           PF06291.6     97 seq556_BIOID50997    -            113   6.3e-62  205.3   2.6   1   1   5.3e-66   7.3e-62  205.1   1.8     1    97    17   113    17   113 1.00 Bor protein
Fimbrial             PF00419.15   145 seq557_BIOID50997    -            169   1.7e-09   37.9   8.2   1   1   1.6e-13   2.1e-09   37.6   5.7     1   144    30   168    30   169 0.76 Fimbrial protein
Phage-tail_3         PF13550.1    164 seq559_BIOID50997    -            387   8.8e-26   90.5   0.0   1   1   1.2e-29   1.7e-25   89.6   0.0     1   113   265   381   265   384 0.96 Putative phage tail protein
ACT_5                PF13710.1     63 seq560_BIOID50997    -             87   2.1e-26   91.4   0.1   1   1   1.9e-30   2.6e-26   91.0   0.1     2    63    13    73    12    73 0.98 ACT domain
Ribosomal_L11_N      PF03946.9     60 seq561_BIOID50997    -            142   3.2e-32  109.6   0.3   1   1   8.7e-36   5.9e-32  108.7   0.2     1    60     8    67     8    67 0.99 Ribosomal protein L11, N-terminal domain
Ribosomal_L11        PF00298.14    69 seq561_BIOID50997    -            142   6.6e-29   99.7   2.9   1   1   1.8e-32   1.2e-28   98.8   2.0     1    69    72   140    72   140 0.99 Ribosomal protein L11, RNA binding domain
DUF303               PF03629.13   255 seq562_BIOID50997    -            645   1.7e-29  102.7   0.0   1   1   3.4e-33   2.3e-29  102.2   0.0     3   210    80   330    78   381 0.78 Domain of unknown function (DUF303)
DUF1737              PF08410.5     54 seq562_BIOID50997    -            645     2e-18   65.8   0.0   1   1   1.4e-21   9.8e-18   63.5   0.0     1    53     1    50     1    51 0.97 Domain of unknown function (DUF1737)
Terminase_GpA        PF05876.7    557 seq563_BIOID50997    -            395  3.5e-102  342.4   0.1   1   1  3.3e-106  4.5e-102  342.1   0.1     1   327    39   383    39   392 0.96 Phage terminase large subunit (GpA)
Pep_deformylase      PF01327.16   157 seq565_BIOID50997    -            169   8.9e-53  177.7   0.1   1   1   7.8e-57   1.1e-52  177.5   0.1     2   156     4   152     3   153 0.94 Polypeptide deformylase
Lambda_tail_I        PF06805.7     82 seq567_BIOID50997    -            190   3.2e-14   52.4   0.0   1   1   4.2e-18   5.7e-14   51.5   0.0    25    82     2    64     1    64 0.98 Bacteriophage lambda tail assembly protein I
Molybdopterin        PF00384.17   432 seq570_BIOID50997    -            662   2.4e-96  323.0   0.0   1   1  4.2e-100   2.8e-96  322.7   0.0     1   432   111   566   111   566 0.92 Molybdopterin oxidoreductase
Molybdop_Fe4S4       PF04879.11    55 seq570_BIOID50997    -            662   1.8e-14   53.1   0.8   1   1   4.3e-18   2.9e-14   52.4   0.5     1    55    49   108    49   108 0.97 Molybdopterin oxidoreductase Fe4S4 domain
UbiA                 PF01040.13   257 seq571_BIOID50997    -            308   7.6e-37  126.7  21.2   1   1   7.3e-41     1e-36  126.4  14.7     1   225    21   273    21   306 0.76 UbiA prenyltransferase family
Aminotran_4          PF01063.14   231 seq572_BIOID50997    -            309   1.1e-46  159.0   0.0   1   1   9.6e-51   1.3e-46  158.8   0.0     3   231    54   289    52   289 0.96 Aminotransferase class IV
Exonuc_X-T_C         PF08411.5    269 seq574_BIOID50997    -            491  5.1e-104  346.9   0.1   1   1  9.1e-108  6.2e-104  346.6   0.1     1   268   228   489   228   490 0.99 Exonuclease C-terminal
RNase_T              PF00929.19   164 seq574_BIOID50997    -            491   3.2e-25   89.2   0.0   1   1   8.9e-29   6.1e-25   88.2   0.0     2   162    29   208    28   210 0.95 Exonuclease
S-methyl_trans       PF02574.11   305 seq576_BIOID50997    -           1232  5.9e-105  350.7   0.1   1   1    4e-108  1.1e-104  349.9   0.1     1   304    21   331    21   332 0.98 Homocysteine S-methyltransferase
Met_synt_B12         PF02965.12   136 seq576_BIOID50997    -           1232   9.2e-54  180.5   0.0   1   1     9e-57   2.4e-53  179.2   0.0     1   136  1060  1197  1060  1197 0.99 Vitamin B12 dependent methionine synthase, activation domain
Pterin_bind          PF00809.17   210 seq576_BIOID50997    -           1232   1.5e-48  164.8   0.4   1   1   1.7e-51   4.6e-48  163.2   0.3     1   210   361   573   361   573 0.98 Pterin binding enzyme
B12-binding_2        PF02607.12    79 seq576_BIOID50997    -           1232   4.3e-21   74.6   0.0   1   1   6.5e-24   1.8e-20   72.6   0.0     4    79   664   739   662   739 0.96 B12 binding domain
B12-binding          PF02310.14   121 seq576_BIOID50997    -           1232   6.2e-20   71.1   0.2   1   1   1.8e-22     5e-19   68.2   0.1     2    94   753   845   752   856 0.93 B12 binding domain
AHS2                 PF02626.10   272 seq577_BIOID50997    -            310  1.3e-100  336.0   0.0   1   1  1.2e-104  1.6e-100  335.7   0.0     2   272    24   288    23   288 0.98 Allophanate hydrolase subunit 2
tRNA-synt_2          PF00152.15   335 seq579_BIOID50997    -            335   5.4e-70  235.6   0.0   1   1     5e-74   6.9e-70  235.3   0.0    21   333    25   333    14   335 0.88 tRNA synthetases class II (D, K and N)
Ribosomal_L1         PF00687.16   221 seq580_BIOID50997    -            234   9.2e-50  168.8   0.2   1   1   7.9e-54   1.1e-49  168.6   0.2    13   220    28   220     8   221 0.90 Ribosomal protein L1p/L10e family
FimH_man-bind        PF09160.5    147 seq582_BIOID50997    -            303   5.8e-57  191.5   0.2   1   1   1.5e-60     1e-56  190.7   0.1     1   147    27   171    27   171 0.99 FimH, mannose binding
Fimbrial             PF00419.15   145 seq582_BIOID50997    -            303   1.1e-09   38.4   7.6   1   1   1.7e-13   1.1e-09   38.4   5.3     7   145   176   303   170   303 0.85 Fimbrial protein
ABC_tran             PF00005.22   118 seq584_BIOID50997    -            637     1e-36  125.7   1.1   1   2   2.4e-18   3.3e-15   56.3   0.0     1   118    41   178    41   178 0.87 ABC transporter
ABC_tran             PF00005.22   118 seq584_BIOID50997    -            637     1e-36  125.7   1.1   2   2   2.6e-21   3.6e-18   65.9   0.0     1   118   352   459   352   459 0.92 ABC transporter
ABC_tran_2           PF12848.2     85 seq584_BIOID50997    -            637   6.6e-29   99.4   4.3   1   1   4.8e-32   6.6e-29   99.4   3.0     1    83   217   298   217   302 0.93 ABC transporter
Phage_min_tail       PF05939.8    109 seq587_BIOID50997    -            109   8.2e-38  128.5   0.1   1   1   6.6e-42     9e-38  128.4   0.1     1   109     1   109     1   109 0.99 Phage minor tail protein
gpW                  PF02831.10    68 seq589_BIOID50997    -             68   3.5e-37  125.6   1.1   1   1   2.7e-41   3.8e-37  125.5   0.8     1    68     1    68     1    68 0.99 gpW
Formyl_trans_N       PF00551.14   181 seq590_BIOID50997    -            315   3.5e-55  186.2   0.0   1   1   7.4e-59   5.1e-55  185.7   0.0     2   180     6   183     5   184 0.98 Formyl transferase
Formyl_trans_C       PF02911.13   100 seq590_BIOID50997    -            315   1.1e-33  115.1   0.1   1   1   2.5e-37   1.7e-33  114.5   0.0     1    99   207   304   207   305 0.98 Formyl transferase, C-terminal domain
ABC_tran             PF00005.22   118 seq593_BIOID50997    -            467   5.4e-26   91.1   0.0   1   1   3.3e-29   1.1e-25   90.1   0.0     1   117   135   259   135   260 0.97 ABC transporter
CBS                  PF00571.23    57 seq593_BIOID50997    -            467   2.8e-06   26.7   0.0   1   1   4.2e-07    0.0014   18.0   0.0    32    55   436   459   413   461 0.86 CBS domain
HOK_GEF              PF01848.11    43 seq595_BIOID50997    -             70   3.1e-19   67.8   4.6   1   1   2.8e-23   3.8e-19   67.6   3.2     1    43    24    66    24    66 0.99 Hok/gef family
Phage_portal_2       PF05136.8    355 seq597_BIOID50997    -            533  1.2e-104  349.5   1.2   1   1  1.1e-108  1.5e-104  349.2   0.9     2   355    30   401    29   401 0.98 Phage portal protein, lambda family
RusA                 PF05866.6    116 seq599_BIOID50997    -            118   3.3e-21   75.7   0.0   1   1   2.7e-25   3.7e-21   75.6   0.0     1   116     7   116     7   116 0.89 Endodeoxyribonuclease RusA
Phage_tail_L         PF05100.7    206 seq600_BIOID50997    -            335     9e-75  250.2   0.0   1   1   8.5e-79   1.2e-74  249.8   0.0     1   161    29   188    29   215 0.94 Phage minor tail protein L
DUF1401              PF07180.6    146 seq601_BIOID50997    -            143   5.7e-61  204.4   0.1   1   1   4.9e-65   6.6e-61  204.2   0.1     1   115    16   127    16   141 0.95 Protein of unknown function (DUF1401)
RNase_T              PF00929.19   164 seq603_BIOID50997    -            246     5e-40  137.3   0.4   1   1   9.7e-44   1.3e-39  135.9   0.1     1   164    12   178    12   178 0.93 Exonuclease
Flagellin_N          PF00669.15   139 seq604_BIOID50997    -            309   4.2e-12   45.9   9.8   1   1   6.2e-16   4.2e-12   45.9   6.8     2   137     4   139     3   141 0.97 Bacterial flagellin N-terminal helical region
cIII                 PF08134.6     44 seq605_BIOID50997    -             44   6.8e-37  124.6   3.0   1   1   5.3e-41   7.3e-37  124.5   2.1     1    44     1    44     1    44 1.00 cIII protein family
Pyr_redox_2          PF07992.9    200 seq606_BIOID50997    -            466   5.3e-32  111.2   0.0   1   1   5.4e-35   1.1e-31  110.2   0.0     1   198     8   315     8   317 0.89 Pyridine nucleotide-disulphide oxidoreductase
Pyr_redox_dim        PF02852.17   110 seq606_BIOID50997    -            466   4.1e-30  103.9   0.8   1   1   5.4e-33   1.1e-29  102.5   0.5     1   109   346   457   346   458 0.97 Pyridine nucleotide-disulphide oxidoreductase, dimerisation domain
Pyr_redox            PF00070.22    80 seq606_BIOID50997    -            466   1.7e-18   66.6   1.7   1   1   4.2e-19   8.3e-16   58.0   0.0     1    76   178   251   178   258 0.94 Pyridine nucleotide-disulphide oxidoreductase
Pyr_redox_3          PF13738.1    203 seq606_BIOID50997    -            466   3.4e-08   33.6   0.0   1   1   1.7e-10   3.2e-07   30.4   0.0     1   176    10   185    10   212 0.71 Pyridine nucleotide-disulphide oxidoreductase
FAD_binding_2        PF00890.19   421 seq606_BIOID50997    -            466   6.7e-06   25.0   3.4   1   1   3.2e-08   6.2e-05   21.9   1.5     1    40     8    48     8    51 0.96 FAD binding domain
Thi4                 PF01946.12   230 seq606_BIOID50997    -            466   1.5e-05   24.1   0.4   1   1   3.4e-08   6.6e-05   21.9   0.2    17    61     6    50     2    64 0.89 Thi4 family
DnaB_C               PF03796.10   265 seq608_BIOID50997    -            471  4.1e-108  360.1   0.2   1   1  1.2e-111  5.4e-108  359.7   0.1     1   263   206   463   206   465 0.97 DnaB-like helicase C terminal domain
DnaB                 PF00772.16   103 seq608_BIOID50997    -            471   8.7e-38  128.2   0.0   1   1   4.2e-41   1.9e-37  127.1   0.0     1   103    26   128    26   128 0.99 DnaB-like helicase N terminal domain
AAA_25               PF13481.1    194 seq608_BIOID50997    -            471     1e-13   51.0   0.1   1   1   3.6e-17   1.6e-13   50.3   0.0    29   190   220   386   179   390 0.84 AAA domain
Phage-tail_3         PF13550.1    164 seq609_BIOID50997    -             76   4.3e-07   29.7   0.0   1   1   3.7e-11   5.1e-07   29.5   0.0   114   162    14    65     4    67 0.84 Putative phage tail protein
Lambda_Kil           PF06301.6     43 seq611_BIOID50997    -             50   4.6e-29   99.4   1.7   1   1   3.9e-33   5.3e-29   99.2   1.2     1    43     8    50     8    50 0.99 Bacteriophage lambda Kil protein
Antiterm             PF03589.8     95 seq615_BIOID50997    -            273     2e-55  184.7   4.9   1   2   6.5e-27   8.9e-23   80.0   0.0     2    95    15   111    14   111 0.97 Antitermination protein
Antiterm             PF03589.8     95 seq615_BIOID50997    -            273     2e-55  184.7   4.9   2   2   3.9e-35   5.4e-31  106.4   0.3     2    95   178   270   177   270 0.98 Antitermination protein
Na_H_antiport_1      PF06965.7    378 seq616_BIOID50997    -            388  6.7e-166  551.6  29.2   1   1  5.6e-170  7.6e-166  551.4  20.2     2   378     5   380     4   380 0.99 Na+/H+ antiporter 1
LamB_YcsF            PF03746.11   242 seq617_BIOID50997    -            244  5.6e-103  343.1   0.8   1   1  4.6e-107  6.3e-103  342.9   0.6     1   241     2   237     2   238 0.99 LamB/YcsF family
ILVD_EDD             PF00920.16   521 seq618_BIOID50997    -            616  5.4e-195  648.6   1.8   1   1  4.5e-199  6.2e-195  648.4   1.3     1   521    34   607    34   607 0.95 Dehydratase family
Terminase_GpA        PF05876.7    557 seq619_BIOID50997    -            140     1e-33  116.4   0.0   1   1   8.9e-38   1.2e-33  116.1   0.0   357   493     1   133     1   136 0.97 Phage terminase large subunit (GpA)
Methyltransf_6       PF03737.10   154 seq621_BIOID50997    -            161   4.3e-55  185.6   0.4   1   1   3.5e-59   4.8e-55  185.5   0.2     1   153     1   152     1   153 0.99 Demethylmenaquinone methyltransferase
DUF968               PF06147.6    200 seq624_BIOID50997    -            351   7.5e-76  254.3   0.1   1   1   9.1e-80   1.2e-75  253.6   0.1     2   198   130   343   129   345 0.99 Protein of unknown function (DUF968)
SpoU_methylase       PF00588.14   142 seq628_BIOID50997    -            370   7.3e-29  100.3   0.0   1   1   1.6e-32   1.1e-28   99.7   0.0     3   141   224   361   222   362 0.95 SpoU rRNA Methylase family
SpoU_sub_bind        PF08032.7     76 seq628_BIOID50997    -            370   3.1e-12   46.3   0.0   1   1     1e-15     7e-12   45.2   0.0     2    73   135   206   134   209 0.96 RNA 2'-O ribose methyltransferase substrate binding
Peptidase_M20        PF01546.23   171 seq631_BIOID50997    -            409   1.3e-19   70.2   0.2   1   1   4.2e-23   1.9e-19   69.7   0.1    23   170   139   402    74   403 0.84 Peptidase family M20/M25/M40
M20_dimer            PF07687.9    109 seq631_BIOID50997    -            409   7.2e-12   44.8   0.1   1   1   3.5e-15   1.6e-11   43.7   0.0     2   105   206   302   205   308 0.89 Peptidase dimerisation domain
Peptidase_M42        PF05343.9    292 seq631_BIOID50997    -            409   2.5e-06   26.3   0.0   1   1   3.1e-08   0.00014   20.6   0.0   134   194   140   201   110   234 0.90 M42 glutamyl aminopeptidase
ERF                  PF04404.7    160 seq632_BIOID50997    -            201   8.1e-37  126.0   1.3   1   1   7.5e-41     1e-36  125.7   0.9     1   149     5   146     5   172 0.86 ERF superfamily
Ribosomal_L10        PF00466.15   100 seq636_BIOID50997    -            165   2.5e-26   91.3   0.0   1   1   2.6e-30   3.6e-26   90.8   0.0     3   100     5   101     3   101 0.98 Ribosomal protein L10
Phage-tail_3         PF13550.1    164 seq638_BIOID50997    -            423   5.8e-41  139.8   0.0   1   1     1e-44   1.4e-40  138.6   0.0     1   161    59   226    59   229 0.94 Putative phage tail protein
AA_permease_2        PF13520.1    426 seq640_BIOID50997    -            514   1.2e-32  112.8  60.6   1   1   2.5e-36   1.7e-32  112.4  42.0     2   419    23   482    22   496 0.77 Amino acid permease
AA_permease          PF00324.16   479 seq640_BIOID50997    -            514   2.7e-14   52.2  53.2   1   1   2.5e-17   1.7e-13   49.6  36.9    12   446    33   479    22   501 0.70 Amino acid permease
Nol1_Nop2_Fmu        PF01189.12   283 seq641_BIOID50997    -            429  7.4e-105  350.2   0.0   1   1  4.8e-108  9.4e-105  349.9   0.0     1   282   164   426   164   427 0.99 NOL1/NOP2/sun family
NusB                 PF01029.13   134 seq641_BIOID50997    -            429   2.2e-26   92.3   0.0   1   1   1.8e-29   3.5e-26   91.6   0.0     1   134     5   127     5   127 0.97 NusB family
Methyltransf_26      PF13659.1    117 seq641_BIOID50997    -            429     4e-11   42.8   0.0   1   1   3.7e-14   7.3e-11   42.0   0.0     2   116   248   375   247   376 0.90 Methyltransferase domain
Methyltransf_18      PF12847.2    112 seq641_BIOID50997    -            429   2.4e-10   40.8   0.0   1   1   2.2e-13   4.2e-10   40.0   0.0     2   112   247   375   246   375 0.84 Methyltransferase domain
Methyltransf_31      PF13847.1    152 seq641_BIOID50997    -            429     2e-09   37.1   0.0   1   1   1.7e-12   3.4e-09   36.3   0.0     2   113   245   381   244   417 0.82 Methyltransferase domain
MTS                  PF05175.9    170 seq641_BIOID50997    -            429   1.1e-06   28.0   0.0   1   1   1.1e-09   2.1e-06   27.1   0.0    24   151   239   385   229   397 0.86 Methyltransferase small domain
FtsJ                 PF01728.14   181 seq641_BIOID50997    -            429   9.1e-05   22.3   0.0   1   1   9.1e-08   0.00018   21.4   0.0    19    99   242   323   233   400 0.60 FtsJ-like methyltransferase
Terminase_GpA        PF05876.7    557 seq642_BIOID50997    -             86   2.9e-07   29.1   0.1   1   1   2.7e-11   3.7e-07   28.7   0.1   517   547     2    31     1    39 0.86 Phage terminase large subunit (GpA)
NLPC_P60             PF00877.14   105 seq648_BIOID50997    -            142   1.2e-14   53.8   0.0   1   1   1.1e-18   1.5e-14   53.5   0.0     1   105     6   119     6   119 0.94 NlpC/P60 family
Phage_portal_2       PF05136.8    355 seq649_BIOID50997    -            601   2.2e-86  289.4   2.1   1   1   4.6e-90   3.2e-86  288.9   1.5     2   355    97   469    96   469 0.92 Phage portal protein, lambda family
gpW                  PF02831.10    68 seq649_BIOID50997    -            601   5.6e-22   76.9   0.7   1   1   1.9e-25   1.3e-21   75.7   0.5     1    46     1    46     1    53 0.95 gpW
H2TH                 PF06831.9     93 seq651_BIOID50997    -            263   3.4e-17   61.8   0.0   1   1   1.4e-20   6.5e-17   60.9   0.0     1    77   126   205   126   215 0.84 Formamidopyrimidine-DNA glycosylase H2TH domain
Fapy_DNA_glyco       PF01149.19   116 seq651_BIOID50997    -            263   1.4e-14   54.2   0.0   1   1   5.8e-18   2.6e-14   53.4   0.0     1   106     2   104     2   111 0.88 Formamidopyrimidine-DNA glycosylase N-terminal domain
zf-FPG_IleRS         PF06827.9     30 seq651_BIOID50997    -            263   1.4e-07   30.8   3.6   1   1   5.7e-11   2.6e-07   30.0   2.5     1    29   235   263   235   263 0.98 Zinc finger found in FPG and IleRS
BPD_transp_1         PF00528.17   185 seq653_BIOID50997    -            354   2.5e-26   92.2  16.2   1   1   1.8e-30   2.5e-26   92.2  11.2     1   176   163   324   163   332 0.91 Binding-protein-dependent transport system inner membrane component
Response_reg         PF00072.19   112 seq654_BIOID50997    -            204   3.2e-26   91.4   0.4   1   1   6.8e-30   4.6e-26   90.8   0.3     2   111     4   113     3   114 0.98 Response regulator receiver domain
GerE                 PF00196.14    58 seq654_BIOID50997    -            204   3.1e-22   77.5   0.1   1   1   1.1e-25   7.8e-22   76.2   0.0     2    58   142   198   141   198 0.97 Bacterial regulatory proteins, luxR family
Ribosomal_L12        PF00542.14    68 seq658_BIOID50997    -            121   1.8e-31  107.8   8.6   1   1   2.8e-35   3.8e-31  106.7   6.0     1    68    54   121    54   121 0.99 Ribosomal protein L7/L12 C-terminal domain
DUF1378              PF07125.6     59 seq659_BIOID50997    -             59   1.1e-39  134.0   0.0   1   1   8.7e-44   1.2e-39  133.9   0.0     1    59     1    59     1    59 0.99 Protein of unknown function (DUF1378)
DUF4406              PF14359.1     92 seq661_BIOID50997    -            119   3.1e-33  113.6   0.1   1   1   2.7e-37   3.7e-33  113.3   0.0     1    92     8    97     8    97 0.99 Domain of unknown function (DUF4406)
Lambda_tail_I        PF06805.7     82 seq663_BIOID50997    -            226   8.5e-22   76.6   0.0   1   1     1e-25   1.4e-21   75.9   0.0     2    82    14    97    13    97 0.98 Bacteriophage lambda tail assembly protein I
Molydop_binding      PF01568.16   109 seq664_BIOID50997    -            146   5.4e-29  100.0   0.0   1   1   4.7e-33   6.4e-29   99.8   0.0     1   107    25   138    25   140 0.96 Molydopterin dinucleotide binding domain
DUF826               PF05696.6     78 seq666_BIOID50997    -             90   5.6e-41  138.4   4.9   1   1   4.7e-45   6.4e-41  138.2   3.4     1    78     1    84     1    84 0.99 Protein of unknown function (DUF826)
Abhydrolase_1        PF00561.15   230 seq669_BIOID50997    -            340   5.1e-26   91.5   0.0   1   1   3.9e-29   1.3e-25   90.1   0.0     4   218   105   312   102   315 0.96 alpha/beta hydrolase fold
Abhydrolase_6        PF12697.2    228 seq669_BIOID50997    -            340   8.2e-16   58.4   0.6   1   1   3.4e-19   1.2e-15   57.9   0.4     1   219    75   312    75   320 0.70 Alpha/beta hydrolase family
Abhydrolase_5        PF12695.2    142 seq669_BIOID50997    -            340   1.1e-10   41.3   0.3   1   1   9.9e-14   3.4e-10   39.7   0.2     2   141    75   308    74   309 0.65 Alpha/beta hydrolase family
2-oxoacid_dh         PF00198.18   231 seq670_BIOID50997    -            630   3.4e-78  261.9   0.0   1   1   3.2e-81   4.8e-78  261.4   0.0     3   230   399   629   397   630 0.98 2-oxoacid dehydrogenases acyltransferase (catalytic domain)
Biotin_lipoyl        PF00364.17    74 seq670_BIOID50997    -            630     1e-66  220.3  35.1   1   3   1.3e-24     2e-21   75.3   4.6     2    73     4    73     3    74 0.97 Biotin-requiring enzyme
Biotin_lipoyl        PF00364.17    74 seq670_BIOID50997    -            630     1e-66  220.3  35.1   2   3   2.8e-26   4.3e-23   80.6   3.8     2    73   107   176   106   177 0.96 Biotin-requiring enzyme
Biotin_lipoyl        PF00364.17    74 seq670_BIOID50997    -            630     1e-66  220.3  35.1   3   3   4.5e-25   6.9e-22   76.7   4.9     1    73   207   277   207   278 0.97 Biotin-requiring enzyme
E3_binding           PF02817.12    39 seq670_BIOID50997    -            630   3.6e-16   58.4   0.1   1   1   2.3e-19   3.6e-16   58.4   0.1     3    39   327   363   325   363 0.97 e3 binding domain
RusA                 PF05866.6    116 seq673_BIOID50997    -            121   1.1e-19   70.8   0.0   1   1   9.5e-24   1.3e-19   70.6   0.0     1   115     9   117     9   118 0.89 Endodeoxyribonuclease RusA
Ala_racemase_N       PF01168.15   217 seq674_BIOID50997    -            359   3.1e-61  206.6   0.0   1   1   5.7e-65   3.9e-61  206.2   0.0     1   217     8   219     8   219 0.94 Alanine racemase, N-terminal domain
Ala_racemase_C       PF00842.16   129 seq674_BIOID50997    -            359   1.7e-39  134.0   0.1   1   1   3.8e-43   2.6e-39  133.4   0.1     1   129   234   358   234   358 0.97 Alanine racemase, C-terminal domain
HTH_1                PF00126.22    60 seq675_BIOID50997    -            301     5e-16   58.0   0.0   1   1   1.5e-19     1e-15   57.0   0.0     2    60     9    67     8    67 0.97 Bacterial regulatory helix-turn-helix protein, lysR family
LysR_substrate       PF03466.15   209 seq675_BIOID50997    -            301   4.8e-11   42.0   0.0   1   1   9.5e-15   6.5e-11   41.6   0.0     9   200    98   287    92   290 0.94 LysR substrate binding domain
GntR                 PF00392.16    64 seq676_BIOID50997    -            258   6.7e-23   79.7   0.2   1   1   1.9e-26   1.3e-22   78.8   0.1     1    64     9    72     9    72 0.99 Bacterial regulatory proteins, gntR family
FCD                  PF07729.7    125 seq676_BIOID50997    -            258   9.3e-19   67.8   5.0   1   1   2.1e-22   1.4e-18   67.2   3.5     1   125    96   220    96   220 0.90 FCD domain
DUF2856              PF11043.3     97 seq679_BIOID50997    -             97   6.2e-61  202.4   0.6   1   1     5e-65   6.9e-61  202.2   0.4     1    97     1    97     1    97 1.00 Protein of unknown function (DUF2856)
HTH_3                PF01381.17    55 seq680_BIOID50997    -            135   1.9e-14   53.0   0.0   1   1   7.9e-18   3.6e-14   52.2   0.0     3    55    12    64    10    64 0.97 Helix-turn-helix
HTH_31               PF13560.1     64 seq680_BIOID50997    -            135   1.2e-11   44.5   1.2   1   1   4.4e-15     2e-11   43.7   0.8     2    58     6    61     5    71 0.95 Helix-turn-helix domain
HTH_19               PF12844.2     64 seq680_BIOID50997    -            135   1.7e-09   37.5   0.0   1   1   6.8e-13   3.1e-09   36.6   0.0     1    63     7    69     7    70 0.97 Helix-turn-helix domain
MIP                  PF00230.15   227 seq681_BIOID50997    -            281   1.8e-76  256.4  12.9   1   1   1.5e-80     2e-76  256.2   9.0     2   227     2   251     1   251 0.97 Major intrinsic protein
Mob_synth_C          PF06463.8    128 seq685_BIOID50997    -            352     7e-36  122.6   0.0   1   1   3.6e-39   1.2e-35  121.8   0.0     1   127   209   335   209   336 0.98 Molybdenum Cofactor Synthesis C
Radical_SAM          PF04055.16   166 seq685_BIOID50997    -            352   6.9e-27   94.5   0.0   1   1   2.7e-30   9.4e-27   94.0   0.0     2   166    42   204    41   204 0.97 Radical SAM superfamily
Fer4_12              PF13353.1    139 seq685_BIOID50997    -            352   1.6e-07   31.4   0.0   1   1   8.7e-11     3e-07   30.5   0.0    15   116    47   148    36   154 0.84 4Fe-4S single cluster domain
Fer4_14              PF13394.1    117 seq685_BIOID50997    -            352   5.9e-07   29.4   0.0   1   1   5.8e-10     2e-06   27.7   0.0     6    90    45   127    38   148 0.70 4Fe-4S single cluster domain
Lysis_S              PF04971.7     68 seq686_BIOID50997    -             71   1.4e-47  159.0   0.5   1   1   1.2e-51   1.6e-47  158.9   0.3     1    68     4    71     4    71 1.00 Lysis protein S
DUF2799              PF10973.3     89 seq687_BIOID50997    -            134   3.4e-17   62.1   0.9   1   1   3.3e-21   4.5e-17   61.7   0.6     1    88    44   126    44   127 0.93 Protein of unknown function (DUF2799)
RNA_pol_Rpb2_6       PF00562.23   386 seq688_BIOID50997    -           1372    2e-161  536.9   0.0   1   1  1.4e-161  3.2e-158  526.3   0.1     2   386   746  1294   745  1294 0.98 RNA polymerase Rpb2, domain 6
RNA_pol_Rpb2_7       PF04560.15    83 seq688_BIOID50997    -           1372   5.9e-32  109.6   0.1   1   1   8.4e-35   1.9e-31  108.0   0.0     1    82  1296  1371  1296  1372 0.98 RNA polymerase Rpb2, domain 7
RNA_pol_Rpb2_3       PF04565.11    68 seq688_BIOID50997    -           1372   7.4e-30  102.4   0.0   1   1   7.6e-33   1.7e-29  101.2   0.0     1    68   543   612   543   612 0.98 RNA polymerase Rpb2, domain 3
RNA_pol_Rpb2_45      PF10385.4     66 seq688_BIOID50997    -           1372   4.6e-29   99.9   0.2   1   1   1.6e-31   3.6e-28   97.0   0.2     1    66   621   686   621   686 1.00 RNA polymerase beta subunit external 1 domain
RNA_pol_Rpb2_1       PF04563.10   203 seq688_BIOID50997    -           1372   1.6e-26   92.4   0.0   1   1   1.4e-29   3.2e-26   91.3   0.0     2   203    57   539    56   539 0.98 RNA polymerase beta subunit
RNA_pol_Rpb2_2       PF04561.9    190 seq688_BIOID50997    -           1372   1.7e-25   89.4   0.9   1   2   8.6e-11     2e-07   30.5   0.0     1    74   181   255   181   306 0.82 RNA polymerase Rpb2, domain 2
RNA_pol_Rpb2_2       PF04561.9    190 seq688_BIOID50997    -           1372   1.7e-25   89.4   0.9   2   2     2e-18   4.5e-15   55.4   0.0    80   190   370   484   359   484 0.88 RNA polymerase Rpb2, domain 2
SBP_bac_3            PF00497.15   225 seq689_BIOID50997    -           1197   1.6e-41  141.8   0.0   1   2   5.1e-16   1.4e-12   47.2   0.0    15   223    73   276    59   278 0.87 Bacterial extracellular solute-binding proteins, family 3
SBP_bac_3            PF00497.15   225 seq689_BIOID50997    -           1197   1.6e-41  141.8   0.0   2   2   1.3e-29   3.6e-26   91.6   0.0     2   224   305   520   304   521 0.93 Bacterial extracellular solute-binding proteins, family 3
Response_reg         PF00072.19   112 seq689_BIOID50997    -           1197   4.5e-30  103.8   0.1   1   1   2.8e-32   7.7e-29   99.8   0.0     1   111   961  1070   961  1071 0.98 Response regulator receiver domain
HATPase_c            PF02518.21   111 seq689_BIOID50997    -           1197   3.5e-25   87.7   0.1   1   1   2.4e-28   6.6e-25   86.8   0.1     2   110   825   936   824   937 0.91 Histidine kinase-, DNA gyrase B-, and HSP90-like ATPase
HisKA                PF00512.20    68 seq689_BIOID50997    -           1197   1.2e-16   60.3   0.0   1   1   1.3e-19   3.4e-16   58.8   0.0     1    68   711   777   711   777 0.98 His Kinase A (phospho-acceptor) domain
Hpt                  PF01627.18    90 seq689_BIOID50997    -           1197   1.2e-08   34.7   0.5   1   1   1.3e-11   3.4e-08   33.2   0.4     1    89  1104  1187  1104  1188 0.95 Hpt domain
BolA                 PF01722.13    75 seq690_BIOID50997    -            105   2.2e-29  101.0   0.1   1   1   1.9e-33   2.5e-29  100.8   0.1     1    75    10    85     9    85 0.97 BolA-like protein
Molybdopterin        PF00384.17   432 seq691_BIOID50997    -            808   1.8e-88  297.0   0.0   1   1   4.8e-92   2.2e-88  296.7   0.0     1   432   115   566   115   566 0.93 Molybdopterin oxidoreductase
Molydop_binding      PF01568.16   109 seq691_BIOID50997    -            808   5.3e-27   93.6   0.0   1   1   2.2e-30     1e-26   92.7   0.0     1   107   687   800   687   802 0.97 Molydopterin dinucleotide binding domain
Molybdop_Fe4S4       PF04879.11    55 seq691_BIOID50997    -            808   2.7e-13   49.4   0.9   1   1     1e-16   4.7e-13   48.6   0.6     1    55    53   112    53   112 0.96 Molybdopterin oxidoreductase Fe4S4 domain
DUF1133              PF06576.6    176 seq693_BIOID50997    -            184   2.1e-98  326.5   0.6   1   1  1.7e-102   2.4e-98  326.3   0.4     1   175     5   179     5   180 0.99 Protein of unknown function (DUF1133)
Channel_Tsx          PF03502.8    238 seq695_BIOID50997    -            254   2.1e-52  178.2  30.8   1   1   1.7e-56   2.4e-52  178.0  21.4     2   238    34   254    33   254 0.97 Nucleoside-specific channel-forming protein, Tsx
Phage_lysozyme       PF00959.14   110 seq697_BIOID50997    -            177   3.9e-29  101.0   0.0   1   1   3.9e-33   5.3e-29  100.6   0.0     1   110    48   166    48   166 0.97 Phage lysozyme
TrkA_N               PF02254.13   116 seq698_BIOID50997    -            458   4.2e-58  194.2   3.5   1   2   5.4e-33   5.3e-30  103.6   0.0     1   108     3   111     3   125 0.92 TrkA-N domain
TrkA_N               PF02254.13   116 seq698_BIOID50997    -            458   4.2e-58  194.2   3.5   2   2   5.9e-29   5.7e-26   90.6   0.7     1   116   235   350   235   350 0.95 TrkA-N domain
TrkA_C               PF02080.16    71 seq698_BIOID50997    -            458   1.9e-21   75.3   0.7   1   2   4.7e-13   4.5e-10   38.8   0.0     3    70   157   225   155   226 0.91 TrkA-C domain
TrkA_C               PF02080.16    71 seq698_BIOID50997    -            458   1.9e-21   75.3   0.7   2   2     2e-11   1.9e-08   33.6   0.2     8    70   390   451   388   452 0.89 TrkA-C domain
F420_oxidored        PF03807.12    96 seq698_BIOID50997    -            458   1.9e-12   47.2   2.2   1   2   1.5e-07   0.00015   22.0   0.0     1    52     2    49     2    88 0.87 NADP oxidoreductase coenzyme F420-dependent
F420_oxidored        PF03807.12    96 seq698_BIOID50997    -            458   1.9e-12   47.2   2.2   2   2   1.5e-07   0.00015   22.0   0.3     2    48   235   279   234   355 0.80 NADP oxidoreductase coenzyme F420-dependent
NAD_binding_7        PF13241.1    103 seq698_BIOID50997    -            458   1.2e-11   44.6   3.0   1   1   7.5e-08   7.3e-05   22.8   0.0     8    82   233   319   228   323 0.75 Putative NAD(P)-binding
Shikimate_DH         PF01488.15   135 seq698_BIOID50997    -            458   1.4e-11   44.4   0.6   1   1   5.3e-09   5.2e-06   26.4   0.2    12   102   232   332   222   367 0.77 Shikimate / quinate 5-dehydrogenase
DUF3927              PF13064.1     46 seq702_BIOID50997    -             43   2.7e-19   68.2   3.0   1   1   2.1e-23   2.9e-19   68.1   2.0    11    46     2    37     1    37 0.97 Protein of unknown function (DUF3927)
DUF1391              PF07151.7     49 seq705_BIOID50997    -             51   2.8e-34  116.2   0.5   1   1   2.2e-38     3e-34  116.1   0.4     1    48     2    49     2    50 0.97 Protein of unknown function (DUF1391)
PALP                 PF00291.20   307 seq706_BIOID50997    -            514   9.6e-70  235.0   2.1   1   1   1.9e-73   1.3e-69  234.6   1.5     5   307    29   316    25   316 0.91 Pyridoxal-phosphate dependent enzyme
Thr_dehydrat_C       PF00585.13    91 seq706_BIOID50997    -            514   3.8e-64  212.2   0.0   1   2   3.6e-35   2.4e-31  107.0   0.0     1    91   329   419   329   419 0.98 C-terminal regulatory domain of Threonine dehydratase
Thr_dehydrat_C       PF00585.13    91 seq706_BIOID50997    -            514   3.8e-64  212.2   0.0   2   2   6.7e-34   4.6e-30  102.9   0.0     2    91   425   512   424   512 0.96 C-terminal regulatory domain of Threonine dehydratase
OpuAC                PF04069.7    257 seq707_BIOID50997    -            344   3.7e-56  190.2   3.6   1   1   3.3e-60   4.5e-56  189.9   2.5     2   256    44   326    43   327 0.94 Substrate binding domain of ABC-type glycine betaine transport system
DUF4154              PF13689.1    145 seq711_BIOID50997    -            172     6e-33  113.3   0.0   1   1   5.4e-37   7.3e-33  113.0   0.0     6   145    32   168    27   168 0.95 Domain of unknown function (DUF4154)
UxuA                 PF03786.8    351 seq716_BIOID50997    -            394  4.2e-163  541.7   0.2   1   1    7e-167  4.8e-163  541.6   0.1     1   350     1   388     1   389 0.99 D-mannonate dehydratase (UxuA)
AP_endonuc_2         PF01261.19   211 seq716_BIOID50997    -            394     1e-08   34.6   0.0   1   1   8.1e-12   5.6e-08   32.2   0.0     3   189    18   299    16   320 0.82 Xylose isomerase-like TIM barrel
HTH_18               PF12833.2     81 seq718_BIOID50997    -            319     2e-18   66.1   0.5   1   1     3e-22     2e-18   66.1   0.3     1    80   239   317   239   318 0.97 Helix-turn-helix domain
HTH_AraC             PF00165.18    42 seq718_BIOID50997    -            319     4e-07   29.5   0.0   1   1   2.8e-10   1.9e-06   27.3   0.0     8    38   282   313   278   317 0.89 Bacterial regulatory helix-turn-helix proteins, AraC family
Trigger_N            PF05697.8    145 seq719_BIOID50997    -            432   6.8e-46  155.5   0.2   1   1   1.5e-49   6.8e-46  155.5   0.1     1   145     1   145     1   145 0.99 Bacterial trigger factor protein (TF)
Trigger_C            PF05698.9    162 seq719_BIOID50997    -            432   5.7e-39  133.4  11.0   1   1   1.2e-42   5.7e-39  133.4   7.6     1   161   262   412   262   413 0.99 Bacterial trigger factor protein (TF) C-terminus
FKBP_C               PF00254.23    94 seq719_BIOID50997    -            432     8e-17   60.9   0.4   1   1   4.7e-20   2.1e-16   59.5   0.3     5    93   158   237   154   238 0.93 FKBP-type peptidyl-prolyl cis-trans isomerase
UPF0270              PF06794.7     70 seq720_BIOID50997    -             72   9.2e-36  121.3   0.1   1   1   7.4e-40     1e-35  121.2   0.0     1    70     1    70     1    70 0.99 Uncharacterised protein family (UPF0270)
FGGY_N               PF00370.16   245 seq722_BIOID50997    -            481   5.8e-84  281.1   0.1   1   1   1.2e-87   8.3e-84  280.6   0.1    17   245     1   232     1   232 0.99 FGGY family of carbohydrate kinases, N-terminal domain
FGGY_C               PF02782.11   197 seq722_BIOID50997    -            481   8.3e-63  211.4   0.5   1   1   3.6e-66   2.4e-62  209.9   0.7     1   197   241   431   241   431 0.96 FGGY family of carbohydrate kinases, C-terminal domain
DUF2645              PF10840.3    103 seq724_BIOID50997    -            104   4.6e-47  158.3   8.5   1   1   3.7e-51     5e-47  158.1   5.9     1   103     1   103     1   103 1.00 Protein of unknown function (DUF2645)
Ead_Ea22             PF13935.1    139 seq728_BIOID50997    -            222   1.1e-34  119.6   1.8   1   1   1.3e-38   1.8e-34  118.9   1.2     1   130     2   154     2   165 0.77 Ead/Ea22-like protein
Gly_radical          PF01228.16   106 seq729_BIOID50997    -            127     1e-25   89.9   0.1   1   1   1.1e-29   1.6e-25   89.4   0.0    20   106    16   108     4   108 0.86 Glycine radical
SNARE_assoc          PF09335.6    123 seq730_BIOID50997    -            220   1.6e-22   79.8   5.4   1   1   1.2e-26   1.6e-22   79.8   3.7     1   123    48   174    48   174 0.96 SNARE associated Golgi protein
PRK                  PF00485.13   194 seq734_BIOID50997    -            289     3e-74  248.6   0.0   1   1   2.7e-78   3.6e-74  248.4   0.0     1   194     7   214     7   214 0.99 Phosphoribulokinase / Uridine kinase family
MoCF_biosynth        PF00994.19   144 seq736_BIOID50997    -            170   5.8e-31  106.7   0.0   1   1   5.3e-35   7.2e-31  106.4   0.0     1   143    14   156    12   157 0.92 Probable molybdopterin binding domain
GGDEF                PF00990.16   161 seq737_BIOID50997    -            408   5.3e-45  152.7   0.5   1   1   6.1e-49   8.4e-45  152.1   0.3     1   159   249   403   249   405 0.96 GGDEF domain
Phage-tail_3         PF13550.1    164 seq738_BIOID50997    -            611   2.9e-37  127.8   0.0   1   1   3.8e-41   5.1e-37  127.0   0.0     2   162   331   498   330   501 0.93 Putative phage tail protein
Aminotran_1_2        PF00155.16   363 seq739_BIOID50997    -            411   1.5e-86  290.5   0.0   1   1   1.2e-90   1.7e-86  290.3   0.0     2   362    41   406    40   407 0.98 Aminotransferase class I and II
ANT                  PF03374.9    112 seq742_BIOID50997    -            156   3.3e-32  110.7   0.0   1   1   3.2e-36   4.4e-32  110.3   0.0     1   109    49   152    49   155 0.96 Phage antirepressor protein KilAC domain
FAD_binding_3        PF01494.14   356 seq743_BIOID50997    -            554   3.1e-81  273.0   0.0   1   1   5.8e-85   3.9e-81  272.7   0.0     2   355    16   352    15   353 0.95 FAD binding domain
DUF303               PF03629.13   255 seq744_BIOID50997    -            635   5.7e-29  100.9   0.0   1   1   1.1e-32   7.7e-29  100.5   0.0     1   200    69   300    69   360 0.78 Domain of unknown function (DUF303)
DUF1737              PF08410.5     54 seq744_BIOID50997    -            635     2e-18   65.7   0.0   1   1     7e-22   4.8e-18   64.5   0.0     1    53     6    55     6    56 0.98 Domain of unknown function (DUF1737)
N6_N4_Mtase          PF01555.13   231 seq746_BIOID50997    -            349   5.6e-44  150.2   0.0   1   1   2.3e-47   1.6e-43  148.7   0.0     1   229    29   340    29   342 0.81 DNA methylase
Methyltransf_26      PF13659.1    117 seq746_BIOID50997    -            349   2.4e-12   46.8   0.0   1   1     4e-12   2.7e-08   33.7   0.0    51   116     9    82     5    83 0.82 Methyltransferase domain
Phage_integrase      PF00589.17   173 seq751_BIOID50997    -            415   3.6e-22   78.7   0.2   1   1   1.2e-25   8.1e-22   77.5   0.0     1   171   219   381   219   383 0.89 Phage integrase family
DUF4102              PF13356.1     89 seq751_BIOID50997    -            415   1.2e-20   73.0   0.0   1   1   1.5e-23     1e-19   70.1   0.0     1    84    14   102    14   107 0.88 Domain of unknown function (DUF4102)
Flagellin_N          PF00669.15   139 seq752_BIOID50997    -            326   3.1e-29  101.4  18.6   1   1   4.5e-33   3.1e-29  101.4  12.9     1   135    26   160    26   166 0.98 Bacterial flagellin N-terminal helical region
Flagellin_C          PF00700.16    86 seq752_BIOID50997    -            326   1.3e-20   73.2  11.2   1   1   1.9e-24   1.3e-20   73.2   7.8     1    86   240   325   240   325 0.98 Bacterial flagellin C-terminal helical region
Na_Pi_cotrans        PF02690.10   142 seq755_BIOID50997    -            543   1.6e-44  150.9  30.2   1   2   1.4e-39   9.5e-36  122.5   7.0     1   140    13   148    13   150 0.98 Na+/Pi-cotransporter
Na_Pi_cotrans        PF02690.10   142 seq755_BIOID50997    -            543   1.6e-44  150.9  30.2   2   2   1.6e-13   1.1e-09   38.0  10.2     1   123   139   265   139   284 0.90 Na+/Pi-cotransporter
MoaC                 PF01967.16   136 seq756_BIOID50997    -            161   1.5e-60  202.6   1.3   1   1   1.3e-64   1.7e-60  202.4   0.9     1   136    15   150    15   150 1.00 MoaC family
SecD-TM1             PF13721.1    101 seq757_BIOID50997    -            127   2.7e-16   59.5   0.0   1   1   2.6e-20   3.6e-16   59.1   0.0    11   101    17   105     8   105 0.91 SecD export protein N-terminal TM region
DicB                 PF05358.6     62 seq758_BIOID50997    -             62   5.3e-41  137.8   0.2   1   1   4.3e-45   5.8e-41  137.6   0.1     1    62     1    62     1    62 1.00 DicB protein
MFS_1                PF07690.11   354 seq761_BIOID50997    -            394   1.4e-36  125.9  55.0   1   2   1.2e-29   8.2e-26   90.4  16.5     2   188    17   198    16   216 0.88 Major Facilitator Superfamily
MFS_1                PF07690.11   354 seq761_BIOID50997    -            394   1.4e-36  125.9  55.0   2   2   9.5e-15   6.5e-11   41.4  16.0     3   175   218   387   216   394 0.89 Major Facilitator Superfamily
Sugar_tr             PF00083.19   451 seq761_BIOID50997    -            394   6.3e-12   44.6  16.2   1   1   9.3e-16   6.3e-12   44.6  11.2    43   188    39   181    11   184 0.83 Sugar (and other) transporter
MscL                 PF01741.13   128 seq764_BIOID50997    -            136     1e-56  190.4   3.2   1   1   8.4e-61   1.1e-56  190.2   2.2     1   128     3   132     3   132 0.98 Large-conductance mechanosensitive channel, MscL
DUF1482              PF07358.6     57 seq766_BIOID50997    -             63   6.7e-25   86.3   0.2   1   1   5.4e-29   7.3e-25   86.2   0.1     1    57     4    62     4    62 0.96 Protein of unknown function (DUF1482)
Condensation         PF00668.15   301 seq768_BIOID50997    -           2035  1.4e-118  395.0   0.2   1   2   1.1e-59   1.8e-56  191.0   0.0     2   300   112   409   111   410 0.96 Condensation domain
Condensation         PF00668.15   301 seq768_BIOID50997    -           2035  1.4e-118  395.0   0.2   2   2   5.2e-63   8.9e-60  201.9   0.0     3   300  1494  1781  1492  1782 0.98 Condensation domain
AMP-binding          PF00501.23   418 seq768_BIOID50997    -           2035  3.6e-103  345.0   0.0   1   1  2.9e-106  4.9e-103  344.5   0.0     2   418   594   990   593   990 0.98 AMP-binding enzyme
NRPS                 PF08415.5     58 seq768_BIOID50997    -           2035   3.6e-40  135.4   2.0   1   2   3.2e-22   5.4e-19   67.5   0.1     1    58   431   486   431   486 0.98 Nonribosomal peptide synthase
NRPS                 PF08415.5     58 seq768_BIOID50997    -           2035   3.6e-40  135.4   2.0   2   2   5.9e-22     1e-18   66.7   0.2     1    58  1802  1858  1802  1858 0.98 Nonribosomal peptide synthase
PP-binding           PF00550.20    67 seq768_BIOID50997    -           2035   8.4e-32  109.1   0.0   1   3   8.7e-10   1.5e-06   28.2   0.0     2    62    23    82    22    86 0.92 Phosphopantetheine attachment site
PP-binding           PF00550.20    67 seq768_BIOID50997    -           2035   8.4e-32  109.1   0.0   2   3   9.9e-14   1.7e-10   40.9   0.0     2    66  1412  1473  1411  1474 0.94 Phosphopantetheine attachment site
PP-binding           PF00550.20    67 seq768_BIOID50997    -           2035   8.4e-32  109.1   0.0   3   3   5.4e-12   9.2e-09   35.3   0.0     3    67  1952  2013  1950  2013 0.93 Phosphopantetheine attachment site
Methyltransf_12      PF08242.7     99 seq768_BIOID50997    -           2035   7.2e-10   39.1   0.0   1   1   1.1e-12   1.9e-09   37.7   0.0     1    99  1182  1279  1182  1279 0.95 Methyltransferase domain
Methyltransf_23      PF13489.1    162 seq768_BIOID50997    -           2035   1.5e-07   31.1   0.0   1   1   4.5e-10   7.6e-07   28.8   0.0     8   159  1163  1324  1157  1326 0.71 Methyltransferase domain
Methyltransf_11      PF08241.7     95 seq768_BIOID50997    -           2035   1.3e-05   25.4   0.0   1   1     2e-08   3.4e-05   24.1   0.0     1    94  1182  1280  1182  1281 0.90 Methyltransferase domain
Mannitol_dh_C        PF08125.8    245 seq770_BIOID50997    -            486   1.8e-96  321.9   0.0   1   1  3.6e-100   2.5e-96  321.4   0.0     1   245   216   463   216   463 0.99 Mannitol dehydrogenase C-terminal domain
Mannitol_dh          PF01232.18   151 seq770_BIOID50997    -            486   2.9e-54  182.9   0.0   1   1   7.2e-58   4.9e-54  182.2   0.0     2   151    24   188    23   188 0.99 Mannitol dehydrogenase Rossmann domain
Pyr_redox_2          PF07992.9    200 seq771_BIOID50997    -            485   1.4e-44  152.2   1.7   1   1   1.9e-47   2.5e-44  151.4   1.2     1   198    19   328    19   330 0.94 Pyridine nucleotide-disulphide oxidoreductase
Pyr_redox_dim        PF02852.17   110 seq771_BIOID50997    -            485     9e-34  115.7   0.0   1   1   1.6e-36   2.2e-33  114.4   0.0     1   109   358   466   358   467 0.98 Pyridine nucleotide-disulphide oxidoreductase, dimerisation domain
Pyr_redox            PF00070.22    80 seq771_BIOID50997    -            485   2.7e-15   56.4   0.8   1   1   1.9e-18   2.7e-15   56.4   0.5     1    78   188   264   188   267 0.94 Pyridine nucleotide-disulphide oxidoreductase
GIDA                 PF01134.17   392 seq771_BIOID50997    -            485   1.9e-08   33.5   1.1   1   1   9.3e-11   1.3e-07   30.7   0.4     1    60    19    81    19    94 0.91 Glucose inhibited division protein A
FAD_oxidored         PF12831.2    428 seq771_BIOID50997    -            485   3.2e-08   32.9   0.9   1   1   4.5e-11   6.2e-08   32.0   0.6     1    38    19    56    19    74 0.94 FAD dependent oxidoreductase
FAD_binding_2        PF00890.19   421 seq771_BIOID50997    -            485   1.5e-06   27.2   0.7   1   1   3.4e-08   4.6e-05   22.3   0.2     2    35    20    53    19    58 0.90 FAD binding domain
Thi4                 PF01946.12   230 seq771_BIOID50997    -            485   1.4e-05   24.1   0.1   1   1   2.7e-08   3.7e-05   22.8   0.1    11    63    11    63     4    95 0.79 Thi4 family
Phage_lysis          PF03245.8    125 seq773_BIOID50997    -            152   1.7e-50  170.0  12.0   1   1   1.4e-54     2e-50  169.8   8.3     1   125    26   151    26   151 0.99 Bacteriophage lysis protein
DUF4137              PF13593.1    313 seq774_BIOID50997    -            332  4.8e-106  354.2  22.2   1   1    4e-110  5.4e-106  354.0  15.4     1   313     8   316     8   316 0.98 SBF-like CPA transporter family (DUF4137)
LysR_substrate       PF03466.15   209 seq775_BIOID50997    -            308   2.4e-43  147.5   0.1   1   1   4.4e-47     3e-43  147.2   0.1     3   208   102   305   100   306 0.98 LysR substrate binding domain
HTH_1                PF00126.22    60 seq775_BIOID50997    -            308     3e-16   58.7   0.1   1   1   9.5e-20   6.5e-16   57.7   0.1     1    60    18    77    18    77 0.96 Bacterial regulatory helix-turn-helix protein, lysR family
Esterase             PF00756.15   251 seq779_BIOID50997    -            278   1.1e-72  244.3   0.0   1   1   3.7e-76   1.3e-72  244.1   0.0     1   251    21   271    21   271 0.99 Putative esterase
Abhydrolase_5        PF12695.2    142 seq779_BIOID50997    -            278   9.7e-08   31.7   0.0   1   1   3.8e-11   1.3e-07   31.3   0.0     6   142    50   257    44   257 0.62 Alpha/beta hydrolase family
Peptidase_S9         PF00326.16   213 seq779_BIOID50997    -            278   9.5e-07   28.1   0.0   1   1   4.3e-10   1.5e-06   27.4   0.0    54   208   127   274   118   278 0.77 Prolyl oligopeptidase family
ThiS                 PF02597.15    78 seq780_BIOID50997    -             81     5e-22   77.9   0.0   1   1   4.1e-26   5.6e-22   77.8   0.0     1    78     4    81     4    81 0.99 ThiS family
DUF1090              PF06476.7    115 seq784_BIOID50997    -            122   6.8e-38  128.7  16.9   1   1   6.2e-42   8.4e-38  128.4  11.7     2   114     7   116     5   117 0.92 Protein of unknown function (DUF1090)
Rz1                  PF06085.6     40 seq786_BIOID50997    -             61   5.1e-21   73.6  11.4   1   1   4.6e-25   6.2e-21   73.4   7.9     1    40    20    61    20    61 0.97 Lipoprotein Rz1 precursor
FBPase_glpX          PF03320.8    309 seq788_BIOID50997    -            379  8.4e-135  448.2   7.6   1   1  7.1e-139  9.8e-135  448.0   5.3     2   309    46   365    45   365 0.99 Bacterial fructose-1,6-bisphosphatase, glpX-encoded
MoaE                 PF02391.12   117 seq789_BIOID50997    -            150   2.5e-40  136.7   0.0   1   1   2.2e-44     3e-40  136.5   0.0     2   116     6   121     5   122 0.97 MoaE protein
OmpA                 PF00691.15    97 seq790_BIOID50997    -            160   3.6e-18   65.6   0.1   1   1     4e-22   5.5e-18   65.0   0.1     1    97    55   151    55   151 0.95 OmpA family
DUF551               PF04448.7     69 seq791_BIOID50997    -            195   1.1e-15   57.9   5.2   1   1   8.3e-20   1.1e-15   57.9   3.6     1    69   134   191   134   191 0.98 Protein of unknown function (DUF551)
Fer4_11              PF13247.1     99 seq792_BIOID50997    -            205   1.2e-31  108.4  10.9   1   1   8.5e-35   1.2e-31  108.4   7.5     3    97    60   153    58   155 0.97 4Fe-4S dicluster domain
Fer4_2               PF12797.2     22 seq792_BIOID50997    -            205   1.1e-13   50.0  30.8   1   1   6.7e-10   9.1e-07   28.3   0.6     2    20     6    24     5    33 0.89 4Fe-4S binding domain
Fer4                 PF00037.22    24 seq792_BIOID50997    -            205   9.1e-13   47.1  35.1   1   1   8.5e-11   1.2e-07   30.9   3.3     1    23    92   114    92   115 0.94 4Fe-4S binding domain
Fer4_7               PF12838.2     52 seq792_BIOID50997    -            205   2.4e-12   46.9  28.1   1   1   9.2e-10   1.3e-06   28.6   7.3     2    50    99   147    98   149 0.87 4Fe-4S dicluster domain
Fer4_9               PF13187.1     55 seq792_BIOID50997    -            205   8.2e-12   45.0  26.6   1   1   5.5e-10   7.5e-07   29.2   7.4     2    53    99   148    98   150 0.95 4Fe-4S dicluster domain
Fer4_10              PF13237.1     52 seq792_BIOID50997    -            205   4.5e-11   42.2  30.2   1   1   8.2e-09   1.1e-05   24.9   8.0     2    52    92   146    91   146 0.76 4Fe-4S dicluster domain
Fer4_4               PF12800.2     17 seq792_BIOID50997    -            205   1.7e-10   40.2  32.5   1   3     3e-05      0.04   14.1   2.3     1    15    11    25    11    29 0.90 4Fe-4S binding domain
Fer4_4               PF12800.2     17 seq792_BIOID50997    -            205   1.7e-10   40.2  32.5   2   3   3.3e-05     0.045   13.9   2.0     2    16    65    81    64    85 0.86 4Fe-4S binding domain
Fer4_4               PF12800.2     17 seq792_BIOID50997    -            205   1.7e-10   40.2  32.5   3   3   2.9e-07    0.0004   20.3   2.0     2    17    97   112    96   112 0.91 4Fe-4S binding domain
Fer4_6               PF12837.2     24 seq792_BIOID50997    -            205   2.4e-10   39.7  39.6   1   1   3.1e-09   4.2e-06   26.2   3.2     1    23    91   113    91   114 0.95 4Fe-4S binding domain
Fer4_3               PF12798.2     15 seq792_BIOID50997    -            205   7.3e-07   29.1  40.1   1   2   9.4e-06     0.013   15.9   4.2     1    15    67    83    67    83 0.98 4Fe-4S binding domain
Fer4_3               PF12798.2     15 seq792_BIOID50997    -            205   7.3e-07   29.1  40.1   2   2   4.8e-05     0.065   13.7   1.6     1    13   126   147   126   149 0.94 4Fe-4S binding domain
DUF883               PF05957.8     94 seq795_BIOID50997    -            101   1.1e-31  108.9   1.7   1   1   9.3e-36   1.3e-31  108.7   1.2     2    94     9   101     8   101 0.99 Bacterial protein of unknown function (DUF883)
Phage_pRha           PF09669.5     92 seq798_BIOID50997    -            183   1.8e-25   89.0   0.2   1   1   6.9e-29   4.7e-25   87.6   0.0     1    90    24   114    24   116 0.96 Phage regulatory protein Rha (Phage_pRha)
ORF11CD3             PF10549.4     57 seq798_BIOID50997    -            183   1.7e-23   81.9   0.1   1   1   5.7e-27   3.9e-23   80.8   0.1     4    56   123   176   121   177 0.97 ORF11CD3 domain
cNMP_binding         PF00027.24    91 seq800_BIOID50997    -            210   8.9e-24   83.0   0.0   1   1     4e-27   1.4e-23   82.4   0.0     3    90    23   111    21   112 0.97 Cyclic nucleotide-binding domain
Crp                  PF00325.15    32 seq800_BIOID50997    -            210   2.1e-15   55.7   0.4   1   1   1.1e-18   3.9e-15   54.8   0.3     1    32   166   197   166   197 0.98 Bacterial regulatory proteins, crp family
HTH_Crp_2            PF13545.1     76 seq800_BIOID50997    -            210   2.2e-11   43.2   0.1   1   1   1.5e-14     5e-11   42.1   0.1     1    67   142   206   142   207 0.94 Crp-like helix-turn-helix domain
FliD_C               PF07195.7    239 seq802_BIOID50997    -            438   7.7e-43  146.3  10.5   1   1   1.1e-46   7.7e-43  146.3   7.3     1   232   209   423   209   431 0.94 Flagellar hook-associated protein 2 C-terminus
FliD_N               PF02465.13    99 seq802_BIOID50997    -            438   1.3e-14   54.2   6.8   1   1   1.8e-18   1.3e-14   54.2   4.7     8    99     6    98     1    98 0.85 Flagellar hook-associated protein 2 C-terminus
Bax1-I               PF01027.15   205 seq807_BIOID50997    -            261   5.2e-59  199.1  36.8   1   1   4.5e-63   6.1e-59  198.9  25.5     2   205    46   257    45   257 0.92 Inhibitor of apoptosis-promoting Bax1
DUF1469              PF07332.6    121 seq808_BIOID50997    -            134     1e-25   89.6   7.5   1   1   8.4e-30   1.1e-25   89.5   5.2     6   120    19   129    14   130 0.97 Protein of unknown function (DUF1469)
TerB                 PF05099.8    140 seq811_BIOID50997    -            143   1.4e-14   53.8   7.2   1   1   1.9e-18   2.6e-14   53.0   5.0     8   131    10   138     3   141 0.81 Tellurite resistance protein TerB
DmsC                 PF04976.7    276 seq812_BIOID50997    -            364  6.9e-116  386.2  20.0   1   1  6.1e-120  8.3e-116  385.9  13.9     1   276    81   354    81   354 0.99 DMSO reductase anchor subunit (DmsC)
LigB                 PF02900.13   272 seq815_BIOID50997    -            314   6.4e-86  287.5   0.0   1   1   5.3e-90   7.3e-86  287.4   0.0     2   272     5   306     4   306 0.97 Catalytic LigB subunit of aromatic ring-opening dioxygenase
AzlC                 PF03591.9    143 seq819_BIOID50997    -            245   7.3e-42  142.5  10.2   1   1   5.3e-46   7.3e-42  142.5   7.1     1   141    23   165    23   167 0.97 AzlC protein
AAA_2                PF07724.9    171 seq820_BIOID50997    -            424   5.9e-49  166.1   0.0   1   1   5.3e-52   9.1e-49  165.5   0.0     3   170   112   310   110   311 0.97 AAA domain (Cdc48 subfamily)
zf-C4_ClpX           PF06689.8     41 seq820_BIOID50997    -            424   2.3e-22   78.0   3.5   1   1   3.7e-25   6.3e-22   76.7   2.4     2    41    13    51    12    51 0.97 ClpX C4-type zinc finger
ClpB_D2-small        PF10431.4     81 seq820_BIOID50997    -            424   4.3e-18   64.8   0.6   1   1   2.5e-21   4.3e-18   64.8   0.4     1    74   317   394   317   399 0.95 C-terminal, D2-small domain, of ClpB protein
AAA                  PF00004.24   132 seq820_BIOID50997    -            424   4.3e-16   59.1   0.0   1   1   1.3e-18   2.2e-15   56.8   0.0     1    98   115   220   115   256 0.83 ATPase family associated with various cellular activities (AAA)
Mg_chelatase         PF01078.16   207 seq820_BIOID50997    -            424   2.5e-07   29.9   0.2   1   1   6.2e-08   0.00011   21.3   0.3    20    55   110   146    75   171 0.81 Magnesium chelatase, subunit ChlI
AAA_5                PF07728.9    139 seq820_BIOID50997    -            424   7.9e-07   28.7   0.0   1   1   3.8e-09   6.4e-06   25.8   0.1     1    79   114   191   114   195 0.74 AAA domain (dynein-related subfamily)
RuvB_N               PF05496.7    234 seq820_BIOID50997    -            424   2.6e-06   26.5   0.0   1   1   3.4e-09   5.8e-06   25.4   0.0    16   116    68   192    53   196 0.72 Holliday junction DNA helicase ruvB N-terminus
IlvN                 PF07991.7    165 seq822_BIOID50997    -            491   6.6e-61  204.3   0.2   1   1   1.6e-64   1.1e-60  203.6   0.1     2   165    35   204    34   204 0.98 Acetohydroxy acid isomeroreductase, catalytic domain
IlvC                 PF01450.14   145 seq822_BIOID50997    -            491     4e-56  188.8   0.1   1   2   3.3e-21   2.3e-17   63.1   0.0     1   128   210   337   210   345 0.91 Acetohydroxy acid isomeroreductase, catalytic domain
IlvC                 PF01450.14   145 seq822_BIOID50997    -            491     4e-56  188.8   0.1   2   2   7.7e-40   5.3e-36  123.6   0.0    15   145   359   485   349   485 0.93 Acetohydroxy acid isomeroreductase, catalytic domain
AAA_5                PF07728.9    139 seq825_BIOID50997    -            498   5.9e-25   87.5   0.0   1   1     4e-28   1.1e-24   86.6   0.0     1   139    41   171    41   171 0.92 AAA domain (dynein-related subfamily)
DUF3763              PF12592.3     57 seq825_BIOID50997    -            498   4.1e-22   77.4   1.3   1   1   4.1e-25   1.1e-21   76.0   0.9     3    57   444   498   442   498 0.97 Protein of unknown function (DUF3763)
Metallophos          PF00149.23   201 seq826_BIOID50997    -            230   1.4e-13   50.6   0.7   1   1   1.7e-17   2.4e-13   49.8   0.4     2   162    21   151    20   205 0.79 Calcineurin-like phosphoesterase
YqjK                 PF13997.1     73 seq827_BIOID50997    -             99   3.6e-30  103.8   9.8   1   1   3.3e-34   4.5e-30  103.5   6.8     1    73    14    86    14    86 0.99 YqjK-like protein
HTH_Tnp_1            PF01527.15    76 seq828_BIOID50997    -            124   4.2e-19   68.1   0.6   1   1     9e-23   6.1e-19   67.6   0.4     2    74    23   102    22   104 0.89 Transposase
HTH_28               PF13518.1     52 seq828_BIOID50997    -            124   1.8e-06   27.6   0.5   1   1   5.4e-10   3.7e-06   26.6   0.0     1    43    32    75    32    78 0.93 Helix-turn-helix domain
DUF3927              PF13064.1     46 seq830_BIOID50997    -             55   1.6e-25   88.2  11.3   1   1   1.3e-29   1.7e-25   88.0   7.8     1    46     3    48     3    48 0.98 Protein of unknown function (DUF3927)
DUF3672              PF12421.3    136 seq831_BIOID50997    -            358   9.8e-35  119.5   0.3   1   1   3.4e-38   2.3e-34  118.3   0.0     1   108   241   354   241   357 0.81 Fibronectin type III protein
DUF1983              PF09327.6     81 seq831_BIOID50997    -            358   2.3e-25   88.2   0.0   1   1     7e-29   4.8e-25   87.2   0.0     1    81   137   217   137   217 0.99 Domain of unknown function (DUF1983)
FUSC-like            PF12805.2    284 seq833_BIOID50997    -            696     3e-72  242.8   3.3   1   1   8.7e-76     3e-72  242.8   2.3     2   280    63   335    62   340 0.95 FUSC-like inner membrane protein yccS
FUSC_2               PF13515.1    128 seq833_BIOID50997    -            696   8.6e-20   70.8  11.0   1   1   2.5e-23   8.6e-20   70.8   7.6     2   126   377   498   375   500 0.90 Fusaric acid resistance protein-like
FUSC                 PF04632.7    650 seq833_BIOID50997    -            696   5.1e-08   31.7   4.2   1   1   1.5e-11   5.1e-08   31.7   2.9     7   280   369   659   363   690 0.80 Fusaric acid resistance protein family
ALMT                 PF11744.3    406 seq833_BIOID50997    -            696   1.5e-05   23.7   1.9   1   1   1.7e-08   5.7e-05   21.8   1.0    41   193   389   528   373   594 0.80 Aluminium activated malate transporter
IpaB_EvcA            PF03278.8    153 seq834_BIOID50997    -            196     4e-63  211.1   2.1   1   1   3.6e-67   4.9e-63  210.7   1.5     1   152    39   184    39   185 0.99 IpaB/EvcA family
YjgP_YjgQ            PF03739.9    354 seq836_BIOID50997    -            366   2.7e-70  236.7   6.1   1   1   2.3e-74   3.2e-70  236.5   4.2     1   351     5   345     5   348 0.97 Predicted permease YjgP/YjgQ family
FHIPEP               PF00771.15   658 seq837_BIOID50997    -            675  1.1e-214  714.5  13.2   1   1  8.9e-219  1.2e-214  714.3   9.2     1   657    25   663    25   664 0.92 FHIPEP family
Lysis_S              PF04971.7     68 seq838_BIOID50997    -             68   4.3e-46  154.3   0.6   1   1   3.4e-50   4.7e-46  154.2   0.4     1    68     1    68     1    68 1.00 Lysis protein S
Acid_phosphat_B      PF03767.9    230 seq839_BIOID50997    -            237   3.8e-50  170.2   0.0   1   1   3.2e-54   4.3e-50  170.0   0.0     2   229    11   220    10   221 0.96 HAD superfamily, subfamily IIIB (Acid phosphatase)
NAD_binding_1        PF00175.16   109 seq840_BIOID50997    -            248   5.6e-17   62.1   0.0   1   1   1.2e-20   8.1e-17   61.6   0.0     1   109   111   223   111   223 0.89 Oxidoreductase NAD-binding domain
FAD_binding_6        PF00970.19    99 seq840_BIOID50997    -            248   3.1e-10   39.9   0.0   1   1     9e-14   6.1e-10   38.9   0.0     9    90    14    90     6    98 0.85 Oxidoreductase FAD-binding domain
TonB                 PF03544.9     79 seq841_BIOID50997    -            113     7e-15   54.8   0.0   1   1   6.4e-19   8.8e-15   54.5   0.0     3    59    39    95    37   107 0.96 Gram-negative bacterial tonB protein
Ald_Xan_dh_C2        PF02738.13   543 seq842_BIOID50997    -            428   4.6e-90  302.3   0.0   1   1   8.3e-94   5.7e-90  302.0   0.0    10   275   157   426   146   428 0.96 Molybdopterin-binding domain of aldehyde dehydrogenase
Ald_Xan_dh_C         PF01315.17   111 seq842_BIOID50997    -            428   1.3e-34  118.5   0.0   1   1   3.6e-38   2.5e-34  117.5   0.0     1   111    23   139    23   139 0.92 Aldehyde oxidase and xanthine dehydrogenase, a/b hammerhead domain
GntR                 PF00392.16    64 seq844_BIOID50997    -            257   1.8e-23   81.5   1.4   1   1     7e-27   3.2e-23   80.8   0.2     1    64    10    73    10    73 0.99 Bacterial regulatory proteins, gntR family
FCD                  PF07729.7    125 seq844_BIOID50997    -            257   3.9e-21   75.5   7.6   1   1   1.3e-24   5.8e-21   74.9   5.3     1   125    97   226    97   226 0.92 FCD domain
Rrf2                 PF02082.15    83 seq844_BIOID50997    -            257   5.4e-05   23.1   0.1   1   1   2.9e-08   0.00013   21.8   0.0    28    69    36    76    23    82 0.88 Transcriptional regulator
DoxX                 PF07681.7     85 seq847_BIOID50997    -            160   6.2e-18   64.8  12.8   1   1   1.5e-21   1.1e-17   64.1   8.9     2    84    39   117    38   118 0.98 DoxX
AzlD                 PF05437.7     99 seq849_BIOID50997    -            111   1.8e-12   46.9   5.7   1   1   1.5e-16   2.1e-12   46.7   4.0     1    98     5   104     5   105 0.92 Branched-chain amino acid transport protein (AzlD)
Bax1-I               PF01027.15   205 seq850_BIOID50997    -            237   5.4e-12   45.6  24.8   1   1     5e-16   6.8e-12   45.3  17.2     3   201    19   220    17   225 0.82 Inhibitor of apoptosis-promoting Bax1
Abhydrolase_6        PF12697.2    228 seq852_BIOID50997    -            293   9.7e-36  123.6   0.0   1   1   2.5e-39   1.1e-35  123.4   0.0     1   227    43   284    43   285 0.72 Alpha/beta hydrolase family
Abhydrolase_1        PF00561.15   230 seq852_BIOID50997    -            293   2.7e-24   85.9   0.0   1   1   8.2e-28   3.7e-24   85.4   0.0     1   228    71   286    71   288 0.90 alpha/beta hydrolase fold
Abhydrolase_5        PF12695.2    142 seq852_BIOID50997    -            293   9.2e-18   64.2   0.0   1   1   1.7e-20   7.6e-17   61.2   0.0     1   141    42   272    42   273 0.69 Alpha/beta hydrolase family
DUF968               PF06147.6    200 seq854_BIOID50997    -            331   3.1e-31  108.7   0.0   1   1   3.6e-35   4.9e-31  108.0   0.0     4   187   133   311   131   323 0.93 Protein of unknown function (DUF968)
Nitrate_red_del      PF02613.10   136 seq857_BIOID50997    -            204     4e-31  107.5   1.1   1   1   4.1e-35   5.6e-31  107.0   0.7     7   134    41   164    19   166 0.93 Nitrate reductase delta subunit
FliS                 PF02561.9    122 seq860_BIOID50997    -            130   2.8e-23   81.9   0.0   1   1   2.5e-27   3.4e-23   81.6   0.0     2   118     5   125     4   128 0.94 Flagellar protein FliS
DUF3521              PF12035.3     35 seq861_BIOID50997    -             51   1.7e-14   53.2   0.6   1   1   1.5e-18     2e-14   52.9   0.4     1    33     6    38     6    40 0.94 Protein of unknown function (DUF3521)
MarR                 PF01047.17    59 seq863_BIOID50997    -            176   1.6e-17   62.8   2.8   1   1   1.3e-20     6e-17   60.9   0.1     1    58    53   112    53   113 0.98 MarR family
MarR_2               PF12802.2     62 seq863_BIOID50997    -            176     1e-08   34.5   0.1   1   1   4.8e-12   2.2e-08   33.5   0.0     5    61    55   111    51   112 0.90 MarR family
HTH_27               PF13463.1     68 seq863_BIOID50997    -            176   3.6e-07   30.3   0.1   1   1   1.8e-10   8.1e-07   29.1   0.0    17    68    70   121    54   121 0.86 Winged helix DNA-binding domain
GST_N_2              PF13409.1     70 seq864_BIOID50997    -            328   1.5e-23   82.4   0.0   1   1   9.4e-27   3.2e-23   81.3   0.0     1    70    62   159    62   159 0.85 Glutathione S-transferase, N-terminal domain
GST_C_2              PF13410.1     69 seq864_BIOID50997    -            328   3.9e-14   52.1   0.0   1   1   2.3e-17     8e-14   51.1   0.0     1    54   203   256   203   280 0.89 Glutathione S-transferase, C-terminal domain
GST_C                PF00043.20    95 seq864_BIOID50997    -            328   8.7e-07   28.7   0.0   1   1   4.2e-10   1.4e-06   28.0   0.0    20    67   200   247   167   281 0.76 Glutathione S-transferase, C-terminal domain
Peptidase_M20        PF01546.23   171 seq865_BIOID50997    -            396   9.6e-32  109.7   0.0   1   1   5.1e-35   3.5e-31  107.9   0.0     1   169    89   390    89   392 0.96 Peptidase family M20/M25/M40
M20_dimer            PF07687.9    109 seq865_BIOID50997    -            396   5.9e-25   87.0   0.0   1   1   1.5e-28     1e-24   86.2   0.0     2   107   191   301   190   303 0.92 Peptidase dimerisation domain
RNA_pol_Rpb1_1       PF04997.7    338 seq867_BIOID50997    -           1407  1.8e-100  336.3   0.1   1   1  1.8e-103  4.8e-100  335.0   0.1     2   338    15   342    14   342 0.95 RNA polymerase Rpb1, domain 1
RNA_pol_Rpb1_5       PF04998.12   277 seq867_BIOID50997    -           1407   1.1e-80  270.7   0.0   1   1     8e-84   2.2e-80  269.7   0.0     1   276   766  1321   766  1322 1.00 RNA polymerase Rpb1, domain 5
RNA_pol_Rpb1_2       PF00623.15   166 seq867_BIOID50997    -           1407   6.1e-51  172.5   0.0   1   1   5.3e-53   1.5e-49  168.0   0.0     1   166   344   486   344   486 0.95 RNA polymerase Rpb1, domain 2
RNA_pol_Rpb1_3       PF04983.13   157 seq867_BIOID50997    -           1407   1.4e-27   96.2   0.0   1   1   1.2e-30   3.3e-27   95.0   0.0     1   157   489   644   489   644 0.93 RNA polymerase Rpb1, domain 3
RNA_pol_Rpb1_4       PF05000.12   108 seq867_BIOID50997    -           1407   2.5e-18   65.7   0.3   1   1   9.1e-22   2.5e-18   65.7   0.2     2   107   674   763   673   764 0.82 RNA polymerase Rpb1, domain 4
UPF0047              PF01894.12   118 seq871_BIOID50997    -            138   4.5e-39  132.8   0.0   1   1   3.7e-43   5.1e-39  132.6   0.0     1   117    17   135    17   136 0.97 Uncharacterised protein family UPF0047
Phage_lysozyme       PF00959.14   110 seq873_BIOID50997    -            177   4.8e-29  100.7   0.0   1   1   4.5e-33   6.2e-29  100.3   0.0     1   110    48   166    48   166 0.97 Phage lysozyme
Lon_C                PF05362.8    205 seq876_BIOID50997    -            799   2.1e-99  330.7   0.1   1   1  1.6e-102   3.7e-99  330.0   0.0     2   204   585   787   584   788 0.99 Lon protease (S16) C-terminal proteolytic domain
LON                  PF02190.11   205 seq876_BIOID50997    -            799   4.9e-43  147.0   0.3   1   1   2.2e-46   4.9e-43  147.0   0.2     1   204    25   216    25   217 0.91 ATP-dependent protease La (LON) domain
AAA                  PF00004.24   132 seq876_BIOID50997    -            799   7.1e-18   64.9   0.0   1   1   7.1e-21   1.6e-17   63.8   0.0     1   128   367   504   367   508 0.93 ATPase family associated with various cellular activities (AAA)
AAA_5                PF07728.9    139 seq876_BIOID50997    -            799   5.6e-10   38.9   0.0   1   1   8.8e-13     2e-09   37.1   0.0     2   138   367   499   366   500 0.79 AAA domain (dynein-related subfamily)
ChlI                 PF13541.1    121 seq876_BIOID50997    -            799   5.1e-08   32.3   0.0   1   1   5.6e-11   1.3e-07   31.0   0.0     1   121   628   755   628   755 0.83 Subunit ChlI of Mg-chelatase
AAA_PrkA             PF08298.6    358 seq876_BIOID50997    -            799   7.9e-06   24.6   0.0   1   1   6.5e-09   1.5e-05   23.7   0.0    51   111   327   387   303   400 0.88 PrkA AAA domain
YjgP_YjgQ            PF03739.9    354 seq879_BIOID50997    -            360   8.9e-69  231.7   5.4   1   1   7.6e-73     1e-68  231.5   3.7     1   354     9   358     9   358 0.98 Predicted permease YjgP/YjgQ family
VWA_CoxE             PF05762.9    222 seq883_BIOID50997    -            483   3.5e-12   45.8   0.2   1   1   8.4e-16   1.1e-11   44.1   0.0    56   196   319   459   284   465 0.82 VWA domain containing CoxE-like protein
DUF419               PF04237.8     92 seq885_BIOID50997    -            118   1.2e-22   79.9   0.1   1   1   1.1e-26   1.5e-22   79.6   0.0     1    91    10   102    10   103 0.98 Protein of unknown function (DUF419)
Flg_hook             PF02120.11    85 seq887_BIOID50997    -            353   1.4e-18   66.2   4.8   1   1   2.5e-22   3.5e-18   64.9   3.3     3    85   239   321   237   322 0.94 Flagellar hook-length control protein FliK
FAA_hydrolase        PF01557.13   217 seq888_BIOID50997    -            271   2.9e-24   85.5   0.0   1   1   2.9e-28   3.9e-24   85.1   0.0     2   216    58   261    57   262 0.88 Fumarylacetoacetate (FAA) hydrolase family
Ald_Xan_dh_C2        PF02738.13   543 seq890_BIOID50997    -            323   4.5e-74  249.5   0.0   1   1   3.8e-78   5.1e-74  249.4   0.0   296   543     2   258     1   258 0.99 Molybdopterin-binding domain of aldehyde dehydrogenase
HlyD                 PF00529.15   306 seq891_BIOID50997    -            390   3.6e-79  266.1  15.0   1   1   1.3e-82   4.5e-79  265.8  10.4     1   306    60   343    60   343 0.99 HlyD family secretion protein
HlyD_2               PF12700.2    328 seq891_BIOID50997    -            390   2.2e-17   63.1   1.3   1   1   9.2e-21   3.1e-17   62.6   0.9    20   234    60   290    51   316 0.77 HlyD family secretion protein
HlyD_3               PF13437.1    105 seq891_BIOID50997    -            390   5.2e-16   58.7   3.5   1   1   1.4e-16   4.9e-13   49.2   0.2     2   105   218   338   217   338 0.79 HlyD family secretion protein
Biotin_lipoyl_2      PF13533.1     50 seq891_BIOID50997    -            390   1.1e-08   34.4   1.6   1   1   5.4e-11   1.9e-07   30.5   0.1     2    49    61   108    60   109 0.91 Biotin-lipoyl like
Terminase_2          PF03592.11   144 seq892_BIOID50997    -            178   8.8e-10   38.9   1.6   1   1   6.8e-14   9.3e-10   38.8   1.1     1    56     2    57     2   174 0.95 Terminase small subunit
HisG                 PF01634.13   163 seq899_BIOID50997    -            299   8.2e-55  184.7   0.0   1   1   1.7e-58   1.2e-54  184.1   0.0     1   163    53   221    53   221 0.94 ATP phosphoribosyltransferase
HisG_C               PF08029.6     75 seq899_BIOID50997    -            299   5.6e-28   96.5   0.1   1   1   2.2e-31   1.5e-27   95.2   0.0     1    75   222   297   222   297 0.98 HisG, C-terminal domain
Phage_lysis          PF03245.8    125 seq901_BIOID50997    -            155   5.1e-49  165.3   8.9   1   1   4.2e-53   5.8e-49  165.1   6.2     2   124    30   153    29   154 0.99 Bacteriophage lysis protein
DUF4222              PF13973.1     53 seq902_BIOID50997    -             99   9.1e-24   82.5   5.4   1   1   8.3e-28   1.1e-23   82.2   3.7     2    53    17    68    16    68 0.96 Domain of unknown function (DUF4222)
Rz1                  PF06085.6     40 seq906_BIOID50997    -             61     8e-23   79.4  10.5   1   1   7.2e-27   9.8e-23   79.1   7.3     1    39    20    60    20    61 0.97 Lipoprotein Rz1 precursor
ATP-synt_ab          PF00006.20   215 seq907_BIOID50997    -            446   9.1e-70  234.3   0.0   1   1   1.1e-73   1.4e-69  233.7   0.0     2   215   157   365   156   365 0.98 ATP synthase alpha/beta family, nucleotide-binding domain
DUF805               PF05656.9    117 seq909_BIOID50997    -            121   1.4e-37  127.9   4.7   1   1   1.2e-41   1.6e-37  127.8   3.3     1   116    10   118    10   119 0.98 Protein of unknown function (DUF805)
tRNA_bind            PF01588.15    95 seq910_BIOID50997    -            110   7.6e-32  108.9   0.6   1   1   6.3e-36   8.6e-32  108.7   0.4     1    94    14   107    14   108 0.98 Putative tRNA binding domain
Aconitase_2_N        PF06434.8    204 seq911_BIOID50997    -            916   1.5e-95  318.2   0.0   1   1   5.4e-99   2.4e-95  317.6   0.0     1   204   219   433   219   433 0.99 Aconitate hydratase 2 N-terminus
Aconitase_B_N        PF11791.3    154 seq911_BIOID50997    -            916   9.2e-68  226.7   0.1   1   1   3.6e-71   1.6e-67  225.9   0.1     1   154    55   207    55   207 1.00 Aconitate B N-terminal domain
Aconitase            PF00330.15   465 seq911_BIOID50997    -            916   2.7e-25   88.6   0.1   1   2   1.1e-12   5.2e-09   34.9   0.0   102   305   524   749   515   752 0.75 Aconitase family (aconitate hydratase)
Aconitase            PF00330.15   465 seq911_BIOID50997    -            916   2.7e-25   88.6   0.1   2   2   2.1e-17   9.6e-14   50.5   0.0   337   465   750   869   746   869 0.90 Aconitase family (aconitate hydratase)
AcetDehyd-dimer      PF09290.6    137 seq914_BIOID50997    -            316     1e-65  219.6   0.3   1   1   2.3e-69   1.6e-65  219.0   0.2     1   137   131   284   131   284 1.00 Prokaryotic acetaldehyde dehydrogenase, dimerisation
Semialdhyde_dh       PF01118.19   121 seq914_BIOID50997    -            316   1.7e-16   60.5   0.0   1   1   6.1e-20   4.2e-16   59.2   0.0     1   117     5   119     5   123 0.92 Semialdehyde dehydrogenase, NAD binding domain
DDE_Tnp_ISL3         PF01610.12   248 seq916_BIOID50997    -            539   1.2e-36  126.4   0.1   1   2   8.9e-23   6.1e-19   68.4   0.0     1   139   160   294   160   359 0.81 Transposase
DDE_Tnp_ISL3         PF01610.12   248 seq916_BIOID50997    -            539   1.2e-36  126.4   0.1   2   2   5.5e-19   3.8e-15   56.0   0.1   122   248   414   534   391   534 0.86 Transposase
HTH_Tnp_ISL3         PF13542.1     65 seq916_BIOID50997    -            539   1.6e-07   30.8   6.0   1   1   5.8e-11     4e-07   29.5   4.2     3    53    39    92    37   100 0.89 Helix-turn-helix domain of transposase family ISL3
PAPS_reduct          PF01507.14   174 seq917_BIOID50997    -            292   4.8e-09   36.1   0.0   1   1   1.2e-12   1.7e-08   34.3   0.0     3   114     6   148     4   164 0.75 Phosphoadenosine phosphosulfate reductase family
Terminase_1          PF03354.10   477 seq919_BIOID50997    -            317   1.6e-12   46.4   0.0   1   1   1.4e-16     2e-12   46.2   0.0    47   297     5   265     1   278 0.81 Phage Terminase
DUF1454              PF07305.7    200 seq920_BIOID50997    -            199  1.4e-111  370.1   1.7   1   1  1.2e-115  1.6e-111  369.9   1.2     1   200     1   199     1   199 1.00 Protein of unknown function (DUF1454)
PEPcase              PF00311.12   793 seq921_BIOID50997    -            883  1.2e-292  972.4   0.0   1   1  1.1e-296  1.5e-292  972.1   0.0     2   793   129   883   128   883 0.98 Phosphoenolpyruvate carboxylase
UvrD_C               PF13361.1    319 seq922_BIOID50997    -            690   8.9e-93  311.1   0.0   1   1   3.7e-95   8.4e-92  307.9   0.0     1   318   288   630   288   631 0.97 UvrD-like helicase C-terminal domain
UvrD-helicase        PF00580.16   315 seq922_BIOID50997    -            690   2.2e-74  250.5   0.4   1   1   1.4e-76   3.1e-73  246.6   0.3     1   314    20   282    20   283 0.94 UvrD/REP helicase N-terminal domain
AAA_19               PF13245.1     76 seq922_BIOID50997    -            690   2.2e-13   49.6   0.6   1   1   2.1e-16   4.9e-13   48.5   0.4     8    75    32   104    25   105 0.82 Part of AAA domain
UvrD_C_2             PF13538.1    104 seq922_BIOID50997    -            690   2.2e-10   40.4   0.0   1   1   5.8e-13   1.3e-09   37.9   0.0    54   103   563   626   513   627 0.80 Family description
FAD_binding_5        PF00941.16   171 seq925_BIOID50997    -            292   1.7e-50  170.7   0.0   1   1   3.4e-54   2.4e-50  170.2   0.0     4   170     6   173     3   174 0.98 FAD binding domain in molybdopterin dehydrogenase
CO_deh_flav_C        PF03450.12   103 seq925_BIOID50997    -            292   4.8e-25   87.3   0.1   1   1   2.5e-28   1.7e-24   85.6   0.0     2   103   183   283   182   283 0.97 CO dehydrogenase flavoprotein C-terminal domain
FAD_syn              PF06574.7    158 seq926_BIOID50997    -            313   2.2e-57  193.0   0.0   1   1   4.4e-61     3e-57  192.5   0.0     2   158    12   168    11   168 0.98 FAD synthetase
Flavokinase          PF01687.12   125 seq926_BIOID50997    -            313   6.1e-40  135.8   0.0   1   1   1.4e-43   9.4e-40  135.2   0.0     1   124   184   307   184   308 0.97 Riboflavin kinase
FliL                 PF03748.9     99 seq928_BIOID50997    -            155   2.4e-12   46.5   0.3   1   1   2.3e-16   3.1e-12   46.2   0.2     2    99    54   155    53   155 0.89 Flagellar basal body-associated protein FliL
AAA_25               PF13481.1    194 seq930_BIOID50997    -            327   7.7e-41  139.5   0.0   1   1   1.1e-44   1.5e-40  138.5   0.0    19   193     9   176     4   177 0.89 AAA domain
GPW_gp25             PF04965.9     99 seq931_BIOID50997    -            133   4.3e-12   45.3   0.0   1   1   4.7e-16   6.4e-12   44.7   0.0     5    94    23   111    19   116 0.89 Gene 25-like lysozyme
MFS_1                PF07690.11   354 seq932_BIOID50997    -            512   5.7e-55  186.3  38.3   1   1   4.2e-59   5.7e-55  186.3  26.5     1   353    19   413    19   414 0.89 Major Facilitator Superfamily
Histidinol_dh        PF00815.15   413 seq933_BIOID50997    -            434    1e-182  607.2   1.5   1   1  8.8e-187  1.2e-182  607.0   1.0     2   413    18   428    17   428 0.99 Histidinol dehydrogenase
Molybdop_Fe4S4       PF04879.11    55 seq934_BIOID50997    -            195   2.2e-21   75.3   0.2   1   1   2.6e-24   1.8e-20   72.4   0.1     2    55    44   104    43   104 0.96 Molybdopterin oxidoreductase Fe4S4 domain
Molybdopterin        PF00384.17   432 seq934_BIOID50997    -            195   2.4e-06   26.4   0.1   1   1   4.2e-10   2.9e-06   26.1   0.0     1    35   107   139   107   190 0.79 Molybdopterin oxidoreductase
DUF805               PF05656.9    117 seq935_BIOID50997    -            118   1.5e-35  121.4   2.5   1   1   1.3e-39   1.8e-35  121.2   1.7     1   116    10   114    10   115 0.98 Protein of unknown function (DUF805)
PerC                 PF06069.6     90 seq937_BIOID50997    -            104     4e-44  148.4   2.0   1   1   3.4e-48   4.6e-44  148.2   1.4     1    89     1    89     1    90 0.99 PerC transcriptional activator
Sigma70_r4           PF04545.11    50 seq938_BIOID50997    -            238   5.2e-14   51.1   0.6   1   1   2.7e-17   1.2e-13   49.9   0.4     1    50   184   233   184   233 0.98 Sigma-70, region 4
Sigma70_r2           PF04542.9     71 seq938_BIOID50997    -            238   1.2e-12   47.1   0.7   1   1   4.1e-16   1.8e-12   46.5   0.1     2    71    26    97    25    97 0.94 Sigma-70 region 2
Sigma70_r4_2         PF08281.7     54 seq938_BIOID50997    -            238   9.1e-08   31.3   1.7   1   1   6.6e-11     3e-07   29.6   1.2     2    41   179   218   178   220 0.95 Sigma-70, region 4
TIM                  PF00121.13   244 seq940_BIOID50997    -            255   3.2e-93  311.1   1.0   1   1   2.6e-97   3.6e-93  311.0   0.7     1   243     4   245     4   246 0.97 Triosephosphate isomerase
EI24                 PF07264.6    219 seq941_BIOID50997    -            253   2.9e-52  177.1  20.5   1   1   2.4e-56   3.3e-52  176.9  14.2     1   219    11   232    11   232 0.96 Etoposide-induced protein 2.4 (EI24)
Ead_Ea22             PF13935.1    139 seq942_BIOID50997    -            188   1.6e-23   83.4   5.5   1   1   9.1e-27   1.2e-22   80.5   3.5     2   124     4    93     3   106 0.83 Ead/Ea22-like protein
HMGL-like            PF00682.14   237 seq943_BIOID50997    -            337   1.3e-63  214.7   4.4   1   1   2.2e-67   1.5e-63  214.4   3.1     1   235    14   245    14   247 0.99 HMGL-like
DmpG_comm            PF07836.6     66 seq943_BIOID50997    -            337   1.9e-32  110.3   0.1   1   1   5.6e-36   3.8e-32  109.3   0.0     1    65   271   335   271   336 0.97 DmpG-like communication domain
Cytochrom_C_asm      PF01578.15   214 seq944_BIOID50997    -            288   5.7e-45  153.3  17.3   1   1   4.2e-49   5.7e-45  153.3  12.0     5   212    62   286    58   288 0.97 Cytochrome C assembly protein
Terminase_1          PF03354.10   477 seq945_BIOID50997    -            149   1.4e-12   46.7   0.0   1   1   1.2e-16   1.6e-12   46.4   0.0   371   469    32   130    14   136 0.89 Phage Terminase
RNase_T              PF00929.19   164 seq947_BIOID50997    -            204   4.9e-34  117.8   0.0   1   1   4.2e-38   5.7e-34  117.6   0.0     1   163    32   193    32   194 0.97 Exonuclease
Fer2_2               PF01799.15    75 seq948_BIOID50997    -            159     4e-27   93.8   0.4   1   1   5.8e-31     4e-27   93.8   0.3     1    73    78   152    78   154 0.93 [2Fe-2S] binding domain
Fer2                 PF00111.22    78 seq948_BIOID50997    -            159   4.4e-07   29.4   1.1   1   1   6.5e-11   4.4e-07   29.4   0.8     2    55    12    64    11    85 0.81 2Fe-2S iron-sulfur cluster binding domain
Molybdopterin        PF00384.17   432 seq949_BIOID50997    -            803   2.3e-23   82.5   0.0   1   1   3.4e-24   2.4e-20   72.6   0.0   103   379     2   377     1   381 0.84 Molybdopterin oxidoreductase
Molydop_binding      PF01568.16   109 seq949_BIOID50997    -            803   5.5e-17   61.4   0.1   1   1     3e-20     2e-16   59.6   0.1     4   108   681   796   678   797 0.93 Molydopterin dinucleotide binding domain
tRNA-synt_1          PF00133.17   601 seq951_BIOID50997    -            938  9.3e-233  773.4   0.0   1   1  5.8e-236  1.1e-232  773.2   0.0     2   601    28   641    27   641 0.98 tRNA synthetases class I (I, L, M and V)
Anticodon_1          PF08264.8    153 seq951_BIOID50997    -            938   4.3e-29  101.1   0.0   1   1   4.2e-32   8.2e-29  100.2   0.0     1   152   685   841   685   842 0.89 Anticodon-binding domain of tRNA
tRNA-synt_1g         PF09334.6    391 seq951_BIOID50997    -            938   4.7e-21   74.7   0.2   1   2     7e-14   1.4e-10   40.3   0.0     8    69    58   119    56   246 0.63 tRNA synthetases class I (M)
tRNA-synt_1g         PF09334.6    391 seq951_BIOID50997    -            938   4.7e-21   74.7   0.2   2   2   2.4e-08   4.8e-05   22.0   0.0   310   356   584   631   566   650 0.81 tRNA synthetases class I (M)
zf-FPG_IleRS         PF06827.9     30 seq951_BIOID50997    -            938   1.1e-09   37.6   3.5   1   1   5.4e-13   1.1e-09   37.6   2.4     1    29   898   926   898   927 0.96 Zinc finger found in FPG and IleRS
tRNA-synt_1e         PF01406.14   301 seq951_BIOID50997    -            938     3e-08   33.0   0.0   1   1   2.2e-09   4.2e-06   25.9   0.0   227   299   575   648   548   650 0.83 tRNA synthetases class I (C) catalytic domain
tRNA-synt_1_2        PF13603.1    185 seq951_BIOID50997    -            938   8.1e-07   28.3   0.0   1   1   7.7e-10   1.5e-06   27.5   0.0    12   141   224   358   219   368 0.78 Leucyl-tRNA synthetase, Domain 2
tRNA-synt_1f         PF01921.13   360 seq951_BIOID50997    -            938   2.9e-06   26.1   0.0   1   1     6e-09   1.2e-05   24.1   0.0   241   340   562   659   545   675 0.81 tRNA synthetases class I (K)
DUF1076              PF06416.7    113 seq952_BIOID50997    -            216   1.5e-44  150.1   0.2   1   1   1.7e-48   2.3e-44  149.5   0.1     3   112    99   209    97   210 0.93 Protein of unknown function (DUF1076)
MotA_ExbB            PF01618.11   139 seq958_BIOID50997    -            287   6.9e-08   32.0   0.3   1   1     8e-12   1.1e-07   31.4   0.2    26   134   133   238   115   242 0.87 MotA/TolQ/ExbB proton channel family
Bac_DNA_binding      PF00216.16    90 seq959_BIOID50997    -             90   2.5e-34  117.0   0.1   1   1   2.1e-38   2.8e-34  116.8   0.1     1    90     1    90     1    90 1.00 Bacterial DNA-binding protein
Phage_Nu1            PF07471.7    164 seq961_BIOID50997    -            203     1e-26   93.2   0.0   1   1   1.8e-30   2.5e-26   91.9   0.0     3   163    40   184    38   185 0.88 Phage DNA packaging protein Nu1
Peptidase_U35        PF04586.12   163 seq964_BIOID50997    -            305   2.6e-29  102.2   0.0   1   1   4.1e-33   5.6e-29  101.1   0.0     5   151    12   150     8   159 0.90 Caudovirus prohead protease
DDE_Tnp_IS66         PF03050.9    271 seq966_BIOID50997    -            523  3.1e-100  334.7   0.0   1   1  8.9e-104  3.1e-100  334.7   0.0     1   271   186   473   186   473 0.98 Transposase IS66 family
DDE_Tnp_IS66_C       PF13817.1     39 seq966_BIOID50997    -            523   4.3e-19   68.1   0.1   1   1   3.4e-22   1.2e-18   66.7   0.0     1    39   479   517   479   517 0.98 IS66 C-terminal element
HTH_Tnp_IS66         PF13005.2     59 seq966_BIOID50997    -            523   1.9e-17   62.6   0.8   1   1     1e-20   3.4e-17   61.8   0.5     3    59   126   180   124   180 0.95 putative Helix-turn-helix domain of transposase IS66
LZ_Tnp_IS66          PF13007.2     78 seq966_BIOID50997    -            523   9.6e-13   48.4   2.7   1   1   2.8e-16   9.6e-13   48.4   1.9     1    77    49   121    49   122 0.83 Transposase C of IS166 homeodomain
AsnC_trans_reg       PF01037.16    74 seq967_BIOID50997    -            152   1.6e-18   66.0   0.1   1   1   8.4e-22   2.9e-18   65.2   0.1     4    73    75   143    72   144 0.92 AsnC family
HTH_AsnC-type        PF13404.1     42 seq967_BIOID50997    -            152   1.5e-13   49.9   0.0   1   1   8.8e-17     3e-13   48.9   0.0     1    42     6    47     6    47 0.97 AsnC-type helix-turn-helix domain
HTH_24               PF13412.1     48 seq967_BIOID50997    -            152   2.6e-13   49.0   0.0   1   1   1.2e-16   4.2e-13   48.3   0.0     1    48     6    53     6    53 0.97 Winged helix-turn-helix DNA-binding
HTH_11               PF08279.7     55 seq967_BIOID50997    -            152   1.6e-05   24.3   0.0   1   1   9.9e-09   3.4e-05   23.2   0.0    17    54    24    66    11    67 0.87 HTH domain
DUF4014              PF13198.1     72 seq968_BIOID50997    -             72   1.4e-36  124.5   1.8   1   1   1.1e-40   1.5e-36  124.4   1.2     1    71     1    71     1    72 0.97 Protein of unknown function (DUF4014)
Aminotran_1_2        PF00155.16   363 seq969_BIOID50997    -            356   9.5e-69  231.9   0.0   1   1   1.7e-72   1.1e-68  231.6   0.0    31   363    46   351    30   351 0.94 Aminotransferase class I and II
Aminotran_5          PF00266.14   371 seq969_BIOID50997    -            356   3.4e-06   25.9   0.0   1   1   1.2e-09     8e-06   24.7   0.0    49   177    64   186    46   187 0.82 Aminotransferase class-V
SSB                  PF00436.20   104 seq971_BIOID50997    -            136   3.3e-17   62.1   0.0   1   1   3.3e-21   4.5e-17   61.7   0.0     3   101     4    99     2   101 0.94 Single-strand binding protein family
PALP                 PF00291.20   307 seq972_BIOID50997    -            323   1.3e-63  214.9   0.3   1   1   1.1e-67   1.5e-63  214.7   0.2     3   306    10   300     8   301 0.87 Pyridoxal-phosphate dependent enzyme
Pirin                PF02678.11   107 seq975_BIOID50997    -            233   3.9e-21   74.8   0.0   1   1   5.3e-25   7.2e-21   73.9   0.0     2   107     4   119     3   119 0.95 Pirin
DUF21                PF01595.15   183 seq976_BIOID50997    -            420   3.5e-55  186.0   4.7   1   1   1.1e-58   4.9e-55  185.5   3.3     3   175     2   175     1   180 0.98 Domain of unknown function DUF21
CorC_HlyC            PF03471.12    81 seq976_BIOID50997    -            420   2.9e-20   71.7   0.2   1   1     2e-23   9.2e-20   70.1   0.1     2    79   335   410   334   412 0.95 Transporter associated domain
CBS                  PF00571.23    57 seq976_BIOID50997    -            420   9.6e-06   25.0   0.2   1   1   8.6e-08   0.00039   19.9   0.0     8    56   270   318   249   319 0.87 CBS domain
Rotamase_2           PF13145.1    121 seq977_BIOID50997    -            623   2.5e-33  115.1  23.7   1   1   4.2e-27   9.6e-24   84.2   0.1     1   121   247   369   247   369 0.92 PPIC-type PPIASE domain
SurA_N_3             PF13624.1    154 seq977_BIOID50997    -            623   6.8e-32  110.4   1.1   1   1     3e-35   6.8e-32  110.4   0.8     1   153     1   165     1   166 0.86 SurA N-terminal domain
Rotamase_3           PF13616.1    117 seq977_BIOID50997    -            623   6.3e-16   58.5   0.3   1   1   2.8e-19   6.3e-16   58.5   0.2    12   115   265   355   212   357 0.87 PPIC-type PPIASE domain
Rotamase             PF00639.16    95 seq977_BIOID50997    -            623   4.3e-14   52.9   9.0   1   1   2.2e-17   5.1e-14   52.6   0.1    13    95   275   355   258   355 0.92 PPIC-type PPIASE domain
SurA_N_2             PF13623.1    145 seq977_BIOID50997    -            623   1.5e-08   34.5   0.3   1   1   6.7e-12   1.5e-08   34.5   0.2     9   140    12   137     3   142 0.83 SurA N-terminal domain
SepQ                 PF06622.6    305 seq978_BIOID50997    -            305  9.2e-212  701.2   6.6   1   1  7.5e-216    1e-211  701.0   4.6     1   305     1   305     1   305 1.00 SepQ protein
MCPsignal            PF00015.16   213 seq981_BIOID50997    -            506   4.7e-51  173.2  37.3   1   1   3.9e-53   1.1e-49  168.8  17.2     5   208   314   503   310   506 0.95 Methyl-accepting chemotaxis protein (MCP) signalling domain
PAS_3                PF08447.6     91 seq981_BIOID50997    -            506     8e-15   54.6   0.0   1   1   5.4e-18   1.5e-14   53.7   0.0     2    89    31   113    30   115 0.95 PAS fold
PAS_9                PF13426.1    104 seq981_BIOID50997    -            506   2.3e-13   50.3   0.0   1   1   3.2e-16   8.8e-13   48.4   0.0     6    98    23   114    18   120 0.93 PAS domain
HAMP                 PF00672.20    70 seq981_BIOID50997    -            506   5.4e-07   29.5  11.8   1   1   3.1e-09   8.5e-06   25.7   0.0     3    61   188   246   186   250 0.91 HAMP domain
PAS                  PF00989.19   113 seq981_BIOID50997    -            506   9.1e-07   28.5   0.0   1   1     8e-10   2.2e-06   27.3   0.0    14   106    21   111    14   114 0.92 PAS fold
YbhQ                 PF11076.3    135 seq982_BIOID50997    -            136   4.3e-79  262.5  13.2   1   1   3.7e-83   5.1e-79  262.3   9.1     1   134     1   132     1   134 0.98 Putative inner membrane protein YbhQ
PerC                 PF06069.6     90 seq983_BIOID50997    -             99   5.1e-43  144.9   0.4   1   1   4.2e-47   5.7e-43  144.7   0.3     1    89    10    98    10    99 0.99 PerC transcriptional activator
MFS_1                PF07690.11   354 seq984_BIOID50997    -            418     9e-39  133.1  71.3   1   1   1.2e-40     8e-37  126.6  30.9     2   296    36   316    35   319 0.89 Major Facilitator Superfamily
Sugar_tr             PF00083.19   451 seq984_BIOID50997    -            418   4.5e-16   58.3  13.0   1   1   6.6e-20   4.5e-16   58.3   9.0    43   197    59   210    11   218 0.85 Sugar (and other) transporter
Flavodoxin_1         PF00258.20   143 seq985_BIOID50997    -            147   1.7e-21   76.5   0.0   1   1   1.4e-25   1.9e-21   76.4   0.0     2   143     7   138     6   138 0.93 Flavodoxin
Terminase_GpA        PF05876.7    557 seq986_BIOID50997    -            468  6.6e-140  466.9   0.0   1   1  6.2e-144  8.5e-140  466.6   0.0    16   435     7   451     3   466 0.96 Phage terminase large subunit (GpA)
Cons_hypoth698       PF03601.9    305 seq988_BIOID50997    -            349  3.8e-117  390.1  25.3   1   1  3.3e-121  4.4e-117  389.9  17.5     1   305    18   326    18   326 0.98 Conserved hypothetical protein 698
MotB_plug            PF13677.1     58 seq989_BIOID50997    -            307   1.9e-18   65.3   0.1   1   1   6.1e-22   4.2e-18   64.3   0.1     3    55    17    71    15    74 0.88 Membrane MotB of proton-channel complex MotA/MotB
OmpA                 PF00691.15    97 seq989_BIOID50997    -            307   5.1e-15   55.5   0.1   1   1   2.6e-18   1.8e-14   53.7   0.0     1    94   166   260   166   263 0.83 OmpA family
ketoacyl-synt        PF00109.21   255 seq993_BIOID50997    -           3163   3.1e-71  239.7   0.2   1   1   1.1e-73   7.6e-71  238.4   0.1     2   255    27   276    26   276 0.95 Beta-ketoacyl synthase, N-terminal domain
Acyl_transf_1        PF00698.16   318 seq993_BIOID50997    -           3163   1.4e-57  195.3   1.1   1   1   2.9e-60   2.1e-57  194.7   0.8     1   317   551   863   551   864 0.94 Acyl transferase domain
Condensation         PF00668.15   301 seq993_BIOID50997    -           3163   7.9e-43  146.3   3.5   1   1   2.7e-45     2e-42  145.0   2.4     4   300  1915  2209  1912  2210 0.90 Condensation domain
Methyltransf_12      PF08242.7     99 seq993_BIOID50997    -           3163   5.1e-41  139.0   0.0   1   2     1e-23   7.4e-21   74.3   0.0     1    99  1093  1194  1093  1194 0.97 Methyltransferase domain
Methyltransf_12      PF08242.7     99 seq993_BIOID50997    -           3163   5.1e-41  139.0   0.0   2   2   8.5e-20   6.2e-17   61.7   0.0     1    99  2593  2693  2593  2693 0.98 Methyltransferase domain
Ketoacyl-synt_C      PF02801.17   119 seq993_BIOID50997    -           3163   5.4e-40  135.8   0.1   1   1   1.9e-42   1.4e-39  134.5   0.1     2   119   285   402   284   402 0.98 Beta-ketoacyl synthase, C-terminal domain
KR                   PF08659.5    181 seq993_BIOID50997    -           3163     4e-37  127.5  12.7   1   1   9.6e-40   6.9e-37  126.7   3.4     3   180  1560  1730  1559  1731 0.95 KR domain
adh_short            PF00106.20   167 seq993_BIOID50997    -           3163   1.9e-35  122.1   5.0   1   1   2.7e-38   1.9e-35  122.1   3.4     2   162  1559  1712  1558  1715 0.94 short chain dehydrogenase
PP-binding           PF00550.20    67 seq993_BIOID50997    -           3163   2.3e-23   82.1   0.0   1   2     6e-10   4.3e-07   29.9   0.0     2    65  1823  1887  1822  1889 0.85 Phosphopantetheine attachment site
PP-binding           PF00550.20    67 seq993_BIOID50997    -           3163   2.3e-23   82.1   0.0   2   2   5.2e-16   3.7e-13   49.4   0.0     2    67  2832  2894  2831  2894 0.93 Phosphopantetheine attachment site
NRPS                 PF08415.5     58 seq993_BIOID50997    -           3163   1.4e-22   79.0   0.6   1   1   7.5e-25   5.4e-22   77.1   0.2     1    58  2232  2293  2232  2293 0.99 Nonribosomal peptide synthase
Thioesterase         PF00975.15   229 seq993_BIOID50997    -           3163   1.7e-21   77.3   0.5   1   1   8.9e-24   6.4e-21   75.5   0.3     2   229  2915  3152  2914  3152 0.69 Thioesterase domain
Methyltransf_23      PF13489.1    162 seq993_BIOID50997    -           3163   5.3e-21   74.8   0.1   1   2   3.7e-13   2.7e-10   40.0   0.0    20   160  1086  1246  1065  1247 0.66 Methyltransferase domain
Methyltransf_23      PF13489.1    162 seq993_BIOID50997    -           3163   5.3e-21   74.8   0.1   2   2   1.7e-10   1.2e-07   31.4   0.0    12   157  2579  2745  2556  2749 0.63 Methyltransferase domain
Methyltransf_18      PF12847.2    112 seq993_BIOID50997    -           3163   2.3e-18   66.6   0.5   1   2   1.3e-09   9.2e-07   29.3   0.0     3   110  1090  1197  1088  1199 0.79 Methyltransferase domain
Methyltransf_18      PF12847.2    112 seq993_BIOID50997    -           3163   2.3e-18   66.6   0.5   2   2   9.4e-10   6.8e-07   29.7   0.0     3   110  2590  2696  2588  2698 0.81 Methyltransferase domain
Methyltransf_31      PF13847.1    152 seq993_BIOID50997    -           3163   1.6e-18   66.6   0.0   1   1   7.1e-13   5.1e-10   39.0   0.0     3   112  1088  1200  1086  1248 0.88 Methyltransferase domain
Methyltransf_11      PF08241.7     95 seq993_BIOID50997    -           3163   4.5e-16   59.0   0.0   1   2   1.9e-10   1.4e-07   31.8   0.0     1    94  1093  1195  1093  1196 0.90 Methyltransferase domain
Methyltransf_11      PF08241.7     95 seq993_BIOID50997    -           3163   4.5e-16   59.0   0.0   2   2   3.9e-08   2.8e-05   24.4   0.0     1    95  2593  2695  2593  2695 0.86 Methyltransferase domain
Thiolase_N           PF00108.18   264 seq993_BIOID50997    -           3163   1.3e-05   24.1   0.1   1   1   3.4e-08   2.5e-05   23.2   0.1    75   115   185   225   153   235 0.85 Thiolase, N-terminal domain
Phage_capsid         PF05065.8    276 seq994_BIOID50997    -            339   1.4e-26   93.2   0.3   1   1   1.2e-30   1.7e-26   92.9   0.2     8   275    47   329    45   330 0.78 Phage capsid family
SSB                  PF00436.20   104 seq996_BIOID50997    -            178   8.4e-43  144.3   0.5   1   1   7.4e-47     1e-42  144.1   0.4     1   103     6   112     6   113 0.97 Single-strand binding protein family
UPF0231              PF06062.6    121 seq1001_BIOID50997   -            136   2.9e-41  140.0   2.4   1   1   2.4e-45   3.3e-41  139.8   1.6     1   121    17   134    17   134 0.99 Uncharacterised protein family (UPF0231)
IGPD                 PF00475.13   145 seq1002_BIOID50997   -            355   1.2e-64  216.3   0.3   1   1   6.7e-68   2.3e-64  215.5   0.2     1   145   196   338   196   338 0.99 Imidazoleglycerol-phosphate dehydratase
HAD_2                PF13419.1    176 seq1002_BIOID50997   -            355   5.5e-07   29.9   0.0   1   1   5.3e-09   1.8e-05   24.9   0.0    76   173    30   145    19   148 0.81 Haloacid dehalogenase-like hydrolase
PNK3P                PF08645.6    158 seq1002_BIOID50997   -            355   7.5e-07   28.6   0.0   1   1   5.7e-10   1.9e-06   27.2   0.0     5   129     8   134     4   166 0.76 Polynucleotide kinase 3 phosphatase
Hydrolase_like       PF13242.1     75 seq1002_BIOID50997   -            355   1.8e-06   27.4   0.0   1   1   1.1e-09   3.8e-06   26.4   0.0     1    44   102   144   102   149 0.90 HAD-hyrolase-like
Sulfatase            PF00884.18   379 seq1008_BIOID50997   -            577   8.6e-48  163.1   6.4   1   1   1.9e-51   1.3e-47  162.5   4.4     2   308   238   535   237   565 0.93 Sulfatase
DUF1705              PF08019.7    156 seq1008_BIOID50997   -            577   8.1e-05   22.0   7.6   1   1   1.2e-08   8.1e-05   22.0   5.2    11   149    59   206    50   211 0.60 Domain of unknown function (DUF1705)
Sdh_cyt              PF01127.17   121 seq1010_BIOID50997   -            134   5.2e-30  103.6   5.0   1   1   4.4e-34   6.1e-30  103.4   3.5     2   120    11   128    10   129 0.90 Succinate dehydrogenase/Fumarate reductase transmembrane subunit
GIDA                 PF01134.17   392 seq1011_BIOID50997   -            629  5.1e-171  568.7   0.0   1   1  2.9e-174  6.7e-171  568.3   0.0     1   391     8   398     8   399 0.99 Glucose inhibited division protein A
GIDA_assoc_3         PF13932.1     72 seq1011_BIOID50997   -            629     4e-31  106.7   0.1   1   1   6.2e-34   1.4e-30  105.0   0.1     1    72   546   617   546   617 0.99 GidA associated domain 3
FAD_oxidored         PF12831.2    428 seq1011_BIOID50997   -            629   3.1e-08   33.0   4.1   1   1   2.9e-11   6.6e-08   31.9   2.9     1   142     8   151     8   152 0.72 FAD dependent oxidoreductase
Pyr_redox_2          PF07992.9    200 seq1011_BIOID50997   -            629   2.4e-06   27.4   0.6   1   1   2.2e-09     5e-06   26.4   0.4     1   118     8   156     8   162 0.62 Pyridine nucleotide-disulphide oxidoreductase
OmpW                 PF03922.9    192 seq1012_BIOID50997   -             35   6.4e-10   38.8   0.0   1   1   4.9e-14   6.7e-10   38.8   0.0   157   192     1    35     1    35 0.97 OmpW family
DUF4102              PF13356.1     89 seq1017_BIOID50997   -            258   2.7e-29  100.7   0.2   1   1   3.5e-33   4.8e-29   99.9   0.1     1    88    25   111    25   112 0.97 Domain of unknown function (DUF4102)
PTS-HPr              PF00381.14    84 seq1019_BIOID50997   -             85   1.3e-31  108.2   0.2   1   1   9.9e-36   1.4e-31  108.1   0.1     1    82     1    82     1    84 0.98 PTS HPr component phosphorylation site
Phage_cap_E          PF03864.10   329 seq1020_BIOID50997   -            351   1.4e-64  218.0   0.1   1   1   1.1e-68   1.5e-64  217.8   0.0    15   329    26   350     8   350 0.91 Phage major capsid protein E
IMS                  PF00817.15   148 seq1021_BIOID50997   -            351   9.7e-48  161.6   0.0   1   1   3.4e-51   1.6e-47  160.9   0.0     1   148     7   154     7   154 0.98 impB/mucB/samB family
IMS_C                PF11799.3    137 seq1021_BIOID50997   -            351   2.1e-09   37.7   0.1   1   1   8.2e-13   3.7e-09   36.9   0.0     3    99   211   309   210   327 0.85 impB/mucB/samB family C-terminal
IMS_HHH              PF11798.3     32 seq1021_BIOID50997   -            351   1.3e-08   34.2   0.0   1   1   7.1e-12   3.2e-08   33.0   0.0     1    32   166   197   166   197 0.96 IMS family HHH motif
AP_endonuc_2         PF01261.19   211 seq1023_BIOID50997   -            285   7.3e-39  133.1   0.3   1   1   7.7e-43   1.1e-38  132.6   0.2     3   211    20   239    19   239 0.93 Xylose isomerase-like TIM barrel
Sdh_cyt              PF01127.17   121 seq1024_BIOID50997   -            115   8.9e-12   44.7  15.1   1   1   7.9e-16   1.1e-11   44.5  10.5    18   120    11   104     2   113 0.83 Succinate dehydrogenase/Fumarate reductase transmembrane subunit
DUF2058              PF09831.4    177 seq1025_BIOID50997   -            218   1.2e-63  214.0   9.4   1   1     1e-67   1.4e-63  213.8   6.5     1   177    44   218    44   218 0.99 Uncharacterized protein conserved in bacteria (DUF2058)
PEP-utilizers_C      PF02896.13   294 seq1027_BIOID50997   -            585  1.7e-124  414.4   0.2   1   1    5e-128  2.3e-124  413.9   0.1     1   293   250   541   250   542 0.99 PEP-utilising enzyme, TIM barrel domain
PEP-utilisers_N      PF05524.8    123 seq1027_BIOID50997   -            585     2e-31  108.2   5.0   1   1   4.3e-35     2e-31  108.2   3.5     2   123     3   127     2   127 0.96 PEP-utilising enzyme, N-terminal
PEP-utilizers        PF00391.18    81 seq1027_BIOID50997   -            585   7.2e-25   86.2   0.2   1   1   4.7e-28   2.1e-24   84.7   0.1     9    80   152   224   147   225 0.93 PEP-utilising enzyme, mobile domain
MFS_1                PF07690.11   354 seq1028_BIOID50997   -            393     2e-24   85.8  58.2   1   1   1.3e-26   1.8e-22   79.4  34.4     2   328    14   320    10   327 0.84 Major Facilitator Superfamily
Fer4_11              PF13247.1     99 seq1030_BIOID50997   -            294   1.2e-29  101.9  13.1   1   1   1.8e-32   2.2e-29  101.1   5.5     2    98    92   188    91   189 0.94 4Fe-4S dicluster domain
Form-deh_trans       PF09163.6     44 seq1030_BIOID50997   -            294   7.8e-20   69.9   0.0   1   1   1.1e-22   1.4e-19   69.1   0.0     1    44   246   289   246   290 0.96 Formate dehydrogenase N, transmembrane
Fer4_7               PF12838.2     52 seq1030_BIOID50997   -            294   4.9e-15   55.5  25.2   1   1   8.3e-11     1e-07   32.0   5.6     1    50    38   114    38   117 0.90 4Fe-4S dicluster domain
Fer4_9               PF13187.1     55 seq1030_BIOID50997   -            294   3.3e-13   49.5  27.2   1   1   4.6e-11   5.7e-08   32.7   7.7     1    55   132   184   132   184 0.97 4Fe-4S dicluster domain
Fer4_10              PF13237.1     52 seq1030_BIOID50997   -            294   2.6e-12   46.2  27.8   1   1   3.4e-11   4.2e-08   32.7   7.1     2    52    93   144    92   144 0.86 4Fe-4S dicluster domain
Fer4_2               PF12797.2     22 seq1030_BIOID50997   -            294   3.3e-10   39.1  34.5   1   1   6.4e-09     8e-06   25.3   2.4     4    20    33    49    31    51 0.91 4Fe-4S binding domain
Fer4_3               PF12798.2     15 seq1030_BIOID50997   -            294   9.7e-08   31.9  41.1   1   3   0.00035      0.43   11.1   3.8     1    15   100   117   100   117 0.89 4Fe-4S binding domain
Fer4_3               PF12798.2     15 seq1030_BIOID50997   -            294   9.7e-08   31.9  41.1   2   3   6.7e-05     0.083   13.3   2.9     1    14   133   146   133   147 0.94 4Fe-4S binding domain
Fer4_3               PF12798.2     15 seq1030_BIOID50997   -            294   9.7e-08   31.9  41.1   3   3   3.4e-06    0.0042   17.4   2.5     1    15   160   183   160   183 0.98 4Fe-4S binding domain
Fer4_4               PF12800.2     17 seq1030_BIOID50997   -            294   3.1e-07   30.0  31.6   1   2   4.7e-05     0.059   13.6   1.8     3    15    38    50    36    56 0.91 4Fe-4S binding domain
Fer4_4               PF12800.2     17 seq1030_BIOID50997   -            294   3.1e-07   30.0  31.6   2   2     1e-07   0.00013   21.9   1.8     1    17   130   146   130   146 0.92 4Fe-4S binding domain
Fer4                 PF00037.22    24 seq1030_BIOID50997   -            294   3.1e-07   29.6  37.3   1   1   4.1e-08   5.1e-05   22.5   2.0     5    22   130   147   126   149 0.87 4Fe-4S binding domain
Terminase_GpA        PF05876.7    557 seq1033_BIOID50997   -            141   3.3e-25   88.3   0.2   1   1   2.8e-29   3.9e-25   88.1   0.2   458   547     4   100     1   110 0.91 Phage terminase large subunit (GpA)
MFS_1                PF07690.11   354 seq1035_BIOID50997   -            417   5.8e-39  133.7  62.6   1   2   3.2e-31   2.2e-27   95.6  18.9     1   224    41   261    40   270 0.82 Major Facilitator Superfamily
MFS_1                PF07690.11   354 seq1035_BIOID50997   -            417   5.8e-39  133.7  62.6   2   2   9.1e-15   6.2e-11   41.5  23.0     7   168   249   407   247   415 0.82 Major Facilitator Superfamily
Sugar_tr             PF00083.19   451 seq1035_BIOID50997   -            417   2.8e-14   52.4  34.3   1   1   9.1e-18   6.2e-14   51.2   7.0    46   197    71   217    11   223 0.90 Sugar (and other) transporter
Phage_portal         PF04860.7    347 seq1038_BIOID50997   -            859     3e-86  289.1   0.0   1   1   6.5e-90   4.5e-86  288.5   0.0     4   347    39   382    36   382 0.96 Phage portal protein
CBM_5_12             PF02839.9     41 seq1038_BIOID50997   -            859   1.3e-06   27.7   1.6   1   1   4.9e-09   3.3e-05   23.2   0.3     4    41   810   847   807   847 0.91 Carbohydrate binding domain
Carb_kinase          PF01256.12   242 seq1040_BIOID50997   -            515   6.1e-83  277.6   4.2   1   1   5.5e-86   3.7e-82  275.1   1.2     2   242   258   496   257   496 0.99 Carbohydrate kinase
YjeF_N               PF03853.10   173 seq1040_BIOID50997   -            515   7.8e-47  158.9   0.1   1   1     2e-50   1.4e-46  158.1   0.0     2   173    35   199    34   199 0.98 YjeF-related protein N-terminus
FAD_binding_2        PF00890.19   421 seq1041_BIOID50997   -            588  2.6e-117  392.1   6.1   1   1    7e-121  3.2e-117  391.8   4.2     1   421     9   405     9   405 0.98 FAD binding domain
Succ_DH_flav_C       PF02910.15   129 seq1041_BIOID50997   -            588   2.6e-38  130.6   0.1   1   1   1.1e-41   5.1e-38  129.7   0.1     1   129   460   588   460   588 0.96 Fumarate reductase flavoprotein C-term
OTCace               PF00185.19   158 seq1043_BIOID50997   -            396   1.1e-34  119.5   0.0   1   1   2.7e-38   1.8e-34  118.7   0.0     1   156   187   373   187   374 0.91 Aspartate/ornithine carbamoyltransferase, Asp/Orn binding domain
OTCace_N             PF02729.16   142 seq1043_BIOID50997   -            396   3.3e-28   98.0   0.0   1   1     2e-31   1.4e-27   95.9   0.0     1   142    22   179    22   179 0.88 Aspartate/ornithine carbamoyltransferase, carbamoyl-P binding domain
GATase               PF00117.23   192 seq1044_BIOID50997   -            196   3.9e-28   98.0   0.0   1   1   1.3e-31   4.5e-28   97.8   0.0     1   189     4   194     4   196 0.82 Glutamine amidotransferase class-I
GATase_3             PF07685.9    158 seq1044_BIOID50997   -            196   9.5e-06   25.1   0.0   1   1   4.1e-09   1.4e-05   24.6   0.0     8    80    39   101    32   107 0.87 CobB/CobQ-like glutamine amidotransferase domain
EAL                  PF00563.15   236 seq1046_BIOID50997   -            528   7.1e-66  221.9   0.4   1   1   1.5e-69     1e-65  221.3   0.3     2   235   273   505   272   506 0.96 EAL domain
CSS-motif            PF12792.2    208 seq1046_BIOID50997   -            528   2.2e-38  131.5   1.0   1   1   4.6e-42   3.2e-38  131.0   0.7     2   207    37   246    36   247 0.91 CSS motif domain associated with EAL
NAD_kinase           PF01513.16   285 seq1047_BIOID50997   -            292   6.2e-73  244.9   0.0   1   1   5.2e-77     7e-73  244.7   0.0     2   284     8   271     7   272 0.98 ATP-NAD kinase
HHH_3                PF12836.2     65 seq1048_BIOID50997   -            123   4.6e-19   68.0   0.0   1   1   8.8e-23     6e-19   67.6   0.0     3    61    59   118    57   122 0.93 Helix-hairpin-helix motif
gpW                  PF02831.10    68 seq1050_BIOID50997   -             68   3.9e-34  115.8   1.8   1   1   3.1e-38   4.3e-34  115.7   1.3     1    68     1    68     1    68 0.99 gpW
Peptidase_A8         PF01252.13   150 seq1051_BIOID50997   -            164   1.8e-44  150.8   6.9   1   1   1.6e-48   2.2e-44  150.6   4.8     2   147    15   160    13   164 0.92 Signal peptidase (SPase) II
Phage_portal_2       PF05136.8    355 seq1057_BIOID50997   -            530  1.2e-107  359.3   0.1   1   1  1.1e-111  1.5e-107  359.1   0.1     1   355    26   398    26   398 0.98 Phage portal protein, lambda family
IpaB_EvcA            PF03278.8    153 seq1058_BIOID50997   -            203   4.9e-66  220.5   6.4   1   1   4.3e-70   5.9e-66  220.2   4.4     2   151    42   192    41   194 0.98 IpaB/EvcA family
PfkB                 PF00294.19   301 seq1060_BIOID50997   -            362   1.1e-57  195.3   0.0   1   1   3.1e-61   1.4e-57  194.9   0.0     2   293    58   344    57   352 0.92 pfkB family carbohydrate kinase
HTH_24               PF13412.1     48 seq1060_BIOID50997   -            362   8.2e-11   41.0   2.4   1   1   4.9e-14   2.2e-10   39.6   1.7     1    48     1    48     1    48 0.98 Winged helix-turn-helix DNA-binding
HTH_11               PF08279.7     55 seq1060_BIOID50997   -            362   6.7e-05   22.3   0.8   1   1   4.1e-08   0.00019   20.9   0.5     1    52     4    50     4    53 0.83 HTH domain
PTS_2-RNA            PF01885.11   186 seq1062_BIOID50997   -            184   6.2e-53  178.7   0.0   1   1   5.5e-57   7.5e-53  178.4   0.0     2   180     6   175     5   180 0.96 RNA 2'-phosphotransferase, Tpt1 / KptA family
HDPD                 PF02924.9    118 seq1063_BIOID50997   -            111   3.7e-16   58.8   0.0   1   1   3.3e-20   4.5e-16   58.5   0.0    14   113     9   102     6   106 0.90 Bacteriophage lambda head decoration protein D
Acetyltransf_10      PF13673.1    117 seq1064_BIOID50997   -            150   1.4e-20   73.4   0.0   1   1   5.1e-24   1.7e-20   73.1   0.0     1   117    13   124    13   124 0.92 Acetyltransferase (GNAT) domain
Acetyltransf_7       PF13508.1     79 seq1064_BIOID50997   -            150     7e-10   38.8   0.0   1   1   4.1e-13   1.4e-09   37.8   0.0     3    78    56   125    54   126 0.90 Acetyltransferase (GNAT) domain
Acetyltransf_9       PF13527.1    128 seq1064_BIOID50997   -            150   1.6e-07   31.1   0.0   1   1   8.1e-10   2.8e-06   27.1   0.0     1   128     5   127     5   127 0.93 Acetyltransferase (GNAT) domain
Acetyltransf_1       PF00583.19    83 seq1064_BIOID50997   -            150     7e-07   29.0   0.0   1   1   5.2e-10   1.8e-06   27.7   0.0    25    83    75   125    34   125 0.77 Acetyltransferase (GNAT) family
Peptidase_S24        PF00717.18    70 seq1065_BIOID50997   -            216     7e-18   63.9   0.1   1   1   3.7e-21     1e-17   63.4   0.0     2    70   128   200   127   200 0.97 Peptidase S24-like
HTH_3                PF01381.17    55 seq1065_BIOID50997   -            216   2.9e-17   62.1   0.1   1   1   1.5e-20   4.2e-17   61.6   0.1     1    55    10    64    10    64 0.99 Helix-turn-helix
HTH_19               PF12844.2     64 seq1065_BIOID50997   -            216   1.2e-11   44.4   0.0   1   1   6.9e-15   1.9e-11   43.7   0.0     1    63     7    69     7    70 0.98 Helix-turn-helix domain
HTH_31               PF13560.1     64 seq1065_BIOID50997   -            216   6.3e-10   38.9   0.1   1   1   3.6e-13   9.9e-10   38.3   0.1     2    59     6    62     5    66 0.96 Helix-turn-helix domain
4HBT_2               PF13279.1    121 seq1066_BIOID50997   -            132   5.5e-17   62.2   0.0   1   1   1.4e-20   6.3e-17   62.0   0.0     4   109    10   114     7   129 0.88 Thioesterase-like superfamily
Acyl-ACP_TE          PF01643.12   249 seq1066_BIOID50997   -            132   1.1e-14   53.8   0.2   1   2   9.6e-09   4.4e-05   22.4   0.1   155   182     2    29     1    33 0.91 Acyl-ACP thioesterase
Acyl-ACP_TE          PF01643.12   249 seq1066_BIOID50997   -            132   1.1e-14   53.8   0.2   2   2   5.4e-11   2.5e-07   29.8   0.0    46   133    39   128    32   132 0.90 Acyl-ACP thioesterase
4HBT                 PF03061.17    79 seq1066_BIOID50997   -            132   3.8e-14   52.4   0.0   1   1   1.1e-17   5.1e-14   52.0   0.0     2    77    16    97    15    99 0.96 Thioesterase superfamily
Cytochrom_B_N        PF00033.14   188 seq1067_BIOID50997   -            217   1.4e-20   73.3  19.2   1   1   2.5e-24   1.7e-20   73.0  13.3     4   188    10   186     7   186 0.92 Cytochrome b(N-terminal)/b6/petB
Ni_hydr_CYTB         PF01292.15   182 seq1067_BIOID50997   -            217   1.4e-18   66.8  17.8   1   1   2.5e-22   1.7e-18   66.5  12.3     5   182    13   186     9   186 0.89 Prokaryotic cytochrome b561
His_biosynth         PF00977.16   228 seq1068_BIOID50997   -            245   5.2e-76  254.7   0.2   1   1   1.7e-79   5.8e-76  254.6   0.1     1   228     1   234     1   234 0.98 Histidine biosynthesis protein
Trp_syntA            PF00290.15   259 seq1068_BIOID50997   -            245   1.6e-06   26.6   0.7   1   1     1e-08   3.6e-05   22.2   0.0   174   232    51   108    33   114 0.89 Tryptophan synthase alpha chain
FKBP_C               PF00254.23    94 seq1073_BIOID50997   -            149   1.2e-16   60.3   0.0   1   1   1.3e-20   1.7e-16   59.8   0.0     4    94     4   141     2   141 0.87 FKBP-type peptidyl-prolyl cis-trans isomerase
FAD_binding_9        PF08021.6    117 seq1074_BIOID50997   -            254     1e-33  115.6   0.0   1   1   4.2e-37   2.9e-33  114.2   0.0     1   116    21   132    21   133 0.97 Siderophore-interacting FAD-binding domain
SIP                  PF04954.8    119 seq1074_BIOID50997   -            254   4.7e-21   75.2   0.4   1   1   9.2e-25   6.3e-21   74.8   0.3     4   118   142   253   139   254 0.95 Siderophore-interacting protein
PseudoU_synth_2      PF00849.17   164 seq1077_BIOID50997   -            290     1e-15   57.8   0.1   1   1   6.3e-18   4.3e-14   52.5   0.1     2   164    69   195    68   195 0.87 RNA pseudouridylate synthase
S4                   PF01479.20    48 seq1077_BIOID50997   -            290     3e-14   52.0   1.3   1   1   1.5e-17     1e-13   50.3   0.0     1    48     7    52     7    52 0.97 S4 domain
HTH_18               PF12833.2     81 seq1078_BIOID50997   -            283   6.3e-21   74.1   1.7   1   1   1.7e-24   1.2e-20   73.2   0.1     1    81   191   270   191   270 0.97 Helix-turn-helix domain
HTH_AraC             PF00165.18    42 seq1078_BIOID50997   -            283   2.8e-17   61.8   0.4   1   1   6.6e-15   4.5e-11   42.0   0.0     8    42   234   269   230   269 0.95 Bacterial regulatory helix-turn-helix proteins, AraC family
SMC_N                PF02463.14   220 seq1079_BIOID50997   -            553   8.4e-19   67.5   0.0   1   1   2.4e-22   1.6e-18   66.5   0.0     1   217     1   511     1   514 0.94 RecF/RecN/SMC N terminal domain
AAA_23               PF13476.1    202 seq1079_BIOID50997   -            553     2e-18   67.3   4.3   1   1   1.5e-19   9.9e-16   58.5   3.0     1   195     4   215     4   381 0.48 AAA domain
Pyr_redox_2          PF07992.9    200 seq1081_BIOID50997   -            847     2e-36  125.6   0.0   1   1   3.9e-39   8.8e-36  123.5   0.0     1   198     5   285     5   287 0.95 Pyridine nucleotide-disulphide oxidoreductase
NIR_SIR              PF01077.17   157 seq1081_BIOID50997   -            847   2.8e-27   94.8   0.1   1   1   3.5e-30     8e-27   93.4   0.0     2   150   632   770   631   776 0.94 Nitrite and sulphite reductase 4Fe-4S domain
Fer2_BFD             PF04324.10    55 seq1081_BIOID50997   -            847   2.8e-21   75.1   4.8   1   1     7e-19   1.6e-15   56.7   2.0     2    53   423   472   422   474 0.93 BFD-like [2Fe-2S] binding domain
Pyr_redox            PF00070.22    80 seq1081_BIOID50997   -            847   1.5e-15   57.2   0.7   1   1   6.4e-19   1.5e-15   57.2   0.5     2    72   148   219   147   229 0.91 Pyridine nucleotide-disulphide oxidoreductase
NIR_SIR_ferr         PF03460.12    69 seq1081_BIOID50997   -            847   4.4e-12   45.3   0.0   1   1     4e-15   9.1e-12   44.3   0.0     3    68   560   622   558   623 0.95 Nitrite/Sulfite reductase ferredoxin-like half domain
Pyr_redox_3          PF13738.1    203 seq1081_BIOID50997   -            847     2e-08   34.3   0.4   1   1   1.5e-09   3.5e-06   27.1   0.0    78   196    55   174    42   179 0.83 Pyridine nucleotide-disulphide oxidoreductase
GidB                 PF02527.10   184 seq1082_BIOID50997   -            207   7.4e-67  223.9   0.0   1   1   1.3e-70     9e-67  223.6   0.0     1   184    20   200    20   200 0.98 rRNA small subunit methyltransferase G
Methyltransf_31      PF13847.1    152 seq1082_BIOID50997   -            207   9.4e-10   38.1   0.0   1   1   5.5e-13   3.8e-09   36.2   0.0     4    94    66   149    64   195 0.82 Methyltransferase domain
LYTB                 PF02401.13   281 seq1083_BIOID50997   -            316  4.5e-120  399.6   0.2   1   1  3.8e-124  5.2e-120  399.5   0.1     1   280     3   284     3   285 0.99 LytB protein
UPF0027              PF01139.12   420 seq1084_BIOID50997   -            217   3.2e-43  148.1   0.0   1   2   3.1e-29   4.2e-25   88.5   0.0     6    98    14   106     9   115 0.93 Uncharacterized protein family UPF0027
UPF0027              PF01139.12   420 seq1084_BIOID50997   -            217   3.2e-43  148.1   0.0   2   2   5.9e-20   8.1e-16   57.9   0.1   146   203   120   176   108   187 0.89 Uncharacterized protein family UPF0027
PALP                 PF00291.20   307 seq1086_BIOID50997   -            398   1.1e-44  152.7   0.2   1   1     1e-48   1.4e-44  152.4   0.1     4   305    41   374    39   377 0.81 Pyridoxal-phosphate dependent enzyme
His_biosynth         PF00977.16   228 seq1087_BIOID50997   -            258     1e-78  263.6   0.6   1   1   3.3e-82   1.1e-78  263.4   0.4     1   227     5   239     5   240 0.96 Histidine biosynthesis protein
UPF0079              PF02367.12   123 seq1088_BIOID50997   -            153   3.3e-45  152.5   0.0   1   1   2.8e-49   3.9e-45  152.3   0.0     1   121    14   134    14   136 0.98 Uncharacterised P-loop hydrolase UPF0079
PTS_EIIA_1           PF00358.15   133 seq1089_BIOID50997   -            169   5.4e-54  181.2   2.2   1   1   4.7e-58   6.5e-54  180.9   1.5     3   132    20   149    18   150 0.98 phosphoenolpyruvate-dependent sugar phosphotransferase system, EIIA 1
Asr                  PF06392.6     19 seq1090_BIOID50997   -            111   7.1e-07   29.3  23.9   1   1   5.2e-11   7.1e-07   29.3  16.6     1    19    53    71    53    71 0.99 Acid shock protein repeat
Tir_receptor_N       PF07490.6    266 seq1091_BIOID50997   -            538  2.1e-152  506.0   5.2   1   1  4.6e-156  2.1e-152  506.0   3.6     1   266     1   259     1   259 0.99 Translocated intimin receptor (Tir) N-terminus
Tir_receptor_C       PF07489.6    221 seq1091_BIOID50997   -            538  6.7e-111  369.2  13.8   1   1  1.5e-114  6.7e-111  369.2   9.5     1   221   326   538   326   538 0.99 Translocated intimin receptor (Tir) C-terminus
Tir_receptor_M       PF03549.9     66 seq1091_BIOID50997   -            538   2.1e-38  130.1  12.8   1   1   9.5e-42   4.3e-38  129.1   8.9     1    66   260   325   260   325 0.99 Translocated intimin receptor (Tir) intimin-binding domain
Thioredoxin          PF00085.15   104 seq1093_BIOID50997   -            109   3.5e-34  116.5   0.0   1   1   8.4e-38   3.8e-34  116.3   0.0     2   103     5   106     4   107 0.98 Thioredoxin
Thioredoxin_2        PF13098.1    112 seq1093_BIOID50997   -            109   1.6e-10   41.0   0.1   1   1   3.2e-13   1.4e-09   37.9   0.0     7   112    23   104    17   104 0.90 Thioredoxin-like domain
Phage_Nu1            PF07471.7    164 seq1097_BIOID50997   -            170   4.5e-27   94.4   0.4   1   1   6.9e-31   9.4e-27   93.3   0.3     8   163     1   139     1   140 0.85 Phage DNA packaging protein Nu1
Fer2_3               PF13085.1    110 seq1099_BIOID50997   -            238   3.8e-31  107.0   0.0   1   1   1.6e-34   5.5e-31  106.5   0.0     2   109     5   111     4   112 0.93 2Fe-2S iron-sulfur cluster binding domain
Fer4_17              PF13534.1     61 seq1099_BIOID50997   -            238     2e-10   40.7   0.8   1   1   1.1e-13   3.9e-10   39.8   0.5     1    61   148   221   148   221 0.80 4Fe-4S dicluster domain
Fer4_8               PF13183.1     57 seq1099_BIOID50997   -            238   1.3e-09   37.8   1.5   1   1     8e-13   2.7e-09   36.7   1.0     2    56   146   219   145   220 0.71 4Fe-4S dicluster domain
Fer4_18              PF13746.1     69 seq1099_BIOID50997   -            238   3.2e-07   30.5   1.1   1   1     1e-09   3.5e-06   27.2   0.1     2    67   155   221   154   223 0.97 4Fe-4S dicluster domain
Cu-oxidase_3         PF07732.10   120 seq1100_BIOID50997   -            516   9.7e-32  109.1   0.1   1   1   5.8e-35   2.7e-31  107.6   0.1     5   119    55   166    51   167 0.93 Multicopper oxidase
Cu-oxidase_2         PF07731.9    138 seq1100_BIOID50997   -            516   1.5e-20   72.9  10.5   1   1     1e-22   4.6e-19   68.1   7.0    16   134   396   516   373   516 0.76 Multicopper oxidase
Cu-oxidase           PF00394.17   159 seq1100_BIOID50997   -            516   1.7e-09   37.6   0.0   1   1   1.7e-09   7.9e-06   25.7   0.0    54   130   203   292   167   312 0.77 Multicopper oxidase
Lip_A_acyltrans      PF03279.8    295 seq1103_BIOID50997   -            328  4.5e-113  376.8   0.3   1   1  3.7e-117  5.1e-113  376.7   0.2     2   295    27   318    26   318 0.99 Bacterial lipid A biosynthesis acyltransferase
DUF4102              PF13356.1     89 seq1104_BIOID50997   -             68     3e-09   36.5   0.3   1   1   2.6e-13   3.6e-09   36.2   0.2     1    48     5    58     5    62 0.83 Domain of unknown function (DUF4102)
UPF0027              PF01139.12   420 seq1106_BIOID50997   -            162   7.1e-41  140.4   0.0   1   1   5.6e-45   7.7e-41  140.3   0.0   269   419     8   155     1   156 0.86 Uncharacterized protein family UPF0027
Amidase_3            PF01520.13   175 seq1107_BIOID50997   -            445   3.7e-49  166.7   0.0   1   1   9.5e-53   6.5e-49  165.9   0.0     1   174   194   413   194   414 0.99 N-acetylmuramoyl-L-alanine amidase
Peptidase_S49        PF01343.13   154 seq1109_BIOID50997   -            501   7.5e-47  158.8   0.7   1   1   9.8e-51   1.3e-46  158.0   0.5     2   153   145   295   144   296 0.97 Peptidase family S49
ATP-synt_ab          PF00006.20   215 seq1111_BIOID50997   -            443   5.9e-42  143.4   0.0   1   1   2.9e-45   7.9e-42  143.0   0.0     3   214   183   388   181   389 0.95 ATP synthase alpha/beta family, nucleotide-binding domain
Rho_RNA_bind         PF07497.7     78 seq1111_BIOID50997   -            443   6.5e-42  140.9   0.1   1   1   4.2e-45   1.1e-41  140.1   0.0     1    78    73   150    73   150 0.98 Rho termination factor, RNA-binding domain
Rho_N                PF07498.7     43 seq1111_BIOID50997   -            443   8.2e-18   63.7   0.8   1   1   1.7e-20   4.8e-17   61.3   0.2     1    43    29    71    29    71 0.98 Rho termination factor, N-terminal domain
NACHT                PF05729.7    167 seq1111_BIOID50997   -            443   8.9e-05   22.0   0.0   1   1   6.2e-08   0.00017   21.1   0.0    12    96   207   297   203   311 0.80 NACHT domain
Trypsin              PF00089.21   220 seq1112_BIOID50997   -            273   1.3e-11   44.4   0.0   1   1     6e-15   4.1e-11   42.7   0.0     9   198    50   244    44   266 0.74 Trypsin
Trypsin_2            PF13365.1    120 seq1112_BIOID50997   -            273   1.3e-07   31.5   0.0   1   1   3.1e-11   2.1e-07   30.8   0.0     1   120    69   240    69   240 0.67 Trypsin-like peptidase domain
Phage_integrase      PF00589.17   173 seq1113_BIOID50997   -            370     2e-12   47.0   0.2   1   1     3e-16     4e-12   46.0   0.0     2   166   164   332   163   338 0.76 Phage integrase family
MerR-DNA-bind        PF09278.6     65 seq1114_BIOID50997   -            154     7e-15   55.0   0.1   1   1   2.6e-18   1.2e-14   54.3   0.0     2    65    55   119    54   119 0.96 MerR, DNA binding
MerR                 PF00376.18    38 seq1114_BIOID50997   -            154   4.6e-14   51.5   0.3   1   1   2.5e-17   1.1e-13   50.3   0.1     1    38    13    49    13    49 0.98 MerR family regulatory protein
MerR_1               PF13411.1     69 seq1114_BIOID50997   -            154   2.8e-12   46.1   0.0   1   1     1e-15   4.6e-12   45.4   0.0     2    65    13    76    12    78 0.96 MerR HTH family regulatory protein
PRA-CH               PF01502.13    75 seq1116_BIOID50997   -            203   1.2e-33  114.4   0.0   1   1   3.4e-37   2.3e-33  113.5   0.0     1    74    33   106    33   107 0.99 Phosphoribosyl-AMP cyclohydrolase
PRA-PH               PF01503.12    83 seq1116_BIOID50997   -            203   1.5e-13   50.6   0.5   1   1   3.2e-17   2.2e-13   50.1   0.4     2    82   116   201   115   202 0.96 Phosphoribosyl-ATP pyrophosphohydrolase
IU_nuc_hydro         PF01156.14   314 seq1120_BIOID50997   -            304     6e-93  311.4   0.0   1   1   4.9e-97   6.7e-93  311.2   0.0     3   312     4   302     2   304 0.96 Inosine-uridine preferring nucleoside hydrolase
ATP_synt_I           PF03899.10   100 seq1123_BIOID50997   -            130   4.8e-14   52.2  13.1   1   1   4.9e-18   6.7e-14   51.7   9.1     1    99    17   112    17   113 0.95 ATP synthase I chain
RF-1                 PF00472.15   114 seq1124_BIOID50997   -            204     3e-23   81.6   1.3   1   1   3.9e-27   5.3e-23   80.8   0.9     9   103   103   196    97   200 0.86 RF-1 domain
Phage_connect_1      PF05135.8    102 seq1126_BIOID50997   -            108   4.8e-08   32.9   0.0   1   1   4.2e-12   5.8e-08   32.6   0.0     1    78     1    85     1   103 0.83 Phage gp6-like head-tail connector protein
Peptidase_M20        PF01546.23   171 seq1127_BIOID50997   -            403   3.4e-20   72.2   0.0   1   1   8.1e-24   5.5e-20   71.5   0.0     1   168    77   395    77   398 0.94 Peptidase family M20/M25/M40
M20_dimer            PF07687.9    109 seq1127_BIOID50997   -            403   2.4e-17   62.5   0.0   1   1   6.5e-21   4.5e-17   61.6   0.0     2   100   183   282   182   290 0.96 Peptidase dimerisation domain
Band_7               PF01145.20   179 seq1129_BIOID50997   -            375   1.3e-24   86.9   0.2   1   1   4.1e-27   5.6e-23   81.6   0.2     2   178   147   318   146   320 0.94 SPFH domain / Band 7 family
Transket_pyr         PF02779.19   178 seq1130_BIOID50997   -            933   5.3e-67  224.6   0.0   1   1   1.3e-70     9e-67  223.8   0.0     3   178   591   785   589   785 0.99 Transketolase, pyrimidine binding domain
E1_dh                PF00676.15   300 seq1130_BIOID50997   -            933   1.7e-46  158.1   0.0   1   1   5.4e-50   3.7e-46  157.1   0.0    15   282   219   511   207   516 0.84 Dehydrogenase E1 component
ATP-synt_A           PF00119.15   215 seq1131_BIOID50997   -            271   1.6e-64  217.1  20.5   1   1   1.4e-68   1.9e-64  216.9  14.2     1   214    39   265    39   266 0.97 ATP synthase A chain
Phage_H_T_join       PF05521.6     95 seq1132_BIOID50997   -            116   1.6e-15   57.0   0.0   1   1   1.4e-19   1.9e-15   56.7   0.0     3    95    11   110     9   111 0.91 Phage head-tail joining protein
Response_reg         PF00072.19   112 seq1134_BIOID50997   -            232   5.1e-29  100.4   0.4   1   1   1.2e-32     8e-29   99.8   0.3     1   112     4   112     4   112 0.98 Response regulator receiver domain
Trans_reg_C          PF00486.23    77 seq1134_BIOID50997   -            232   1.4e-21   76.0   0.0   1   1   5.1e-25   3.5e-21   74.7   0.0     1    77   152   228   152   228 0.95 Transcriptional regulatory protein, C terminal
SmpA_OmlA            PF04355.8     71 seq1135_BIOID50997   -            113   5.7e-27   93.0   0.3   1   1   5.1e-31     7e-27   92.7   0.2     1    70    35   104    35   105 0.98 SmpA / OmlA family
DUF2528              PF10800.3    102 seq1137_BIOID50997   -            122   3.1e-47  159.0   0.3   1   1   2.7e-51   3.6e-47  158.8   0.2     2   101    15   121    14   122 0.98 Protein of unknown function (DUF2528)
Xan_ur_permease      PF00860.15   389 seq1140_BIOID50997   -            449   1.7e-88  296.6  48.3   1   1   1.6e-92   2.1e-88  296.3  33.5     1   388    26   409    26   410 0.99 Permease family
DUF646               PF04883.7    106 seq1142_BIOID50997   -            148     6e-21   75.0   0.0   1   1   5.7e-25   7.8e-21   74.7   0.0     2   105    13   131    12   132 0.87 Bacteriophage protein of unknown function (DUF646)
CesT                 PF05932.8    119 seq1144_BIOID50997   -            156   3.3e-26   91.3   0.0   1   1     3e-30     4e-26   91.0   0.0     2   118     8   123     7   124 0.98 Tir chaperone protein (CesT) family
DNA_mis_repair       PF01119.14   119 seq1146_BIOID50997   -            615   5.3e-37  125.8   0.0   1   1   2.5e-40   8.6e-37  125.1   0.0     2   118   213   330   212   331 0.95 DNA mismatch repair protein, C-terminal domain
MutL_C               PF08676.6    144 seq1146_BIOID50997   -            615     2e-22   79.2   1.6   1   1   6.1e-26   2.1e-22   79.1   0.1     2   134   435   563   434   572 0.92 MutL C terminal dimerisation domain
HATPase_c_3          PF13589.1    137 seq1146_BIOID50997   -            615   1.1e-13   50.9   0.0   1   1   5.6e-17   1.9e-13   50.1   0.0     4   103    24   123    21   142 0.81 Histidine kinase-, DNA gyrase B-, and HSP90-like ATPase
HATPase_c            PF02518.21   111 seq1146_BIOID50997   -            615   5.7e-11   42.0   0.0   1   1   3.8e-14   1.3e-10   40.8   0.0     2    72    19    87    18   147 0.79 Histidine kinase-, DNA gyrase B-, and HSP90-like ATPase
DapB_C               PF05173.9    132 seq1148_BIOID50997   -            273   4.7e-47  158.9   0.3   1   1   9.8e-51   6.7e-47  158.4   0.2     1   132   132   268   132   268 0.98 Dihydrodipicolinate reductase, C-terminus
DapB_N               PF01113.15   124 seq1148_BIOID50997   -            273     5e-42  142.6   0.6   1   1   3.3e-45   2.2e-41  140.5   0.1     1   124     6   129     6   129 0.99 Dihydrodipicolinate reductase, N-terminus
Lambda_CIII          PF02061.11    45 seq1150_BIOID50997   -             54   9.1e-31  105.4   0.1   1   1   7.8e-35   1.1e-30  105.2   0.1     1    45     1    43     1    43 1.00 Lambda Phage CIII
Lambda_Kil           PF06301.6     43 seq1151_BIOID50997   -             96   5.9e-27   92.7   1.2   1   1   5.7e-31   7.8e-27   92.3   0.9     1    43    43    85    43    85 0.98 Bacteriophage lambda Kil protein
HDPD                 PF02924.9    118 seq1154_BIOID50997   -            115   3.5e-18   65.4   0.7   1   1   2.8e-22   3.8e-18   65.2   0.5     2   115     4   109     3   112 0.93 Bacteriophage lambda head decoration protein D
HATPase_c            PF02518.21   111 seq1155_BIOID50997   -            457     1e-25   89.4   0.0   1   1   2.3e-28   7.9e-25   86.6   0.0     2   110   346   453   345   454 0.97 Histidine kinase-, DNA gyrase B-, and HSP90-like ATPase
HisKA                PF00512.20    68 seq1155_BIOID50997   -            457   9.8e-15   54.1   3.5   1   1   2.9e-18   9.8e-15   54.1   2.4     1    67   238   299   238   300 0.95 His Kinase A (phospho-acceptor) domain
HAMP                 PF00672.20    70 seq1155_BIOID50997   -            457   8.2e-13   48.2   0.1   1   1   2.4e-16   8.2e-13   48.2   0.1     2    70   165   234   164   234 0.96 HAMP domain
HATPase_c_3          PF13589.1    137 seq1155_BIOID50997   -            457   5.7e-07   29.1   0.0   1   1   3.4e-10   1.2e-06   28.1   0.0     3    82   350   424   348   430 0.88 Histidine kinase-, DNA gyrase B-, and HSP90-like ATPase
Hydrolase_3          PF08282.7    254 seq1156_BIOID50997   -            276   3.1e-50  171.0   0.0   1   1   5.2e-54   3.5e-50  170.8   0.0     2   254    10   262     9   262 0.98 haloacid dehalogenase-like hydrolase
S6PP                 PF05116.8    247 seq1156_BIOID50997   -            276   4.7e-17   62.0   0.0   1   2     2e-08   0.00014   21.1   0.0     4    79     8    83     5   111 0.71 Sucrose-6F-phosphate phosphohydrolase
S6PP                 PF05116.8    247 seq1156_BIOID50997   -            276   4.7e-17   62.0   0.0   2   2   7.2e-14   4.9e-10   39.0   0.0   138   213   168   240   145   257 0.85 Sucrose-6F-phosphate phosphohydrolase
DUF3168              PF11367.3    121 seq1157_BIOID50997   -            114   5.6e-15   55.4   0.1   1   1   5.3e-19   7.2e-15   55.0   0.1    12   121    10   110     4   110 0.85 Protein of unknown function (DUF3168)
Glycos_transf_4      PF00953.16   159 seq1158_BIOID50997   -            367   2.2e-28   98.9  21.2   1   1   1.6e-32   2.2e-28   98.9  14.7     3   157    75   233    73   235 0.94 Glycosyl transferase family 4
ATP-synt_C           PF00137.16    66 seq1159_BIOID50997   -             79   1.1e-16   60.3  13.8   1   1   9.3e-21   1.3e-16   60.1   9.6     2    66     9    77     8    77 0.98 ATP synthase subunit C
Rieske_2             PF13806.1    104 seq1160_BIOID50997   -            108   2.3e-40  136.3   0.0   1   1   1.9e-44   2.6e-40  136.2   0.0     1   103     3   106     3   107 0.98 Rieske-like [2Fe-2S] domain
Gam                  PF06064.6     98 seq1162_BIOID50997   -             98   5.5e-63  209.0   5.4   1   1   4.4e-67     6e-63  208.9   3.8     1    98     1    98     1    98 0.99 Host-nuclease inhibitor protein Gam
DUF3442              PF11924.3    280 seq1163_BIOID50997   -            939   3.2e-98  328.6  10.5   1   1  3.9e-101   1.1e-97  326.9   7.3     1   280   164   442   164   442 0.99 Protein of unknown function (DUF3442)
Big_1                PF02369.11   100 seq1163_BIOID50997   -            939     1e-42  143.9  45.8   1   2   3.9e-21   1.1e-17   63.6   8.3     2    98   560   648   557   650 0.91 Bacterial Ig-like domain (group 1)
Big_1                PF02369.11   100 seq1163_BIOID50997   -            939     1e-42  143.9  45.8   2   2     4e-30   1.1e-26   92.5   8.3     1   100   652   748   652   748 0.98 Bacterial Ig-like domain (group 1)
Intimin_C            PF07979.6    101 seq1163_BIOID50997   -            939     4e-39  132.7   6.3   1   1   3.6e-42     1e-38  131.5   3.5     3   101   840   939   838   939 0.97 Intimin C-type lectin domain
Big_2                PF02368.13    79 seq1163_BIOID50997   -            939   3.7e-24   84.2   8.2   1   1   1.4e-27   3.7e-24   84.2   5.7     3    79   759   835   757   835 0.98 Bacterial Ig-like domain (group 2)
LysM                 PF01476.15    44 seq1163_BIOID50997   -            939   1.9e-08   33.9   0.0   1   1   2.8e-11   7.5e-08   32.0   0.0     1    44    65   113    65   113 0.97 LysM domain
Amidohydro_4         PF13147.1    304 seq1167_BIOID50997   -            461   1.9e-28  100.1   0.7   1   1     7e-32   2.4e-28   99.8   0.5     1   304    45   392    45   392 0.90 Amidohydrolase
Amidohydro_1         PF01979.15   333 seq1167_BIOID50997   -            461   7.7e-13   48.6   0.0   1   1   3.8e-15   1.3e-11   44.6   0.0     1   333    50   395    50   395 0.73 Amidohydrolase family
Amidohydro_5         PF13594.1     68 seq1167_BIOID50997   -            461   1.7e-11   43.6   0.6   1   1   2.3e-14   7.9e-11   41.5   0.4     2    68    22    90     3    90 0.76 Amidohydrolase
Nuc-transf           PF10127.4    247 seq1168_BIOID50997   -            263   6.6e-98  326.8   0.0   1   1  5.4e-102   7.4e-98  326.6   0.0     1   246    10   256    10   257 0.99 Predicted nucleotidyltransferase
ATP-synt_B           PF00430.13   132 seq1170_BIOID50997   -            156   3.3e-35  120.6  18.3   1   1   2.8e-39   3.9e-35  120.4  12.7     1   132     6   137     6   137 0.98 ATP synthase B/B' CF(0)
cNMP_binding         PF00027.24    91 seq1171_BIOID50997   -            232   1.2e-13   50.5   0.0   1   1   1.5e-17     2e-13   49.8   0.0     3    83    35   115    33   121 0.95 Cyclic nucleotide-binding domain
UPF0118              PF01594.11   327 seq1172_BIOID50997   -            344   5.1e-74  249.0  42.7   1   1   4.2e-78   5.8e-74  248.8  29.6     2   326    14   328    13   329 0.99 Domain of unknown function DUF20
RecT                 PF03837.9    199 seq1173_BIOID50997   -            261   1.1e-28   99.8   0.0   1   1   1.6e-30   2.2e-26   92.2   0.0     5   195    24   182    22   190 0.91 RecT family
Form_Nir_trans       PF01226.12   250 seq1176_BIOID50997   -            268   3.5e-62  209.4  27.9   1   1   3.1e-66   4.2e-62  209.1  19.3    16   249    20   248     4   249 0.92 Formate/nitrite transporter
SmpB                 PF01668.13    68 seq1178_BIOID50997   -            160   1.3e-29  101.6   0.0   1   1   1.5e-33   2.1e-29  100.9   0.0     2    67    13    78    12    80 0.96 SmpB protein
OSCP                 PF00213.13   172 seq1182_BIOID50997   -            177   8.5e-51  172.1   1.0   1   1   6.9e-55   9.4e-51  171.9   0.7     1   171     7   174     7   175 0.97 ATP synthase delta (OSCP) subunit
AsnC_trans_reg       PF01037.16    74 seq1185_BIOID50997   -            181   1.3e-21   75.9   0.0   1   1   5.7e-25     2e-21   75.3   0.0     1    74    97   171    97   171 0.97 AsnC family
HTH_AsnC-type        PF13404.1     42 seq1185_BIOID50997   -            181   7.4e-18   63.7   0.7   1   1   3.3e-21   1.1e-17   63.1   0.5     1    42    31    72    31    72 0.99 AsnC-type helix-turn-helix domain
HTH_24               PF13412.1     48 seq1185_BIOID50997   -            181   3.8e-17   61.2   0.4   1   1   1.7e-20     6e-17   60.6   0.3     1    47    31    77    31    78 0.98 Winged helix-turn-helix DNA-binding
HTH_11               PF08279.7     55 seq1185_BIOID50997   -            181    0.0001   21.7   0.0   1   1     5e-08   0.00017   21.0   0.0     3    46    36    78    35    82 0.90 HTH domain
DEAD                 PF00270.24   173 seq1186_BIOID50997   -            454   2.3e-49  167.0   0.1   1   1   5.9e-52   2.7e-48  163.5   0.0     1   172    25   196    25   197 0.94 DEAD/DEAH box helicase
Helicase_C           PF00271.26    78 seq1186_BIOID50997   -            454   8.2e-26   89.5   0.0   1   1   4.8e-29   2.2e-25   88.2   0.0     2    77   264   339   263   340 0.98 Helicase conserved C-terminal domain
CPSase_sm_chain      PF00988.17   131 seq1187_BIOID50997   -            391   1.7e-56  189.1   0.1   1   1   6.1e-60   2.8e-56  188.5   0.0     2   131    13   142    12   142 0.99 Carbamoyl-phosphate synthase small chain, CPSase domain
GATase               PF00117.23   192 seq1187_BIOID50997   -            391   1.3e-49  168.1   0.0   1   1   5.8e-53   2.6e-49  167.1   0.0     3   191   206   381   203   382 0.95 Glutamine amidotransferase class-I
Peptidase_C26        PF07722.8    217 seq1187_BIOID50997   -            391   1.2e-08   34.5   0.1   1   1     1e-10   4.8e-07   29.3   0.1    93   217   258   364   247   364 0.80 Peptidase C26
Na_H_Exchanger       PF00999.16   384 seq1188_BIOID50997   -            549   4.8e-72  242.4  43.8   1   1   4.3e-76   5.9e-72  242.1  30.3     2   383     8   421     5   422 0.91 Sodium/hydrogen exchanger family
Wzz                  PF02706.10   152 seq1191_BIOID50997   -            348   4.9e-15   55.5   2.0   1   1   7.6e-19     1e-14   54.4   1.4     1   113    15   188    15   244 0.69 Chain length determinant protein
Pribosyltran         PF00156.22   125 seq1193_BIOID50997   -            152   2.2e-11   43.4   0.0   1   1   2.3e-15   3.2e-11   42.9   0.0     2   112     4   105     3   112 0.87 Phosphoribosyl transferase domain
YqaJ                 PF09588.5    152 seq1196_BIOID50997   -            225   7.7e-26   90.7   0.0   1   1   2.1e-29   1.4e-25   89.8   0.0     2   150    24   166    23   168 0.85 YqaJ-like viral recombinase domain
TP_methylase         PF00590.15   210 seq1200_BIOID50997   -            457   9.2e-50  169.1   0.1   1   1   3.2e-53   1.5e-49  168.4   0.1     2   209   218   426   217   427 0.92 Tetrapyrrole (Corrin/Porphyrin) Methylases
NAD_binding_7        PF13241.1    103 seq1200_BIOID50997   -            457     1e-27   96.2   0.1   1   1   2.3e-29     1e-25   89.8   0.0     1   103     6   115     6   115 0.89 Putative NAD(P)-binding
CysG_dimeriser       PF10414.4     60 seq1200_BIOID50997   -            457   2.3e-20   71.6   0.9   1   1   1.6e-23   7.4e-20   70.0   0.6     2    60   150   209   149   209 0.97 Sirohaem synthase dimerisation region
5TM-5TMR_LYT         PF07694.7    169 seq1201_BIOID50997   -            565   3.5e-43  146.7  19.3   1   1   1.5e-46   5.3e-43  146.1  13.4     1   167    28   192    28   194 0.95 5TMR of 5TMR-LYT
His_kinase           PF06580.8     82 seq1201_BIOID50997   -            565   7.7e-25   86.5   1.6   1   1   2.3e-28   7.7e-25   86.5   1.1     1    80   360   440   360   442 0.98 Histidine kinase
HATPase_c            PF02518.21   111 seq1201_BIOID50997   -            565     1e-11   44.4   0.0   1   1   5.9e-15     2e-11   43.4   0.0     9   110   456   552   453   553 0.93 Histidine kinase-, DNA gyrase B-, and HSP90-like ATPase
ECF-ribofla_trS      PF07155.7    169 seq1201_BIOID50997   -            565     9e-08   31.9  12.5   1   1   5.4e-11   1.9e-07   30.8   8.7     8   157    46   186    40   208 0.73 ECF-type riboflavin transporter, S component
ATP-synt_ab          PF00006.20   215 seq1202_BIOID50997   -            513   1.5e-72  243.4   0.1   1   1   9.7e-76   2.7e-72  242.6   0.0     1   215   148   375   148   375 0.99 ATP synthase alpha/beta family, nucleotide-binding domain
ATP-synt_ab_C        PF00306.22   113 seq1202_BIOID50997   -            513   1.3e-18   67.3   1.3   1   1   9.8e-22   2.7e-18   66.3   0.9     1    95   387   468   387   488 0.87 ATP synthase alpha/beta chain, C terminal domain
ATP-synt_ab_N        PF02874.18    69 seq1202_BIOID50997   -            513   2.9e-14   52.9   0.1   1   1   2.3e-17   6.2e-14   51.8   0.1     5    69    28    92    25    92 0.98 ATP synthase alpha/beta family, beta-barrel domain
HAS-barrel           PF09378.5     91 seq1202_BIOID50997   -            513   1.3e-06   28.1   0.1   1   1   3.5e-09   9.5e-06   25.3   0.0     6    84    29    89    25   109 0.85 HAS barrel domain
KaiC                 PF06745.8    226 seq1202_BIOID50997   -            513   4.6e-05   22.5   0.0   1   1     3e-08   8.2e-05   21.6   0.0     1    71   146   213   146   249 0.85 KaiC
ABC_membrane         PF00664.18   275 seq1204_BIOID50997   -            590   1.1e-34  119.9   5.8   1   1   2.2e-38   1.5e-34  119.5   4.1     5   274    22   290    18   291 0.92 ABC transporter transmembrane region
ABC_tran             PF00005.22   118 seq1204_BIOID50997   -            590   1.2e-19   70.7   0.0   1   1   3.3e-23   2.2e-19   69.8   0.0     1   117   376   500   376   501 0.93 ABC transporter
IPPT                 PF01715.12   253 seq1205_BIOID50997   -            301  2.5e-107  357.5   0.0   1   1  4.2e-111  2.8e-107  357.3   0.0     2   252    30   282    29   283 0.99 IPP transferase
AA_kinase            PF00696.23   241 seq1206_BIOID50997   -            310   1.4e-27   96.6   0.8   1   1   1.3e-31   1.8e-27   96.3   0.6     1   239     3   290     3   291 0.88 Amino acid kinase family
DUF1100              PF06500.6    411 seq1207_BIOID50997   -            414  1.2e-221  735.4   0.0   1   1  2.8e-225  1.3e-221  735.2   0.0     1   411     1   414     1   414 0.99 Alpha/beta hydrolase of unknown function (DUF1100)
Abhydrolase_5        PF12695.2    142 seq1207_BIOID50997   -            414   2.3e-08   33.7   0.0   1   1   9.2e-12   4.2e-08   32.9   0.0     1   121   196   375   196   392 0.75 Alpha/beta hydrolase family
Abhydrolase_6        PF12697.2    228 seq1207_BIOID50997   -            414   2.1e-06   27.6   0.5   1   1   9.1e-10   4.2e-06   26.7   0.1    12   107   208   326   197   390 0.70 Alpha/beta hydrolase family
DUF1317              PF07026.6     60 seq1213_BIOID50997   -             60   3.8e-39  132.2   0.1   1   1     3e-43   4.1e-39  132.1   0.0     1    60     1    60     1    60 0.99 Protein of unknown function (DUF1317)
OsmC                 PF02566.14   100 seq1214_BIOID50997   -            143   1.5e-19   69.9   0.1   1   1   1.4e-23   1.9e-19   69.5   0.0     2    99    42   139    41   140 0.89 OsmC-like protein
2-oxoacid_dh         PF00198.18   231 seq1215_BIOID50997   -            405   7.8e-82  273.8   0.0   1   1   2.2e-85     1e-81  273.5   0.0     3   231   175   403   173   403 0.98 2-oxoacid dehydrogenases acyltransferase (catalytic domain)
Biotin_lipoyl        PF00364.17    74 seq1215_BIOID50997   -            405   6.9e-18   63.9   0.3   1   1   3.6e-21   1.6e-17   62.7   0.2     2    73     5    76     4    77 0.96 Biotin-requiring enzyme
E3_binding           PF02817.12    39 seq1215_BIOID50997   -            405     4e-15   55.0   2.3   1   1     1e-18   4.6e-15   54.8   0.1     5    39   114   148   111   148 0.96 e3 binding domain
DUF1382              PF07131.6     61 seq1216_BIOID50997   -             63   8.3e-40  134.6   0.6   1   1   6.7e-44   9.1e-40  134.4   0.4     1    61     1    61     1    61 0.99 Protein of unknown function (DUF1382)
CPSase_L_D2          PF02786.12   211 seq1219_BIOID50997   -           1073  9.6e-118  390.8   2.5   1   2     1e-80   1.6e-77  259.4   0.0     1   210   128   334   128   335 0.99 Carbamoyl-phosphate synthase L chain, ATP binding domain
CPSase_L_D2          PF02786.12   211 seq1219_BIOID50997   -           1073  9.6e-118  390.8   2.5   2   2   2.1e-41   3.2e-38  131.0   0.4     1   210   674   876   674   877 0.95 Carbamoyl-phosphate synthase L chain, ATP binding domain
CPSase_L_chain       PF00289.17   110 seq1219_BIOID50997   -           1073   5.3e-47  158.3   0.0   1   2   7.6e-26   1.1e-22   80.0   0.0     1   110     6   123     6   123 0.97 Carbamoyl-phosphate synthase L chain, N-terminal domain
CPSase_L_chain       PF00289.17   110 seq1219_BIOID50997   -           1073   5.3e-47  158.3   0.0   2   2     2e-24     3e-21   75.4   0.0     3   110   560   669   558   669 0.97 Carbamoyl-phosphate synthase L chain, N-terminal domain
CPSase_L_D3          PF02787.14   121 seq1219_BIOID50997   -           1073   2.6e-42  143.2   0.1   1   1   5.8e-45   8.8e-42  141.5   0.0     2   121   425   547   424   547 0.98 Carbamoyl-phosphate synthetase large chain, oligomerisation domain
ATP-grasp_4          PF13535.1    184 seq1219_BIOID50997   -           1073   7.4e-42  143.0   0.3   1   2   6.7e-22     1e-18   67.6   0.0     4   182   128   307   125   309 0.91 ATP-grasp domain
ATP-grasp_4          PF13535.1    184 seq1219_BIOID50997   -           1073   7.4e-42  143.0   0.3   2   2     2e-23   3.1e-20   72.5   0.1     2   180   672   847   671   849 0.91 ATP-grasp domain
MGS                  PF02142.17    95 seq1219_BIOID50997   -           1073     3e-19   68.6   0.1   1   1   1.4e-21   2.2e-18   65.8   0.0     2    94   957  1041   956  1042 0.97 MGS-like domain
ATP-grasp            PF02222.17   172 seq1219_BIOID50997   -           1073   1.2e-14   53.8   0.4   1   2   1.6e-08   2.5e-05   23.5   0.0     2   161   137   304   136   312 0.82 ATP-grasp domain
ATP-grasp            PF02222.17   172 seq1219_BIOID50997   -           1073   1.2e-14   53.8   0.4   2   2   7.2e-10   1.1e-06   28.0   0.1     3   161   684   846   682   849 0.86 ATP-grasp domain
ATP-grasp_3          PF02655.9    161 seq1219_BIOID50997   -           1073   5.4e-11   42.4   0.9   1   1   2.7e-10   4.1e-07   29.8   0.0     8   158   679   846   672   849 0.79 ATP-grasp domain
Dala_Dala_lig_C      PF07478.8    203 seq1219_BIOID50997   -           1073   7.3e-11   41.7   0.3   1   1   1.8e-09   2.8e-06   26.7   0.1    14   173   694   844   681   864 0.78 D-ala D-ala ligase C-terminus
Epimerase_2          PF02350.14   346 seq1220_BIOID50997   -            376  1.2e-126  422.0   0.0   1   1    1e-130  1.4e-126  421.8   0.0     2   346    22   370    21   370 0.97 UDP-N-acetylglucosamine 2-epimerase
Pribosyltran         PF00156.22   125 seq1224_BIOID50997   -            178   3.8e-18   65.3   0.1   1   1   3.5e-22   4.8e-18   64.9   0.1     9   124    17   128     7   129 0.91 Phosphoribosyl transferase domain
DEDD_Tnp_IS110       PF01548.12   144 seq1226_BIOID50997   -            326   4.2e-44  149.5   0.2   1   1   2.4e-47   1.7e-43  147.6   0.1     1   144     7   151     7   151 0.99 Transposase
Transposase_20       PF02371.11    87 seq1226_BIOID50997   -            326   1.1e-27   95.7   0.4   1   1     3e-31     2e-27   94.9   0.3     2    85   196   280   195   282 0.96 Transposase IS116/IS110/IS902 family
zf-dskA_traR         PF01258.12    36 seq1230_BIOID50997   -             73   8.4e-09   34.9   7.4   1   1     8e-13   1.1e-08   34.5   5.1     4    35    33    64    30    65 0.93 Prokaryotic dksA/traR C4-type zinc finger
NUDIX                PF00293.23   135 seq1231_BIOID50997   -            257   1.9e-21   75.9   0.1   1   1   1.3e-24     6e-21   74.3   0.0     6   125   132   240   127   249 0.90 NUDIX domain
zf-NADH-PPase        PF09297.6     32 seq1231_BIOID50997   -            257   2.8e-10   39.4   5.4   1   1     1e-13   4.8e-10   38.6   3.8     1    32    93   124    93   124 0.98 NADH pyrophosphatase zinc ribbon domain
NUDIX-like           PF09296.6     98 seq1231_BIOID50997   -            257   3.7e-06   27.0   0.1   1   1   1.6e-09   7.3e-06   26.1   0.1     2    97    11    90    10    91 0.96 NADH pyrophosphatase-like rudimentary NUDIX domain
Phage_AlpA           PF05930.7     51 seq1232_BIOID50997   -             75   9.9e-13   47.4   0.5   1   1   8.8e-17   1.2e-12   47.2   0.3     1    51    22    72    22    72 0.98 Prophage CP4-57 regulatory protein (AlpA)
Ead_Ea22             PF13935.1    139 seq1233_BIOID50997   -            201   1.1e-31  109.8   6.9   1   1   3.2e-34   4.4e-30  104.7   4.8     1   139     2   101     2   101 0.94 Ead/Ea22-like protein
MMR_HSR1             PF01926.18   114 seq1235_BIOID50997   -            426   3.4e-21   75.2   0.1   1   1   3.3e-24   9.1e-21   73.8   0.1     2   114   200   318   199   318 0.83 50S ribosome-binding GTPase
GTP-bdg_N            PF13167.1     95 seq1235_BIOID50997   -            426   1.6e-15   56.9   0.0   1   1   1.4e-18   3.8e-15   55.6   0.0     8    95    25   112    18   112 0.96 GTP-binding GTPase N-terminal
FeoB_N               PF02421.13   189 seq1235_BIOID50997   -            426     1e-08   34.5   0.1   1   1   7.5e-12   2.1e-08   33.5   0.0     2   168   199   369   198   390 0.81 Ferrous iron transport protein B
Arf                  PF00025.16   175 seq1235_BIOID50997   -            426   1.2e-05   24.4   0.6   1   1   2.8e-08   7.6e-05   21.9   0.4    19   132   202   326   190   360 0.79 ADP-ribosylation factor family
ATP-synt             PF00231.14   290 seq1236_BIOID50997   -            287  2.8e-109  364.8   0.0   1   1  2.3e-113  3.1e-109  364.6   0.0     2   290     3   287     2   287 0.98 ATP synthase
DUF4223              PF13978.1     56 seq1237_BIOID50997   -             55   1.2e-36  124.0   0.7   1   1   9.5e-41   1.3e-36  123.9   0.5     1    55     1    55     1    55 0.99 Protein of unknown function (DUF4223)
Crl                  PF07417.7    127 seq1239_BIOID50997   -            133     1e-54  183.5   0.1   1   1   8.7e-59   1.2e-54  183.3   0.1     2   122     3   123     2   131 0.96 Transcriptional regulator Crl
LytTR                PF04397.10    98 seq1240_BIOID50997   -            250   9.4e-33  112.1   1.0   1   1   3.2e-36   2.2e-32  110.9   0.1     2    97   152   248   151   249 0.98 LytTr DNA-binding domain
Response_reg         PF00072.19   112 seq1240_BIOID50997   -            250   4.5e-23   81.2   0.1   1   1   1.1e-26   7.5e-23   80.5   0.0     1   110     9   117     9   119 0.96 Response regulator receiver domain
OpuAC                PF04069.7    257 seq1243_BIOID50997   -            320   3.4e-27   95.3   2.2   1   1   1.4e-30   4.9e-27   94.7   1.5     2   238    24   237    23   251 0.85 Substrate binding domain of ABC-type glycine betaine transport system
NMT1_2               PF13379.1    252 seq1243_BIOID50997   -            320   4.2e-25   88.4   2.4   1   1   1.9e-28   6.3e-25   87.8   1.7     7   244    22   243    18   249 0.86 NMT1-like family
NMT1                 PF09084.6    216 seq1243_BIOID50997   -            320   5.1e-20   71.8   0.0   1   1   1.9e-23   6.6e-20   71.5   0.0    14   214    44   240    30   242 0.87 NMT1/THI5 like
Phosphonate-bd       PF12974.2    243 seq1243_BIOID50997   -            320   1.1e-09   37.8   0.2   1   1   4.8e-13   1.7e-09   37.3   0.2    23   215    45   226    27   252 0.78 ABC transporter, phosphonate, periplasmic substrate-binding protein
ABC_membrane         PF00664.18   275 seq1245_BIOID50997   -            593   8.2e-35  120.4   9.0   1   1   1.5e-38     1e-34  120.1   6.3     3   274    27   297    25   298 0.92 ABC transporter transmembrane region
ABC_tran             PF00005.22   118 seq1245_BIOID50997   -            593   2.4e-20   72.9   0.1   1   1   7.5e-24   5.1e-20   71.8   0.0     1   118   381   505   381   505 0.95 ABC transporter
ATP-grasp_2          PF08442.5    202 seq1246_BIOID50997   -            388   1.4e-82  275.8   0.0   1   1   5.7e-86   1.9e-82  275.4   0.0     1   202     2   203     2   203 1.00 ATP-grasp domain
Ligase_CoA           PF00549.14   153 seq1246_BIOID50997   -            388     1e-24   86.7   3.4   1   1   5.1e-28   1.8e-24   86.0   2.4     1   153   262   382   262   382 0.98 CoA-ligase
ATP-grasp_5          PF13549.1    222 seq1246_BIOID50997   -            388   1.5e-13   50.3   0.1   1   1   1.2e-16     4e-13   48.9   0.1    10   219     3   215     1   217 0.83 ATP-grasp domain
ATP-grasp_4          PF13535.1    184 seq1246_BIOID50997   -            388   7.1e-08   32.2   0.1   1   1   5.1e-11   1.7e-07   31.0   0.0     7   110     7   126     4   200 0.77 ATP-grasp domain
UDPG_MGDP_dh_N       PF03721.9    185 seq1250_BIOID50997   -            420   3.6e-61  205.6   0.2   1   1     1e-62   3.5e-59  199.2   0.0     2   183     5   189     4   191 0.96 UDP-glucose/GDP-mannose dehydrogenase family, NAD binding domain
UDPG_MGDP_dh         PF00984.14    96 seq1250_BIOID50997   -            420     4e-30  103.7   0.0   1   1   2.3e-33     8e-30  102.7   0.0     2    93   206   292   205   296 0.88 UDP-glucose/GDP-mannose dehydrogenase family, central domain
UDPG_MGDP_dh_C       PF03720.10   106 seq1250_BIOID50997   -            420   7.4e-19   67.7   0.0   1   1   5.7e-22   1.9e-18   66.4   0.0     1   104   324   419   324   420 0.91 UDP-glucose/GDP-mannose dehydrogenase family, UDP binding domain
NAD_binding_2        PF03446.10   162 seq1250_BIOID50997   -            420     7e-07   29.1   0.1   1   1   2.1e-09   7.1e-06   25.8   0.0     2   110     4   136     3   141 0.76 NAD binding domain of 6-phosphogluconate dehydrogenase
AA_permease_2        PF13520.1    426 seq1251_BIOID50997   -            462   2.8e-59  200.6  45.4   1   1     5e-63   3.5e-59  200.3  31.5     1   405    27   427    27   448 0.85 Amino acid permease
AA_permease          PF00324.16   479 seq1251_BIOID50997   -            462     5e-36  123.9  40.9   1   1   1.2e-39   8.5e-36  123.1  28.3     2   475    32   457    31   461 0.83 Amino acid permease
DUF551               PF04448.7     69 seq1253_BIOID50997   -            116   4.3e-14   52.8   0.2   1   1   4.6e-18   6.3e-14   52.3   0.2     1    69    51   109    51   109 0.99 Protein of unknown function (DUF551)
FxsA                 PF04186.8    120 seq1254_BIOID50997   -            158   1.1e-36  124.9   8.3   1   1   9.6e-41   1.3e-36  124.7   5.7     1   113     6   118     6   127 0.93 FxsA cytoplasmic membrane protein
PEP-utilizers_C      PF02896.13   294 seq1257_BIOID50997   -            833    4e-111  370.4   0.0   1   1  1.9e-114  5.3e-111  370.0   0.0     2   293   363   653   362   654 0.99 PEP-utilising enzyme, TIM barrel domain
PTS_EIIA_2           PF00359.17   142 seq1257_BIOID50997   -            833   4.6e-32  110.5   0.0   1   1   3.2e-35   8.8e-32  109.6   0.0     2   141   689   829   688   830 0.97 Phosphoenolpyruvate-dependent sugar phosphotransferase system, EIIA 2
PEP-utilizers        PF00391.18    81 seq1257_BIOID50997   -            833   4.1e-19   67.8   0.0   1   1   4.2e-22   1.2e-18   66.3   0.0     7    81   262   337   259   337 0.93 PEP-utilising enzyme, mobile domain
PTS-HPr              PF00381.14    84 seq1257_BIOID50997   -            833   5.4e-17   61.3   0.0   1   1   4.8e-20   1.3e-16   60.1   0.0     5    83     6    86     2    87 0.94 PTS HPr component phosphorylation site
PEP-utilisers_N      PF05524.8    123 seq1257_BIOID50997   -            833   3.4e-14   52.5   1.5   1   1   1.6e-17   4.4e-14   52.2   0.0     2   123   119   238   118   238 0.87 PEP-utilising enzyme, N-terminal
URO-D                PF01208.12   343 seq1259_BIOID50997   -            354  1.7e-140  467.7   0.0   1   1  1.4e-144  1.9e-140  467.5   0.0     2   342     5   347     4   348 0.98 Uroporphyrinogen decarboxylase (URO-D)
ABC_tran             PF00005.22   118 seq1261_BIOID50997   -            308   2.2e-21   76.3   0.0   1   1   6.2e-25   4.2e-21   75.3   0.0     1   118    45   165    45   165 0.86 ABC transporter
AAA_21               PF13304.1    303 seq1261_BIOID50997   -            308   2.4e-15   57.1   0.3   1   1     5e-17   3.4e-13   50.0   0.2     2   298    34   195    33   198 0.69 AAA domain
HTH_18               PF12833.2     81 seq1262_BIOID50997   -            285     5e-19   68.0   0.4   1   1   1.5e-22   1.1e-18   67.0   0.2     2    80   204   281   203   282 0.95 Helix-turn-helix domain
HTH_AraC             PF00165.18    42 seq1262_BIOID50997   -            285   3.1e-14   52.1   0.1   1   1   4.8e-14   3.3e-10   39.3   0.0     9    40   247   279   241   279 0.92 Bacterial regulatory helix-turn-helix proteins, AraC family
ATP-synt_ab          PF00006.20   215 seq1263_BIOID50997   -            460   2.5e-64  216.6   0.0   1   1   7.8e-68   3.6e-64  216.1   0.0     1   215   129   342   129   342 0.97 ATP synthase alpha/beta family, nucleotide-binding domain
ATP-synt_ab_C        PF00306.22   113 seq1263_BIOID50997   -            460   9.9e-28   96.7   0.1   1   1     4e-31   1.8e-27   95.9   0.1     2   109   356   458   355   460 0.94 ATP synthase alpha/beta chain, C terminal domain
ATP-synt_ab_N        PF02874.18    69 seq1263_BIOID50997   -            460   3.3e-22   78.3   2.5   1   1   1.5e-25     7e-22   77.3   1.7     1    68     6    72     6    73 0.97 ATP synthase alpha/beta family, beta-barrel domain
DUF4222              PF13973.1     53 seq1264_BIOID50997   -             80   6.9e-16   57.2   0.0   1   1   6.2e-20   8.4e-16   56.9   0.0     2    53     4    54     3    54 0.97 Domain of unknown function (DUF4222)
PGI                  PF00342.14   486 seq1265_BIOID50997   -            549  9.1e-235  779.4   0.1   1   1  7.6e-239    1e-234  779.3   0.0     1   486    52   541    52   541 0.99 Phosphoglucose isomerase
ABC_tran             PF00005.22   118 seq1267_BIOID50997   -            255   1.4e-21   76.8   0.0   1   1   4.7e-25   2.1e-21   76.3   0.0     1   117    41   156    41   157 0.89 ABC transporter
PHP                  PF02811.14   175 seq1269_BIOID50997   -            293   6.9e-33  113.7   0.1   1   1   6.7e-37   9.1e-33  113.3   0.1     1   169    10   233    10   239 0.92 PHP domain
Band_7               PF01145.20   179 seq1270_BIOID50997   -            419   4.9e-33  114.4   1.1   1   1   1.2e-36   8.4e-33  113.6   0.7     1   178    98   271    98   272 0.96 SPFH domain / Band 7 family
HflK_N               PF12221.3     42 seq1270_BIOID50997   -            419   7.8e-17   60.6  18.5   1   1   4.1e-20   2.8e-16   58.8  12.8     1    42     1    60     1    60 0.96 Bacterial membrane protein N terminal
Peptidase_A24        PF01478.13   106 seq1272_BIOID50997   -            155   2.3e-23   82.2   8.7   1   1   1.7e-27   2.3e-23   82.2   6.0     2   103    10   116     8   121 0.88 Type IV leader peptidase family
CoA_binding          PF02629.14    96 seq1273_BIOID50997   -            289   1.7e-30  105.2   0.7   1   1   4.9e-34   1.7e-30  105.2   0.5     1    96     6    99     6    99 0.99 CoA binding domain
Ligase_CoA           PF00549.14   153 seq1273_BIOID50997   -            289   2.4e-20   72.5   0.6   1   1   1.2e-23     4e-20   71.8   0.4     1   152   151   271   151   272 0.96 CoA-ligase
Succ_CoA_lig         PF13607.1    138 seq1273_BIOID50997   -            289   8.7e-12   44.7   0.0   1   1   4.4e-15   1.5e-11   43.9   0.0     1   138   145   284   145   287 0.83 Succinyl-CoA ligase like flavodoxin domain
RhaT                 PF06379.7    344 seq1274_BIOID50997   -            334  3.1e-200  664.2  27.6   1   1  2.7e-204  3.6e-200  663.9  19.1    21   343    11   333     6   334 0.99 L-rhamnose-proton symport protein (RhaT)
GFO_IDH_MocA         PF01408.17   120 seq1276_BIOID50997   -            366   1.6e-23   83.3   0.0   1   1     2e-27   2.8e-23   82.6   0.0     2   119    10   126     9   127 0.96 Oxidoreductase family, NAD-binding Rossmann fold
HrpJ                 PF07201.6    166 seq1277_BIOID50997   -            351   5.3e-24   84.9   1.9   1   1     6e-28   8.3e-24   84.3   1.3     2   164    56   211    54   213 0.94 HrpJ-like domain
ABC2_membrane        PF01061.19   209 seq1279_BIOID50997   -            256   5.5e-36  123.5  24.8   1   1     4e-40   5.5e-36  123.5  17.2     3   209     9   219     7   219 0.93 ABC-2 type transporter
Epimerase            PF01370.16   236 seq1280_BIOID50997   -            355   5.6e-79  264.7   0.0   1   1     3e-82   6.9e-79  264.4   0.0     1   236     4   252     4   252 0.97 NAD dependent epimerase/dehydratase family
RmlD_sub_bind        PF04321.12   287 seq1280_BIOID50997   -            355   2.8e-17   62.4   0.0   1   1   1.7e-20   3.9e-17   61.9   0.0     2   254     3   296     1   333 0.79 RmlD substrate binding domain
Polysacc_synt_2      PF02719.10   294 seq1280_BIOID50997   -            355     2e-16   59.6   0.0   1   1   1.5e-19   3.3e-16   58.9   0.0     1   117     4   114     4   135 0.92 Polysaccharide biosynthesis protein
NAD_binding_4        PF07993.7    249 seq1280_BIOID50997   -            355     3e-15   55.7   0.1   1   1   2.9e-14   6.5e-11   41.5   0.0    87   197    74   189    62   250 0.85 Male sterility protein
3Beta_HSD            PF01073.14   280 seq1280_BIOID50997   -            355     3e-15   55.5   0.0   1   1   2.1e-18   4.7e-15   54.9   0.0     1   229     5   240     5   250 0.82 3-beta hydroxysteroid dehydrogenase/isomerase family
adh_short            PF00106.20   167 seq1280_BIOID50997   -            355   3.8e-08   33.3   0.3   1   1   2.7e-10   6.1e-07   29.3   0.0     3    96     4    91     2   126 0.79 short chain dehydrogenase
Endonuclease_5       PF04493.9    206 seq1281_BIOID50997   -            223   1.1e-70  237.0   0.0   1   1   9.3e-75   1.3e-70  236.8   0.0     1   205     9   208     9   209 0.99 Endonuclease V
AA_kinase            PF00696.23   241 seq1282_BIOID50997   -            396   4.4e-43  147.4   2.1   1   1   8.2e-47   5.6e-43  147.1   1.5     2   240    35   263    34   264 0.93 Amino acid kinase family
PUA                  PF01472.15    74 seq1282_BIOID50997   -            396     1e-22   79.4   0.1   1   1   4.6e-26   3.1e-22   77.9   0.1     1    74   305   379   305   379 0.98 PUA domain
SIS                  PF01380.17   131 seq1284_BIOID50997   -            347   3.1e-21   75.2   0.0   1   2   1.2e-12   1.6e-08   34.0   0.0     5   122    51   170    48   175 0.87 SIS domain
SIS                  PF01380.17   131 seq1284_BIOID50997   -            347   3.1e-21   75.2   0.0   2   2     3e-14   4.1e-10   39.2   0.0     4    87   214   299   211   305 0.93 SIS domain
BPD_transp_1         PF00528.17   185 seq1285_BIOID50997   -            275   2.3e-22   79.2  16.1   1   1   1.7e-26   2.3e-22   79.2  11.2     1   181    98   269    98   271 0.97 Binding-protein-dependent transport system inner membrane component
Phage_integrase      PF00589.17   173 seq1286_BIOID50997   -            356   5.9e-35  120.3   0.0   1   1   2.6e-38   1.2e-34  119.3   0.0     2   170   179   346   178   349 0.97 Phage integrase family
Phage_integ_N        PF09003.5     81 seq1286_BIOID50997   -            356   1.3e-26   92.0   0.5   1   1     6e-30   2.7e-26   90.9   0.0     1    81     1    76     1    76 0.97 Bacteriophage lambda integrase, N-terminal domain
Phage_integr_N       PF02899.12    84 seq1286_BIOID50997   -            356   1.5e-10   40.9   0.1   1   1   3.4e-13   1.5e-09   37.7   0.0     2    84    81   158    80   158 0.94 Phage integrase, N-terminal SAM-like domain
DUF1471              PF07338.8     56 seq1287_BIOID50997   -            314   4.1e-62  205.5   5.4   1   3   2.8e-22   3.9e-18   64.7   0.0     2    56    34    90    33    90 0.98 Protein of unknown function (DUF1471)
DUF1471              PF07338.8     56 seq1287_BIOID50997   -            314   4.1e-62  205.5   5.4   2   3     3e-22   4.1e-18   64.6   0.1     3    56   119   174   117   174 0.98 Protein of unknown function (DUF1471)
DUF1471              PF07338.8     56 seq1287_BIOID50997   -            314   4.1e-62  205.5   5.4   3   3   3.1e-26   4.3e-22   77.3   0.1     2    56   259   314   258   314 0.99 Protein of unknown function (DUF1471)
Transposase_31       PF04754.7    205 seq1289_BIOID50997   -            318   6.5e-83  277.0   0.2   1   1   5.9e-87   8.1e-83  276.6   0.1     1   204     8   210     8   211 0.98 Putative transposase, YhgA-like
DUF3296              PF11726.3    180 seq1290_BIOID50997   -            204   5.2e-53  179.1   0.0   1   1   4.3e-57   5.9e-53  178.9   0.0     2   179    18   202    17   203 0.97 Protein of unknown function (DUF3296)
Sua5_yciO_yrdC       PF01300.13   179 seq1291_BIOID50997   -            206   1.2e-47  161.3   0.0   1   1   1.1e-51   1.4e-47  161.0   0.0     2   179    23   198    22   198 0.95 Telomere recombination
NTP_transf_3         PF12804.2    179 seq1292_BIOID50997   -            192   8.3e-31  107.4   0.0   1   1   6.9e-35   9.4e-31  107.2   0.0     1   179     6   182     6   182 0.89 MobA-like NTP transferase domain
P-II                 PF00543.17   102 seq1293_BIOID50997   -            112   2.4e-40  136.9   1.0   1   1     2e-44   2.7e-40  136.8   0.7     1   102     4   105     4   105 0.99 Nitrogen regulatory protein P-II
ATP-synt_DE_N        PF02823.11    80 seq1295_BIOID50997   -            139   1.9e-30  104.2   0.1   1   1   4.2e-34   2.9e-30  103.7   0.1     2    80     6    84     5    84 0.99 ATP synthase, Delta/Epsilon chain, beta-sandwich domain
ATP-synt_DE          PF00401.15    48 seq1295_BIOID50997   -            139   1.4e-16   59.9   5.1   1   1   3.3e-20   2.3e-16   59.2   3.5     1    47    88   134    88   135 0.97 ATP synthase, Delta/Epsilon chain, long alpha-helix domain
DUF416               PF04222.7    191 seq1296_BIOID50997   -            196   3.7e-87  290.2   0.1   1   1     3e-91   4.2e-87  290.1   0.0     1   189     4   192     4   194 0.99 Protein of unknown function (DUF416)
EIIA-man             PF03610.11   116 seq1297_BIOID50997   -            146   1.8e-28   98.8   0.0   1   1   1.5e-32     2e-28   98.6   0.0     1   115     3   116     3   117 0.98 PTS system fructose IIA component
Cpn10                PF00166.16    93 seq1298_BIOID50997   -             97   5.2e-29   99.9   1.8   1   1   4.2e-33   5.7e-29   99.7   1.3     1    93     2    95     2    95 0.97 Chaperonin 10 Kd subunit
Band_7               PF01145.20   179 seq1301_BIOID50997   -            334   1.4e-37  129.2   0.7   1   1   1.5e-41   2.1e-37  128.6   0.5     2   178    22   243    21   245 0.97 SPFH domain / Band 7 family
Ammonium_transp      PF00909.16   399 seq1302_BIOID50997   -            428  2.1e-131  437.9  40.4   1   1  1.8e-135  2.4e-131  437.7  28.0     1   399    33   426    33   426 0.97 Ammonium Transporter Family
Thioesterase         PF00975.15   229 seq1303_BIOID50997   -            267     3e-58  197.6   0.4   1   1   8.2e-62   3.8e-58  197.3   0.3     2   223    20   246    19   251 0.93 Thioesterase domain
Abhydrolase_6        PF12697.2    228 seq1303_BIOID50997   -            267   1.9e-10   40.8   3.6   1   1   6.2e-14   2.8e-10   40.3   2.5     2   222    22   237    21   243 0.69 Alpha/beta hydrolase family
Abhydrolase_5        PF12695.2    142 seq1303_BIOID50997   -            267   2.1e-09   37.1   0.0   1   1   6.6e-13     3e-09   36.6   0.0     2   142    21   231    20   231 0.70 Alpha/beta hydrolase family
DUF3296              PF11726.3    180 seq1305_BIOID50997   -            188   5.8e-08   32.3   0.0   1   1   5.1e-12     7e-08   32.1   0.0    36   133    52   145    21   166 0.83 Protein of unknown function (DUF3296)
EspA                 PF03433.8    188 seq1306_BIOID50997   -            192   1.8e-60  203.4  17.0   1   1   1.6e-64   2.2e-60  203.2  11.8     2   187     4   186     2   187 0.96 EspA-like secreted protein
DUF1401              PF07180.6    146 seq1307_BIOID50997   -            131   8.9e-07   28.6   0.1   1   1   8.2e-11   1.1e-06   28.3   0.1    19    75     5    61     2    97 0.90 Protein of unknown function (DUF1401)
TauD                 PF02668.11   258 seq1308_BIOID50997   -            283   9.9e-62  208.7   1.4   1   1   8.2e-66   1.1e-61  208.6   1.0     2   258     7   272     6   272 0.91 Taurine catabolism dioxygenase TauD, TfdA family
NTP_transferase      PF00483.18   248 seq1309_BIOID50997   -            293   1.2e-72  244.0   0.0   1   1   2.1e-76   1.4e-72  243.8   0.0     1   246     2   238     2   240 0.98 Nucleotidyl transferase
NTP_transf_3         PF12804.2    179 seq1309_BIOID50997   -            293   1.1e-08   35.3   0.0   1   1     2e-12   1.4e-08   35.0   0.0     1   120     3   133     3   188 0.83 MobA-like NTP transferase domain
AP_endonuc_2         PF01261.19   211 seq1311_BIOID50997   -            305   1.1e-31  109.7   0.0   1   1     1e-35   1.4e-31  109.3   0.0     1   210    48   254    48   255 0.97 Xylose isomerase-like TIM barrel
Cpn60_TCP1           PF00118.19   488 seq1312_BIOID50997   -            548  1.2e-126  423.1  10.9   1   1  9.8e-131  1.3e-126  422.9   7.5     1   486    23   523    23   525 0.94 TCP-1/cpn60 chaperonin family
PseudoU_synth_2      PF00849.17   164 seq1313_BIOID50997   -            299   3.6e-16   59.3   0.0   1   1     3e-19   2.1e-15   56.8   0.0     2   161    78   208    77   211 0.83 RNA pseudouridylate synthase
S4                   PF01479.20    48 seq1313_BIOID50997   -            299   1.1e-11   43.8   0.2   1   1   4.2e-15   2.9e-11   42.5   0.1     2    43    13    52    12    66 0.93 S4 domain
Aldedh               PF00171.17   462 seq1314_BIOID50997   -            417   6.8e-21   74.0   3.4   1   1   1.3e-20   1.7e-16   59.4   1.0    37   298     8   282     2   304 0.82 Aldehyde dehydrogenase family
Polysacc_deac_1      PF01522.16   124 seq1315_BIOID50997   -            409   2.6e-20   72.1   0.0   1   1     3e-24   4.1e-20   71.5   0.0     3   122   228   366   226   368 0.93 Polysaccharide deacetylase
Hexapep              PF00132.19    36 seq1317_BIOID50997   -            456   3.8e-30  101.9  14.0   1   3   1.3e-09   4.3e-06   25.8   2.5     4    36   268   300   266   300 0.94 Bacterial transferase hexapeptide (six repeats)
Hexapep              PF00132.19    36 seq1317_BIOID50997   -            456   3.8e-30  101.9  14.0   2   3   4.3e-08   0.00015   21.0   0.1     2    32   353   382   352   384 0.94 Bacterial transferase hexapeptide (six repeats)
Hexapep              PF00132.19    36 seq1317_BIOID50997   -            456   3.8e-30  101.9  14.0   3   3   2.8e-12   9.7e-09   34.2   0.2     2    36   395   429   394   429 0.96 Bacterial transferase hexapeptide (six repeats)
NTP_transf_3         PF12804.2    179 seq1317_BIOID50997   -            456   3.4e-20   72.8   0.6   1   1   2.2e-23   7.6e-20   71.7   0.4     1   112     8   122     8   252 0.91 MobA-like NTP transferase domain
NTP_transferase      PF00483.18   248 seq1317_BIOID50997   -            456   1.2e-13   50.8   0.0   1   1   5.2e-17   1.8e-13   50.2   0.0     3   220     9   214     7   220 0.85 Nucleotidyl transferase
IspD                 PF01128.14   221 seq1317_BIOID50997   -            456   1.4e-06   27.8   0.1   1   1   8.5e-10   2.9e-06   26.8   0.0     1    45     6    50     6    78 0.83 Uncharacterized protein family UPF0007
Transaldolase        PF00923.14   287 seq1318_BIOID50997   -            220   5.3e-48  163.4   0.1   1   1   8.2e-52   1.1e-47  162.4   0.0     1   244     3   206     3   218 0.94 Transaldolase
AA_permease_2        PF13520.1    426 seq1320_BIOID50997   -            460   1.4e-79  267.5  39.9   1   1   1.2e-83   1.6e-79  267.2  27.7     1   420     5   441     5   449 0.91 Amino acid permease
Pyr_redox_2          PF07992.9    200 seq1321_BIOID50997   -           1032   3.6e-19   69.3   0.0   1   1     6e-22   9.1e-19   68.0   0.0     2   198   553   829   552   831 0.84 Pyridine nucleotide-disulphide oxidoreductase
NAD_binding_8        PF13450.1     68 seq1321_BIOID50997   -           1032   1.2e-08   34.7   0.7   1   1     3e-11   4.6e-08   32.8   0.0     1    37   555   591   555   617 0.89 NAD(P)-binding Rossmann-like domain
Fer4_9               PF13187.1     55 seq1321_BIOID50997   -           1032   3.1e-06   27.2   7.6   1   1     2e-09   3.1e-06   27.2   5.3     1    53   897   951   867   952 0.90 4Fe-4S dicluster domain
Thi4                 PF01946.12   230 seq1321_BIOID50997   -           1032     4e-06   25.9   0.2   1   1   6.5e-08   9.8e-05   21.4   0.0    20    54   553   587   538   592 0.93 Thi4 family
FAD_binding_3        PF01494.14   356 seq1321_BIOID50997   -           1032   5.1e-05   22.3   0.1   1   1   7.4e-08   0.00011   21.2   0.1     3    35   552   584   550   590 0.92 FAD binding domain
FAD_binding_2        PF00890.19   421 seq1321_BIOID50997   -           1032    0.0001   21.2   0.8   1   1   6.6e-08    0.0001   21.2   0.5     2    36   553   587   552   591 0.94 FAD binding domain
EII-GUT              PF03608.8    168 seq1322_BIOID50997   -            187     7e-77  256.8   0.7   1   1   5.9e-81     8e-77  256.6   0.5     2   168     5   171     4   171 0.99 PTS system enzyme II sorbitol-specific factor
Bac_DNA_binding      PF00216.16    90 seq1325_BIOID50997   -             90   3.2e-33  113.4   1.4   1   1   2.6e-37   3.6e-33  113.3   1.0     1    90     1    90     1    90 0.99 Bacterial DNA-binding protein
YjbE                 PF11106.3     80 seq1326_BIOID50997   -             80   8.3e-44  147.3  27.5   1   1   6.7e-48   9.1e-44  147.1  19.1     1    80     1    80     1    80 0.99 Exopolysaccharide production protein YjbE
PTS_EIIA_2           PF00359.17   142 seq1328_BIOID50997   -            658   1.3e-30  105.8   0.0   1   1   4.8e-34   2.2e-30  105.1   0.0     5   141    29   170    25   171 0.95 Phosphoenolpyruvate-dependent sugar phosphotransferase system, EIIA 2
PTS_IIB              PF02302.12    90 seq1328_BIOID50997   -            658   1.4e-15   57.3   0.1   1   1   5.6e-19   2.6e-15   56.5   0.1     2    90   188   279   187   279 0.95 PTS system, Lactose/Cellobiose specific IIB subunit
PTS_EIIC             PF02378.13   321 seq1328_BIOID50997   -            658   2.1e-11   43.1  35.1   1   1   4.6e-14   2.1e-10   39.8  24.3     2   268   312   562   311   638 0.73 Phosphotransferase system, EIIC
SseC                 PF04888.7    306 seq1329_BIOID50997   -            380   1.1e-35  123.3  35.9   1   1   7.2e-36   9.9e-32  110.3  17.5     1   183   117   307   117   310 0.96 Secretion system effector C (SseC) like family
Iso_dh               PF00180.15   348 seq1331_BIOID50997   -            416  7.1e-116  386.8   0.0   1   1    6e-120  8.2e-116  386.6   0.0     2   348    29   412    28   412 0.98 Isocitrate/isopropylmalate dehydrogenase
AMP-binding          PF00501.23   418 seq1333_BIOID50997   -            521   2.1e-88  296.3   0.0   1   1   3.6e-92   2.4e-88  296.1   0.0     1   418    37   443    37   443 0.95 AMP-binding enzyme
DUF1481              PF07356.7    195 seq1334_BIOID50997   -            211   1.1e-70  236.9   0.6   1   1   9.3e-75   1.3e-70  236.7   0.4     1   195    22   207    22   207 0.99 Protein of unknown function (DUF1481)
DUF2886              PF11102.3    200 seq1335_BIOID50997   -            212   8.1e-56  188.6   1.4   1   1   6.6e-60   9.1e-56  188.4   1.0     1   199    13   206    13   207 0.98 Protein of unknown function (DUF2886)
OEP                  PF02321.13   188 seq1336_BIOID50997   -            457     4e-51  173.1  39.0   1   2   1.1e-26   1.4e-22   80.0  12.2     3   188    65   247    63   247 0.97 Outer membrane efflux protein
OEP                  PF02321.13   188 seq1336_BIOID50997   -            457     4e-51  173.1  39.0   2   2   1.3e-32   1.7e-28   99.3   9.3     7   188   275   455   270   455 0.94 Outer membrane efflux protein
Acetyltransf_1       PF00583.19    83 seq1337_BIOID50997   -            224   6.6e-06   25.9   0.4   1   1   3.1e-09   2.1e-05   24.3   0.3    39    78   170   209   144   214 0.93 Acetyltransferase (GNAT) family
Acetyltransf_10      PF13673.1    117 seq1337_BIOID50997   -            224   1.8e-05   24.7   0.4   1   1   4.3e-09   2.9e-05   24.0   0.3     1   114    92   207    92   212 0.80 Acetyltransferase (GNAT) domain
DUF2065              PF09838.4     57 seq1338_BIOID50997   -             65   9.4e-23   79.5   3.3   1   1   7.6e-27     1e-22   79.4   2.3     1    57     5    61     5    61 0.98 Uncharacterized protein conserved in bacteria (DUF2065)
EIIBC-GUT_N          PF03612.9    183 seq1339_BIOID50997   -            319   9.6e-72  240.3   1.8   1   1   2.7e-75   1.8e-71  239.3   1.3     2   183     3   171     2   171 0.95 Sorbitol phosphotransferase enzyme II N-terminus
EIIBC-GUT_C          PF07663.6     93 seq1339_BIOID50997   -            319   6.4e-48  160.7   5.0   1   1   9.3e-52   6.4e-48  160.7   3.5     1    93   226   318   226   318 0.99 Sorbitol phosphotransferase enzyme II C-terminus
PfkB                 PF00294.19   301 seq1340_BIOID50997   -            261   3.7e-37  127.9   0.2   1   1   3.8e-41   5.1e-37  127.4   0.1    34   294    22   260     7   261 0.87 pfkB family carbohydrate kinase
Fe-ADH               PF00465.14   366 seq1341_BIOID50997   -            380   6.6e-64  215.7   5.6   1   1   1.2e-67   8.2e-64  215.4   3.9     1   366    21   361    21   361 0.92 Iron-containing alcohol dehydrogenase
Fe-ADH_2             PF13685.1    250 seq1341_BIOID50997   -            380   1.5e-33  116.0   0.1   1   1   2.8e-37   1.9e-33  115.6   0.0     3   250    27   289    25   289 0.82 Iron-containing alcohol dehydrogenase
SIS                  PF01380.17   131 seq1342_BIOID50997   -            298   5.5e-09   35.6   0.0   1   1     8e-13   5.5e-09   35.6   0.0    50   128   128   208   114   211 0.95 SIS domain
SIS_2                PF13580.1    138 seq1342_BIOID50997   -            298   2.1e-07   30.5   1.5   1   1   8.6e-11   5.9e-07   29.1   0.1    20   136    47   164    39   166 0.85 SIS domain
Adenylsucc_synt      PF00709.16   421 seq1344_BIOID50997   -            432  3.4e-177  589.2   0.0   1   1  2.8e-181  3.9e-177  588.9   0.0     2   420     5   424     4   425 0.99 Adenylosuccinate synthetase
Caps_synth_GfcC      PF06251.6    229 seq1346_BIOID50997   -            245   4.5e-92  307.2   0.0   1   1   3.7e-96   5.1e-92  307.0   0.0     2   229    20   245    19   245 0.99 Capsule biosynthesis GfcC
DegT_DnrJ_EryC1      PF01041.12   363 seq1347_BIOID50997   -            376   3.7e-87  292.6   0.0   1   1   9.7e-91   4.4e-87  292.3   0.0     7   361    13   370     9   372 0.93 DegT/DnrJ/EryC1/StrS aminotransferase family
Aminotran_1_2        PF00155.16   363 seq1347_BIOID50997   -            376   7.6e-11   41.4   0.1   1   1   3.7e-14   1.7e-10   40.3   0.0    67   189    46   154     9   187 0.88 Aminotransferase class I and II
Aminotran_5          PF00266.14   371 seq1347_BIOID50997   -            376   4.7e-08   32.0   0.1   1   1   1.6e-11   7.5e-08   31.3   0.0    62   182    47   159    33   204 0.90 Aminotransferase class-V
EspB                 PF05802.6    317 seq1349_BIOID50997   -            314  4.9e-186  616.9  38.3   1   1    4e-190  5.5e-186  616.7  26.5     1   317     1   314     1   314 1.00 Enterobacterial EspB protein
adh_short            PF00106.20   167 seq1350_BIOID50997   -            240   4.5e-16   59.1   0.2   1   1   1.3e-19     6e-16   58.6   0.1     3   166     9   170     8   171 0.87 short chain dehydrogenase
adh_short_C2         PF13561.1    243 seq1350_BIOID50997   -            240   8.1e-08   32.2   0.0   1   1   2.2e-11     1e-07   31.9   0.0     8   192    18   193    13   238 0.73 Enoyl-(Acyl carrier protein) reductase
KR                   PF08659.5    181 seq1350_BIOID50997   -            240   2.9e-07   30.2   0.5   1   1   1.1e-10   5.1e-07   29.4   0.3     4   172    10   175     8   184 0.85 KR domain
FGGY_N               PF00370.16   245 seq1351_BIOID50997   -            489   5.1e-30  104.4   0.0   1   1     1e-33   7.2e-30  103.9   0.0     3   242     7   241     5   244 0.86 FGGY family of carbohydrate kinases, N-terminal domain
FGGY_C               PF02782.11   197 seq1351_BIOID50997   -            489   8.9e-26   90.6   0.1   1   1   2.3e-29   1.6e-25   89.8   0.0     1   195   253   439   253   441 0.89 FGGY family of carbohydrate kinases, C-terminal domain
UTRA                 PF07702.8    141 seq1353_BIOID50997   -            265     2e-32  111.6   0.0   1   1   9.8e-36   4.5e-32  110.5   0.0     1   140   118   256   118   257 0.99 UTRA domain
GntR                 PF00392.16    64 seq1353_BIOID50997   -            265   8.6e-24   82.6   0.0   1   1   2.9e-27   1.3e-23   82.0   0.0     1    64    34    97    34    97 0.99 Bacterial regulatory proteins, gntR family
HTH_DeoR             PF08220.7     57 seq1353_BIOID50997   -            265   7.6e-05   22.0   0.0   1   1   3.8e-08   0.00017   20.9   0.0    18    54    61    97    46   100 0.88 DeoR-like helix-turn-helix domain
SIS                  PF01380.17   131 seq1355_BIOID50997   -            609   1.8e-64  215.0   0.1   1   2   4.2e-36   1.1e-32  112.2   0.0     2   130   290   418   289   419 0.97 SIS domain
SIS                  PF01380.17   131 seq1355_BIOID50997   -            609   1.8e-64  215.0   0.1   2   2   1.2e-32   3.4e-29  100.9   0.0     2   130   462   591   461   592 0.97 SIS domain
GATase_2             PF00310.16   361 seq1355_BIOID50997   -            609   5.2e-26   91.0   0.7   1   2   2.4e-08   6.5e-05   21.6   0.1     1    54     2    44     2    62 0.85 Glutamine amidotransferases class-II
GATase_2             PF00310.16   361 seq1355_BIOID50997   -            609   5.2e-26   91.0   0.7   2   2   1.9e-22   5.2e-19   68.0   0.1   190   293    61   152    50   160 0.95 Glutamine amidotransferases class-II
GATase_6             PF13522.1    133 seq1355_BIOID50997   -            609   2.1e-24   85.8   0.1   1   1   1.3e-27   3.6e-24   85.0   0.1    11   123    65   183    46   193 0.85 Glutamine amidotransferase domain
GATase_7             PF13537.1    124 seq1355_BIOID50997   -            609   2.6e-17   62.6   0.0   1   1   1.7e-20   4.6e-17   61.8   0.0     1   118    72   194    72   199 0.85 Glutamine amidotransferase domain
GATase_4             PF13230.1    272 seq1355_BIOID50997   -            609     2e-07   29.8   0.1   1   1   3.1e-10   8.6e-07   27.7   0.1    59   133    54   128    45   148 0.86 Glutamine amidotransferases class-II
PTS_EIIC             PF02378.13   321 seq1356_BIOID50997   -            474   1.1e-39  136.0  29.2   1   1   1.6e-43   1.1e-39  136.0  20.2     2   321   119   401   118   401 0.88 Phosphotransferase system, EIIC
PTS_EIIB             PF00367.15    35 seq1356_BIOID50997   -            474   1.7e-12   46.2   0.3   1   1     5e-16   3.4e-12   45.2   0.2     4    35    13    44    11    44 0.96 phosphotransferase system, EIIB
DUF4156              PF13698.1     93 seq1357_BIOID50997   -            121   4.1e-32  109.8   0.1   1   1   3.6e-36   4.9e-32  109.5   0.0     2    93    27   119    26   119 0.98 Domain of unknown function (DUF4156)
PTSIIA_gutA          PF03829.8    117 seq1359_BIOID50997   -            123   7.6e-45  151.2   0.0   1   1   6.7e-49   9.1e-45  150.9   0.0     1   116     1   116     1   118 0.98 PTS system glucitol/sorbitol-specific IIA component
DUF1127              PF06568.6     40 seq1363_BIOID50997   -             54   3.7e-13   48.5   5.7   1   1   3.1e-17   4.2e-13   48.3   4.0     2    39    17    54    16    54 0.96 Domain of unknown function (DUF1127)
Transposase_31       PF04754.7    205 seq1364_BIOID50997   -            319   1.8e-80  269.0   0.3   1   1   1.8e-84   2.4e-80  268.5   0.2     1   203    26   226    26   228 0.98 Putative transposase, YhgA-like
HATPase_c            PF02518.21   111 seq1366_BIOID50997   -            458   1.6e-28   98.5   0.8   1   1   6.1e-32   4.2e-28   97.1   0.1     2   110   346   449   345   450 0.98 Histidine kinase-, DNA gyrase B-, and HSP90-like ATPase
HisKA                PF00512.20    68 seq1366_BIOID50997   -            458   1.8e-14   53.3   0.0   1   1     8e-18   5.5e-14   51.7   0.0     2    65   238   300   237   302 0.91 His Kinase A (phospho-acceptor) domain
DUF940               PF06082.6    658 seq1367_BIOID50997   -            698  4.2e-258  858.1  13.4   1   1  3.5e-262  4.8e-258  857.9   9.3     1   658    29   693    29   693 0.97 Bacterial putative lipoprotein (DUF940)
YscW                 PF09619.5    106 seq1369_BIOID50997   -            190   1.4e-41  140.3   0.5   1   1   1.5e-45     2e-41  139.8   0.3     1   106    41   152    41   152 0.99 Type III secretion system lipoprotein chaperone (YscW)
adh_short            PF00106.20   167 seq1372_BIOID50997   -            259     4e-26   91.7   1.6   1   1   1.1e-29   4.9e-26   91.5   1.1     2   166     4   172     3   173 0.94 short chain dehydrogenase
adh_short_C2         PF13561.1    243 seq1372_BIOID50997   -            259   2.6e-16   60.0   0.0   1   1   8.4e-20   3.8e-16   59.4   0.0     7   241    13   255     9   256 0.87 Enoyl-(Acyl carrier protein) reductase
CusF_Ec              PF11604.3     70 seq1373_BIOID50997   -            110   1.2e-21   76.2   0.3   1   1   1.2e-25   1.6e-21   75.7   0.2     1    67    42   107    42   110 0.93 Copper binding periplasmic protein CusF
DEDD_Tnp_IS110       PF01548.12   144 seq1375_BIOID50997   -            326   4.2e-44  149.5   0.2   1   1   2.4e-47   1.7e-43  147.6   0.1     1   144     7   151     7   151 0.99 Transposase
Transposase_20       PF02371.11    87 seq1375_BIOID50997   -            326   1.1e-27   95.7   0.4   1   1     3e-31     2e-27   94.9   0.3     2    85   196   280   195   282 0.96 Transposase IS116/IS110/IS902 family
TonB_dep_Rec         PF00593.19   276 seq1377_BIOID50997   -            673   9.8e-27   94.4  13.9   1   1   1.4e-30   9.8e-27   94.4   9.6     3   273   434   668   432   671 0.87 TonB dependent receptor
Plug                 PF07715.10   108 seq1377_BIOID50997   -            673   4.2e-15   55.8   1.8   1   1   1.3e-18   8.8e-15   54.8   1.3     6   108    48   149    42   149 0.92 TonB-dependent Receptor Plug Domain
Glyco_hydro_38       PF01074.17   277 seq1381_BIOID50997   -            877   1.4e-43  149.0   0.0   1   1   4.8e-47   2.2e-43  148.4   0.0     2   263     7   263     6   274 0.88 Glycosyl hydrolases family 38 N-terminal domain
Glyco_hydro_38C      PF07748.8    458 seq1381_BIOID50997   -            877   1.3e-29  103.1   0.0   1   1   4.3e-33     2e-29  102.6   0.0     2   417   386   843   385   862 0.80 Glycosyl hydrolases family 38 C-terminal domain
Alpha-mann_mid       PF09261.6     80 seq1381_BIOID50997   -            877   1.2e-06   28.4   0.0   1   1   6.3e-10   2.9e-06   27.2   0.0     2    79   280   356   279   357 0.88 Alpha mannosidase, middle domain
Penicil_amidase      PF01804.13   735 seq1382_BIOID50997   -            560  2.2e-168  562.5  15.9   1   1    2e-172  2.7e-168  562.2  11.1     4   475    34   555    31   559 0.93 Penicillin amidase
DUF1768              PF08719.6    157 seq1383_BIOID50997   -            149   3.8e-46  156.5   0.1   1   1   3.1e-50   4.3e-46  156.4   0.1     1   155     6   145     6   147 0.97 Domain of unknown function (DUF1768)
LcrR                 PF09621.5    139 seq1385_BIOID50997   -            135   1.1e-07   31.1   0.0   1   1   9.5e-12   1.3e-07   30.8   0.0     3   125     8   133     6   135 0.73 Type III secretion system regulator (LcrR)
Peptidase_S49_N      PF08496.5    155 seq1386_BIOID50997   -            349   2.9e-64  215.4   3.5   1   1   6.3e-68   2.9e-64  215.4   2.4     1   155     1   158     1   158 0.98 Peptidase family S49 N-terminal
Peptidase_S49        PF01343.13   154 seq1386_BIOID50997   -            349   1.2e-50  171.1   2.2   1   1   3.1e-54   1.4e-50  170.9   0.0     2   153   161   310   160   311 0.98 Peptidase family S49
SDH_sah              PF01972.11   286 seq1386_BIOID50997   -            349   1.7e-05   23.6   1.8   1   1   5.1e-09   2.3e-05   23.2   0.0    89   163   133   208   119   225 0.81 Serine dehydrogenase proteinase
Polysacc_synt        PF01943.12   273 seq1388_BIOID50997   -            416   2.5e-13   49.7  19.2   1   1   1.8e-17   2.5e-13   49.7  13.3     1   272     3   283     3   284 0.83 Polysaccharide biosynthesis protein
HlyD_2               PF12700.2    328 seq1389_BIOID50997   -            407   1.3e-14   53.9   0.0   1   1   1.2e-17     8e-14   51.4   0.0   136   327   187   378    98   379 0.77 HlyD family secretion protein
HlyD_3               PF13437.1    105 seq1389_BIOID50997   -            407   1.7e-13   50.6   0.2   1   1     2e-14   1.4e-10   41.3   0.0     1   105   209   310   209   310 0.96 HlyD family secretion protein
Rrf2                 PF02082.15    83 seq1390_BIOID50997   -            141   2.1e-25   88.5   0.1   1   1   2.4e-29   3.3e-25   87.9   0.1     1    82     1    82     1    83 0.99 Transcriptional regulator
Trans_reg_C          PF00486.23    77 seq1394_BIOID50997   -            251   1.2e-20   73.0   0.2   1   1   6.4e-24   4.3e-20   71.2   0.0     2    77   170   245   169   245 0.98 Transcriptional regulatory protein, C terminal
Response_reg         PF00072.19   112 seq1394_BIOID50997   -            251   2.7e-20   72.3   0.1   1   1   6.2e-24   4.2e-20   71.7   0.0     2   111    17   124    16   125 0.97 Response regulator receiver domain
Cytochrom_C552       PF02335.10   435 seq1398_BIOID50997   -            478  1.2e-172  574.3   8.0   1   1  2.2e-176  1.5e-172  574.0   5.5     3   433    43   472    41   474 0.98 Cytochrome c552
MxiH                 PF09392.5     90 seq1399_BIOID50997   -             73   3.3e-12   46.6   0.4   1   1   3.5e-16   4.8e-12   46.1   0.3    25    89     5    70     2    71 0.79 Type III secretion needle MxiH like
RNB                  PF00773.14   325 seq1401_BIOID50997   -            827    5e-105  351.2   0.0   1   1  2.1e-108  7.3e-105  350.7   0.0     1   325   274   602   274   602 0.97 RNB domain
OB_RNB               PF08206.6     58 seq1401_BIOID50997   -            827   1.9e-29  100.8   9.9   1   2   2.4e-25   8.1e-22   76.3   0.1     1    58   101   158   101   158 0.99 Ribonuclease B OB domain
OB_RNB               PF08206.6     58 seq1401_BIOID50997   -            827   1.9e-29  100.8   9.9   2   2     2e-09   6.7e-06   25.4   0.0     6    58   172   227   170   227 0.96 Ribonuclease B OB domain
S1                   PF00575.18    74 seq1401_BIOID50997   -            827   8.7e-20   70.4   0.4   1   1   6.9e-23   2.4e-19   69.0   0.3     2    73   655   738   654   739 0.98 S1 RNA binding domain
HTH_12               PF08461.5     66 seq1401_BIOID50997   -            827   1.7e-13   49.9   0.8   1   1   1.1e-16   3.8e-13   48.8   0.5     2    64    37    97    36    99 0.93 Ribonuclease R winged-helix domain
GutM                 PF06923.6    109 seq1403_BIOID50997   -            119   6.1e-37  125.5   0.0   1   1   5.1e-41   6.9e-37  125.3   0.0     2   109     3   110     2   110 0.98 Glucitol operon activator protein (GutM)
MFS_1                PF07690.11   354 seq1404_BIOID50997   -            393   8.8e-40  136.4  62.4   1   1   1.5e-41     2e-37  128.6  27.4     2   353    21   356    20   357 0.90 Major Facilitator Superfamily
RhaA                 PF06134.6    417 seq1405_BIOID50997   -            419  1.7e-238  791.3   0.0   1   1  1.4e-242    2e-238  791.1   0.0     1   417     3   418     3   418 1.00 L-rhamnose isomerase (RhaA)
Beta-lactamase       PF00144.19   330 seq1406_BIOID50997   -            434   9.1e-72  241.7   1.0   1   1   7.7e-76   1.1e-71  241.5   0.7     1   328    43   412    43   414 0.94 Beta-lactamase
DUF1039              PF06287.6     66 seq1407_BIOID50997   -             92   1.1e-29  101.9   0.2   1   1     1e-33   1.4e-29  101.6   0.2     1    66    16    82    16    82 0.99 Protein of unknown function (DUF1039)
Sigma54_activat      PF00158.21   168 seq1410_BIOID50997   -            441   9.6e-72  239.7   0.1   1   1   5.7e-75   1.6e-71  239.1   0.1     1   168   141   308   141   308 0.99 Sigma-54 interaction domain
Response_reg         PF00072.19   112 seq1410_BIOID50997   -            441   1.6e-29  102.0   0.2   1   1   1.2e-32   3.3e-29  101.0   0.1     1   111     8   117     8   118 0.98 Response regulator receiver domain
HTH_8                PF02954.14    42 seq1410_BIOID50997   -            441     2e-14   52.7   0.6   1   1   7.2e-18     2e-14   52.7   0.4     3    39   403   439   401   441 0.93 Bacterial regulatory protein, Fis family
AAA_5                PF07728.9    139 seq1410_BIOID50997   -            441   4.3e-08   32.8   0.0   1   1   3.1e-11   8.5e-08   31.9   0.0     2   123   165   283   164   301 0.87 AAA domain (dynein-related subfamily)
AAA                  PF00004.24   132 seq1410_BIOID50997   -            441   1.9e-05   24.7   0.0   1   1   1.5e-08     4e-05   23.6   0.0     1   126   165   296   165   302 0.71 ATPase family associated with various cellular activities (AAA)
Amidohydro_1         PF01979.15   333 seq1411_BIOID50997   -            442   4.2e-49  167.8   0.2   1   1     9e-53   6.1e-49  167.3   0.1     1   333    53   375    53   375 0.96 Amidohydrolase family
Amidohydro_5         PF13594.1     68 seq1411_BIOID50997   -            442   2.6e-08   33.4   0.0   1   1     9e-12   6.2e-08   32.2   0.0     1    68    23   122    23   122 0.66 Amidohydrolase
DUF1428              PF07237.6    103 seq1413_BIOID50997   -            117   1.3e-49  166.2   2.0   1   1     1e-53   1.4e-49  166.1   1.4     1   103     2   104     2   104 0.99 Protein of unknown function (DUF1428)
ShlB                 PF03865.8    404 seq1415_BIOID50997   -            579   3.3e-43  147.8   1.9   1   1   6.3e-47   4.3e-43  147.4   1.3    10   343   190   521   181   553 0.91 Haemolysin secretion/activation protein ShlB/FhaC/HecB
POTRA_2              PF08479.6     76 seq1415_BIOID50997   -            579   1.3e-24   85.5   0.0   1   1   3.9e-28   2.7e-24   84.5   0.0     1    76    94   170    94   170 0.99 POTRA domain, ShlB-type
DeoRC                PF00455.17   162 seq1416_BIOID50997   -            257   6.9e-53  178.4   0.6   1   1   2.4e-56   1.1e-52  177.8   0.3     3   161    74   232    72   233 0.97 DeoR C terminal sensor domain
HTH_DeoR             PF08220.7     57 seq1416_BIOID50997   -            257     9e-22   76.2   0.1   1   1   3.8e-25   1.7e-21   75.3   0.1     1    56     6    61     6    62 0.98 DeoR-like helix-turn-helix domain
HTH_11               PF08279.7     55 seq1416_BIOID50997   -            257   5.3e-09   35.4   0.1   1   1   3.9e-12   1.8e-08   33.8   0.0     1    46     6    50     6    56 0.92 HTH domain
DUF1287              PF06940.6    164 seq1417_BIOID50997   -            205   9.7e-78  259.1   0.0   1   1   1.7e-81   1.1e-77  258.8   0.0     1   164    39   202    39   202 0.99 Domain of unknown function (DUF1287)
Amidase_6            PF12671.2    157 seq1417_BIOID50997   -            205   0.00011   22.1   0.0   1   1   2.1e-08   0.00014   21.7   0.0    18   123    53   168    33   189 0.82 Putative amidase domain
HAMP                 PF00672.20    70 seq1418_BIOID50997   -            226   7.6e-08   32.3   0.2   1   1   3.9e-11   5.4e-07   29.5   0.0     3    69   140   206   139   207 0.90 HAMP domain
EspF                 PF04806.7     47 seq1420_BIOID50997   -            207     1e-15   57.4  18.2   1   2   2.4e-09   3.3e-05   23.8   1.1    14    45    72   106    58   108 0.82 EspF protein repeat
EspF                 PF04806.7     47 seq1420_BIOID50997   -            207     1e-15   57.4  18.2   2   2   1.2e-09   1.6e-05   24.8   1.7    15    45   167   200   164   202 0.85 EspF protein repeat
DUF796               PF05638.7    134 seq1421_BIOID50997   -            172   9.9e-35  119.3   0.0   1   1   8.3e-39   1.1e-34  119.1   0.0     1   133     6   155     6   156 0.94 Protein of unknown function (DUF796)
ACR_tran             PF00873.14  1021 seq1422_BIOID50997   -           1047  7.9e-239  794.8   1.7   1   1  7.3e-243    1e-238  794.4   1.2     2  1019     6  1037     2  1039 0.98 AcrB/AcrD/AcrF family
Glyco_transf_56      PF07429.6    361 seq1424_BIOID50997   -             94   1.6e-31  109.5   0.0   1   1   1.3e-35   1.8e-31  109.3   0.0     1    83     1    81     1    87 0.98 4-alpha-L-fucosyltransferase glycosyl transferase group 56
Fimbrial             PF00419.15   145 seq1426_BIOID50997   -            190   1.4e-18   67.4   4.8   1   1   1.2e-22   1.7e-18   67.1   3.3     1   145    28   189    28   189 0.88 Fimbrial protein
Acyl_transf_3        PF01757.17   340 seq1427_BIOID50997   -            377   1.7e-24   86.2  35.5   1   1   1.2e-28   1.7e-24   86.2  24.6     3   338    40   350    39   352 0.91 Acyltransferase family
Penicil_amidase      PF01804.13   735 seq1432_BIOID50997   -            304   2.4e-41  142.5   0.9   1   1     2e-45   2.8e-41  142.3   0.6   469   734     8   295     2   296 0.95 Penicillin amidase
Glyco_transf_56      PF07429.6    361 seq1434_BIOID50997   -            240  2.5e-129  431.2   0.0   1   1    2e-133  2.8e-129  431.0   0.0   122   359     1   238     1   240 0.99 4-alpha-L-fucosyltransferase glycosyl transferase group 56
Topoisom_bac         PF01131.15   403 seq1435_BIOID50997   -            881  4.3e-131  437.3   0.7   1   1  2.3e-134  7.7e-131  436.5   0.5     2   403   171   579   170   579 0.93 DNA topoisomerase
Topo_Zn_Ribbon       PF08272.6     42 seq1435_BIOID50997   -            881   3.1e-39  131.9   0.3   1   2   1.5e-19   5.2e-16   57.5   0.0     2    42   772   811   771   811 0.96 Topoisomerase I zinc-ribbon-like
Topo_Zn_Ribbon       PF08272.6     42 seq1435_BIOID50997   -            881   3.1e-39  131.9   0.3   2   2   1.3e-23   4.6e-20   70.5   1.2     1    41   838   878   838   879 0.97 Topoisomerase I zinc-ribbon-like
Toprim               PF01751.17    88 seq1435_BIOID50997   -            881   3.4e-26   90.8   0.0   1   1   2.1e-29   7.2e-26   89.7   0.0     2    88    19   156    18   156 0.98 Toprim domain
zf-C4_Topoisom       PF01396.14    39 seq1435_BIOID50997   -            881   4.1e-19   67.6  16.9   1   2   3.6e-09   1.2e-05   24.5   0.3     3    27   612   636   610   653 0.84 Topoisomerase DNA binding C4 zinc finger
zf-C4_Topoisom       PF01396.14    39 seq1435_BIOID50997   -            881   4.1e-19   67.6  16.9   2   2   6.9e-15   2.4e-11   42.8   1.9     2    38   723   758   722   759 0.94 Topoisomerase DNA binding C4 zinc finger
HATPase_c            PF02518.21   111 seq1437_BIOID50997   -            206   3.8e-23   81.2   0.0   1   1   5.5e-27   7.5e-23   80.2   0.0     6   110    93   196    89   197 0.96 Histidine kinase-, DNA gyrase B-, and HSP90-like ATPase
SIS                  PF01380.17   131 seq1439_BIOID50997   -            321   5.6e-28   97.0   0.0   1   1   1.4e-31   9.8e-28   96.2   0.0     2   130    39   169    38   170 0.98 SIS domain
CBS                  PF00571.23    57 seq1439_BIOID50997   -            321   2.9e-15   55.5   0.0   1   2   1.9e-08   0.00013   21.4   0.0     1    56   199   256   199   257 0.92 CBS domain
CBS                  PF00571.23    57 seq1439_BIOID50997   -            321   2.9e-15   55.5   0.0   2   2   1.9e-10   1.3e-06   27.8   0.0     2    51   266   315   265   318 0.89 CBS domain
DEDD_Tnp_IS110       PF01548.12   144 seq1440_BIOID50997   -            326   4.2e-44  149.5   0.2   1   1   2.4e-47   1.7e-43  147.6   0.1     1   144     7   151     7   151 0.99 Transposase
Transposase_20       PF02371.11    87 seq1440_BIOID50997   -            326   1.1e-27   95.7   0.4   1   1     3e-31     2e-27   94.9   0.3     2    85   196   280   195   282 0.96 Transposase IS116/IS110/IS902 family
Aldolase_II          PF00596.16   183 seq1443_BIOID50997   -            298   1.1e-30  106.4   0.0   1   1   1.1e-34   1.6e-30  106.0   0.0     2   182    36   262    35   263 0.88 Class II Aldolase and Adducin N-terminal domain
Phage_GPD            PF05954.6    292 seq1444_BIOID50997   -            713   2.2e-62  210.7   0.0   1   1   4.6e-66   3.1e-62  210.2   0.0     2   291    28   328    27   329 0.92 Phage late control gene D protein (GPD)
Phage_base_V         PF04717.7     79 seq1444_BIOID50997   -            713   2.7e-27   94.4   0.1   1   1   7.7e-31   5.3e-27   93.4   0.1     1    77   366   458   366   460 0.91 Phage-related baseplate assembly protein
Paired_CXXCH_1       PF09699.5     41 seq1445_BIOID50997   -            188   6.2e-08   31.9  26.0   1   1   1.9e-08   6.6e-05   22.2   3.7     4    40   133   171   129   172 0.78 Doubled CXXCH motif (Paired_CXXCH_1)
Pili_assembly_N      PF00345.15   122 seq1447_BIOID50997   -            123   1.1e-14   54.1   0.0   1   1   9.8e-19   1.3e-14   53.8   0.0     1    66    38   102    38   111 0.89 Gram-negative pili assembly chaperone, N-terminal domain
Elong-fact-P_C       PF09285.6     56 seq1448_BIOID50997   -            253     2e-21   74.9   0.0   1   1     1e-24   4.6e-21   73.8   0.0     1    56   196   251   196   251 0.99 Elongation factor P, C-terminal
EFP                  PF01132.15    55 seq1448_BIOID50997   -            253   4.2e-14   51.8   2.2   1   1   1.7e-17   7.7e-14   50.9   1.5     1    54   132   187   132   188 0.91 Elongation factor P (EF-P) OB domain
EFP_N                PF08207.7     58 seq1448_BIOID50997   -            253   3.3e-13   49.1   0.1   1   1   1.8e-16   8.2e-13   47.9   0.1     2    57    67   124    66   125 0.88 Elongation factor P (EF-P) KOW-like domain
FAD_binding_5        PF00941.16   171 seq1450_BIOID50997   -            259     1e-22   80.2   0.0   1   1   2.5e-26   1.7e-22   79.5   0.0     4   167     4   153     1   156 0.90 FAD binding domain in molybdopterin dehydrogenase
CO_deh_flav_C        PF03450.12   103 seq1450_BIOID50997   -            259   7.6e-10   38.5   0.3   1   1   2.3e-13   1.6e-09   37.5   0.2     4   102   165   250   161   251 0.85 CO dehydrogenase flavoprotein C-terminal domain
HTH_Tnp_1            PF01527.15    76 seq1451_BIOID50997   -            136   4.5e-19   68.0   0.6   1   1   1.2e-22     8e-19   67.2   0.4     2    74    23   102    22   104 0.89 Transposase
HTH_28               PF13518.1     52 seq1451_BIOID50997   -            136   2.1e-06   27.4   0.5   1   1   6.5e-10   4.4e-06   26.4   0.0     1    43    32    75    32    78 0.93 Helix-turn-helix domain
PsiE                 PF06146.7     69 seq1452_BIOID50997   -            136   1.8e-16   59.9   5.7   1   1   1.3e-20   1.8e-16   59.9   3.9     5    69    62   123    58   123 0.95 Phosphate-starvation-inducible E
WzyE                 PF06899.6    449 seq1455_BIOID50997   -            450    3e-277  919.3  44.7   1   1  2.4e-281  3.3e-277  919.1  31.0     1   448     1   449     1   450 1.00 WzyE protein
Autotransporter      PF03797.14   265 seq1457_BIOID50997   -            567   7.8e-43  146.6  29.1   1   1   1.1e-46   7.8e-43  146.6  20.2     3   259   308   547   306   559 0.95 Autotransporter beta-domain
Pertactin            PF03212.9    121 seq1457_BIOID50997   -            567   5.4e-05   22.7   3.1   1   1   7.9e-09   5.4e-05   22.7   2.2    30   115   180   262   167   267 0.76 Pertactin
Ter                  PF05472.6    290 seq1458_BIOID50997   -            309  9.8e-115  382.5   6.8   1   1    8e-119  1.1e-114  382.3   4.7     2   290     9   307     8   307 0.99 DNA replication terminus site-binding protein (Ter protein)
Fer4_11              PF13247.1     99 seq1461_BIOID50997   -            223   1.4e-26   92.1  10.8   1   1     1e-29   1.4e-26   92.1   7.5     2    98    84   181    83   182 0.95 4Fe-4S dicluster domain
Fer4_7               PF12838.2     52 seq1461_BIOID50997   -            223     4e-17   62.2  26.6   1   2   2.1e-12   2.9e-09   37.0   5.6     2    52    46   108    45   108 0.75 4Fe-4S dicluster domain
Fer4_7               PF12838.2     52 seq1461_BIOID50997   -            223     4e-17   62.2  26.6   2   2   1.5e-09   2.1e-06   27.9   8.5     2    52   125   176   124   176 0.81 4Fe-4S dicluster domain
Fer4_9               PF13187.1     55 seq1461_BIOID50997   -            223   1.2e-15   57.3  25.1   1   2   4.7e-10   6.4e-07   29.4   4.8     2    54    46   108    45   111 0.87 4Fe-4S dicluster domain
Fer4_9               PF13187.1     55 seq1461_BIOID50997   -            223   1.2e-15   57.3  25.1   2   2     2e-11   2.8e-08   33.7   7.1     2    54   125   176   124   177 0.96 4Fe-4S dicluster domain
Fer4                 PF00037.22    24 seq1461_BIOID50997   -            223   3.5e-13   48.4  40.5   1   1   2.7e-09   3.7e-06   26.1   2.2     2    21   119   138   118   141 0.90 4Fe-4S binding domain
Fer4_10              PF13237.1     52 seq1461_BIOID50997   -            223   3.3e-12   45.8  50.0   1   2   7.1e-09   9.7e-06   25.1   8.5     7    52    90   136    84   136 0.93 4Fe-4S dicluster domain
Fer4_10              PF13237.1     52 seq1461_BIOID50997   -            223   3.3e-12   45.8  50.0   2   2   2.1e-09   2.9e-06   26.8   7.1     4    52   120   173   117   173 0.85 4Fe-4S dicluster domain
Fer4_2               PF12797.2     22 seq1461_BIOID50997   -            223     4e-10   38.8  36.2   1   1   9.6e-09   1.3e-05   24.6   1.2     2    20    38    56    37    64 0.89 4Fe-4S binding domain
Fer4_3               PF12798.2     15 seq1461_BIOID50997   -            223   1.6e-09   37.5  44.1   1   3   2.8e-05     0.039   14.4   5.2     1    15    92   108    92   108 0.98 4Fe-4S binding domain
Fer4_3               PF12798.2     15 seq1461_BIOID50997   -            223   1.6e-09   37.5  44.1   2   3   0.00027      0.37   11.3   3.7     1    13   125   137   125   139 0.94 4Fe-4S binding domain
Fer4_3               PF12798.2     15 seq1461_BIOID50997   -            223   1.6e-09   37.5  44.1   3   3   2.6e-07   0.00036   20.7   1.5     1    15   152   176   152   176 0.98 4Fe-4S binding domain
Fer4_4               PF12800.2     17 seq1461_BIOID50997   -            223   4.8e-07   29.4  37.0   1   3    0.0002      0.27   11.5   1.9     3    15    45    57    43    61 0.90 4Fe-4S binding domain
Fer4_4               PF12800.2     17 seq1461_BIOID50997   -            223   4.8e-07   29.4  37.0   2   3   0.00016      0.22   11.8   3.0     2    17    90   107    89   107 0.86 4Fe-4S binding domain
Fer4_4               PF12800.2     17 seq1461_BIOID50997   -            223   4.8e-07   29.4  37.0   3   3   1.9e-06    0.0026   17.8   2.4     2    17   123   138   122   138 0.91 4Fe-4S binding domain
HlyC                 PF02794.11   134 seq1466_BIOID50997   -            175   5.4e-48  161.8   0.5   1   1   4.8e-52   6.6e-48  161.6   0.4     1   133    22   154    22   163 0.98 RTX toxin acyltransferase family
Usher                PF00577.15   552 seq1467_BIOID50997   -            840  1.1e-184  615.1  27.8   1   1    3e-188  1.4e-184  614.8  19.3     1   552   192   749   192   749 0.96 Type VII secretion system (T7SS), usher protein
PapC_N               PF13954.1    146 seq1467_BIOID50997   -            840   2.4e-35  121.1   0.0   1   1   1.1e-38   5.1e-35  120.0   0.0     3   146    29   176    27   176 0.95 PapC N-terminal domain
PapC_C               PF13953.1     68 seq1467_BIOID50997   -            840   3.5e-21   74.4   0.0   1   1   3.6e-24   1.6e-20   72.3   0.0     2    66   760   826   759   828 0.90 PapC C-terminal domain
Methyltransf_23      PF13489.1    162 seq1469_BIOID50997   -            256   2.9e-24   85.4   0.0   1   1   4.5e-27   4.7e-24   84.7   0.0    23   121    73   198    51   227 0.76 Methyltransferase domain
Methyltransf_31      PF13847.1    152 seq1469_BIOID50997   -            256   8.9e-20   70.6   0.0   1   1   1.1e-22   1.2e-19   70.3   0.0     4   112    73   177    72   226 0.88 Methyltransferase domain
Methyltransf_11      PF08241.7     95 seq1469_BIOID50997   -            256   2.7e-19   69.3   0.1   1   1   3.9e-22   4.1e-19   68.7   0.1     1    95    77   173    77   173 0.96 Methyltransferase domain
Methyltransf_12      PF08242.7     99 seq1469_BIOID50997   -            256   3.7e-14   52.8   0.0   1   1   5.8e-17   6.1e-14   52.1   0.0     1    98    77   170    77   171 0.84 Methyltransferase domain
Methyltransf_18      PF12847.2    112 seq1469_BIOID50997   -            256   1.4e-13   51.2   0.0   1   1   2.2e-16   2.3e-13   50.6   0.0     2   110    73   174    73   176 0.90 Methyltransferase domain
Methyltransf_25      PF13649.1    101 seq1469_BIOID50997   -            256   4.6e-12   46.0   0.1   1   1     7e-15   7.3e-12   45.4   0.1     1   101    76   169    76   169 0.92 Methyltransferase domain
Ubie_methyltran      PF01209.13   233 seq1469_BIOID50997   -            256   1.1e-09   37.5   0.0   1   1   1.3e-12   1.4e-09   37.3   0.0    38   151    63   173    29   199 0.87 ubiE/COQ5 methyltransferase family
Methyltransf_26      PF13659.1    117 seq1469_BIOID50997   -            256     3e-09   36.8   0.1   1   1   7.4e-12   7.8e-09   35.4   0.1     1   115    73   175    73   177 0.89 Methyltransferase domain
CMAS                 PF02353.15   273 seq1469_BIOID50997   -            256   2.3e-08   33.3   0.0   1   1   2.9e-11     3e-08   32.9   0.0    63   193    73   200    53   232 0.81 Mycolic acid cyclopropane synthetase
NodS                 PF05401.6    201 seq1469_BIOID50997   -            256   7.7e-08   31.8   0.0   1   1   9.1e-11   9.5e-08   31.5   0.0    46   175    75   204    30   212 0.83 Nodulation protein S (NodS)
MTS                  PF05175.9    170 seq1469_BIOID50997   -            256   8.4e-07   28.4   0.0   1   1   1.2e-09   1.2e-06   27.9   0.0    32   103    73   143    63   186 0.89 Methyltransferase small domain
Methyltransf_9       PF08003.6    315 seq1469_BIOID50997   -            256   9.9e-06   24.3   0.0   1   1   1.3e-08   1.3e-05   23.9   0.0   114   229    71   185    62   219 0.80 Protein of unknown function (DUF1698)
PrmA                 PF06325.8    295 seq1469_BIOID50997   -            256     2e-05   23.7   0.0   1   1   2.7e-08   2.8e-05   23.2   0.0   162   258    73   174    67   190 0.79 Ribosomal protein L11 methyltransferase (PrmA)
Fe-ADH               PF00465.14   366 seq1471_BIOID50997   -            391  9.2e-118  392.9   4.8   1   1  1.5e-121    1e-117  392.7   3.3     4   366    20   383    17   383 0.97 Iron-containing alcohol dehydrogenase
Fe-ADH_2             PF13685.1    250 seq1471_BIOID50997   -            391   7.1e-17   61.4   1.0   1   1     1e-12   6.9e-09   35.2   0.0     3    95    23   116    22   129 0.94 Iron-containing alcohol dehydrogenase
Mannitol_dh_C        PF08125.8    245 seq1473_BIOID50997   -            488   1.7e-96  322.0   0.0   1   1  3.4e-100   2.3e-96  321.5   0.0     1   245   216   462   216   462 0.99 Mannitol dehydrogenase C-terminal domain
Mannitol_dh          PF01232.18   151 seq1473_BIOID50997   -            488   5.6e-54  182.0   0.0   1   1   1.9e-57   1.3e-53  180.8   0.0     2   151    26   188    25   188 0.99 Mannitol dehydrogenase Rossmann domain
Ald_Xan_dh_C2        PF02738.13   543 seq1474_BIOID50997   -            956  1.3e-190  634.2   0.0   1   1  4.1e-194  1.9e-190  633.7   0.0    17   543   363   893   351   893 0.98 Molybdopterin-binding domain of aldehyde dehydrogenase
Ald_Xan_dh_C         PF01315.17   111 seq1474_BIOID50997   -            956   4.4e-31  107.1   0.0   1   1   1.9e-34   8.9e-31  106.1   0.0     2   111   187   298   186   298 0.96 Aldehyde oxidase and xanthine dehydrogenase, a/b hammerhead domain
Fer2_2               PF01799.15    75 seq1474_BIOID50997   -            956   7.1e-13   48.1   0.0   1   1   4.3e-16     2e-12   46.7   0.0     1    73    73   145    73   147 0.97 [2Fe-2S] binding domain
NrfD                 PF03916.9    313 seq1477_BIOID50997   -            318  1.6e-111  372.6  32.3   1   1  1.3e-115  1.8e-111  372.4  22.4     2   313     5   318     4   318 0.99 Polysulphide reductase, NrfD
SpoU_methylase       PF00588.14   142 seq1478_BIOID50997   -            243     7e-42  142.5   0.0   1   1   1.9e-45   1.3e-41  141.6   0.0     2   142    96   236    95   236 0.96 SpoU rRNA Methylase family
SpoU_sub_bind        PF08032.7     76 seq1478_BIOID50997   -            243   3.1e-19   68.7   0.1   1   1   2.9e-22     2e-18   66.2   0.0     1    72     4    76     4    80 0.96 RNA 2'-O ribose methyltransferase substrate binding
Fil_haemagg_2        PF13332.1    170 seq1479_BIOID50997   -           3011   3.1e-57  192.9  97.2   1   5   4.6e-11   1.3e-07   31.5   9.9    47   164  1839  1954  1829  1965 0.82 Haemagluttinin repeat
Fil_haemagg_2        PF13332.1    170 seq1479_BIOID50997   -           3011   3.1e-57  192.9  97.2   2   5   4.9e-09   1.3e-05   24.8   6.9     7    94  1968  2059  1960  2065 0.64 Haemagluttinin repeat
Fil_haemagg_2        PF13332.1    170 seq1479_BIOID50997   -           3011   3.1e-57  192.9  97.2   3   5   7.9e-07    0.0022   17.7  13.3     2   138  2054  2189  2053  2198 0.69 Haemagluttinin repeat
Fil_haemagg_2        PF13332.1    170 seq1479_BIOID50997   -           3011   3.1e-57  192.9  97.2   4   5   2.6e-53   7.1e-50  168.9  20.6     2   170  2203  2378  2202  2378 0.97 Haemagluttinin repeat
Fil_haemagg_2        PF13332.1    170 seq1479_BIOID50997   -           3011   3.1e-57  192.9  97.2   5   5   2.2e-06     0.006   16.2   4.5    73   141  2373  2439  2372  2453 0.89 Haemagluttinin repeat
Haemagg_act          PF05860.8    121 seq1479_BIOID50997   -           3011     3e-37  126.9   6.3   1   1   1.1e-40     3e-37  126.9   4.4     3   120    75   207    73   208 0.96 haemagglutination activity domain
PT-VENN              PF04829.8     56 seq1479_BIOID50997   -           3011   1.2e-18   66.2   6.4   1   1   4.5e-22   1.2e-18   66.2   4.4     2    52  2723  2773  2722  2777 0.95 Pre-toxin domain with VENN motif
Fil_haemagg          PF05594.9     77 seq1479_BIOID50997   -           3011   8.9e-12   45.0  89.1   1  20   3.8e-07     0.001   19.2   2.5     1    77   255   333   238   333 0.92 Haemagluttinin repeat
Fil_haemagg          PF05594.9     77 seq1479_BIOID50997   -           3011   8.9e-12   45.0  89.1   2  20   1.6e-06    0.0045   17.1   5.9    16    76   344   415   334   416 0.92 Haemagluttinin repeat
Fil_haemagg          PF05594.9     77 seq1479_BIOID50997   -           3011   8.9e-12   45.0  89.1   3  20     0.015        41    4.4  12.1     1    77   407   484   402   484 0.90 Haemagluttinin repeat
Fil_haemagg          PF05594.9     77 seq1479_BIOID50997   -           3011   8.9e-12   45.0  89.1   4  20     2e-06    0.0055   16.8   7.7     6    76   492   568   491   569 0.92 Haemagluttinin repeat
Fil_haemagg          PF05594.9     77 seq1479_BIOID50997   -           3011   8.9e-12   45.0  89.1   5  20     0.048   1.3e+02    2.8   8.6     3    75   554   609   552   620 0.76 Haemagluttinin repeat
Fil_haemagg          PF05594.9     77 seq1479_BIOID50997   -           3011   8.9e-12   45.0  89.1   6  20   0.00022      0.61   10.3   5.8     1    76   594   650   594   651 0.95 Haemagluttinin repeat
Fil_haemagg          PF05594.9     77 seq1479_BIOID50997   -           3011   8.9e-12   45.0  89.1   7  20   2.1e-06    0.0058   16.8  10.8     2    76   616   709   615   710 0.91 Haemagluttinin repeat
Fil_haemagg          PF05594.9     77 seq1479_BIOID50997   -           3011   8.9e-12   45.0  89.1   8  20   0.00026      0.71   10.1   2.5    25    62   698   735   688   735 0.64 Haemagluttinin repeat
Fil_haemagg          PF05594.9     77 seq1479_BIOID50997   -           3011   8.9e-12   45.0  89.1   9  20   6.7e-08   0.00018   21.6   4.6     2    59   702   752   701   753 0.93 Haemagluttinin repeat
Fil_haemagg          PF05594.9     77 seq1479_BIOID50997   -           3011   8.9e-12   45.0  89.1  10  20   8.4e-10   2.3e-06   27.7   6.8     7    73   727   786   724   788 0.97 Haemagluttinin repeat
Fil_haemagg          PF05594.9     77 seq1479_BIOID50997   -           3011   8.9e-12   45.0  89.1  11  20   3.2e-09   8.7e-06   25.8   6.7     1    64   801   858   801   866 0.93 Haemagluttinin repeat
Fil_haemagg          PF05594.9     77 seq1479_BIOID50997   -           3011   8.9e-12   45.0  89.1  12  20   1.4e-05     0.038   14.1   4.3    24    67   862   905   858   908 0.88 Haemagluttinin repeat
Fil_haemagg          PF05594.9     77 seq1479_BIOID50997   -           3011   8.9e-12   45.0  89.1  13  20    0.0014       3.7    7.8   6.9    16    77   894   943   892   943 0.86 Haemagluttinin repeat
Fil_haemagg          PF05594.9     77 seq1479_BIOID50997   -           3011   8.9e-12   45.0  89.1  14  20   7.9e-06     0.022   14.9   5.3    16    63   935   982   931   983 0.91 Haemagluttinin repeat
Fil_haemagg          PF05594.9     77 seq1479_BIOID50997   -           3011   8.9e-12   45.0  89.1  15  20   1.8e-05      0.05   13.8   4.6    10    64   972  1024   965  1039 0.80 Haemagluttinin repeat
Fil_haemagg          PF05594.9     77 seq1479_BIOID50997   -           3011   8.9e-12   45.0  89.1  16  20   4.5e-06     0.012   15.7   5.3    10    70  1056  1119  1050  1124 0.85 Haemagluttinin repeat
Fil_haemagg          PF05594.9     77 seq1479_BIOID50997   -           3011   8.9e-12   45.0  89.1  17  20    0.0073        20    5.4   0.1    25    57  1406  1438  1403  1447 0.85 Haemagluttinin repeat
Fil_haemagg          PF05594.9     77 seq1479_BIOID50997   -           3011   8.9e-12   45.0  89.1  18  20    0.0092        25    5.1   7.8    19    73  1742  1789  1721  1820 0.78 Haemagluttinin repeat
Fil_haemagg          PF05594.9     77 seq1479_BIOID50997   -           3011   8.9e-12   45.0  89.1  19  20     0.017        47    4.3   1.7    45    74  1842  1888  1834  1891 0.75 Haemagluttinin repeat
Fil_haemagg          PF05594.9     77 seq1479_BIOID50997   -           3011   8.9e-12   45.0  89.1  20  20     0.019        53    4.1   5.4     6    75  1893  1944  1890  1949 0.77 Haemagluttinin repeat
Big_1                PF02369.11   100 seq1480_BIOID50997   -            420     2e-87  287.4  58.8   1   5     5e-15   2.3e-11   43.3   1.5    50    99     2    50     1    51 0.91 Bacterial Ig-like domain (group 1)
Big_1                PF02369.11   100 seq1480_BIOID50997   -            420     2e-87  287.4  58.8   2   5   5.3e-24   2.4e-20   72.1   3.9     2    97    53   145    52   148 0.96 Bacterial Ig-like domain (group 1)
Big_1                PF02369.11   100 seq1480_BIOID50997   -            420     2e-87  287.4  58.8   3   5   2.8e-23   1.3e-19   69.8   5.6     7    96   157   245   151   248 0.86 Bacterial Ig-like domain (group 1)
Big_1                PF02369.11   100 seq1480_BIOID50997   -            420     2e-87  287.4  58.8   4   5   2.7e-24   1.2e-20   73.1   5.7    17   100   262   343   249   343 0.90 Bacterial Ig-like domain (group 1)
Big_1                PF02369.11   100 seq1480_BIOID50997   -            420     2e-87  287.4  58.8   5   5   1.9e-18   8.8e-15   54.3   2.4     5    73   350   418   346   420 0.93 Bacterial Ig-like domain (group 1)
Bac_Ubq_Cox          PF01654.12   436 seq1481_BIOID50997   -            523  1.2e-183  610.3  21.3   1   1    1e-187  1.4e-183  610.1  14.7     1   435     8   503     8   504 0.98 Bacterial Cytochrome Ubiquinol Oxidase
YmgB                 PF10798.3     61 seq1484_BIOID50997   -             78   3.6e-05   23.3   0.0   1   1     4e-09   5.4e-05   22.7   0.0     4    35    27    58    25    63 0.93 Biofilm development protein YmgB/AriR
YkuD                 PF03734.9    146 seq1486_BIOID50997   -            306   1.6e-17   63.9   0.0   1   1     2e-21   2.8e-17   63.2   0.0     4   144   101   231    98   238 0.79 L,D-transpeptidase catalytic domain
Glyco_tran_WecB      PF03808.8    172 seq1487_BIOID50997   -            246   3.1e-56  189.3   0.1   1   1   3.1e-60   4.2e-56  188.9   0.1     2   172    61   231    60   231 0.96 Glycosyl transferase WecB/TagA/CpsF family
Voltage_CLC          PF00654.15   355 seq1489_BIOID50997   -            418   6.4e-19   68.0  38.0   1   1   4.7e-23   6.4e-19   68.0  26.3    34   317    93   365    62   397 0.79 Voltage gated chloride channel
DUF718               PF05336.8    106 seq1490_BIOID50997   -            104   4.9e-37  125.8   0.4   1   1     4e-41   5.4e-37  125.7   0.3     2   105     3   103     2   104 0.99 Domain of unknown function (DUF718)
DUF2170              PF09938.4    140 seq1491_BIOID50997   -            133   1.5e-42  144.1   1.5   1   1   1.2e-46   1.7e-42  143.9   1.0     3   139     2   132     1   133 0.96 Uncharacterized protein conserved in bacteria (DUF2170)
YmgB                 PF10798.3     61 seq1492_BIOID50997   -             88   5.3e-29   99.7   2.6   1   1   3.8e-33   5.3e-29   99.7   1.8     1    61    28    88    28    88 0.98 Biofilm development protein YmgB/AriR
RHS_repeat           PF05593.9     38 seq1493_BIOID50997   -           1412   1.9e-62  206.2 119.0   1   8   2.8e-12   1.9e-08   34.1   1.4     1    38   434   472   434   472 0.97 RHS Repeat
RHS_repeat           PF05593.9     38 seq1493_BIOID50997   -           1412   1.9e-62  206.2 119.0   2   8   6.8e-11   4.7e-07   29.7   2.1     3    37   458   492   456   493 0.94 RHS Repeat
RHS_repeat           PF05593.9     38 seq1493_BIOID50997   -           1412   1.9e-62  206.2 119.0   3   8   1.4e-08   9.3e-05   22.3   1.1     1    38   498   537   498   537 0.88 RHS Repeat
RHS_repeat           PF05593.9     38 seq1493_BIOID50997   -           1412   1.9e-62  206.2 119.0   4   8   5.9e-08    0.0004   20.3   0.3     1    36   542   577   542   578 0.91 RHS Repeat
RHS_repeat           PF05593.9     38 seq1493_BIOID50997   -           1412   1.9e-62  206.2 119.0   5   8     1e-12   6.9e-09   35.5   0.5     1    37   584   620   584   621 0.98 RHS Repeat
RHS_repeat           PF05593.9     38 seq1493_BIOID50997   -           1412   1.9e-62  206.2 119.0   6   8   3.2e-11   2.2e-07   30.7   0.3     1    37   626   661   626   662 0.97 RHS Repeat
RHS_repeat           PF05593.9     38 seq1493_BIOID50997   -           1412   1.9e-62  206.2 119.0   7   8   3.6e-08   0.00025   21.0   0.9     1    31   729   762   729   771 0.79 RHS Repeat
RHS_repeat           PF05593.9     38 seq1493_BIOID50997   -           1412   1.9e-62  206.2 119.0   8   8   4.4e-10     3e-06   27.1   1.3     1    29   955   992   955  1001 0.90 RHS Repeat
RHS                  PF03527.9     41 seq1493_BIOID50997   -           1412   1.8e-20   72.3   4.4   1   1   3.5e-24   2.4e-20   71.9   0.4     1    41  1159  1199  1159  1199 0.98 RHS protein
Cytochrom_C_asm      PF01578.15   214 seq1495_BIOID50997   -            552   1.1e-49  168.8  21.0   1   1   7.9e-54   1.1e-49  168.8  14.5     1   212    72   279    72   281 0.97 Cytochrome C assembly protein
Lactamase_B          PF00753.22   194 seq1498_BIOID50997   -            479   5.4e-28   97.8   0.2   1   1   1.6e-31   7.4e-28   97.4   0.1     2   158    31   179    30   246 0.90 Metallo-beta-lactamase superfamily
Rubredoxin           PF00301.15    47 seq1498_BIOID50997   -            479   1.2e-19   69.8   2.7   1   1   4.7e-23   2.2e-19   68.9   1.9     1    47   425   471   425   471 0.98 Rubredoxin
Flavodoxin_1         PF00258.20   143 seq1498_BIOID50997   -            479     1e-11   44.9   0.0   1   1   3.8e-15   1.7e-11   44.1   0.0     1   142   256   388   256   389 0.78 Flavodoxin
PspA_IM30            PF04012.7    221 seq1501_BIOID50997   -            234   5.2e-55  186.0  28.4   1   1   4.3e-59   5.8e-55  185.9  19.7     1   221     2   234     2   234 0.96 PspA/IM30 family
AA_permease          PF00324.16   479 seq1503_BIOID50997   -            470    1e-115  386.7  42.2   1   1  1.7e-119  1.1e-115  386.5  29.3     1   464    39   462    39   470 0.93 Amino acid permease
AA_permease_2        PF13520.1    426 seq1503_BIOID50997   -            470   2.2e-43  148.2  46.9   1   1   4.3e-47   2.9e-43  147.8  32.5     9   410    43   444    39   464 0.82 Amino acid permease
LysR_substrate       PF03466.15   209 seq1505_BIOID50997   -            324   1.8e-44  151.2   0.0   1   1   3.5e-48   2.4e-44  150.8   0.0     5   206    92   293    90   296 0.96 LysR substrate binding domain
HTH_1                PF00126.22    60 seq1505_BIOID50997   -            324   5.4e-16   57.9   0.0   1   1   1.4e-19   9.6e-16   57.1   0.0     1    60     3    64     3    64 0.97 Bacterial regulatory helix-turn-helix protein, lysR family
cobW                 PF02492.14   178 seq1506_BIOID50997   -            328   9.6e-36  122.7   0.0   1   1   1.9e-39   1.3e-35  122.3   0.0     4   168     6   170     3   180 0.91 CobW/HypB/UreG, nucleotide-binding domain
CobW_C               PF07683.9     94 seq1506_BIOID50997   -            328     2e-06   27.2   0.4   1   1   6.4e-10   4.4e-06   26.2   0.0     2    92   241   321   240   323 0.90 Cobalamin synthesis protein cobW C-terminal domain
PTS_EIIA_2           PF00359.17   142 seq1507_BIOID50997   -            148   6.9e-31  106.7   0.0   1   1   5.7e-35   7.8e-31  106.5   0.0     3   141     4   144     2   145 0.97 Phosphoenolpyruvate-dependent sugar phosphotransferase system, EIIA 2
AA_permease          PF00324.16   479 seq1509_BIOID50997   -            461   4.9e-99  331.7  55.9   1   1  9.1e-103   6.2e-99  331.3  38.8     1   435    16   427    16   455 0.94 Amino acid permease
AA_permease_2        PF13520.1    426 seq1509_BIOID50997   -            461   1.6e-43  148.7  59.1   1   1   3.1e-47   2.1e-43  148.3  41.0     9   425    20   440    15   441 0.88 Amino acid permease
Amidase_3            PF01520.13   175 seq1511_BIOID50997   -            289   2.7e-52  176.9   0.0   1   1     5e-56   6.8e-52  175.6   0.0     1   174    59   273    59   274 0.99 N-acetylmuramoyl-L-alanine amidase
DUF1440              PF07274.7    136 seq1512_BIOID50997   -            204   3.9e-55  185.4   2.3   1   1   3.4e-59   4.7e-55  185.1   1.6     1   136    26   182    26   182 0.99 Protein of unknown function (DUF1440)
Cyto_ox_2            PF02322.10   328 seq1515_BIOID50997   -            379  7.9e-121  403.1  36.0   1   1  6.7e-125  9.2e-121  402.8  25.0     2   327     7   362     6   363 0.99 Cytochrome oxidase subunit II
EAL                  PF00563.15   236 seq1516_BIOID50997   -            521   4.8e-63  212.6   0.0   1   1   1.2e-66   8.4e-63  211.8   0.0     2   236   265   500   264   500 0.96 EAL domain
CSS-motif            PF12792.2    208 seq1516_BIOID50997   -            521     8e-30  103.6   0.0   1   1   1.6e-33   1.1e-29  103.1   0.0     3   207    44   238    42   239 0.90 CSS motif domain associated with EAL
PTS_EIIC             PF02378.13   321 seq1517_BIOID50997   -            483     2e-28   99.1  32.6   1   1   2.9e-32     2e-28   99.1  22.6     2   318   134   406   133   410 0.90 Phosphotransferase system, EIIC
PTS_IIB              PF02302.12    90 seq1517_BIOID50997   -            483   2.5e-17   62.9   0.1   1   1   6.5e-21   4.5e-17   62.1   0.1     2    89     9   101     8   102 0.95 PTS system, Lactose/Cellobiose specific IIB subunit
DUF2491              PF10679.4    212 seq1520_BIOID50997   -            219   6.2e-70  234.3   0.0   1   1     5e-74   6.8e-70  234.2   0.0     2   212     5   217     1   217 0.98 Protein of unknown function (DUF2491)
Fimbrial             PF00419.15   145 seq1522_BIOID50997   -            357     5e-25   88.3   6.3   1   1   3.7e-29     5e-25   88.3   4.3     2   144   204   355   203   356 0.94 Fimbrial protein
DUF2502              PF10697.4     82 seq1523_BIOID50997   -            108   1.8e-22   79.1  25.5   1   1   1.7e-26   2.3e-22   78.7  17.7     1    82    23   106    23   106 0.97 Protein of unknown function (DUF2502)
ETF                  PF01012.16   164 seq1524_BIOID50997   -            277   6.2e-33  113.7   3.0   1   1   6.5e-37   8.8e-33  113.2   2.1     9   164    51   208    45   208 0.91 Electron transfer flavoprotein domain
PAP2                 PF01569.16   129 seq1527_BIOID50997   -            249   5.3e-17   61.5   4.5   1   1   3.9e-21   5.3e-17   61.5   3.2     3   122   105   227   103   233 0.89 PAP2 superfamily
Coprogen_oxidas      PF01218.13   296 seq1528_BIOID50997   -            299  6.2e-147  487.7   0.1   1   1  5.1e-151    7e-147  487.5   0.1     2   296     7   299     6   299 0.99 Coproporphyrinogen III oxidase
CcmH                 PF03918.9    148 seq1530_BIOID50997   -            127   5.8e-47  158.2   0.8   1   1     5e-51   6.8e-47  158.0   0.6     4   125     7   126     4   127 0.91 Cytochrome C biogenesis protein
Pyr_redox_2          PF07992.9    200 seq1531_BIOID50997   -            377   9.1e-27   94.1   0.0   1   1   2.1e-29   3.1e-26   92.3   0.0     2   198     5   277     4   279 0.90 Pyridine nucleotide-disulphide oxidoreductase
Pyr_redox            PF00070.22    80 seq1531_BIOID50997   -            377   2.9e-18   65.8   0.0   1   1   4.2e-20   6.4e-17   61.6   0.0     1    75   143   216   143   223 0.95 Pyridine nucleotide-disulphide oxidoreductase
Pyr_redox_3          PF13738.1    203 seq1531_BIOID50997   -            377   3.9e-11   43.2   0.0   1   1   5.7e-10   8.6e-07   29.0   0.0    66   199    38   173     8   177 0.76 Pyridine nucleotide-disulphide oxidoreductase
K_oxygenase          PF13434.1    341 seq1531_BIOID50997   -            377     1e-09   37.6   0.1   1   1   2.9e-09   4.5e-06   25.7   0.0   139   216    91   167    68   187 0.85 L-lysine 6-monooxygenase (NADPH-requiring)
DUF350               PF03994.9     54 seq1532_BIOID50997   -            132   1.6e-31  107.6  11.9   1   2   2.3e-22   3.1e-18   65.1   0.4     1    53    13    65    13    66 0.98 Domain of Unknown Function (DUF350)
DUF350               PF03994.9     54 seq1532_BIOID50997   -            132   1.6e-31  107.6  11.9   2   2   8.5e-17   1.2e-12   47.2   3.4     1    54    78   130    78   130 0.99 Domain of Unknown Function (DUF350)
Xan_ur_permease      PF00860.15   389 seq1534_BIOID50997   -            485  2.4e-110  368.5  44.5   1   1    2e-114  2.7e-110  368.3  30.8     1   389    41   435    41   435 0.98 Permease family
YbgT_YccB            PF08173.6     28 seq1536_BIOID50997   -             37   6.1e-16   57.8   4.2   1   1   4.9e-20   6.7e-16   57.6   2.9     1    28     1    28     1    28 0.97 Membrane bound YbgT-like protein
ETF_alpha            PF00766.14    86 seq1539_BIOID50997   -            313   6.6e-32  108.8   0.1   1   1   2.2e-35   1.5e-31  107.7   0.1     2    86   190   275   189   275 0.97 Electron transfer flavoprotein FAD-binding domain
ETF                  PF01012.16   164 seq1539_BIOID50997   -            313   3.6e-19   68.9   0.5   1   1   9.4e-23   6.4e-19   68.1   0.1    19   163    19   153     6   154 0.91 Electron transfer flavoprotein domain
Cyd_oper_YbgE        PF09600.5     82 seq1540_BIOID50997   -             97   1.5e-33  114.6   7.9   1   1   1.4e-37   1.9e-33  114.3   5.5     1    81    16    96    16    97 0.97 Cyd operon protein YbgE (Cyd_oper_YbgE)
TPR_11               PF13414.1     69 seq1542_BIOID50997   -            198   3.6e-15   55.2   9.6   1   1   2.2e-15     1e-11   44.1   4.9     1    68    71   140    71   141 0.90 TPR repeat
TPR_2                PF07719.12    34 seq1542_BIOID50997   -            198     2e-06   27.1  11.9   1   2   6.1e-07    0.0028   17.3   1.1     2    32    74   104    73   106 0.90 Tetratricopeptide repeat
TPR_2                PF07719.12    34 seq1542_BIOID50997   -            198     2e-06   27.1  11.9   2   2   4.4e-06      0.02   14.6   0.0     3    31   146   174   144   176 0.93 Tetratricopeptide repeat
TPR_1                PF00515.23    34 seq1542_BIOID50997   -            198   6.2e-06   25.4   9.1   1   1   1.7e-07   0.00075   18.8   0.7     2    32    74   104    73   106 0.91 Tetratricopeptide repeat
DUF1190              PF06693.6    165 seq1544_BIOID50997   -            212   3.8e-36  124.4   3.2   1   1   3.5e-40   4.8e-36  124.1   2.2     1   165    63   212    63   212 0.91 Protein of unknown function (DUF1190)
SbmA_BacA            PF05992.7    315 seq1545_BIOID50997   -            406  1.9e-164  546.2  12.2   1   1  4.1e-168  2.8e-164  545.7   8.5     1   314    80   393    80   394 1.00 SbmA/BacA-like family
ABC_membrane_2       PF06472.10   282 seq1545_BIOID50997   -            406   5.9e-13   48.4   8.4   1   1   5.2e-16   3.6e-12   45.8   5.8    20   214    79   284    70   343 0.87 ABC transporter transmembrane region 2
Aconitase            PF00330.15   465 seq1552_BIOID50997   -            891    2e-186  619.9   0.0   1   1  3.7e-190  2.5e-186  619.5   0.0     1   465    57   562    57   562 0.99 Aconitase family (aconitate hydratase)
Aconitase_C          PF00694.14   131 seq1552_BIOID50997   -            891   8.6e-49  164.8   0.0   1   1   3.1e-52   2.1e-48  163.6   0.0     3   130   691   818   689   819 0.98 Aconitase C-terminal domain
Peptidase_M42        PF05343.9    292 seq1553_BIOID50997   -            356  2.5e-102  341.4   0.0   1   1  2.2e-106    3e-102  341.2   0.0     1   292    43   333    43   333 0.98 M42 glutamyl aminopeptidase
PBP_like_2           PF12849.2    281 seq1555_BIOID50997   -            346   9.1e-56  189.2   7.2   1   1   1.8e-59   1.2e-55  188.8   5.0    10   278    27   306     8   308 0.91 PBP superfamily domain
PBP_like             PF12727.2    193 seq1555_BIOID50997   -            346   1.6e-10   40.1   0.0   1   1   5.2e-14   3.6e-10   39.0   0.0     3   168    47   236    45   302 0.76 PBP superfamily domain
4HBT                 PF03061.17    79 seq1557_BIOID50997   -            134     8e-19   67.4   0.4   1   1   2.4e-22   1.1e-18   66.9   0.3     1    77    20   103    20   105 0.98 Thioesterase superfamily
4HBT_2               PF13279.1    121 seq1557_BIOID50997   -            134   2.7e-12   47.0   0.2   1   1   7.1e-16   3.2e-12   46.8   0.1     3   117    14   128    12   132 0.88 Thioesterase-like superfamily
Acyl-ACP_TE          PF01643.12   249 seq1557_BIOID50997   -            134   1.3e-05   24.2   0.1   1   1   3.1e-09   1.4e-05   24.0   0.0    31   132    33   132     4   134 0.79 Acyl-ACP thioesterase
PMI_typeI            PF01238.16   373 seq1558_BIOID50997   -            417  2.9e-124  414.7   0.1   1   1  3.3e-127  2.3e-123  411.7   0.0     1   373    27   383    27   383 0.98 Phosphomannose isomerase type I
NLPC_P60             PF00877.14   105 seq1560_BIOID50997   -            188   1.2e-34  118.1   0.1   1   1   1.3e-38   1.7e-34  117.6   0.0     1   105    79   183    79   183 0.98 NlpC/P60 family
Radical_SAM          PF04055.16   166 seq1561_BIOID50997   -            411   6.1e-13   49.1   0.0   1   1     3e-16     1e-12   48.4   0.0     6   160    20   182    16   208 0.84 Radical SAM superfamily
DUF4008              PF13186.1     64 seq1561_BIOID50997   -            411     2e-12   47.1   0.6   1   1   1.3e-15   4.3e-12   46.0   0.4     4    64   282   343   276   343 0.90 Domain of unknown function (DUF4008)
Fer4_12              PF13353.1    139 seq1561_BIOID50997   -            411   4.8e-07   29.8   0.0   1   1   2.7e-10   9.1e-07   28.9   0.0    13   115    19   126    17   150 0.60 4Fe-4S single cluster domain
MFS_1                PF07690.11   354 seq1563_BIOID50997   -            438   2.1e-27   95.7  51.2   1   2   1.7e-19   1.1e-15   57.1  17.6    38   258    70   296    27   302 0.68 Major Facilitator Superfamily
MFS_1                PF07690.11   354 seq1563_BIOID50997   -            438   2.1e-27   95.7  51.2   2   2   2.9e-15     2e-11   43.1  15.8    22   172   276   430   264   437 0.78 Major Facilitator Superfamily
Sugar_tr             PF00083.19   451 seq1563_BIOID50997   -            438   1.4e-26   92.9  35.4   1   1   1.2e-28     8e-25   87.2  24.5     6   414    27   410    23   433 0.75 Sugar (and other) transporter
Sulfatase            PF00884.18   379 seq1566_BIOID50997   -            527   8.9e-47  159.7   1.4   1   1   8.5e-51   1.2e-46  159.4   1.0     1   308   217   486   217   524 0.88 Sulfatase
GSP_synth            PF03738.9     97 seq1567_BIOID50997   -            387   1.3e-25   89.3   0.0   1   1   3.1e-29   4.3e-25   87.6   0.0     2    97   172   263   171   263 0.92 Glutathionylspermidine synthase preATP-grasp
MotA_ExbB            PF01618.11   139 seq1569_BIOID50997   -            230   6.2e-47  158.6   0.2   1   1     6e-51   8.1e-47  158.2   0.1     2   138    74   210    73   211 0.98 MotA/TolQ/ExbB proton channel family
SDF                  PF00375.13   390 seq1572_BIOID50997   -            437  2.2e-120  401.8  38.4   1   1  1.8e-124  2.5e-120  401.7  26.6     1   390     8   411     8   411 0.97 Sodium:dicarboxylate symporter family
DAO                  PF01266.19   358 seq1573_BIOID50997   -            428   2.8e-23   82.3   3.2   1   2   4.7e-10   4.6e-07   28.9   0.3     1    39     7    45     7    86 0.82 FAD dependent oxidoreductase
DAO                  PF01266.19   358 seq1573_BIOID50997   -            428   2.8e-23   82.3   3.2   2   2   1.2e-17   1.2e-14   53.8   0.1   146   356   107   328    99   330 0.74 FAD dependent oxidoreductase
FAD_binding_3        PF01494.14   356 seq1573_BIOID50997   -            428   4.5e-12   45.5   6.5   1   1   3.4e-14   3.3e-11   42.7   4.5     3   197     7   189     6   311 0.66 FAD binding domain
FAD_oxidored         PF12831.2    428 seq1573_BIOID50997   -            428   8.5e-10   38.1   1.2   1   1   8.8e-13   8.5e-10   38.1   0.8     1   143     7   157     7   172 0.77 FAD dependent oxidoreductase
Thi4                 PF01946.12   230 seq1573_BIOID50997   -            428   2.7e-09   36.3   1.5   1   1   2.3e-09   2.2e-06   26.8   0.3    18    64     6    52     2    57 0.94 Thi4 family
NAD_binding_8        PF13450.1     68 seq1573_BIOID50997   -            428   4.8e-09   35.9   1.3   1   1   4.1e-11     4e-08   33.0   0.4     1    34    10    43    10    74 0.75 NAD(P)-binding Rossmann-like domain
FAD_binding_2        PF00890.19   421 seq1573_BIOID50997   -            428   4.3e-09   35.6   7.8   1   1   4.6e-09   4.5e-06   25.6   3.0     1    35     7    41     7    54 0.91 FAD binding domain
HI0933_like          PF03486.9    409 seq1573_BIOID50997   -            428   6.1e-09   34.7   4.1   1   1   2.3e-11   2.2e-08   32.8   2.9     2   167     7   165     6   185 0.86 HI0933-like protein
Pyr_redox_2          PF07992.9    200 seq1573_BIOID50997   -            428   1.3e-07   31.6   0.2   1   1   2.6e-10   2.6e-07   30.6   0.1     1   124     7   167     7   201 0.84 Pyridine nucleotide-disulphide oxidoreductase
GIDA                 PF01134.17   392 seq1573_BIOID50997   -            428   7.5e-08   31.5   0.8   1   1   7.7e-11   7.5e-08   31.5   0.6     1   150     7   162     7   194 0.82 Glucose inhibited division protein A
Trp_halogenase       PF04820.9    454 seq1573_BIOID50997   -            428   1.1e-07   30.8   3.9   1   1   9.5e-08   9.3e-05   21.1   0.0   140   216    90   169    61   186 0.83 Tryptophan halogenase
Amidohydro_1         PF01979.15   333 seq1576_BIOID50997   -            246   4.5e-25   88.8   0.0   1   1   8.3e-29   5.7e-25   88.5   0.0     2   176    74   244    73   246 0.96 Amidohydrolase family
Amidohydro_5         PF13594.1     68 seq1576_BIOID50997   -            246   4.9e-10   38.9   0.0   1   1     2e-13   1.4e-09   37.5   0.0     2    67    41   137    40   138 0.67 Amidohydrolase
EAL                  PF00563.15   236 seq1577_BIOID50997   -            518   1.3e-61  208.0   0.0   1   1   3.1e-65   2.1e-61  207.3   0.0     4   236   268   500   265   500 0.96 EAL domain
CSS-motif            PF12792.2    208 seq1577_BIOID50997   -            518   1.9e-44  151.4   0.0   1   1     4e-48   2.7e-44  150.8   0.0     3   206    39   243    37   245 0.97 CSS motif domain associated with EAL
DUF1615              PF07759.7    319 seq1580_BIOID50997   -            364  3.8e-148  492.3   0.0   1   1  3.2e-152  4.4e-148  492.1   0.0     2   318    49   363    48   364 0.99 Protein of unknown function (DUF1615)
PTS_EIIA_2           PF00359.17   142 seq1581_BIOID50997   -            582   9.1e-17   60.9   0.8   1   1   2.9e-20     2e-16   59.8   0.0    11   120   455   561   447   581 0.89 Phosphoenolpyruvate-dependent sugar phosphotransferase system, EIIA 2
HTH_11               PF08279.7     55 seq1581_BIOID50997   -            582   6.8e-10   38.3   0.1   1   1   4.3e-13     3e-09   36.2   0.1     1    55     5    60     5    60 0.94 HTH domain
Autotransporter      PF03797.14   265 seq1582_BIOID50997   -            773     9e-44  149.6  18.0   1   1   1.3e-47     9e-44  149.6  12.5     3   265   488   759   486   762 0.95 Autotransporter beta-domain
Pertactin            PF03212.9    121 seq1582_BIOID50997   -            773   2.9e-09   36.5   1.1   1   1   4.2e-13   2.9e-09   36.5   0.8     1   120   297   422   297   423 0.83 Pertactin
BPD_transp_1         PF00528.17   185 seq1583_BIOID50997   -            319   1.5e-17   63.5  20.4   1   1   1.1e-21   1.5e-17   63.5  14.2     3   175    95   304    89   314 0.87 Binding-protein-dependent transport system inner membrane component
ExbD                 PF02472.11   130 seq1584_BIOID50997   -            142   3.7e-23   81.8   0.1   1   1     3e-27   4.1e-23   81.6   0.1     2   129    10   141     9   142 0.89 Biopolymer transport protein ExbD/TolR
DUF945               PF06097.6    459 seq1589_BIOID50997   -            502  4.7e-150  500.2  18.0   1   1  3.9e-154  5.3e-150  500.0  12.5     1   459     1   482     1   482 0.99 Bacterial protein of unknown function (DUF945)
AMNp_N               PF10423.4    160 seq1591_BIOID50997   -            519   9.2e-51  171.4   0.1   1   1     2e-54   1.4e-50  170.9   0.1     2   158    47   205    46   207 0.96 Bacterial AMP nucleoside phosphorylase N-terminus
PNP_UDP_1            PF01048.15   234 seq1591_BIOID50997   -            519   5.3e-20   71.2   0.0   1   1   1.2e-23   8.5e-20   70.6   0.0    33   200   297   464   264   487 0.83 Phosphorylase superfamily
Ribonuc_red_lgC      PF02867.10   537 seq1592_BIOID50997   -            761  6.7e-135  450.5   0.0   1   1  3.2e-137  1.5e-133  446.1   0.0     1   536   222   731   222   732 0.95 Ribonucleotide reductase, barrel domain
ATP-cone             PF03477.11    90 seq1592_BIOID50997   -            761   5.9e-15   55.3   0.1   1   1   2.8e-18   1.3e-14   54.2   0.1     3    90     7    92     5    92 0.97 ATP cone domain
Ribonuc_red_lgN      PF00317.16    83 seq1592_BIOID50997   -            761   1.5e-12   47.0   1.0   1   1     5e-16   2.3e-12   46.4   0.1     2    82   142   219   141   220 0.93 Ribonucleotide reductase, all-alpha domain
Amidohydro_1         PF01979.15   333 seq1594_BIOID50997   -            192   1.6e-28  100.2   0.0   1   1   2.8e-32   1.9e-28   99.9   0.0   180   332     1   144     1   145 0.95 Amidohydrolase family
Amidohydro_3         PF07969.6    404 seq1594_BIOID50997   -            192   4.1e-06   26.1   0.0   1   1   6.2e-10   4.2e-06   26.1   0.0   315   404    62   143    11   143 0.82 Amidohydrolase family
Acyl-CoA_dh_1        PF00441.19   150 seq1595_BIOID50997   -            546   1.2e-32  112.9   0.8   1   1   2.2e-35     1e-31  109.9   0.3     1   148   290   443   290   445 0.97 Acyl-CoA dehydrogenase, C-terminal domain
Acyl-CoA_dh_M        PF02770.14    52 seq1595_BIOID50997   -            546   4.8e-14   51.4   0.0   1   1     2e-17   8.9e-14   50.6   0.0     1    51   186   236   186   238 0.96 Acyl-CoA dehydrogenase, middle domain
Acyl-CoA_dh_2        PF08028.6    134 seq1595_BIOID50997   -            546   2.1e-08   34.3   0.2   1   1   1.3e-11   5.8e-08   32.9   0.0    10   123   314   423   308   432 0.86 Acyl-CoA dehydrogenase, C-terminal domain
GD_AH_C              PF04295.8    397 seq1596_BIOID50997   -            523  1.6e-147  491.2   0.1   1   1  2.7e-151  1.8e-147  491.0   0.0     2   396   117   522   116   523 0.97 D-galactarate dehydratase / Altronate hydrolase, C terminus
SAF                  PF08666.7     63 seq1596_BIOID50997   -            523   6.6e-14   51.9   0.8   1   1   3.3e-17   2.3e-13   50.2   0.1     1    62    22    91    22    92 0.98 SAF domain
TolA                 PF06519.6     96 seq1597_BIOID50997   -            421   2.2e-38  129.9   0.0   1   1   3.3e-42   2.2e-38  129.9   0.0     1    96   325   419   325   419 0.98 TolA C-terminal
TonB_2               PF13103.1     85 seq1597_BIOID50997   -            421   3.2e-05   23.7   0.0   1   1   1.4e-08   9.4e-05   22.2   0.0     2    73   338   405   337   414 0.86 TonB C terminal
ABC_tran             PF00005.22   118 seq1601_BIOID50997   -            401   5.6e-22   78.2   0.0   1   1   3.6e-25   1.2e-21   77.0   0.0     1   117    73   191    73   192 0.92 ABC transporter
TOBE_2               PF08402.5     75 seq1601_BIOID50997   -            401   9.6e-12   44.6   0.3   1   1   1.2e-14   4.2e-11   42.5   0.1     1    75   313   385   313   385 0.95 TOBE domain
BPD_transp_1         PF00528.17   185 seq1603_BIOID50997   -            296   6.5e-31  107.1  17.5   1   1   4.7e-35   6.5e-31  107.1  12.1     1   175   101   289    97   293 0.95 Binding-protein-dependent transport system inner membrane component
Xan_ur_permease      PF00860.15   389 seq1606_BIOID50997   -            455   1.3e-78  264.1  50.1   1   1   1.3e-82   1.8e-78  263.6  34.7     1   388    32   415    32   416 0.98 Permease family
Sugar_tr             PF00083.19   451 seq1607_BIOID50997   -            443   6.2e-52  176.5  26.6   1   1   1.1e-55   7.9e-52  176.2  18.4     9   449    26   434    21   436 0.92 Sugar (and other) transporter
MFS_1                PF07690.11   354 seq1607_BIOID50997   -            443   4.1e-37  127.6  63.2   1   1   1.6e-38   1.1e-34  119.6  23.5     6   353    28   386    25   387 0.83 Major Facilitator Superfamily
DDE_Tnp_1_assoc      PF13808.1     90 seq1610_BIOID50997   -            248   1.2e-32  111.2   0.0   1   1   2.8e-36   1.9e-32  110.6   0.0     1    90     6    95     6    95 0.99 DDE_Tnp_1-associated
DDE_Tnp_1            PF01609.16   211 seq1610_BIOID50997   -            248   3.6e-14   52.7   0.0   1   1   7.3e-18     5e-14   52.2   0.0     4   125   103   222   100   243 0.80 Transposase DDE domain
SBP_bac_5            PF00496.17   374 seq1612_BIOID50997   -            604   4.6e-67  226.3  10.5   1   1   4.8e-71   6.5e-67  225.8   7.2     2   369    98   503    97   508 0.93 Bacterial extracellular solute-binding proteins, family 5 Middle
DUF2754              PF10953.3     70 seq1617_BIOID50997   -             44   4.4e-27   93.8   1.0   1   1   3.4e-31   4.7e-27   93.7   0.7    28    70     2    44     1    44 0.97 Protein of unknown function (DUF2754)
EamA                 PF00892.15   126 seq1618_BIOID50997   -            295   1.2e-22   80.1  31.2   1   2   3.9e-10   5.3e-06   26.3   8.0     9   124    30   135    15   137 0.86 EamA-like transporter family
EamA                 PF00892.15   126 seq1618_BIOID50997   -            295   1.2e-22   80.1  31.2   2   2   1.7e-20   2.4e-16   59.8   8.1     2   123   159   278   158   281 0.90 EamA-like transporter family
PD40                 PF07676.7     39 seq1620_BIOID50997   -            431   1.2e-35  120.5   5.0   1   4   2.5e-08   8.6e-05   21.9   0.0    11    34   203   224   198   227 0.82 WD40-like Beta Propeller Repeat
PD40                 PF07676.7     39 seq1620_BIOID50997   -            431   1.2e-35  120.5   5.0   2   4   8.4e-13   2.9e-09   36.2   0.0     2    39   238   273   237   273 0.95 WD40-like Beta Propeller Repeat
PD40                 PF07676.7     39 seq1620_BIOID50997   -            431   1.2e-35  120.5   5.0   3   4   6.4e-13   2.2e-09   36.6   0.1     2    38   282   316   281   317 0.96 WD40-like Beta Propeller Repeat
PD40                 PF07676.7     39 seq1620_BIOID50997   -            431   1.2e-35  120.5   5.0   4   4   4.2e-07    0.0014   18.0   0.0     3    30   370   397   368   403 0.93 WD40-like Beta Propeller Repeat
TolB_N               PF04052.8    105 seq1620_BIOID50997   -            431   9.2e-32  109.1   0.0   1   1   7.2e-35   2.5e-31  107.7   0.0     1    99    24   122    24   127 0.97 TolB amino-terminal domain
DPPIV_N              PF00930.16   353 seq1620_BIOID50997   -            431   1.6e-13   49.8   0.0   1   1   2.3e-13     8e-10   37.7   0.0   239   348   249   353   220   358 0.87 Dipeptidyl peptidase IV (DPP IV) N-terminal region
ABC_tran             PF00005.22   118 seq1621_BIOID50997   -            257   2.3e-20   73.0   0.0   1   1   5.2e-24   3.6e-20   72.3   0.0     1   117    50   181    50   182 0.85 ABC transporter
AAA_21               PF13304.1    303 seq1621_BIOID50997   -            257   2.6e-14   53.7   0.0   1   1   1.1e-10   7.3e-07   29.3   0.0   219   298   130   211    97   213 0.82 AAA domain
DDE_Tnp_1            PF01609.16   211 seq1624_BIOID50997   -             66   1.7e-06   27.6   0.2   1   1   1.4e-10   1.9e-06   27.5   0.1   143   197     7    65     2    66 0.94 Transposase DDE domain
LamB                 PF02264.10   398 seq1626_BIOID50997   -            446  8.4e-169  561.7  25.0   1   1  6.9e-173  9.5e-169  561.5  17.3     1   398    28   446    28   446 0.97 LamB porin
Transcrip_reg        PF01709.15   234 seq1628_BIOID50997   -            238   9.7e-83  276.7   0.8   1   1     8e-87   1.1e-82  276.5   0.6     1   233     3   235     3   236 0.98 Transcriptional regulator
TetR_C_2             PF08361.6    121 seq1630_BIOID50997   -            215   4.5e-57  191.0   1.6   1   1   9.1e-61   6.2e-57  190.6   1.1     1   119    84   202    84   204 0.99 MAATS-type transcriptional repressor, C-terminal region
TetR_N               PF00440.18    47 seq1630_BIOID50997   -            215   4.8e-20   70.8   0.0   1   1     1e-23   7.1e-20   70.2   0.0     1    47    16    62    16    62 0.98 Bacterial regulatory proteins, tetR family
PAP2                 PF01569.16   129 seq1631_BIOID50997   -            254   2.5e-28   98.2   1.2   1   1   1.8e-32   2.5e-28   98.2   0.9     6   126    78   232    73   234 0.89 PAP2 superfamily
Flavodoxin_2         PF02525.12   199 seq1636_BIOID50997   -            176   2.7e-41  141.1   0.0   1   1   4.8e-45   3.3e-41  140.8   0.0     3   199     2   167     1   167 0.90 Flavodoxin-like fold
FMN_red              PF03358.10   152 seq1636_BIOID50997   -            176   5.3e-08   32.3   0.0   1   1   1.1e-11   7.4e-08   31.9   0.0    58   125    43   117     2   135 0.76 NADPH-dependent FMN reductase
Toxin_YhaV           PF11663.3    141 seq1637_BIOID50997   -            154   2.2e-60  202.3   0.1   1   1   1.8e-64   2.5e-60  202.2   0.1     2   140    12   152    11   153 0.98 Toxin with endonuclease activity YhaV
MetJ                 PF01340.15   104 seq1638_BIOID50997   -            105   9.5e-70  230.8   0.1   1   1   7.7e-74     1e-69  230.6   0.1     1   104     2   105     2   105 1.00 Met Apo-repressor, MetJ
DDE_Tnp_1            PF01609.16   211 seq1640_BIOID50997   -            353   1.6e-31  109.4   0.3   1   1   3.3e-35   2.3e-31  108.9   0.2     3   211    77   318    75   318 0.93 Transposase DDE domain
DDE_Tnp_1_assoc      PF13808.1     90 seq1640_BIOID50997   -            353   1.1e-21   76.1   0.0   1   1   3.4e-25   2.3e-21   75.1   0.0    23    90     3    70     1    70 0.97 DDE_Tnp_1-associated
HOK_GEF              PF01848.11    43 seq1641_BIOID50997   -             50   2.4e-18   65.0   1.1   1   1     2e-22   2.7e-18   64.8   0.8     1    43     4    46     4    46 0.99 Hok/gef family
PhoU                 PF01895.14    88 seq1644_BIOID50997   -            241   2.4e-34  117.4   9.6   1   2   8.1e-21   1.1e-16   60.9   1.5     2    86    26   111    25   113 0.96 PhoU domain
PhoU                 PF01895.14    88 seq1644_BIOID50997   -            241   2.4e-34  117.4   9.6   2   2   5.7e-21   7.8e-17   61.3   0.6     1    87   128   212   128   213 0.91 PhoU domain
Ribonuc_red_sm       PF00268.16   281 seq1645_BIOID50997   -            376   7.3e-30  103.8   2.5   1   2   4.3e-17   5.8e-13   48.3   0.3    13   143    31   158    22   165 0.91 Ribonucleotide reductase, small chain
Ribonuc_red_sm       PF00268.16   281 seq1645_BIOID50997   -            376   7.3e-30  103.8   2.5   2   2   2.8e-19   3.9e-15   55.5   0.1   155   274   200   329   182   336 0.89 Ribonucleotide reductase, small chain
DUF3521              PF12035.3     35 seq1646_BIOID50997   -             85   1.2e-08   34.5   0.1   1   1   1.8e-12   2.5e-08   33.5   0.0     5    35    54    83    54    83 0.98 Protein of unknown function (DUF3521)
Ferritin             PF00210.19   142 seq1647_BIOID50997   -            167   2.7e-18   66.0   0.1   1   1   2.3e-22   3.1e-18   65.7   0.1     2   136    31   166    30   167 0.94 Ferritin-like domain
Na_H_Exchanger       PF00999.16   384 seq1650_BIOID50997   -            644   7.1e-64  215.5  46.4   1   1   1.5e-67     1e-63  215.0  32.1     2   378    35   399    34   403 0.93 Sodium/hydrogen exchanger family
TrkA_N               PF02254.13   116 seq1650_BIOID50997   -            644   5.8e-27   93.8   0.0   1   1   2.2e-30   1.5e-26   92.5   0.0     1   111   426   536   426   538 0.97 TrkA-N domain
MscS_TM              PF12794.2    340 seq1652_BIOID50997   -           1120     2e-97  325.7  28.8   1   1  4.5e-101     2e-97  325.7  20.0     5   340   508   826   505   826 0.97 Mechanosensitive ion channel inner membrane domain 1
MscS_porin           PF12795.2    240 seq1652_BIOID50997   -           1120   4.9e-66  222.3  54.0   1   1   1.1e-69   4.9e-66  222.3  37.4     1   240    49   290    49   290 0.98 Mechanosensitive ion channel porin domain
MS_channel           PF00924.13   206 seq1652_BIOID50997   -           1120   3.3e-61  206.0   0.5   1   1   7.3e-65   3.3e-61  206.0   0.3     2   206   887  1086   886  1086 0.99 Mechanosensitive ion channel
HOK_GEF              PF01848.11    43 seq1653_BIOID50997   -             83   7.1e-18   63.5   1.4   1   1   6.8e-22   9.3e-18   63.1   1.0     1    43    37    79    37    79 0.99 Hok/gef family
DUF830               PF05708.7    158 seq1654_BIOID50997   -            202   5.2e-45  153.1   0.0   1   1   4.3e-49   5.8e-45  152.9   0.0     2   157    21   193    20   194 0.97 Orthopoxvirus protein of unknown function (DUF830)
Abhydrolase_5        PF12695.2    142 seq1656_BIOID50997   -            249   1.2e-18   67.0   0.0   1   1   7.1e-22   1.6e-18   66.7   0.0     2   130    30   215    29   231 0.78 Alpha/beta hydrolase family
Abhydrolase_6        PF12697.2    228 seq1656_BIOID50997   -            249   2.9e-16   59.9   1.6   1   1   5.8e-19   1.3e-15   57.8   1.1     1   205    30   215    30   242 0.66 Alpha/beta hydrolase family
Peptidase_S9         PF00326.16   213 seq1656_BIOID50997   -            249   6.9e-11   41.6   0.0   1   1     4e-14   9.1e-11   41.2   0.0    44   190    87   234    44   249 0.76 Prolyl oligopeptidase family
DLH                  PF01738.13   218 seq1656_BIOID50997   -            249   1.3e-06   27.7   0.0   1   1   3.9e-09   8.8e-06   25.0   0.0     2   188    13   231    12   235 0.84 Dienelactone hydrolase family
BAAT_C               PF08840.6    213 seq1656_BIOID50997   -            249   1.5e-05   24.7   0.0   1   1   6.1e-08   0.00014   21.5   0.0    21   164   106   234    98   242 0.74 BAAT / Acyl-CoA thioester hydrolase C terminal
BPD_transp_1         PF00528.17   185 seq1658_BIOID50997   -            364     4e-41  140.4  14.1   1   1   2.9e-45     4e-41  140.4   9.8     2   183   152   359   151   361 0.99 Binding-protein-dependent transport system inner membrane component
DUF1049              PF06305.6     68 seq1659_BIOID50997   -            102   1.3e-25   88.5   0.7   1   1   9.6e-30   1.3e-25   88.5   0.5     1    66    22    87    22    89 0.97 Protein of unknown function (DUF1049)
OmpA                 PF00691.15    97 seq1660_BIOID50997   -            173   1.1e-19   70.5   0.0   1   1   1.4e-23     2e-19   69.6   0.0     1    97    72   167    72   167 0.95 OmpA family
Anti-adapt_IraP      PF10796.4     87 seq1661_BIOID50997   -             86   1.7e-37  127.5   2.4   1   1   1.3e-41   1.8e-37  127.4   1.7     1    87     1    86     1    86 0.99 Sigma-S stabilisation anti-adaptor protein
TPR_7                PF13176.1     36 seq1665_BIOID50997   -            389     1e-13   49.8  11.5   1   1   1.8e-05     0.025   14.2   0.0     1    27    71    97    71   106 0.82 Tetratricopeptide repeat
TPR_2                PF07719.12    34 seq1665_BIOID50997   -            389   1.8e-12   46.0   7.2   1   1   1.4e-05     0.019   14.7   0.0     5    32   218   245   214   247 0.88 Tetratricopeptide repeat
Apc3                 PF12895.2     84 seq1665_BIOID50997   -            389   7.3e-10   38.7   1.4   1   1   1.3e-09   1.8e-06   27.8   0.1     4    83   156   239   153   240 0.89 Anaphase-promoting complex, cyclosome, subunit 3
TPR_1                PF00515.23    34 seq1665_BIOID50997   -            389   4.6e-09   35.3   2.5   1   1   2.6e-05     0.035   13.5   0.0     7    32   220   245   214   247 0.89 Tetratricopeptide repeat
TPR_8                PF13181.1     34 seq1665_BIOID50997   -            389   1.4e-07   30.6   1.1   1   1   1.7e-05     0.024   14.3   0.0     5    29   218   242   214   246 0.89 Tetratricopeptide repeat
Autotransporter      PF03797.14   265 seq1667_BIOID50997   -            108   3.2e-09   36.4   0.1   1   1   2.6e-13   3.6e-09   36.2   0.1   168   262     3    91     1    94 0.93 Autotransporter beta-domain
Alk_phosphatase      PF00245.15   421 seq1668_BIOID50997   -            485  1.2e-145  485.3   3.2   1   1  2.7e-146  1.2e-142  475.3   2.2     1   421    78   484    78   484 0.99 Alkaline phosphatase
Metalloenzyme        PF01676.13   262 seq1668_BIOID50997   -            485   1.2e-07   31.1   3.7   1   1   8.5e-10   3.9e-06   26.2   0.8   136   228   336   461   315   482 0.84 Metalloenzyme superfamily
Phosphodiest         PF01663.17   364 seq1668_BIOID50997   -            485   4.2e-05   22.9   0.0   1   1   1.4e-08   6.6e-05   22.2   0.0   160   254   329   421   239   462 0.72 Type I phosphodiesterase / nucleotide pyrophosphatase
PRD                  PF00874.15    90 seq1669_BIOID50997   -            278     1e-46  156.8   2.2   1   2   2.2e-29   1.5e-25   88.9   0.0     2    90    78   164    77   164 0.97 PRD domain
PRD                  PF00874.15    90 seq1669_BIOID50997   -            278     1e-46  156.8   2.2   2   2   1.8e-22   1.2e-18   66.8   0.9     1    89   181   273   181   274 0.96 PRD domain
CAT_RBD              PF03123.10    59 seq1669_BIOID50997   -            278   3.9e-25   87.1   0.8   1   1   1.1e-28   7.4e-25   86.3   0.6     1    57     3    59     3    61 0.96 CAT RNA binding domain
MalM                 PF07148.7    136 seq1670_BIOID50997   -            306   2.3e-50  169.4   0.1   1   1   2.4e-54   3.3e-50  168.9   0.0     2   136    75   210    74   210 0.98 Maltose operon periplasmic protein precursor (MalM)
SBP_bac_3            PF00497.15   225 seq1671_BIOID50997   -            248   3.1e-71  239.1   2.2   1   1   2.6e-75   3.5e-71  238.9   1.5     1   224    27   244    27   245 0.97 Bacterial extracellular solute-binding proteins, family 3
TPR_6                PF13174.1     33 seq1672_BIOID50997   -            263   1.8e-22   78.0   1.7   1   3   2.8e-07   0.00047   20.3   0.0     4    33   146   176   145   176 0.86 Tetratricopeptide repeat
TPR_6                PF13174.1     33 seq1672_BIOID50997   -            263   1.8e-22   78.0   1.7   2   3   2.2e-08   3.8e-05   23.7   0.1     3    33   183   213   181   213 0.95 Tetratricopeptide repeat
TPR_6                PF13174.1     33 seq1672_BIOID50997   -            263   1.8e-22   78.0   1.7   3   3   7.2e-11   1.2e-07   31.5   0.0     1    33   218   250   218   250 0.96 Tetratricopeptide repeat
TPR_16               PF13432.1     65 seq1672_BIOID50997   -            263   6.3e-12   45.7   0.0   1   1   1.6e-09   2.7e-06   27.7   0.0     2    65   147   214   146   214 0.92 Tetratricopeptide repeat
TPR_2                PF07719.12    34 seq1672_BIOID50997   -            263   1.1e-09   37.3   0.2   1   2   2.1e-06    0.0035   17.0   0.1     2    33   181   212   180   213 0.93 Tetratricopeptide repeat
TPR_2                PF07719.12    34 seq1672_BIOID50997   -            263   1.1e-09   37.3   0.2   2   2   5.3e-06    0.0091   15.7   0.0     1    33   217   249   217   250 0.95 Tetratricopeptide repeat
TPR_8                PF13181.1     34 seq1672_BIOID50997   -            263   2.9e-06   26.5   0.9   1   2   0.00027      0.46   10.2   0.2     2    29   181   208   180   213 0.89 Tetratricopeptide repeat
TPR_8                PF13181.1     34 seq1672_BIOID50997   -            263   2.9e-06   26.5   0.9   2   2   2.7e-05     0.046   13.3   0.0     5    29   221   245   217   250 0.85 Tetratricopeptide repeat
HTH_Tnp_IS1          PF12759.2     50 seq1674_BIOID50997   -             90   6.8e-29   98.9   0.0   1   1   1.3e-32   8.6e-29   98.6   0.0     1    50    38    87    38    87 0.99 InsA C-terminal domain
Zn_Tnp_IS1           PF03811.8     36 seq1674_BIOID50997   -             90   1.1e-16   59.8   7.3   1   1   2.7e-20   1.8e-16   59.1   5.0     1    36     1    35     1    35 0.99 InsA N-terminal domain
PTS_EIIC             PF02378.13   321 seq1675_BIOID50997   -            326   3.6e-33  114.6  28.6   1   1     7e-37   4.8e-33  114.2  19.8     3   232   113   322   111   325 0.95 Phosphotransferase system, EIIC
PTS_EIIB             PF00367.15    35 seq1675_BIOID50997   -            326   8.6e-17   59.9   0.2   1   1   2.1e-20   1.4e-16   59.2   0.1     1    35     9    43     9    43 0.98 phosphotransferase system, EIIB
Molybdop_Fe4S4       PF04879.11    55 seq1676_BIOID50997   -            195   8.1e-20   70.2   0.3   1   1   2.3e-23   1.6e-19   69.3   0.1     2    55    44   104    43   104 0.91 Molybdopterin oxidoreductase Fe4S4 domain
Molybdopterin        PF00384.17   432 seq1676_BIOID50997   -            195   1.8e-06   26.8   0.0   1   1   3.2e-10   2.2e-06   26.6   0.0     1    56   107   155   107   191 0.75 Molybdopterin oxidoreductase
Fer2                 PF00111.22    78 seq1677_BIOID50997   -             84   9.2e-11   41.2   2.6   1   1   7.5e-15     1e-10   41.0   1.8     7    78    10    77     4    77 0.83 2Fe-2S iron-sulfur cluster binding domain
Tagatose_6_P_K       PF08013.6    424 seq1679_BIOID50997   -            426  4.6e-209  694.0   0.0   1   1  3.8e-213  5.2e-209  693.8   0.0     1   423     1   424     1   425 1.00 Tagatose 6 phosphate kinase
BPD_transp_1         PF00528.17   185 seq1680_BIOID50997   -            341     2e-28   99.0  11.7   1   1   2.7e-32   3.7e-28   98.1   8.1     1   182   158   338   155   341 0.89 Binding-protein-dependent transport system inner membrane component
Molybdopterin        PF00384.17   432 seq1683_BIOID50997   -            804   6.4e-22   77.7   0.0   1   1   1.4e-24   9.4e-21   73.9   0.0   103   380     2   378     1   380 0.82 Molybdopterin oxidoreductase
Molydop_binding      PF01568.16   109 seq1683_BIOID50997   -            804   2.1e-16   59.5   0.0   1   1   9.2e-20   6.3e-16   58.0   0.0     4   108   682   797   679   798 0.95 Molydopterin dinucleotide binding domain
DUF596               PF04591.7     70 seq1684_BIOID50997   -            119   3.7e-25   87.5   0.5   1   1   3.8e-29   5.2e-25   87.0   0.3     1    70    56   119    56   119 0.95 Protein of unknown function, DUF596
PTS_EIIA_1           PF00358.15   133 seq1687_BIOID50997   -            650   2.8e-52  175.6   0.3   1   1     1e-55   4.7e-52  174.9   0.2     4   132   502   630   499   631 0.98 phosphoenolpyruvate-dependent sugar phosphotransferase system, EIIA 1
PTS_EIIC             PF02378.13   321 seq1687_BIOID50997   -            650   1.1e-28   99.9  28.0   1   1   2.4e-32   1.1e-28   99.9  19.4     2   319   131   413   130   416 0.81 Phosphotransferase system, EIIC
PTS_EIIB             PF00367.15    35 seq1687_BIOID50997   -            650   4.7e-16   57.6   0.1   1   1   1.7e-19   7.8e-16   56.9   0.0     1    34    30    63    30    64 0.97 phosphotransferase system, EIIB
BPD_transp_1         PF00528.17   185 seq1688_BIOID50997   -            219     8e-26   90.5  16.1   1   1   8.1e-30   1.1e-25   90.1  11.1     1   184    33   217    33   218 0.95 Binding-protein-dependent transport system inner membrane component
OMPdecase            PF00215.19   226 seq1692_BIOID50997   -            265     3e-54  183.6   0.0   1   1   2.6e-58   3.5e-54  183.4   0.0     1   226    35   257    35   257 0.96 Orotidine 5'-phosphate decarboxylase / HUMPS family
Ivy                  PF08816.6    118 seq1693_BIOID50997   -            149   5.8e-35  119.7   0.1   1   1   5.1e-39     7e-35  119.4   0.1     1   118    29   144    29   144 0.98 Inhibitor of vertebrate lysozyme (Ivy)
DHFR_1               PF00186.14   161 seq1697_BIOID50997   -            196   1.2e-58  197.0   0.0   1   1   1.1e-62   1.5e-58  196.8   0.0     1   161    38   195    38   195 0.97 Dihydrofolate reductase
SopA                 PF13981.1    135 seq1699_BIOID50997   -            442   2.4e-30  105.2   5.7   1   1   6.9e-34   2.4e-30  105.2   3.9     3   135   209   342   207   342 0.97 SopA-like central domain
Pentapeptide_4       PF13599.1     78 seq1699_BIOID50997   -            442   2.8e-18   65.3  19.6   1   1     1e-17   3.5e-14   52.2   5.1     6    78    90   165    85   168 0.93 Pentapeptide repeats (9 copies)
Pentapeptide_3       PF13576.1     48 seq1699_BIOID50997   -            442   1.4e-12   47.2  19.1   1   1   1.5e-11   5.2e-08   32.5   1.4     1    47   102   148   102   149 0.90 Pentapeptide repeats (9 copies)
Xan_ur_permease      PF00860.15   389 seq1700_BIOID50997   -            525  1.2e-120  402.5  46.5   1   1  1.2e-124  1.6e-120  402.0  32.2     2   385    72   451    71   455 0.98 Permease family
PsiF_repeat          PF07769.9     35 seq1702_BIOID50997   -            106     5e-37  125.0  21.0   1   2   7.1e-24   9.7e-20   69.7   4.0     2    35    26    59    25    59 0.97 psiF repeat
PsiF_repeat          PF07769.9     35 seq1702_BIOID50997   -            106     5e-37  125.0  21.0   2   2   2.4e-21   3.3e-17   61.5   5.0     2    35    70   103    69   103 0.97 psiF repeat
ABC_tran             PF00005.22   118 seq1703_BIOID50997   -            240   1.9e-26   92.6   0.0   1   1   9.7e-30   2.6e-26   92.1   0.0     1   118    41   165    41   165 0.89 ABC transporter
AAA_21               PF13304.1    303 seq1703_BIOID50997   -            240   3.9e-15   56.4   0.0   1   1   1.4e-10   3.9e-07   30.2   0.0   234   298   134   195   130   198 0.95 AAA domain
AAA_16               PF13191.1    166 seq1703_BIOID50997   -            240   2.1e-06   28.1   0.2   1   1   1.6e-09   4.3e-06   27.0   0.1    19   103    24   141    14   237 0.69 AAA ATPase domain
Glyco_hydro_1        PF00232.13   455 seq1704_BIOID50997   -            476    2e-132  441.5   0.3   1   1  1.8e-136  2.5e-132  441.2   0.2     4   454     5   472     2   473 0.92 Glycosyl hydrolase family 1
ABC_tran             PF00005.22   118 seq1705_BIOID50997   -            529   4.8e-44  149.4   0.2   1   2   3.8e-22   7.5e-19   68.1   0.0    15   118    68   185    51   185 0.87 ABC transporter
ABC_tran             PF00005.22   118 seq1705_BIOID50997   -            529   4.8e-44  149.4   0.2   2   2   1.7e-25   3.4e-22   78.9   0.0     6   118   331   454   326   454 0.90 ABC transporter
AAA_21               PF13304.1    303 seq1705_BIOID50997   -            529   8.9e-22   78.2   5.0   1   2   1.3e-10   2.5e-07   30.8   0.0   233   302   153   220   148   221 0.95 AAA domain
AAA_21               PF13304.1    303 seq1705_BIOID50997   -            529   8.9e-22   78.2   5.0   2   2   1.3e-11   2.6e-08   34.0   0.3   227   302   416   489   372   490 0.83 AAA domain
oligo_HPY            PF08352.7     64 seq1705_BIOID50997   -            529   2.3e-12   46.9   0.1   1   2   1.4e-10   2.8e-07   30.6   0.1     1    32   236   267   236   280 0.90 Oligopeptide/dipeptide transporter, C-terminal region
oligo_HPY            PF08352.7     64 seq1705_BIOID50997   -            529   2.3e-12   46.9   0.1   2   2   2.5e-05     0.049   13.8   0.0     1    23   505   527   505   529 0.96 Oligopeptide/dipeptide transporter, C-terminal region
HTH_38               PF13936.1     44 seq1706_BIOID50997   -            237   1.4e-23   82.0   1.8   1   1   3.4e-21   9.4e-18   63.3   0.9     4    44    58    98    55    98 0.97 Helix-turn-helix domain
HTH_32               PF13565.1     77 seq1706_BIOID50997   -            237   2.5e-06   28.0  11.8   1   1   9.4e-10   2.6e-06   28.0   1.4     1    77    90   173    90   173 0.69 Homeodomain-like domain
Phage_integrase      PF00589.17   173 seq1707_BIOID50997   -            198   1.4e-46  158.1   0.6   1   1   1.2e-50   1.6e-46  158.0   0.4     1   172     5   177     5   178 0.98 Phage integrase family
PTSIIB_sorb          PF03830.10   151 seq1709_BIOID50997   -            169   5.9e-55  185.1   0.3   1   1   4.9e-59   6.7e-55  184.9   0.2     1   149    15   162    15   164 0.99 PTS system sorbose subfamily IIB component
SUI1                 PF01253.17    83 seq1713_BIOID50997   -            108   1.6e-22   78.9   1.9   1   1   1.4e-26   1.9e-22   78.7   1.3     2    82    28   104    27   105 0.95 Translation initiation factor SUI1
Terminase_6          PF03237.10   384 seq1714_BIOID50997   -            588  6.7e-108  360.7   0.1   1   1  1.8e-111  8.1e-108  360.4   0.0     1   384   162   572   162   572 0.98 Terminase-like family
Terminase_5          PF06056.7     58 seq1714_BIOID50997   -            588   4.6e-27   93.2   0.2   1   1   2.4e-30   1.1e-26   92.0   0.1     1    58    11    68    11    68 0.99 Putative ATPase subunit of terminase (gpP-like)
GGDEF                PF00990.16   161 seq1715_BIOID50997   -            371   9.2e-48  161.7   0.0   1   1   1.8e-51   1.2e-47  161.3   0.0     2   161   211   366   210   366 0.97 GGDEF domain
MASE2                PF05230.6     91 seq1715_BIOID50997   -            371   1.8e-32  111.0   9.9   1   1     7e-36   4.8e-32  109.6   3.5     1    91    39   129    39   129 0.99 MASE2 domain
Adenylate_cycl       PF01295.13   605 seq1716_BIOID50997   -            848    9e-275  912.5   0.0   1   1  1.6e-278  1.1e-274  912.3   0.0     1   601   228   826   228   830 0.98 Adenylate cyclase, class-I
Adenyl_cycl_N        PF12633.2    204 seq1716_BIOID50997   -            848   3.3e-87  291.1   0.0   1   1   2.2e-86   1.5e-82  275.9   0.0     1   203     1   200     1   201 0.96 Adenylate cyclase NT domain
EII-Sor              PF03609.9    237 seq1717_BIOID50997   -            259   1.2e-79  266.8  26.2   1   1   9.9e-84   1.3e-79  266.6  18.2     1   236     1   236     1   237 1.00 PTS system sorbose-specific iic component
MS_channel           PF00924.13   206 seq1718_BIOID50997   -            741   2.7e-44  150.8   1.8   1   1   3.9e-48   5.4e-44  149.8   1.2     2   205   515   714   514   715 0.98 Mechanosensitive ion channel
EIIC-GAT             PF03611.9    415 seq1719_BIOID50997   -            484  1.2e-130  435.9  44.4   1   1  8.5e-135  1.2e-130  435.9  30.8     1   395    31   426    31   445 0.97 PTS system sugar-specific permease component
NadA                 PF02445.11   296 seq1720_BIOID50997   -            347  2.3e-105  351.5   0.0   1   1  1.9e-109  2.6e-105  351.3   0.0     2   295    31   340    30   341 0.98 Quinolinate synthetase A protein
Fimbrial             PF00419.15   145 seq1724_BIOID50997   -            182   6.5e-21   74.9   9.9   1   1   6.6e-25     9e-21   74.4   6.8     1   145    33   182    33   182 0.85 Fimbrial protein
Fels1                PF05666.6     45 seq1725_BIOID50997   -            122   1.4e-39  133.0   2.3   1   2   2.6e-21   3.6e-17   61.3   0.1     2    45    20    62    19    62 0.95 Fels-1 Prophage Protein-like
Fels1                PF05666.6     45 seq1725_BIOID50997   -            122   1.4e-39  133.0   2.3   2   2   1.2e-24   1.7e-20   72.0   0.2     1    45    66   121    66   121 0.98 Fels-1 Prophage Protein-like
Glyco_hydro_1        PF00232.13   455 seq1726_BIOID50997   -            464    1e-151  505.1   0.4   1   1  1.7e-155  1.1e-151  504.9   0.3     3   454     2   459     1   460 0.95 Glycosyl hydrolase family 1
rve                  PF00665.21   120 seq1727_BIOID50997   -            248   6.5e-28   97.1   0.0   1   1   4.3e-31   1.2e-27   96.3   0.0     2   120    76   192    75   192 0.98 Integrase core domain
rve_3                PF13683.1     67 seq1727_BIOID50997   -            248   4.7e-14   51.5   0.3   1   1   3.8e-17     1e-13   50.4   0.2     2    67   164   230   163   230 0.94 Integrase core domain
DDE_Tnp_IS240        PF13610.1    140 seq1727_BIOID50997   -            248   1.4e-12   47.6   0.0   1   1   7.5e-16   2.1e-12   47.1   0.0     2   139    81   222    80   223 0.90 DDE domain
HTH_21               PF13276.1     60 seq1727_BIOID50997   -            248   7.2e-09   35.4   0.1   1   1     6e-12   1.6e-08   34.2   0.0     9    58     4    52     2    56 0.90 HTH-like domain
rve_2                PF13333.1     52 seq1727_BIOID50997   -            248   1.5e-08   34.4   0.2   1   1   1.1e-11     3e-08   33.4   0.1     1    49   182   235   182   237 0.87 Integrase core domain
Chor_lyase           PF04345.8    168 seq1728_BIOID50997   -            165   6.6e-31  106.8   0.0   1   1   5.8e-35     8e-31  106.6   0.0    13   163    18   165    12   165 0.90 Chorismate lyase
EIID-AGA             PF03613.9    264 seq1729_BIOID50997   -            292   2.9e-96  321.3   9.0   1   1  2.4e-100   3.3e-96  321.1   6.2     2   263    35   291    34   292 0.99 PTS system mannose/fructose/sorbose family IID component
Esterase             PF00756.15   251 seq1730_BIOID50997   -            400   1.2e-49  168.9   0.0   1   1   1.7e-53   1.2e-49  168.9   0.0     1   251   172   391   172   391 0.98 Putative esterase
DUF3327              PF11806.3    122 seq1730_BIOID50997   -            400   1.8e-37  128.2   2.5   1   1   4.2e-41   2.9e-37  127.5   0.3     3   121    29   155    21   156 0.97 Domain of unknown function (DUF3327)
HrpB_C               PF08482.5    133 seq1737_BIOID50997   -            824   7.1e-56  187.8   0.1   1   1   5.1e-59   1.8e-55  186.6   0.1     1   133   679   811   679   811 1.00 ATP-dependent helicase C-terminal
DEAD                 PF00270.24   173 seq1737_BIOID50997   -            824   3.6e-11   42.7   0.0   1   1   2.5e-14   8.6e-11   41.4   0.0    15   168    36   177    22   182 0.75 DEAD/DEAH box helicase
Helicase_C           PF00271.26    78 seq1737_BIOID50997   -            824   4.1e-10   39.2   0.0   1   1   2.3e-13   7.9e-10   38.3   0.0    10    77   257   342   252   343 0.96 Helicase conserved C-terminal domain
HA2                  PF04408.18   102 seq1737_BIOID50997   -            824   2.3e-09   37.0   0.1   1   1   1.4e-12   4.7e-09   36.0   0.1     2    62   404   463   403   519 0.85 Helicase associated domain (HA2)
Fer4_11              PF13247.1     99 seq1738_BIOID50997   -            300   1.4e-28   98.5  12.8   1   1   1.6e-31   1.8e-28   98.1   5.3     2    98    92   188    91   189 0.94 4Fe-4S dicluster domain
Form-deh_trans       PF09163.6     44 seq1738_BIOID50997   -            300   4.8e-21   73.8   0.1   1   1   8.7e-24   9.9e-21   72.8   0.1     1    43   246   288   246   289 0.98 Formate dehydrogenase N, transmembrane
Fer4_7               PF12838.2     52 seq1738_BIOID50997   -            300     5e-15   55.5  22.2   1   1   7.4e-11   8.4e-08   32.3   3.7     1    50    38   114    38   117 0.90 4Fe-4S dicluster domain
Fer4_9               PF13187.1     55 seq1738_BIOID50997   -            300   4.7e-14   52.2  24.0   1   1     1e-10   1.2e-07   31.7   7.7     2    55   133   184   132   184 0.97 4Fe-4S dicluster domain
Fer4_10              PF13237.1     52 seq1738_BIOID50997   -            300   1.8e-12   46.7  26.0   1   1   1.2e-10   1.4e-07   31.0   7.4     2    52    93   144    92   144 0.91 4Fe-4S dicluster domain
Fer4_3               PF12798.2     15 seq1738_BIOID50997   -            300   2.6e-07   30.6  41.4   1   3    0.0005      0.57   10.7   3.8     1    14   100   116   100   117 0.87 4Fe-4S binding domain
Fer4_3               PF12798.2     15 seq1738_BIOID50997   -            300   2.6e-07   30.6  41.4   2   3   7.2e-05     0.082   13.3   2.8     1    14   133   146   133   147 0.94 4Fe-4S binding domain
Fer4_3               PF12798.2     15 seq1738_BIOID50997   -            300   2.6e-07   30.6  41.4   3   3   5.6e-06    0.0063   16.8   2.9     1    15   160   183   160   183 0.98 4Fe-4S binding domain
Fer4_4               PF12800.2     17 seq1738_BIOID50997   -            300   8.1e-07   28.7  31.6   1   2     5e-05     0.057   13.6   1.7     3    15    38    50    36    56 0.91 4Fe-4S binding domain
Fer4_4               PF12800.2     17 seq1738_BIOID50997   -            300   8.1e-07   28.7  31.6   2   2   4.7e-07   0.00053   19.9   2.0     1    17   130   146   130   146 0.90 4Fe-4S binding domain
Fer4                 PF00037.22    24 seq1738_BIOID50997   -            300   1.5e-06   27.3  37.4   1   1     7e-08   7.9e-05   21.9   1.8     5    22   130   147   126   149 0.87 4Fe-4S binding domain
NUDIX                PF00293.23   135 seq1740_BIOID50997   -            182   2.7e-18   65.8   0.0   1   1   2.4e-22   3.3e-18   65.5   0.0     2   131    32   161    31   165 0.83 NUDIX domain
Fimbrial             PF00419.15   145 seq1741_BIOID50997   -            165   5.1e-16   59.0   0.0   1   1   4.4e-20     6e-16   58.8   0.0     2   145    19   165    18   165 0.86 Fimbrial protein
UbiA                 PF01040.13   257 seq1742_BIOID50997   -            290   8.5e-41  139.7  25.0   1   1   7.6e-45     1e-40  139.4  17.3     2   256    26   277    25   283 0.85 UbiA prenyltransferase family
NMN_transporter      PF04973.7    182 seq1743_BIOID50997   -            239   1.2e-46  158.2  27.0   1   1   1.2e-48   1.6e-44  151.4  18.7     1   180    23   227    23   229 0.94 Nicotinamide mononucleotide transporter
Phage_portal         PF04860.7    347 seq1746_BIOID50997   -            346   1.1e-63  214.9   0.1   1   1     1e-67   1.4e-63  214.5   0.1    12   314    47   337    38   342 0.91 Phage portal protein
Autotransporter      PF03797.14   265 seq1749_BIOID50997   -            360   2.2e-56  191.0  19.3   1   1   2.1e-60   2.9e-56  190.6  13.4     2   265    60   344    59   344 0.98 Autotransporter beta-domain
PTS_IIB              PF02302.12    90 seq1750_BIOID50997   -            101   3.8e-14   52.7   0.1   1   1   3.2e-18   4.4e-14   52.5   0.1     1    79     4    79     4    89 0.90 PTS system, Lactose/Cellobiose specific IIB subunit
EIIA-man             PF03610.11   116 seq1751_BIOID50997   -            144     6e-33  113.2   0.0   1   1     5e-37   6.9e-33  113.0   0.0     1   114     3   115     3   117 0.97 PTS system fructose IIA component
Pili_assembly_N      PF00345.15   122 seq1754_BIOID50997   -            241   1.1e-40  138.0   0.1   1   1   2.7e-44   1.9e-40  137.3   0.0     1   121    37   156    37   157 0.91 Gram-negative pili assembly chaperone, N-terminal domain
Pili_assembly_C      PF02753.12    68 seq1754_BIOID50997   -            241   1.1e-16   60.2   0.2   1   1   9.6e-20   6.5e-16   57.8   0.1     1    65   176   234   176   237 0.95 Gram-negative pili assembly chaperone, C-terminal domain
YcgL                 PF05166.8     74 seq1755_BIOID50997   -             97   2.1e-33  114.1   0.1   1   1     2e-37   2.8e-33  113.7   0.1     1    74     3    76     3    76 0.99 YcgL domain
DUF188               PF02639.9    130 seq1757_BIOID50997   -            152     1e-50  170.3   0.0   1   1   8.8e-55   1.2e-50  170.1   0.0     1   127    17   143    17   146 0.98 Uncharacterized BCR, YaiI/YqxD family COG1671
Cytochrom_B_N        PF00033.14   188 seq1759_BIOID50997   -            211   2.5e-23   82.3  20.0   1   1   4.7e-27   3.2e-23   81.9  13.9     2   188     8   184     7   184 0.88 Cytochrome b(N-terminal)/b6/petB
Ni_hydr_CYTB         PF01292.15   182 seq1759_BIOID50997   -            211   3.2e-22   78.6  18.2   1   1   5.9e-26     4e-22   78.3  12.6     1   182     9   184     9   184 0.88 Prokaryotic cytochrome b561
SIS_2                PF13580.1    138 seq1761_BIOID50997   -            246   3.1e-31  107.7   0.3   1   1   9.4e-35   6.4e-31  106.7   0.2    15   138    78   200    56   200 0.92 SIS domain
SIS                  PF01380.17   131 seq1761_BIOID50997   -            246   5.9e-08   32.2   0.0   1   1   2.3e-11   1.6e-07   30.9   0.0    51   104   163   216   152   229 0.91 SIS domain
PTS_EIIA_2           PF00359.17   142 seq1762_BIOID50997   -            154   3.8e-34  117.3   0.0   1   1   3.1e-38   4.3e-34  117.1   0.0     2   140     7   148     6   150 0.96 Phosphoenolpyruvate-dependent sugar phosphotransferase system, EIIA 2
MbtH                 PF03621.8     54 seq1763_BIOID50997   -             72   1.8e-21   75.1   0.6   1   1   1.6e-25   2.1e-21   74.8   0.4     1    53     1    54     1    55 0.96 MbtH-like protein
Amidohydro_1         PF01979.15   333 seq1765_BIOID50997   -            384   5.2e-15   55.8   1.1   1   1     3e-17     1e-13   51.5   0.8     2   333    54   367    53   367 0.64 Amidohydrolase family
Amidohydro_4         PF13147.1    304 seq1765_BIOID50997   -            384   1.5e-14   54.5  10.6   1   1   6.4e-17   2.2e-13   50.8   7.4     6   304    53   364    50   364 0.85 Amidohydrolase
AMP-binding          PF00501.23   418 seq1766_BIOID50997   -           1335  6.2e-117  390.3   0.0   1   1    3e-120  8.3e-117  389.9   0.0     1   417   524   928   524   929 0.96 AMP-binding enzyme
Condensation         PF00668.15   301 seq1766_BIOID50997   -           1335   9.4e-58  195.3   0.0   1   1   5.2e-61   1.4e-57  194.7   0.0     2   300    44   342    43   343 0.91 Condensation domain
Thioesterase         PF00975.15   229 seq1766_BIOID50997   -           1335   7.1e-46  157.1   0.6   1   1   1.3e-46   3.6e-43  148.3   0.0     2   215  1109  1318  1108  1332 0.96 Thioesterase domain
PP-binding           PF00550.20    67 seq1766_BIOID50997   -           1335   4.3e-11   42.8   0.1   1   1   4.7e-14   1.3e-10   41.2   0.1     3    65  1022  1082  1020  1084 0.91 Phosphopantetheine attachment site
Abhydrolase_6        PF12697.2    228 seq1766_BIOID50997   -           1335   5.9e-06   26.2   0.2   1   1   2.2e-09   5.9e-06   26.2   0.1     2   127  1111  1240  1110  1309 0.66 Alpha/beta hydrolase family
DAO                  PF01266.19   358 seq1768_BIOID50997   -            542   1.2e-56  192.0   2.9   1   1   5.5e-60   1.9e-56  191.4   2.0     1   344    10   343    10   367 0.86 FAD dependent oxidoreductase
FAD_binding_2        PF00890.19   421 seq1768_BIOID50997   -            542     5e-08   32.0   8.6   1   1     3e-10     1e-06   27.7   6.0     1   206    10   215    10   234 0.78 FAD binding domain
FAD_binding_3        PF01494.14   356 seq1768_BIOID50997   -            542   1.3e-06   27.5   3.7   1   1   4.2e-09   1.4e-05   24.1   2.7     2   173     9   214     8   225 0.85 FAD binding domain
Fer2_BFD             PF04324.10    55 seq1768_BIOID50997   -            542   2.2e-06   27.4   2.4   1   1   6.5e-10   2.2e-06   27.4   1.7     2    45   432   480   431   486 0.87 BFD-like [2Fe-2S] binding domain
FAA_hydrolase        PF01557.13   217 seq1769_BIOID50997   -            219   3.8e-56  189.8   0.0   1   1   3.6e-60   4.9e-56  189.4   0.0     1   206    18   209    18   218 0.94 Fumarylacetoacetate (FAA) hydrolase family
LamB                 PF02264.10   398 seq1770_BIOID50997   -            538  1.5e-152  508.2  22.1   1   1  2.9e-156    2e-152  507.7  15.3     1   398   127   538   127   538 0.98 LamB porin
Sugarporin_N         PF11471.3     60 seq1770_BIOID50997   -            538   4.9e-17   61.2   5.4   1   1   1.2e-20   8.4e-17   60.4   3.7     4    59     3    59     1    60 0.91 Maltoporin periplasmic N-terminal extension
OMPdecase            PF00215.19   226 seq1773_BIOID50997   -            267   1.3e-30  106.3   0.6   1   1   1.1e-34   1.5e-30  106.1   0.4     2   225    56   257    55   258 0.94 Orotidine 5'-phosphate decarboxylase / HUMPS family
SKI                  PF01202.17   158 seq1774_BIOID50997   -            174   4.8e-48  162.8   0.0   1   1   1.6e-51   5.5e-48  162.7   0.0     1   157    11   168    11   169 0.98 Shikimate kinase
AAA_17               PF13207.1    121 seq1774_BIOID50997   -            174   1.9e-06   28.5   0.0   1   1   1.3e-09   4.3e-06   27.4   0.0     3    66     6    67     5   172 0.67 AAA domain
AAA                  PF00004.24   132 seq1774_BIOID50997   -            174   2.2e-06   27.7   0.0   1   1   3.1e-08   0.00011   22.3   0.0     2    30     6    34     5    95 0.86 ATPase family associated with various cellular activities (AAA)
DUF3442              PF11924.3    280 seq1776_BIOID50997   -           1417  3.3e-105  351.5   0.5   1   1  7.3e-109  3.3e-105  351.5   0.3     2   280    71   350    70   350 0.99 Protein of unknown function (DUF3442)
Big_1                PF02369.11   100 seq1776_BIOID50997   -           1417   3.3e-55  184.0 105.6   1   3   4.4e-18     2e-14   53.1   8.5     5    97   994  1086   990  1088 0.86 Bacterial Ig-like domain (group 1)
Big_1                PF02369.11   100 seq1776_BIOID50997   -           1417   3.3e-55  184.0 105.6   2   3   8.5e-17   3.9e-13   49.0   2.9    14    97  1104  1187  1090  1189 0.85 Bacterial Ig-like domain (group 1)
Big_1                PF02369.11   100 seq1776_BIOID50997   -           1417   3.3e-55  184.0 105.6   3   3   1.1e-16   5.2e-13   48.6   9.7     4    95  1195  1287  1192  1292 0.84 Bacterial Ig-like domain (group 1)
PapC_N               PF13954.1    146 seq1777_BIOID50997   -            112   1.1e-18   67.1   0.0   1   1   1.1e-22   1.4e-18   66.7   0.0     2    64    48   111    47   112 0.97 PapC N-terminal domain
FdhE                 PF04216.7    293 seq1778_BIOID50997   -            309  2.3e-113  378.6   0.9   1   1    2e-117  2.7e-113  378.4   0.6     5   293    19   304     9   304 0.98 Protein involved in formate dehydrogenase formation
DUF454               PF04304.8     71 seq1781_BIOID50997   -            125   3.1e-22   78.2  15.2   1   1   2.3e-26   3.1e-22   78.2  10.6     1    71    46   115    46   115 0.95 Protein of unknown function (DUF454)
FliB                 PF03692.10    85 seq1782_BIOID50997   -            189   1.5e-08   34.8  10.3   1   1   2.8e-12   3.8e-08   33.5   7.1     2    85    65   133    64   133 0.97 Flagellin N-methylase
GATase_4             PF13230.1    272 seq1785_BIOID50997   -            255  3.2e-107  357.1   0.0   1   1  7.7e-111  3.5e-107  357.0   0.0     1   252     1   252     1   255 0.99 Glutamine amidotransferases class-II
GATase_2             PF00310.16   361 seq1785_BIOID50997   -            255   3.3e-17   62.1   0.1   1   1   2.1e-15   9.7e-12   44.1   0.1   189   359    65   215    60   217 0.87 Glutamine amidotransferases class-II
AP_endonuc_2         PF01261.19   211 seq1790_BIOID50997   -            284   2.2e-28   98.9   0.0   1   1   2.9e-32   3.9e-28   98.0   0.0     1   210    25   229    25   230 0.96 Xylose isomerase-like TIM barrel
Pribosyltran         PF00156.22   125 seq1792_BIOID50997   -            183   3.4e-20   71.8   0.2   1   1   3.2e-24   4.4e-20   71.5   0.1     2   124    33   155    32   156 0.95 Phosphoribosyl transferase domain
MarR                 PF01047.17    59 seq1793_BIOID50997   -            165     5e-15   54.8   0.1   1   1   1.1e-18   7.5e-15   54.2   0.1     1    58    46   103    46   104 0.98 MarR family
MarR_2               PF12802.2     62 seq1793_BIOID50997   -            165   2.5e-07   30.1   0.0   1   1   7.1e-11   4.9e-07   29.2   0.0     1    61    44   102    44   103 0.94 MarR family
AroM                 PF07302.6    221 seq1795_BIOID50997   -            225   1.3e-86  289.3   3.1   1   1   1.1e-90   1.5e-86  289.2   2.2     2   220     5   224     4   225 0.99 AroM protein
DUF1471              PF07338.8     56 seq1796_BIOID50997   -            134     1e-19   69.8   0.2   1   1   1.3e-23   1.7e-19   69.0   0.1     1    56    81   134    81   134 0.99 Protein of unknown function (DUF1471)
PTS_EIIC             PF02378.13   321 seq1797_BIOID50997   -            580   8.2e-82  274.4  29.9   1   1   1.2e-85   8.2e-82  274.4  20.7     1   321    69   411    69   411 0.94 Phosphotransferase system, EIIC
PTS_EIIB             PF00367.15    35 seq1797_BIOID50997   -            580   1.3e-16   59.3   0.1   1   1   4.4e-20     3e-16   58.2   0.1     3    35   504   536   502   536 0.97 phosphotransferase system, EIIB
SIS                  PF01380.17   131 seq1798_BIOID50997   -            384   6.9e-53  177.6   0.0   1   2     2e-34   2.7e-30  104.5   0.0     2   130    49   188    48   189 0.98 SIS domain
SIS                  PF01380.17   131 seq1798_BIOID50997   -            384   6.9e-53  177.6   0.0   2   2   3.5e-24   4.8e-20   71.3   0.0     3   131   222   357   220   357 0.94 SIS domain
Transgly             PF00912.17   178 seq1799_BIOID50997   -            844   2.6e-56  189.6   0.0   1   1     6e-60   4.1e-56  188.9   0.0    10   177   209   380   198   381 0.95 Transglycosylase
Transpeptidase       PF00905.17   304 seq1799_BIOID50997   -            844   1.2e-25   90.0   0.3   1   1   1.6e-28   1.1e-24   86.9   0.2     2   284   473   725   472   744 0.86 Penicillin binding protein transpeptidase domain
ResIII               PF04851.10   184 seq1802_BIOID50997   -            586   4.7e-32  111.1   0.0   1   1   1.7e-35   7.8e-32  110.4   0.0     2   184     3   155     2   155 0.95 Type III restriction enzyme, res subunit
Helicase_C           PF00271.26    78 seq1802_BIOID50997   -            586   7.6e-12   44.8   0.0   1   1   6.6e-15     3e-11   42.9   0.0    10    76   277   343   273   345 0.96 Helicase conserved C-terminal domain
DEAD                 PF00270.24   173 seq1802_BIOID50997   -            586   2.2e-11   43.4   0.0   1   1   1.2e-13   5.7e-10   38.8   0.0     2   166     7   153     6   157 0.81 DEAD/DEAH box helicase
FAD_binding_2        PF00890.19   421 seq1803_BIOID50997   -            419   1.7e-56  191.7   0.0   1   1   2.8e-60   1.9e-56  191.5   0.0     1   421     4   399     4   399 0.95 FAD binding domain
Esterase             PF00756.15   251 seq1804_BIOID50997   -            398   4.4e-19   68.7   0.0   1   1   2.6e-22   1.8e-18   66.7   0.0     1   153   159   318   159   396 0.74 Putative esterase
CBM_48               PF02922.13    85 seq1804_BIOID50997   -            398   7.4e-12   45.0   0.1   1   1   2.2e-15   1.5e-11   44.0   0.1     7    74    53   113    47   133 0.84 Carbohydrate-binding module 48 (Isoamylase N-terminal domain)
DAHP_synth_1         PF00793.15   272 seq1805_BIOID50997   -            350  1.3e-105  351.8   0.0   1   1  1.1e-109  1.5e-105  351.6   0.0     8   271    40   338    25   339 0.96 DAHP synthetase I family
DEDD_Tnp_IS110       PF01548.12   144 seq1806_BIOID50997   -            326   4.2e-44  149.5   0.2   1   1   2.4e-47   1.7e-43  147.6   0.1     1   144     7   151     7   151 0.99 Transposase
Transposase_20       PF02371.11    87 seq1806_BIOID50997   -            326   1.1e-27   95.7   0.4   1   1     3e-31     2e-27   94.9   0.3     2    85   196   280   195   282 0.96 Transposase IS116/IS110/IS902 family
MCPsignal            PF00015.16   213 seq1808_BIOID50997   -            554   3.8e-74  248.7  37.0   1   1   2.2e-75   9.8e-72  240.8  18.4     1   213   324   518   324   518 0.99 Methyl-accepting chemotaxis protein (MCP) signalling domain
TarH                 PF02203.10   171 seq1808_BIOID50997   -            554   2.5e-53  180.3   3.7   1   1   5.5e-57   2.5e-53  180.3   2.6     1   170     1   176     1   177 0.97 Tar ligand binding domain homologue
HAMP                 PF00672.20    70 seq1808_BIOID50997   -            554   3.1e-14   52.7   0.4   1   1   6.8e-18   3.1e-14   52.7   0.3     1    68   196   263   196   265 0.95 HAMP domain
Aldolase_II          PF00596.16   183 seq1809_BIOID50997   -            228   7.3e-47  159.2   0.2   1   1   6.9e-51   9.4e-47  158.9   0.1     1   182     6   193     6   194 0.88 Class II Aldolase and Adducin N-terminal domain
TonB_dep_Rec         PF00593.19   276 seq1812_BIOID50997   -            760   1.6e-35  123.2  13.4   1   1   2.3e-39   1.6e-35  123.2   9.3     1   275   514   758   514   759 0.91 TonB dependent receptor
Plug                 PF07715.10   108 seq1812_BIOID50997   -            760   2.6e-20   72.6   3.3   1   1   1.3e-23     9e-20   70.8   2.3     2   107    68   168    67   169 0.95 TonB-dependent Receptor Plug Domain
DNA_pol3_tau_5       PF12170.3    142 seq1813_BIOID50997   -            569   1.2e-93  310.4   6.5   1   1   1.1e-96   2.4e-93  309.4   4.5     1   142   425   566   425   566 1.00 DNA polymerase III tau subunit V interacting with alpha
DNA_pol3_gamma3      PF12169.3    143 seq1813_BIOID50997   -            569   1.2e-30  105.9   1.1   1   1   5.4e-34   1.2e-30  105.9   0.8     1   131   158   286   158   298 0.91 DNA polymerase III subunits gamma and tau domain III
DNA_pol3_delta2      PF13177.1    162 seq1813_BIOID50997   -            569   3.6e-24   85.1   0.0   1   1   2.8e-27   6.4e-24   84.3   0.0    56   161     2   104     1   105 0.97 DNA polymerase III, delta subunit
DNA_pol3_tau_4       PF12168.3     84 seq1813_BIOID50997   -            569   3.5e-22   78.4  12.8   1   1   4.8e-25   1.1e-21   76.9   8.9     1    84   342   424   342   424 0.98 DNA polymerase III subunits tau domain IV DnaB-binding
AAA                  PF00004.24   132 seq1813_BIOID50997   -            569   3.3e-05   23.9   0.1   1   1   1.1e-07   0.00026   21.0   0.0    26   125    16    97     5   103 0.78 ATPase family associated with various cellular activities (AAA)
DNA_pol3_delta       PF06144.8    172 seq1813_BIOID50997   -            569   7.4e-05   22.2   0.1   1   1   7.2e-08   0.00016   21.0   0.1    73   161    57   141    47   145 0.86 DNA polymerase III, delta subunit
DUF1255              PF06865.6     94 seq1814_BIOID50997   -             94   5.4e-35  119.4   0.0   1   1   4.3e-39   5.9e-35  119.3   0.0     1    94     1    94     1    94 0.98 Protein of unknown function (DUF1255)
Transgly             PF00912.17   178 seq1816_BIOID50997   -            858   1.4e-67  226.3   0.0   1   1   4.3e-71   2.9e-67  225.2   0.0     1   177    62   237    62   238 0.98 Transglycosylase
Transpeptidase       PF00905.17   304 seq1816_BIOID50997   -            858   2.9e-28   98.6   3.2   1   1   1.5e-29     1e-25   90.3   0.0     2   204   436   617   435   681 0.79 Penicillin binding protein transpeptidase domain
F_bP_aldolase        PF01116.15   287 seq1819_BIOID50997   -            286  9.8e-103  343.0   0.0   1   1    8e-107  1.1e-102  342.9   0.0     4   286     5   283     2   284 0.99 Fructose-bisphosphate aldolase class-II
DUF2773              PF10971.3     81 seq1820_BIOID50997   -             57     6e-34  115.7   0.3   1   1   4.8e-38   6.6e-34  115.6   0.2    25    81     1    57     1    57 0.99 Protein of unknown function (DUF2773)
Peptidase_S24        PF00717.18    70 seq1821_BIOID50997   -            139   1.7e-13   49.8   0.0   1   1   1.8e-17   2.5e-13   49.3   0.0     2    68    56   120    55   122 0.91 Peptidase S24-like
DAGK_prokar          PF01219.14   104 seq1823_BIOID50997   -            122   5.5e-39  131.8   8.1   1   1   4.6e-43   6.3e-39  131.6   5.6     2   104    16   118    15   118 0.99 Prokaryotic diacylglycerol kinase
Glucosamine_iso      PF01182.15   199 seq1825_BIOID50997   -            240   1.9e-16   60.2   0.0   1   1   2.8e-20   3.8e-16   59.2   0.0     5   198    12   206     9   207 0.77 Glucosamine-6-phosphate isomerases/6-phosphogluconolactonase
CCG                  PF02754.11    85 seq1826_BIOID50997   -            396   2.2e-33  113.9   0.6   1   2     3e-19   8.3e-16   57.6   0.0     1    85   163   249   163   249 0.94 Cysteine-rich domain
CCG                  PF02754.11    85 seq1826_BIOID50997   -            396   2.2e-33  113.9   0.6   2   2   2.5e-18     7e-15   54.7   0.0     1    84   293   376   293   377 0.95 Cysteine-rich domain
Fer4_8               PF13183.1     57 seq1826_BIOID50997   -            396   6.4e-10   38.8   5.9   1   1   2.3e-13   6.4e-10   38.8   4.1     2    57     6    70     5    71 0.81 4Fe-4S dicluster domain
Fer4_17              PF13534.1     61 seq1826_BIOID50997   -            396     3e-07   30.5   6.3   1   1   1.1e-10     3e-07   30.5   4.4     1    60     8    70     8    71 0.78 4Fe-4S dicluster domain
NLPC_P60             PF00877.14   105 seq1829_BIOID50997   -            257   3.3e-31  107.0   0.0   1   1   8.7e-35     6e-31  106.2   0.0     1   105   139   249   139   249 0.98 NlpC/P60 family
IMS                  PF00817.15   148 seq1830_BIOID50997   -            174   1.6e-39  134.9   0.0   1   1   1.4e-43   1.9e-39  134.7   0.0     1   147     5   150     5   151 0.96 impB/mucB/samB family
Aminotran_1_2        PF00155.16   363 seq1834_BIOID50997   -            390   2.1e-58  197.9   0.0   1   1   1.7e-62   2.4e-58  197.7   0.0     3   360    30   379    28   382 0.94 Aminotransferase class I and II
LacAB_rpiB           PF02502.13   140 seq1835_BIOID50997   -            105   3.4e-11   42.8   0.1   1   1   6.3e-12   8.6e-08   31.8   0.0   102   139    60    97    59    98 0.96 Ribose/Galactose Isomerase
LexA_DNA_bind        PF01726.11    65 seq1838_BIOID50997   -            202   6.6e-32  108.7   0.1   1   1   1.5e-35   1.1e-31  108.1   0.1     1    65     1    65     1    65 0.99 LexA DNA binding domain
Peptidase_S24        PF00717.18    70 seq1838_BIOID50997   -            202   8.9e-17   60.3   0.8   1   1   1.9e-20   1.3e-16   59.8   0.5     1    68   114   180   114   182 0.96 Peptidase S24-like
Ribosomal_S6         PF01250.12    92 seq1839_BIOID50997   -            131   3.4e-33  113.2   0.1   1   1   3.2e-37   4.4e-33  112.8   0.0     1    91     2    91     2    92 0.98 Ribosomal protein S6
Ribosomal_L25p       PF01386.14    88 seq1842_BIOID50997   -             94   3.9e-30  103.6   0.3   1   1   3.2e-34   4.4e-30  103.5   0.2     1    88     4    91     4    91 0.99 Ribosomal L25p family
DUF4113              PF13438.1     75 seq1846_BIOID50997   -            267   1.1e-28   98.7   0.3   1   1   6.6e-32     3e-28   97.4   0.0     1    75   192   266   192   266 0.98 Domain of unknown function (DUF4113)
IMS_C                PF11799.3    137 seq1846_BIOID50997   -            267   5.4e-09   36.4   0.0   1   1   1.7e-12   7.7e-09   35.9   0.0     3   122    59   178    57   189 0.89 impB/mucB/samB family C-terminal
IMS_HHH              PF11798.3     32 seq1846_BIOID50997   -            267   1.5e-07   30.9   0.1   1   1     8e-11   3.7e-07   29.7   0.0     4    32    17    45    14    45 0.92 IMS family HHH motif
PTSIIB_sorb          PF03830.10   151 seq1848_BIOID50997   -            158   2.7e-52  176.5   0.6   1   1   2.2e-56     3e-52  176.3   0.5     1   150     5   154     5   155 0.98 PTS system sorbose subfamily IIB component
[truncated: 1,493,836 more chars]
