# Supplementary material for: A domain sequence approach to pangenomics: applications to Escherichia coli
Source: F1000Res. 2013 May 29;1:19. Originally published 2012 Oct 1. [Version 2] doi: 10.12688/f1000research.1-19.v2 (PMC3901455; doi:10.12688/f1000research.1-19.v2)
Supplement: The 347 text files show the results from scanning each of the fasta-files against the Pfam-A database [file f1000research-1-1101-s0002.tgz › Escherichia_coli_E101_BIOID38935.txt]

#                                                                            --- full sequence --- -------------- this domain -------------   hmm coord   ali coord   env coord
# target name        accession   tlen query name           accession   qlen   E-value  score  bias   #  of  c-Evalue  i-Evalue  score  bias  from    to  from    to  from    to  acc description of target
#------------------- ---------- ----- -------------------- ---------- ----- --------- ------ ----- --- --- --------- --------- ------ ----- ----- ----- ----- ----- ----- ----- ---- ---------------------
TrwB_AAD_bind        PF10412.4    386 seq1_BIOID38935      -            513  3.3e-118  394.5   0.0   1   1  1.2e-121  4.1e-118  394.2   0.0    67   386     1   326     1   326 0.99 Type IV secretion-system coupling protein DNA-binding domain
TraG-D_C             PF12696.2    128 seq1_BIOID38935      -            513   4.9e-18   65.1   0.0   1   1   3.3e-21   1.1e-17   63.9   0.0     1   127   184   306   184   307 0.84 TraM recognition site of TraD and TraG
T4SS-DNA_transf      PF02534.9    469 seq1_BIOID38935      -            513     4e-10   38.7   0.0   1   1   3.6e-12   1.2e-08   33.8   0.0   142   386    37   265    13   293 0.70 Type IV secretory system Conjugative DNA transfer
AAA_10               PF12846.2    328 seq1_BIOID38935      -            513   3.6e-09   36.2   0.0   1   1   2.7e-12   9.2e-09   34.8   0.0   216   320   157   259   145   266 0.87 AAA-like domain
DSBA                 PF01323.15   193 seq4_BIOID38935      -             99   2.2e-12   46.8   0.1   1   1   3.6e-16   2.4e-12   46.6   0.1   108   179     2    72     1    83 0.92 DSBA-like thioredoxin domain
Thioredoxin_4        PF13462.1    163 seq4_BIOID38935      -             99   1.3e-06   28.3   0.0   1   1   2.3e-10   1.6e-06   28.1   0.0    96   156    16    79     2    83 0.75 Thioredoxin
DDE_Tnp_IS66         PF03050.9    271 seq7_BIOID38935      -            152   4.7e-45  153.7   0.2   1   1   3.9e-49   5.4e-45  153.6   0.1    36   155     2   135     1   148 0.97 Transposase IS66 family
rve_2                PF13333.1     52 seq8_BIOID38935      -            116   2.8e-21   75.2   0.8   1   1   8.4e-25   3.8e-21   74.7   0.5     1    48    60   111    60   114 0.95 Integrase core domain
rve_3                PF13683.1     67 seq8_BIOID38935      -            116   1.2e-16   59.8   0.0   1   1   4.1e-20   1.8e-16   59.2   0.0     2    67    42   107    41   107 0.98 Integrase core domain
rve                  PF00665.21   120 seq8_BIOID38935      -            116   8.4e-15   54.8   0.0   1   1   2.2e-18     1e-14   54.5   0.0    54   120     4    70     1    70 0.88 Integrase core domain
PapB                 PF03333.8     91 seq12_BIOID38935     -            126   4.9e-27   93.4   0.1   1   1   4.5e-31   6.1e-27   93.1   0.1    11    89    28   106    16   108 0.94 Adhesin biosynthesis transcription regulatory protein
rve                  PF00665.21   120 seq14_BIOID38935     -            323   2.3e-20   72.7   0.0   1   1   1.9e-23   4.3e-20   71.9   0.0     2   120   130   241   129   241 0.89 Integrase core domain
rve_3                PF13683.1     67 seq14_BIOID38935     -            323     2e-19   68.7   0.2   1   1   1.6e-22   3.7e-19   67.9   0.1     2    67   213   277   212   277 0.98 Integrase core domain
HTH_28               PF13518.1     52 seq14_BIOID38935     -            323   1.3e-12   47.3   0.7   1   1   5.6e-16   1.3e-12   47.3   0.5     1    52     7    58     7    58 0.99 Helix-turn-helix domain
HTH_32               PF13565.1     77 seq14_BIOID38935     -            323   5.5e-10   39.7   3.3   1   1   6.1e-13   1.4e-09   38.4   0.6     1    77    34   108    34   108 0.81 Homeodomain-like domain
HTH_29               PF13551.1    113 seq14_BIOID38935     -            323   8.1e-09   35.4   1.2   1   1     1e-11   2.3e-08   34.0   0.4     1   109     8   108     8   112 0.77 Winged helix-turn helix
LZ_Tnp_IS481         PF13011.1     85 seq14_BIOID38935     -            323   2.6e-05   24.3   0.1   1   1   2.5e-08   5.7e-05   23.2   0.1    31    70    24    63    11    78 0.88 leucine-zipper of insertion element IS481
rve_2                PF13333.1     52 seq17_BIOID38935     -             70   7.7e-22   77.0   0.8   1   1   1.3e-25     9e-22   76.7   0.5     1    48    14    65    14    68 0.95 Integrase core domain
rve_3                PF13683.1     67 seq17_BIOID38935     -             70   1.5e-15   56.3   0.0   1   1   2.4e-19   1.7e-15   56.1   0.0     7    67     1    61     1    61 0.98 Integrase core domain
IstB_IS21            PF01695.12   178 seq18_BIOID38935     -             61   3.3e-10   39.5   0.1   1   1   2.9e-14     4e-10   39.2   0.0   143   178     1    37     1    37 0.95 IstB-like ATP binding protein
Ail_Lom              PF06316.6    199 seq22_BIOID38935     -            199  8.5e-123  407.1   5.1   1   1  2.1e-126  9.4e-123  407.0   3.5     1   199     1   199     1   199 1.00 Enterobacterial Ail/Lom protein
OMP_b-brl            PF13505.1    176 seq22_BIOID38935     -            199   2.6e-26   92.4   5.6   1   1   7.2e-30   3.3e-26   92.1   3.9     2   176    11   199     8   199 0.87 Outer membrane protein beta-barrel domain
OmpA_membrane        PF01389.12   183 seq22_BIOID38935     -            199   0.00018   20.9   0.2   1   1   6.2e-08   0.00028   20.3   0.1    14   148    23   178    17   181 0.79 OmpA-like transmembrane domain
HTH_Tnp_1            PF01527.15    76 seq30_BIOID38935     -            100   9.3e-11   41.4   0.6   1   1   1.7e-14   1.2e-10   41.1   0.4     1    76     1    76     1    76 0.91 Transposase
HTH_28               PF13518.1     52 seq30_BIOID38935     -            100   5.8e-05   22.8   0.0   1   1   1.3e-08   9.2e-05   22.2   0.0     1    38    10    48    10    58 0.88 Helix-turn-helix domain
Transposase_mut      PF00872.13   381 seq32_BIOID38935     -            182   2.3e-47  161.2   0.1   1   1     4e-51   2.8e-47  160.9   0.1   229   379     5   155     2   157 0.98 Transposase, Mutator family
MULE                 PF10551.4     93 seq32_BIOID38935     -            182   2.9e-05   24.0   0.0   1   1     1e-08     7e-05   22.8   0.0    59    91     6    38     2    40 0.93 MULE transposase domain
Phage_fiber_2        PF03406.8     44 seq33_BIOID38935     -            677   2.1e-21   75.1   6.7   1   1   4.7e-25   2.1e-21   75.1   4.6     1    44     7    50     7    50 0.98 Phage tail fibre repeat
Collar               PF07484.7     57 seq33_BIOID38935     -            677   6.5e-12   44.9   0.2   1   1   4.7e-15   2.1e-11   43.2   0.1     1    56   452   498   452   499 0.97 Phage Tail Collar Domain
Phage_fiber          PF03335.8     14 seq33_BIOID38935     -            677   1.2e-05   24.1  59.5   1   6   0.00027       1.2    8.9   1.5     1    14   515   528   515   528 0.88 Phage tail fibre repeat
Phage_fiber          PF03335.8     14 seq33_BIOID38935     -            677   1.2e-05   24.1  59.5   2   6   1.3e-05     0.059   12.9   2.5     1    14   547   560   547   560 0.94 Phage tail fibre repeat
Phage_fiber          PF03335.8     14 seq33_BIOID38935     -            677   1.2e-05   24.1  59.5   3   6   0.00013      0.57    9.9   1.8     1    14   612   625   612   625 0.88 Phage tail fibre repeat
Phage_fiber          PF03335.8     14 seq33_BIOID38935     -            677   1.2e-05   24.1  59.5   4   6   0.00026       1.2    8.9   1.7     2    12   627   637   626   638 0.89 Phage tail fibre repeat
Phage_fiber          PF03335.8     14 seq33_BIOID38935     -            677   1.2e-05   24.1  59.5   5   6   0.00022         1    9.1   0.8     2    11   636   645   635   646 0.86 Phage tail fibre repeat
Phage_fiber          PF03335.8     14 seq33_BIOID38935     -            677   1.2e-05   24.1  59.5   6   6   0.00026       1.2    8.9   0.9     2    13   645   656   644   657 0.87 Phage tail fibre repeat
PfkB                 PF00294.19   301 seq35_BIOID38935     -            358   2.2e-69  233.8   0.0   1   1     2e-73   2.7e-69  233.5   0.0     2   297    52   352    51   356 0.97 pfkB family carbohydrate kinase
Hexapep              PF00132.19    36 seq38_BIOID38935     -            293   3.4e-18   64.1   7.9   1   3   2.9e-09   3.9e-05   22.8   0.1     2    36   122   156   121   156 0.96 Bacterial transferase hexapeptide (six repeats)
Hexapep              PF00132.19    36 seq38_BIOID38935     -            293   3.4e-18   64.1   7.9   2   3   2.3e-10   3.1e-06   26.3   0.7     3    33   191   220   189   221 0.94 Bacterial transferase hexapeptide (six repeats)
Hexapep              PF00132.19    36 seq38_BIOID38935     -            293   3.4e-18   64.1   7.9   3   3   1.8e-11   2.5e-07   29.7   0.6     1    34   206   239   206   241 0.95 Bacterial transferase hexapeptide (six repeats)
DUF606               PF04657.8    138 seq39_BIOID38935     -             81   2.1e-14   53.6   8.7   1   1   1.7e-18   2.3e-14   53.5   6.0    64   138     2    75     1    75 0.98 Protein of unknown function, DUF606
Peptidase_M48        PF01435.13   226 seq40_BIOID38935     -            252   3.7e-27   95.2   0.3   1   1   3.4e-31   4.7e-27   94.9   0.2     5   226    40   241    36   241 0.89 Peptidase family M48
DUF1971              PF09313.6     82 seq42_BIOID38935     -             74   1.2e-14   53.6   0.0   1   1   1.2e-18   1.6e-14   53.2   0.0    32    82     1    52     1    52 0.97 Domain of unknown function (DUF1971)
Sulfatase            PF00884.18   379 seq43_BIOID38935     -            398   1.7e-19   70.0   0.6   1   1     3e-23     2e-19   69.7   0.4   148   378    70   363     4   364 0.75 Sulfatase
Phosphodiest         PF01663.17   364 seq43_BIOID38935     -            398   2.1e-05   23.9   0.3   1   1   4.5e-08   0.00031   20.0   0.1   204   245   137   186    63   214 0.79 Type I phosphodiesterase / nucleotide pyrophosphatase
HTH_Tnp_1            PF01527.15    76 seq44_BIOID38935     -            225   1.8e-24   85.3   0.0   1   1   1.5e-24     5e-21   74.3   0.0     2    71    95   168    94   173 0.89 Transposase
HTH_28               PF13518.1     52 seq44_BIOID38935     -            225   9.2e-11   41.3   0.0   1   1   1.4e-08   4.9e-05   23.0   0.0     9    42    24    57    18    63 0.86 Helix-turn-helix domain
HTH_28               PF13518.1     52 seq45_BIOID38935     -            173   5.7e-23   80.3   0.3   1   2   2.2e-13   5.9e-10   38.8   0.0     1    49    10    59    10    61 0.93 Helix-turn-helix domain
HTH_28               PF13518.1     52 seq45_BIOID38935     -            173   5.7e-23   80.3   0.3   2   2   1.3e-13   3.7e-10   39.4   0.1     2    47    68   115    67   121 0.93 Helix-turn-helix domain
HTH_23               PF13384.1     50 seq45_BIOID38935     -            173   4.8e-11   41.8   0.6   1   1   1.4e-09   3.9e-06   26.2   0.0     5    49     9    54     6    55 0.88 Homeodomain-like domain
Fimbrial             PF00419.15   145 seq47_BIOID38935     -            180   1.7e-05   24.9   0.2   1   1   2.5e-09   3.4e-05   23.9   0.2     4   142    37   177    34   179 0.76 Fimbrial protein
EAL                  PF00563.15   236 seq50_BIOID38935     -            255   7.6e-29  100.7   0.0   1   1     7e-33   9.5e-29  100.4   0.0    13   236    30   242    17   242 0.82 EAL domain
Antitoxin-MazE       PF04014.13    47 seq51_BIOID38935     -             76   2.2e-09   36.7   0.1   1   1   2.1e-13   2.8e-09   36.3   0.1     1    43     7    52     7    56 0.89 Antidote-toxin recognition MazE
MurB_C               PF02873.11   105 seq53_BIOID38935     -            342   5.1e-42  141.7   0.0   1   1   1.3e-45   9.1e-42  140.9   0.0     1   105   203   330   203   330 0.99 UDP-N-acetylenolpyruvoylglucosamine reductase, C-terminal domain
FAD_binding_4        PF01565.18   139 seq53_BIOID38935     -            342   2.3e-27   95.0   0.0   1   1   2.7e-30   1.8e-26   92.1   0.0     2   138    18   149    17   150 0.91 FAD binding domain
rve                  PF00665.21   120 seq54_BIOID38935     -            432   5.9e-12   45.6   0.0   1   1     8e-16   1.1e-11   44.7   0.0     2   120   123   256   122   256 0.91 Integrase core domain
DUF1869              PF08956.5     60 seq59_BIOID38935     -             60   3.9e-37  125.5   2.8   1   1   3.1e-41   4.2e-37  125.4   2.0     1    60     1    60     1    60 0.99 Domain of unknown function (DUF1869)
Sugar_tr             PF00083.19   451 seq64_BIOID38935     -            459   3.4e-39  134.5  36.5   1   2   1.5e-31   6.7e-28   97.3   6.3     3   194    51   248    49   250 0.90 Sugar (and other) transporter
Sugar_tr             PF00083.19   451 seq64_BIOID38935     -            459   3.4e-39  134.5  36.5   2   2   4.9e-16   2.3e-12   46.1  12.5   225   433   250   448   241   458 0.70 Sugar (and other) transporter
MFS_1                PF07690.11   354 seq64_BIOID38935     -            459   8.3e-31  106.8  61.3   1   1     2e-30   8.9e-27   93.6  23.8    31   347    89   409    55   416 0.77 Major Facilitator Superfamily
MFS_2                PF13347.1    427 seq64_BIOID38935     -            459   7.8e-07   27.7  23.8   1   1   1.7e-10   7.8e-07   27.7  16.5    53   335   102   384    66   396 0.72 MFS/sugar transport protein
Transketolase_N      PF00456.16   333 seq65_BIOID38935     -            663    4e-170  564.8   0.1   1   1  1.7e-173  5.7e-170  564.3   0.1     2   333     4   334     3   334 1.00 Transketolase, thiamine diphosphate binding domain
Transket_pyr         PF02779.19   178 seq65_BIOID38935     -            663   1.4e-44  151.6   0.4   1   1   9.7e-48   3.3e-44  150.3   0.0     2   176   354   524   353   526 0.96 Transketolase, pyrimidine binding domain
Transketolase_C      PF02780.15   124 seq65_BIOID38935     -            663   5.5e-17   61.7   0.1   1   1   3.5e-20   1.2e-16   60.6   0.1     1   124   540   655   540   655 0.93 Transketolase, C-terminal domain
DXP_synthase_N       PF13292.1    270 seq65_BIOID38935     -            663   8.8e-09   34.5   0.0   1   1   8.6e-09   2.9e-05   23.0   0.0    18   179     4   193     1   199 0.80 1-deoxy-D-xylulose-5-phosphate synthase
PIN                  PF01850.16   121 seq68_BIOID38935     -            133   2.1e-12   47.3   0.0   1   1   1.7e-16   2.3e-12   47.1   0.0     2   119     1   124     1   126 0.93 PIN domain
TraB                 PF01963.12   259 seq69_BIOID38935     -            264   1.1e-41  142.9   0.2   1   1   9.6e-46   1.3e-41  142.6   0.2     8   250    30   264    21   264 0.95 TraB family
ADH_zinc_N           PF00107.21   130 seq70_BIOID38935     -            330   4.3e-23   81.1   0.6   1   1   1.6e-26   7.4e-23   80.4   0.4     2   115   158   270   157   289 0.95 Zinc-binding dehydrogenase
ADH_zinc_N_2         PF13602.1    127 seq70_BIOID38935     -            330   3.8e-18   66.4   0.6   1   1   1.9e-21   8.8e-18   65.3   0.1     2   127   190   327   189   327 0.80 Zinc-binding dehydrogenase
ADH_N                PF08240.7    109 seq70_BIOID38935     -            330   1.3e-10   40.8   0.0   1   1     6e-14   2.7e-10   39.8   0.0     2    65    29    92    28   113 0.96 Alcohol dehydrogenase GroES-like domain
phage_tail_N         PF08400.5    134 seq71_BIOID38935     -            107   1.4e-51  173.6   0.1   1   1   2.2e-55   1.5e-51  173.4   0.0     1   106     1   106     1   107 0.99 Prophage tail fibre N-terminal
CarboxypepD_reg      PF13620.1     82 seq71_BIOID38935     -            107   1.5e-08   34.4   0.2   1   1   2.8e-12   1.9e-08   34.0   0.1     1    74     4    82     4    89 0.81 Carboxypeptidase regulatory-like domain
Trp_Tyr_perm         PF03222.8    394 seq72_BIOID38935     -            444   1.7e-05   23.6  36.0   1   1   2.1e-09   2.9e-05   22.9  25.0     7   374    42   425    38   437 0.76 Tryptophan/tyrosine permease family
AICARFT_IMPCHas      PF01808.13   315 seq73_BIOID38935     -            529  4.8e-147  488.9   5.0   1   1  8.8e-151    6e-147  488.6   3.5     1   315   137   461   137   461 0.99 AICARFT/IMPCHase bienzyme
MGS                  PF02142.17    95 seq73_BIOID38935     -            529   5.7e-32  109.4   0.0   1   1   1.9e-35   1.3e-31  108.2   0.0     1    95    19   132    19   132 0.99 MGS-like domain
rve                  PF00665.21   120 seq76_BIOID38935     -            283   3.1e-28   98.1   0.0   1   1   1.8e-31   4.8e-28   97.5   0.0     2   120   118   234   117   234 0.97 Integrase core domain
rve_2                PF13333.1     52 seq76_BIOID38935     -            283   2.3e-21   75.4   1.4   1   1   2.1e-24   5.7e-21   74.2   1.0     1    51   224   278   224   279 0.96 Integrase core domain
rve_3                PF13683.1     67 seq76_BIOID38935     -            283   2.7e-16   58.7   0.0   1   1   3.5e-19   9.4e-16   56.9   0.0     1    67   205   271   205   271 0.98 Integrase core domain
HTH_21               PF13276.1     60 seq76_BIOID38935     -            283     2e-14   53.1   4.6   1   1   7.4e-18     2e-14   53.1   3.2     6    60    43    96    38    97 0.90 HTH-like domain
DDE_Tnp_IS240        PF13610.1    140 seq76_BIOID38935     -            283   5.9e-10   39.1   0.1   1   1   3.7e-13     1e-09   38.3   0.0     2   137   123   261   122   264 0.92 DDE domain
TnpB_IS66            PF05717.8    108 seq82_BIOID38935     -            115   2.2e-43  145.9   0.0   1   1   1.8e-47   2.5e-43  145.8   0.0     2   106     7   109     6   111 0.96 IS66 Orf2 like protein
DUF4158              PF13700.1    166 seq83_BIOID38935     -            347   2.6e-52  176.5   0.0   1   1   3.8e-56   5.2e-52  175.5   0.0     1   165     6   169     6   170 0.99 Domain of unknown function (DUF4158)
Na_H_antiport_1      PF06965.7    378 seq85_BIOID38935     -            388  1.1e-165  550.8  29.2   1   1  9.6e-170  1.3e-165  550.6  20.2     2   378     5   380     4   380 0.99 Na+/H+ antiporter 1
DUF3672              PF12421.3    136 seq90_BIOID38935     -            276   4.4e-38  130.3   1.6   1   1     1e-41   6.9e-38  129.7   1.1     1   135    88   237    88   238 0.94 Fibronectin type III protein
DUF1983              PF09327.6     81 seq90_BIOID38935     -            276   3.5e-23   81.2   0.1   1   1   1.6e-26   1.1e-22   79.6   0.1    18    81     1    64     1    64 0.99 Domain of unknown function (DUF1983)
Usher                PF00577.15   552 seq91_BIOID38935     -            814  1.2e-154  515.9  24.1   1   1  2.2e-158  1.5e-154  515.6  16.7     1   552   186   731   186   731 0.95 Type VII secretion system (T7SS), usher protein
PapC_N               PF13954.1    146 seq91_BIOID38935     -            814   1.8e-34  118.2   0.2   1   1   5.7e-38   3.9e-34  117.2   0.1     2   145    38   175    37   176 0.92 PapC N-terminal domain
AsmA                 PF05170.9    604 seq95_BIOID38935     -            691  4.3e-172  573.7   0.0   1   1  7.4e-176    5e-172  573.5   0.0     1   603     6   587     6   588 0.99 AsmA family
AsmA_2               PF13502.1    220 seq95_BIOID38935     -            691   9.7e-28   96.8   3.3   1   1   5.3e-30   3.6e-26   91.7   1.0     2   220   438   640   437   640 0.89 AsmA-like C-terminal region
Pertactin            PF03212.9    121 seq98_BIOID38935     -            863   5.3e-46  155.1   3.2   1   1   7.8e-50   5.3e-46  155.1   2.2     1   120   430   555   430   556 0.97 Pertactin
Autotransporter      PF03797.14   265 seq98_BIOID38935     -            863   1.5e-44  152.2  22.3   1   1   2.2e-48   1.5e-44  152.2  15.4     3   262   598   846   596   849 0.97 Autotransporter beta-domain
HTH_Tnp_IS66         PF13005.2     59 seq101_BIOID38935    -            239   2.5e-19   68.7   1.9   1   1     9e-23   4.1e-19   68.0   1.3     2    59   120   175   119   175 0.97 putative Helix-turn-helix domain of transposase IS66
LZ_Tnp_IS66          PF13007.2     78 seq101_BIOID38935    -            239   3.1e-11   43.6   4.0   1   1   1.6e-14   7.3e-11   42.4   2.8     2    77    39   116    38   117 0.73 Transposase C of IS166 homeodomain
DDE_Tnp_IS66         PF03050.9    271 seq101_BIOID38935    -            239   1.3e-05   24.4   1.0   1   1   8.3e-09   3.8e-05   22.9   0.0     1    29   181   209   181   214 0.92 Transposase IS66 family
BOF                  PF04076.8    103 seq102_BIOID38935    -            128   2.9e-35  120.0   0.9   1   1   2.6e-39   3.5e-35  119.8   0.6     9   102    30   125    23   126 0.94 Bacterial OB fold (BOF) protein
TrwC                 PF08751.6    297 seq103_BIOID38935    -           1764     6e-85  285.1   1.1   1   1     5e-88   1.7e-84  283.6   0.8     3   296     5   284     3   285 0.96 TrwC relaxase
TraI                 PF07057.6    126 seq103_BIOID38935    -           1764   1.4e-56  189.7   0.2   1   1   4.1e-59   1.4e-55  186.5   0.1     1   126  1438  1562  1438  1562 0.99 DNA helicase TraI
AAA_30               PF13604.1    196 seq103_BIOID38935    -           1764   1.2e-41  142.3   3.2   1   1   3.5e-45   1.2e-41  142.3   2.2     2   189   971  1161   970  1167 0.92 AAA domain
BPL_LplA_LipB        PF03099.14   125 seq106_BIOID38935    -            321   5.1e-21   74.8   0.0   1   1   1.7e-24   7.6e-21   74.2   0.0     4   125    86   208    83   208 0.89 Biotin/lipoate A/B protein ligase family
HTH_11               PF08279.7     55 seq106_BIOID38935    -            321   8.4e-13   47.6   0.0   1   1   4.4e-16     2e-12   46.4   0.0     4    54     9    58     8    59 0.92 HTH domain
BPL_C                PF02237.12    48 seq106_BIOID38935    -            321   1.6e-11   43.5   0.2   1   1   8.9e-15   4.1e-11   42.2   0.1     1    48   271   317   271   317 0.97 Biotin protein ligase C terminal domain
DUF413               PF04219.7     94 seq107_BIOID38935    -            112   1.5e-38  130.2   0.1   1   1   1.4e-42   1.9e-38  129.9   0.1     1    90    10    99    10   102 0.97 Protein of unknown function, DUF
SLT                  PF01464.15   121 seq110_BIOID38935    -            166   3.8e-27   94.0   0.1   1   1   3.5e-31   4.7e-27   93.7   0.1     1   118    35   151    35   155 0.96 Transglycosylase SLT domain
DUF1040              PF06288.8     86 seq114_BIOID38935    -             89   1.6e-46  156.3   0.5   1   1   1.3e-50   1.8e-46  156.2   0.3     1    86     1    86     1    86 1.00 Protein of unknown function (DUF1040)
Gp_dh_C              PF02800.15   157 seq119_BIOID38935    -            333     2e-60  202.6   0.1   1   1   4.8e-64   3.3e-60  201.9   0.1     1   157   155   313   155   313 0.98 Glyceraldehyde 3-phosphate dehydrogenase, C-terminal domain
Gp_dh_N              PF00044.19   151 seq119_BIOID38935    -            333   1.3e-52  177.6   0.0   1   1   3.7e-56   2.5e-52  176.7   0.0     2   151     3   150     2   150 0.98 Glyceraldehyde 3-phosphate dehydrogenase, NAD binding domain
HOK_GEF              PF01848.11    43 seq124_BIOID38935    -             50   2.4e-18   65.0   1.6   1   1   1.9e-22   2.6e-18   64.9   1.1     1    43     4    46     4    46 0.99 Hok/gef family
Cupin_2              PF07883.6     71 seq125_BIOID38935    -            200     3e-13   48.9   0.1   1   1   1.3e-16   4.4e-13   48.4   0.0     2    70   125   194   124   195 0.95 Cupin domain
HTH_19               PF12844.2     64 seq125_BIOID38935    -            200   2.7e-10   40.0   0.0   1   1   1.2e-13   4.3e-10   39.3   0.0     2    60    24    82    23    84 0.95 Helix-turn-helix domain
HTH_3                PF01381.17    55 seq125_BIOID38935    -            200   2.5e-10   39.9   0.0   1   1   1.2e-13   4.2e-10   39.1   0.0     1    55    26    80    26    80 0.97 Helix-turn-helix
HTH_31               PF13560.1     64 seq125_BIOID38935    -            200   2.8e-08   33.7   0.0   1   1   1.3e-11   4.3e-08   33.1   0.0     3    60    23    79    21    83 0.94 Helix-turn-helix domain
Nramp                PF01566.13   357 seq126_BIOID38935    -            412    3e-127  424.1  30.6   1   1  3.3e-131  4.6e-127  423.5  21.2     1   357    38   384    38   384 0.98 Natural resistance-associated macrophage protein
Sugar_tr             PF00083.19   451 seq130_BIOID38935    -            438   2.3e-27   95.5  34.3   1   1   4.4e-29     2e-25   89.1  23.8     6   417    27   407    23   432 0.75 Sugar (and other) transporter
MFS_1                PF07690.11   354 seq130_BIOID38935    -            438   4.1e-27   94.7  51.8   1   2   2.4e-19   1.1e-15   57.1  17.3    38   258    70   296    27   302 0.69 Major Facilitator Superfamily
MFS_1                PF07690.11   354 seq130_BIOID38935    -            438   4.1e-27   94.7  51.8   2   2   8.9e-15   4.1e-11   42.1  16.5    22   172   276   430   264   437 0.78 Major Facilitator Superfamily
MFS_2                PF13347.1    427 seq130_BIOID38935    -            438   8.6e-09   34.1   9.6   1   1   1.9e-12   8.6e-09   34.1   6.7   153   343   173   372   147   382 0.75 MFS/sugar transport protein
APH                  PF01636.18   239 seq131_BIOID38935    -            328   1.6e-41  142.5   1.8   1   1   3.7e-45   2.5e-41  141.8   1.2     2   232    31   259    30   269 0.84 Phosphotransferase enzyme family
EcKinase             PF02958.15   293 seq131_BIOID38935    -            328   0.00012   21.2   0.0   1   1   3.1e-08   0.00021   20.4   0.0   197   280   176   252   149   257 0.79 Ecdysteroid kinase
IstB_IS21            PF01695.12   178 seq133_BIOID38935    -            251   4.7e-53  179.1   0.0   1   1   1.3e-56   5.9e-53  178.8   0.0     3   176    56   230    54   232 0.98 IstB-like ATP binding protein
Bac_DnaA             PF00308.13   219 seq133_BIOID38935    -            251   2.5e-07   30.4   0.0   1   1   7.8e-11   3.6e-07   29.9   0.0    37   138   104   202    80   209 0.89 Bacterial dnaA  protein
DUF815               PF05673.8    250 seq133_BIOID38935    -            251   1.7e-05   23.7   0.0   1   1   4.8e-09   2.2e-05   23.4   0.0    38   124    89   179    53   203 0.68 Protein of unknown function (DUF815)
Cation_efflux        PF01545.16   285 seq134_BIOID38935    -            291   1.5e-74  250.4   8.1   1   1   1.3e-78   1.8e-74  250.2   5.6     3   280     2   270     1   274 0.97 Cation efflux family
Peptidase_S9         PF00326.16   213 seq142_BIOID38935    -            369   2.2e-11   43.2   0.0   1   1   1.2e-14   4.1e-11   42.3   0.0     5   173   163   312   158   336 0.81 Prolyl oligopeptidase family
Abhydrolase_5        PF12695.2    142 seq142_BIOID38935    -            369   2.6e-10   40.1   0.0   1   1   1.3e-13   4.4e-10   39.3   0.0    11   142   157   328   136   328 0.81 Alpha/beta hydrolase family
Abhydrolase_6        PF12697.2    228 seq142_BIOID38935    -            369   5.7e-07   29.5   0.0   1   1   4.5e-09   1.5e-05   24.8   0.0    18   215   165   327   142   332 0.66 Alpha/beta hydrolase family
DDE_Tnp_Tn3          PF01526.12   388 seq143_BIOID38935    -            919  1.5e-148  494.4   0.1   1   1  3.1e-152  2.1e-148  493.9   0.0     1   388   506   893   506   893 0.99 Tn3 transposase DDE domain
DUF4158              PF13700.1    166 seq143_BIOID38935    -            919   4.7e-21   74.8   0.7   1   1   2.8e-24   1.9e-20   72.8   0.1    72   166     2    97     1    97 0.97 Domain of unknown function (DUF4158)
NAD-GH               PF10712.4    576 seq144_BIOID38935    -            452  1.8e-196  653.8  15.2   1   1  1.5e-200    2e-196  653.6  10.5   141   576     1   439     1   439 1.00 NAD-specific glutamate dehydrogenase
HTH_1                PF00126.22    60 seq146_BIOID38935    -            301   5.1e-16   58.0   0.0   1   1   1.5e-19     1e-15   57.0   0.0     2    60     9    67     8    67 0.97 Bacterial regulatory helix-turn-helix protein, lysR family
LysR_substrate       PF03466.15   209 seq146_BIOID38935    -            301   1.4e-11   43.8   0.0   1   1   2.7e-15   1.9e-11   43.3   0.0     9   200    98   287    92   290 0.94 LysR substrate binding domain
Caudo_TAP            PF02413.12   130 seq147_BIOID38935    -            191   1.4e-37  128.6   0.7   1   1   1.3e-41   1.8e-37  128.2   0.5     1   129    72   191    72   191 0.98 Caudovirales tail fibre assembly protein
Iso_dh               PF00180.15   348 seq151_BIOID38935    -            361   1.2e-86  290.7   0.0   1   1     1e-90   1.4e-86  290.4   0.0     1   347     6   354     6   355 0.93 Isocitrate/isopropylmalate dehydrogenase
GARS_A               PF01071.14   194 seq154_BIOID38935    -            429   6.6e-87  289.9   0.1   1   1   4.7e-90   9.1e-87  289.5   0.1     1   194   103   296   103   296 0.99 Phosphoribosylglycinamide synthetase, ATP-grasp (A) domain
GARS_N               PF02844.10   100 seq154_BIOID38935    -            429     1e-38  131.6   0.2   1   1     1e-41     2e-38  130.7   0.1     1   100     1   102     1   102 0.95 Phosphoribosylglycinamide synthetase, N domain
GARS_C               PF02843.11    93 seq154_BIOID38935    -            429   1.1e-29  102.3   0.1   1   1   3.5e-32   6.9e-29   99.7   0.0     1    92   330   423   330   424 0.94 Phosphoribosylglycinamide synthetase, C domain
ATP-grasp_4          PF13535.1    184 seq154_BIOID38935    -            429     6e-15   55.3   0.0   1   1   6.9e-18   1.4e-14   54.2   0.0     5   180   105   292   103   293 0.78 ATP-grasp domain
ATP-grasp_3          PF02655.9    161 seq154_BIOID38935    -            429   1.5e-07   31.2   0.0   1   1   1.3e-10   2.6e-07   30.5   0.0     3   158   104   291   103   294 0.77 ATP-grasp domain
CPSase_L_D2          PF02786.12   211 seq154_BIOID38935    -            429     1e-05   24.8   0.0   1   1   9.8e-09   1.9e-05   23.9   0.0     6   179   109   290   104   294 0.69 Carbamoyl-phosphate synthase L chain, ATP binding domain
ATP-grasp            PF02222.17   172 seq154_BIOID38935    -            429   8.2e-05   21.9   0.0   1   1   6.7e-08   0.00013   21.2   0.0     2    83   113   200   112   223 0.84 ATP-grasp domain
Polyketide_cyc       PF03364.15   130 seq160_BIOID38935    -            158   1.1e-31  109.3   0.0   1   1   1.9e-35   1.3e-31  109.1   0.0     1   130    23   148    23   148 0.99 Polyketide cyclase / dehydrase and lipid transport
Polyketide_cyc2      PF10604.4    139 seq160_BIOID38935    -            158   8.5e-11   42.0   0.0   1   1   1.5e-14     1e-10   41.7   0.0     1   128    14   145    14   154 0.74 Polyketide cyclase / dehydrase and lipid transport
HTH_Tnp_1            PF01527.15    76 seq163_BIOID38935    -             73   6.4e-18   64.3   0.0   1   1   2.2e-21   7.4e-18   64.1   0.0     1    70     1    66     1    71 0.96 Transposase
HTH_28               PF13518.1     52 seq163_BIOID38935    -             73   9.1e-09   35.0   0.0   1   1   3.5e-12   1.2e-08   34.6   0.0     5    46    14    55    10    59 0.91 Helix-turn-helix domain
HTH_23               PF13384.1     50 seq163_BIOID38935    -             73     6e-08   31.9   0.0   1   1   2.7e-11   9.2e-08   31.3   0.0     8    46    12    50     5    57 0.80 Homeodomain-like domain
HTH_29               PF13551.1    113 seq163_BIOID38935    -             73   3.5e-07   30.2   0.1   1   1   1.5e-10   5.1e-07   29.6   0.0     4    48    14    56    11    72 0.85 Winged helix-turn helix
DUF333               PF03891.10    50 seq164_BIOID38935    -             84   9.5e-21   73.2   0.1   1   1   8.5e-25   1.2e-20   72.9   0.0     1    50    31    79    31    79 0.98 Domain of unknown function (DUF333)
Sulfatase            PF00884.18   379 seq168_BIOID38935    -            577   1.9e-43  148.8   6.2   1   1   3.7e-47   2.5e-43  148.4   4.3     2   324   238   537   237   567 0.91 Sulfatase
DUF1705              PF08019.7    156 seq168_BIOID38935    -            577   7.6e-05   22.1   7.5   1   1     2e-08   0.00014   21.2   5.2     7   149    56   206    50   211 0.55 Domain of unknown function (DUF1705)
TraT                 PF05818.7    215 seq173_BIOID38935    -            241   1.1e-88  296.1  10.7   1   1   9.1e-93   1.2e-88  295.9   7.4     1   215    30   241    30   241 0.99 Enterobacterial TraT complement resistance protein
DSBA                 PF01323.15   193 seq180_BIOID38935    -            208   6.8e-32  110.4   3.3   1   1   7.9e-35   5.4e-31  107.5   2.3     1   192    40   197    40   198 0.95 DSBA-like thioredoxin domain
Thioredoxin_4        PF13462.1    163 seq180_BIOID38935    -            208   4.4e-10   39.7   0.0   1   1   9.2e-14   6.3e-10   39.1   0.0    16   149    40   180    33   191 0.69 Thioredoxin
HTH_Tnp_1            PF01527.15    76 seq181_BIOID38935    -            141   5.2e-18   64.6   0.3   1   1   1.4e-21   9.6e-18   63.8   0.1     2    53     9    61     8    97 0.78 Transposase
HTH_23               PF13384.1     50 seq181_BIOID38935    -            141   2.1e-07   30.2   0.0   1   1   5.9e-11     4e-07   29.3   0.0     6    45    18    58    13    64 0.89 Homeodomain-like domain
DDE_Tnp_Tn3          PF01526.12   388 seq182_BIOID38935    -            567  2.3e-144  480.6   0.0   1   1  2.1e-148  2.8e-144  480.3   0.0     1   388   170   559   170   559 1.00 Tn3 transposase DDE domain
Ub-RnfH              PF03658.9     84 seq184_BIOID38935    -             96   1.8e-38  130.1   0.1   1   1   1.5e-42     2e-38  130.0   0.1     1    84     5    88     5    88 0.99 RnfH family Ubiquitin
DUF1323              PF07037.6    122 seq186_BIOID38935    -            119   9.2e-49  164.5   0.0   1   1   8.9e-53   1.2e-48  164.1   0.0     1   122     6   118     6   118 0.94 Putative transcription regulator (DUF1323)
AMNp_N               PF10423.4    160 seq189_BIOID38935    -            519   1.2e-50  171.1   0.1   1   1   2.6e-54   1.8e-50  170.5   0.0     2   158    47   205    46   207 0.96 Bacterial AMP nucleoside phosphorylase N-terminus
PNP_UDP_1            PF01048.15   234 seq189_BIOID38935    -            519   5.3e-20   71.2   0.0   1   1   1.2e-23   8.5e-20   70.6   0.0    33   200   297   464   264   487 0.83 Phosphorylase superfamily
TnpB_IS66            PF05717.8    108 seq191_BIOID38935    -            116     2e-40  136.4   0.0   1   1   1.6e-44   2.2e-40  136.2   0.0     2   104     7   107     6   111 0.97 IS66 Orf2 like protein
Glyco_transf_9       PF01075.12   247 seq196_BIOID38935    -            409   2.6e-07   30.0   0.0   1   1   3.2e-11   4.4e-07   29.2   0.0   103   208   214   317   196   336 0.85 Glycosyltransferase family 9 (heptosyltransferase)
DUF1323              PF07037.6    122 seq199_BIOID38935    -            130   1.2e-53  180.2   0.0   1   1   3.1e-57   1.4e-53  180.1   0.0     1   122     8   129     8   129 0.99 Putative transcription regulator (DUF1323)
HTH_17               PF12728.2     51 seq199_BIOID38935    -            130   2.3e-08   34.0   0.0   1   1   1.2e-11   5.5e-08   32.8   0.0     2    38     8    49     8    52 0.82 Helix-turn-helix domain
Pili_assembly_N      PF00345.15   122 seq200_BIOID38935    -            237   7.1e-38  129.0   0.0   1   1   1.8e-41   1.2e-37  128.2   0.0     2   121    32   149    31   150 0.91 Gram-negative pili assembly chaperone, N-terminal domain
Pili_assembly_C      PF02753.12    68 seq200_BIOID38935    -            237   1.7e-14   53.2   0.2   1   1   5.5e-18   3.7e-14   52.1   0.1     2    65   170   233   169   235 0.88 Gram-negative pili assembly chaperone, C-terminal domain
DUF945               PF06097.6    459 seq202_BIOID38935    -            490    4e-106  355.4  12.1   1   1  3.5e-110  4.7e-106  355.1   8.4     3   459    18   481    16   481 0.98 Bacterial protein of unknown function (DUF945)
Esterase             PF00756.15   251 seq203_BIOID38935    -            400   4.4e-49  167.0   0.0   1   1   6.5e-53   4.4e-49  167.0   0.0     1   251   172   391   172   391 0.98 Putative esterase
DUF3327              PF11806.3    122 seq203_BIOID38935    -            400   2.9e-37  127.5   0.5   1   1   4.2e-41   2.9e-37  127.5   0.3     3   121    29   155    21   156 0.97 Domain of unknown function (DUF3327)
BCCT                 PF02028.12   485 seq204_BIOID38935    -            536  4.5e-132  440.6  40.5   1   1  3.9e-136  5.3e-132  440.3  28.1     3   485    14   499    12   499 0.98 BCCT family transporter
DUF406               PF04175.7     94 seq206_BIOID38935    -             94   1.1e-33  115.3   1.4   1   1     9e-38   1.2e-33  115.2   1.0     3    94     3    94     1    94 0.98 Protein of unknown function (DUF406)
Rep_3                PF01051.16   218 seq212_BIOID38935    -            325   5.3e-21   75.0   0.1   1   1   5.9e-25   8.1e-21   74.4   0.1     3   210    10   265     8   271 0.86 Initiator Replication protein
DUF2541              PF10807.3    134 seq214_BIOID38935    -            134     2e-77  257.3   1.2   1   1   1.6e-81   2.2e-77  257.1   0.8     1   134     1   134     1   134 1.00 Protein of unknown function (DUF2541)
TPP_enzyme_N         PF02776.13   172 seq216_BIOID38935    -            548   1.7e-58  196.7   4.4   1   1   3.8e-62   1.7e-58  196.7   0.2     1   169     1   167     1   170 0.98 Thiamine pyrophosphate enzyme, N-terminal TPP binding domain
TPP_enzyme_C         PF02775.16   153 seq216_BIOID38935    -            548   6.8e-52  174.9   0.4   1   1   5.3e-54   2.4e-50  169.9   0.0     1   153   374   522   374   522 0.98 Thiamine pyrophosphate enzyme, C-terminal TPP binding domain
TPP_enzyme_M         PF00205.17   137 seq216_BIOID38935    -            548   1.8e-41  141.0   0.1   1   1   9.4e-45   4.3e-41  139.7   0.1     1   137   186   321   186   321 0.98 Thiamine pyrophosphate enzyme, central domain
HTH_Tnp_IS66         PF13005.2     59 seq217_BIOID38935    -            125   7.6e-15   54.3   4.1   1   1   1.1e-18   7.6e-15   54.3   2.8     1    58    64   119    64   119 0.97 putative Helix-turn-helix domain of transposase IS66
LZ_Tnp_IS66          PF13007.2     78 seq217_BIOID38935    -            125   7.2e-10   39.2   4.7   1   1   1.1e-13   7.2e-10   39.2   3.3    13    77     1    61     1    62 0.88 Transposase C of IS166 homeodomain
MFS_1                PF07690.11   354 seq220_BIOID38935    -            406   9.6e-39  133.0  57.6   1   2   9.5e-30   1.3e-25   89.8  16.1     2   247    31   264    30   267 0.80 Major Facilitator Superfamily
MFS_1                PF07690.11   354 seq220_BIOID38935    -            406   9.6e-39  133.0  57.6   2   2   8.7e-20   1.2e-15   57.0  18.3     1   178   232   404   232   406 0.90 Major Facilitator Superfamily
PTS_EIIA_2           PF00359.17   142 seq221_BIOID38935    -            147   3.4e-28   98.0   0.0   1   1   2.8e-32   3.8e-28   97.8   0.0     2   141     6   146     5   147 0.92 Phosphoenolpyruvate-dependent sugar phosphotransferase system, EIIA 2
Acyl_transf_3        PF01757.17   340 seq222_BIOID38935    -            331   2.3e-34  118.6  35.2   1   1   2.1e-38   2.8e-34  118.3  24.4     2   339     6   318     5   322 0.87 Acyltransferase family
Thiolase_N           PF00108.18   264 seq224_BIOID38935    -            436   1.7e-65  220.5   0.7   1   1   5.1e-69   2.3e-65  220.0   0.5     3   264    14   288    12   288 0.97 Thiolase, N-terminal domain
Thiolase_C           PF02803.13   123 seq224_BIOID38935    -            436   8.1e-37  125.2   1.7   1   1   3.9e-40   1.8e-36  124.1   0.2     3   122   297   434   295   435 0.98 Thiolase, C-terminal domain
Ubiq_cyt_C_chap      PF03981.7    141 seq227_BIOID38935    -            237     2e-23   82.6   0.2   1   1   4.5e-27   3.1e-23   82.0   0.1     1   139    58   220    58   225 0.96 Ubiquinol-cytochrome C chaperone
DUF3944              PF13099.1     35 seq227_BIOID38935    -            237   8.3e-15   53.8   0.8   1   1   1.2e-18   8.3e-15   53.8   0.5     1    35     5    39     5    39 0.99 Domain of unknown function (DUF3944)
DSBA                 PF01323.15   193 seq231_BIOID38935    -            228   1.4e-19   70.3   0.7   1   1   8.3e-22   5.7e-18   65.0   0.5     2   179    63   201    62   209 0.94 DSBA-like thioredoxin domain
Thioredoxin_4        PF13462.1    163 seq231_BIOID38935    -            228     2e-13   50.5   0.0   1   1     4e-17   2.7e-13   50.1   0.0    12   156    59   208    57   212 0.76 Thioredoxin
CbiA                 PF01656.18   195 seq235_BIOID38935    -            401   2.7e-21   75.7   0.0   1   1   3.5e-25   4.8e-21   74.9   0.0     1   158   112   319   112   351 0.70 CobQ/CobB/MinD/ParA nucleotide binding domain
HTH_18               PF12833.2     81 seq236_BIOID38935    -            273   1.8e-16   59.8   0.0   1   1   8.9e-20     3e-16   59.1   0.0     2    79   181   256   180   258 0.95 Helix-turn-helix domain
AraC_binding         PF02311.14   136 seq236_BIOID38935    -            273   2.1e-05   24.1   0.1   1   1   1.2e-08   4.2e-05   23.1   0.1     5    79    22    96    19   152 0.76 AraC-like ligand binding domain
PTS_EIIC             PF02378.13   321 seq237_BIOID38935    -            462   7.5e-22   77.4  32.2   1   1   1.1e-25   7.5e-22   77.4  22.3     2   321    19   277    18   278 0.93 Phosphotransferase system, EIIC
PTS_IIB              PF02302.12    90 seq237_BIOID38935    -            462   1.1e-12   48.0   0.2   1   1   4.4e-16     3e-12   46.6   0.0     1    90   372   455   372   455 0.94 PTS system, Lactose/Cellobiose specific IIB subunit
CbiA                 PF01656.18   195 seq242_BIOID38935    -            296     5e-16   58.5   0.0   1   1   9.5e-20   6.5e-16   58.2   0.0     1   161    20   212    20   237 0.81 CobQ/CobB/MinD/ParA nucleotide binding domain
OrfB_Zn_ribbon       PF07282.6     69 seq243_BIOID38935    -            254   1.7e-18   65.8   0.2   1   1   8.8e-22     3e-18   65.1   0.1    12    67   152   209   150   211 0.96 Putative transposase DNA-binding domain
rve                  PF00665.21   120 seq243_BIOID38935    -            254   1.8e-15   56.9   0.0   1   1     8e-19   2.7e-15   56.3   0.0    30   119     2    91     1    92 0.98 Integrase core domain
rve_2                PF13333.1     52 seq243_BIOID38935    -            254     2e-12   46.8   0.1   1   1     1e-15   3.4e-12   46.1   0.1     1    49    82   135    82   136 0.93 Integrase core domain
rve_3                PF13683.1     67 seq243_BIOID38935    -            254   6.6e-11   41.4   0.1   1   1   1.2e-13     4e-10   38.9   0.0     3    67    65   130    63   130 0.96 Integrase core domain
MbtH                 PF03621.8     54 seq244_BIOID38935    -             72   1.8e-21   75.1   0.6   1   1   1.6e-25   2.2e-21   74.8   0.4     1    53     1    54     1    55 0.96 MbtH-like protein
DEDD_Tnp_IS110       PF01548.12   144 seq249_BIOID38935    -             89   2.7e-16   59.4   0.0   1   1   2.1e-20   2.9e-16   59.3   0.0     2    88     7    87     6    89 0.94 Transposase
Pep_deformylase      PF01327.16   157 seq250_BIOID38935    -            169   6.4e-53  178.2   0.1   1   1   5.6e-57   7.6e-53  177.9   0.1     2   156     4   152     3   153 0.94 Polypeptide deformylase
FliD_C               PF07195.7    239 seq251_BIOID38935    -            468   8.6e-61  205.1  19.6   1   1   1.3e-64   8.6e-61  205.1  13.6     1   239   222   452   222   452 0.98 Flagellar hook-associated protein 2 C-terminus
FliD_N               PF02465.13    99 seq251_BIOID38935    -            468   1.2e-23   83.2  12.7   1   1   1.7e-27   1.2e-23   83.2   8.8     1    99    10   107    10   107 0.96 Flagellar hook-associated protein 2 C-terminus
AMP-binding          PF00501.23   418 seq252_BIOID38935    -           1293  1.1e-116  389.5   0.0   1   1  4.3e-120  1.5e-116  389.1   0.0     1   417   482   886   482   887 0.96 AMP-binding enzyme
Condensation         PF00668.15   301 seq252_BIOID38935    -           1293   7.4e-59  198.9   0.0   1   1   3.4e-62   1.2e-58  198.3   0.0     2   300     2   300     1   301 0.92 Condensation domain
Thioesterase         PF00975.15   229 seq252_BIOID38935    -           1293   2.7e-46  158.5   0.6   1   1   7.9e-47   2.7e-43  148.7   0.1     2   215  1067  1276  1066  1291 0.94 Thioesterase domain
PP-binding           PF00550.20    67 seq252_BIOID38935    -           1293   1.2e-09   38.2   0.1   1   1   1.1e-12   3.7e-09   36.6   0.1     3    65   980  1040   978  1042 0.90 Phosphopantetheine attachment site
Transcrip_reg        PF01709.15   234 seq253_BIOID38935    -            238   1.2e-82  276.4   0.7   1   1   9.8e-87   1.3e-82  276.2   0.5     1   233     3   235     3   236 0.98 Transcriptional regulator
Glucokinase          PF02685.11   316 seq255_BIOID38935    -            321  4.5e-124  413.2   0.0   1   1  3.7e-128  5.1e-124  413.0   0.0     1   315     6   315     6   316 0.99 Glucokinase
Y1_Tnp               PF01797.11   121 seq257_BIOID38935    -            180   9.5e-40  135.1   0.0   1   1   9.4e-44   1.3e-39  134.6   0.0     2   121    20   139    19   139 0.99 Transposase IS200 like
Fimbrial             PF00419.15   145 seq258_BIOID38935    -            191   1.2e-18   67.5   8.9   1   1   1.2e-22   1.6e-18   67.1   6.2     2   143    34   185    33   186 0.87 Fimbrial protein
Grp1_Fun34_YaaH      PF01184.14   211 seq260_BIOID38935    -            188   2.2e-59  200.1  21.7   1   1   1.7e-63   2.4e-59  200.0  15.0    15   207     4   184     1   188 0.95 GPR1/FUN34/yaaH family
HTH_3                PF01381.17    55 seq263_BIOID38935    -            133   6.2e-13   48.2   0.0   1   1     1e-15     2e-12   46.6   0.0     2    54    13    65    12    66 0.92 Helix-turn-helix
HTH_19               PF12844.2     64 seq263_BIOID38935    -            133   4.6e-09   36.0   0.0   1   1   5.7e-12   1.1e-08   34.8   0.0     3    63    11    71    10    72 0.92 Helix-turn-helix domain
HTH_31               PF13560.1     64 seq263_BIOID38935    -            133   1.2e-07   31.6   0.0   1   1   1.1e-10   2.1e-07   30.9   0.0    11    56    17    61    10    75 0.89 Helix-turn-helix domain
HTH_26               PF13443.1     63 seq263_BIOID38935    -            133   2.5e-07   30.6   0.0   1   1   2.3e-10   4.5e-07   29.8   0.0     1    47    11    56    11    63 0.92 Cro/C1-type HTH DNA-binding domain
HTH_23               PF13384.1     50 seq263_BIOID38935    -            133   3.8e-07   29.4   1.1   1   1   6.1e-10   1.2e-06   27.8   0.2     9    39    11    42    10    45 0.93 Homeodomain-like domain
CENP-B_N             PF04218.8     53 seq263_BIOID38935    -            133   3.5e-06   26.2   0.5   1   1   1.2e-08   2.3e-05   23.5   0.0    18    47    15    45    10    51 0.83 CENP-B N-terminal DNA-binding domain
HTH_28               PF13518.1     52 seq263_BIOID38935    -            133   9.9e-06   25.3   1.3   1   1   2.1e-08   4.1e-05   23.3   0.3     3    33    10    41    10    43 0.89 Helix-turn-helix domain
DUF1044              PF06296.7    120 seq264_BIOID38935    -            119   4.8e-39  132.7   0.7   1   1   3.9e-43   5.4e-39  132.6   0.5     1   120     1   113     1   113 0.99 Protein of unknown function (DUF1044)
Ring_hydroxyl_A      PF00848.14   209 seq268_BIOID38935    -            374   4.9e-36  124.2   0.6   1   1   9.8e-40   6.7e-36  123.7   0.4     3   205   184   370   182   374 0.91 Ring hydroxylating alpha subunit (catalytic domain)
Rieske               PF00355.21    98 seq268_BIOID38935    -            374     1e-20   72.9   0.1   1   1   2.4e-24   1.7e-20   72.2   0.1     1    87    46   130    46   148 0.88 Rieske [2Fe-2S] domain
Caudo_TAP            PF02413.12   130 seq269_BIOID38935    -             61   1.1e-08   35.1   0.1   1   1   8.7e-13   1.2e-08   35.0   0.1    55   104    12    61     4    61 0.83 Caudovirales tail fibre assembly protein
DEDD_Tnp_IS110       PF01548.12   144 seq270_BIOID38935    -            351   1.9e-34  118.2   0.1   1   1   4.8e-38   3.3e-34  117.5   0.1     1   144     9   154     9   154 0.92 Transposase
Transposase_20       PF02371.11    87 seq270_BIOID38935    -            351   1.8e-19   69.4   0.1   1   1   5.9e-23     4e-19   68.3   0.1     2    87   197   280   196   280 0.96 Transposase IS116/IS110/IS902 family
ECH                  PF00378.15   245 seq272_BIOID38935    -            730   6.2e-61  205.5   0.3   1   1   2.4e-64   1.1e-60  204.7   0.2     6   192    30   221    27   275 0.90 Enoyl-CoA hydratase/isomerase family
3HCDH_N              PF02737.13   180 seq272_BIOID38935    -            730   2.3e-59  199.9   0.1   1   1   1.1e-62   4.9e-59  198.8   0.0     2   179   327   505   326   506 0.98 3-hydroxyacyl-CoA dehydrogenase, NAD binding domain
3HCDH                PF00725.17    97 seq272_BIOID38935    -            730   2.6e-37  127.0   0.0   1   2   2.4e-32   1.1e-28   99.3   0.0     1    97   508   602   508   602 0.99 3-hydroxyacyl-CoA dehydrogenase, C-terminal domain
3HCDH                PF00725.17    97 seq272_BIOID38935    -            730   2.6e-37  127.0   0.0   2   2   8.3e-09   3.8e-05   23.9   0.0     3    85   634   719   633   727 0.89 3-hydroxyacyl-CoA dehydrogenase, C-terminal domain
Na_H_Exchanger       PF00999.16   384 seq275_BIOID38935    -            558   1.5e-75  254.0  52.3   1   1     3e-79   2.1e-75  253.5  36.3     4   379    14   385    11   389 0.94 Sodium/hydrogen exchanger family
TrkA_N               PF02254.13   116 seq275_BIOID38935    -            558   7.2e-25   87.1   0.3   1   1   1.8e-28   1.3e-24   86.3   0.2     2   115   421   534   420   535 0.97 TrkA-N domain
ACT_5                PF13710.1     63 seq278_BIOID38935    -             87   2.1e-26   91.4   0.1   1   1   1.9e-30   2.6e-26   91.0   0.1     2    63    13    73    12    73 0.98 ACT domain
HTH_3                PF01381.17    55 seq280_BIOID38935    -            107   1.2e-07   31.3   0.0   1   1   3.2e-11   2.2e-07   30.5   0.0     1    45    52    96    52    98 0.94 Helix-turn-helix
HTH_19               PF12844.2     64 seq280_BIOID38935    -            107   3.5e-07   30.0   0.0   1   1   1.1e-10   7.2e-07   29.0   0.0     4    55    52   105    51   106 0.90 Helix-turn-helix domain
Formyl_trans_N       PF00551.14   181 seq281_BIOID38935    -            315   8.5e-56  188.2   0.0   1   1   1.8e-59   1.2e-55  187.7   0.0     2   180     6   183     5   184 0.98 Formyl transferase
Formyl_trans_C       PF02911.13   100 seq281_BIOID38935    -            315   1.3e-33  114.9   0.1   1   1   2.9e-37     2e-33  114.3   0.1     1    99   207   304   207   305 0.98 Formyl transferase, C-terminal domain
ParB                 PF08775.5    127 seq283_BIOID38935    -            320   5.7e-36  123.5   5.8   1   1   1.6e-39   1.1e-35  122.6   4.0     1   126   194   316   194   317 0.98 ParB family
ParBc                PF02195.13    90 seq283_BIOID38935    -            320   1.4e-10   40.9   0.1   1   1   6.9e-14   4.7e-10   39.3   0.0    11    90    63   138    55   138 0.89 ParB-like nuclease domain
KorB                 PF08535.5     93 seq284_BIOID38935    -            343     1e-26   92.7   0.2   1   1   3.9e-30   2.6e-26   91.4   0.1     2    92   177   267   176   268 0.98 KorB domain
ParBc                PF02195.13    90 seq284_BIOID38935    -            343   1.7e-05   24.6   0.3   1   1   7.9e-09   5.4e-05   23.1   0.1    12    89    73   155    63   156 0.85 ParB-like nuclease domain
Aminotran_4          PF01063.14   231 seq286_BIOID38935    -            331   1.3e-46  158.8   0.0   1   1   1.2e-50   1.6e-46  158.5   0.0     3   231    76   311    74   311 0.96 Aminotransferase class IV
HTH_28               PF13518.1     52 seq287_BIOID38935    -            100   6.4e-18   64.2   0.1   1   1   3.7e-14   8.4e-11   41.5   0.1     2    50     9    58     8    58 0.93 Helix-turn-helix domain
HTH_Tnp_1            PF01527.15    76 seq287_BIOID38935    -            100     3e-14   52.6   0.0   1   2   3.7e-09   8.4e-06   25.5   0.0     6    49     3    46     1    51 0.92 Transposase
HTH_Tnp_1            PF01527.15    76 seq287_BIOID38935    -            100     3e-14   52.6   0.0   2   2   3.7e-09   8.5e-06   25.5   0.0     3    45    55    98    53   100 0.84 Transposase
HTH_23               PF13384.1     50 seq287_BIOID38935    -            100   6.2e-08   31.9   0.6   1   1   2.6e-09   5.8e-06   25.6   0.0    18    47    21    50    12    53 0.89 Homeodomain-like domain
HTH_29               PF13551.1    113 seq287_BIOID38935    -            100   1.1e-06   28.6   0.0   1   1   7.7e-10   1.8e-06   27.9   0.0     7    56    15    61     9    99 0.82 Winged helix-turn helix
Pili_assembly_N      PF00345.15   122 seq288_BIOID38935    -            236   1.6e-28   98.8   0.0   1   1   3.6e-32   2.5e-28   98.2   0.0     5   121    28   148    24   149 0.90 Gram-negative pili assembly chaperone, N-terminal domain
Pili_assembly_C      PF02753.12    68 seq288_BIOID38935    -            236   2.7e-11   43.0   1.3   1   1   6.6e-15   4.5e-11   42.2   0.3     2    67   169   232   168   233 0.89 Gram-negative pili assembly chaperone, C-terminal domain
S-AdoMet_synt_C      PF02773.11   138 seq289_BIOID38935    -            384   3.7e-76  253.3   0.0   1   1   1.2e-79   5.6e-76  252.7   0.0     1   138   233   370   233   370 1.00 S-adenosylmethionine synthetase, C-terminal domain
S-AdoMet_synt_M      PF02772.11   120 seq289_BIOID38935    -            384   5.5e-51  171.4   0.0   1   1   3.7e-54   1.7e-50  169.8   0.0     2   120   114   231   113   231 0.99 S-adenosylmethionine synthetase, central domain
S-AdoMet_synt_N      PF00438.15   100 seq289_BIOID38935    -            384     2e-43  146.5   0.1   1   1   8.4e-47   3.8e-43  145.6   0.1     2   100     3   101     2   101 0.99 S-adenosylmethionine synthetase, N-terminal domain
ADH_zinc_N           PF00107.21   130 seq292_BIOID38935    -            425   5.7e-19   67.8   0.2   1   1     2e-22   1.4e-18   66.5   0.1     1   128   186   329   186   331 0.96 Zinc-binding dehydrogenase
ADH_N                PF08240.7    109 seq292_BIOID38935    -            425     9e-08   31.7   0.1   1   1   3.8e-11   2.6e-07   30.2   0.0     2    66    27    98    26   108 0.79 Alcohol dehydrogenase GroES-like domain
HTH_AraC             PF00165.18    42 seq294_BIOID38935    -            249   1.7e-16   59.3   1.6   1   2   6.6e-09   4.5e-05   23.0   0.1     1    42   145   185   145   185 0.95 Bacterial regulatory helix-turn-helix proteins, AraC family
HTH_AraC             PF00165.18    42 seq294_BIOID38935    -            249   1.7e-16   59.3   1.6   2   2   7.5e-13   5.2e-09   35.5   0.1     6    40   198   233   195   235 0.91 Bacterial regulatory helix-turn-helix proteins, AraC family
HTH_18               PF12833.2     81 seq294_BIOID38935    -            249   3.1e-15   55.9   0.0   1   1   6.9e-19   4.7e-15   55.3   0.0     2    80   159   235   158   236 0.91 Helix-turn-helix domain
Sigma54_activat      PF00158.21   168 seq297_BIOID38935    -            528   4.5e-65  218.0   0.1   1   1   1.8e-68   6.2e-65  217.6   0.0     1   167   218   393   218   394 0.96 Sigma-54 interaction domain
PrpR_N               PF06506.6    175 seq297_BIOID38935    -            528   3.8e-58  195.6   0.1   1   1   1.7e-61   5.7e-58  195.0   0.1     2   171    29   197    28   202 0.98 Propionate catabolism activator
HTH_8                PF02954.14    42 seq297_BIOID38935    -            528   1.9e-10   40.0   0.2   1   1   4.2e-13   1.4e-09   37.1   0.0    11    40   498   527   498   528 0.97 Bacterial regulatory protein, Fis family
Mg_chelatase         PF01078.16   207 seq297_BIOID38935    -            528   3.2e-05   23.0   0.3   1   1   2.9e-08    0.0001   21.4   0.2     9   155   226   366   215   371 0.78 Magnesium chelatase, subunit ChlI
PTS_IIB              PF02302.12    90 seq300_BIOID38935    -            108   6.8e-17   61.5   1.0   1   1   5.8e-21   7.9e-17   61.3   0.7     2    90     7    98     6    98 0.95 PTS system, Lactose/Cellobiose specific IIB subunit
DUF1391              PF07151.7     49 seq301_BIOID38935    -             80   1.5e-35  120.3   0.3   1   1   1.4e-39     2e-35  119.9   0.2     1    48    31    78    31    79 0.97 Protein of unknown function (DUF1391)
DNA_pol_A            PF00476.15   383 seq305_BIOID38935    -            928  8.4e-160  531.4   0.0   1   1  3.3e-163  1.1e-159  531.0   0.0     2   383   548   927   547   927 0.99 DNA polymerase family A
5_3_exonuc_N         PF02739.11   169 seq305_BIOID38935    -            928   1.6e-59  199.9   0.0   1   1   1.1e-62   3.8e-59  198.7   0.0     2   169     8   169     7   169 0.99 5'-3' exonuclease, N-terminal resolvase-like domain
DNA_pol_A_exo1       PF01612.15   174 seq305_BIOID38935    -            928   6.5e-45  152.5   0.1   1   1   3.6e-48   1.2e-44  151.6   0.1     1   174   330   517   330   517 0.97 3'-5' exonuclease
5_3_exonuc           PF01367.15   101 seq305_BIOID38935    -            928     3e-31  107.5   0.0   1   1   2.2e-34   7.5e-31  106.2   0.0     1    99   171   275   171   277 0.97 5'-3' exonuclease, C-terminal SAM fold
Pili_assembly_N      PF00345.15   122 seq306_BIOID38935    -            144   8.2e-08   31.9   0.0   1   1   6.7e-12   9.2e-08   31.7   0.0    12   115    41   143    30   144 0.80 Gram-negative pili assembly chaperone, N-terminal domain
Gp49                 PF05973.9     91 seq307_BIOID38935    -            106   1.8e-21   75.7   0.2   1   1   1.6e-25   2.2e-21   75.5   0.1     3    91    14   100    12   100 0.95 Phage derived protein Gp49-like (DUF891)
Fer2                 PF00111.22    78 seq309_BIOID38935    -            321   2.6e-12   46.1   3.7   1   1   1.6e-15   5.4e-12   45.1   2.6     6    77   242   312   238   313 0.88 2Fe-2S iron-sulfur cluster binding domain
FAD_binding_6        PF00970.19    99 seq309_BIOID38935    -            321   1.7e-10   40.7   0.0   1   1   1.3e-13   4.3e-10   39.4   0.0     2    97     9   106     8   108 0.90 Oxidoreductase FAD-binding domain
NAD_binding_1        PF00175.16   109 seq309_BIOID38935    -            321   3.7e-10   40.2   0.0   1   1   6.5e-13   2.2e-09   37.7   0.0     1   108   117   207   117   208 0.81 Oxidoreductase NAD-binding domain
FliS                 PF02561.9    122 seq310_BIOID38935    -            136   8.1e-45  151.4   1.0   1   1   6.7e-49   9.2e-45  151.3   0.7     2   121     4   128     2   129 0.97 Flagellar protein FliS
ABC_membrane         PF00664.18   275 seq311_BIOID38935    -            125   5.7e-14   52.0  10.7   1   1     5e-18   6.8e-14   51.8   7.4    48   158     3   110     1   111 0.93 ABC transporter transmembrane region
GrpE                 PF01025.14   166 seq312_BIOID38935    -            197   1.8e-47  160.8   3.0   1   1   1.6e-51   2.2e-47  160.5   2.0     5   166    35   194     9   194 0.88 GrpE
Nol1_Nop2_Fmu        PF01189.12   283 seq314_BIOID38935    -            429  4.9e-104  347.5   0.0   1   1  2.7e-107  6.1e-104  347.2   0.0     1   282   164   426   164   427 0.99 NOL1/NOP2/sun family
NusB                 PF01029.13   134 seq314_BIOID38935    -            429   6.1e-26   90.8   0.0   1   1   4.4e-29   9.9e-26   90.1   0.0     1   134     5   127     5   127 0.97 NusB family
Methyltransf_26      PF13659.1    117 seq314_BIOID38935    -            429   3.9e-11   42.8   0.0   1   1   3.3e-14   7.5e-11   41.9   0.0     2   116   248   375   247   376 0.90 Methyltransferase domain
Methyltransf_18      PF12847.2    112 seq314_BIOID38935    -            429   6.7e-10   39.4   0.0   1   1   5.3e-13   1.2e-09   38.6   0.0     2   112   247   375   246   375 0.84 Methyltransferase domain
Methyltransf_31      PF13847.1    152 seq314_BIOID38935    -            429   5.7e-09   35.6   0.0   1   1   4.6e-12   1.1e-08   34.7   0.0     2   113   245   380   244   416 0.82 Methyltransferase domain
MTS                  PF05175.9    170 seq314_BIOID38935    -            429   2.9e-06   26.6   0.0   1   1   2.5e-09   5.6e-06   25.7   0.0    24   151   239   385   229   397 0.86 Methyltransferase small domain
DUF2191              PF09957.4     47 seq317_BIOID38935    -             67   1.1e-10   40.9   0.5   1   1   9.9e-15   1.4e-10   40.7   0.3     1    44     1    45     1    48 0.95 Uncharacterized protein conserved in bacteria (DUF2191)
Metal_resist         PF13801.1    125 seq318_BIOID38935    -            139   9.6e-20   70.7   1.7   1   1   9.7e-24   1.3e-19   70.2   1.2     7   122    11   120     5   123 0.84 Heavy-metal resistance
PTS_EIIC             PF02378.13   321 seq319_BIOID38935    -            415   1.7e-13   50.0  35.5   1   1   1.2e-17   1.7e-13   50.0  24.6     2   320    41   347    40   348 0.75 Phosphotransferase system, EIIC
DUF2726              PF10881.3    126 seq320_BIOID38935    -            188   1.3e-32  111.9   0.2   1   1   1.3e-36   1.8e-32  111.4   0.1     3   117    58   170    56   181 0.91 Protein of unknown function (DUF2726)
TnpB_IS66            PF05717.8    108 seq323_BIOID38935    -            116   2.4e-41  139.4   0.1   1   1   2.1e-45   2.9e-41  139.1   0.0     2   104     7   107     6   110 0.97 IS66 Orf2 like protein
HTH_37               PF13744.1     80 seq326_BIOID38935    -             94   1.3e-12   47.1   0.3   1   1   7.9e-16   1.8e-12   46.7   0.2    19    79    34    93    10    94 0.87 Helix-turn-helix domain
HTH_3                PF01381.17    55 seq326_BIOID38935    -             94   7.6e-11   41.5   0.1   1   1   5.5e-14   1.3e-10   40.8   0.1     7    52    44    89    38    91 0.93 Helix-turn-helix
HTH_31               PF13560.1     64 seq326_BIOID38935    -             94   7.1e-09   35.6   0.2   1   1   4.6e-12     1e-08   35.0   0.1     2    55    34    86    33    89 0.92 Helix-turn-helix domain
HTH_26               PF13443.1     63 seq326_BIOID38935    -             94   8.8e-07   28.9   0.1   1   1   2.4e-09   5.5e-06   26.3   0.0     8    54    44    89    33    90 0.86 Cro/C1-type HTH DNA-binding domain
Sigma70_r4           PF04545.11    50 seq326_BIOID38935    -             94   9.5e-06   24.7   0.4   1   1   1.3e-08   3.1e-05   23.0   0.1    10    44    35    70    31    72 0.86 Sigma-70, region 4
ILVD_EDD             PF00920.16   521 seq328_BIOID38935    -            616  8.9e-195  647.9   1.8   1   1  7.4e-199    1e-194  647.7   1.3     1   521    34   607    34   607 0.95 Dehydratase family
FliT                 PF05400.8     84 seq329_BIOID38935    -            121   3.5e-17   62.4   3.9   1   1   3.8e-21   5.2e-17   61.9   2.7     1    84    21   106    21   106 0.98 Flagellar protein FliT
Usher                PF00577.15   552 seq331_BIOID38935    -            837  3.1e-154  514.6  20.9   1   1  8.4e-158  3.8e-154  514.3  14.5     1   552   185   747   185   747 0.97 Type VII secretion system (T7SS), usher protein
PapC_N               PF13954.1    146 seq331_BIOID38935    -            837   1.4e-23   82.9   0.0   1   1   5.5e-27   2.5e-23   82.1   0.0     2   146    27   172    26   172 0.90 PapC N-terminal domain
PapC_C               PF13953.1     68 seq331_BIOID38935    -            837   3.2e-18   65.0   2.9   1   1   7.2e-22   3.3e-18   64.9   0.0     1    66   757   822   757   824 0.93 PapC C-terminal domain
HTH_AraC             PF00165.18    42 seq332_BIOID38935    -            271   6.4e-16   57.5   0.8   1   1   1.5e-13     1e-09   37.8   0.0     6    40   230   265   228   267 0.92 Bacterial regulatory helix-turn-helix proteins, AraC family
HTH_18               PF12833.2     81 seq332_BIOID38935    -            271   1.6e-14   53.6   0.0   1   1   4.5e-18     3e-14   52.7   0.0     1    78   190   265   190   266 0.98 Helix-turn-helix domain
DDE_Tnp_IS66         PF03050.9    271 seq335_BIOID38935    -            529   1.1e-95  319.8   0.1   1   1   3.1e-99   1.1e-95  319.8   0.0     1   271   189   480   189   480 0.98 Transposase IS66 family
DDE_Tnp_IS66_C       PF13817.1     39 seq335_BIOID38935    -            529   1.3e-18   66.5   0.1   1   1   1.2e-21   4.1e-18   64.9   0.1     2    39   487   524   486   524 0.99 IS66 C-terminal element
HTH_Tnp_IS66         PF13005.2     59 seq335_BIOID38935    -            529   5.5e-15   54.8   3.6   1   1   1.6e-18   5.5e-15   54.8   2.5     1    59   127   183   127   183 0.98 putative Helix-turn-helix domain of transposase IS66
LZ_Tnp_IS66          PF13007.2     78 seq335_BIOID38935    -            529   3.3e-13   49.9  10.1   1   1   9.5e-17   3.3e-13   49.9   7.0     1    77    52   124    52   125 0.90 Transposase C of IS166 homeodomain
FBPase_glpX          PF03320.8    309 seq337_BIOID38935    -            321  9.2e-125  415.2   1.1   1   1  7.5e-129    1e-124  415.1   0.8     3   309     3   321     1   321 0.99 Bacterial fructose-1,6-bisphosphatase, glpX-encoded
TraX                 PF05857.6    219 seq339_BIOID38935    -            243   1.4e-46  158.7  16.3   1   1   1.2e-50   1.7e-46  158.5  11.3     2   218    22   240    21   241 0.94 TraX protein
Alpha-amylase        PF00128.19   316 seq341_BIOID38935    -            495     6e-26   91.4   0.3   1   1   2.2e-29   1.5e-25   90.1   0.2     8   304    26   367    21   376 0.69 Alpha amylase, catalytic domain
Glyco_hydro_70       PF02324.11   809 seq341_BIOID38935    -            495   1.5e-13   49.4   0.1   1   1   2.8e-10   1.9e-06   25.8   0.0   589   698    24   132    22   147 0.86 Glycosyl hydrolase family 70
Sugar_tr             PF00083.19   451 seq342_BIOID38935    -            464  3.2e-138  460.9  29.0   1   1    8e-142  3.6e-138  460.7  20.1     1   449    18   449    18   451 0.97 Sugar (and other) transporter
MFS_1                PF07690.11   354 seq342_BIOID38935    -            464   5.7e-42  143.6  43.8   1   2     9e-34   4.1e-30  104.6  13.1     2   241    23   284    22   287 0.82 Major Facilitator Superfamily
MFS_1                PF07690.11   354 seq342_BIOID38935    -            464   5.7e-42  143.6  43.8   2   2   1.5e-16   6.7e-13   48.0  13.2     3   186   258   449   256   460 0.85 Major Facilitator Superfamily
Resolvase            PF00239.16   141 seq345_BIOID38935    -            188   1.1e-37  128.9   0.9   1   1     2e-41   1.3e-37  128.6   0.2     2   140    12   143    11   144 0.94 Resolvase, N terminal domain
HTH_7                PF02796.10    45 seq345_BIOID38935    -            188   5.8e-06   25.9   0.6   1   1   2.3e-09   1.6e-05   24.5   0.1    17    43   161   187   151   188 0.88 Helix-turn-helix domain of resolvase
GerE                 PF00196.14    58 seq348_BIOID38935    -            200     7e-22   76.4   1.3   1   1   3.1e-25   1.1e-21   75.8   0.9     2    57   140   195   139   196 0.97 Bacterial regulatory proteins, luxR family
Sigma70_r4_2         PF08281.7     54 seq348_BIOID38935    -            200   6.7e-09   34.9   0.2   1   1   3.8e-12   1.3e-08   34.0   0.1     8    47   139   177   139   184 0.93 Sigma-70, region 4
Sigma70_r4           PF04545.11    50 seq348_BIOID38935    -            200     1e-06   27.7   0.3   1   1   5.9e-10     2e-06   26.8   0.2     2    48   139   184   139   186 0.91 Sigma-70, region 4
Na_Ala_symp          PF01235.12   416 seq351_BIOID38935    -            476  4.7e-186  618.2  19.6   1   1    4e-190  5.5e-186  618.0  13.6     2   415    41   457    40   458 0.99 Sodium:alanine symporter family
PhdYeFM_antitox      PF02604.14    75 seq353_BIOID38935    -             77   7.4e-10   38.1   0.4   1   1   7.2e-14   9.8e-10   37.7   0.3     1    71     1    65     1    69 0.93 Antitoxin Phd_YefM, type II toxin-antitoxin system
SpoU_methylase       PF00588.14   142 seq354_BIOID38935    -            370   7.3e-29  100.3   0.0   1   1   1.6e-32   1.1e-28   99.7   0.0     3   141   224   361   222   362 0.95 SpoU rRNA Methylase family
SpoU_sub_bind        PF08032.7     76 seq354_BIOID38935    -            370   3.1e-12   46.3   0.0   1   1     1e-15     7e-12   45.2   0.0     2    73   135   206   134   209 0.96 RNA 2'-O ribose methyltransferase substrate binding
His_Phos_1           PF00300.17   158 seq356_BIOID38935    -            161   1.1e-11   44.9   0.0   1   1   2.4e-15   3.3e-11   43.4   0.0     1    73     2    70     2   103 0.82 Histidine phosphatase superfamily (branch 1)
TrkA_N               PF02254.13   116 seq358_BIOID38935    -            458   4.2e-58  194.2   3.5   1   2   5.4e-33   5.3e-30  103.6   0.0     1   108     3   111     3   125 0.92 TrkA-N domain
TrkA_N               PF02254.13   116 seq358_BIOID38935    -            458   4.2e-58  194.2   3.5   2   2   5.9e-29   5.7e-26   90.6   0.7     1   116   235   350   235   350 0.95 TrkA-N domain
TrkA_C               PF02080.16    71 seq358_BIOID38935    -            458   1.9e-21   75.3   0.7   1   2   4.7e-13   4.5e-10   38.8   0.0     3    70   157   225   155   226 0.91 TrkA-C domain
TrkA_C               PF02080.16    71 seq358_BIOID38935    -            458   1.9e-21   75.3   0.7   2   2     2e-11   1.9e-08   33.6   0.2     8    70   390   451   388   452 0.89 TrkA-C domain
F420_oxidored        PF03807.12    96 seq358_BIOID38935    -            458   1.9e-12   47.2   2.2   1   2   1.5e-07   0.00015   22.0   0.0     1    52     2    49     2    88 0.87 NADP oxidoreductase coenzyme F420-dependent
F420_oxidored        PF03807.12    96 seq358_BIOID38935    -            458   1.9e-12   47.2   2.2   2   2   1.5e-07   0.00015   22.0   0.3     2    48   235   279   234   355 0.80 NADP oxidoreductase coenzyme F420-dependent
NAD_binding_7        PF13241.1    103 seq358_BIOID38935    -            458   1.2e-11   44.6   3.0   1   1   7.5e-08   7.3e-05   22.8   0.0     8    82   233   319   228   323 0.75 Putative NAD(P)-binding
Shikimate_DH         PF01488.15   135 seq358_BIOID38935    -            458   1.4e-11   44.4   0.6   1   1   5.3e-09   5.2e-06   26.4   0.2    12   102   232   332   222   367 0.77 Shikimate / quinate 5-dehydrogenase
HTH_Tnp_1            PF01527.15    76 seq359_BIOID38935    -            100   9.3e-11   41.4   0.6   1   1   1.7e-14   1.2e-10   41.1   0.4     1    76     1    76     1    76 0.91 Transposase
HTH_28               PF13518.1     52 seq359_BIOID38935    -            100   5.8e-05   22.8   0.0   1   1   1.3e-08   9.2e-05   22.2   0.0     1    38    10    48    10    58 0.88 Helix-turn-helix domain
Peptidase_M24        PF00557.19   205 seq360_BIOID38935    -            361   3.3e-63  212.9   0.1   1   1   6.5e-67   4.4e-63  212.5   0.0     1   205   134   342   134   342 0.94 Metallopeptidase family M24
Creatinase_N         PF01321.13   131 seq360_BIOID38935    -            361   4.5e-15   56.2   0.1   1   1   1.3e-18   8.8e-15   55.2   0.1     2   130     4   126     4   127 0.95 Creatinase/Prolidase N-terminal domain
Adenine_deam_C       PF13382.1    171 seq362_BIOID38935    -            588   6.8e-58  194.4   0.0   1   1   3.8e-61     1e-57  193.8   0.0    24   171   434   581   416   581 0.95 Adenine deaminase C-terminal domain
Amidohydro_1         PF01979.15   333 seq362_BIOID38935    -            588   6.4e-38  131.1   0.0   1   1     9e-41   2.5e-37  129.2   0.0     2   333    82   347    81   347 0.95 Amidohydrolase family
Amidohydro_5         PF13594.1     68 seq362_BIOID38935    -            588   3.2e-12   45.9   0.2   1   1   3.9e-15   1.1e-11   44.3   0.1     1    68    52   115    52   115 0.84 Amidohydrolase
Amidohydro_4         PF13147.1    304 seq362_BIOID38935    -            588   2.5e-11   44.0   0.1   1   1   1.8e-12     5e-09   36.4   0.1     1   304    76   344    76   344 0.82 Amidohydrolase
FlxA                 PF14282.1    106 seq363_BIOID38935    -            113   4.2e-16   58.6  26.2   1   1   3.6e-20   4.9e-16   58.4  18.1     5    84    13    92     5   104 0.91 FlxA-like protein
Plasmid_stabil       PF05016.9     90 seq364_BIOID38935    -            106   4.1e-09   36.5   0.0   1   1   3.5e-13   4.8e-09   36.3   0.0     1    89     3    94     3    95 0.78 Plasmid stabilisation system protein
PduV-EutP            PF10662.4    143 seq367_BIOID38935    -             44   7.1e-07   28.6   0.0   1   1   5.5e-11   7.5e-07   28.6   0.0   106   142     2    38     1    39 0.95 Ethanolamine utilisation - propanediol utilisation
MtlR                 PF05068.7    170 seq370_BIOID38935    -            169   2.1e-71  238.7   0.2   1   1   1.7e-75   2.3e-71  238.5   0.1     1   169     1   168     1   169 0.99 Mannitol repressor
LysE                 PF01810.13   191 seq373_BIOID38935    -            223   2.9e-53  179.9  11.2   1   1   2.5e-57   3.5e-53  179.6   7.8     2   191    29   219    28   219 0.99 LysE type translocator
Phage_pRha           PF09669.5     92 seq377_BIOID38935    -            254   8.5e-31  106.0   0.3   1   1   2.3e-34   1.5e-30  105.2   0.2     1    92    90   178    90   178 0.97 Phage regulatory protein Rha (Phage_pRha)
Phage_ASH            PF10554.4    108 seq377_BIOID38935    -            254   5.7e-27   94.0   0.1   1   1   1.3e-30   8.8e-27   93.4   0.1    18   107     2    81     1    82 0.95 Ash protein family
PALP                 PF00291.20   307 seq381_BIOID38935    -            514   9.6e-70  235.0   2.1   1   1   1.9e-73   1.3e-69  234.6   1.5     5   307    29   316    25   316 0.91 Pyridoxal-phosphate dependent enzyme
Thr_dehydrat_C       PF00585.13    91 seq381_BIOID38935    -            514   3.8e-64  212.2   0.0   1   2   3.6e-35   2.4e-31  107.0   0.0     1    91   329   419   329   419 0.98 C-terminal regulatory domain of Threonine dehydratase
Thr_dehydrat_C       PF00585.13    91 seq381_BIOID38935    -            514   3.8e-64  212.2   0.0   2   2   6.7e-34   4.6e-30  102.9   0.0     2    91   425   512   424   512 0.96 C-terminal regulatory domain of Threonine dehydratase
Abhydrolase_3        PF07859.8    211 seq383_BIOID38935    -            319     6e-53  179.4   0.0   1   1   1.7e-56   7.9e-53  179.0   0.0     1   210    87   295    87   296 0.90 alpha/beta hydrolase fold
DUF2424              PF10340.4    374 seq383_BIOID38935    -            319   1.4e-07   30.4   0.0   1   1   4.1e-11   1.9e-07   29.9   0.0   119   276    79   235    61   247 0.81 Protein of unknown function (DUF2424)
DLH                  PF01738.13   218 seq383_BIOID38935    -            319   0.00014   21.1   0.0   1   1   5.3e-08   0.00024   20.3   0.0   147   206   253   307   227   319 0.80 Dienelactone hydrolase family
HTH_3                PF01381.17    55 seq384_BIOID38935    -            139   1.2e-09   37.7   0.8   1   1   3.1e-13   2.1e-09   36.9   0.0    11    55    29    73    15    73 0.92 Helix-turn-helix
HTH_19               PF12844.2     64 seq384_BIOID38935    -            139   4.6e-08   32.8   0.0   1   1   1.3e-11   8.7e-08   31.9   0.0     2    62    13    77    12    79 0.94 Helix-turn-helix domain
YbjQ_1               PF01906.12   105 seq385_BIOID38935    -            107   1.2e-40  138.0   0.5   1   1   9.3e-45   1.3e-40  137.9   0.4     1   104     1   104     1   105 0.99 Putative heavy-metal-binding
DDE_Tnp_IS66         PF03050.9    271 seq386_BIOID38935    -            215   2.1e-45  154.9   0.1   1   1   4.2e-49   2.9e-45  154.4   0.1    77   221    51   212    49   214 0.96 Transposase IS66 family
HTH_Tnp_1            PF01527.15    76 seq386_BIOID38935    -            215   7.7e-10   38.4   0.0   1   1   2.6e-13   1.8e-09   37.3   0.0    14    56     2    45     1    62 0.85 Transposase
SprT-like            PF10263.4    157 seq388_BIOID38935    -            165   1.2e-25   89.8   0.7   1   1   2.2e-29   1.5e-25   89.5   0.5     3   154    20   163    18   165 0.86 SprT-like family
Fimbrial             PF00419.15   145 seq390_BIOID38935    -            187   1.9e-16   60.4   6.9   1   1   2.1e-20   2.8e-16   59.9   4.8     3   144    34   186    32   187 0.77 Fimbrial protein
Peptidase_M42        PF05343.9    292 seq391_BIOID38935    -            345   2.8e-84  282.2   0.0   1   1   9.4e-88   4.3e-84  281.6   0.0     1   292    43   325    43   325 0.97 M42 glutamyl aminopeptidase
Peptidase_M20        PF01546.23   171 seq391_BIOID38935    -            345     3e-09   36.5   0.0   1   1   1.1e-12   4.8e-09   35.9   0.0    22   169   164   330   161   332 0.87 Peptidase family M20/M25/M40
Amidase_2            PF01510.20   132 seq396_BIOID38935    -            276     6e-27   94.1   0.0   1   1   7.6e-31     1e-26   93.3   0.0     6   131    41   179    35   180 0.91 N-acetylmuramoyl-L-alanine amidase
Wzz                  PF02706.10   152 seq398_BIOID38935    -            377   4.3e-25   88.1   0.9   1   1   3.2e-29   4.3e-25   88.1   0.6     1   150    25   173    25   175 0.92 Chain length determinant protein
DUF328               PF03883.9    237 seq399_BIOID38935    -            258  5.2e-100  333.4   0.0   1   1  4.3e-104  5.9e-100  333.3   0.0     1   237     1   245     1   245 0.99 Protein of unknown function (DUF328)
Peripla_BP_4         PF13407.1    258 seq400_BIOID38935    -            356   2.4e-62  210.4  13.3   1   1   4.2e-66   2.9e-62  210.2   9.2    13   258    66   312    54   312 0.95 Periplasmic binding protein domain
Peripla_BP_1         PF00532.16   279 seq400_BIOID38935    -            356   5.1e-13   48.7   2.0   1   1   2.2e-16   1.5e-12   47.1   1.4    23   214    73   270    52   304 0.78 Periplasmic binding proteins and sugar binding domain of LacI family
DUF4137              PF13593.1    313 seq404_BIOID38935    -            332  4.9e-106  354.2  22.4   1   1    4e-110  5.5e-106  354.0  15.6     1   313     8   316     8   316 0.98 SBF-like CPA transporter family (DUF4137)
MscL                 PF01741.13   128 seq405_BIOID38935    -            136   2.3e-57  192.5   3.1   1   1   1.9e-61   2.6e-57  192.3   2.2     1   128     3   132     3   132 0.98 Large-conductance mechanosensitive channel, MscL
Pili_assembly_N      PF00345.15   122 seq408_BIOID38935    -            138   4.6e-11   42.4   0.0   1   1   4.4e-15     6e-11   42.0   0.0    17   114    50   134    33   135 0.82 Gram-negative pili assembly chaperone, N-terminal domain
DDE_Tnp_IS66_C       PF13817.1     39 seq409_BIOID38935    -             98   1.8e-19   69.3   0.1   1   1   3.7e-23   2.5e-19   68.8   0.0     1    39    54    92    54    92 0.98 IS66 C-terminal element
DDE_Tnp_IS66         PF03050.9    271 seq409_BIOID38935    -             98   1.5e-15   57.0   0.0   1   1   2.6e-19   1.8e-15   56.8   0.0   225   271     2    48     1    48 0.97 Transposase IS66 family
SRP54                PF00448.17   196 seq410_BIOID38935    -            453   7.9e-76  253.7   0.3   1   1   5.5e-79   1.2e-75  253.1   0.2     1   196   100   296   100   296 0.99 SRP54-type protein, GTPase domain
SRP_SPB              PF02978.14   104 seq410_BIOID38935    -            453   1.1e-36  125.1   7.9   1   1   4.7e-40   1.1e-36  125.1   5.5     2   104   329   427   328   427 0.99 Signal peptide binding domain
SRP54_N              PF02881.14    75 seq410_BIOID38935    -            453   2.1e-21   75.6   0.5   1   1   9.2e-25   2.1e-21   75.6   0.3     1    75     5    82     5    82 0.99 SRP54-type protein, helical bundle domain
CbiA                 PF01656.18   195 seq410_BIOID38935    -            453   2.8e-08   33.2   2.5   1   1   3.8e-11   8.6e-08   31.7   1.3     9   164   110   256   102   288 0.68 CobQ/CobB/MinD/ParA nucleotide binding domain
cobW                 PF02492.14   178 seq410_BIOID38935    -            453   6.4e-05   22.3   0.4   1   1   7.5e-08   0.00017   20.9   0.3     2   152   102   251   100   260 0.79 CobW/HypB/UreG, nucleotide-binding domain
Endonuclease_1       PF04231.8    218 seq411_BIOID38935    -            235   6.7e-79  264.6   6.5   1   1   5.8e-83   7.9e-79  264.3   4.5    34   218    39   230    20   230 0.94 Endonuclease I
Sulf_transp          PF04143.9     43 seq413_BIOID38935    -            401   2.9e-19   68.7  35.9   1   2     6e-14   8.2e-10   38.4   5.6     3    41   114   153   112   155 0.94 Sulphur transport
Sulf_transp          PF04143.9     43 seq413_BIOID38935    -            401   2.9e-19   68.7  35.9   2   2   1.2e-15   1.6e-11   43.8   5.0     3    42   290   329   288   336 0.93 Sulphur transport
YCII                 PF03795.9     95 seq414_BIOID38935    -            130   3.1e-29  100.8   0.0   1   1   5.4e-33   3.7e-29  100.6   0.0     2    95    34   127    33   127 0.99 YCII-related domain
Usher                PF00577.15   552 seq416_BIOID38935    -            883  2.8e-185  617.1  26.0   1   1  7.9e-189  3.6e-185  616.7  18.0     2   552   201   762   200   762 0.97 Type VII secretion system (T7SS), usher protein
PapC_N               PF13954.1    146 seq416_BIOID38935    -            883   2.8e-41  140.3   0.1   1   1   1.2e-44   5.6e-41  139.3   0.1     2   145    38   184    37   185 0.98 PapC N-terminal domain
PapC_C               PF13953.1     68 seq416_BIOID38935    -            883   3.9e-17   61.5   0.0   1   1   2.8e-20   1.3e-16   59.8   0.0     3    64   774   833   772   837 0.94 PapC C-terminal domain
Exonuc_VIII          PF06630.6    182 seq417_BIOID38935    -            811   3.1e-62  209.0   0.0   1   1     6e-66   8.2e-62  207.6   0.0     3   182    10   187     8   187 0.96 Enterobacterial exodeoxyribonuclease VIII
DUF1391              PF07151.7     49 seq418_BIOID38935    -             51   3.6e-36  122.2   0.6   1   1   2.8e-40   3.9e-36  122.1   0.4     1    48     2    49     2    50 0.97 Protein of unknown function (DUF1391)
Fimbrial             PF00419.15   145 seq420_BIOID38935    -            170   1.3e-07   31.7   0.0   1   1   1.1e-11   1.5e-07   31.5   0.0     4   145    32   170    29   170 0.75 Fimbrial protein
Gly_radical          PF01228.16   106 seq422_BIOID38935    -            127     1e-25   89.9   0.1   1   1   1.1e-29   1.6e-25   89.4   0.0    20   106    16   108     4   108 0.86 Glycine radical
PEP-utilizers_C      PF02896.13   294 seq424_BIOID38935    -            831  2.5e-104  348.1   0.0   1   1  1.4e-107  3.7e-104  347.6   0.0     2   293   360   650   359   651 0.99 PEP-utilising enzyme, TIM barrel domain
PTS_EIIA_2           PF00359.17   142 seq424_BIOID38935    -            831   5.8e-34  116.7   0.1   1   1   8.7e-37   2.4e-33  114.7   0.0     3   141   687   827   685   828 0.96 Phosphoenolpyruvate-dependent sugar phosphotransferase system, EIIA 2
PEP-utilisers_N      PF05524.8    123 seq424_BIOID38935    -            831   1.4e-18   66.7   0.2   1   1   1.5e-21   4.2e-18   65.2   0.1     2   123   118   235   117   235 0.92 PEP-utilising enzyme, N-terminal
PEP-utilizers        PF00391.18    81 seq424_BIOID38935    -            831     1e-17   63.3   0.0   1   1   7.9e-21   2.2e-17   62.2   0.0     8    81   260   334   254   334 0.94 PEP-utilising enzyme, mobile domain
PTS-HPr              PF00381.14    84 seq424_BIOID38935    -            831   1.2e-16   60.2   0.0   1   1   1.1e-19     3e-16   58.9   0.0     1    82     1    84     1    86 0.96 PTS HPr component phosphorylation site
TrkA_N               PF02254.13   116 seq429_BIOID38935    -            423   8.1e-21   74.0   0.2   1   1   1.8e-24   1.2e-20   73.4   0.2     1   116   252   371   252   371 0.93 TrkA-N domain
Ion_trans_2          PF07885.11    79 seq429_BIOID38935    -            423   5.5e-15   54.7   7.5   1   1   8.1e-19   5.5e-15   54.7   5.2     2    74   155   227   154   232 0.89 Ion channel
Lipoprotein_9        PF03180.9    237 seq430_BIOID38935    -            272   1.7e-91  305.2   0.2   1   1   1.4e-95   1.9e-91  305.0   0.2     1   237    34   272    34   272 1.00 NLPA lipoprotein
Methyltrans_RNA      PF04452.9    225 seq431_BIOID38935    -            252   7.7e-74  247.4   0.0   1   1   6.4e-78   8.7e-74  247.3   0.0     3   225    29   246    27   246 0.98 RNA methyltransferase
TetR_C_2             PF08361.6    121 seq432_BIOID38935    -            220     1e-46  157.6   0.6   1   1   3.7e-50   1.7e-46  156.9   0.1     1   120    84   202    84   203 0.99 MAATS-type transcriptional repressor, C-terminal region
TetR_N               PF00440.18    47 seq432_BIOID38935    -            220     2e-18   65.6   0.0   1   1   1.3e-21   5.9e-18   64.1   0.0     1    47    16    62    16    62 0.98 Bacterial regulatory proteins, tetR family
TetR_C_4             PF08359.6    133 seq432_BIOID38935    -            220   2.5e-06   27.3   0.2   1   1   2.1e-09   9.6e-06   25.4   0.0    72   126   139   193   120   201 0.91 YsiA-like protein, C-terminal region
CCP_MauG             PF03150.9    159 seq433_BIOID38935    -            465   6.2e-52  175.9   0.0   1   1     2e-52   9.1e-49  165.6   0.0     2   159   184   335   183   335 0.97 Di-haem cytochrome c peroxidase
Haem_bd              PF14376.1    137 seq433_BIOID38935    -            465   9.4e-42  141.8   0.0   1   1   2.1e-45   9.4e-42  141.8   0.0     2   137    17   155    16   155 0.99 Haem-binding domain
Cytochrom_C          PF00034.16    91 seq433_BIOID38935    -            465   5.1e-15   55.9   0.1   1   1   4.1e-11   1.9e-07   31.7   0.0     2    90   340   453   339   454 0.86 Cytochrome c
ABC_tran             PF00005.22   118 seq434_BIOID38935    -            513   2.7e-35  121.1   0.2   1   2   4.3e-23   2.9e-19   69.4   0.1     1   118    44   171    44   171 0.89 ABC transporter
ABC_tran             PF00005.22   118 seq434_BIOID38935    -            513   2.7e-35  121.1   0.2   2   2   6.3e-17   4.3e-13   49.5   0.0    15   117   316   433   302   434 0.79 ABC transporter
DUF2554              PF10829.3     76 seq442_BIOID38935    -             76   5.7e-52  173.6   0.6   1   1   4.6e-56   6.3e-52  173.5   0.4     1    76     1    76     1    76 0.99 Protein of unknown function (DUF2554)
FAD_syn              PF06574.7    158 seq443_BIOID38935    -            313   2.2e-57  193.0   0.0   1   1   4.4e-61     3e-57  192.5   0.0     2   158    12   168    11   168 0.98 FAD synthetase
Flavokinase          PF01687.12   125 seq443_BIOID38935    -            313   6.1e-40  135.8   0.0   1   1   1.4e-43   9.4e-40  135.2   0.0     1   124   184   307   184   308 0.97 Riboflavin kinase
SirA                 PF01206.12    70 seq444_BIOID38935    -             77   2.7e-20   71.6   0.0   1   1   2.2e-24   2.9e-20   71.5   0.0     2    70     9    77     8    77 0.98 SirA-like protein
YihI                 PF04220.7    169 seq447_BIOID38935    -            168   7.8e-56  187.9  14.6   1   1   6.2e-60   8.5e-56  187.7  10.1     6   167     7   164     1   166 0.94 Der GTPase activator (YihI)
RPAP2_Rtr1           PF04181.8     79 seq448_BIOID38935    -             58   0.00016   21.5   1.8   1   1   3.4e-08   0.00024   21.0   1.3    22    71     8    53     3    57 0.79 Rtr1/RPAP2 family
Ribosomal_S16        PF00886.14    62 seq449_BIOID38935    -             82     6e-26   89.8   0.1   1   1   5.2e-30   7.1e-26   89.5   0.0     1    62     8    68     8    68 0.96 Ribosomal protein S16
GSH-S_ATP            PF02955.11   174 seq450_BIOID38935    -            315   7.6e-77  256.2   0.0   1   1   2.4e-80   1.1e-76  255.6   0.0     1   171   124   295   124   298 0.99 Prokaryotic glutathione synthetase, ATP-grasp domain
GSH-S_N              PF02951.9    119 seq450_BIOID38935    -            315   1.8e-48  163.1   0.0   1   1   5.9e-52   2.7e-48  162.5   0.0     1   119     2   120     2   120 0.99 Prokaryotic glutathione synthetase, N-terminal domain
RimK                 PF08443.6    190 seq450_BIOID38935    -            315   1.6e-11   43.9   0.0   1   1   4.8e-15   2.2e-11   43.4   0.0    18   156   135   277   131   309 0.81 RimK-like ATP-grasp domain
LysR_substrate       PF03466.15   209 seq451_BIOID38935    -            308   6.1e-43  146.2   0.0   1   1   1.2e-46     8e-43  145.8   0.0     3   206   102   303   100   305 0.98 LysR substrate binding domain
HTH_1                PF00126.22    60 seq451_BIOID38935    -            308     3e-16   58.7   0.1   1   1   9.5e-20   6.5e-16   57.7   0.1     1    60    18    77    18    77 0.96 Bacterial regulatory helix-turn-helix protein, lysR family
DUF159               PF02586.9    208 seq452_BIOID38935    -            223   2.7e-46  157.6   0.0   1   1   2.2e-50     3e-46  157.4   0.0     1   207     1   215     1   216 0.90 Uncharacterised ACR, COG2135
Flavodoxin_2         PF02525.12   199 seq455_BIOID38935    -            201   3.9e-48  163.4   0.0   1   1   6.5e-52   4.5e-48  163.3   0.0     2   195     3   195     2   199 0.91 Flavodoxin-like fold
FMN_red              PF03358.10   152 seq455_BIOID38935    -            201   2.4e-12   46.5   0.0   1   1   4.5e-16   3.1e-12   46.1   0.0     2   148     3   174     2   178 0.77 NADPH-dependent FMN reductase
RimM                 PF01782.13    84 seq456_BIOID38935    -            183   8.8e-28   95.9   0.0   1   1     2e-31   1.3e-27   95.3   0.0     2    84    17    98    16    98 0.98 RimM N-terminal domain
PRC                  PF05239.11    79 seq456_BIOID38935    -            183   8.9e-10   38.1   0.7   1   1   2.1e-13   1.4e-09   37.5   0.5     2    73   105   178   104   182 0.89 PRC-barrel domain
DUF533               PF04391.7    189 seq457_BIOID38935    -            218   1.5e-54  184.1   0.3   1   1   1.4e-58   1.9e-54  183.7   0.2     7   188    30   209    18   210 0.94 Protein of unknown function (DUF533)
IlvN                 PF07991.7    165 seq461_BIOID38935    -            491   6.7e-61  204.3   0.2   1   1   1.6e-64   1.1e-60  203.6   0.1     2   165    35   204    34   204 0.98 Acetohydroxy acid isomeroreductase, catalytic domain
IlvC                 PF01450.14   145 seq461_BIOID38935    -            491   8.5e-57  191.0   0.2   1   2   2.7e-21   1.8e-17   63.4   0.0     1   128   210   337   210   345 0.91 Acetohydroxy acid isomeroreductase, catalytic domain
IlvC                 PF01450.14   145 seq461_BIOID38935    -            491   8.5e-57  191.0   0.2   2   2     2e-40   1.4e-36  125.4   0.0    14   145   358   485   349   485 0.94 Acetohydroxy acid isomeroreductase, catalytic domain
Glutaredoxin         PF00462.19    60 seq464_BIOID38935    -             85   2.6e-15   56.0   0.1   1   1   4.9e-19   3.3e-15   55.6   0.1     2    60     4    69     3    69 0.90 Glutaredoxin
DUF836               PF05768.9     81 seq464_BIOID38935    -             85   2.6e-06   27.4   0.0   1   1   4.4e-10     3e-06   27.2   0.0     3    57     4    66     2    81 0.77 Glutaredoxin-like domain (DUF836)
Rsd_AlgQ             PF04353.8    153 seq465_BIOID38935    -            158     5e-50  169.0   0.4   1   1   4.2e-54   5.7e-50  168.8   0.3     1   150     1   148     1   151 0.98 Regulator of RNA polymerase sigma(70) subunit, Rsd/AlgQ
Radical_SAM          PF04055.16   166 seq466_BIOID38935    -            457   4.3e-15   56.1   0.0   1   1   9.3e-19   6.3e-15   55.6   0.0     2   164    57   227    56   229 0.79 Radical SAM superfamily
HemN_C               PF06969.11    66 seq466_BIOID38935    -            457   4.3e-12   45.7   0.0   1   1   2.7e-15   1.8e-11   43.7   0.0     1    66   363   431   363   431 0.94 HemN C-terminal domain
Exonuc_VIII          PF06630.6    182 seq468_BIOID38935    -            866   5.7e-81  270.0   0.0   1   1   1.5e-84     1e-80  269.2   0.0     1   182     1   178     1   178 0.99 Enterobacterial exodeoxyribonuclease VIII
DUF3799              PF12684.2    237 seq468_BIOID38935    -            866   2.3e-06   27.0   0.0   1   1   6.6e-10   4.5e-06   26.0   0.0     3   225   614   849   613   852 0.80 PDDEXK-like domain of unknown function (DUF3799)
tRNA-synt_1          PF00133.17   601 seq471_BIOID38935    -            938  9.3e-233  773.4   0.0   1   1  5.8e-236  1.1e-232  773.2   0.0     2   601    28   641    27   641 0.98 tRNA synthetases class I (I, L, M and V)
Anticodon_1          PF08264.8    153 seq471_BIOID38935    -            938   4.3e-29  101.1   0.0   1   1   4.2e-32   8.2e-29  100.2   0.0     1   152   685   841   685   842 0.89 Anticodon-binding domain of tRNA
tRNA-synt_1g         PF09334.6    391 seq471_BIOID38935    -            938     6e-21   74.4   0.2   1   2   7.9e-14   1.5e-10   40.1   0.0     8    68    58   118    55   245 0.68 tRNA synthetases class I (M)
tRNA-synt_1g         PF09334.6    391 seq471_BIOID38935    -            938     6e-21   74.4   0.2   2   2   2.4e-08   4.8e-05   22.0   0.0   310   356   584   631   566   650 0.81 tRNA synthetases class I (M)
zf-FPG_IleRS         PF06827.9     30 seq471_BIOID38935    -            938   1.1e-09   37.6   3.5   1   1   5.4e-13   1.1e-09   37.6   2.4     1    29   898   926   898   927 0.96 Zinc finger found in FPG and IleRS
tRNA-synt_1e         PF01406.14   301 seq471_BIOID38935    -            938   3.1e-08   32.9   0.0   1   1   2.2e-09   4.2e-06   25.9   0.0   227   299   575   648   548   650 0.83 tRNA synthetases class I (C) catalytic domain
tRNA-synt_1_2        PF13603.1    185 seq471_BIOID38935    -            938   1.4e-06   27.6   0.0   1   1   1.3e-09   2.5e-06   26.7   0.0    14   141   226   358   219   368 0.77 Leucyl-tRNA synthetase, Domain 2
tRNA-synt_1f         PF01921.13   360 seq471_BIOID38935    -            938   2.9e-06   26.1   0.0   1   1     6e-09   1.2e-05   24.1   0.0   241   340   562   659   545   675 0.81 tRNA synthetases class I (K)
tRNA_m1G_MT          PF01746.16   186 seq473_BIOID38935    -            255   4.9e-60  202.2   0.0   1   1   4.3e-64   5.8e-60  201.9   0.0     2   186    23   221    22   221 0.98 tRNA (Guanine-1)-methyltransferase
PLDc_2               PF13091.1    126 seq474_BIOID38935    -            486   1.1e-32  112.3   0.0   1   2   5.6e-15   2.5e-11   43.2   0.0     1    94   134   242   134   255 0.90 PLD-like domain
PLDc_2               PF13091.1    126 seq474_BIOID38935    -            486   1.1e-32  112.3   0.0   2   2   3.1e-22   1.4e-18   66.7   0.0     7   113   332   445   326   456 0.88 PLD-like domain
PLDc                 PF00614.17    28 seq474_BIOID38935    -            486   2.2e-15   55.7   0.0   1   2   2.5e-10   1.1e-06   28.0   0.0     2    28   220   246   219   246 0.93 Phospholipase D Active site motif
PLDc                 PF00614.17    28 seq474_BIOID38935    -            486   2.2e-15   55.7   0.0   2   2   1.5e-09   6.9e-06   25.5   0.0     2    28   400   426   399   426 0.95 Phospholipase D Active site motif
PLDc_N               PF13396.1     46 seq474_BIOID38935    -            486   8.2e-06   25.2   6.4   1   1   4.3e-09   1.9e-05   24.0   4.4     2    44    17    59    16    60 0.89 Phospholipase_D-nuclease N-terminal
BPD_transp_2         PF02653.11   267 seq475_BIOID38935    -            393   1.2e-50  171.8  42.6   1   1   8.6e-55   1.2e-50  171.8  29.5     2   267    57   383    56   383 0.98 Branched-chain amino acid transport system / permease component
Pyridoxal_deC        PF00282.14   373 seq476_BIOID38935    -            487  1.4e-108  362.6   0.0   1   1  2.4e-112  1.7e-108  362.3   0.0     1   373    54   404    54   404 0.98 Pyridoxal-dependent decarboxylase conserved domain
DUF179               PF02622.10   161 seq477_BIOID38935    -            211   4.9e-53  178.9   0.0   1   1   4.2e-57   5.8e-53  178.7   0.0     1   161    35   198    35   198 0.94 Uncharacterized ACR, COG1678
Exonuc_X-T_C         PF08411.5    269 seq479_BIOID38935    -            491  2.5e-104  347.9   0.1   1   1  4.6e-108  3.1e-104  347.6   0.1     1   268   228   489   228   490 0.99 Exonuclease C-terminal
RNase_T              PF00929.19   164 seq479_BIOID38935    -            491   5.9e-25   88.3   0.0   1   1   1.6e-28   1.1e-24   87.4   0.0     2   162    29   208    28   210 0.95 Exonuclease
Exc                  PF07825.6     77 seq480_BIOID38935    -             82   2.1e-07   30.4   0.1   1   1   1.7e-11   2.3e-07   30.3   0.0     4    70     6    74     3    81 0.87 Excisionase-like protein
ThiC                 PF01964.13   421 seq484_BIOID38935    -            631  1.2e-200  666.3   0.0   1   1  8.7e-204    6e-200  664.0   0.0     1   420   148   597   148   598 0.99 ThiC family
ThiC-associated      PF13667.1     80 seq484_BIOID38935    -            631     1e-33  114.6   0.1   1   1   4.3e-37   2.9e-33  113.1   0.0     2    80    26   109    25   109 0.94 ThiC-associated domain
Pili_assembly_N      PF00345.15   122 seq485_BIOID38935    -            249   7.3e-37  125.7   1.0   1   1   1.1e-40   7.3e-37  125.7   0.7     1   121    28   146    28   147 0.92 Gram-negative pili assembly chaperone, N-terminal domain
Pili_assembly_C      PF02753.12    68 seq485_BIOID38935    -            249   4.8e-10   39.0   2.3   1   1   1.9e-13   1.3e-09   37.6   1.6     2    65   169   229   168   232 0.85 Gram-negative pili assembly chaperone, C-terminal domain
Phage_integ_N        PF09003.5     81 seq487_BIOID38935    -            376   8.4e-28   95.7   0.4   1   1   2.5e-31   1.7e-27   94.8   0.1     3    77     2    76     1    84 0.95 Bacteriophage lambda integrase, N-terminal domain
Phage_integrase      PF00589.17   173 seq487_BIOID38935    -            376   2.3e-15   56.5   0.0   1   1   5.6e-19   3.8e-15   55.8   0.0     2   170   193   367   192   370 0.86 Phage integrase family
Asp-Al_Ex            PF06826.7    169 seq488_BIOID38935    -            561   3.3e-83  277.1  49.2   1   2   1.1e-44   7.2e-41  139.3  10.5     2   168    17   182    16   183 0.98 Predicted Permease Membrane Region
Asp-Al_Ex            PF06826.7    169 seq488_BIOID38935    -            561   3.3e-83  277.1  49.2   2   2   3.9e-46   2.7e-42  144.0  18.1     1   169   385   555   385   555 0.99 Predicted Permease Membrane Region
TrkA_C               PF02080.16    71 seq488_BIOID38935    -            561   1.8e-24   84.9   0.4   1   2   1.3e-15   8.9e-12   44.3   0.0    12    68   228   284   218   287 0.93 TrkA-C domain
TrkA_C               PF02080.16    71 seq488_BIOID38935    -            561   1.8e-24   84.9   0.4   2   2   8.2e-14   5.6e-10   38.5   0.2     2    71   304   372   303   372 0.91 TrkA-C domain
Ribosomal_L19        PF01245.15   113 seq492_BIOID38935    -            115   8.8e-51  170.3   2.5   1   1   7.2e-55   9.8e-51  170.1   1.8     2   112     3   113     2   114 0.99 Ribosomal protein L19
UPF0081              PF03652.10   135 seq493_BIOID38935    -            138   3.8e-44  149.9   0.0   1   1     3e-48   4.2e-44  149.8   0.0     2   135     4   136     3   136 0.98 Uncharacterised protein family (UPF0081)
Gp_dh_C              PF02800.15   157 seq495_BIOID38935    -            339   3.7e-53  179.0   0.2   1   1   7.8e-57   5.3e-53  178.5   0.1     1   157   160   316   160   316 0.99 Glyceraldehyde 3-phosphate dehydrogenase, C-terminal domain
Gp_dh_N              PF00044.19   151 seq495_BIOID38935    -            339   1.1e-52  177.9   0.1   1   1   4.3e-56     3e-52  176.4   0.0     1   151     3   155     3   155 0.99 Glyceraldehyde 3-phosphate dehydrogenase, NAD binding domain
Fimbrial             PF00419.15   145 seq501_BIOID38935    -            163   1.2e-21   77.3   0.1   1   1     1e-25   1.4e-21   77.1   0.0     5   145    32   163    26   163 0.85 Fimbrial protein
Peripla_BP_3         PF13377.1    160 seq503_BIOID38935    -            392   2.7e-38  131.3   0.7   1   1   6.8e-40   2.3e-36  125.0   0.1     3   160   113   277   111   277 0.95 Periplasmic binding protein-like domain
HTH_AraC             PF00165.18    42 seq503_BIOID38935    -            392   3.3e-22   77.5   0.1   1   2   2.8e-11   9.7e-08   31.4   0.0     1    42   294   335   294   335 0.97 Bacterial regulatory helix-turn-helix proteins, AraC family
HTH_AraC             PF00165.18    42 seq503_BIOID38935    -            392   3.3e-22   77.5   0.1   2   2   9.9e-15   3.4e-11   42.4   0.1     6    41   348   384   346   385 0.95 Bacterial regulatory helix-turn-helix proteins, AraC family
HTH_18               PF12833.2     81 seq503_BIOID38935    -            392   8.3e-20   70.5   0.1   1   1   1.7e-22   5.8e-19   67.8   0.0     3    79   309   384   307   385 0.97 Helix-turn-helix domain
Peripla_BP_4         PF13407.1    258 seq503_BIOID38935    -            392   5.4e-13   48.7   0.0   1   1   2.6e-16   8.8e-13   48.0   0.0    75   258    72   258    52   258 0.85 Periplasmic binding protein domain
MFS_1                PF07690.11   354 seq504_BIOID38935    -            416   1.3e-24   86.4  60.8   1   2   6.9e-20   4.7e-16   58.3  19.2     1   224    22   237    22   242 0.81 Major Facilitator Superfamily
MFS_1                PF07690.11   354 seq504_BIOID38935    -            416   1.3e-24   86.4  60.8   2   2   3.4e-12   2.3e-08   33.0  19.3    10   179   237   409   232   415 0.80 Major Facilitator Superfamily
MFS_3                PF05977.8    524 seq504_BIOID38935    -            416   7.2e-20   70.4  33.4   1   1   1.4e-23   9.3e-20   70.1  23.2     9   396    16   400    12   414 0.88 Transmembrane secretion effector
DUF440               PF04269.7    103 seq506_BIOID38935    -            109   2.9e-46  155.6   1.8   1   1   2.3e-50   3.2e-46  155.4   1.3     2   103     7   109     3   109 0.98 Protein of unknown function, DUF440
Methyltransf_26      PF13659.1    117 seq510_BIOID38935    -            245   5.1e-16   58.6   0.0   1   1     7e-19     8e-16   58.0   0.0     3   116    47   170    45   171 0.87 Methyltransferase domain
MTS                  PF05175.9    170 seq510_BIOID38935    -            245   8.9e-14   51.1   0.0   1   1   1.1e-16   1.3e-13   50.5   0.0    33   147    46   176    30   194 0.83 Methyltransferase small domain
Methyltransf_18      PF12847.2    112 seq510_BIOID38935    -            245   4.2e-11   43.2   0.0   1   1   5.6e-14   6.3e-11   42.7   0.0     3    82    46   128    45   169 0.78 Methyltransferase domain
Methyltransf_31      PF13847.1    152 seq510_BIOID38935    -            245   3.9e-09   36.1   0.0   1   1   4.4e-12     5e-09   35.8   0.0     6   111    47   170    44   206 0.77 Methyltransferase domain
Methyltransf_3       PF01596.12   205 seq510_BIOID38935    -            245   2.5e-07   29.8   0.0   1   1   3.1e-10   3.5e-07   29.3   0.0    26   112    26   111    13   122 0.88 O-methyltransferase
Cons_hypoth95        PF03602.10   183 seq510_BIOID38935    -            245   6.7e-07   28.7   0.0   1   1   7.8e-10   8.9e-07   28.3   0.0    43   131    45   131    35   157 0.82 Conserved hypothetical protein 95
PrmA                 PF06325.8    295 seq510_BIOID38935    -            245   6.3e-07   28.6   0.0   1   1   7.6e-10   8.7e-07   28.2   0.0   163   232    46   122    38   123 0.78 Ribosomal protein L11 methyltransferase (PrmA)
Methyltransf_25      PF13649.1    101 seq510_BIOID38935    -            245   2.1e-06   27.8   0.0   1   1   2.6e-09     3e-06   27.3   0.0     2    74    49   125    48   163 0.80 Methyltransferase domain
UPF0020              PF01170.13   180 seq510_BIOID38935    -            245   2.9e-06   26.8   0.0   1   1   3.4e-09   3.9e-06   26.4   0.0    49   117    61   126    42   167 0.79 Putative RNA methylase family UPF0020
PCMT                 PF01135.14   210 seq510_BIOID38935    -            245   1.5e-05   24.5   0.0   1   1   1.9e-08   2.1e-05   24.0   0.0    73   135    44   107    34   122 0.86 Protein-L-isoaspartate(D-aspartate) O-methyltransferase (PCMT)
PRMT5                PF05185.11   448 seq510_BIOID38935    -            245   5.9e-05   22.0   0.1   1   1   7.1e-08     8e-05   21.6   0.0   204   264    59   121    48   122 0.88 PRMT5 arginine-N-methyltransferase
Methyltransf_10      PF05971.7    299 seq510_BIOID38935    -            245   0.00024   20.2   0.0   1   1   2.7e-07   0.00031   19.8   0.0   103   203    45   141    32   169 0.78 Protein of unknown function (DUF890)
Fimbrial             PF00419.15   145 seq513_BIOID38935    -            161   5.1e-28   98.0   0.3   1   1   4.2e-32   5.8e-28   97.8   0.2     1   145    22   161    22   161 0.92 Fimbrial protein
BenE                 PF03594.8    378 seq514_BIOID38935    -            432  1.3e-155  517.4  48.7   1   1  1.2e-159  1.6e-155  517.2  33.7     4   378    48   422    45   422 0.99 Benzoate membrane transport protein
MipA                 PF06629.7    226 seq517_BIOID38935    -            248   1.6e-76  256.5   6.4   1   1   1.3e-80   1.8e-76  256.3   4.5     2   226    26   248    25   248 0.99 MltA-interacting protein MipA
Transposase_mut      PF00872.13   381 seq518_BIOID38935    -            109   2.2e-12   46.0   0.3   1   1   1.8e-16   2.4e-12   45.9   0.2   313   379    16    82     1    84 0.90 Transposase, Mutator family
HTH_AraC             PF00165.18    42 seq521_BIOID38935    -            274   9.4e-20   69.6   0.7   1   2   1.1e-09   7.5e-06   25.4   0.0     1    41   151   190   151   191 0.93 Bacterial regulatory helix-turn-helix proteins, AraC family
HTH_AraC             PF00165.18    42 seq521_BIOID38935    -            274   9.4e-20   69.6   0.7   2   2   4.8e-15   3.3e-11   42.5   0.1     7    41   205   240   204   241 0.95 Bacterial regulatory helix-turn-helix proteins, AraC family
HTH_18               PF12833.2     81 seq521_BIOID38935    -            274   3.5e-16   58.9   0.1   1   1   9.3e-20   6.4e-16   58.1   0.0     1    81   164   242   164   242 0.96 Helix-turn-helix domain
YscJ_FliF            PF01514.12   207 seq522_BIOID38935    -            552   1.1e-65  220.5   0.0   1   1   7.4e-69   5.1e-65  218.3   0.0     9   205    28   223    17   225 0.96 Secretory protein of YscJ/FliF family
YscJ_FliF_C          PF08345.6    160 seq522_BIOID38935    -            552   5.8e-52  175.7   5.6   1   1   8.5e-56   5.8e-52  175.7   3.9     1   160   250   429   250   429 0.87 Flagellar M-ring protein C-terminal
EI24                 PF07264.6    219 seq524_BIOID38935    -            253   1.3e-52  178.2  20.7   1   1   1.1e-56   1.5e-52  178.0  14.4     1   219    11   232    11   232 0.96 Etoposide-induced protein 2.4 (EI24)
PGK                  PF00162.14   384 seq526_BIOID38935    -            387  8.1e-142  472.2   0.3   1   1  6.7e-146  9.2e-142  472.0   0.2     2   384     6   373     5   373 0.99 Phosphoglycerate kinase
UvrD_C               PF13361.1    319 seq527_BIOID38935    -            690   8.9e-93  311.1   0.0   1   1   3.7e-95   8.4e-92  307.9   0.0     1   318   288   630   288   631 0.97 UvrD-like helicase C-terminal domain
UvrD-helicase        PF00580.16   315 seq527_BIOID38935    -            690   2.2e-74  250.5   0.4   1   1   1.4e-76   3.1e-73  246.6   0.3     1   314    20   282    20   283 0.94 UvrD/REP helicase N-terminal domain
AAA_19               PF13245.1     76 seq527_BIOID38935    -            690   2.2e-13   49.6   0.6   1   1   2.1e-16   4.9e-13   48.5   0.4     8    75    32   104    25   105 0.82 Part of AAA domain
UvrD_C_2             PF13538.1    104 seq527_BIOID38935    -            690   2.2e-10   40.4   0.0   1   1   5.8e-13   1.3e-09   37.9   0.0    54   103   563   626   513   627 0.80 Family description
Fimbrial             PF00419.15   145 seq530_BIOID38935    -            174   3.5e-19   69.3   0.1   1   1     3e-23   4.2e-19   69.1   0.0     2   144    28   173    27   174 0.86 Fimbrial protein
Ribonuc_L-PSP        PF01042.16   121 seq532_BIOID38935    -            115   3.4e-28   97.7   0.5   1   1   2.7e-32   3.7e-28   97.5   0.4     2   121     4   115     3   115 0.96 Endoribonuclease L-PSP
TMP-TENI             PF02581.12   180 seq533_BIOID38935    -            211   1.1e-56  190.6   0.4   1   1   9.6e-61   1.3e-56  190.4   0.3     3   180    17   189    15   189 0.97 Thiamine monophosphate synthase/TENI
RecT                 PF03837.9    199 seq535_BIOID38935    -            271     2e-57  193.6   0.0   1   1   1.9e-61   2.6e-57  193.2   0.0     1   188    55   246    55   257 0.93 RecT family
Ala_racemase_N       PF01168.15   217 seq536_BIOID38935    -            234   1.3e-49  168.5   0.2   1   1   1.1e-53   1.5e-49  168.3   0.1     2   217     7   230     6   230 0.90 Alanine racemase, N-terminal domain
Hexapep              PF00132.19    36 seq539_BIOID38935    -            183   1.6e-14   52.4  15.3   1   2     3e-11   4.2e-07   29.0   1.4    13    35    91   113    89   114 0.94 Bacterial transferase hexapeptide (six repeats)
Hexapep              PF00132.19    36 seq539_BIOID38935    -            183   1.6e-14   52.4  15.3   2   2   7.2e-11   9.8e-07   27.9   4.0     2    34   123   156   122   158 0.88 Bacterial transferase hexapeptide (six repeats)
Aldo_ket_red         PF00248.16   283 seq540_BIOID38935    -            284   1.8e-68  230.2   0.1   1   1   1.5e-72   2.1e-68  230.0   0.1     2   281    17   271    16   273 0.95 Aldo/keto reductase family
Peptidase_A8         PF01252.13   150 seq541_BIOID38935    -            164   1.8e-44  150.8   6.9   1   1   1.6e-48   2.2e-44  150.6   4.8     2   147    15   160    13   164 0.92 Signal peptidase (SPase) II
DUF2544              PF11245.3    230 seq542_BIOID38935    -            280   3.4e-99  330.7   3.7   1   1  2.9e-103   3.9e-99  330.5   2.6     1   230    42   280    42   280 0.95 Protein of unknown function (DUF2544)
UPF0259              PF06790.6    248 seq543_BIOID38935    -            247  4.4e-102  340.6  18.0   1   1  3.6e-106    5e-102  340.4  12.5     1   247     1   246     1   247 0.99 Uncharacterised protein family (UPF0259)
ThiF                 PF00899.16   136 seq545_BIOID38935    -            282   5.3e-44  149.2   0.1   1   1   1.1e-47   7.7e-44  148.6   0.1     2   134    59   190    58   192 0.98 ThiF family
MoeZ_MoeB            PF05237.8     84 seq545_BIOID38935    -            282   4.4e-29   99.7   0.0   1   1   1.2e-32   8.2e-29   98.9   0.0     4    82   199   276   197   278 0.96 MoeZ/MoeB domain
DUF1889              PF08986.5    119 seq546_BIOID38935    -            119   2.3e-83  276.1   0.8   1   1   1.8e-87   2.5e-83  276.0   0.6     1   119     1   119     1   119 1.00 Domain of unknown function (DUF1889)
PALP                 PF00291.20   307 seq548_BIOID38935    -            323   1.3e-63  214.9   0.3   1   1   1.1e-67   1.5e-63  214.7   0.2     3   306    10   300     8   301 0.87 Pyridoxal-phosphate dependent enzyme
HTH_AraC             PF00165.18    42 seq550_BIOID38935    -            242   4.2e-19   67.6   0.9   1   2     1e-08   6.8e-05   22.4   0.0     1    37   145   181   145   186 0.88 Bacterial regulatory helix-turn-helix proteins, AraC family
HTH_AraC             PF00165.18    42 seq550_BIOID38935    -            242   4.2e-19   67.6   0.9   2   2   2.8e-15   1.9e-11   43.2   0.1     6    40   198   233   196   235 0.91 Bacterial regulatory helix-turn-helix proteins, AraC family
HTH_18               PF12833.2     81 seq550_BIOID38935    -            242   3.4e-12   46.1   0.3   1   1   8.5e-16   5.8e-12   45.4   0.2     1    80   158   235   158   236 0.93 Helix-turn-helix domain
YGGT                 PF02325.12    75 seq551_BIOID38935    -            188   1.3e-41  140.2  21.6   1   2   8.4e-26   1.1e-21   76.3   3.0     1    73     8    80     8    82 0.97 YGGT family
YGGT                 PF02325.12    75 seq551_BIOID38935    -            188   1.3e-41  140.2  21.6   2   2   8.2e-24   1.1e-19   69.9   6.5     3    73   101   170    88   172 0.93 YGGT family
FKBP_C               PF00254.23    94 seq553_BIOID38935    -            149   1.2e-16   60.3   0.0   1   1   1.3e-20   1.7e-16   59.8   0.0     4    94     4   141     2   141 0.87 FKBP-type peptidyl-prolyl cis-trans isomerase
DUF1187              PF06688.6     61 seq555_BIOID38935    -             93   1.5e-38  130.6   2.8   1   1   1.4e-42     2e-38  130.1   1.9     1    61    26    86    26    86 0.99 Protein of unknown function (DUF1187)
F_bP_aldolase        PF01116.15   287 seq556_BIOID38935    -            387   1.6e-97  325.9   0.0   1   1  1.3e-101   1.8e-97  325.7   0.0     2   284    43   384    42   387 0.95 Fructose-bisphosphate aldolase class-II
IspA                 PF04279.10   176 seq559_BIOID38935    -            179     6e-72  241.1  22.8   1   1   4.9e-76   6.7e-72  241.0  15.8     1   175     1   175     1   176 0.99 Intracellular septation protein A
FliG_C               PF01706.11   110 seq563_BIOID38935    -            331   1.8e-39  134.0  15.8   1   1   3.2e-42   2.2e-38  130.5   2.3     2   109   216   323   215   324 0.98 FliG C-terminal domain
ThiG                 PF05690.9    247 seq564_BIOID38935    -            328  3.2e-109  363.6   1.2   1   1  5.5e-113  3.7e-109  363.4   0.8     2   247    76   319    75   319 0.99 Thiazole biosynthesis protein ThiG
Chorismate_bind      PF00425.13   257 seq567_BIOID38935    -            453   1.9e-91  305.8   0.0   1   1   3.5e-95   2.4e-91  305.5   0.0     2   257   190   443   189   443 0.98 chorismate binding enzyme
Anth_synt_I_N        PF04715.8    140 seq567_BIOID38935    -            453   5.8e-30  104.0   0.1   1   1   6.3e-33   4.3e-29  101.1   0.0     9   139    22   153    16   154 0.90 Anthranilate synthase component I, N terminal region
ThiS                 PF02597.15    78 seq568_BIOID38935    -             66   2.1e-17   63.1   0.1   1   1   1.7e-21   2.3e-17   63.0   0.1     1    78     3    66     3    66 0.98 ThiS family
DUF1233              PF06806.7     72 seq569_BIOID38935    -             71   3.3e-28   96.9   0.1   1   1   2.8e-32   3.8e-28   96.7   0.1     4    67     5    69     3    71 0.97 Putative excisionase (DUF1233)
LYTB                 PF02401.13   281 seq571_BIOID38935    -            316  4.5e-120  399.6   0.2   1   1  3.8e-124  5.2e-120  399.5   0.1     1   280     3   284     3   285 0.99 LytB protein
Alpha-amylase        PF00128.19   316 seq573_BIOID38935    -            676   2.5e-42  145.3   5.5   1   1   4.7e-46   6.4e-42  143.9   3.8     1   308   226   595   226   598 0.74 Alpha amylase, catalytic domain
MFS_1                PF07690.11   354 seq574_BIOID38935    -            402   1.1e-22   80.1  62.2   1   1   1.4e-21   9.4e-18   63.9  17.4     4   179   223   392   217   401 0.88 Major Facilitator Superfamily
DUF3596              PF12167.3     88 seq576_BIOID38935    -            411     9e-28   95.5   0.0   1   1   4.2e-31   2.9e-27   93.9   0.0     1    87     5    91     5    92 0.96 Domain of unknown function (DUF3596)
Phage_integrase      PF00589.17   173 seq576_BIOID38935    -            411     2e-22   79.5   0.0   1   1   7.6e-26   5.2e-22   78.2   0.0     4   166   203   391   201   397 0.84 Phage integrase family
Chorismate_bind      PF00425.13   257 seq577_BIOID38935    -            391     2e-68  230.3   0.0   1   1   1.8e-72   2.5e-68  230.0   0.0     2   257   126   380   125   380 0.97 chorismate binding enzyme
Ham1p_like           PF01725.11   189 seq579_BIOID38935    -            197     1e-65  220.5   0.0   1   1   8.2e-70   1.1e-65  220.4   0.0     1   188     4   193     4   194 0.97 Ham1 family
DAHP_synth_1         PF00793.15   272 seq582_BIOID38935    -            379  2.6e-102  341.0   0.0   1   1  2.3e-106  3.2e-102  340.7   0.0     8   271    64   363    43   364 0.96 DAHP synthetase I family
4HBT                 PF03061.17    79 seq584_BIOID38935    -            132   4.9e-18   64.9   0.3   1   1   4.7e-22   6.5e-18   64.5   0.2     1    74    26    98    26   102 0.96 Thioesterase superfamily
MTS                  PF05175.9    170 seq585_BIOID38935    -            397   1.8e-20   72.9   0.0   1   1   2.8e-23   3.4e-20   71.9   0.0    31   138   219   347   211   359 0.92 Methyltransferase small domain
Methyltransf_26      PF13659.1    117 seq585_BIOID38935    -            397   8.8e-19   67.5   0.0   1   1   1.4e-21   1.7e-18   66.6   0.0     2   116   221   350   220   351 0.92 Methyltransferase domain
Methyltransf_31      PF13847.1    152 seq585_BIOID38935    -            397   2.1e-16   59.7   0.0   1   1     8e-19     1e-15   57.5   0.0     2   118   218   357   217   379 0.80 Methyltransferase domain
Methyltransf_18      PF12847.2    112 seq585_BIOID38935    -            397   7.3e-13   48.9   0.0   1   1   1.5e-15   1.8e-12   47.6   0.0     3   110   221   348   219   350 0.82 Methyltransferase domain
PrmA                 PF06325.8    295 seq585_BIOID38935    -            397   2.5e-08   33.2   0.0   1   1   3.1e-11   3.9e-08   32.6   0.0   159   232   217   294   211   295 0.84 Ribosomal protein L11 methyltransferase (PrmA)
Methyltransf_25      PF13649.1    101 seq585_BIOID38935    -            397   1.6e-07   31.5   0.0   1   1     3e-10   3.7e-07   30.3   0.0     1    73   223   293   223   341 0.90 Methyltransferase domain
UPF0020              PF01170.13   180 seq585_BIOID38935    -            397   2.3e-06   27.2   0.0   1   1   3.5e-09   4.4e-06   26.2   0.0    30   117   221   298   211   304 0.85 Putative RNA methylase family UPF0020
Methyltransf_15      PF09445.5    164 seq585_BIOID38935    -            397   3.3e-06   26.6   0.0   1   1   4.4e-09   5.5e-06   25.9   0.0     3    79   222   296   220   301 0.92 RNA cap guanine-N2 methyltransferase
Met_10               PF02475.11   200 seq585_BIOID38935    -            397   7.2e-06   25.6   0.0   1   1   9.9e-09   1.2e-05   24.8   0.0   100   179   218   297   209   308 0.91 Met-10+ like-protein
Ubie_methyltran      PF01209.13   233 seq585_BIOID38935    -            397   6.4e-05   22.0   0.0   1   1   8.8e-08   0.00011   21.2   0.0    45    98   217   269   208   282 0.88 ubiE/COQ5 methyltransferase family
Cons_hypoth95        PF03602.10   183 seq585_BIOID38935    -            397   0.00013   21.2   0.0   1   1   1.8e-07   0.00023   20.5   0.0    42   128   219   301   203   314 0.80 Conserved hypothetical protein 95
Y1_Tnp               PF01797.11   121 seq589_BIOID38935    -             54     5e-16   58.5   0.7   1   1   3.9e-20   5.3e-16   58.4   0.5     4    57     1    54     1    54 0.98 Transposase IS200 like
PTS-HPr              PF00381.14    84 seq591_BIOID38935    -             85   1.3e-31  108.2   0.2   1   1   9.9e-36   1.4e-31  108.1   0.1     1    82     1    82     1    84 0.98 PTS HPr component phosphorylation site
Sigma70_r4_2         PF08281.7     54 seq593_BIOID38935    -            191   1.3e-19   69.2   0.2   1   1   1.1e-22   3.7e-19   67.8   0.2     2    53   129   180   122   181 0.95 Sigma-70, region 4
Sigma70_r2           PF04542.9     71 seq593_BIOID38935    -            191   6.3e-18   64.0   0.2   1   1   3.6e-21   1.2e-17   63.1   0.2     1    71    25    92    25    92 0.96 Sigma-70 region 2
Sigma70_r4           PF04545.11    50 seq593_BIOID38935    -            191     2e-10   39.6   0.0   1   1   1.4e-13   4.9e-10   38.4   0.0     2    47   135   180   134   182 0.95 Sigma-70, region 4
Sigma70_ECF          PF07638.6    185 seq593_BIOID38935    -            191   8.8e-09   35.1   0.1   1   1   8.3e-12   2.9e-08   33.5   0.1     7   181    10   183     3   186 0.71 ECF sigma factor
Aminotran_1_2        PF00155.16   363 seq594_BIOID38935    -            412   1.7e-60  204.8   0.0   1   1   1.4e-64   1.9e-60  204.6   0.0     2   348    37   376    36   390 0.92 Aminotransferase class I and II
Radical_SAM          PF04055.16   166 seq598_BIOID38935    -            378   1.4e-16   61.0   0.0   1   1   3.3e-20   2.3e-16   60.3   0.0     2   158    11   175    10   180 0.75 Radical SAM superfamily
HemN_C               PF06969.11    66 seq598_BIOID38935    -            378   1.5e-08   34.4   0.0   1   1     5e-12   3.4e-08   33.3   0.0     4    66   305   366   302   366 0.92 HemN C-terminal domain
FliH                 PF02108.11   128 seq599_BIOID38935    -            228   5.3e-40  136.1   0.5   1   1   1.2e-43   5.3e-40  136.1   0.3     5   128    96   219    76   219 0.98 Flagellar assembly protein FliH
HrpE                 PF06188.7    191 seq599_BIOID38935    -            228   2.8e-08   33.6   6.3   1   1   1.3e-11   5.9e-08   32.5   4.4    25   182    48   211    25   222 0.74 HrpE/YscL/FliH and V-type ATPase subunit E
BATS                 PF06968.8     92 seq600_BIOID38935    -            377   5.9e-22   77.1   0.0   1   1   4.1e-25   2.8e-21   75.0   0.0     1    92   256   361   256   361 0.98 Biotin and Thiamin Synthesis associated domain
Radical_SAM          PF04055.16   166 seq600_BIOID38935    -            377   1.4e-08   35.0   0.0   1   1   3.5e-12   2.4e-08   34.2   0.0     4   151    82   227    79   235 0.85 Radical SAM superfamily
PEP-utilizers_C      PF02896.13   294 seq602_BIOID38935    -            575  1.6e-124  414.4   0.2   1   1  4.8e-128  2.2e-124  414.0   0.1     1   293   250   541   250   542 0.99 PEP-utilising enzyme, TIM barrel domain
PEP-utilisers_N      PF05524.8    123 seq602_BIOID38935    -            575   1.9e-31  108.3   5.0   1   1   4.2e-35   1.9e-31  108.3   3.5     2   123     3   127     2   127 0.96 PEP-utilising enzyme, N-terminal
PEP-utilizers        PF00391.18    81 seq602_BIOID38935    -            575     7e-25   86.2   0.2   1   1   4.5e-28   2.1e-24   84.7   0.1     9    80   152   224   147   225 0.93 PEP-utilising enzyme, mobile domain
IU_nuc_hydro         PF01156.14   314 seq605_BIOID38935    -            304     6e-93  311.4   0.0   1   1   4.9e-97   6.7e-93  311.2   0.0     3   312     4   302     2   304 0.96 Inosine-uridine preferring nucleoside hydrolase
MS_channel           PF00924.13   206 seq610_BIOID38935    -            286   4.3e-59  199.2   3.1   1   1   6.3e-63   4.3e-59  199.2   2.1     3   206    72   268    70   268 0.99 Mechanosensitive ion channel
TM_helix             PF05552.7     53 seq610_BIOID38935    -            286   1.4e-14   53.3   6.9   1   1     2e-18   1.4e-14   53.3   4.8     2    53    15    66    14    66 0.97 Conserved TM helix
RseA_N               PF03872.8     87 seq611_BIOID38935    -            216   1.8e-32  111.3   0.6   1   1   2.6e-36   1.8e-32  111.3   0.4     1    87     1    89     1    89 0.98 Anti sigma-E protein RseA, N-terminal domain
RseA_C               PF03873.8     53 seq611_BIOID38935    -            216   3.9e-27   93.7   3.7   1   1   5.7e-31   3.9e-27   93.7   2.6     1    53   131   186   131   186 0.98 Anti sigma-E protein RseA, C-terminal domain
Hydrolase_3          PF08282.7    254 seq613_BIOID38935    -            271   1.5e-56  191.7   0.1   1   1     5e-60   1.7e-56  191.5   0.1     1   254     6   259     6   259 0.98 haloacid dehalogenase-like hydrolase
S6PP                 PF05116.8    247 seq613_BIOID38935    -            271   1.1e-12   47.6   0.0   1   1     1e-11   3.4e-08   32.9   0.0   130   224   155   250   146   255 0.87 Sucrose-6F-phosphate phosphohydrolase
Hydrolase            PF00702.21   204 seq613_BIOID38935    -            271   7.6e-08   33.0   0.8   1   1   4.4e-10   1.5e-06   28.7   0.2     1   204     3   227     3   227 0.49 haloacid dehalogenase-like hydrolase
HAD                  PF12710.2    191 seq613_BIOID38935    -            271   2.6e-07   30.8   0.0   1   1   5.7e-10   1.9e-06   28.0   0.0    91   191    27   224    19   224 0.80 haloacid dehalogenase-like hydrolase
NUDIX                PF00293.23   135 seq614_BIOID38935    -            192   4.3e-16   58.6   0.0   1   1   4.3e-20   5.9e-16   58.2   0.0     4   124    33   151    29   159 0.87 NUDIX domain
AMP-binding          PF00501.23   418 seq616_BIOID38935    -            536   2.1e-85  286.4   0.0   1   1   3.7e-89   2.5e-85  286.2   0.0     1   417    50   461    50   462 0.95 AMP-binding enzyme
DUF4009              PF13193.1     41 seq616_BIOID38935    -            536     8e-08   31.4   0.1   1   1   3.6e-11   2.4e-07   29.9   0.0     1    29   501   529   501   535 0.92 Domain of unknown function (DUF4009)
ATP_bind_3           PF01171.15   182 seq618_BIOID38935    -            311   1.1e-14   54.2   0.0   1   1   1.3e-18   1.7e-14   53.5   0.0     2   161    42   205    41   209 0.84 PP-loop family
Response_reg         PF00072.19   112 seq619_BIOID38935    -            238     3e-26   91.5   0.4   1   1   1.5e-29   1.1e-25   89.7   0.1     1   109     6   112     6   115 0.98 Response regulator receiver domain
Trans_reg_C          PF00486.23    77 seq619_BIOID38935    -            238   3.5e-18   65.1   0.0   1   1   1.2e-21   8.1e-18   63.9   0.0     1    77   156   232   156   232 0.98 Transcriptional regulatory protein, C terminal
PDH                  PF02153.12   258 seq622_BIOID38935    -            373   8.5e-32  109.9   0.0   1   1   4.5e-35   2.1e-31  108.6   0.0    40   257   137   344   124   345 0.93 Prephenate dehydrogenase
CM_2                 PF01817.16    81 seq622_BIOID38935    -            373   4.6e-24   84.1   0.2   1   1   2.2e-27     1e-23   83.1   0.1     1    80     9    88     9    89 0.98 Chorismate mutase type II
ATP-synt_ab          PF00006.20   215 seq623_BIOID38935    -            457   3.9e-69  232.3   0.0   1   1     4e-73   5.5e-69  231.8   0.0     1   215   161   373   161   373 1.00 ATP synthase alpha/beta family, nucleotide-binding domain
Resolvase            PF00239.16   141 seq626_BIOID38935    -            451   1.1e-21   77.1   1.2   1   1   3.3e-25   1.5e-21   76.6   0.1     1   137     4   162     4   165 0.91 Resolvase, N terminal domain
Recombinase          PF07508.8    102 seq626_BIOID38935    -            451   1.1e-14   54.3   0.0   1   1   2.1e-17   9.5e-14   51.3   0.0     1   102   187   282   187   282 0.93 Recombinase
Zn_ribbon_recom      PF13408.1     58 seq626_BIOID38935    -            451   5.7e-08   32.7   0.2   1   1   2.3e-11   1.1e-07   31.9   0.1     1    56   298   351   298   353 0.87 Recombinase zinc beta ribbon domain
Chorismate_synt      PF01264.16   346 seq627_BIOID38935    -            361  3.6e-148  492.5   0.0   1   1    3e-152  4.1e-148  492.3   0.0     1   346    10   346    10   346 0.98 Chorismate synthase
Lambda_Bor           PF06291.6     97 seq629_BIOID38935    -            113   6.3e-62  205.3   2.6   1   1   5.3e-66   7.3e-62  205.1   1.8     1    97    17   113    17   113 1.00 Bor protein
PapB                 PF03333.8     91 seq630_BIOID38935    -            126   7.5e-27   92.8   0.2   1   1   7.2e-31   9.8e-27   92.5   0.1     8    89    25   106    14   108 0.93 Adhesin biosynthesis transcription regulatory protein
DUF2819              PF10995.3    317 seq631_BIOID38935    -            523  3.2e-129  430.1   0.0   1   1    3e-133  4.1e-129  429.7   0.0     2   317   163   474   162   474 0.99 Protein of unknown function (DUF2819)
MucB_RseB            PF03888.9    285 seq632_BIOID38935    -            318  2.9e-123  410.3   0.0   1   1  2.5e-127  3.4e-123  410.1   0.0     1   284    31   314    31   315 0.99 MucB/RseB family
SDH_alpha            PF03313.10   283 seq634_BIOID38935    -            454  7.6e-104  346.5   5.6   1   1  1.4e-107  9.8e-104  346.2   3.9     3   282   184   449   182   450 0.96 Serine dehydratase alpha chain
SDH_beta             PF03315.10   158 seq634_BIOID38935    -            454   8.5e-56  188.2   0.0   1   1   2.2e-59   1.5e-55  187.4   0.0     1   157     3   158     3   159 0.96 Serine dehydratase beta chain
DapB_C               PF05173.9    132 seq635_BIOID38935    -            273   4.7e-47  158.9   0.3   1   1   9.8e-51   6.7e-47  158.4   0.2     1   132   132   268   132   268 0.98 Dihydrodipicolinate reductase, C-terminus
DapB_N               PF01113.15   124 seq635_BIOID38935    -            273   7.8e-42  141.9   0.5   1   1   5.4e-45   3.7e-41  139.8   0.1     1   124     6   129     6   129 0.99 Dihydrodipicolinate reductase, N-terminus
SelR                 PF01641.13   124 seq636_BIOID38935    -            137   5.5e-56  187.4   0.0   1   1   4.6e-60   6.3e-56  187.2   0.0     2   123     8   128     7   129 0.97 SelR domain
Aminotran_1_2        PF00155.16   363 seq641_BIOID38935    -            452   1.3e-21   76.8   0.0   1   1   4.8e-25   6.5e-21   74.5   0.0    39   348   104   426    68   440 0.75 Aminotransferase class I and II
LysE                 PF01810.13   191 seq643_BIOID38935    -            211   9.9e-60  200.9  15.7   1   1   8.2e-64   1.1e-59  200.7  10.9     2   190    14   201    13   202 0.96 LysE type translocator
GTP_EFTU             PF00009.22   188 seq645_BIOID38935    -            607     1e-56  191.2   0.0   1   1   7.2e-60     2e-56  190.3   0.0     2   187     4   195     3   196 0.96 Elongation factor Tu GTP binding domain
EFG_C                PF00679.19    89 seq645_BIOID38935    -            607   1.9e-21   75.6   0.0   1   1   1.6e-24   4.3e-21   74.4   0.0     3    83   397   477   395   483 0.96 Elongation factor G C-terminus
GTP_EFTU_D2          PF03144.20    74 seq645_BIOID38935    -            607   7.4e-10   38.6   3.2   1   1   8.1e-13   2.2e-09   37.1   2.2     1    74   219   289   219   289 0.94 Elongation factor Tu domain 2
MMR_HSR1             PF01926.18   114 seq645_BIOID38935    -            607   1.3e-05   25.0   0.2   1   1   1.5e-08   4.1e-05   23.4   0.0     2   113     8   128     7   129 0.55 50S ribosome-binding GTPase
priB_priC            PF07445.7    173 seq646_BIOID38935    -            175   1.2e-56  190.8  16.4   1   1   9.5e-61   1.3e-56  190.6  11.4     1   173     7   175     7   175 0.99 Primosomal replication protein priB and priC
OEP                  PF02321.13   188 seq652_BIOID38935    -            460   6.1e-52  175.8  38.9   1   2   7.1e-28   9.7e-24   83.8  12.6     3   188    65   247    63   247 0.97 Outer membrane efflux protein
OEP                  PF02321.13   188 seq652_BIOID38935    -            460   6.1e-52  175.8  38.9   2   2     3e-32   4.1e-28   98.1   8.9     7   188   275   455   270   455 0.94 Outer membrane efflux protein
DUF1315              PF07023.7     94 seq655_BIOID38935    -             90   6.9e-38  128.3   0.5   1   1   5.3e-42   7.2e-38  128.2   0.4     2    80     4    82     3    90 0.94 Protein of unknown function (DUF1315)
Autotransporter      PF03797.14   265 seq656_BIOID38935    -            912   9.8e-48  162.6  20.7   1   1   2.2e-51   9.8e-48  162.6  14.4     3   264   647   897   645   898 0.97 Autotransporter beta-domain
Pertactin            PF03212.9    121 seq656_BIOID38935    -            912   1.2e-40  137.8   0.9   1   1   2.6e-44   1.2e-40  137.8   0.7     1   120   440   560   440   561 0.97 Pertactin
ESPR                 PF13018.1     24 seq656_BIOID38935    -            912   1.9e-08   33.4   2.0   1   1   9.3e-12   4.2e-08   32.3   1.4     1    24     1    24     1    24 0.99 Extended Signal Peptide of Type V secretion system
PTS_EIIA_1           PF00358.15   133 seq658_BIOID38935    -            169   5.4e-54  181.2   2.2   1   1   4.7e-58   6.5e-54  180.9   1.5     3   132    20   149    18   150 0.98 phosphoenolpyruvate-dependent sugar phosphotransferase system, EIIA 1
Peptidase_M74        PF03411.8    240 seq659_BIOID38935    -            274    7e-137  454.1   0.1   1   1  5.9e-141    8e-137  453.9   0.0     1   239    35   273    35   274 1.00 Penicillin-insensitive murein endopeptidase
Alpha-amylase        PF00128.19   316 seq660_BIOID38935    -            750   6.5e-13   48.6   0.8   1   1   3.5e-16   2.4e-12   46.7   0.5    22   303   246   588   241   592 0.68 Alpha amylase, catalytic domain
Alpha-amylase_C      PF02806.13    96 seq660_BIOID38935    -            750   1.9e-06   27.7   0.0   1   1   1.5e-09     1e-05   25.4   0.0     8    90   649   737   647   741 0.78 Alpha amylase, C-terminal all-beta domain
RseC_MucC            PF04246.7    135 seq662_BIOID38935    -            159   7.7e-41  138.7   1.1   1   1   6.9e-45   9.5e-41  138.4   0.8     1   134     8   141     8   142 0.99 Positive regulator of sigma(E), RseC/MucC
SIMPL                PF04402.9    210 seq663_BIOID38935    -            246   2.4e-48  164.6   7.2   1   1   2.1e-52   2.9e-48  164.4   5.0     1   210    30   232    30   232 0.93 Protein of unknown function (DUF541)
FliJ                 PF02050.11   123 seq664_BIOID38935    -            147   2.5e-32  111.3  20.6   1   1   2.3e-36   3.1e-32  111.0  14.3     1   122    19   141    19   142 0.98 Flagellar FliJ protein
Isochorismatase      PF00857.15   174 seq665_BIOID38935    -            285   7.8e-38  130.0   0.0   1   1   1.4e-41   9.9e-38  129.6   0.0     2   173    32   204    31   205 0.97 Isochorismatase family
PP-binding           PF00550.20    67 seq665_BIOID38935    -            285   2.5e-08   33.9   0.0   1   1   9.9e-12   6.8e-08   32.5   0.0     2    62   217   275   216   280 0.86 Phosphopantetheine attachment site
ADH_zinc_N           PF00107.21   130 seq668_BIOID38935    -            358   9.1e-28   96.2   0.2   1   1   2.1e-31   1.4e-27   95.6   0.1     1   129   185   316   185   317 0.92 Zinc-binding dehydrogenase
ADH_N                PF08240.7    109 seq668_BIOID38935    -            358   8.8e-28   96.1   3.8   1   1   1.3e-31   8.8e-28   96.1   2.6     1   103    26   131    26   141 0.96 Alcohol dehydrogenase GroES-like domain
Adenine_glyco        PF03352.8    179 seq669_BIOID38935    -            242   2.2e-83  278.0   0.0   1   1     2e-87   2.7e-83  277.7   0.0     1   177    61   237    61   239 0.99 Methyladenine glycosylase
CPSase_sm_chain      PF00988.17   131 seq671_BIOID38935    -            391   1.7e-56  189.1   0.1   1   1   6.1e-60   2.8e-56  188.5   0.0     2   131    13   142    12   142 0.99 Carbamoyl-phosphate synthase small chain, CPSase domain
GATase               PF00117.23   192 seq671_BIOID38935    -            391   1.3e-49  168.1   0.0   1   1   5.8e-53   2.6e-49  167.1   0.0     3   191   206   381   203   382 0.95 Glutamine amidotransferase class-I
Peptidase_C26        PF07722.8    217 seq671_BIOID38935    -            391   1.2e-08   34.5   0.1   1   1     1e-10   4.8e-07   29.3   0.1    93   217   258   364   247   364 0.80 Peptidase C26
Flg_hook             PF02120.11    85 seq672_BIOID38935    -            375   4.4e-19   67.8   6.8   1   1   6.5e-23   8.8e-19   66.8   4.7     4    84   248   328   245   336 0.91 Flagellar hook-length control protein FliK
DUF2636              PF11120.3     62 seq673_BIOID38935    -             63   4.3e-33  112.4   0.4   1   1   3.5e-37   4.8e-33  112.3   0.3     1    62     2    63     2    63 0.99 Protein of unknown function (DUF2636)
Thioredoxin          PF00085.15   104 seq675_BIOID38935    -            109   3.5e-34  116.5   0.0   1   1   8.4e-38   3.8e-34  116.3   0.0     2   103     5   106     4   107 0.98 Thioredoxin
Thioredoxin_2        PF13098.1    112 seq675_BIOID38935    -            109   1.6e-10   41.0   0.1   1   1   3.2e-13   1.4e-09   37.9   0.0     7   112    23   104    17   104 0.90 Thioredoxin-like domain
GTP_EFTU             PF00009.22   188 seq676_BIOID38935    -            599   7.5e-52  175.3   0.0   1   1   6.2e-55   1.7e-51  174.2   0.0     1   187     2   181     2   182 0.94 Elongation factor Tu GTP binding domain
LepA_C               PF06421.7    108 seq676_BIOID38935    -            599   6.9e-52  173.7   3.3   1   1   4.3e-55   1.2e-51  173.0   2.3     1   107   487   593   487   594 0.99 GTP-binding protein LepA C-terminus
EFG_C                PF00679.19    89 seq676_BIOID38935    -            599   3.3e-19   68.4   0.0   1   1   2.5e-22   6.9e-19   67.3   0.0     2    86   399   483   398   486 0.95 Elongation factor G C-terminus
GTP_EFTU_D2          PF03144.20    74 seq676_BIOID38935    -            599   8.8e-10   38.4   0.3   1   1   7.1e-13   1.9e-09   37.3   0.2     1    74   205   275   205   275 0.86 Elongation factor Tu domain 2
Ras                  PF00071.17   162 seq676_BIOID38935    -            599   8.7e-05   21.8   0.0   1   1   5.7e-08   0.00016   21.0   0.0    30   160    52   180    42   182 0.79 Ras family
EAL                  PF00563.15   236 seq677_BIOID38935    -            532   1.2e-59  201.5   0.2   1   1   2.8e-63   1.9e-59  200.8   0.2     4   236   273   501   270   501 0.93 EAL domain
CSS-motif            PF12792.2    208 seq677_BIOID38935    -            532   3.8e-41  140.5   0.4   1   1   9.4e-45   6.4e-41  139.8   0.1     3   203    42   242    40   247 0.91 CSS motif domain associated with EAL
TauE                 PF01925.14   240 seq678_BIOID38935    -            269   1.2e-40  139.3  27.2   1   1   1.1e-44   1.5e-40  139.0  18.8     1   240    18   253    18   253 0.95 Sulfite exporter TauE/SafE
HisG                 PF01634.13   163 seq679_BIOID38935    -            299   8.2e-55  184.7   0.0   1   1   1.7e-58   1.2e-54  184.1   0.0     1   163    53   221    53   221 0.94 ATP phosphoribosyltransferase
HisG_C               PF08029.6     75 seq679_BIOID38935    -            299   5.6e-28   96.5   0.1   1   1   2.2e-31   1.5e-27   95.2   0.0     1    75   222   297   222   297 0.98 HisG, C-terminal domain
DUF3260              PF11658.3    518 seq681_BIOID38935    -            559  4.4e-234  777.2   0.0   1   1  3.7e-238  5.1e-234  777.0   0.0     2   518    24   554    23   554 0.99 Protein of unknown function (DUF3260)
DUF2545              PF10810.3     80 seq683_BIOID38935    -             80   1.3e-49  166.3  14.0   1   1     1e-53   1.4e-49  166.2   9.7     1    80     1    80     1    80 1.00 Protein of unknown function (DUF2545)
adh_short_C2         PF13561.1    243 seq687_BIOID38935    -            258     6e-29  101.4   0.1   1   1   1.7e-32   7.7e-29  101.0   0.1     3   242    24   254    22   255 0.92 Enoyl-(Acyl carrier protein) reductase
adh_short            PF00106.20   167 seq687_BIOID38935    -            258   2.8e-27   95.5   9.7   1   1   5.8e-30   2.6e-26   92.3   6.7     2   164    17   170    16   173 0.88 short chain dehydrogenase
KR                   PF08659.5    181 seq687_BIOID38935    -            258   3.2e-11   43.1   8.8   1   1   1.3e-13   5.8e-10   39.0   5.9    56   160    57   165    17   183 0.91 KR domain
HTH_1                PF00126.22    60 seq688_BIOID38935    -            298   1.1e-14   53.7   0.1   1   1   1.3e-16   8.9e-13   47.6   0.0     2    60     7    65     6    65 0.96 Bacterial regulatory helix-turn-helix protein, lysR family
LysR_substrate       PF03466.15   209 seq688_BIOID38935    -            298   4.1e-11   42.2   0.0   1   1   7.5e-15   5.1e-11   41.9   0.0     2   194    89   282    88   292 0.86 LysR substrate binding domain
Porin_1              PF00267.16   337 seq690_BIOID38935    -            365  3.4e-145  483.4  27.8   1   1  2.8e-149  3.9e-145  483.2  19.3     1   337    29   365    29   365 0.98 Gram-negative porin
CusF_Ec              PF11604.3     70 seq691_BIOID38935    -            110     1e-21   76.4   0.4   1   1   9.7e-26   1.3e-21   76.0   0.2     1    67    42   107    42   110 0.93 Copper binding periplasmic protein CusF
Acetyltransf_10      PF13673.1    117 seq693_BIOID38935    -            146   2.1e-13   50.3   0.0   1   1   7.8e-17   2.7e-13   49.9   0.0     7   117    12   120     8   120 0.81 Acetyltransferase (GNAT) domain
Acetyltransf_7       PF13508.1     79 seq693_BIOID38935    -            146   3.2e-12   46.3   0.1   1   1   1.3e-15   4.3e-12   45.9   0.0     3    78    48   121    46   122 0.92 Acetyltransferase (GNAT) domain
Acetyltransf_1       PF00583.19    83 seq693_BIOID38935    -            146   2.1e-11   43.6   0.0   1   1     1e-14   3.5e-11   42.8   0.0     1    83    53   121    53   121 0.95 Acetyltransferase (GNAT) family
FR47                 PF08445.5     86 seq693_BIOID38935    -            146   2.2e-05   24.0   0.0   1   1   9.9e-09   3.4e-05   23.4   0.0    21    80    68   123    51   128 0.85 FR47-like protein
PAP2                 PF01569.16   129 seq695_BIOID38935    -            198   2.2e-19   69.2   9.3   1   1   1.6e-23   2.2e-19   69.2   6.4     3   118    58   162    56   172 0.89 PAP2 superfamily
ATP-synt_ab          PF00006.20   215 seq698_BIOID38935    -            443   5.9e-42  143.4   0.0   1   1   2.9e-45   7.9e-42  143.0   0.0     3   214   183   388   181   389 0.95 ATP synthase alpha/beta family, nucleotide-binding domain
Rho_RNA_bind         PF07497.7     78 seq698_BIOID38935    -            443   6.5e-42  140.9   0.1   1   1   4.2e-45   1.1e-41  140.1   0.0     1    78    73   150    73   150 0.98 Rho termination factor, RNA-binding domain
Rho_N                PF07498.7     43 seq698_BIOID38935    -            443   8.2e-18   63.7   0.8   1   1   1.7e-20   4.8e-17   61.3   0.2     1    43    29    71    29    71 0.98 Rho termination factor, N-terminal domain
NACHT                PF05729.7    167 seq698_BIOID38935    -            443   8.9e-05   22.0   0.0   1   1   6.2e-08   0.00017   21.1   0.0    12    96   207   297   203   311 0.80 NACHT domain
Peptidase_S24        PF00717.18    70 seq702_BIOID38935    -            140     3e-15   55.4   0.0   1   1   5.3e-19   7.2e-15   54.2   0.0     4    68    59   121    56   123 0.90 Peptidase S24-like
UTRA                 PF07702.8    141 seq704_BIOID38935    -            236   1.3e-20   73.4   0.0   1   1   3.3e-24   2.2e-20   72.5   0.0     1   140    91   230    91   231 0.97 UTRA domain
GntR                 PF00392.16    64 seq704_BIOID38935    -            236   6.3e-20   70.2   0.0   1   1   1.4e-23   9.4e-20   69.7   0.0     2    64     8    70     7    70 0.97 Bacterial regulatory proteins, gntR family
HlyD_2               PF12700.2    328 seq705_BIOID38935    -            407   1.8e-14   53.5   0.0   1   1   1.5e-17     1e-13   51.0   0.0   136   327   187   378    98   379 0.77 HlyD family secretion protein
HlyD_3               PF13437.1    105 seq705_BIOID38935    -            407   1.7e-13   50.6   0.2   1   1     2e-14   1.4e-10   41.3   0.0     1   105   209   310   209   310 0.96 HlyD family secretion protein
MFS_1                PF07690.11   354 seq706_BIOID38935    -            459   5.1e-35  120.7  49.6   1   1   1.1e-36   7.8e-33  113.5  23.8     2   354    27   406    25   406 0.81 Major Facilitator Superfamily
Sugar_tr             PF00083.19   451 seq706_BIOID38935    -            459   2.3e-31  108.7  30.2   1   1   4.3e-35   2.9e-31  108.4  20.9    44   448    56   452    24   455 0.80 Sugar (and other) transporter
DUF462               PF04315.7    165 seq707_BIOID38935    -            182   1.4e-77  258.6   0.1   1   1   1.2e-81   1.6e-77  258.4   0.0     1   163    13   176    13   178 0.99 Protein of unknown function, DUF462
Histidinol_dh        PF00815.15   413 seq708_BIOID38935    -            434  1.4e-182  606.8   1.3   1   1  1.2e-186  1.6e-182  606.6   0.9     2   413    18   428    17   428 0.99 Histidinol dehydrogenase
CPSase_L_D2          PF02786.12   211 seq710_BIOID38935    -           1073  8.8e-118  390.9   2.3   1   2     1e-80   1.6e-77  259.4   0.0     1   210   128   334   128   335 0.99 Carbamoyl-phosphate synthase L chain, ATP binding domain
CPSase_L_D2          PF02786.12   211 seq710_BIOID38935    -           1073  8.8e-118  390.9   2.3   2   2   2.1e-41   3.2e-38  131.0   0.4     1   210   674   876   674   877 0.95 Carbamoyl-phosphate synthase L chain, ATP binding domain
CPSase_L_chain       PF00289.17   110 seq710_BIOID38935    -           1073   5.3e-47  158.3   0.0   1   2   7.6e-26   1.1e-22   80.0   0.0     1   110     6   123     6   123 0.97 Carbamoyl-phosphate synthase L chain, N-terminal domain
CPSase_L_chain       PF00289.17   110 seq710_BIOID38935    -           1073   5.3e-47  158.3   0.0   2   2     2e-24     3e-21   75.4   0.0     3   110   560   669   558   669 0.97 Carbamoyl-phosphate synthase L chain, N-terminal domain
CPSase_L_D3          PF02787.14   121 seq710_BIOID38935    -           1073   2.7e-42  143.2   0.1   1   1   5.8e-45   8.8e-42  141.5   0.0     2   121   425   547   424   547 0.98 Carbamoyl-phosphate synthetase large chain, oligomerisation domain
ATP-grasp_4          PF13535.1    184 seq710_BIOID38935    -           1073   1.1e-41  142.4   0.3   1   2   6.7e-22     1e-18   67.6   0.0     4   182   128   307   125   309 0.91 ATP-grasp domain
ATP-grasp_4          PF13535.1    184 seq710_BIOID38935    -           1073   1.1e-41  142.4   0.3   2   2   3.2e-23   4.8e-20   71.9   0.1     2   180   672   847   671   849 0.91 ATP-grasp domain
MGS                  PF02142.17    95 seq710_BIOID38935    -           1073     3e-19   68.6   0.1   1   1   1.4e-21   2.2e-18   65.8   0.0     2    94   957  1041   956  1042 0.97 MGS-like domain
ATP-grasp            PF02222.17   172 seq710_BIOID38935    -           1073   1.3e-14   53.7   0.3   1   2   1.6e-08   2.5e-05   23.5   0.0     2   161   137   304   136   312 0.82 ATP-grasp domain
ATP-grasp            PF02222.17   172 seq710_BIOID38935    -           1073   1.3e-14   53.7   0.3   2   2     8e-10   1.2e-06   27.8   0.1     3   161   684   846   682   849 0.86 ATP-grasp domain
ATP-grasp_3          PF02655.9    161 seq710_BIOID38935    -           1073   7.4e-11   42.0   0.8   1   1   3.9e-10   5.9e-07   29.3   0.0    14   158   685   846   672   849 0.79 ATP-grasp domain
Dala_Dala_lig_C      PF07478.8    203 seq710_BIOID38935    -           1073   7.6e-11   41.6   0.2   1   1   1.9e-09   2.9e-06   26.6   0.1    18   173   698   844   681   864 0.78 D-ala D-ala ligase C-terminus
YfdX                 PF10938.3    155 seq712_BIOID38935    -            210   1.7e-51  173.8   4.2   1   1   1.3e-55   1.7e-51  173.8   2.9     1   153    54   206    54   208 0.99 YfdX protein
4HBT                 PF03061.17    79 seq713_BIOID38935    -            137   1.5e-16   60.1   0.1   1   1   1.8e-20   2.5e-16   59.4   0.1     1    79    50   127    50   127 0.98 Thioesterase superfamily
IMS                  PF00817.15   148 seq714_BIOID38935    -            424     2e-35  121.7   0.0   1   1     1e-38   4.8e-35  120.4   0.0     2   146     6   149     5   151 0.96 impB/mucB/samB family
DUF4113              PF13438.1     75 seq714_BIOID38935    -            424   1.7e-28   98.2   0.0   1   1   7.6e-32   3.5e-28   97.2   0.0     1    75   348   421   348   421 0.98 Domain of unknown function (DUF4113)
IMS_C                PF11799.3    137 seq714_BIOID38935    -            424     2e-12   47.5   0.0   1   1     4e-14   1.8e-10   41.2   0.0     5   121   217   333   214   343 0.87 impB/mucB/samB family C-terminal
FliL                 PF03748.9     99 seq715_BIOID38935    -            154   4.4e-23   81.0   0.0   1   1     4e-27   5.5e-23   80.7   0.0     1    98    54   153    54   154 0.94 Flagellar basal body-associated protein FliL
DeoRC                PF00455.17   162 seq719_BIOID38935    -            252   9.9e-47  158.4   0.0   1   1   2.7e-50   1.8e-46  157.6   0.0     4   160    76   232    73   234 0.99 DeoR C terminal sensor domain
HTH_DeoR             PF08220.7     57 seq719_BIOID38935    -            252   5.4e-15   54.5   0.0   1   1   1.2e-18   8.4e-15   53.9   0.0     1    55     8    59     8    61 0.93 DeoR-like helix-turn-helix domain
AP_endonuc_2         PF01261.19   211 seq724_BIOID38935    -            326   2.9e-14   52.7   0.1   1   1   3.2e-18   4.4e-14   52.1   0.1     1   201    41   219    41   229 0.91 Xylose isomerase-like TIM barrel
YfcL                 PF08891.6     85 seq725_BIOID38935    -             92     2e-34  117.3   0.3   1   1   1.6e-38   2.2e-34  117.1   0.2     1    85     2    88     2    88 0.98 YfcL protein
FliM                 PF02154.10   192 seq726_BIOID38935    -            349   1.4e-80  269.4   0.2   1   1   3.6e-84   2.5e-80  268.6   0.0     1   192    53   246    53   246 0.99 Flagellar motor switch protein FliM
SpoA                 PF01052.15    77 seq726_BIOID38935    -            349   1.5e-15   56.3   0.0   1   1   4.7e-19   3.2e-15   55.3   0.0     3    75   267   337   265   338 0.96 Surface presentation of antigens (SPOA)
DUF2813              PF11398.3    373 seq727_BIOID38935    -            552  6.4e-154  512.4   0.0   1   1    2e-157  8.9e-154  511.9   0.0     1   373     1   375     1   375 0.99 Protein of unknown function (DUF2813)
CstA                 PF02554.9    376 seq729_BIOID38935    -            701  5.8e-156  518.7  29.0   1   1  8.4e-160  5.8e-156  518.7  20.1     1   371    32   431    32   436 0.95 Carbon starvation protein CstA
DUF4161              PF13722.1    127 seq729_BIOID38935    -            701   3.8e-46  156.4   8.4   1   1   5.5e-50   3.8e-46  156.4   5.8     3   127   467   596   464   596 0.98 C-terminal domain on CstA (DUF4161)
CsiD                 PF08943.5    297 seq731_BIOID38935    -            360  1.9e-148  493.1   0.2   1   1  4.6e-152  3.2e-148  492.3   0.0     1   297    55   350    55   350 1.00 CsiD
TauD                 PF02668.11   258 seq731_BIOID38935    -            360   3.4e-10   39.8   0.1   1   1   8.3e-14   5.7e-10   39.1   0.1    34   256   125   344    98   346 0.80 Taurine catabolism dioxygenase TauD, TfdA family
Peptidase_S24        PF00717.18    70 seq732_BIOID38935    -            324   8.7e-21   73.2   0.1   1   1   2.5e-24   1.7e-20   72.2   0.1     1    63    86   159    86   170 0.92 Peptidase S24-like
Peptidase_S26        PF10502.4    138 seq732_BIOID38935    -            324   6.3e-09   35.3   0.0   1   1   2.1e-11   1.4e-07   30.9   0.0    96   138   260   302   233   302 0.84 Signal peptidase, peptidase S26
MFS_2                PF13347.1    427 seq736_BIOID38935    -            466  3.4e-104  348.5  37.4   1   1    9e-108  4.1e-104  348.2  25.9     1   426    24   448    24   449 0.97 MFS/sugar transport protein
MFS_1                PF07690.11   354 seq736_BIOID38935    -            466   2.3e-09   36.3  43.2   1   1   5.1e-13   2.3e-09   36.3  29.9    12   326    38   361    33   393 0.73 Major Facilitator Superfamily
TisB_toxin           PF13939.1     28 seq737_BIOID38935    -             29   4.8e-16   57.9  11.3   1   1   3.7e-20   5.1e-16   57.8   7.8     1    28     1    28     1    28 0.99 Toxin TisB, type I toxin-antitoxin system
ACR_tran             PF00873.14  1021 seq739_BIOID38935    -           1047  2.1e-238  793.4   1.8   1   1  3.8e-242  2.6e-238  793.1   1.3     2  1019     6  1037     2  1039 0.98 AcrB/AcrD/AcrF family
PseudoU_synth_2      PF00849.17   164 seq741_BIOID38935    -            326   5.9e-32  110.6   0.1   1   1   1.8e-35   1.2e-31  109.6   0.1     1   164    92   242    92   242 0.96 RNA pseudouridylate synthase
S4                   PF01479.20    48 seq741_BIOID38935    -            326   1.1e-11   43.8   0.0   1   1   2.9e-15     2e-11   43.0   0.0     1    48    18    65    18    65 0.97 S4 domain
EAL                  PF00563.15   236 seq742_BIOID38935    -            646   8.7e-33  113.6   0.1   1   1   2.9e-36     2e-32  112.4   0.1     8   234   407   628   400   630 0.92 EAL domain
GGDEF                PF00990.16   161 seq742_BIOID38935    -            646   5.9e-32  110.3   0.2   1   1   1.6e-35   1.1e-31  109.4   0.1     1   160   224   380   224   381 0.96 GGDEF domain
GGDEF                PF00990.16   161 seq745_BIOID38935    -            410   1.2e-45  154.9   0.0   1   1   4.3e-49     2e-45  154.1   0.0     1   161   253   406   253   406 0.96 GGDEF domain
PAS_4                PF08448.5    110 seq745_BIOID38935    -            410   5.6e-09   35.9   0.0   1   1   6.3e-12   2.9e-08   33.6   0.0     6   110   142   244   136   244 0.89 PAS fold
PAS_8                PF13188.1     64 seq745_BIOID38935    -            410   5.4e-07   29.1   0.0   1   2   5.9e-05      0.27   11.0   0.0     5    34     7    38     4    78 0.75 PAS domain
PAS_8                PF13188.1     64 seq745_BIOID38935    -            410   5.4e-07   29.1   0.0   2   2   3.4e-06     0.016   14.9   0.0     9    37   137   171   130   197 0.74 PAS domain
Fe-ADH               PF00465.14   366 seq746_BIOID38935    -            891  4.1e-112  374.3   0.3   1   1  1.4e-115  6.4e-112  373.7   0.2     1   361   457   849   457   854 0.93 Iron-containing alcohol dehydrogenase
Aldedh               PF00171.17   462 seq746_BIOID38935    -            891   1.6e-27   95.8   2.6   1   1   2.2e-30     1e-26   93.2   1.8    26   426     4   399     1   406 0.78 Aldehyde dehydrogenase family
Fe-ADH_2             PF13685.1    250 seq746_BIOID38935    -            891   1.3e-18   67.0   1.2   1   2   2.8e-12   1.3e-08   34.3   0.0    12    94   473   555   464   562 0.92 Iron-containing alcohol dehydrogenase
Fe-ADH_2             PF13685.1    250 seq746_BIOID38935    -            891   1.3e-18   67.0   1.2   2   2   8.6e-11   3.9e-07   29.5   0.9    98   247   588   739   580   741 0.93 Iron-containing alcohol dehydrogenase
Glycos_transf_4      PF00953.16   159 seq748_BIOID38935    -            367   1.1e-28   99.9  21.3   1   1   7.8e-33   1.1e-28   99.9  14.8     3   157    75   233    73   235 0.94 Glycosyl transferase family 4
ADH_N                PF08240.7    109 seq749_BIOID38935    -            347   4.3e-30  103.5   0.3   1   1   6.2e-34   4.3e-30  103.5   0.2     2   109    27   139    26   139 0.93 Alcohol dehydrogenase GroES-like domain
ADH_zinc_N           PF00107.21   130 seq749_BIOID38935    -            347   5.4e-26   90.5   1.8   1   1     1e-29   6.8e-26   90.2   0.5     2   127   180   303   179   306 0.93 Zinc-binding dehydrogenase
CoA_transf_3         PF02515.12   191 seq750_BIOID38935    -            416     3e-43  147.1   0.0   1   1   3.2e-47   4.4e-43  146.6   0.0     1   147    70   215    70   244 0.96 CoA-transferase family III
MFS_1                PF07690.11   354 seq754_BIOID38935    -            396   2.1e-39  135.1  46.7   1   1   4.5e-43   2.1e-39  135.1  32.4     2   352    16   351    15   353 0.83 Major Facilitator Superfamily
MFS_3                PF05977.8    524 seq754_BIOID38935    -            396   8.2e-08   30.6   6.5   1   1   1.8e-11   8.2e-08   30.6   4.5    32   206    32   201     5   206 0.84 Transmembrane secretion effector
TRI12                PF06609.8    599 seq754_BIOID38935    -            396   2.8e-06   25.7   4.5   1   1   6.2e-10   2.8e-06   25.7   3.1    87   212    54   179    14   190 0.80 Fungal trichothecene efflux pump (TRI12)
Aminotran_1_2        PF00155.16   363 seq755_BIOID38935    -            356   3.8e-68  229.9   0.0   1   1   3.4e-72   4.6e-68  229.6   0.0    31   363    46   351    30   351 0.94 Aminotransferase class I and II
MFS_1                PF07690.11   354 seq757_BIOID38935    -            421   8.3e-23   80.5  40.8   1   1   7.9e-27   1.1e-22   80.2  23.5    22   351    33   365    25   366 0.78 Major Facilitator Superfamily
SpoA                 PF01052.15    77 seq761_BIOID38935    -            137   2.9e-24   84.3   0.8   1   1   2.7e-28   3.7e-24   84.0   0.6     3    76    55   128    54   129 0.97 Surface presentation of antigens (SPOA)
DAO                  PF01266.19   358 seq766_BIOID38935    -            422   2.6e-61  207.3   0.0   1   1   2.3e-65   3.1e-61  207.1   0.0     1   356     3   390     3   392 0.86 FAD dependent oxidoreductase
GyrI-like            PF06445.10   155 seq767_BIOID38935    -            289   5.4e-24   84.8   0.0   1   1   1.5e-27   6.9e-24   84.5   0.0     2   155   127   288   126   288 0.98 GyrI-like small molecule binding domain
HTH_18               PF12833.2     81 seq767_BIOID38935    -            289   2.3e-20   72.3   2.1   1   1   8.1e-24   3.7e-20   71.7   1.5     1    80    27   105    27   106 0.97 Helix-turn-helix domain
HTH_AraC             PF00165.18    42 seq767_BIOID38935    -            289   2.5e-14   52.4   0.1   1   1   1.2e-12   5.3e-09   35.5   0.1     7    42    69   105    66   105 0.92 Bacterial regulatory helix-turn-helix proteins, AraC family
FliO                 PF04347.8     84 seq768_BIOID38935    -            121     3e-24   84.7   0.2   1   1   2.9e-28     4e-24   84.3   0.2     1    84    36   117    36   117 0.88 Flagellar biosynthesis protein, FliO
Cu-oxidase_4         PF02578.10   233 seq769_BIOID38935    -            243     5e-79  264.5   0.0   1   1   4.2e-83   5.7e-79  264.3   0.0     2   233    20   242    19   242 0.97 Multi-copper polyphenol oxidoreductase laccase
Ribonuclease_3       PF00636.21   114 seq770_BIOID38935    -            226   5.7e-21   75.0   0.0   1   1   2.4e-24   1.6e-20   73.5   0.0     1   113    38   127    38   128 0.90 Ribonuclease III domain
dsrm                 PF00035.20    67 seq770_BIOID38935    -            226   8.8e-15   54.9   0.0   1   1   2.1e-18   1.5e-14   54.2   0.0     1    67   156   223   156   223 0.95 Double-stranded RNA binding motif
HhH-GPD              PF00730.20   121 seq771_BIOID38935    -            350     3e-22   79.0   0.0   1   1   9.7e-26   4.4e-22   78.4   0.0     2   118    36   167    35   170 0.97 HhH-GPD superfamily base excision DNA repair protein
HHH                  PF00633.18    30 seq771_BIOID38935    -            350   8.1e-08   31.4   0.0   1   1   3.5e-11   1.6e-07   30.5   0.0     2    29   100   127    99   128 0.95 Helix-hairpin-helix motif
EndIII_4Fe-2S        PF10576.4     17 seq771_BIOID38935    -            350   4.3e-05   23.4   5.6   1   1   1.6e-08   7.5e-05   22.6   3.9     1    17   192   208   192   208 0.98 Iron-sulfur binding domain of endonuclease III
EAL                  PF00563.15   236 seq775_BIOID38935    -            270   2.3e-60  203.9   0.1   1   1   2.1e-64   2.8e-60  203.6   0.1     2   236    16   251    16   251 0.95 EAL domain
F_bP_aldolase        PF01116.15   287 seq777_BIOID38935    -            278   9.6e-89  297.1   1.2   1   1   1.6e-92   1.1e-88  297.0   0.8     3   287     3   277     1   277 0.95 Fructose-bisphosphate aldolase class-II
Wzz                  PF02706.10   152 seq779_BIOID38935    -            348   5.4e-15   55.4   1.7   1   1   8.6e-19   1.2e-14   54.3   1.2     1   113    15   188    15   247 0.69 Chain length determinant protein
DUF1680              PF07944.7    520 seq780_BIOID38935    -            664  6.7e-198  658.0   0.0   1   1  5.7e-202  7.8e-198  657.8   0.0     2   520    19   568    18   568 0.98 Putative glycosyl hydrolase of unknown function (DUF1680)
IGPD                 PF00475.13   145 seq782_BIOID38935    -            355   6.8e-65  217.2   0.6   1   1   3.3e-68   1.1e-64  216.5   0.3     1   145   196   338   196   338 0.99 Imidazoleglycerol-phosphate dehydratase
HAD_2                PF13419.1    176 seq782_BIOID38935    -            355   2.8e-07   30.8   0.0   1   1   2.5e-09   8.6e-06   26.0   0.0    75   173    29   145     9   148 0.82 Haloacid dehalogenase-like hydrolase
PNK3P                PF08645.6    158 seq782_BIOID38935    -            355   8.7e-07   28.4   0.0   1   1   4.6e-10   1.6e-06   27.5   0.0     5   129     8   134     4   184 0.77 Polynucleotide kinase 3 phosphatase
Hydrolase_like       PF13242.1     75 seq782_BIOID38935    -            355   1.8e-06   27.4   0.0   1   1   1.1e-09   3.8e-06   26.4   0.0     1    44   102   144   102   149 0.90 HAD-hyrolase-like
OmpA                 PF00691.15    97 seq783_BIOID38935    -            219   1.2e-23   83.2   0.1   1   1     4e-27   1.8e-23   82.6   0.1     1    97   115   210   115   210 0.97 OmpA family
Gly-zipper_Omp       PF13488.1     46 seq783_BIOID38935    -            219   1.2e-12   47.1  16.5   1   1   2.7e-16   1.2e-12   47.1  11.4     1    46    37    85    37    85 0.95 Glycine zipper
Gly-zipper_YMGG      PF13441.1     45 seq783_BIOID38935    -            219   6.8e-09   34.9  18.1   1   1   1.5e-12   6.8e-09   34.9  12.5     5    45    33    80    29    80 0.81 YMGG-like Gly-zipper
FliP                 PF00813.15   194 seq784_BIOID38935    -            245   4.7e-81  271.0  10.9   1   1   4.8e-85   6.5e-81  270.5   7.5     2   193    48   239    47   240 0.99 FliP family
GST_N_3              PF13417.1     75 seq785_BIOID38935    -            208     6e-15   55.1   0.0   1   1   4.1e-18   1.1e-14   54.2   0.0     1    74     4    82     4    83 0.88 Glutathione S-transferase, N-terminal domain
GST_N                PF02798.15    76 seq785_BIOID38935    -            208   2.4e-13   49.9   0.0   1   1   1.3e-16   3.5e-13   49.3   0.0    10    75     8    76     1    77 0.91 Glutathione S-transferase, N-terminal domain
GST_C                PF00043.20    95 seq785_BIOID38935    -            208   1.5e-12   47.2   0.0   1   1   1.8e-15   4.9e-12   45.5   0.0    15    95   121   197    89   197 0.90 Glutathione S-transferase, C-terminal domain
GST_N_2              PF13409.1     70 seq785_BIOID38935    -            208   1.1e-11   44.4   0.0   1   1   7.5e-15     2e-11   43.5   0.0     5    69    13    77     9    78 0.87 Glutathione S-transferase, N-terminal domain
GST_C_2              PF13410.1     69 seq785_BIOID38935    -            208   5.6e-10   38.8   0.2   1   1   4.5e-13   1.2e-09   37.7   0.2     2    68   128   191   127   192 0.93 Glutathione S-transferase, C-terminal domain
TPP_enzyme_N         PF02776.13   172 seq787_BIOID38935    -            564   3.3e-47  160.0   1.5   1   1   3.5e-50   1.6e-46  157.8   0.2     3   171    10   178     8   179 0.96 Thiamine pyrophosphate enzyme, N-terminal TPP binding domain
TPP_enzyme_M         PF00205.17   137 seq787_BIOID38935    -            564   4.5e-33  113.7   0.3   1   1   2.7e-36   1.2e-32  112.3   0.1     2   135   202   327   201   329 0.93 Thiamine pyrophosphate enzyme, central domain
TPP_enzyme_C         PF02775.16   153 seq787_BIOID38935    -            564   1.9e-25   89.1   0.7   1   1   2.3e-28   1.1e-24   86.6   0.0     9   153   402   540   394   540 0.89 Thiamine pyrophosphate enzyme, C-terminal TPP binding domain
PTSIIB_sorb          PF03830.10   151 seq792_BIOID38935    -            323   1.5e-58  196.8   1.4   1   1   3.3e-62   2.2e-58  196.2   1.0     2   149   164   311   163   313 0.99 PTS system sorbose subfamily IIB component
EIIA-man             PF03610.11   116 seq792_BIOID38935    -            323   2.6e-35  120.8   0.1   1   1   9.9e-39   6.8e-35  119.5   0.0     1   114     4   117     4   119 0.98 PTS system fructose IIA component
SLT                  PF01464.15   121 seq794_BIOID38935    -            168   2.9e-31  107.3   0.0   1   1   2.6e-35   3.6e-31  107.0   0.0     1   117    20   135    20   139 0.96 Transglycosylase SLT domain
HdeA                 PF06411.6     94 seq798_BIOID38935    -            110   2.6e-26   91.3   0.2   1   1   2.2e-30     3e-26   91.0   0.2     4    94     6    98     3    98 0.91 HdeA/HdeB family
MMR_HSR1             PF01926.18   114 seq800_BIOID38935    -            301   7.1e-22   77.4   0.1   1   1   7.3e-25   1.2e-21   76.6   0.1     2   114    11   125    10   125 0.81 50S ribosome-binding GTPase
KH_2                 PF07650.12    78 seq800_BIOID38935    -            301   2.1e-18   65.5   0.7   1   1   3.5e-21     6e-18   64.0   0.5     1    77   209   285   209   286 0.94 KH domain
FeoB_N               PF02421.13   189 seq800_BIOID38935    -            301   3.3e-14   52.4   0.1   1   1   2.9e-17   4.9e-14   51.8   0.0     3   164    11   177    10   203 0.82 Ferrous iron transport protein B
GTP_EFTU             PF00009.22   188 seq800_BIOID38935    -            301   2.2e-10   40.1   0.7   1   1   6.2e-12   1.1e-08   34.6   0.5     6   187    11   174     9   175 0.68 Elongation factor Tu GTP binding domain
Dynamin_N            PF00350.18   168 seq800_BIOID38935    -            301   8.5e-08   32.0   0.1   1   1   2.7e-08   4.7e-05   23.1   0.1     1    35    11    45    11    58 0.84 Dynamin family
AIG1                 PF04548.11   212 seq800_BIOID38935    -            301   4.7e-07   29.0   0.0   1   1   4.9e-10   8.4e-07   28.1   0.0     3   109    11   114    10   117 0.74 AIG1 family
PduV-EutP            PF10662.4    143 seq800_BIOID38935    -            301   9.1e-07   28.3   0.3   1   1   6.9e-09   1.2e-05   24.7   0.2     4   141    11   169     9   171 0.72 Ethanolamine utilisation - propanediol utilisation
Miro                 PF08477.8    119 seq800_BIOID38935    -            301   1.5e-05   25.3   0.0   1   1   2.4e-08   4.1e-05   23.9   0.0     2   119    11   127    11   127 0.63 Miro-like protein
DUF466               PF04328.8     65 seq802_BIOID38935    -             65   2.9e-32  110.1   0.5   1   1   2.3e-36   3.1e-32  110.0   0.3     1    65     1    65     1    65 0.99 Protein of unknown function (DUF466)
AAA_2                PF07724.9    171 seq803_BIOID38935    -            861   3.2e-58  196.3   0.0   1   1   7.1e-59   8.8e-56  188.3   0.0     1   171   600   764   600   764 0.98 AAA domain (Cdc48 subfamily)
ClpB_D2-small        PF10431.4     81 seq803_BIOID38935    -            861   1.1e-28   98.8   2.2   1   1   1.4e-31   1.7e-28   98.2   0.2     1    80   770   849   770   850 0.98 C-terminal, D2-small domain, of ClpB protein
AAA                  PF00004.24   132 seq803_BIOID38935    -            861   5.6e-28   97.6   0.0   1   2   5.7e-17   7.1e-14   52.0   0.0     2   128   207   341   206   345 0.82 ATPase family associated with various cellular activities (AAA)
AAA                  PF00004.24   132 seq803_BIOID38935    -            861   5.6e-28   97.6   0.0   2   2   6.4e-14     8e-11   42.1   0.0     2   117   606   731   605   742 0.86 ATPase family associated with various cellular activities (AAA)
Clp_N                PF02861.15    53 seq803_BIOID38935    -            861     2e-27   94.7   6.1   1   2   3.4e-16   4.2e-13   48.8   0.1     1    53    21    73    21    73 0.98 Clp amino terminal domain
Clp_N                PF02861.15    53 seq803_BIOID38935    -            861     2e-27   94.7   6.1   2   2   4.7e-16   5.8e-13   48.4   0.1     1    53    98   149    98   149 0.96 Clp amino terminal domain
AAA_5                PF07728.9    139 seq803_BIOID38935    -            861   2.5e-19   69.2   0.8   1   1   3.9e-16   4.9e-13   48.8   0.0     2   124   605   725   604   766 0.87 AAA domain (dynein-related subfamily)
AAA_16               PF13191.1    166 seq803_BIOID38935    -            861   5.2e-11   43.0   7.3   1   1   9.9e-10   1.2e-06   28.8   0.2     2   141   184   285   183   310 0.81 AAA ATPase domain
Sigma54_activat      PF00158.21   168 seq803_BIOID38935    -            861   7.3e-10   38.4   0.1   1   1   7.2e-10     9e-07   28.4   0.0    23   156   603   735   574   746 0.78 Sigma-54 interaction domain
HlyD                 PF00529.15   306 seq804_BIOID38935    -            397   1.4e-80  270.8  14.4   1   1     4e-84   1.4e-80  270.8  10.0     1   306    64   361    64   361 0.99 HlyD family secretion protein
HlyD_2               PF12700.2    328 seq804_BIOID38935    -            397   4.6e-19   68.6   1.0   1   1   1.7e-22   5.9e-19   68.2   0.7     2   328    45   361    44   361 0.79 HlyD family secretion protein
HlyD_3               PF13437.1    105 seq804_BIOID38935    -            397     2e-12   47.2   4.5   1   1   1.5e-13   5.1e-10   39.5   0.2     2   105   176   290   175   290 0.89 HlyD family secretion protein
Biotin_lipoyl_2      PF13533.1     50 seq804_BIOID38935    -            397   7.2e-11   41.4   9.5   1   1   9.9e-11   3.4e-07   29.7   0.1     4    49    67   121    48   122 0.89 Biotin-lipoyl like
ketoacyl-synt        PF00109.21   255 seq806_BIOID38935    -            406   4.2e-43  147.5   2.7   1   1   1.3e-46   5.9e-43  147.0   1.9     2   255     2   246     1   246 0.87 Beta-ketoacyl synthase, N-terminal domain
Ketoacyl-synt_C      PF02801.17   119 seq806_BIOID38935    -            406   8.3e-30  102.9   2.1   1   1   4.5e-33     2e-29  101.6   0.4     1   119   254   362   254   362 0.96 Beta-ketoacyl synthase, C-terminal domain
Thiolase_N           PF00108.18   264 seq806_BIOID38935    -            406   6.2e-05   21.9   0.2   1   1   2.8e-08   0.00013   20.9   0.1    68   146   143   223   132   232 0.78 Thiolase, N-terminal domain
PfkB                 PF00294.19   301 seq810_BIOID38935    -            322   9.9e-67  225.0   0.3   1   1   1.8e-70   1.2e-66  224.7   0.2     3   297    12   306    10   310 0.93 pfkB family carbohydrate kinase
Phos_pyr_kin         PF08543.7    246 seq810_BIOID38935    -            322   7.6e-06   25.2   0.1   1   1   1.8e-09   1.2e-05   24.5   0.0   115   226   192   292   173   308 0.79 Phosphomethylpyrimidine kinase
2-Hacid_dh_C         PF02826.14   178 seq811_BIOID38935    -            328   1.4e-62  209.9   0.0   1   1   4.9e-66   2.3e-62  209.2   0.0     1   178   112   291   112   291 0.97 D-isomer specific 2-hydroxyacid dehydrogenase, NAD binding domain
2-Hacid_dh           PF00389.25   133 seq811_BIOID38935    -            328   2.3e-31  107.9   0.1   1   1   5.8e-35   2.6e-31  107.7   0.1     1   133     9   323     9   323 0.97 D-isomer specific 2-hydroxyacid dehydrogenase, catalytic domain
NAD_binding_2        PF03446.10   162 seq811_BIOID38935    -            328   3.3e-05   23.7   0.1   1   1     3e-08   0.00014   21.7   0.0     2   116   150   263   149   271 0.85 NAD binding domain of 6-phosphogluconate dehydrogenase
Bac_export_3         PF01313.14    76 seq812_BIOID38935    -             89   2.3e-30  103.9   9.5   1   1   1.9e-34   2.6e-30  103.8   6.6     2    75     5    78     4    79 0.97 Bacterial export proteins, family 3
Aldedh               PF00171.17   462 seq813_BIOID38935    -            482  1.2e-175  584.2   0.1   1   1  9.9e-180  1.3e-175  584.0   0.1     1   461    19   477    19   478 0.99 Aldehyde dehydrogenase family
Iron_traffic         PF04362.9     88 seq814_BIOID38935    -             91   1.5e-41  139.5   1.1   1   1   1.2e-45   1.7e-41  139.4   0.8     1    88     1    88     1    88 0.99 Bacterial Fe(2+) trafficking
HdeA                 PF06411.6     94 seq815_BIOID38935    -            112   1.4e-28   98.5   0.5   1   1   1.2e-32   1.6e-28   98.3   0.3     4    93    13   101    10   102 0.90 HdeA/HdeB family
MreB_Mbl             PF06723.8    327 seq817_BIOID38935    -            347  9.3e-151  500.8   3.4   1   1  3.4e-154  1.2e-150  500.5   2.4     2   324    11   338    10   340 0.99 MreB/Mbl protein
HSP70                PF00012.15   602 seq817_BIOID38935    -            347     3e-13   48.4   0.2   1   1   1.9e-16   6.6e-13   47.3   0.0   136   241   108   207    84   221 0.86 Hsp70 protein
Actin                PF00022.14   393 seq817_BIOID38935    -            347     8e-11   40.8   0.0   1   1   1.5e-10   5.1e-07   28.3   0.0    45   211    52   226    13   243 0.79 Actin
FtsA                 PF14450.1    120 seq817_BIOID38935    -            347   1.1e-08   34.8   0.2   1   1   1.2e-11   4.1e-08   32.9   0.0     2    98   162   319   161   328 0.92 Cell division protein FtsA
HlyD_2               PF12700.2    328 seq818_BIOID38935    -            371   5.2e-34  117.7   4.0   1   1   1.4e-37   6.3e-34  117.4   2.7     1   328    40   362    40   362 0.88 HlyD family secretion protein
HlyD_3               PF13437.1    105 seq818_BIOID38935    -            371   2.5e-15   56.5   7.5   1   1     1e-17   4.6e-14   52.5   0.1     1    97   185   285   185   305 0.87 HlyD family secretion protein
HlyD                 PF00529.15   306 seq818_BIOID38935    -            371   2.7e-13   49.7  25.0   1   1   1.3e-16   5.7e-13   48.7  17.3     1   167    60   233    60   243 0.92 HlyD family secretion protein
Epimerase_2          PF02350.14   346 seq819_BIOID38935    -            390  1.3e-126  421.9   0.0   1   1  1.2e-130  1.6e-126  421.6   0.0     2   346    36   384    35   384 0.97 UDP-N-acetylglucosamine 2-epimerase
Bac_export_1         PF01311.15   249 seq821_BIOID38935    -            261   2.3e-76  256.2  29.0   1   1   1.9e-80   2.6e-76  256.1  20.1     2   248     8   251     7   252 0.99 Bacterial export proteins, family 1
GATase               PF00117.23   192 seq823_BIOID38935    -            196   1.2e-27   96.5   0.0   1   1   3.9e-31   1.3e-27   96.3   0.0     1   189     4   194     4   196 0.81 Glutamine amidotransferase class-I
GATase_3             PF07685.9    158 seq823_BIOID38935    -            196   9.6e-06   25.1   0.0   1   1   4.3e-09   1.5e-05   24.5   0.0     8    79    39   100    32   106 0.87 CobB/CobQ-like glutamine amidotransferase domain
DUF1401              PF07180.6    146 seq825_BIOID38935    -            131   8.2e-07   28.7   0.1   1   1   7.5e-11     1e-06   28.4   0.1    19    75     5    61     2    98 0.90 Protein of unknown function (DUF1401)
NTPase_I-T           PF01931.13   168 seq827_BIOID38935    -            173   4.6e-65  218.3   0.0   1   1   3.7e-69   5.1e-65  218.1   0.0     1   166    10   171    10   173 0.99 Protein of unknown function DUF84
DUF3393              PF11873.3    204 seq828_BIOID38935    -            360   7.3e-75  250.8   0.0   1   1   1.4e-78   9.7e-75  250.4   0.0     1   204     3   192     3   192 0.99 Domain of unknown function (DUF3393)
SLT                  PF01464.15   121 seq828_BIOID38935    -            360   9.6e-30  102.4   0.1   1   1   2.2e-33   1.5e-29  101.8   0.0     3   118   197   320   195   323 0.95 Transglycosylase SLT domain
MgtC                 PF02308.11   135 seq830_BIOID38935    -            215   7.6e-48  161.6   9.8   1   1   8.2e-52   1.1e-47  161.1   6.8     1   128     9   136     9   143 0.96 MgtC family
RecO_N               PF11967.3     80 seq835_BIOID38935    -            242   4.6e-24   83.9   0.0   1   1   1.1e-27   7.7e-24   83.2   0.0     5    78     4    76     1    78 0.95 Recombination protein O N terminal
RecO_C               PF02565.10   118 seq835_BIOID38935    -            242   8.5e-21   73.8   0.0   1   1   1.6e-24   1.1e-20   73.5   0.0     3   118    82   226    80   226 0.91 Recombination protein O C terminal
EII-Sor              PF03609.9    237 seq836_BIOID38935    -            266   7.1e-89  297.0  38.7   1   1   5.9e-93     8e-89  296.8  26.8     1   237     1   238     1   238 1.00 PTS system sorbose-specific iic component
His_biosynth         PF00977.16   228 seq840_BIOID38935    -            245   6.1e-76  254.5   0.2   1   1   2.5e-79   6.8e-76  254.3   0.2     1   228     1   234     1   234 0.98 Histidine biosynthesis protein
Trp_syntA            PF00290.15   259 seq840_BIOID38935    -            245   3.4e-06   25.6   1.0   1   1   1.3e-08   3.5e-05   22.2   0.1   174   232    51   108    33   114 0.88 Tryptophan synthase alpha chain
Aldo_ket_red         PF00248.16   283 seq841_BIOID38935    -            326   1.3e-68  230.7   0.0   1   1   1.1e-72   1.5e-68  230.5   0.0     1   281    15   320    15   322 0.96 Aldo/keto reductase family
ACR_tran             PF00873.14  1021 seq844_BIOID38935    -           1049         0 1473.8  17.9   1   1         0         0 1473.6  12.4     1  1021     1  1030     1  1030 1.00 AcrB/AcrD/AcrF family
AA_permease          PF00324.16   479 seq846_BIOID38935    -            470  7.7e-116  387.1  42.5   1   1  1.3e-119  8.6e-116  386.9  29.4     1   464    39   462    39   470 0.93 Amino acid permease
AA_permease_2        PF13520.1    426 seq846_BIOID38935    -            470   3.2e-43  147.7  47.1   1   1   6.1e-47   4.2e-43  147.3  32.6     9   410    43   444    39   464 0.82 Amino acid permease
Mem_trans            PF03547.13   385 seq848_BIOID38935    -            314   1.7e-58  197.6  21.9   1   2   2.8e-37   3.8e-33  114.2   2.3     4   155     7   161     4   168 0.96 Membrane transport protein
Mem_trans            PF03547.13   385 seq848_BIOID38935    -            314   1.7e-58  197.6  21.9   2   2   9.4e-30   1.3e-25   89.4   8.0   236   385   165   307   160   307 0.96 Membrane transport protein
Aminotran_1_2        PF00155.16   363 seq849_BIOID38935    -            386   4.1e-57  193.6   0.0   1   1   1.4e-60   4.6e-57  193.4   0.0     3   363    32   383    30   383 0.94 Aminotransferase class I and II
Cys_Met_Meta_PP      PF01053.15   386 seq849_BIOID38935    -            386   5.4e-08   31.4   0.0   1   1   2.8e-11   9.5e-08   30.6   0.0    75   180    96   205    63   212 0.86 Cys/Met metabolism PLP-dependent enzyme
DegT_DnrJ_EryC1      PF01041.12   363 seq849_BIOID38935    -            386   4.5e-06   25.8   0.1   1   1   2.8e-09   9.5e-06   24.7   0.0    46   146    97   202    86   204 0.88 DegT/DnrJ/EryC1/StrS aminotransferase family
Aminotran_5          PF00266.14   371 seq849_BIOID38935    -            386   3.5e-05   22.6   0.0   1   1   1.5e-08     5e-05   22.1   0.0    46   165    74   189    48   236 0.79 Aminotransferase class-V
Peptidase_M20        PF01546.23   171 seq850_BIOID38935    -            441   4.9e-24   84.7   5.6   1   1   1.7e-27   1.1e-23   83.5   3.9     1   170   117   433   117   434 0.91 Peptidase family M20/M25/M40
M20_dimer            PF07687.9    109 seq850_BIOID38935    -            441   6.6e-10   38.5   0.4   1   1   2.7e-13   1.9e-09   37.1   0.3     9    98   236   325   231   331 0.83 Peptidase dimerisation domain
PdxJ                 PF03740.8    239 seq854_BIOID38935    -            247    5e-106  353.0   4.7   1   1  4.2e-110  5.7e-106  352.8   3.3     2   237     9   242     8   244 0.99 Pyridoxal phosphate biosynthesis protein PdxJ
MreC                 PF04085.9    152 seq855_BIOID38935    -            367     1e-47  161.2   0.3   1   1   1.1e-51   1.4e-47  160.7   0.2     1   150   122   270   122   272 0.99 rod shape-determining protein MreC
MacB_PCD             PF12704.2    232 seq856_BIOID38935    -            648   1.7e-54  184.7   3.1   1   1     5e-58   1.7e-54  184.7   2.1     1   231   261   491   261   492 0.94 MacB-like periplasmic core domain
ABC_tran             PF00005.22   118 seq856_BIOID38935    -            648   1.8e-21   76.5   0.0   1   1     1e-24   3.5e-21   75.6   0.0     1   117    48   172    48   173 0.94 ABC transporter
FtsX                 PF02687.16   121 seq856_BIOID38935    -            648   2.4e-21   75.5  10.3   1   1   7.1e-25   2.4e-21   75.5   7.1     2   121   527   641   526   641 0.97 FtsX-like permease family
AAA_21               PF13304.1    303 seq856_BIOID38935    -            648   7.5e-12   45.6   0.1   1   1   5.8e-10     2e-06   27.8   0.0   221   300   129   205    90   208 0.88 AAA domain
LysR_substrate       PF03466.15   209 seq857_BIOID38935    -            354   1.2e-33  115.8   0.0   1   1   2.6e-37   1.8e-33  115.3   0.0     5   208   147   352   143   353 0.97 LysR substrate binding domain
HTH_1                PF00126.22    60 seq857_BIOID38935    -            354   6.2e-19   67.3   2.6   1   1   1.9e-22   1.3e-18   66.3   1.8     1    60    60   119    60   119 0.94 Bacterial regulatory helix-turn-helix protein, lysR family
GerE                 PF00196.14    58 seq858_BIOID38935    -            207   2.9e-19   68.0   1.4   1   1   4.6e-23   6.3e-19   66.9   1.0     3    57   137   191   135   192 0.96 Bacterial regulatory proteins, luxR family
EIID-AGA             PF03613.9    264 seq860_BIOID38935    -            283  1.4e-114  381.3   0.8   1   1  1.2e-118  1.6e-114  381.2   0.6     1   264    11   281    11   281 0.99 PTS system mannose/fructose/sorbose family IID component
MFS_1                PF07690.11   354 seq861_BIOID38935    -            392   1.3e-32  112.8  67.1   1   2   5.6e-21   7.6e-17   60.9  22.7     1   235    20   243    20   251 0.82 Major Facilitator Superfamily
MFS_1                PF07690.11   354 seq861_BIOID38935    -            392   1.3e-32  112.8  67.1   2   2   1.2e-18   1.6e-14   53.3  24.3     3   173   223   389   222   392 0.89 Major Facilitator Superfamily
UDPG_MGDP_dh_N       PF03721.9    185 seq862_BIOID38935    -            420   3.4e-61  205.7   0.2   1   1   7.1e-63   2.4e-59  199.7   0.0     2   183     5   189     4   191 0.96 UDP-glucose/GDP-mannose dehydrogenase family, NAD binding domain
UDPG_MGDP_dh         PF00984.14    96 seq862_BIOID38935    -            420     4e-30  103.7   0.0   1   1   2.3e-33     8e-30  102.7   0.0     2    93   206   292   205   296 0.88 UDP-glucose/GDP-mannose dehydrogenase family, central domain
UDPG_MGDP_dh_C       PF03720.10   106 seq862_BIOID38935    -            420   8.6e-19   67.5   0.0   1   1   6.5e-22   2.2e-18   66.2   0.0     1   104   324   419   324   420 0.91 UDP-glucose/GDP-mannose dehydrogenase family, UDP binding domain
NAD_binding_2        PF03446.10   162 seq862_BIOID38935    -            420   8.1e-07   28.9   0.1   1   1   2.1e-09   7.1e-06   25.8   0.0     2   110     4   136     3   141 0.76 NAD binding domain of 6-phosphogluconate dehydrogenase
Aminotran_3          PF00202.16   339 seq863_BIOID38935    -            428  2.4e-120  401.3   0.3   1   1  2.1e-124  2.9e-120  401.0   0.2     2   338    29   362    28   363 0.98 Aminotransferase class-III
DUF1097              PF06496.6    144 seq867_BIOID38935    -            165   3.5e-37  127.2  26.2   1   1   2.9e-41     4e-37  127.1  18.2     2   143     9   156     8   157 0.98 Protein of unknown function (DUF1097)
His_biosynth         PF00977.16   228 seq868_BIOID38935    -            258     4e-78  261.6   0.5   1   1   1.3e-81   4.6e-78  261.5   0.4     1   227     5   239     5   240 0.95 Histidine biosynthesis protein
Nuc_H_symport        PF03825.11   400 seq869_BIOID38935    -            434  3.4e-189  628.5  40.8   1   1  5.7e-193  3.9e-189  628.3  28.3     1   399    17   422    17   423 1.00 Nucleoside H+ symporter
MFS_1                PF07690.11   354 seq869_BIOID38935    -            434   2.2e-11   42.9  55.7   1   1     3e-12     2e-08   33.2  12.5    33   173   268   418   258   432 0.83 Major Facilitator Superfamily
Radical_SAM          PF04055.16   166 seq872_BIOID38935    -            441   8.8e-31  107.1   0.2   1   1   1.9e-31   1.3e-27   96.8   0.0     2   166   145   323   144   323 0.93 Radical SAM superfamily
UPF0004              PF00919.15    98 seq872_BIOID38935    -            441   4.5e-22   77.5   0.0   1   1   1.2e-25   7.9e-22   76.8   0.0     1    92     9    96     9   102 0.89 Uncharacterized protein family UPF0004
Peptidase_A24        PF01478.13   106 seq873_BIOID38935    -            155   4.3e-23   81.3   8.3   1   1   3.1e-27   4.3e-23   81.3   5.7     2   104    10   117     8   120 0.87 Type IV leader peptidase family
LysR_substrate       PF03466.15   209 seq875_BIOID38935    -            330   1.7e-19   69.6   0.0   1   1   3.8e-23   2.6e-19   69.0   0.0     2   191   111   300   110   312 0.92 LysR substrate binding domain
HTH_1                PF00126.22    60 seq875_BIOID38935    -            330   1.5e-17   62.9   0.4   1   1   4.5e-21   3.1e-17   61.9   0.3     3    60    29    86    28    86 0.96 Bacterial regulatory helix-turn-helix protein, lysR family
DeoRC                PF00455.17   162 seq876_BIOID38935    -            252   3.9e-49  166.2   2.6   1   1   1.3e-52     6e-49  165.6   1.8     3   161    76   233    74   234 0.98 DeoR C terminal sensor domain
HTH_DeoR             PF08220.7     57 seq876_BIOID38935    -            252     8e-18   63.6   0.1   1   1   4.9e-21   2.2e-17   62.2   0.1     1    55     6    60     6    62 0.98 DeoR-like helix-turn-helix domain
HTH_11               PF08279.7     55 seq876_BIOID38935    -            252   1.1e-05   24.8   1.2   1   1   5.3e-09   2.4e-05   23.7   0.1     3    44     8    48     6    52 0.86 HTH domain
CoA_transf_3         PF02515.12   191 seq878_BIOID38935    -            394   1.2e-64  217.0   0.0   1   1   1.1e-68   1.5e-64  216.6   0.0     1   189    87   273    87   275 0.98 CoA-transferase family III
LysR_substrate       PF03466.15   209 seq879_BIOID38935    -            324     2e-16   59.5   0.0   1   1   5.4e-20   3.7e-16   58.7   0.0    55   207   147   303    91   305 0.81 LysR substrate binding domain
HTH_1                PF00126.22    60 seq879_BIOID38935    -            324   1.5e-12   46.8   0.0   1   1     4e-16   2.7e-12   46.1   0.0     2    59     9    66     8    67 0.97 Bacterial regulatory helix-turn-helix protein, lysR family
HTH_3                PF01381.17    55 seq880_BIOID38935    -             96   8.2e-06   25.4   0.0   1   1   8.4e-10   1.2e-05   24.9   0.0     1    43    38    80    38    82 0.95 Helix-turn-helix
Histone_HNS          PF00816.16    93 seq881_BIOID38935    -            137   1.1e-19   70.5   6.3   1   1     1e-23   1.4e-19   70.2   3.8     2    91    25   127    24   130 0.91 H-NS histone family
DUF986               PF06173.7    149 seq882_BIOID38935    -            152   6.4e-65  217.4   6.1   1   1   5.2e-69   7.1e-65  217.2   4.2     1   148     4   151     4   152 0.99 Protein of unknown function (DUF986)
DUF2525              PF10733.4     58 seq883_BIOID38935    -             76   5.4e-38  128.5   4.1   1   1   5.1e-42     7e-38  128.1   2.9     1    58    19    76    19    76 0.99 Protein of unknown function (DUF2525)
PRA-CH               PF01502.13    75 seq884_BIOID38935    -            203   1.2e-33  114.4   0.0   1   1   3.4e-37   2.3e-33  113.5   0.0     1    74    33   106    33   107 0.99 Phosphoribosyl-AMP cyclohydrolase
PRA-PH               PF01503.12    83 seq884_BIOID38935    -            203   1.5e-13   50.6   0.5   1   1   3.2e-17   2.2e-13   50.1   0.4     2    82   116   201   115   202 0.96 Phosphoribosyl-ATP pyrophosphohydrolase
MreD                 PF04093.7    160 seq886_BIOID38935    -            162   1.2e-46  158.3  22.1   1   1     1e-50   1.4e-46  158.1  15.3     2   160     5   155     4   155 0.99 rod shape-determining protein MreD
Peptidase_M20        PF01546.23   171 seq888_BIOID38935    -            481   1.9e-05   24.2   0.1   1   1   4.9e-09   3.4e-05   23.4   0.0     2    92    78   284    77   368 0.70 Peptidase family M20/M25/M40
Epimerase            PF01370.16   236 seq891_BIOID38935    -            355   4.6e-79  265.0   0.0   1   1   2.5e-82   5.6e-79  264.7   0.0     1   236     4   252     4   252 0.97 NAD dependent epimerase/dehydratase family
RmlD_sub_bind        PF04321.12   287 seq891_BIOID38935    -            355   2.1e-17   62.8   0.0   1   1   1.3e-20     3e-17   62.3   0.0     2   254     3   296     1   333 0.79 RmlD substrate binding domain
Polysacc_synt_2      PF02719.10   294 seq891_BIOID38935    -            355     2e-16   59.6   0.0   1   1   1.3e-19   2.9e-16   59.0   0.0     1   117     4   114     4   135 0.93 Polysaccharide biosynthesis protein
3Beta_HSD            PF01073.14   280 seq891_BIOID38935    -            355   9.7e-16   57.1   0.0   1   1   6.7e-19   1.5e-15   56.5   0.0     1   229     5   240     5   250 0.82 3-beta hydroxysteroid dehydrogenase/isomerase family
NAD_binding_4        PF07993.7    249 seq891_BIOID38935    -            355   2.6e-15   55.9   0.1   1   1   2.5e-14   5.6e-11   41.7   0.0    87   199    74   191    56   250 0.83 Male sterility protein
adh_short            PF00106.20   167 seq891_BIOID38935    -            355   4.4e-08   33.1   0.4   1   1   3.1e-10     7e-07   29.1   0.1     3    96     4    91     2   126 0.79 short chain dehydrogenase
CSD                  PF00313.17    66 seq892_BIOID38935    -             70   3.6e-33  113.0   0.2   1   1   5.8e-37   3.9e-33  112.9   0.1     1    65     5    69     5    70 0.98 'Cold-shock' DNA-binding domain
OB_RNB               PF08206.6     58 seq892_BIOID38935    -             70   9.9e-06   24.8   0.4   1   1     2e-09   1.4e-05   24.4   0.3     7    29    15    37     7    39 0.86 Ribonuclease B OB domain
MFS_1                PF07690.11   354 seq896_BIOID38935    -            475   1.2e-35  122.8  62.5   1   1   5.6e-38   3.9e-34  117.8  34.4     5   354    54   426    47   426 0.85 Major Facilitator Superfamily
Sugar_tr             PF00083.19   451 seq896_BIOID38935    -            475   4.2e-34  117.7  39.8   1   1   7.4e-38     5e-34  117.5  27.6    45   450    79   474    43   475 0.85 Sugar (and other) transporter
Hydrolase_3          PF08282.7    254 seq897_BIOID38935    -            271   9.1e-16   58.0   0.0   1   1     7e-18   4.8e-14   52.4   0.0     1   229    10   233    10   241 0.76 haloacid dehalogenase-like hydrolase
S6PP                 PF05116.8    247 seq897_BIOID38935    -            271   5.5e-08   32.2   0.0   1   1   1.4e-09   9.7e-06   24.9   0.0   114   245   139   267     6   268 0.58 Sucrose-6F-phosphate phosphohydrolase
Maf                  PF02545.9    195 seq898_BIOID38935    -            197   2.4e-71  238.7   0.0   1   1     2e-75   2.8e-71  238.5   0.0     2   194     3   191     2   192 0.98 Maf-like protein
AA_permease          PF00324.16   479 seq899_BIOID38935    -            487  3.5e-122  408.0  47.9   1   1  5.8e-126  3.9e-122  407.8  33.2     1   476    39   476    39   479 0.98 Amino acid permease
AA_permease_2        PF13520.1    426 seq899_BIOID38935    -            487   1.6e-42  145.4  47.9   1   1   2.8e-46   1.9e-42  145.1  33.2     5   424    39   460    35   466 0.86 Amino acid permease
DUF204               PF02659.10    67 seq903_BIOID38935    -            206   9.1e-39  131.3  23.3   1   2   1.2e-24   1.7e-20   72.7   1.6     1    67    31    99    31    99 0.98 Domain of unknown function DUF
DUF204               PF02659.10    67 seq903_BIOID38935    -            206   9.1e-39  131.3  23.3   2   2   5.6e-22   7.6e-18   64.2   9.2     1    67   133   196   133   196 0.99 Domain of unknown function DUF
DUF1044              PF06296.7    120 seq906_BIOID38935    -            128   2.8e-41  139.9   0.4   1   1   2.3e-45   3.2e-41  139.8   0.3     1   120     1   124     1   124 0.97 Protein of unknown function (DUF1044)
RNase_E_G            PF10150.4    271 seq908_BIOID38935    -            489  3.6e-113  377.1   2.0   1   1  6.1e-117  4.2e-113  376.9   0.8     1   271   124   394   124   394 0.99 Ribonuclease E/G family
S1                   PF00575.18    74 seq908_BIOID38935    -            489   4.1e-17   61.9   0.3   1   1   3.8e-20   2.6e-16   59.3   0.0     3    73    37   121    35   122 0.97 S1 RNA binding domain
ABC_tran             PF00005.22   118 seq909_BIOID38935    -            555     1e-39  135.4   0.0   1   2   7.2e-25   1.2e-21   77.1   0.0     1   118    46   191    46   191 0.91 ABC transporter
ABC_tran             PF00005.22   118 seq909_BIOID38935    -            555     1e-39  135.4   0.0   2   2   2.5e-18   4.4e-15   55.9   0.0     1   118   363   473   363   473 0.93 ABC transporter
AAA_21               PF13304.1    303 seq909_BIOID38935    -            555   3.7e-20   72.9   0.2   1   1   1.3e-09   2.2e-06   27.7   0.0   234   303   160   223   104   223 0.94 AAA domain
ABC_tran_2           PF12848.2     85 seq909_BIOID38935    -            555   1.1e-13   50.7   7.5   1   1   5.7e-15   9.8e-12   44.4   2.3     1    78   230   305   230   312 0.89 ABC transporter
2-Hacid_dh_C         PF02826.14   178 seq910_BIOID38935    -            378   5.6e-33  113.4   0.0   1   1   1.9e-36   8.9e-33  112.8   0.0    29   178   109   256   102   256 0.88 D-isomer specific 2-hydroxyacid dehydrogenase, NAD binding domain
DUF3410              PF11890.3     82 seq910_BIOID38935    -            378   5.3e-24   83.5   0.0   1   1   1.9e-27   8.5e-24   82.8   0.0     2    82   289   369   288   369 0.98 Domain of unknown function (DUF3410)
2-Hacid_dh           PF00389.25   133 seq910_BIOID38935    -            378   2.5e-18   65.7   0.0   1   1   7.5e-22   3.4e-18   65.2   0.0     3   126     5   281     3   285 0.94 D-isomer specific 2-hydroxyacid dehydrogenase, catalytic domain
HTH_19               PF12844.2     64 seq911_BIOID38935    -            109   1.3e-09   37.8   0.0   1   1   4.1e-13   1.8e-09   37.3   0.0     1    59    50   107    50   109 0.90 Helix-turn-helix domain
HTH_3                PF01381.17    55 seq911_BIOID38935    -            109   1.9e-09   37.0   0.1   1   1   7.3e-13   3.3e-09   36.3   0.0     1    42    53    94    53    98 0.94 Helix-turn-helix
HTH_31               PF13560.1     64 seq911_BIOID38935    -            109   7.6e-07   29.1   0.0   1   1   4.7e-10   2.2e-06   27.6   0.0     3    49    50    95    49   101 0.94 Helix-turn-helix domain
NTP_transferase      PF00483.18   248 seq913_BIOID38935    -            293   1.2e-72  244.0   0.0   1   1   2.1e-76   1.4e-72  243.8   0.0     1   246     2   238     2   240 0.98 Nucleotidyl transferase
NTP_transf_3         PF12804.2    179 seq913_BIOID38935    -            293   1.1e-08   35.3   0.0   1   1     2e-12   1.4e-08   35.0   0.0     1   120     3   133     3   188 0.83 MobA-like NTP transferase domain
LysR_substrate       PF03466.15   209 seq914_BIOID38935    -             76   1.1e-07   31.0   0.2   1   1   8.9e-12   1.2e-07   30.9   0.1   151   208    15    72     6    73 0.94 LysR substrate binding domain
ClpS                 PF02617.12    82 seq916_BIOID38935    -            106   8.1e-35  118.3   0.1   1   1     7e-39   9.6e-35  118.0   0.1     2    82    23   103    22   103 0.98 ATP-dependent Clp protease adaptor protein ClpS
SIS                  PF01380.17   131 seq917_BIOID38935    -            298   2.9e-08   33.2   0.0   1   1   4.2e-12   2.9e-08   33.2   0.0    50   128   128   208   113   211 0.94 SIS domain
SIS_2                PF13580.1    138 seq917_BIOID38935    -            298     5e-07   29.3   1.3   1   1   2.3e-10   1.6e-06   27.7   0.1    20   136    47   164    40   166 0.83 SIS domain
ABG_transport        PF03806.8    502 seq918_BIOID38935    -            510  1.5e-207  689.5  35.2   1   1  1.2e-211  1.7e-207  689.3  24.4     1   500    16   507    16   509 0.98 AbgT putative transporter family
Rib_5-P_isom_A       PF06026.9    173 seq919_BIOID38935    -            231   2.7e-63  212.2   0.5   1   1   2.6e-67   3.5e-63  211.9   0.3     3   173    61   227    59   227 0.98 Ribose 5-phosphate isomerase A (phosphoriboisomerase A)
AAA_2                PF07724.9    171 seq923_BIOID38935    -            758   2.6e-51  173.8   0.0   1   1   1.5e-50   1.5e-47  161.6   0.0     1   171   486   647   486   647 0.97 AAA domain (Cdc48 subfamily)
ClpB_D2-small        PF10431.4     81 seq923_BIOID38935    -            758     5e-25   87.1   0.0   1   1   1.5e-27   1.5e-24   85.5   0.0     1    81   653   733   653   733 0.98 C-terminal, D2-small domain, of ClpB protein
AAA                  PF00004.24   132 seq923_BIOID38935    -            758   1.8e-24   86.3   0.1   1   2   4.1e-16     4e-13   49.5   0.0     2   125   211   342   210   347 0.76 ATPase family associated with various cellular activities (AAA)
AAA                  PF00004.24   132 seq923_BIOID38935    -            758   1.8e-24   86.3   0.1   2   2   5.9e-11   5.7e-08   32.9   0.0     2   111   492   607   491   621 0.85 ATPase family associated with various cellular activities (AAA)
AAA_5                PF07728.9    139 seq923_BIOID38935    -            758   4.2e-19   68.5   0.0   1   1   2.9e-16   2.8e-13   49.6   0.0     2   125   491   609   490   619 0.89 AAA domain (dynein-related subfamily)
Clp_N                PF02861.15    53 seq923_BIOID38935    -            758   2.3e-16   59.3   1.3   1   1     1e-17   9.9e-15   54.1   0.7     1    52    13    62    13    63 0.97 Clp amino terminal domain
AAA_16               PF13191.1    166 seq923_BIOID38935    -            758   1.7e-13   51.1   6.7   1   1     6e-11   5.9e-08   33.1   0.0     1    95   187   287   187   354 0.79 AAA ATPase domain
Sigma54_activat      PF00158.21   168 seq923_BIOID38935    -            758   1.3e-12   47.3   0.2   1   2     1e-07   9.8e-05   21.7   0.0     2   105   189   290   188   328 0.85 Sigma-54 interaction domain
Sigma54_activat      PF00158.21   168 seq923_BIOID38935    -            758   1.3e-12   47.3   0.2   2   2   3.1e-08   3.1e-05   23.4   0.0    22   148   484   612   460   618 0.77 Sigma-54 interaction domain
FCD                  PF07729.7    125 seq926_BIOID38935    -            226   4.6e-18   65.6  11.2   1   1   1.1e-21   7.2e-18   64.9   7.8     1   124    82   213    82   214 0.86 FCD domain
GntR                 PF00392.16    64 seq926_BIOID38935    -            226     1e-12   47.2   0.0   1   1   3.3e-16   2.2e-12   46.0   0.0     7    64    16    72    12    72 0.96 Bacterial regulatory proteins, gntR family
HTH_28               PF13518.1     52 seq927_BIOID38935    -            103   1.6e-18   66.1   0.1   1   2   2.7e-14   1.9e-10   40.3   0.0     1    50    10    60    10    61 0.93 Helix-turn-helix domain
HTH_28               PF13518.1     52 seq927_BIOID38935    -            103   1.6e-18   66.1   0.1   2   2   3.3e-09   2.2e-05   24.1   0.0     2    34    68   102    67   103 0.96 Helix-turn-helix domain
HTH_23               PF13384.1     50 seq927_BIOID38935    -            103     1e-08   34.3   0.3   1   1   1.9e-10   1.3e-06   27.7   0.0     5    49     9    54     6    55 0.89 Homeodomain-like domain
HAD                  PF12710.2    191 seq928_BIOID38935    -            211   5.3e-09   36.4   0.0   1   1   5.5e-13   7.5e-09   35.9   0.0     1   186     9   188     9   193 0.60 haloacid dehalogenase-like hydrolase
HTH_AraC             PF00165.18    42 seq929_BIOID38935    -            307   1.1e-21   75.8   0.1   1   2   2.4e-14   1.1e-10   40.8   0.0     1    41   203   243   203   244 0.96 Bacterial regulatory helix-turn-helix proteins, AraC family
HTH_AraC             PF00165.18    42 seq929_BIOID38935    -            307   1.1e-21   75.8   0.1   2   2   7.6e-12   3.5e-08   32.9   0.0     1    41   255   293   255   294 0.93 Bacterial regulatory helix-turn-helix proteins, AraC family
HTH_18               PF12833.2     81 seq929_BIOID38935    -            307   8.5e-17   60.9   0.1   1   1   2.8e-20   1.3e-16   60.3   0.0     2    80   217   294   216   295 0.94 Helix-turn-helix domain
AraC_binding         PF02311.14   136 seq929_BIOID38935    -            307   5.8e-07   29.1   0.2   1   1     3e-10   1.4e-06   27.9   0.1    27    90    75   138    65   214 0.87 AraC-like ligand binding domain
Acetyltransf_1       PF00583.19    83 seq931_BIOID38935    -            224   1.6e-05   24.6   0.5   1   1   7.7e-09   5.3e-05   23.0   0.4    39    78   170   209   144   214 0.93 Acetyltransferase (GNAT) family
Acetyltransf_10      PF13673.1    117 seq931_BIOID38935    -            224   3.5e-05   23.8   0.5   1   1   8.5e-09   5.8e-05   23.0   0.3     1   114    92   207    92   212 0.80 Acetyltransferase (GNAT) domain
HTH_3                PF01381.17    55 seq933_BIOID38935    -            135   1.5e-12   47.0   0.0   1   1   4.7e-16   2.1e-12   46.5   0.0     1    55    14    68    14    68 0.96 Helix-turn-helix
HTH_19               PF12844.2     64 seq933_BIOID38935    -            135   4.6e-09   36.0   0.0   1   1   1.6e-12   7.4e-09   35.4   0.0     3    60    13    70    11    74 0.95 Helix-turn-helix domain
HTH_26               PF13443.1     63 seq933_BIOID38935    -            135   1.7e-07   31.2   0.0   1   1   7.1e-11   3.2e-07   30.3   0.0     1    54    13    65    13    67 0.92 Cro/C1-type HTH DNA-binding domain
YbaJ                 PF10757.4    122 seq934_BIOID38935    -            124   4.7e-71  236.4   1.2   1   1   3.8e-75   5.2e-71  236.3   0.9     1   121     1   121     1   122 0.99 Biofilm formation regulator YbaJ
PTS_EIIC             PF02378.13   321 seq938_BIOID38935    -            474   1.7e-39  135.4  28.5   1   1   2.6e-43   1.7e-39  135.4  19.7     2   321   119   401   118   401 0.88 Phosphotransferase system, EIIC
PTS_EIIB             PF00367.15    35 seq938_BIOID38935    -            474   1.8e-12   46.1   0.3   1   1     5e-16   3.4e-12   45.2   0.2     4    35    13    44    11    44 0.96 phosphotransferase system, EIIB
Semialdhyde_dhC      PF02774.13   184 seq939_BIOID38935    -            337   3.6e-42  144.1   0.0   1   1   1.1e-45   5.1e-42  143.7   0.0     1   183   141   317   141   318 0.94 Semialdehyde dehydrogenase, dimerisation domain
Semialdhyde_dh       PF01118.19   121 seq939_BIOID38935    -            337   6.4e-25   87.7   0.0   1   1   3.4e-28   1.5e-24   86.4   0.0     1   118     6   118     6   121 0.96 Semialdehyde dehydrogenase, NAD binding domain
DXP_reductoisom      PF02670.11   129 seq939_BIOID38935    -            337     8e-05   23.0   0.0   1   1   3.2e-08   0.00015   22.2   0.0     1   106     7   104     7   109 0.86 1-deoxy-D-xylulose 5-phosphate reductoisomerase
HHA                  PF05321.6     57 seq940_BIOID38935    -            154   7.4e-30  102.7   0.3   1   1     8e-34   1.1e-29  102.2   0.2     1    57    95   151    95   151 0.99 Haemolysin expression modulating protein
2-Hacid_dh_C         PF02826.14   178 seq941_BIOID38935    -            410   1.5e-50  170.7   0.0   1   1   8.2e-54   2.8e-50  169.8   0.0     2   178   118   294   117   294 0.93 D-isomer specific 2-hydroxyacid dehydrogenase, NAD binding domain
2-Hacid_dh           PF00389.25   133 seq941_BIOID38935    -            410   7.1e-38  128.9   0.0   1   1   3.3e-41   1.1e-37  128.3   0.0     2   133    14   326    13   326 0.99 D-isomer specific 2-hydroxyacid dehydrogenase, catalytic domain
ACT                  PF01842.20    66 seq941_BIOID38935    -            410   1.7e-10   40.0   0.1   1   1   2.1e-13   7.2e-10   38.0   0.0     7    66   344   402   339   402 0.95 ACT domain
NAD_binding_2        PF03446.10   162 seq941_BIOID38935    -            410   2.2e-06   27.5   0.7   1   1   7.7e-09   2.6e-05   24.0   0.0     2   112   152   258   151   265 0.92 NAD binding domain of 6-phosphogluconate dehydrogenase
Peptidase_S24        PF00717.18    70 seq943_BIOID38935    -            230   3.3e-13   48.9   0.1   1   1   1.2e-16   5.4e-13   48.2   0.1     2    65   139   201   138   206 0.90 Peptidase S24-like
HTH_3                PF01381.17    55 seq943_BIOID38935    -            230     2e-06   27.4   0.1   1   1   8.3e-10   3.8e-06   26.5   0.0     4    55    13    63     4    63 0.95 Helix-turn-helix
DUF3971              PF13116.1    289 seq944_BIOID38935    -           1266   1.4e-94  316.6   1.8   1   1   3.3e-97   2.3e-93  312.6   0.9     2   289   505   789   504   789 0.97 Protein of unknown function
AsmA_2               PF13502.1    220 seq944_BIOID38935    -           1266   4.5e-61  205.8  11.9   1   1   7.1e-62   4.8e-58  195.9   0.4     1   220  1009  1252  1009  1252 0.95 AsmA-like C-terminal region
dCMP_cyt_deam_1      PF00383.17   102 seq946_BIOID38935    -            178   2.3e-27   94.5   0.0   1   1   2.4e-31   3.2e-27   94.0   0.0     3   101    18   116    16   117 0.96 Cytidine and deoxycytidylate deaminase zinc-binding region
DUF3440              PF11922.3    181 seq948_BIOID38935    -            423   5.1e-55  185.7   0.9   1   1   7.1e-56   4.8e-52  176.0   0.6     1   181   255   408   255   408 0.97 Domain of unknown function (DUF3440)
PAPS_reduct          PF01507.14   174 seq948_BIOID38935    -            423   1.7e-17   63.6   0.0   1   1   2.7e-20   1.9e-16   60.2   0.0     3   164    48   253    46   255 0.84 Phosphoadenosine phosphosulfate reductase family
DegT_DnrJ_EryC1      PF01041.12   363 seq949_BIOID38935    -            376   3.7e-87  292.6   0.0   1   1   9.7e-91   4.4e-87  292.3   0.0     7   361    13   370     9   372 0.93 DegT/DnrJ/EryC1/StrS aminotransferase family
Aminotran_1_2        PF00155.16   363 seq949_BIOID38935    -            376   7.6e-11   41.4   0.1   1   1   3.7e-14   1.7e-10   40.3   0.0    67   189    46   154     9   187 0.88 Aminotransferase class I and II
Aminotran_5          PF00266.14   371 seq949_BIOID38935    -            376   4.7e-08   32.0   0.1   1   1   1.6e-11   7.5e-08   31.3   0.0    62   182    47   159    33   204 0.90 Aminotransferase class-V
Plasmid_stabil       PF05016.9     90 seq951_BIOID38935    -             93   3.4e-15   56.1   0.2   1   1   2.7e-19   3.7e-15   55.9   0.1     1    90     4    91     4    91 0.85 Plasmid stabilisation system protein
DUF554               PF04474.7    226 seq952_BIOID38935    -            235   1.1e-76  256.9  19.3   1   1   8.9e-81   1.2e-76  256.7  13.4     2   226     3   230     2   230 0.97 Protein of unknown function (DUF554)
Mac                  PF12464.3     55 seq953_BIOID38935    -            183   1.1e-18   66.8   0.4   1   1   2.7e-22   1.8e-18   66.1   0.3     1    54     5    58     5    59 0.97 Maltose acetyltransferase
Hexapep              PF00132.19    36 seq953_BIOID38935    -            183   2.2e-14   52.1  16.3   1   1   2.3e-15   1.6e-11   43.0   5.3     2    36   130   164   129   164 0.96 Bacterial transferase hexapeptide (six repeats)
DNA_binding_1        PF01035.15    85 seq954_BIOID38935    -            171     6e-33  112.3   0.0   1   1   1.2e-36   8.2e-33  111.8   0.0     1    82    87   168    87   171 0.98 6-O-methylguanine DNA methyltransferase, DNA binding domain
Methyltransf_1N      PF02870.10    77 seq954_BIOID38935    -            171     1e-19   70.7   0.0   1   1     2e-23   1.4e-19   70.3   0.0     2    76     4    83     3    84 0.97 6-O-methylguanine DNA methyltransferase, ribonuclease-like domain
SIR2_2               PF13289.1    140 seq959_BIOID38935    -            535   6.5e-25   87.5   3.0   1   1   1.3e-28   1.8e-24   86.0   1.4     2   126   146   275   145   290 0.82 SIR2-like domain
DUF1391              PF07151.7     49 seq960_BIOID38935    -             78   1.7e-34  116.8   0.9   1   1   1.7e-38   2.3e-34  116.5   0.6     1    48    29    76    29    77 0.97 Protein of unknown function (DUF1391)
PseudoU_synth_1      PF01416.15   105 seq961_BIOID38935    -            270   9.1e-34  115.9   0.0   1   2   1.7e-17   2.4e-13   50.3   0.0     3   105    16   112    14   112 0.94 tRNA pseudouridine synthase
PseudoU_synth_1      PF01416.15   105 seq961_BIOID38935    -            270   9.1e-34  115.9   0.0   2   2   1.1e-21   1.5e-17   63.8   0.0     2   105   152   253   151   253 0.95 tRNA pseudouridine synthase
HTH_5                PF01022.15    47 seq964_BIOID38935    -             99   1.2e-14   53.5   0.1   1   1   7.3e-18     2e-14   52.8   0.1     1    47    23    70    23    70 0.97 Bacterial regulatory protein, arsR family
HTH_20               PF12840.2     61 seq964_BIOID38935    -             99   2.4e-11   43.1   0.4   1   1   1.3e-14   3.5e-11   42.6   0.3     2    58    16    72    15    75 0.96 Helix-turn-helix domain
MarR_2               PF12802.2     62 seq964_BIOID38935    -             99     2e-09   36.8   0.1   1   1   1.2e-12   3.3e-09   36.1   0.1     5    60    24    75    19    77 0.89 MarR family
HTH_24               PF13412.1     48 seq964_BIOID38935    -             99     2e-08   33.3   0.0   1   1   1.9e-11   5.1e-08   32.0   0.0     5    47    26    68    24    69 0.96 Winged helix-turn-helix DNA-binding
MarR                 PF01047.17    59 seq964_BIOID38935    -             99   6.7e-06   25.6   0.0   1   1   4.6e-09   1.3e-05   24.7   0.0     5    53    26    74    23    75 0.95 MarR family
SEC-C                PF02810.10    21 seq965_BIOID38935    -            152   1.2e-18   66.0  20.2   1   2   3.8e-11   5.3e-07   28.9   0.5     1    20     1    20     1    21 0.94 SEC-C motif
SEC-C                PF02810.10    21 seq965_BIOID38935    -            152   1.2e-18   66.0  20.2   2   2   3.9e-15   5.4e-11   41.6   8.9     1    19   134   152   134   152 0.96 SEC-C motif
YlaC                 PF10777.4    156 seq967_BIOID38935    -            156     6e-76  253.1   0.3   1   1   4.9e-80   6.7e-76  253.0   0.2     1   155     1   154     1   155 0.99 sigma70 family sigma factor YlaC
cNMP_binding         PF00027.24    91 seq968_BIOID38935    -            264   5.3e-16   58.1   0.0   1   1     2e-19     9e-16   57.3   0.0     4    90    66   151    63   152 0.95 Cyclic nucleotide-binding domain
Crp                  PF00325.15    32 seq968_BIOID38935    -            264   3.7e-15   54.9   1.4   1   1   9.7e-19   4.4e-15   54.7   0.3     1    32   207   238   207   238 0.97 Bacterial regulatory proteins, crp family
HTH_Crp_2            PF13545.1     76 seq968_BIOID38935    -            264   5.5e-13   48.4   0.0   1   1   2.2e-16     1e-12   47.5   0.0     1    76   182   256   182   256 0.96 Crp-like helix-turn-helix domain
Beta-lactamase       PF00144.19   330 seq970_BIOID38935    -            434   9.1e-72  241.7   1.0   1   1   7.7e-76   1.1e-71  241.5   0.7     1   328    43   412    43   414 0.94 Beta-lactamase
Rhodanese            PF00581.15   113 seq971_BIOID38935    -            174   1.9e-11   44.1   0.0   1   1   4.3e-15   2.9e-11   43.6   0.0     2   112     8    98     7    99 0.79 Rhodanese-like domain
DUF2892              PF11127.3     66 seq971_BIOID38935    -            174   3.7e-11   42.5   3.5   1   1   8.3e-15   5.7e-11   41.9   2.4    10    60   115   170   112   174 0.88 Protein of unknown function (DUF2892)
YobH                 PF13996.1     70 seq973_BIOID38935    -             79   1.7e-36  123.8   1.2   1   1   1.4e-40   1.9e-36  123.6   0.8     1    70     2    71     2    71 0.99 YobH-like protein
Polysacc_synt        PF01943.12   273 seq974_BIOID38935    -            416     1e-13   51.0  19.1   1   1   7.7e-18     1e-13   51.0  13.3     1   272     3   283     3   284 0.84 Polysaccharide biosynthesis protein
ParBc                PF02195.13    90 seq975_BIOID38935    -            213   2.9e-08   33.5   0.0   1   1   4.1e-12   5.7e-08   32.6   0.0     2    57    54   108    53   150 0.91 ParB-like nuclease domain
Formyl_trans_N       PF00551.14   181 seq976_BIOID38935    -            280   5.3e-55  185.6   0.0   1   1   9.7e-59   6.6e-55  185.3   0.0     2   181    86   262    85   262 0.99 Formyl transferase
ACT                  PF01842.20    66 seq976_BIOID38935    -            280   1.1e-07   31.0   0.0   1   1   3.3e-11   2.2e-07   30.0   0.0     2    63     8    69     7    72 0.91 ACT domain
AhpC-TSA             PF00578.16   124 seq980_BIOID38935    -            187   1.5e-33  114.9   0.1   1   1   4.3e-37     2e-33  114.6   0.1     4   123     7   133     4   134 0.94 AhpC/TSA family
Redoxin              PF08534.5    146 seq980_BIOID38935    -            187   1.8e-13   50.1   0.0   1   1   4.7e-17   2.2e-13   49.9   0.0    15   140    18   146     4   152 0.84 Redoxin
1-cysPrx_C           PF10417.4     40 seq980_BIOID38935    -            187   1.6e-06   27.4   0.1   1   1   6.5e-10     3e-06   26.6   0.1     1    31   154   182   154   186 0.88 C-terminal domain of 1-Cys peroxiredoxin
DUF4102              PF13356.1     89 seq981_BIOID38935    -            420   5.4e-29   99.8   0.2   1   1   1.4e-32   9.6e-29   99.0   0.1     1    88     3    89     3    90 0.98 Domain of unknown function (DUF4102)
Phage_integrase      PF00589.17   173 seq981_BIOID38935    -            420   1.6e-25   89.6   0.0   1   1   4.1e-29   2.8e-25   88.8   0.0     3   171   204   383   202   385 0.94 Phage integrase family
2-Hacid_dh_C         PF02826.14   178 seq982_BIOID38935    -            329   5.3e-53  178.6   0.0   1   1   1.8e-56   8.2e-53  178.0   0.0     1   178   110   297   110   297 0.94 D-isomer specific 2-hydroxyacid dehydrogenase, NAD binding domain
2-Hacid_dh           PF00389.25   133 seq982_BIOID38935    -            329   2.3e-35  120.8   0.0   1   1   5.9e-39   2.7e-35  120.6   0.0     3   132     5   328     3   329 0.98 D-isomer specific 2-hydroxyacid dehydrogenase, catalytic domain
NAD_binding_2        PF03446.10   162 seq982_BIOID38935    -            329   7.5e-06   25.8   0.0   1   1   5.1e-09   2.3e-05   24.2   0.0     3   119   146   259   144   263 0.91 NAD binding domain of 6-phosphogluconate dehydrogenase
SNARE_assoc          PF09335.6    123 seq984_BIOID38935    -            219   7.1e-27   93.9   5.5   1   1   5.3e-31   7.2e-27   93.9   2.1     1   123    49   177    49   177 0.96 SNARE associated Golgi protein
EAL                  PF00563.15   236 seq986_BIOID38935    -            518   1.4e-64  217.7   0.0   1   1   2.9e-68     2e-64  217.2   0.0     2   235   275   503   274   504 0.96 EAL domain
CSS-motif            PF12792.2    208 seq986_BIOID38935    -            518   1.3e-41  142.1   0.0   1   1   3.3e-45   2.3e-41  141.3   0.0     2   208    38   249    37   249 0.94 CSS motif domain associated with EAL
DicB                 PF05358.6     62 seq988_BIOID38935    -             97   6.4e-39  131.1   0.1   1   1   6.1e-43   8.3e-39  130.7   0.1     1    62    36    97    36    97 1.00 DicB protein
EamA                 PF00892.15   126 seq989_BIOID38935    -            306   9.5e-37  125.7  35.6   1   2   1.9e-25   2.6e-21   75.8   7.2     1   125    18   140    18   141 0.93 EamA-like transporter family
EamA                 PF00892.15   126 seq989_BIOID38935    -            306   9.5e-37  125.7  35.6   2   2   3.1e-19   4.2e-15   55.7  12.0     1   125   160   284   160   285 0.87 EamA-like transporter family
TonB_dep_Rec         PF00593.19   276 seq992_BIOID38935    -            660     1e-28  100.9  17.4   1   1   1.5e-32     1e-28  100.9  12.1     2   275   412   658   411   659 0.93 TonB dependent receptor
Plug                 PF07715.10   108 seq992_BIOID38935    -            660   2.7e-26   91.9   0.5   1   1   1.3e-29   8.6e-26   90.2   0.3     4   108    45   147    42   147 0.96 TonB-dependent Receptor Plug Domain
Usp                  PF00582.21   140 seq993_BIOID38935    -            316   1.9e-33  115.5   0.0   1   2   4.8e-21   6.6e-17   61.9   0.0     1   140     3   146     3   146 0.98 Universal stress protein family
Usp                  PF00582.21   140 seq993_BIOID38935    -            316   1.9e-33  115.5   0.0   2   2   6.6e-18   9.1e-14   51.7   0.1    16   140   174   300   156   300 0.88 Universal stress protein family
Pyr_redox_2          PF07992.9    200 seq994_BIOID38935    -            531   1.5e-32  113.0   0.0   1   1   2.4e-34   4.7e-31  108.1   0.0     1   199   224   503   224   504 0.91 Pyridine nucleotide-disulphide oxidoreductase
Pyr_redox            PF00070.22    80 seq994_BIOID38935    -            531   1.9e-14   53.6   7.3   1   1   1.4e-17   2.7e-14   53.2   0.3     1    75   367   437   367   442 0.93 Pyridine nucleotide-disulphide oxidoreductase
Pyr_redox_3          PF13738.1    203 seq994_BIOID38935    -            531   3.9e-11   43.2   1.9   1   1   7.1e-13   1.4e-09   38.2   0.6    15   196   216   394   213   400 0.80 Pyridine nucleotide-disulphide oxidoreductase
Thioredoxin_3        PF13192.1     76 seq994_BIOID38935    -            531   2.5e-08   33.4   0.0   1   1   3.9e-11   7.6e-08   31.9   0.0     4    74   132   205   129   207 0.82 Thioredoxin domain
DUF1482              PF07358.6     57 seq995_BIOID38935    -             62     3e-28   97.0   0.2   1   1   2.4e-32   3.3e-28   96.9   0.1     1    57     4    61     4    61 0.98 Protein of unknown function (DUF1482)
GATase_5             PF13507.1    259 seq996_BIOID38935    -           1295  5.8e-104  346.4   0.0   1   1  2.1e-107  9.5e-104  345.7   0.0     1   257  1039  1292  1039  1293 0.97 CobB/CobQ-like glutamine amidotransferase domain
AIRS_C               PF02769.17   153 seq996_BIOID38935    -           1295   2.4e-47  160.6   3.1   1   2   4.9e-26   2.3e-22   79.5   0.0     2   151   432   589   431   591 0.93 AIR synthase related protein, C-terminal domain
AIRS_C               PF02769.17   153 seq996_BIOID38935    -           1295   2.4e-47  160.6   3.1   2   2   2.7e-26   1.2e-22   80.4   1.2     2   150   822   966   821   969 0.91 AIR synthase related protein, C-terminal domain
AIRS                 PF00586.19    96 seq996_BIOID38935    -           1295   4.2e-28   97.3   2.1   1   1   7.2e-31   3.3e-27   94.4   0.0     1    96   257   389   257   389 0.98 AIR synthase related protein, N-terminal domain
Exonuc_VIII          PF06630.6    182 seq997_BIOID38935    -            813   3.7e-71  238.0   0.0   1   1   2.7e-75   3.7e-71  238.0   0.0     3   182    10   189     8   189 0.98 Enterobacterial exodeoxyribonuclease VIII
Carboxyl_trans       PF01039.17   493 seq998_BIOID38935    -            332   1.3e-19   69.8   0.0   1   1     2e-23   2.7e-19   68.7   0.0     7   181    82   269    79   330 0.77 Carboxyl transferase domain
MFS_1                PF07690.11   354 seq1003_BIOID38935   -            494   3.2e-50  170.7  47.6   1   1   4.6e-54   3.2e-50  170.7  33.0     2   353    59   449    58   450 0.90 Major Facilitator Superfamily
Sugar_tr             PF00083.19   451 seq1003_BIOID38935   -            494   1.4e-08   33.6  16.2   1   1     2e-12   1.4e-08   33.6  11.3    44   192    86   229    54   232 0.88 Sugar (and other) transporter
Glyco_transf_56      PF07429.6    361 seq1004_BIOID38935   -            359  4.3e-193  641.0   0.0   1   1  3.5e-197  4.8e-193  640.8   0.0     1   360     1   358     1   359 0.99 4-alpha-L-fucosyltransferase glycosyl transferase group 56
META                 PF03724.11   101 seq1006_BIOID38935   -            140   3.5e-18   65.2   0.2   1   1   3.1e-22   4.3e-18   64.9   0.1     2   100    30   125    29   126 0.93 META domain
PapB                 PF03333.8     91 seq1007_BIOID38935   -            126   5.2e-27   93.3   0.1   1   1   4.8e-31   6.5e-27   93.0   0.1     9    89    26   106    14   108 0.93 Adhesin biosynthesis transcription regulatory protein
DUF1144              PF06610.8    143 seq1009_BIOID38935   -            149   4.1e-71  237.2   7.6   1   1   3.3e-75   4.5e-71  237.0   5.3     4   143     3   142     1   142 0.98 Protein of unknown function (DUF1144)
UPF0149              PF03695.8    178 seq1010_BIOID38935   -            192   5.9e-42  143.4   1.2   1   1   4.9e-46   6.8e-42  143.2   0.8     1   175    10   177    10   180 0.94 Uncharacterised protein family (UPF0149)
HlyD                 PF00529.15   306 seq1012_BIOID38935   -            387   2.1e-79  266.9   9.7   1   1   8.9e-83   2.4e-79  266.6   6.7     4   305    56   335    53   336 0.98 HlyD family secretion protein
HlyD_3               PF13437.1    105 seq1012_BIOID38935   -            387   2.9e-17   62.8   2.5   1   1   2.3e-17   6.2e-14   52.1   0.1     2    98   211   324   210   331 0.77 HlyD family secretion protein
HlyD_2               PF12700.2    328 seq1012_BIOID38935   -            387     1e-15   57.6   5.3   1   1     5e-19   1.4e-15   57.2   3.7    19   239    52   288    38   322 0.82 HlyD family secretion protein
Biotin_lipoyl_2      PF13533.1     50 seq1012_BIOID38935   -            387   1.2e-13   50.3   1.0   1   1   3.7e-11     1e-07   31.3   0.2     4    50    56   102    54   102 0.97 Biotin-lipoyl like
Nitroreductase       PF00881.19   165 seq1015_BIOID38935   -            183   1.9e-25   89.5   0.1   1   1   1.5e-29   2.1e-25   89.3   0.0     2   164     8   161     7   162 0.94 Nitroreductase family
Gam                  PF06064.6     98 seq1016_BIOID38935   -             98   1.1e-61  204.9   5.0   1   1   8.9e-66   1.2e-61  204.7   3.4     1    98     1    98     1    98 0.99 Host-nuclease inhibitor protein Gam
Peptidase_M24        PF00557.19   205 seq1017_BIOID38935   -            512   1.5e-64  217.3   0.1   1   1   3.1e-68   2.1e-64  216.8   0.1     3   205   256   485   254   485 0.91 Metallopeptidase family M24
AMP_N                PF05195.11   134 seq1017_BIOID38935   -            512   4.1e-41  139.4   0.1   1   1   1.2e-44   8.3e-41  138.4   0.1     1   128    75   204    75   210 0.93 Aminopeptidase P, N-terminal domain
ETF                  PF01012.16   164 seq1021_BIOID38935   -            277   6.2e-33  113.7   3.0   1   1   6.5e-37   8.8e-33  113.2   2.1     9   164    51   208    45   208 0.91 Electron transfer flavoprotein domain
Mur_ligase_M         PF08245.7    189 seq1024_BIOID38935   -            422   2.8e-14   53.5   0.0   1   1   9.2e-18   6.3e-14   52.3   0.0     1   114    54   201    54   268 0.77 Mur ligase middle domain
Mur_ligase_C         PF02875.16    91 seq1024_BIOID38935   -            422     3e-07   30.2   0.0   1   1   1.1e-10   7.2e-07   29.0   0.0     2    68   287   346   286   366 0.83 Mur ligase family, glutamate ligase domain
UTRA                 PF07702.8    141 seq1025_BIOID38935   -            262   1.2e-31  109.0   0.0   1   1   9.5e-35   3.2e-31  107.7   0.0     1   140   110   248   110   249 0.98 UTRA domain
GntR                 PF00392.16    64 seq1025_BIOID38935   -            262   1.1e-21   75.8   0.4   1   1   1.3e-24   4.5e-21   73.9   0.0     2    63    27    88    26    89 0.98 Bacterial regulatory proteins, gntR family
HTH_11               PF08279.7     55 seq1025_BIOID38935   -            262   2.6e-06   26.8   0.2   1   1   3.5e-09   1.2e-05   24.7   0.0    19    45    53    79    52    86 0.88 HTH domain
HTH_DeoR             PF08220.7     57 seq1025_BIOID38935   -            262   3.5e-06   26.3   0.3   1   1   6.5e-09   2.2e-05   23.7   0.0    18    50    53    85    53    92 0.92 DeoR-like helix-turn-helix domain
RecT                 PF03837.9    199 seq1026_BIOID38935   -            261   1.1e-28   99.8   0.0   1   1   1.6e-30   2.2e-26   92.2   0.0     5   195    24   182    22   190 0.91 RecT family
MS_channel           PF00924.13   206 seq1027_BIOID38935   -            343   1.1e-63  214.2   0.4   1   1   7.9e-68   1.1e-63  214.2   0.3     2   205   120   323   119   324 0.99 Mechanosensitive ion channel
POR_N                PF01855.14   230 seq1028_BIOID38935   -           1174   3.2e-81  272.1   1.2   1   1   4.8e-84     5e-81  271.4   0.9     2   230    13   244    12   244 0.98 Pyruvate flavodoxin/ferredoxin oxidoreductase, thiamine diP-bdg
POR                  PF01558.13   173 seq1028_BIOID38935   -           1174   4.7e-29  101.3   0.0   1   1   8.6e-32     9e-29  100.4   0.0     1   173   426   610   426   610 0.90 Pyruvate ferredoxin/flavodoxin oxidoreductase
EKR                  PF10371.4     60 seq1028_BIOID38935   -           1174   1.7e-23   81.8   0.0   1   1   3.6e-26   3.8e-23   80.7   0.0     6    59   625   678   620   679 0.93 Domain of unknown function
Fer4_7               PF12838.2     52 seq1028_BIOID38935   -           1174   1.9e-10   40.8   8.8   1   1   1.8e-13   1.9e-10   40.8   6.1     2    50   689   757   688   758 0.72 4Fe-4S dicluster domain
TPP_enzyme_C         PF02775.16   153 seq1028_BIOID38935   -           1174   2.4e-09   36.8   0.0   1   1   8.3e-12   8.8e-09   35.0   0.0    46   152   954  1066   939  1067 0.89 Thiamine pyrophosphate enzyme, C-terminal TPP binding domain
Fer4                 PF00037.22    24 seq1028_BIOID38935   -           1174   4.7e-09   35.3  20.6   1   2   1.7e-08   1.8e-05   24.0   0.9     2    24   683   705   682   705 0.93 4Fe-4S binding domain
Fer4                 PF00037.22    24 seq1028_BIOID38935   -           1174   4.7e-09   35.3  20.6   2   2   5.8e-08   6.1e-05   22.3   2.7     3    20   740   757   738   758 0.89 4Fe-4S binding domain
Fer4_16              PF13484.1     67 seq1028_BIOID38935   -           1174   2.8e-08   34.2   7.1   1   1   8.8e-11   9.3e-08   32.5   4.9     2    66   689   757   688   758 0.59 4Fe-4S double cluster binding domain
Fer4_6               PF12837.2     24 seq1028_BIOID38935   -           1174   5.9e-08   32.1  18.8   1   1   1.1e-08   1.2e-05   24.8   1.7     1    24   681   704   681   704 0.94 4Fe-4S binding domain
Fer4_10              PF13237.1     52 seq1028_BIOID38935   -           1174   1.7e-07   30.8  23.1   1   1   9.6e-10     1e-06   28.3   7.7     3    52   683   756   681   756 0.82 4Fe-4S dicluster domain
Fer4_17              PF13534.1     61 seq1028_BIOID38935   -           1174   2.3e-06   27.7   5.6   1   1   2.2e-09   2.3e-06   27.7   3.9     2    58   689   757   673   760 0.73 4Fe-4S dicluster domain
WzyE                 PF06899.6    449 seq1029_BIOID38935   -            450  1.2e-277  920.6  45.5   1   1  9.8e-282  1.3e-277  920.4  31.5     1   448     1   449     1   450 1.00 WzyE protein
DUF883               PF05957.8     94 seq1030_BIOID38935   -            113   6.8e-27   93.5   1.2   1   1   5.9e-31   8.1e-27   93.3   0.9     1    94    19   111    19   111 0.97 Bacterial protein of unknown function (DUF883)
AIRS_C               PF02769.17   153 seq1031_BIOID38935   -            349   5.9e-29  100.9   0.4   1   1   1.2e-32   8.1e-29  100.4   0.3     1   151   171   345   171   347 0.85 AIR synthase related protein, C-terminal domain
AIRS                 PF00586.19    96 seq1031_BIOID38935   -            349   1.8e-19   69.6   0.2   1   1     7e-23   4.8e-19   68.2   0.1     2    95    52   142    51   143 0.97 AIR synthase related protein, N-terminal domain
DNA_binding_1        PF01035.15    85 seq1032_BIOID38935   -            129   2.6e-29  100.6   0.0   1   1   2.9e-33     4e-29  100.0   0.0     2    84    32   114    31   115 0.97 6-O-methylguanine DNA methyltransferase, DNA binding domain
HemS                 PF05171.7    129 seq1033_BIOID38935   -            342   4.9e-83  275.2   2.9   1   2   7.8e-42   5.3e-38  129.6   0.2     1   129    27   155    27   155 0.98 Haemin-degrading HemS.ChuX domain
HemS                 PF05171.7    129 seq1033_BIOID38935   -            342   4.9e-83  275.2   2.9   2   2   5.5e-47   3.8e-43  146.2   0.1     2   129   204   335   203   335 0.98 Haemin-degrading HemS.ChuX domain
ChuX_HutX            PF06228.8    141 seq1033_BIOID38935   -            342   3.9e-40  136.3   0.4   1   2   1.3e-25     9e-22   76.8   0.0     1   136    22   154    22   157 0.86 Haem utilisation ChuX/HutX
ChuX_HutX            PF06228.8    141 seq1033_BIOID38935   -            342   3.9e-40  136.3   0.4   2   2   8.1e-20   5.5e-16   58.0   0.0     4   140   201   335   198   336 0.91 Haem utilisation ChuX/HutX
MFS_1                PF07690.11   354 seq1034_BIOID38935   -            512   1.8e-52  178.1  38.1   1   1   2.7e-56   1.8e-52  178.1  26.4     1   353    23   417    23   418 0.88 Major Facilitator Superfamily
TRI12                PF06609.8    599 seq1034_BIOID38935   -            512   5.3e-07   28.0  14.2   1   1   7.8e-11   5.3e-07   28.0   9.9    57   320    31   283    15   317 0.77 Fungal trichothecene efflux pump (TRI12)
PmbA_TldD            PF01523.11   293 seq1036_BIOID38935   -            481   4.8e-75  252.4   1.1   1   1   5.3e-79   7.2e-75  251.8   0.8     1   293    34   332    34   332 0.92 Putative modulator of DNA gyrase
ETF_alpha            PF00766.14    86 seq1037_BIOID38935   -            313     6e-32  108.9   0.1   1   1   2.2e-35   1.5e-31  107.7   0.1     2    86   190   275   189   275 0.97 Electron transfer flavoprotein FAD-binding domain
ETF                  PF01012.16   164 seq1037_BIOID38935   -            313   4.1e-20   72.0   0.7   1   1   9.3e-24   6.4e-20   71.4   0.1    19   163    19   153     6   154 0.91 Electron transfer flavoprotein domain
SMP_2                PF10144.4    213 seq1038_BIOID38935   -            214   4.9e-99  329.5   0.3   1   1  4.1e-103   5.6e-99  329.3   0.2     1   213     1   210     1   210 0.99 Bacterial virulence factor haemolysin
YqaJ                 PF09588.5    152 seq1039_BIOID38935   -            226   3.2e-25   88.7   0.0   1   1     1e-28   6.9e-25   87.6   0.0     2   150    24   166    23   168 0.85 YqaJ-like viral recombinase domain
Glutaredoxin         PF00462.19    60 seq1041_BIOID38935   -             81   7.9e-14   51.2   0.0   1   1   6.6e-18     9e-14   51.0   0.0     1    57     3    58     3    61 0.95 Glutaredoxin
ADH_N                PF08240.7    109 seq1042_BIOID38935   -            412   2.4e-30  104.3   0.2   1   1   1.2e-33   5.4e-30  103.2   0.1     2   106    26   151    25   154 0.94 Alcohol dehydrogenase GroES-like domain
ADH_N_assoc          PF13823.1     23 seq1042_BIOID38935   -            412   3.7e-13   48.7   0.1   1   1   1.5e-16     7e-13   47.8   0.1     1    23     1    23     1    23 0.99 Alcohol dehydrogenase GroES-associated
ADH_zinc_N           PF00107.21   130 seq1042_BIOID38935   -            412   2.3e-12   46.4   0.2   1   1   4.5e-13     2e-09   36.9   0.0     1    69   197   268   197   286 0.90 Zinc-binding dehydrogenase
Flavodoxin_NdrI      PF07972.6    122 seq1045_BIOID38935   -            136   5.1e-47  158.6   0.0   1   1   4.3e-51   5.8e-47  158.4   0.0     1   122     5   123     5   123 0.97 NrdI Flavodoxin like
SPOR                 PF05036.8     76 seq1047_BIOID38935   -            220   2.1e-11   43.6   0.0   1   1   2.3e-15   3.1e-11   43.1   0.0     2    74   141   214   140   216 0.94 Sporulation related domain
FAD_binding_3        PF01494.14   356 seq1048_BIOID38935   -            392   2.3e-23   82.7   3.6   1   1   8.2e-27   2.8e-23   82.4   2.5     3   345     2   336     1   345 0.77 FAD binding domain
Topoisom_bac         PF01131.15   403 seq1049_BIOID38935   -            653    3e-112  375.2   0.0   1   1  5.3e-116  3.6e-112  375.0   0.0     3   403   155   593   153   593 0.92 DNA topoisomerase
Toprim               PF01751.17    88 seq1049_BIOID38935   -            653   6.9e-16   57.7   0.0   1   1   2.6e-19   1.8e-15   56.4   0.0     2    85     3   134     2   137 0.93 Toprim domain
DUF4224              PF13986.1     47 seq1051_BIOID38935   -             67   5.8e-19   67.2   0.0   1   1   4.8e-23   6.5e-19   67.0   0.0     1    46     4    49     4    50 0.96 Domain of unknown function (DUF4224)
BPL_LplA_LipB        PF03099.14   125 seq1053_BIOID38935   -            338   3.2e-23   81.9   0.0   1   1   1.6e-26   1.1e-22   80.2   0.0     1   125    46   158    46   158 0.94 Biotin/lipoate A/B protein ligase family
Lip_prot_lig_C       PF10437.4     86 seq1053_BIOID38935   -            338   2.4e-23   81.5   0.0   1   1   4.1e-26   2.8e-22   78.0   0.0     1    86   248   333   248   333 0.98 Bacterial lipoate protein ligase C-terminus
DUF1317              PF07026.6     60 seq1054_BIOID38935   -             60   6.3e-37  125.1   0.0   1   1     5e-41   6.8e-37  125.0   0.0     1    60     1    60     1    60 0.98 Protein of unknown function (DUF1317)
Glyco_tran_WecB      PF03808.8    172 seq1056_BIOID38935   -            246   3.1e-56  189.3   0.1   1   1   3.1e-60   4.2e-56  188.9   0.1     2   172    61   231    60   231 0.96 Glycosyl transferase WecB/TagA/CpsF family
Ribonuc_red_lgC      PF02867.10   537 seq1057_BIOID38935   -            701  1.7e-150  502.0   0.0   1   1  1.6e-152  7.5e-149  496.6   0.0     1   537   162   681   162   681 0.96 Ribonucleotide reductase, barrel domain
RNR_N                PF08343.5     82 seq1057_BIOID38935   -            701   2.9e-29  100.5   0.1   1   1   1.7e-32   7.6e-29   99.2   0.1     1    82     3    84     3    84 0.99 Ribonucleotide reductase N-terminal
Ribonuc_red_lgN      PF00317.16    83 seq1057_BIOID38935   -            701   3.3e-12   45.9   0.0   1   1   1.7e-15   7.8e-12   44.7   0.0     2    82    86   158    85   159 0.95 Ribonucleotide reductase, all-alpha domain
Acyl_CoA_thio        PF02551.10   132 seq1058_BIOID38935   -            314   1.4e-68  228.4   0.0   1   2   3.6e-17   2.5e-13   49.6   0.0     5   126    49   131    45   143 0.89 Acyl-CoA thioesterase
Acyl_CoA_thio        PF02551.10   132 seq1058_BIOID38935   -            314   1.4e-68  228.4   0.0   2   2     4e-55   2.7e-51  172.5   0.0     2   132   176   309   175   309 0.99 Acyl-CoA thioesterase
4HBT_3               PF13622.1    256 seq1058_BIOID38935   -            314   9.9e-40  136.8   0.1   1   1   1.8e-43   1.3e-39  136.4   0.1    10   255    60   309    53   310 0.84 Thioesterase-like superfamily
Phage_integrase      PF00589.17   173 seq1059_BIOID38935   -            341   4.7e-12   45.7   0.0   1   1   2.5e-15   1.7e-11   43.9   0.0     3   169   166   320   164   324 0.84 Phage integrase family
Phage_integr_N2      PF13495.1     85 seq1059_BIOID38935   -            341   5.2e-07   29.7   0.1   1   1   1.2e-10   8.4e-07   29.1   0.1     2    83    67   145    66   147 0.91 Phage integrase, N-terminal SAM-like domain
DUF1382              PF07131.6     61 seq1060_BIOID38935   -             63   1.5e-39  133.7   0.8   1   1   1.2e-43   1.7e-39  133.6   0.6     1    61     1    61     1    61 0.99 Protein of unknown function (DUF1382)
DAO                  PF01266.19   358 seq1062_BIOID38935   -            428   2.5e-23   82.4   3.2   1   2   4.2e-10   4.1e-07   29.1   0.3     1    40     7    46     7    87 0.80 FAD dependent oxidoreductase
DAO                  PF01266.19   358 seq1062_BIOID38935   -            428   2.5e-23   82.4   3.2   2   2   1.2e-17   1.2e-14   53.8   0.1   146   356   107   328    99   330 0.74 FAD dependent oxidoreductase
FAD_binding_3        PF01494.14   356 seq1062_BIOID38935   -            428   7.3e-12   44.8   7.2   1   1   6.1e-14   5.9e-11   41.8   5.0     3   197     7   189     6   311 0.65 FAD binding domain
FAD_oxidored         PF12831.2    428 seq1062_BIOID38935   -            428   8.3e-10   38.1   1.3   1   1   8.5e-13   8.3e-10   38.1   0.9     1   143     7   157     7   172 0.76 FAD dependent oxidoreductase
Thi4                 PF01946.12   230 seq1062_BIOID38935   -            428   2.7e-09   36.3   1.5   1   1   2.3e-09   2.2e-06   26.8   0.3    18    64     6    52     2    57 0.94 Thi4 family
NAD_binding_8        PF13450.1     68 seq1062_BIOID38935   -            428   5.2e-09   35.8   1.3   1   1   4.5e-11   4.4e-08   32.9   0.4     1    34    10    43    10    74 0.77 NAD(P)-binding Rossmann-like domain
FAD_binding_2        PF00890.19   421 seq1062_BIOID38935   -            428   4.3e-09   35.6   7.8   1   1   4.6e-09   4.5e-06   25.6   3.0     1    35     7    41     7    54 0.91 FAD binding domain
HI0933_like          PF03486.9    409 seq1062_BIOID38935   -            428   4.8e-09   35.0   3.9   1   1   1.6e-11   1.6e-08   33.3   2.7     2   167     7   165     6   185 0.85 HI0933-like protein
GIDA                 PF01134.17   392 seq1062_BIOID38935   -            428   5.6e-08   31.9   0.9   1   1   5.7e-11   5.6e-08   31.9   0.6     1   150     7   162     7   194 0.83 Glucose inhibited division protein A
Pyr_redox_2          PF07992.9    200 seq1062_BIOID38935   -            428   1.1e-07   31.8   0.2   1   1   2.2e-10   2.1e-07   30.9   0.2     1   124     7   167     7   201 0.84 Pyridine nucleotide-disulphide oxidoreductase
Trp_halogenase       PF04820.9    454 seq1062_BIOID38935   -            428   5.7e-08   31.6   3.1   1   1   8.8e-08   8.6e-05   21.2   0.0   140   216    90   169    54   186 0.84 Tryptophan halogenase
Amidase_3            PF01520.13   175 seq1064_BIOID38935   -            289   2.7e-52  176.9   0.0   1   1     5e-56   6.8e-52  175.6   0.0     1   174    59   273    59   274 0.99 N-acetylmuramoyl-L-alanine amidase
PfkB                 PF00294.19   301 seq1069_BIOID38935   -            300     2e-62  210.9   0.5   1   1   1.6e-66   2.2e-62  210.7   0.4     3   299     5   287     3   289 0.93 pfkB family carbohydrate kinase
Colicin_V            PF02674.11   146 seq1075_BIOID38935   -            162   1.7e-34  118.6  14.8   1   1   1.5e-38     2e-34  118.3  10.2     1   141     4   141     4   146 0.95 Colicin V production protein
TetR_C_6             PF13977.1    131 seq1076_BIOID38935   -            201   3.8e-33  113.9   3.0   1   1   5.6e-37   3.8e-33  113.9   2.1     3   130    75   198    73   199 0.94 Bacterial transcriptional repressor
TetR_N               PF00440.18    47 seq1076_BIOID38935   -            201   3.1e-14   52.2   0.7   1   1   9.4e-18   6.4e-14   51.2   0.0     1    46    20    65    20    66 0.98 Bacterial regulatory proteins, tetR family
AA_permease          PF00324.16   479 seq1077_BIOID38935   -            461   4.9e-99  331.7  55.9   1   1  9.1e-103   6.2e-99  331.3  38.8     1   435    16   427    16   455 0.94 Amino acid permease
AA_permease_2        PF13520.1    426 seq1077_BIOID38935   -            461   1.6e-43  148.7  59.1   1   1   3.1e-47   2.1e-43  148.3  41.0     9   425    20   440    15   441 0.88 Amino acid permease
FAD_binding_3        PF01494.14   356 seq1078_BIOID38935   -            400   2.3e-31  109.0   0.1   1   1     2e-34   4.5e-31  108.0   0.1     2   351     4   345     3   349 0.77 FAD binding domain
Lycopene_cycl        PF05834.7    374 seq1078_BIOID38935   -            400     1e-08   34.4   5.6   1   1   3.4e-09   7.7e-06   24.9   3.9     1   309     5   340     5   357 0.74 Lycopene cyclase protein
DUF4222              PF13973.1     53 seq1080_BIOID38935   -             92   1.1e-18   66.2   0.4   1   1   1.1e-22   1.5e-18   65.8   0.3     1    53     3    53     3    53 0.97 Domain of unknown function (DUF4222)
HTH_3                PF01381.17    55 seq1081_BIOID38935   -             87   1.8e-06   27.5   0.2   1   1     2e-10   2.7e-06   27.0   0.1     1    55    23    76    23    76 0.96 Helix-turn-helix
Coprogen_oxidas      PF01218.13   296 seq1085_BIOID38935   -            299  6.6e-147  487.6   0.1   1   1  5.4e-151  7.4e-147  487.4   0.1     2   296     7   299     6   299 0.99 Coproporphyrinogen III oxidase
Porin_1              PF00267.16   337 seq1086_BIOID38935   -            418  3.3e-143  476.8  32.4   1   1  5.6e-147  3.9e-143  476.6  22.4     1   337    50   418    50   418 0.99 Gram-negative porin
Porin_4              PF13609.1    311 seq1086_BIOID38935   -            418   2.3e-20   73.2  42.4   1   1   4.9e-24   3.4e-20   72.6  29.4     6   304    35   388    29   397 0.82 Gram-negative porin
MtfA                 PF06167.7    253 seq1087_BIOID38935   -            278     6e-75  251.7   0.1   1   1   5.3e-79   7.2e-75  251.5   0.1    11   253    18   256     9   256 0.95 Phosphoenolpyruvate:glucose-phosphotransferase regulator
Phage_integrase      PF00589.17   173 seq1090_BIOID38935   -            387   1.1e-45  155.3   0.5   1   1   4.7e-49   6.4e-45  152.7   0.0     1   172   184   355   184   356 0.98 Phage integrase family
GATase_2             PF00310.16   361 seq1091_BIOID38935   -            505   3.1e-31  108.2   0.7   1   2   1.5e-07   0.00041   19.0   0.0     1    57     2    47     2    54 0.89 Glutamine amidotransferases class-II
GATase_2             PF00310.16   361 seq1091_BIOID38935   -            505   3.1e-31  108.2   0.7   2   2   1.8e-28   4.9e-25   87.8   0.0   183   360    54   210    48   211 0.91 Glutamine amidotransferases class-II
GATase_6             PF13522.1    133 seq1091_BIOID38935   -            505   8.9e-18   64.4   0.0   1   1     8e-21   2.2e-17   63.1   0.0     9   132    63   209    52   210 0.80 Glutamine amidotransferase domain
GATase_7             PF13537.1    124 seq1091_BIOID38935   -            505   7.6e-16   57.9   0.0   1   1   5.8e-19   1.6e-15   56.8   0.0     4   123    75   215    72   216 0.85 Glutamine amidotransferase domain
Pribosyltran         PF00156.22   125 seq1091_BIOID38935   -            505   3.4e-13   49.2   0.1   1   1   2.3e-16   6.2e-13   48.4   0.1    10   123   276   395   269   397 0.91 Phosphoribosyl transferase domain
GATase_4             PF13230.1    272 seq1091_BIOID38935   -            505   2.1e-07   29.7   0.0   1   1   1.3e-10   3.6e-07   29.0   0.0    62   167    57   165     1   213 0.71 Glutamine amidotransferases class-II
DeoRC                PF00455.17   162 seq1093_BIOID38935   -            268   2.4e-50  170.1   1.3   1   1   2.7e-53   3.1e-50  169.8   0.9     2   161    85   244    84   245 0.99 DeoR C terminal sensor domain
HTH_DeoR             PF08220.7     57 seq1093_BIOID38935   -            268   5.8e-23   80.0   0.9   1   1   5.1e-26   5.8e-23   80.0   0.6     1    56    18    73    18    74 0.97 DeoR-like helix-turn-helix domain
HTH_11               PF08279.7     55 seq1093_BIOID38935   -            268   6.4e-10   38.4   0.1   1   1     1e-12   1.2e-09   37.5   0.1     4    44    21    60    18    67 0.87 HTH domain
MarR_2               PF12802.2     62 seq1093_BIOID38935   -            268   3.5e-07   29.6   0.1   1   1   7.3e-10   8.3e-07   28.4   0.1     5    61    17    70    11    71 0.88 MarR family
MarR                 PF01047.17    59 seq1093_BIOID38935   -            268   4.7e-07   29.2   0.1   1   1   8.8e-10     1e-06   28.2   0.0     8    50    22    64    16    66 0.94 MarR family
HTH_27               PF13463.1     68 seq1093_BIOID38935   -            268   5.2e-06   26.5   0.1   1   1   1.1e-08   1.2e-05   25.4   0.0     2    53    16    66    16    77 0.89 Winged helix DNA-binding domain
GntR                 PF00392.16    64 seq1093_BIOID38935   -            268   8.6e-06   24.9   0.0   1   1   1.7e-08   1.9e-05   23.8   0.0    27    60    34    67    26    70 0.93 Bacterial regulatory proteins, gntR family
HTH_24               PF13412.1     48 seq1093_BIOID38935   -            268   2.2e-05   23.6   0.1   1   1   4.6e-08   5.2e-05   22.4   0.1     7    48    21    62    16    62 0.95 Winged helix-turn-helix DNA-binding
Aldedh               PF00171.17   462 seq1094_BIOID38935   -            490  1.8e-178  593.5   0.1   1   1  1.5e-182    2e-178  593.3   0.0     2   462    16   479    15   479 0.98 Aldehyde dehydrogenase family
DUF1656              PF07869.7     58 seq1097_BIOID38935   -             90   1.5e-20   72.6  10.5   1   1   1.5e-24     2e-20   72.1   7.3     2    58    29    85    28    85 0.97 Protein of unknown function (DUF1656)
HATPase_c            PF02518.21   111 seq1098_BIOID38935   -            496   5.4e-20   71.0   0.0   1   1   2.2e-23   9.9e-20   70.2   0.0     3   109   383   490   381   492 0.97 Histidine kinase-, DNA gyrase B-, and HSP90-like ATPase
HisKA                PF00512.20    68 seq1098_BIOID38935   -            496     2e-15   56.4   0.4   1   1   4.3e-19     2e-15   56.4   0.3     2    67   271   337   270   338 0.97 His Kinase A (phospho-acceptor) domain
HAMP                 PF00672.20    70 seq1098_BIOID38935   -            496     2e-08   34.1   8.6   1   1     2e-11   9.3e-08   32.0   0.1     2    69   197   265   196   266 0.93 HAMP domain
Sugar_tr             PF00083.19   451 seq1099_BIOID38935   -            443   6.2e-52  176.5  26.6   1   1   1.1e-55   7.9e-52  176.2  18.4     9   449    26   434    21   436 0.92 Sugar (and other) transporter
MFS_1                PF07690.11   354 seq1099_BIOID38935   -            443   4.1e-37  127.6  63.2   1   1   1.6e-38   1.1e-34  119.6  23.5     6   353    28   386    25   387 0.83 Major Facilitator Superfamily
DUF1266              PF06889.6    172 seq1100_BIOID38935   -            383   4.5e-25   88.2   4.9   1   1   5.6e-29   7.6e-25   87.5   3.4     1   171   202   375   202   376 0.84 Protein of unknown function (DUF1266)
HlyD                 PF00529.15   306 seq1101_BIOID38935   -            310   8.4e-47  159.8  13.4   1   2   3.9e-19   1.3e-15   57.3   1.8     2    68    47   113    46   115 0.93 HlyD family secretion protein
HlyD                 PF00529.15   306 seq1101_BIOID38935   -            310   8.4e-47  159.8  13.4   2   2   1.2e-34   3.9e-31  108.3   4.8   103   306   101   285   100   285 0.97 HlyD family secretion protein
Biotin_lipoyl_2      PF13533.1     50 seq1101_BIOID38935   -            310   5.5e-19   67.4   7.7   1   1     6e-22   2.1e-18   65.6   1.4     2    50    47    95    46    95 0.97 Biotin-lipoyl like
HlyD_2               PF12700.2    328 seq1101_BIOID38935   -            310   6.6e-18   64.8   0.5   1   1   2.6e-21   8.9e-18   64.3   0.4    22   272    48   272    43   275 0.84 HlyD family secretion protein
HlyD_3               PF13437.1    105 seq1101_BIOID38935   -            310   3.4e-16   59.3   1.1   1   1   1.4e-14   4.7e-11   42.8   0.0     1    94   156   249   156   278 0.83 HlyD family secretion protein
Ribonuc_red_sm       PF00268.16   281 seq1102_BIOID38935   -            319   4.2e-81  271.9   0.1   1   1   3.6e-85   4.9e-81  271.6   0.1     1   280     1   280     1   281 0.97 Ribonucleotide reductase, small chain
DUF1375              PF07119.7     76 seq1104_BIOID38935   -            144     9e-22   76.5   0.7   1   1   1.1e-25   1.4e-21   75.9   0.5     5    75    49   111    40   112 0.93 Protein of unknown function (DUF1375)
HAD_2                PF13419.1    176 seq1106_BIOID38935   -            199   2.5e-28   99.4   0.1   1   1   8.5e-32   2.9e-28   99.1   0.1     2   176     4   184     3   184 0.84 Haloacid dehalogenase-like hydrolase
Hydrolase_like       PF13242.1     75 seq1106_BIOID38935   -            199   2.6e-08   33.3   0.0   1   1   1.6e-11   5.5e-08   32.2   0.0     2    50   139   186   138   198 0.93 HAD-hyrolase-like
Hydrolase            PF00702.21   204 seq1106_BIOID38935   -            199   2.3e-06   28.1   0.0   1   1   7.6e-10   2.6e-06   28.0   0.0   110   203    74   177     8   178 0.76 haloacid dehalogenase-like hydrolase
Peripla_BP_1         PF00532.16   279 seq1108_BIOID38935   -            358   1.7e-89  299.6   0.0   1   1   4.7e-93   2.1e-89  299.3   0.0     2   279    88   356    87   356 0.99 Periplasmic binding proteins and sugar binding domain of LacI family
Peripla_BP_3         PF13377.1    160 seq1108_BIOID38935   -            358   3.7e-25   88.6   0.2   1   1   4.8e-27   2.2e-23   82.9   0.0     2   160   197   358   196   358 0.87 Periplasmic binding protein-like domain
LacI                 PF00356.16    46 seq1108_BIOID38935   -            358   3.7e-21   74.3   0.4   1   1   1.4e-24   6.3e-21   73.6   0.3     1    46    30    75    30    75 0.98 Bacterial regulatory proteins, lacI family
Porin_1              PF00267.16   337 seq1109_BIOID38935   -            377  1.5e-147  491.2  27.6   1   1  2.4e-151  1.6e-147  491.0  19.1     1   337    27   377    27   377 0.98 Gram-negative porin
Porin_4              PF13609.1    311 seq1109_BIOID38935   -            377   2.5e-24   86.2  37.5   1   1   5.1e-28   3.5e-24   85.7  26.0     5   304    13   347     6   354 0.80 Gram-negative porin
GCV_T                PF01571.16   211 seq1112_BIOID38935   -            364   3.4e-67  225.7   0.1   1   1     7e-71   4.8e-67  225.2   0.1     1   211    46   254    46   254 0.93 Aminomethyltransferase folate-binding domain
GCV_T_C              PF08669.6     95 seq1112_BIOID38935   -            364     3e-19   68.7   0.1   1   1   8.2e-23   5.6e-19   67.8   0.1     1    94   262   353   262   354 0.91 Glycine cleavage T-protein C-terminal barrel domain
Abhydrolase_5        PF12695.2    142 seq1113_BIOID38935   -            306   8.3e-17   61.1   0.0   1   1   4.3e-20   1.5e-16   60.3   0.0     2   142    37   282    36   282 0.85 Alpha/beta hydrolase family
Abhydrolase_6        PF12697.2    228 seq1113_BIOID38935   -            306   6.3e-13   49.0   0.0   1   1   2.3e-16   7.8e-13   48.7   0.0     1   227    37   293    37   294 0.65 Alpha/beta hydrolase family
DLH                  PF01738.13   218 seq1113_BIOID38935   -            306   1.3e-08   34.3   0.1   1   1   8.1e-12   2.8e-08   33.2   0.1    10   124    30   135    19   140 0.83 Dienelactone hydrolase family
Peptidase_S9         PF00326.16   213 seq1113_BIOID38935   -            306   8.6e-06   24.9   0.5   1   1   4.8e-09   1.6e-05   24.0   0.2    10    86    58   132    50   168 0.88 Prolyl oligopeptidase family
Big_1                PF02369.11   100 seq1114_BIOID38935   -           2669         0 1104.5 273.3   1  16   3.5e-21   1.2e-17   63.5   8.4     2    94   749   837   744   843 0.88 Bacterial Ig-like domain (group 1)
Big_1                PF02369.11   100 seq1114_BIOID38935   -           2669         0 1104.5 273.3   2  16   1.8e-25   6.1e-22   77.2   9.1     3    97   845   937   842   940 0.92 Bacterial Ig-like domain (group 1)
Big_1                PF02369.11   100 seq1114_BIOID38935   -           2669         0 1104.5 273.3   3  16   1.6e-26   5.3e-23   80.6   2.1     2    97   942  1040   941  1042 0.95 Bacterial Ig-like domain (group 1)
Big_1                PF02369.11   100 seq1114_BIOID38935   -           2669         0 1104.5 273.3   4  16   4.7e-20   1.6e-16   59.9   5.2     4    97  1054  1140  1051  1143 0.88 Bacterial Ig-like domain (group 1)
Big_1                PF02369.11   100 seq1114_BIOID38935   -           2669         0 1104.5 273.3   5  16   2.9e-26     1e-22   79.8   6.7     4   100  1147  1245  1144  1245 0.93 Bacterial Ig-like domain (group 1)
Big_1                PF02369.11   100 seq1114_BIOID38935   -           2669         0 1104.5 273.3   6  16   9.3e-22   3.2e-18   65.3   7.3     4    94  1257  1340  1253  1346 0.90 Bacterial Ig-like domain (group 1)
Big_1                PF02369.11   100 seq1114_BIOID38935   -           2669         0 1104.5 273.3   7  16   2.3e-26   7.8e-23   80.1   7.1     3   100  1349  1448  1347  1448 0.95 Bacterial Ig-like domain (group 1)
Big_1                PF02369.11   100 seq1114_BIOID38935   -           2669         0 1104.5 273.3   8  16   1.1e-21   3.7e-18   65.1   7.6     4   100  1454  1548  1451  1548 0.84 Bacterial Ig-like domain (group 1)
Big_1                PF02369.11   100 seq1114_BIOID38935   -           2669         0 1104.5 273.3   9  16   1.5e-27   5.1e-24   83.9   6.7     2   100  1559  1661  1558  1661 0.93 Bacterial Ig-like domain (group 1)
Big_1                PF02369.11   100 seq1114_BIOID38935   -           2669         0 1104.5 273.3  10  16   5.5e-25   1.9e-21   75.7   3.5     2    98  1663  1759  1662  1761 0.91 Bacterial Ig-like domain (group 1)
Big_1                PF02369.11   100 seq1114_BIOID38935   -           2669         0 1104.5 273.3  11  16   3.1e-30   1.1e-26   92.5   6.6     6    99  1767  1863  1763  1864 0.94 Bacterial Ig-like domain (group 1)
Big_1                PF02369.11   100 seq1114_BIOID38935   -           2669         0 1104.5 273.3  12  16   2.8e-28   9.5e-25   86.3   6.9     2    99  1866  1965  1865  1966 0.95 Bacterial Ig-like domain (group 1)
Big_1                PF02369.11   100 seq1114_BIOID38935   -           2669         0 1104.5 273.3  13  16   8.6e-25   2.9e-21   75.1   3.9     7    97  1978  2062  1970  2065 0.92 Bacterial Ig-like domain (group 1)
Big_1                PF02369.11   100 seq1114_BIOID38935   -           2669         0 1104.5 273.3  14  16   5.4e-21   1.8e-17   62.9   0.9     8    94  2075  2160  2068  2166 0.82 Bacterial Ig-like domain (group 1)
Big_1                PF02369.11   100 seq1114_BIOID38935   -           2669         0 1104.5 273.3  15  16   6.4e-24   2.2e-20   72.3   5.1     4    99  2170  2260  2167  2261 0.90 Bacterial Ig-like domain (group 1)
Big_1                PF02369.11   100 seq1114_BIOID38935   -           2669         0 1104.5 273.3  16  16   1.9e-21   6.4e-18   64.3   7.4     3   100  2266  2364  2264  2364 0.94 Bacterial Ig-like domain (group 1)
DUF3442              PF11924.3    280 seq1114_BIOID38935   -           2669   2.5e-99  332.2   2.9   1   1  7.4e-103   2.5e-99  332.2   2.0     3   280   150   428   148   428 0.99 Protein of unknown function (DUF3442)
Response_reg         PF00072.19   112 seq1118_BIOID38935   -            231   2.4e-26   91.8   0.1   1   1   5.3e-30   3.6e-26   91.2   0.1     1   111    27   138    27   139 0.98 Response regulator receiver domain
GerE                 PF00196.14    58 seq1118_BIOID38935   -            231   7.7e-24   82.6   0.1   1   1   1.9e-27   1.3e-23   81.9   0.1     3    58   170   225   168   225 0.97 Bacterial regulatory proteins, luxR family
Virul_fac_BrkB       PF03631.10   260 seq1120_BIOID38935   -            290     1e-55  188.8  24.6   1   1   8.7e-60   1.2e-55  188.6  17.0     2   258    29   274    28   276 0.88 Virulence factor BrkB
GMC_oxred_N          PF00732.14   298 seq1121_BIOID38935   -            577  9.7e-108  359.7   0.0   1   1  3.8e-111  1.7e-107  358.8   0.0     1   297    18   315    18   316 0.99 GMC oxidoreductase
GMC_oxred_C          PF05199.8    145 seq1121_BIOID38935   -            577     4e-44  150.2   0.0   1   1   1.4e-47   6.5e-44  149.5   0.0     3   145   408   542   406   542 0.97 GMC oxidoreductase
Radical_SAM          PF04055.16   166 seq1122_BIOID38935   -            411   3.8e-13   49.8   0.0   1   1   1.9e-16   6.7e-13   49.0   0.0     6   160    20   182    16   209 0.83 Radical SAM superfamily
DUF4008              PF13186.1     64 seq1122_BIOID38935   -            411     2e-12   47.1   0.6   1   1   1.3e-15   4.3e-12   46.0   0.4     4    64   282   343   276   343 0.90 Domain of unknown function (DUF4008)
Fer4_12              PF13353.1    139 seq1122_BIOID38935   -            411   3.5e-07   30.2   0.0   1   1     2e-10   6.7e-07   29.3   0.0    13   115    19   126    17   150 0.64 4Fe-4S single cluster domain
FUSC                 PF04632.7    650 seq1123_BIOID38935   -            655  2.1e-149  498.8  20.0   1   1  5.4e-153  2.5e-149  498.6  13.9     2   649    11   651    10   654 0.97 Fusaric acid resistance protein family
FUSC_2               PF13515.1    128 seq1123_BIOID38935   -            655     7e-17   61.4  38.1   1   1   2.7e-18   1.2e-14   54.1  11.4     1   127    23   162    21   163 0.87 Fusaric acid resistance protein-like
ALMT                 PF11744.3    406 seq1123_BIOID38935   -            655   0.00013   20.6   3.0   1   1   2.8e-08   0.00013   20.6   2.1    10   189    10   183     3   230 0.70 Aluminium activated malate transporter
Flavoprotein         PF02441.14   129 seq1124_BIOID38935   -            189   1.8e-27   95.4   0.0   1   1   1.8e-31   2.5e-27   94.9   0.0     1   122     2   127     2   132 0.91 Flavoprotein
DJ-1_PfpI            PF01965.19   147 seq1126_BIOID38935   -            283   2.4e-12   46.3   0.0   1   1     3e-16   4.2e-12   45.6   0.0    22   143   125   274   108   278 0.81 DJ-1/PfpI family
Flavodoxin_2         PF02525.12   199 seq1129_BIOID38935   -            176   2.9e-41  141.0   0.0   1   1   5.2e-45   3.5e-41  140.7   0.0     3   199     2   167     1   167 0.90 Flavodoxin-like fold
FMN_red              PF03358.10   152 seq1129_BIOID38935   -            176   5.1e-08   32.4   0.0   1   1     1e-11     7e-08   32.0   0.0    58   126    43   118     2   136 0.76 NADPH-dependent FMN reductase
Lipoprotein_20       PF13942.1    180 seq1131_BIOID38935   -            237   2.5e-81  271.4   4.9   1   1   2.3e-85   3.1e-81  271.1   3.4     2   178    44   220    43   222 0.98 YfhG lipoprotein
ABC_tran             PF00005.22   118 seq1132_BIOID38935   -            400   3.9e-26   91.6   0.0   1   1   2.4e-29   8.4e-26   90.5   0.0     1   117    68   192    68   193 0.97 ABC transporter
CBS                  PF00571.23    57 seq1132_BIOID38935   -            400   1.8e-06   27.4   0.0   1   1   3.5e-07    0.0012   18.3   0.0    32    55   369   392   346   394 0.86 CBS domain
Peptidase_S15        PF02129.13   272 seq1133_BIOID38935   -            122   2.7e-08   33.4   0.2   1   1   4.5e-12   3.1e-08   33.2   0.1     5   114    15   120    12   122 0.89 X-Pro dipeptidyl-peptidase (S15 family)
DLH                  PF01738.13   218 seq1133_BIOID38935   -            122   5.9e-06   25.6   0.0   1   1   1.2e-09   8.4e-06   25.1   0.0    12   111    29   120    17   122 0.84 Dienelactone hydrolase family
AsnC_trans_reg       PF01037.16    74 seq1134_BIOID38935   -            164   1.9e-24   85.0   0.1   1   1   1.4e-27   6.5e-24   83.3   0.0     1    74    78   152    78   152 0.98 AsnC family
HTH_24               PF13412.1     48 seq1134_BIOID38935   -            164   2.3e-21   74.8   0.2   1   1   1.1e-24     5e-21   73.7   0.1     1    48    12    59    12    59 0.98 Winged helix-turn-helix DNA-binding
HTH_AsnC-type        PF13404.1     42 seq1134_BIOID38935   -            164   2.6e-20   71.5   0.4   1   1     9e-24   4.1e-20   70.9   0.2     1    42    12    53    12    53 0.99 AsnC-type helix-turn-helix domain
PqiA                 PF04403.8    160 seq1137_BIOID38935   -            427   5.1e-82  273.0  27.4   1   2   2.8e-41   3.9e-37  127.1   5.7     1   160    65   221    65   221 0.96 Paraquat-inducible protein A
PqiA                 PF04403.8    160 seq1137_BIOID38935   -            427   5.1e-82  273.0  27.4   2   2   5.7e-49   7.8e-45  152.2   7.7     1   158   262   420   262   422 0.97 Paraquat-inducible protein A
Na_H_Exchanger       PF00999.16   384 seq1138_BIOID38935   -            644   7.7e-64  215.4  46.5   1   1   1.6e-67   1.1e-63  214.9  32.2     2   378    35   399    34   403 0.93 Sodium/hydrogen exchanger family
TrkA_N               PF02254.13   116 seq1138_BIOID38935   -            644   5.7e-27   93.8   0.0   1   1   2.2e-30   1.5e-26   92.5   0.0     1   111   426   536   426   538 0.97 TrkA-N domain
GCV_H                PF01597.14   122 seq1139_BIOID38935   -            129   9.6e-50  167.2   0.1   1   1   7.8e-54   1.1e-49  167.1   0.1     1   121     8   128     8   129 0.99 Glycine cleavage H-protein
Usp                  PF00582.21   140 seq1140_BIOID38935   -            144     3e-28   98.6   0.7   1   1   2.5e-32   3.4e-28   98.4   0.5     1   140     1   144     1   144 0.99 Universal stress protein family
Tyr_Deacylase        PF02580.11   145 seq1142_BIOID38935   -            145   7.4e-55  184.8   0.1   1   1     6e-59   8.2e-55  184.6   0.0     2   144     3   144     2   145 0.99 D-Tyr-tRNA(Tyr) deacylase
SBP_bac_3            PF00497.15   225 seq1144_BIOID38935   -            260     4e-65  219.0   1.2   1   1   6.7e-69   4.6e-65  218.9   0.8     1   224    28   254    28   255 0.97 Bacterial extracellular solute-binding proteins, family 3
NMT1                 PF09084.6    216 seq1144_BIOID38935   -            260     3e-06   26.8   0.1   1   1   1.8e-08   0.00013   21.5   0.0    76   145   115   181   109   236 0.88 NMT1/THI5 like
FAD_binding_3        PF01494.14   356 seq1146_BIOID38935   -            360   7.6e-10   38.2   0.0   1   1   1.1e-09   1.5e-05   24.0   0.0   148   179   141   172   118   236 0.87 FAD binding domain
PTS_EIIA_2           PF00359.17   142 seq1148_BIOID38935   -            637   6.7e-33  113.2   0.0   1   1   2.5e-36   1.1e-32  112.5   0.0     5   140   498   634   495   636 0.95 Phosphoenolpyruvate-dependent sugar phosphotransferase system, EIIA 2
PTS_EIIC             PF02378.13   321 seq1148_BIOID38935   -            637   2.5e-19   69.1  33.4   1   1   5.5e-23   2.5e-19   69.1  23.2     1   321    17   277    17   277 0.92 Phosphotransferase system, EIIC
PTS_IIB              PF02302.12    90 seq1148_BIOID38935   -            637   1.9e-09   37.7   0.3   1   1   1.1e-12   4.9e-09   36.3   0.0     1    79   379   453   379   458 0.87 PTS system, Lactose/Cellobiose specific IIB subunit
Sigma54_activat      PF00158.21   168 seq1149_BIOID38935   -            449   1.9e-72  242.0   0.0   1   1   1.8e-75     6e-72  240.4   0.0     1   167   141   307   141   308 0.98 Sigma-54 interaction domain
Response_reg         PF00072.19   112 seq1149_BIOID38935   -            449   3.1e-29  101.1   0.0   1   1   1.8e-32   6.3e-29  100.1   0.0     1   111    13   122    13   123 0.98 Response regulator receiver domain
AAA_5                PF07728.9    139 seq1149_BIOID38935   -            449   4.6e-06   26.2   0.0   1   1   2.6e-09   8.9e-06   25.3   0.0     2   104   165   272   164   298 0.74 AAA domain (dynein-related subfamily)
FtsK_SpoIIIE         PF01580.13   205 seq1150_BIOID38935   -           1368     4e-74  248.3   0.1   1   1   1.9e-77   6.3e-74  247.7   0.1     2   205   987  1200   986  1200 0.98 FtsK/SpoIIIE family
DUF4117              PF13491.1    171 seq1150_BIOID38935   -           1368   3.5e-41  140.3  17.3   1   1   1.5e-44     5e-41  139.8  12.0     2   171    20   191    19   191 0.95 Domain of unknown function (DUF4117)
Ftsk_gamma           PF09397.5     67 seq1150_BIOID38935   -           1368   4.1e-30  103.1   0.0   1   1   2.7e-33   9.1e-30  102.0   0.0     2    65  1301  1364  1300  1366 0.96 Ftsk gamma domain
GDC-P                PF02347.11   429 seq1151_BIOID38935   -            957  8.8e-203  673.6   4.6   1   2  7.3e-193  3.3e-189  628.8   1.3     1   429    16   440    16   440 0.99 Glycine cleavage system P-protein
GDC-P                PF02347.11   429 seq1151_BIOID38935   -            957  8.8e-203  673.6   4.6   2   2   5.5e-14   2.5e-10   39.5   0.0    43   288   479   739   459   808 0.82 Glycine cleavage system P-protein
Beta_elim_lyase      PF01212.16   290 seq1151_BIOID38935   -            957   1.3e-08   34.2   1.8   1   1   1.4e-11   6.2e-08   32.0   0.1    27   166   545   683   540   716 0.79 Beta-eliminating lyase
YiiD_Cterm           PF09500.5    144 seq1152_BIOID38935   -            329   6.7e-49  165.0   0.0   1   1   2.9e-52   9.9e-49  164.4   0.0     1   143   174   313   174   314 0.99 Putative thioesterase (yiiD_Cterm)
Acetyltransf_7       PF13508.1     79 seq1152_BIOID38935   -            329   4.5e-13   49.0   0.0   1   1   2.4e-16   8.3e-13   48.1   0.0     3    78    60   139    58   140 0.87 Acetyltransferase (GNAT) domain
Acetyltransf_1       PF00583.19    83 seq1152_BIOID38935   -            329   2.5e-12   46.5   0.0   1   1   2.1e-15   7.1e-12   45.0   0.0     2    82    66   138    65   139 0.96 Acetyltransferase (GNAT) family
Acetyltransf_10      PF13673.1    117 seq1152_BIOID38935   -            329   1.6e-08   34.5   0.0   1   1   7.8e-12   2.7e-08   33.8   0.0    38   117    55   138    16   138 0.81 Acetyltransferase (GNAT) domain
MoeA_N               PF03453.12   162 seq1153_BIOID38935   -            411   3.3e-57  192.2   0.0   1   1     1e-60   4.6e-57  191.8   0.0     2   162     8   168     7   168 0.99 MoeA N-terminal region (domain I and II)
MoCF_biosynth        PF00994.19   144 seq1153_BIOID38935   -            411   4.3e-31  107.1   0.0   1   1   1.3e-34     6e-31  106.6   0.0     2   143   182   317   181   318 0.95 Probable molybdopterin binding domain
MoeA_C               PF03454.10    72 seq1153_BIOID38935   -            411   1.8e-21   75.7   0.1   1   1   1.2e-24   5.5e-21   74.1   0.0     1    72   332   404   332   404 0.98 MoeA C-terminal region (domain IV)
NAD_binding_10       PF13460.1    183 seq1157_BIOID38935   -            212   1.2e-34  119.8   0.0   1   1   3.8e-38   1.3e-34  119.6   0.0     1   182     4   187     4   188 0.96 NADH(P)-binding
NmrA                 PF05368.8    233 seq1157_BIOID38935   -            212   3.1e-09   36.3   0.7   1   1   3.5e-12   1.2e-08   34.4   0.1     1   100     4   100     4   116 0.87 NmrA-like family
Epimerase            PF01370.16   236 seq1157_BIOID38935   -            212     9e-07   28.4   0.0   1   1   2.1e-08   7.2e-05   22.2   0.0     1   148     4   137     4   151 0.73 NAD dependent epimerase/dehydratase family
3Beta_HSD            PF01073.14   280 seq1157_BIOID38935   -            212     3e-05   22.7   0.1   1   1   3.7e-08   0.00013   20.6   0.0     1    71     5    71     5   112 0.80 3-beta hydroxysteroid dehydrogenase/isomerase family
BPD_transp_1         PF00528.17   185 seq1159_BIOID38935   -            354   2.5e-26   92.2  16.2   1   1   1.8e-30   2.5e-26   92.2  11.2     1   176   163   324   163   332 0.91 Binding-protein-dependent transport system inner membrane component
DUF1496              PF07383.7     56 seq1160_BIOID38935   -             90     2e-26   90.8   0.3   1   1   1.8e-30   2.4e-26   90.6   0.2     1    55    33    89    33    90 0.96 Protein of unknown function (DUF1496)
MCE                  PF02470.15    81 seq1163_BIOID38935   -            879   9.8e-65  214.4   9.9   1   3   3.5e-21   4.8e-17   61.6   0.1     2    81    48   139    47   139 0.97 mce related protein
MCE                  PF02470.15    81 seq1163_BIOID38935   -            879   9.8e-65  214.4   9.9   2   3   1.9e-11   2.7e-07   30.3   0.0     2    76   282   357   281   370 0.90 mce related protein
MCE                  PF02470.15    81 seq1163_BIOID38935   -            879   9.8e-65  214.4   9.9   3   3   1.2e-14   1.6e-10   40.7   0.0     4    81   638   726   636   726 0.96 mce related protein
SBP_bac_3            PF00497.15   225 seq1164_BIOID38935   -            260   5.1e-66  222.0   0.2   1   1   8.6e-70   5.9e-66  221.8   0.1     1   224    28   254    28   255 0.96 Bacterial extracellular solute-binding proteins, family 3
GGDEF                PF00990.16   161 seq1166_BIOID38935   -            443   1.2e-43  148.3   0.0   1   1   1.3e-47   1.8e-43  147.7   0.0     1   161   283   437   283   437 0.96 GGDEF domain
PfkB                 PF00294.19   301 seq1170_BIOID38935   -            304   1.3e-68  231.2   0.0   1   1   1.1e-72   1.5e-68  231.0   0.0     2   299     3   298     2   300 0.96 pfkB family carbohydrate kinase
Barstar              PF01337.13    90 seq1171_BIOID38935   -             50   8.3e-05   22.2   0.0   1   1   6.3e-09   8.7e-05   22.1   0.0    45    84     6    42     1    47 0.88 Barstar (barnase inhibitor)
CDP-OH_P_transf      PF01066.16   101 seq1173_BIOID38935   -            206   6.7e-09   35.8  16.8   1   1   2.7e-12   3.7e-08   33.4  11.4     3    77    26   113    24   192 0.84 CDP-alcohol phosphatidyltransferase
Peptidase_M14        PF00246.19   279 seq1174_BIOID38935   -            242   9.4e-17   61.3   0.0   1   1   3.4e-20   1.5e-16   60.6   0.0    45   177    38   158    16   194 0.82 Zinc carboxypeptidase
DUF2817              PF10994.3    341 seq1174_BIOID38935   -            242   5.2e-06   25.6   0.0   1   1   1.5e-09   6.6e-06   25.3   0.0    55   122    43   105    29   151 0.67 Protein of unknown function (DUF2817)
ThiF                 PF00899.16   136 seq1176_BIOID38935   -            249   2.1e-44  150.5   0.2   1   1   4.9e-48   3.3e-44  149.8   0.1     1   135    30   163    30   164 0.98 ThiF family
MoeZ_MoeB            PF05237.8     84 seq1176_BIOID38935   -            249   5.8e-28   96.2   0.6   1   1   1.6e-31   1.1e-27   95.2   0.4     2    82   169   249   168   249 0.97 MoeZ/MoeB domain
P-II                 PF00543.17   102 seq1177_BIOID38935   -            112   1.3e-43  147.5   2.6   1   1     1e-47   1.4e-43  147.3   1.8     1   102     4   105     4   105 0.99 Nitrogen regulatory protein P-II
DHFR_1               PF00186.14   161 seq1181_BIOID38935   -            196   1.2e-58  197.0   0.0   1   1   1.1e-62   1.5e-58  196.8   0.0     1   161    38   195    38   195 0.97 Dihydrofolate reductase
BPD_transp_1         PF00528.17   185 seq1182_BIOID38935   -            228   2.8e-23   82.3  11.7   1   1   2.6e-27   3.5e-23   81.9   8.1     2   183    28   219    24   221 0.95 Binding-protein-dependent transport system inner membrane component
Phage_integrase      PF00589.17   173 seq1183_BIOID38935   -            187   6.4e-44  149.5   0.1   1   1   5.2e-48   7.1e-44  149.3   0.0     1   172     4   176     4   177 0.98 Phage integrase family
OpuAC                PF04069.7    257 seq1184_BIOID38935   -            330   3.5e-56  190.2   3.9   1   1   3.1e-60   4.3e-56  190.0   2.7     2   256    30   312    29   313 0.94 Substrate binding domain of ABC-type glycine betaine transport system
DUF3029              PF11230.3    487 seq1187_BIOID38935   -            516  2.9e-235  780.9   0.0   1   1  2.4e-239  3.3e-235  780.7   0.0     2   487    22   504    21   504 1.00 Protein of unknown function (DUF3029)
Mannitol_dh_C        PF08125.8    245 seq1190_BIOID38935   -            443   2.9e-72  242.6   0.0   1   1   8.5e-76   5.8e-72  241.6   0.0     1   244   209   434   209   435 0.98 Mannitol dehydrogenase C-terminal domain
Mannitol_dh          PF01232.18   151 seq1190_BIOID38935   -            443   2.7e-27   95.4   0.2   1   1   7.5e-31   5.1e-27   94.5   0.1     1   151    62   184    62   184 0.97 Mannitol dehydrogenase Rossmann domain
LacY_symp            PF01306.14   413 seq1192_BIOID38935   -            415  5.1e-194  644.4  38.0   1   1  1.3e-197  5.9e-194  644.2  26.4     2   412     5   410     4   411 0.99 LacY proton/sugar symporter
MFS_1                PF07690.11   354 seq1192_BIOID38935   -            415   8.6e-24   83.8  56.1   1   1   3.4e-23   1.5e-19   69.8  23.9     5   310    19   315    15   337 0.77 Major Facilitator Superfamily
Nuc_H_symport        PF03825.11   400 seq1192_BIOID38935   -            415   7.2e-07   28.1  31.9   1   1   2.5e-10   1.2e-06   27.5  22.1    11   395    19   397    14   403 0.68 Nucleoside H+ symporter
Transthyretin        PF00576.16   112 seq1195_BIOID38935   -            137   1.9e-42  143.5   0.1   1   1   1.6e-46   2.2e-42  143.3   0.1     2   112    28   136    27   136 0.98 HIUase/Transthyretin family
CcdA                 PF07362.7     72 seq1197_BIOID38935   -             77   6.2e-28   96.3   0.6   1   1   5.1e-32     7e-28   96.1   0.4     2    72     7    77     6    77 0.98 Post-segregation antitoxin CcdA
BPD_transp_1         PF00528.17   185 seq1198_BIOID38935   -            238   1.9e-15   56.7  13.1   1   1   1.4e-19   1.9e-15   56.7   9.1     1   179    37   224    37   230 0.81 Binding-protein-dependent transport system inner membrane component
CcdB                 PF01845.12   102 seq1201_BIOID38935   -            104   5.3e-40  135.3   0.0   1   1   4.3e-44   5.8e-40  135.2   0.0     1   102     1   104     1   104 0.99 CcdB protein
GerE                 PF00196.14    58 seq1202_BIOID38935   -            264   4.9e-09   35.2   0.1   1   1   8.1e-13   1.1e-08   34.1   0.0     4    49   135   180   133   185 0.95 Bacterial regulatory proteins, luxR family
HisKA_3              PF07730.8     68 seq1204_BIOID38935   -            598   5.9e-19   68.0   0.9   1   1   1.7e-22   5.9e-19   68.0   0.6     1    64   390   453   390   457 0.97 Histidine kinase
PilJ                 PF13675.1    112 seq1204_BIOID38935   -            598   7.2e-19   68.0  14.0   1   1     3e-22     1e-18   67.5   1.3     2   108    34   131    33   135 0.91 Type IV pili methyl-accepting chemotaxis transducer N-term
HATPase_c            PF02518.21   111 seq1204_BIOID38935   -            598   1.7e-15   56.6   0.1   1   1   1.2e-18   4.1e-15   55.3   0.1     4   108   497   583   494   586 0.92 Histidine kinase-, DNA gyrase B-, and HSP90-like ATPase
HAMP                 PF00672.20    70 seq1204_BIOID38935   -            598   2.8e-11   43.3   3.2   1   1   8.1e-15   2.8e-11   43.3   2.2     4    69   159   224   158   225 0.93 HAMP domain
Oxidored_molyb       PF00174.14   169 seq1205_BIOID38935   -            334   8.1e-41  139.1   0.0   1   1   9.6e-45   1.3e-40  138.4   0.0    11   168   108   268    97   269 0.94 Oxidoreductase molybdopterin binding domain
Ldh_1_N              PF00056.18   142 seq1208_BIOID38935   -            334   3.4e-48  162.8   0.9   1   1   7.1e-52   4.9e-48  162.3   0.6     1   141    23   166    23   167 0.97 lactate/malate dehydrogenase, NAD binding domain
Ldh_1_C              PF02866.13   174 seq1208_BIOID38935   -            334   8.7e-48  162.2   0.0   1   1   1.8e-51   1.2e-47  161.7   0.0     1   174   169   332   169   332 0.99 lactate/malate dehydrogenase, alpha/beta C-terminal domain
MFS_1                PF07690.11   354 seq1209_BIOID38935   -            394   1.7e-37  128.9  56.1   1   2   6.9e-32   4.7e-28   97.8  25.1     2   271    17   273    16   273 0.85 Major Facilitator Superfamily
MFS_1                PF07690.11   354 seq1209_BIOID38935   -            394   1.7e-37  128.9  56.1   2   2   2.6e-15   1.8e-11   43.3  16.8     3   175   218   387   216   394 0.90 Major Facilitator Superfamily
Sugar_tr             PF00083.19   451 seq1209_BIOID38935   -            394   3.5e-13   48.8  16.6   1   1     5e-17   3.5e-13   48.8  11.5    43   188    39   181    11   184 0.88 Sugar (and other) transporter
Peptidase_M3         PF01432.15   458 seq1210_BIOID38935   -            680  3.2e-177  590.0   0.0   1   1  2.9e-181    4e-177  589.7   0.0     1   457   222   677   222   678 0.99 Peptidase family M3
Radical_SAM          PF04055.16   166 seq1211_BIOID38935   -            299   8.8e-30  103.9   0.0   1   1   3.2e-33   1.4e-29  103.2   0.0     1   158    19   229    19   234 0.98 Radical SAM superfamily
Fer4_12              PF13353.1    139 seq1211_BIOID38935   -            299   1.3e-11   44.6   0.3   1   1   4.6e-14   2.1e-10   40.7   0.2     2    87    12   155    11   192 0.84 4Fe-4S single cluster domain
ABC_tran             PF00005.22   118 seq1212_BIOID38935   -            257   1.7e-25   89.5   0.0   1   1   4.1e-29   2.8e-25   88.8   0.0     1   118    45   181    45   181 0.87 ABC transporter
AAA_21               PF13304.1    303 seq1212_BIOID38935   -            257     3e-15   56.8   0.0   1   1   1.1e-12   7.5e-09   35.8   0.0   191   298   117   211    72   214 0.79 AAA domain
Redoxin              PF08534.5    146 seq1213_BIOID38935   -            168   4.5e-29  100.7   0.1   1   1     8e-33   5.5e-29  100.4   0.1     1   146    20   163    20   163 0.96 Redoxin
AhpC-TSA             PF00578.16   124 seq1213_BIOID38935   -            168   4.3e-16   58.5   0.0   1   1   7.6e-20   5.2e-16   58.3   0.0     2   122    22   145    21   147 0.95 AhpC/TSA family
MtlR                 PF05068.7    170 seq1214_BIOID38935   -            195   4.1e-76  254.0   0.0   1   1   3.5e-80   4.8e-76  253.8   0.0     5   169    26   188     2   189 0.96 Mannitol repressor
Radical_SAM          PF04055.16   166 seq1215_BIOID38935   -            287   3.8e-24   85.6   0.3   1   1   2.1e-27   9.5e-24   84.3   0.3     3   163    27   229    26   232 0.95 Radical SAM superfamily
Fer4_12              PF13353.1    139 seq1215_BIOID38935   -            287   1.5e-10   41.2   4.4   1   1   5.8e-13   2.6e-09   37.1   3.1     1   125    17   183    17   195 0.69 4Fe-4S single cluster domain
Fer4                 PF00037.22    24 seq1215_BIOID38935   -            287   1.4e-05   24.3  16.1   1   1   9.4e-09   4.3e-05   22.8   0.9     5    23    44    62    41    63 0.89 4Fe-4S binding domain
SHMT                 PF00464.14   399 seq1216_BIOID38935   -            417  2.1e-192  638.7   0.3   1   1  7.2e-196  2.5e-192  638.5   0.2     1   399     8   386     8   386 0.99 Serine hydroxymethyltransferase
Aminotran_1_2        PF00155.16   363 seq1216_BIOID38935   -            417   1.2e-10   40.7   0.0   1   1     5e-14   1.7e-10   40.2   0.0    55   350    84   368    33   378 0.69 Aminotransferase class I and II
Beta_elim_lyase      PF01212.16   290 seq1216_BIOID38935   -            417   1.5e-06   27.4   0.0   1   1   8.7e-10     3e-06   26.4   0.0    35   166    79   202    49   242 0.79 Beta-eliminating lyase
Aminotran_5          PF00266.14   371 seq1216_BIOID38935   -            417   8.4e-06   24.6   0.0   1   1   3.6e-09   1.2e-05   24.1   0.0    50   207    80   236    38   261 0.73 Aminotransferase class-V
Nol1_Nop2_Fmu        PF01189.12   283 seq1218_BIOID38935   -            514  3.6e-108  361.1   0.0   1   2   4.5e-31   1.2e-27   96.8   0.0    12   177    75   243    64   244 0.89 NOL1/NOP2/sun family
Nol1_Nop2_Fmu        PF01189.12   283 seq1218_BIOID38935   -            514  3.6e-108  361.1   0.0   2   2   5.8e-84   1.6e-80  270.4   0.0     8   282   233   513   233   514 0.99 NOL1/NOP2/sun family
Nol1_Nop2_Fmu_2      PF13636.1    102 seq1218_BIOID38935   -            514   8.4e-23   80.2   0.0   1   1   5.2e-26   1.4e-22   79.5   0.0     3   102   401   503   399   503 0.91 pre-rRNA processing and ribosome biogenesis
Methyltransf_26      PF13659.1    117 seq1218_BIOID38935   -            514   1.1e-07   31.7   0.1   1   1   1.1e-10     3e-07   30.3   0.0     2   116   154   282   153   283 0.86 Methyltransferase domain
Methyltransf_18      PF12847.2    112 seq1218_BIOID38935   -            514   5.1e-07   30.1   0.0   1   1   3.5e-10   9.6e-07   29.2   0.0     3   112   154   282   152   282 0.85 Methyltransferase domain
Methyltransf_31      PF13847.1    152 seq1218_BIOID38935   -            514   8.6e-07   28.5   0.0   1   1   5.4e-10   1.5e-06   27.7   0.0     4   123   153   294   151   320 0.85 Methyltransferase domain
Ferric_reduct        PF01794.14   125 seq1224_BIOID38935   -            211   1.3e-13   50.9   9.6   1   1   9.8e-18   1.3e-13   50.9   6.7     5   124    51   161    46   162 0.89 Ferric reductase like transmembrane component
Fer4_18              PF13746.1     69 seq1225_BIOID38935   -            351     7e-14   51.8  19.1   1   1     1e-15     2e-12   47.1   8.5     2    68   240   332   240   333 0.73 4Fe-4S dicluster domain
Fer4_9               PF13187.1     55 seq1225_BIOID38935   -            351   1.8e-11   43.9  11.5   1   1     3e-14   5.9e-11   42.3   8.0     1    53   233   329   233   330 0.98 4Fe-4S dicluster domain
Fer4_8               PF13183.1     57 seq1225_BIOID38935   -            351   1.6e-08   34.3  12.6   1   1     8e-12   1.6e-08   34.3   8.7     3    57   232   330   230   330 0.58 4Fe-4S dicluster domain
Fer4_2               PF12797.2     22 seq1225_BIOID38935   -            351   1.6e-08   33.8   9.8   1   1     3e-09   5.9e-06   25.7   1.0     3    22   225   246   223   246 0.83 4Fe-4S binding domain
PFL                  PF02901.10   648 seq1227_BIOID38935   -            810  1.2e-213  711.1   0.0   1   1  2.2e-217  1.5e-213  710.8   0.0     3   648    11   671     6   671 0.98 Pyruvate formate lyase
Gly_radical          PF01228.16   106 seq1227_BIOID38935   -            810   3.2e-29  101.2   0.0   1   1   1.7e-32   1.2e-28   99.4   0.0     2   105   688   791   687   792 0.97 Glycine radical
SgrR_N               PF12793.2    115 seq1228_BIOID38935   -            566   6.4e-38  129.1   1.7   1   1   1.6e-41   1.1e-37  128.4   1.2     2   115     6   119     5   119 0.98 Sugar transport-related sRNA regulator N-term
SBP_bac_5            PF00496.17   374 seq1228_BIOID38935   -            566   6.8e-19   67.8   0.0   1   1   1.9e-22   1.3e-18   66.9   0.0     2   158   165   303   164   306 0.89 Bacterial extracellular solute-binding proteins, family 5 Middle
RHH_1                PF01402.16    39 seq1229_BIOID38935   -             81   4.7e-11   41.9   0.5   1   1   5.7e-15   7.7e-11   41.2   0.4     2    39    15    52    14    52 0.96 Ribbon-helix-helix protein, copG family
Transposase_31       PF04754.7    205 seq1230_BIOID38935   -            296   1.1e-82  276.2   0.1   1   1   1.1e-86   1.5e-82  275.8   0.1     1   204     8   209     8   210 0.99 Putative transposase, YhgA-like
AzlC                 PF03591.9    143 seq1231_BIOID38935   -            245   7.3e-42  142.5  10.2   1   1   5.3e-46   7.3e-42  142.5   7.1     1   141    23   165    23   167 0.97 AzlC protein
Autotransporter      PF03797.14   265 seq1233_BIOID38935   -            770   3.4e-48  164.1  19.9   1   1   2.5e-52   3.4e-48  164.1  13.8     2   263   506   754   505   756 0.96 Autotransporter beta-domain
LolA                 PF03548.10   165 seq1235_BIOID38935   -            204   3.3e-57  192.5   4.4   1   1   2.8e-61   3.8e-57  192.3   3.0     2   165    34   192    33   192 0.99 Outer membrane lipoprotein carrier protein LolA
DUF2810              PF10928.3     54 seq1236_BIOID38935   -            120     2e-32  110.5   2.4   1   1   1.6e-36   2.2e-32  110.4   0.9     1    53    66   118    66   119 0.96 Protein of unknown function (DUF2810)
Response_reg         PF00072.19   112 seq1237_BIOID38935   -            216   3.4e-31  107.4   0.1   1   1   1.5e-34   5.1e-31  106.8   0.0     1   111     9   120     9   121 0.98 Response regulator receiver domain
GerE                 PF00196.14    58 seq1237_BIOID38935   -            216   6.4e-23   79.7   0.4   1   1   3.8e-26   1.3e-22   78.7   0.3     2    57   154   209   153   210 0.97 Bacterial regulatory proteins, luxR family
Sigma70_r4_2         PF08281.7     54 seq1237_BIOID38935   -            216   3.3e-10   39.1   0.1   1   1     2e-13   6.7e-10   38.1   0.0     9    54   154   198   151   198 0.95 Sigma-70, region 4
Sigma70_r4           PF04545.11    50 seq1237_BIOID38935   -            216   1.1e-06   27.6   0.4   1   1   7.6e-10   2.6e-06   26.5   0.1     3    49   154   199   153   200 0.93 Sigma-70, region 4
YodA                 PF09223.6    182 seq1239_BIOID38935   -            223   4.2e-85  283.8   5.5   1   1   3.6e-89   4.9e-85  283.6   3.8     2   182    43   223    42   223 0.99 YodA lipocalin-like domain
ASCH                 PF04266.9    104 seq1241_BIOID38935   -            103   1.3e-16   60.7   0.1   1   1   1.1e-20   1.4e-16   60.6   0.1     1   101     6   101     6   103 0.92 ASCH domain
NAD_binding_1        PF00175.16   109 seq1244_BIOID38935   -            272   9.3e-19   67.8   0.0   1   1   3.2e-22   1.5e-18   67.2   0.0     2   108   116   217   115   218 0.90 Oxidoreductase NAD-binding domain
DHODB_Fe-S_bind      PF10418.4     40 seq1244_BIOID38935   -            272   6.9e-13   47.7   5.7   1   1   1.5e-16   6.9e-13   47.7   4.0     1    37   235   265   235   268 0.95 Iron-sulfur cluster binding domain of dihydroorotate dehydrogenase B
FAD_binding_6        PF00970.19    99 seq1244_BIOID38935   -            272   1.2e-06   28.4   0.0   1   1   1.4e-09   6.6e-06   26.0   0.0    15    96    32   101    18   103 0.80 Oxidoreductase FAD-binding domain
AzlD                 PF05437.7     99 seq1247_BIOID38935   -            111   2.4e-12   46.5   5.6   1   1   2.1e-16   2.9e-12   46.2   3.9     1    98     5   104     5   105 0.92 Branched-chain amino acid transport protein (AzlD)
SAM_MT               PF04445.8    235 seq1248_BIOID38935   -            250  9.8e-115  381.5   0.0   1   1  8.1e-119  1.1e-114  381.3   0.0     3   234    16   247    14   248 0.99 Putative SAM-dependent methyltransferase
MgsA_C               PF12002.3    168 seq1249_BIOID38935   -            447   3.2e-68  228.5   0.6   1   1   4.5e-71   5.5e-68  227.7   0.4     1   167   268   435   268   436 0.99 MgsA AAA+ ATPase C terminal
AAA                  PF00004.24   132 seq1249_BIOID38935   -            447   2.4e-18   66.4   0.1   1   1   2.3e-20   2.8e-17   63.0   0.0     1   126    53   159    53   165 0.91 ATPase family associated with various cellular activities (AAA)
RuvB_N               PF05496.7    234 seq1249_BIOID38935   -            447   3.5e-16   58.8   0.1   1   1   1.6e-18     2e-15   56.3   0.0    15   133    17   138     7   155 0.79 Holliday junction DNA helicase ruvB N-terminus
AAA_5                PF07728.9    139 seq1249_BIOID38935   -            447   8.9e-08   31.8   0.1   1   1   9.5e-10   1.2e-06   28.2   0.1     2   102    53   143    52   236 0.84 AAA domain (dynein-related subfamily)
AAA_19               PF13245.1     76 seq1249_BIOID38935   -            447   1.4e-07   31.0   0.4   1   1   1.3e-09   1.6e-06   27.6   0.0    10    62    51    95    43   134 0.65 Part of AAA domain
DUF1480              PF07351.8     80 seq1252_BIOID38935   -             78   3.5e-42  142.1   0.0   1   1   2.8e-46   3.8e-42  142.0   0.0     3    79     2    77     1    78 0.98 Protein of unknown function (DUF1480)
HlyIII               PF03006.15   222 seq1254_BIOID38935   -            219     4e-49  166.9  22.4   1   1   3.3e-53   4.5e-49  166.7  15.6     1   222    11   209    11   209 0.95 Haemolysin-III related
VacJ                 PF04333.8    200 seq1255_BIOID38935   -            251     2e-82  275.4   0.0   1   1   1.7e-86   2.3e-82  275.2   0.0     2   199    25   225    24   226 0.98 VacJ like lipoprotein
MarR                 PF01047.17    59 seq1257_BIOID38935   -            176   1.6e-17   62.8   2.8   1   1   1.3e-20     6e-17   60.9   0.1     1    58    53   112    53   113 0.98 MarR family
MarR_2               PF12802.2     62 seq1257_BIOID38935   -            176     1e-08   34.5   0.1   1   1   4.8e-12   2.2e-08   33.5   0.0     5    61    55   111    51   112 0.90 MarR family
HTH_27               PF13463.1     68 seq1257_BIOID38935   -            176   3.6e-07   30.3   0.1   1   1   1.8e-10   8.1e-07   29.1   0.0    17    68    70   121    54   121 0.86 Winged helix DNA-binding domain
DUF1482              PF07358.6     57 seq1259_BIOID38935   -             91     5e-32  109.1   0.1   1   1   4.4e-36     6e-32  108.9   0.1     1    57    29    86    29    86 0.99 Protein of unknown function (DUF1482)
HATPase_c            PF02518.21   111 seq1260_BIOID38935   -            572     2e-19   69.1   0.0   1   1     1e-22   3.5e-19   68.4   0.0     2   110   449   559   448   560 0.95 Histidine kinase-, DNA gyrase B-, and HSP90-like ATPase
PAS_8                PF13188.1     64 seq1260_BIOID38935   -            572   2.9e-06   26.8   0.0   1   1   4.1e-09   1.4e-05   24.6   0.0     2    49   243   296   242   312 0.73 PAS domain
PAS                  PF00989.19   113 seq1260_BIOID38935   -            572   1.2e-05   24.9   0.0   1   1     1e-08   3.5e-05   23.4   0.0     4    64   245   305   242   313 0.88 PAS fold
Cytochrom_B_N        PF00033.14   188 seq1261_BIOID38935   -            176   3.7e-23   81.7  11.8   1   1   6.2e-27   4.3e-23   81.5   8.2     2   187     2   173     1   174 0.96 Cytochrome b(N-terminal)/b6/petB
Ni_hydr_CYTB         PF01292.15   182 seq1261_BIOID38935   -            176   6.6e-19   67.8  11.0   1   1   1.2e-22   7.9e-19   67.6   7.7     1   181     3   173     3   174 0.85 Prokaryotic cytochrome b561
NIR_SIR              PF01077.17   157 seq1263_BIOID38935   -            339   9.4e-21   73.6   0.1   1   1     7e-23   9.5e-20   70.4   0.1     6   151   111   306   107   311 0.91 Nitrite and sulphite reductase 4Fe-4S domain
NIR_SIR_ferr         PF03460.12    69 seq1263_BIOID38935   -            339     7e-15   54.3   0.0   1   1   1.3e-17   1.8e-14   52.9   0.0     6    67    24    83    20    85 0.95 Nitrite/Sulfite reductase ferredoxin-like half domain
Fer4                 PF00037.22    24 seq1263_BIOID38935   -            339   2.7e-11   42.4  17.9   1   2   1.6e-08   2.1e-05   23.7   1.8     5    18   178   191   174   196 0.89 4Fe-4S binding domain
Fer4                 PF00037.22    24 seq1263_BIOID38935   -            339   2.7e-11   42.4  17.9   2   2   2.4e-10   3.3e-07   29.5   0.9     4    22   209   227   206   229 0.88 4Fe-4S binding domain
Fer4_7               PF12838.2     52 seq1263_BIOID38935   -            339   7.2e-11   42.1  37.8   1   1   1.3e-10   1.8e-07   31.3  10.0     1    50   180   225   180   227 0.86 4Fe-4S dicluster domain
Fer4_6               PF12837.2     24 seq1263_BIOID38935   -            339     4e-11   42.1  14.7   1   1   1.6e-09   2.2e-06   27.1   0.3     2    23   206   227   205   228 0.88 4Fe-4S binding domain
Fer4_2               PF12797.2     22 seq1263_BIOID38935   -            339   1.3e-10   40.4  13.9   1   1   9.5e-09   1.3e-05   24.7   2.3     2    20   173   191   172   193 0.91 4Fe-4S binding domain
Fer4_9               PF13187.1     55 seq1263_BIOID38935   -            339   1.5e-07   31.4  27.4   1   1   9.9e-10   1.4e-06   28.3   9.6     1    52   180   225   180   228 0.73 4Fe-4S dicluster domain
Fer4_4               PF12800.2     17 seq1263_BIOID38935   -            339   6.6e-06   25.9  17.4   1   2   6.8e-06    0.0092   16.1   2.6     2    14   179   191   178   194 0.93 4Fe-4S binding domain
Fer4_4               PF12800.2     17 seq1263_BIOID38935   -            339   6.6e-06   25.9  17.4   2   2     1e-06    0.0014   18.6   0.9     3    16   212   225   210   233 0.91 4Fe-4S binding domain
THF_DHG_CYH_C        PF02882.14   161 seq1264_BIOID38935   -            288   1.5e-68  228.8   0.1   1   1   3.6e-72   2.5e-68  228.1   0.1     1   157   124   279   124   283 0.99 Tetrahydrofolate dehydrogenase/cyclohydrolase, NAD(P)-binding domain
THF_DHG_CYH          PF00763.18   117 seq1264_BIOID38935   -            288   1.2e-41  141.3   0.1   1   1   2.8e-45   1.9e-41  140.6   0.1     1   117     4   121     4   121 0.99 Tetrahydrofolate dehydrogenase/cyclohydrolase, catalytic domain
DUF3251              PF11622.3    165 seq1265_BIOID38935   -            112   6.6e-07   28.7   0.0   1   1   5.5e-11   7.5e-07   28.5   0.0    70   153     3    89     1   101 0.80 Protein of unknown function (DUF3251)
ExsB                 PF06508.8    137 seq1266_BIOID38935   -            231     5e-57  191.4   0.0   1   1   1.4e-60   6.4e-57  191.0   0.0     1   137     3   140     3   140 0.99 ExsB
Asn_synthase         PF00733.16   255 seq1266_BIOID38935   -            231   2.2e-05   23.9   0.0   1   1   8.3e-09   3.8e-05   23.1   0.0    21    80     5    64     2    77 0.90 Asparagine synthase
Arginosuc_synth      PF00764.14   388 seq1266_BIOID38935   -            231   2.3e-05   23.5   0.1   1   1   8.8e-09     4e-05   22.7   0.0     1    59     5    63     5    75 0.91 Arginosuccinate synthase
HlyD                 PF00529.15   306 seq1269_BIOID38935   -            390   3.6e-79  266.1  15.0   1   1   1.3e-82   4.5e-79  265.8  10.4     1   306    60   343    60   343 0.99 HlyD family secretion protein
HlyD_2               PF12700.2    328 seq1269_BIOID38935   -            390   2.2e-17   63.1   1.3   1   1   9.2e-21   3.1e-17   62.6   0.9    20   234    60   290    51   316 0.77 HlyD family secretion protein
HlyD_3               PF13437.1    105 seq1269_BIOID38935   -            390   5.2e-16   58.7   3.5   1   1   1.4e-16   4.9e-13   49.2   0.2     2   105   218   338   217   338 0.79 HlyD family secretion protein
Biotin_lipoyl_2      PF13533.1     50 seq1269_BIOID38935   -            390   1.1e-08   34.4   1.6   1   1   5.4e-11   1.9e-07   30.5   0.1     2    49    61   108    60   109 0.91 Biotin-lipoyl like
TPR_16               PF13432.1     65 seq1270_BIOID38935   -           1093   4.4e-19   68.5  35.2   1   2   3.4e-10   7.7e-07   29.5   5.2     1    56   499   561   499   562 0.96 Tetratricopeptide repeat
TPR_16               PF13432.1     65 seq1270_BIOID38935   -           1093   4.4e-19   68.5  35.2   2   2   1.6e-09   3.5e-06   27.3   1.3     3    65   750   813   748   813 0.97 Tetratricopeptide repeat
TPR_11               PF13414.1     69 seq1270_BIOID38935   -           1093   3.3e-14   52.1  28.5   1   1   2.9e-10   6.7e-07   28.7   2.1     8    69   749   810   745   810 0.95 TPR repeat
TPR_2                PF07719.12    34 seq1270_BIOID38935   -           1093   1.7e-10   39.8  35.1   1   2     8e-06     0.018   14.7   0.1     3    34   571   602   569   602 0.95 Tetratricopeptide repeat
TPR_2                PF07719.12    34 seq1270_BIOID38935   -           1093   1.7e-10   39.8  35.1   2   2   1.4e-05     0.031   14.0   0.1     3    33   746   776   744   777 0.92 Tetratricopeptide repeat
TPR_1                PF00515.23    34 seq1270_BIOID38935   -           1093   3.7e-10   38.8  22.5   1   1   2.9e-06    0.0066   15.8   0.0     7    28   541   562   537   563 0.93 Tetratricopeptide repeat
TPR_8                PF13181.1     34 seq1270_BIOID38935   -           1093   1.5e-06   27.4   9.4   1   1   0.00021      0.48   10.1   0.0     4    32   747   775   745   777 0.93 Tetratricopeptide repeat
Hep_Hag              PF05658.9     28 seq1271_BIOID38935   -            234   9.7e-27   91.8  83.8   1   5   1.2e-08   8.3e-05   22.5   1.5     1    27   110   136   110   137 0.95 Hep_Hag
Hep_Hag              PF05658.9     28 seq1271_BIOID38935   -            234   9.7e-27   91.8  83.8   2   5   7.6e-09   5.2e-05   23.1   0.4     1    28   124   151   124   151 0.95 Hep_Hag
Hep_Hag              PF05658.9     28 seq1271_BIOID38935   -            234   9.7e-27   91.8  83.8   3   5   1.7e-08   0.00012   22.0   4.5     1    27   166   192   166   193 0.95 Hep_Hag
Hep_Hag              PF05658.9     28 seq1271_BIOID38935   -            234   9.7e-27   91.8  83.8   4   5   1.2e-08   8.3e-05   22.5   1.5     1    27   194   220   194   221 0.92 Hep_Hag
Hep_Hag              PF05658.9     28 seq1271_BIOID38935   -            234   9.7e-27   91.8  83.8   5   5   7.9e-10   5.4e-06   26.2   1.5     1    27   208   234   208   234 0.95 Hep_Hag
ESPR                 PF13018.1     24 seq1271_BIOID38935   -            234   3.6e-10   38.9   0.4   1   1   1.5e-13     1e-09   37.4   0.2     1    24     1    24     1    24 0.98 Extended Signal Peptide of Type V secretion system
tRNA-synt_2b         PF00587.20   173 seq1272_BIOID38935   -            430   2.9e-38  131.0   0.0   1   1   6.1e-42   4.2e-38  130.5   0.0     2   172   173   349   172   350 0.96 tRNA synthetase class II core domain (G, H, P, S and T)
Seryl_tRNA_N         PF02403.17   108 seq1272_BIOID38935   -            430   4.2e-34  116.6   3.5   1   1     1e-37   6.8e-34  116.0   2.4     1   108     1   107     1   107 0.99 Seryl-tRNA synthetase N-terminal domain
S4_2                 PF13275.1     65 seq1273_BIOID38935   -             70   9.2e-25   85.9   0.0   1   1   7.1e-29   9.7e-25   85.8   0.0     5    65     9    69     4    69 0.95 S4 domain
Hydrolase_3          PF08282.7    254 seq1276_BIOID38935   -            271   1.7e-54  184.9   0.0   1   1   5.6e-58   1.9e-54  184.8   0.0     1   254     6   259     6   259 0.93 haloacid dehalogenase-like hydrolase
S6PP                 PF05116.8    247 seq1276_BIOID38935   -            271   1.9e-16   59.9   0.0   1   1   8.6e-16   2.9e-12   46.2   0.0   105   224   134   249   110   265 0.80 Sucrose-6F-phosphate phosphohydrolase
HAD                  PF12710.2    191 seq1276_BIOID38935   -            271   1.1e-07   32.1   0.0   1   1   2.9e-10   9.9e-07   28.9   0.0    88   191    24   224     6   224 0.79 haloacid dehalogenase-like hydrolase
DrsE                 PF02635.10   117 seq1277_BIOID38935   -            117   3.9e-23   81.6   0.0   1   1   3.2e-27   4.4e-23   81.5   0.0     2   117     3   117     2   117 0.94 DsrE/DsrF-like family
DUF457               PF04307.9    157 seq1281_BIOID38935   -            173     4e-29  100.8  11.5   1   1   3.5e-33   4.8e-29  100.6   8.0     2   141     5   157     4   172 0.86 Predicted membrane-bound metal-dependent hydrolase (DUF457)
GNVR                 PF13807.1     82 seq1282_BIOID38935   -            221     4e-12   45.5   0.1   1   1     6e-16   8.2e-12   44.5   0.0     3    82   137   212   135   212 0.96 G-rich domain on putative tyrosine kinase
Hep_Hag              PF05658.9     28 seq1285_BIOID38935   -            158   1.4e-18   66.0  44.8   1   2   2.8e-09   1.9e-05   24.5   7.1     1    28    21    48    21    48 0.95 Hep_Hag
Hep_Hag              PF05658.9     28 seq1285_BIOID38935   -            158   1.4e-18   66.0  44.8   2   2   1.9e-10   1.3e-06   28.2   3.4     1    25    77   101    77   103 0.95 Hep_Hag
HIM                  PF05662.9     21 seq1285_BIOID38935   -            158   3.2e-08   32.8   0.3   1   1   4.6e-12   3.2e-08   32.8   0.2     1    21   106   129   106   129 0.99 Haemagglutinin
Usp                  PF00582.21   140 seq1286_BIOID38935   -            148   2.6e-12   47.0   0.0   1   1   2.4e-16   3.3e-12   46.6   0.0     2   139    11   143    10   144 0.90 Universal stress protein family
Sdh5                 PF03937.11    51 seq1289_BIOID38935   -             88   3.7e-22   77.8   2.9   1   1   3.1e-26   4.2e-22   77.7   1.3     1    51    11    60    11    60 0.99 Flavinator of succinate dehydrogenase
AFG1_ATPase          PF03969.11   362 seq1290_BIOID38935   -            375  3.7e-166  552.2   0.1   1   1  3.1e-170  4.2e-166  552.0   0.1     2   362     5   371     4   371 0.99 AFG1-like ATPase
GST_N_3              PF13417.1     75 seq1291_BIOID38935   -            214   3.5e-14   52.6   0.0   1   1   1.4e-17   6.4e-14   51.8   0.0     5    74    14    86    12    87 0.87 Glutathione S-transferase, N-terminal domain
GST_N                PF02798.15    76 seq1291_BIOID38935   -            214   1.5e-12   47.4   0.0   1   1   5.7e-16   2.6e-12   46.6   0.0    13    75    20    80     6    81 0.93 Glutathione S-transferase, N-terminal domain
GST_N_2              PF13409.1     70 seq1291_BIOID38935   -            214     3e-09   36.6   0.0   1   1     1e-12   4.6e-09   36.0   0.0     1    69    15    81    15    82 0.87 Glutathione S-transferase, N-terminal domain
Adenylate_cycl       PF01295.13   605 seq1292_BIOID38935   -            848    9e-275  912.5   0.0   1   1  1.6e-278  1.1e-274  912.3   0.0     1   601   228   826   228   830 0.98 Adenylate cyclase, class-I
Adenyl_cycl_N        PF12633.2    204 seq1292_BIOID38935   -            848   3.3e-87  291.1   0.0   1   1   2.2e-86   1.5e-82  275.9   0.0     1   203     1   200     1   201 0.96 Adenylate cyclase NT domain
Response_reg         PF00072.19   112 seq1293_BIOID38935   -            226   1.2e-18   67.0   0.0   1   1   9.1e-22   6.2e-18   64.7   0.0     1   111     7   118     7   119 0.97 Response regulator receiver domain
CitT                 PF12431.3     30 seq1293_BIOID38935   -            226   5.6e-08   32.5   0.0   1   1   1.5e-11     1e-07   31.6   0.0     1    28   134   160   134   162 0.97 Transcriptional regulator
MFS_1                PF07690.11   354 seq1295_BIOID38935   -            512   5.7e-55  186.3  38.3   1   1   4.2e-59   5.7e-55  186.3  26.5     1   353    19   413    19   414 0.89 Major Facilitator Superfamily
DUF1434              PF07254.7    132 seq1297_BIOID38935   -            135     6e-64  213.6  15.0   1   1   5.2e-68   7.1e-64  213.4  10.4     1   132     1   131     1   131 0.98 Protein of unknown function (DUF1434)
DUF1479              PF07350.7    416 seq1300_BIOID38935   -            421  5.6e-145  482.8   0.0   1   1  4.9e-149  6.7e-145  482.6   0.0     5   416    16   419     9   419 0.99 Protein of unknown function (DUF1479)
Hep_Hag              PF05658.9     28 seq1302_BIOID38935   -            391   3.4e-21   74.3  64.7   1   3   3.7e-10   2.5e-06   27.3   9.3     1    27    46    72    46    73 0.97 Hep_Hag
Hep_Hag              PF05658.9     28 seq1302_BIOID38935   -            391   3.4e-21   74.3  64.7   2   3   1.4e-09   9.7e-06   25.4   4.9     1    28   206   233   206   233 0.96 Hep_Hag
Hep_Hag              PF05658.9     28 seq1302_BIOID38935   -            391   3.4e-21   74.3  64.7   3   3   2.5e-10   1.7e-06   27.8   4.5     1    26   344   369   344   369 0.96 Hep_Hag
HIM                  PF05662.9     21 seq1302_BIOID38935   -            391     3e-13   48.7   1.5   1   1   2.9e-13     2e-09   36.7   1.9     1    21   266   286   266   286 0.98 Haemagglutinin
Metallophos_2        PF12850.2    156 seq1303_BIOID38935   -            183   1.6e-26   92.8   0.0   1   1     3e-30   2.1e-26   92.5   0.0     1   152     1   161     1   164 0.88 Calcineurin-like phosphoesterase superfamily domain
Metallophos          PF00149.23   201 seq1303_BIOID38935   -            183   1.1e-12   47.7   0.3   1   1   2.1e-14   1.4e-10   40.8   0.2     1   201     1   130     1   130 0.84 Calcineurin-like phosphoesterase
Molybdopterin        PF00384.17   432 seq1304_BIOID38935   -            814  9.8e-114  380.3   0.0   1   1  2.6e-117  1.2e-113  380.0   0.0     1   432   119   576   119   576 0.96 Molybdopterin oxidoreductase
Molydop_binding      PF01568.16   109 seq1304_BIOID38935   -            814   3.2e-29  100.8   0.0   1   1   1.7e-32   7.7e-29   99.5   0.0     1   107   695   806   695   808 0.97 Molydopterin dinucleotide binding domain
Molybdop_Fe4S4       PF04879.11    55 seq1304_BIOID38935   -            814   8.6e-18   63.7   0.9   1   1   3.4e-21   1.5e-17   62.9   0.6     1    55    56   116    56   116 0.98 Molybdopterin oxidoreductase Fe4S4 domain
Peripla_BP_3         PF13377.1    160 seq1306_BIOID38935   -            332   1.4e-25   90.0   0.0   1   1   4.2e-28   1.1e-24   87.0   0.0     2   146   176   322   175   331 0.90 Periplasmic binding protein-like domain
Peripla_BP_1         PF00532.16   279 seq1306_BIOID38935   -            332   2.5e-23   82.5   0.1   1   1   1.7e-26   4.5e-23   81.7   0.1    13   267    77   321    62   330 0.89 Periplasmic binding proteins and sugar binding domain of LacI family
LacI                 PF00356.16    46 seq1306_BIOID38935   -            332   6.6e-22   76.7   0.4   1   1   4.6e-25   1.2e-21   75.8   0.3     1    46     4    49     4    49 0.99 Bacterial regulatory proteins, lacI family
Peripla_BP_4         PF13407.1    258 seq1306_BIOID38935   -            332   2.4e-17   63.0   0.0   1   1   1.6e-20   4.5e-17   62.1   0.0     7   257    74   317    69   318 0.93 Periplasmic binding protein domain
HTH_18               PF12833.2     81 seq1307_BIOID38935   -            118   6.2e-24   83.7   1.3   1   1   6.5e-27   4.5e-23   81.0   0.4     6    80    41   114    37   115 0.96 Helix-turn-helix domain
HTH_AraC             PF00165.18    42 seq1307_BIOID38935   -            118   1.1e-14   53.6   0.2   1   1     1e-12   7.1e-09   35.1   0.0     6    41    77   113    75   113 0.93 Bacterial regulatory helix-turn-helix proteins, AraC family
Na_Ca_ex             PF01699.19   139 seq1309_BIOID38935   -            395   2.5e-08   33.4  11.9   1   1   1.8e-12   2.5e-08   33.4   8.2     3   138   263   392   261   393 0.78 Sodium/calcium exchanger protein
UspB                 PF10625.4    107 seq1310_BIOID38935   -            111   2.6e-52  174.9   0.8   1   1   2.2e-56     3e-52  174.7   0.6     1   107     1   107     1   107 0.99 Universal stress protein B (UspB)
DNA_pol3_theta       PF06440.6     75 seq1312_BIOID38935   -             82   1.8e-38  129.8   0.3   1   1   1.5e-42   2.1e-38  129.6   0.2     3    74     9    80     7    81 0.97 DNA polymerase III, theta subunit
Phage_integrase      PF00589.17   173 seq1313_BIOID38935   -            298   1.8e-53  180.6   0.1   1   1   3.9e-57   2.7e-53  180.0   0.0     3   172   113   285   111   286 0.97 Phage integrase family
Phage_integr_N       PF02899.12    84 seq1313_BIOID38935   -            298     2e-24   85.4   2.3   1   1     3e-28     2e-24   85.4   1.6     1    84     8    90     8    90 0.99 Phage integrase, N-terminal SAM-like domain
NUDIX                PF00293.23   135 seq1315_BIOID38935   -            180   5.4e-17   61.5   0.3   1   1   7.2e-21   9.8e-17   60.7   0.2     1   125    36   155    36   165 0.83 NUDIX domain
Ribosomal_L13        PF00572.13   128 seq1316_BIOID38935   -            142   4.3e-55  185.0   0.3   1   1   3.6e-59   4.9e-55  184.9   0.2     1   127    15   141    15   142 0.99 Ribosomal protein L13
YadA                 PF03895.10    78 seq1321_BIOID38935   -            184   2.5e-25   88.1  10.1   1   1   5.4e-29   2.5e-25   88.1   7.0     2    78   107   184   106   184 0.98 YadA-like C-terminal region
HIM                  PF05662.9     21 seq1321_BIOID38935   -            184   2.3e-19   68.1  12.1   1   2   8.3e-15   3.8e-11   42.1   1.8     1    21     8    28     8    28 0.98 Haemagglutinin
HIM                  PF05662.9     21 seq1321_BIOID38935   -            184   2.3e-19   68.1  12.1   2   2   2.7e-11   1.2e-07   31.0   1.5     1    21    61    81    61    81 0.96 Haemagglutinin
CN_hydrolase         PF00795.17   184 seq1322_BIOID38935   -            218   3.5e-14   52.4   0.0   1   1   3.4e-18   4.6e-14   52.0   0.0     1   119     5   114     5   151 0.91 Carbon-nitrogen hydrolase
Ribosomal_S9         PF00380.14   121 seq1325_BIOID38935   -            130   1.4e-47  160.8   2.1   1   1   1.1e-51   1.5e-47  160.6   1.5     1   121    10   130    10   130 1.00 Ribosomal protein S9/S16
Pro_isomerase        PF00160.16   155 seq1326_BIOID38935   -            164   1.7e-46  158.1   1.4   1   1   1.4e-50   1.9e-46  157.9   1.0     2   155     2   162     1   162 0.88 Cyclophilin type peptidyl-prolyl cis-trans isomerase/CLD
RNA_ligase           PF09414.5    184 seq1327_BIOID38935   -            235   1.1e-06   28.3   0.0   1   1   2.1e-10   2.8e-06   27.1   0.0     3   182    39   203    37   205 0.80 RNA ligase
Thioredoxin_2        PF13098.1    112 seq1329_BIOID38935   -            236   1.4e-24   86.3   0.0   1   1   7.2e-28   2.5e-24   85.5   0.0     3   112   104   226   101   226 0.74 Thioredoxin-like domain
DsbC_N               PF10411.4     57 seq1329_BIOID38935   -            236   7.4e-17   60.2   0.1   1   1   5.4e-20   1.8e-16   58.9   0.0     1    56    25    77    25    78 0.96 Disulfide bond isomerase protein N-terminus
Peripla_BP_4         PF13407.1    258 seq1330_BIOID38935   -            327   1.3e-31  109.7  12.0   1   1   2.4e-35   1.6e-31  109.4   8.3    10   256    40   294    33   300 0.88 Periplasmic binding protein domain
Peripla_BP_1         PF00532.16   279 seq1330_BIOID38935   -            327   3.1e-17   62.5   1.7   1   1   6.1e-21   4.1e-17   62.1   1.2     3   279    32   312    30   312 0.82 Periplasmic binding proteins and sugar binding domain of LacI family
Metallophos_2        PF12850.2    156 seq1331_BIOID38935   -            240   2.3e-13   50.1   0.0   1   1   6.4e-17   4.4e-13   49.2   0.0     1   125     1   203     1   217 0.82 Calcineurin-like phosphoesterase superfamily domain
Metallophos          PF00149.23   201 seq1331_BIOID38935   -            240   1.8e-11   43.7   0.0   1   1   1.5e-14     1e-10   41.2   0.0     3   201     3   199     1   199 0.95 Calcineurin-like phosphoesterase
RNase_T              PF00929.19   164 seq1332_BIOID38935   -            220     4e-18   66.1   0.0   1   1   7.2e-22   9.8e-18   64.8   0.0     2   164     4   147     3   147 0.91 Exonuclease
AAA_33               PF13671.1    143 seq1337_BIOID38935   -            370   7.2e-26   90.6   0.1   1   1   2.6e-29   1.2e-25   89.9   0.0     1   143   226   355   226   355 0.94 AAA domain
KTI12                PF08433.5    270 seq1337_BIOID38935   -            370   1.2e-05   24.5   0.0   1   1   5.1e-09   2.3e-05   23.6   0.0     4   143   227   358   225   361 0.89 Chromatin associated protein KTI12
GST_N_3              PF13417.1     75 seq1338_BIOID38935   -            212     2e-20   72.6   0.1   1   1   1.4e-23   3.8e-20   71.7   0.0     1    75    13    87    13    87 0.98 Glutathione S-transferase, N-terminal domain
GST_N                PF02798.15    76 seq1338_BIOID38935   -            212     2e-17   62.9   0.0   1   1   4.2e-20   1.1e-16   60.5   0.0     2    76    10    81     9    81 0.95 Glutathione S-transferase, N-terminal domain
GST_N_2              PF13409.1     70 seq1338_BIOID38935   -            212   4.3e-14   52.1   0.1   1   1   3.6e-17   9.8e-14   51.0   0.0     4    69    21    81    19    82 0.93 Glutathione S-transferase, N-terminal domain
GST_C                PF00043.20    95 seq1338_BIOID38935   -            212     6e-11   42.0   0.0   1   1   3.3e-14     9e-11   41.5   0.0     2    95   102   194   101   194 0.93 Glutathione S-transferase, C-terminal domain
GST_C_2              PF13410.1     69 seq1338_BIOID38935   -            212   3.1e-09   36.4   0.0   1   1   2.4e-12   6.6e-09   35.4   0.0     3    53   124   174   109   189 0.85 Glutathione S-transferase, C-terminal domain
Lactate_perm         PF02652.9    522 seq1339_BIOID38935   -            560  8.5e-234  776.7  41.4   1   1    7e-238  9.6e-234  776.5  28.7     1   522    25   551    25   551 0.99 L-lactate permease
DnaJ                 PF00226.26    64 seq1341_BIOID38935   -            271   2.8e-14   52.4   0.2   1   1   7.4e-18     5e-14   51.6   0.1     4    56   208   266   205   269 0.94 DnaJ domain
TerB                 PF05099.8    140 seq1341_BIOID38935   -            271   2.9e-09   36.6   0.6   1   1   4.2e-13   2.9e-09   36.6   0.4    15   137    45   170    33   173 0.89 Tellurite resistance protein TerB
PagP                 PF07017.6    147 seq1343_BIOID38935   -            186   4.1e-75  249.8   5.4   1   1   3.7e-79   5.1e-75  249.5   3.7     1   147    36   183    36   183 0.99 Antimicrobial peptide resistance and lipid A acylation protein PagP
Ldr_toxin            PF13940.1     35 seq1347_BIOID38935   -             44   4.4e-23   80.6   5.0   1   1   3.7e-27   5.1e-23   80.4   3.5     1    35    10    44    10    44 1.00 Toxin Ldr, type I toxin-antitoxin system
DHH                  PF01368.15   137 seq1349_BIOID38935   -            577   5.2e-19   68.1   0.0   1   1   1.1e-22   7.6e-19   67.6   0.0     3   137    69   234    67   234 0.88 DHH family
DHHA1                PF02272.14    68 seq1349_BIOID38935   -            577   1.1e-15   56.9   0.0   1   1     3e-19   2.1e-15   56.0   0.0     1    66   382   449   382   451 0.94 DHHA1 domain
Ribosomal_L34        PF00468.12    44 seq1352_BIOID38935   -             46   5.1e-25   86.7  10.1   1   1   4.1e-29   5.5e-25   86.6   7.0     1    44     1    44     1    44 0.99 Ribosomal protein L34
AIRC                 PF00731.15   150 seq1354_BIOID38935   -            169   3.6e-66  220.9   1.9   1   1     3e-70   4.1e-66  220.7   1.3     2   150     9   159     8   159 0.99 AIR carboxylase
SspB                 PF04386.8    155 seq1356_BIOID38935   -            165   2.8e-47  160.0   0.0   1   1   2.6e-51   3.5e-47  159.7   0.0     5   155     8   165     5   165 0.91 Stringent starvation protein B
Ribonuclease_P       PF00825.13   111 seq1357_BIOID38935   -            108   2.9e-29  101.0   0.3   1   1   2.3e-33   3.2e-29  100.9   0.2     9   109     3   100     1   102 0.97 Ribonuclease P
ABC_tran             PF00005.22   118 seq1359_BIOID38935   -            503   8.3e-35  119.5   0.0   1   2   5.6e-20   1.9e-16   60.3   0.0     1   118    50   178    50   178 0.88 ABC transporter
ABC_tran             PF00005.22   118 seq1359_BIOID38935   -            503   8.3e-35  119.5   0.0   2   2   5.1e-19   1.7e-15   57.2   0.0     1   117   302   432   302   433 0.89 ABC transporter
Fer4_11              PF13247.1     99 seq1362_BIOID38935   -            205   4.6e-32  109.7  10.9   1   1     3e-35   4.6e-32  109.7   7.5     3    97    60   153    58   155 0.97 4Fe-4S dicluster domain
Fer4_7               PF12838.2     52 seq1362_BIOID38935   -            205   3.9e-13   49.4  26.7   1   1   9.8e-11   1.5e-07   31.5   5.9     2    50    99   147    98   157 0.89 4Fe-4S dicluster domain
Fer4_2               PF12797.2     22 seq1362_BIOID38935   -            205   4.1e-13   48.3  31.6   1   1   6.2e-10   9.5e-07   28.2   0.6     2    20     6    24     5    33 0.89 4Fe-4S binding domain
Fer4                 PF00037.22    24 seq1362_BIOID38935   -            205   5.6e-13   47.7  34.4   1   1   7.7e-11   1.2e-07   30.9   3.3     1    23    92   114    92   115 0.94 4Fe-4S binding domain
Fer4_9               PF13187.1     55 seq1362_BIOID38935   -            205   2.7e-12   46.6  26.8   1   1   2.3e-10   3.6e-07   30.2   7.6     2    53    99   148    98   150 0.95 4Fe-4S dicluster domain
Fer4_6               PF12837.2     24 seq1362_BIOID38935   -            205   7.7e-11   41.2  39.9   1   1   2.7e-09   4.2e-06   26.2   3.2     1    23    91   113    91   114 0.95 4Fe-4S binding domain
Fer4_4               PF12800.2     17 seq1362_BIOID38935   -            205   1.9e-08   33.8  35.8   1   3   1.6e-05     0.025   14.7   1.8     1    15    11    25    11    31 0.91 4Fe-4S binding domain
Fer4_4               PF12800.2     17 seq1362_BIOID38935   -            205   1.9e-08   33.8  35.8   2   3   8.3e-05      0.13   12.5   1.9     2    16    65    81    64    85 0.86 4Fe-4S binding domain
Fer4_4               PF12800.2     17 seq1362_BIOID38935   -            205   1.9e-08   33.8  35.8   3   3   2.6e-07    0.0004   20.3   2.0     2    17    97   112    96   112 0.91 4Fe-4S binding domain
Fer4_3               PF12798.2     15 seq1362_BIOID38935   -            205   9.2e-07   28.8  40.4   1   2   8.7e-06     0.013   15.8   4.2     1    15    67    83    67    83 0.98 4Fe-4S binding domain
Fer4_3               PF12798.2     15 seq1362_BIOID38935   -            205   9.2e-07   28.8  40.4   2   2     4e-05     0.061   13.7   1.6     1    13   126   147   126   149 0.94 4Fe-4S binding domain
Ldr_toxin            PF13940.1     35 seq1363_BIOID38935   -             44   6.8e-23   80.0   5.5   1   1   5.6e-27   7.7e-23   79.8   3.8     1    35    10    44    10    44 1.00 Toxin Ldr, type I toxin-antitoxin system
LPAM_2               PF13627.1     24 seq1365_BIOID38935   -             67   1.6e-08   33.8   3.3   1   1   1.6e-12   2.1e-08   33.4   2.3     1    24     6    29     6    29 0.94 Prokaryotic lipoprotein-attachment site
HI0933_like          PF03486.9    409 seq1366_BIOID38935   -            400  1.5e-155  517.5   0.0   1   1  8.7e-159  1.7e-155  517.4   0.0     2   408     5   392     4   393 0.98 HI0933-like protein
Pyr_redox_3          PF13738.1    203 seq1366_BIOID38935   -            400     1e-11   45.1   0.0   1   1   1.4e-14   2.7e-11   43.7   0.0     1   141     7   166     7   189 0.71 Pyridine nucleotide-disulphide oxidoreductase
FAD_binding_2        PF00890.19   421 seq1366_BIOID38935   -            400   2.4e-10   39.7   2.8   1   1   6.2e-10   1.2e-06   27.5   0.2     1    45     5    49     5    56 0.94 FAD binding domain
Pyr_redox_2          PF07992.9    200 seq1366_BIOID38935   -            400   8.3e-09   35.4   0.0   1   1   2.4e-11   4.6e-08   33.0   0.0     1   129     5   167     5   372 0.63 Pyridine nucleotide-disulphide oxidoreductase
NAD_binding_8        PF13450.1     68 seq1366_BIOID38935   -            400   2.2e-05   24.2   1.1   1   1   2.5e-08   4.8e-05   23.1   0.8     1    32     8    39     8    50 0.95 NAD(P)-binding Rossmann-like domain
CSD                  PF00313.17    66 seq1369_BIOID38935   -             69   5.2e-34  115.7   0.7   1   1   8.2e-38   5.6e-34  115.6   0.5     2    65     5    68     4    69 0.97 'Cold-shock' DNA-binding domain
OB_RNB               PF08206.6     58 seq1369_BIOID38935   -             69   1.2e-05   24.6   0.3   1   1   2.5e-09   1.7e-05   24.1   0.2     7    30    14    37     6    67 0.82 Ribonuclease B OB domain
DAP_epimerase        PF01678.14   121 seq1374_BIOID38935   -            275   1.3e-77  257.4   0.7   1   2   1.8e-43   1.2e-39  134.8   0.0     1   120     4   124     4   125 0.98 Diaminopimelate epimerase
DAP_epimerase        PF01678.14   121 seq1374_BIOID38935   -            275   1.3e-77  257.4   0.7   2   2   2.5e-39   1.7e-35  121.4   0.1     2   121   153   268   152   268 0.97 Diaminopimelate epimerase
PhzC-PhzF            PF02567.11   282 seq1374_BIOID38935   -            275   3.6e-05   23.0   0.0   1   1   7.7e-09   5.2e-05   22.5   0.0    45   224    51   224    46   229 0.86 Phenazine biosynthesis-like protein
Aminotran_3          PF00202.16   339 seq1375_BIOID38935   -            406  5.1e-112  373.9   0.0   1   1  9.1e-116  6.2e-112  373.6   0.0     3   337    26   343    24   345 0.99 Aminotransferase class-III
Aminotran_1_2        PF00155.16   363 seq1375_BIOID38935   -            406   5.9e-06   25.3   0.0   1   1   1.1e-09   7.6e-06   24.9   0.0    61   327    78   361    47   393 0.68 Aminotransferase class I and II
ATP-grasp            PF02222.17   172 seq1376_BIOID38935   -            355   1.6e-56  190.2   0.0   1   1     3e-60   2.1e-56  189.8   0.0     2   171    88   253    86   254 0.97 ATP-grasp domain
ATP-grasp_4          PF13535.1    184 seq1376_BIOID38935   -            355   5.4e-10   39.2   0.0   1   1   1.6e-13   1.1e-09   38.2   0.0     4   179    79   243    76   248 0.85 ATP-grasp domain
FdhD-NarQ            PF02634.10   236 seq1378_BIOID38935   -            277   7.6e-73  244.7   0.0   1   1   6.6e-77     9e-73  244.4   0.0     1   235    38   275    38   276 0.92 FdhD/NarQ family
YkuD                 PF03734.9    146 seq1380_BIOID38935   -            306   1.6e-17   63.9   0.0   1   1     2e-21   2.8e-17   63.2   0.0     4   144   101   231    98   238 0.79 L,D-transpeptidase catalytic domain
60KD_IMP             PF02096.15   196 seq1382_BIOID38935   -            548   3.4e-67  225.7  14.3   1   1   2.5e-71   3.4e-67  225.7   9.9     1   193   352   533   352   536 0.94 60Kd inner membrane protein
DmsC                 PF04976.7    276 seq1384_BIOID38935   -            308  8.2e-117  389.2  22.7   1   1  6.8e-121  9.3e-117  389.0  15.8     1   276    22   298    22   298 1.00 DMSO reductase anchor subunit (DmsC)
MTS_N                PF08468.6    155 seq1386_BIOID38935   -            343     4e-62  208.5   0.0   1   1   4.5e-65   5.6e-62  208.0   0.0     1   155     8   162     8   162 1.00 Methyltransferase small domain N-terminal
MTS                  PF05175.9    170 seq1386_BIOID38935   -            343   3.9e-61  205.2   0.0   1   1   5.1e-64   6.3e-61  204.5   0.0     2   170   167   333   166   333 0.99 Methyltransferase small domain
Methyltransf_26      PF13659.1    117 seq1386_BIOID38935   -            343   4.5e-13   49.1   1.0   1   1   4.9e-16   6.1e-13   48.7   0.1     2   111   198   299   197   305 0.85 Methyltransferase domain
Methyltransf_31      PF13847.1    152 seq1386_BIOID38935   -            343     1e-12   47.8   0.0   1   1   1.2e-15   1.5e-12   47.2   0.0     4   111   197   304   194   338 0.88 Methyltransferase domain
Methyltransf_18      PF12847.2    112 seq1386_BIOID38935   -            343   1.4e-10   41.6   0.0   1   1   2.4e-13     3e-10   40.5   0.0     3   109   198   301   196   304 0.84 Methyltransferase domain
PrmA                 PF06325.8    295 seq1386_BIOID38935   -            343   4.9e-09   35.6   0.0   1   1   6.1e-12   7.6e-09   34.9   0.0   161   232   196   268   185   269 0.85 Ribosomal protein L11 methyltransferase (PrmA)
Methyltransf_12      PF08242.7     99 seq1386_BIOID38935   -            343   1.4e-08   34.9   0.0   1   1   2.7e-11   3.4e-08   33.7   0.0     1    99   201   299   201   299 0.89 Methyltransferase domain
Methyltransf_11      PF08241.7     95 seq1386_BIOID38935   -            343   1.2e-07   31.9   0.0   1   1   1.9e-10   2.4e-07   31.0   0.0     1    94   201   300   201   301 0.88 Methyltransferase domain
Methyltransf_25      PF13649.1    101 seq1386_BIOID38935   -            343     1e-06   28.9   0.1   1   1   4.2e-09   5.2e-06   26.6   0.0     1   101   200   297   200   297 0.82 Methyltransferase domain
FmrO                 PF07091.6    251 seq1386_BIOID38935   -            343   1.4e-05   24.1   0.0   1   1   1.7e-08   2.1e-05   23.5   0.0   107   168   198   259   187   266 0.91 Ribosomal RNA methyltransferase (FmrO)
CN_hydrolase         PF00795.17   184 seq1387_BIOID38935   -            262   3.5e-21   75.2   0.1   1   1   3.5e-25   4.8e-21   74.8   0.0     6   184     7   172     2   172 0.85 Carbon-nitrogen hydrolase
FCD                  PF07729.7    125 seq1388_BIOID38935   -            258   3.1e-23   82.3   2.7   1   1   4.6e-27   3.1e-23   82.3   1.9     1   124   100   223   100   224 0.90 FCD domain
GntR                 PF00392.16    64 seq1388_BIOID38935   -            258   2.1e-22   78.2   0.4   1   1   6.1e-26   4.2e-22   77.2   0.3     1    64     8    71     8    71 0.98 Bacterial regulatory proteins, gntR family
DUF484               PF04340.7    225 seq1390_BIOID38935   -            235   1.1e-89  299.6   0.4   1   1   9.5e-94   1.3e-89  299.4   0.3     1   224    10   232    10   233 0.99 Protein of unknown function, DUF484
DUF3829              PF12889.2    277 seq1393_BIOID38935   -            351   3.6e-79  265.7  10.9   1   1   3.1e-83   4.2e-79  265.4   7.6     2   277    71   351    70   351 0.97 Protein of unknown function (DUF3829)
BPD_transp_2         PF02653.11   267 seq1396_BIOID38935   -            340   1.4e-43  148.6  43.9   1   1     1e-47   1.4e-43  148.6  30.4     3   267    62   325    60   325 0.94 Branched-chain amino acid transport system / permease component
AstA                 PF04958.7    342 seq1397_BIOID38935   -            344  1.6e-142  473.8   0.0   1   1  1.3e-146  1.8e-142  473.6   0.0     1   341     1   336     1   337 0.98 Arginine N-succinyltransferase beta subunit
RF-1                 PF00472.15   114 seq1399_BIOID38935   -            293   5.1e-40  135.6   1.0   1   1   1.2e-43     8e-40  135.0   0.7     2   114   154   265   153   265 0.98 RF-1 domain
PCRF                 PF03462.13   116 seq1399_BIOID38935   -            293   1.2e-34  118.4   1.8   1   1   1.7e-38   1.2e-34  118.4   1.2     5   116    16   123    13   123 0.96 PCRF domain
FMN_dh               PF01070.13   357 seq1400_BIOID38935   -            396  1.7e-124  415.1   0.0   1   1  6.9e-128  2.3e-124  414.7   0.0     1   355    13   375    13   377 0.96 FMN-dependent dehydrogenase
NMO                  PF03060.10   330 seq1400_BIOID38935   -            396   2.7e-05   23.3   2.7   1   1   1.1e-08   3.9e-05   22.8   1.9   138   225   248   335   244   373 0.87 Nitronate monooxygenase
Pyr_redox_2          PF07992.9    200 seq1401_BIOID38935   -            450   7.3e-35  120.5   6.6   1   1   5.1e-36     7e-33  114.0   4.6     2   198    15   305    14   307 0.95 Pyridine nucleotide-disulphide oxidoreductase
Pyr_redox_dim        PF02852.17   110 seq1401_BIOID38935   -            450   3.8e-29  100.8   0.0   1   1   5.8e-32   7.9e-29   99.7   0.0     1   107   337   443   337   446 0.98 Pyridine nucleotide-disulphide oxidoreductase, dimerisation domain
Pyr_redox            PF00070.22    80 seq1401_BIOID38935   -            450   1.7e-23   82.7   1.1   1   1     1e-23   1.4e-20   73.3   0.0     1    78   169   244   169   247 0.95 Pyridine nucleotide-disulphide oxidoreductase
3HCDH_N              PF02737.13   180 seq1401_BIOID38935   -            450   2.4e-09   37.0   0.6   1   1   6.5e-08   8.8e-05   22.1   0.0     2    75   170   242   169   258 0.79 3-hydroxyacyl-CoA dehydrogenase, NAD binding domain
MttA_Hcf106          PF02416.11    53 seq1403_BIOID38935   -             67   1.7e-12   46.1   0.4   1   1   1.4e-16   1.9e-12   46.0   0.2     1    48     4    51     4    62 0.92 mttA/Hcf106 family
Phage_integrase      PF00589.17   173 seq1404_BIOID38935   -            298   4.8e-50  169.4   0.0   1   1   1.7e-53   7.7e-50  168.8   0.0     3   172   114   281   112   282 0.97 Phage integrase family
Phage_integr_N       PF02899.12    84 seq1404_BIOID38935   -            298   2.2e-27   94.8   0.9   1   1   1.2e-30   5.5e-27   93.6   0.7     1    83     8    90     8    91 0.98 Phage integrase, N-terminal SAM-like domain
FCD                  PF07729.7    125 seq1410_BIOID38935   -            263   3.3e-22   79.0   7.4   1   1   4.8e-26   3.3e-22   79.0   5.1     3   124   125   246   123   247 0.94 FCD domain
GntR                 PF00392.16    64 seq1410_BIOID38935   -            263   4.7e-21   73.8   0.9   1   1   1.2e-24     8e-21   73.1   0.6     1    64    32    95    32    95 0.97 Bacterial regulatory proteins, gntR family
TrmE_N               PF10396.4    114 seq1411_BIOID38935   -            454   2.6e-43  146.4   0.0   1   1   3.9e-46   7.6e-43  144.9   0.0     1   114     6   120     6   120 0.99 GTP-binding protein TrmE N-terminus
GTPase_Cys_C         PF12631.2     73 seq1411_BIOID38935   -            454   1.5e-22   79.6   2.9   1   1   1.5e-25     3e-22   78.6   0.2     3    73   381   451   379   451 0.98 Catalytic cysteine-containing C-terminus of GTPase, MnmE
MMR_HSR1             PF01926.18   114 seq1411_BIOID38935   -            454   3.9e-22   78.2   0.0   1   1   4.7e-25   9.1e-22   77.1   0.0     1   114   218   336   218   336 0.77 50S ribosome-binding GTPase
Miro                 PF08477.8    119 seq1411_BIOID38935   -            454   3.6e-11   43.4   0.0   1   1   5.6e-14   1.1e-10   41.9   0.0     1   119   218   338   218   338 0.85 Miro-like protein
FeoB_N               PF02421.13   189 seq1411_BIOID38935   -            454   1.3e-08   34.2   0.0   1   1   2.4e-10   4.7e-07   29.0   0.0     2    89   218   306   217   311 0.84 Ferrous iron transport protein B
MFS_1                PF07690.11   354 seq1414_BIOID38935   -            382   3.2e-28   98.3  52.3   1   2   3.2e-19   2.2e-15   56.1  19.3     2   238    12   230    11   233 0.79 Major Facilitator Superfamily
MFS_1                PF07690.11   354 seq1414_BIOID38935   -            382   3.2e-28   98.3  52.3   2   2     1e-17   6.8e-14   51.2  13.5     6   174   210   371   206   381 0.89 Major Facilitator Superfamily
Sugar_tr             PF00083.19   451 seq1414_BIOID38935   -            382     2e-07   29.8  17.3   1   1   2.9e-11     2e-07   29.8  12.0    44   176    39   167    16   183 0.85 Sugar (and other) transporter
ADH_N                PF08240.7    109 seq1415_BIOID38935   -            364   1.3e-29  101.9   0.7   1   1   3.7e-33   2.5e-29  101.0   0.5     2   107    39   153    38   155 0.92 Alcohol dehydrogenase GroES-like domain
ADH_zinc_N           PF00107.21   130 seq1415_BIOID38935   -            364   1.6e-26   92.2   0.2   1   1   3.7e-30   2.5e-26   91.6   0.1     1   129   196   324   196   325 0.95 Zinc-binding dehydrogenase
tRNA-synt_2          PF00152.15   335 seq1416_BIOID38935   -            505   2.1e-98  329.0   0.5   1   1    6e-102   2.7e-98  328.7   0.4     2   334   163   502   162   503 0.91 tRNA synthetases class II (D, K and N)
tRNA_anti            PF01336.20    76 seq1416_BIOID38935   -            505   4.9e-15   55.0   0.0   1   1     2e-18   9.2e-15   54.1   0.0     1    76    68   146    68   146 0.98 OB-fold nucleic acid binding domain
Aldedh               PF00171.17   462 seq1417_BIOID38935   -            492  4.9e-113  377.7   0.0   1   1  4.4e-117    6e-113  377.4   0.0    10   449    18   455     9   464 0.95 Aldehyde dehydrogenase family
HAD_2                PF13419.1    176 seq1420_BIOID38935   -            238   8.5e-20   71.6   0.1   1   1   2.4e-23   1.1e-19   71.2   0.0     1   176    13   207    13   207 0.76 Haloacid dehalogenase-like hydrolase
Hydrolase_like       PF13242.1     75 seq1420_BIOID38935   -            238   4.5e-09   35.7   0.0   1   1   2.2e-12   9.9e-09   34.6   0.0     2    50   161   209   160   223 0.93 HAD-hyrolase-like
Hydrolase            PF00702.21   204 seq1420_BIOID38935   -            238   1.3e-08   35.4   0.0   1   1   4.1e-12   1.9e-08   34.9   0.0     1   202    10   199    10   201 0.71 haloacid dehalogenase-like hydrolase
FhuF                 PF06276.7    163 seq1422_BIOID38935   -            262   1.1e-29  103.3   0.5   1   1   1.6e-33   1.1e-29  103.3   0.4     1   154    93   230    93   239 0.91 Ferric iron reductase FhuF-like transporter
FhuF_C               PF11575.3     22 seq1422_BIOID38935   -            262   7.2e-08   31.7   6.5   1   1   1.8e-11   1.2e-07   31.0   4.5     1    22   241   262   241   262 0.96 FhuF 2Fe-2S C-terminal domain
DUF4049              PF13258.1    318 seq1424_BIOID38935   -            557  1.1e-177  589.5   7.0   1   1  1.2e-181  1.7e-177  588.9   4.8     1   318   230   554   230   554 0.99 Domain of unknown function (DUF4049)
SpoU_methylase       PF00588.14   142 seq1425_BIOID38935   -            157   3.6e-34  117.5   0.0   1   1     3e-38   4.1e-34  117.3   0.0     1   142     1   142     1   142 0.95 SpoU rRNA Methylase family
DHDPS                PF00701.17   289 seq1426_BIOID38935   -            297  2.1e-107  357.9   0.0   1   1  1.8e-111  2.4e-107  357.7   0.0     2   289     5   293     4   293 0.99 Dihydrodipicolinate synthetase family
DUF1471              PF07338.8     56 seq1429_BIOID38935   -             82     4e-09   35.8   0.2   1   1   3.9e-13   5.4e-09   35.4   0.1     7    56    34    82    32    82 0.97 Protein of unknown function (DUF1471)
DUF417               PF04224.7    175 seq1431_BIOID38935   -            197   1.8e-78  261.7   0.1   1   1   1.5e-82   2.1e-78  261.5   0.1     1   175     2   182     2   182 0.99 Protein of unknown function, DUF417
UvrD_C               PF13361.1    319 seq1432_BIOID38935   -            738     2e-99  332.9   0.0   1   1  1.2e-102   2.7e-99  332.5   0.0     1   318   295   634   295   635 0.98 UvrD-like helicase C-terminal domain
UvrD-helicase        PF00580.16   315 seq1432_BIOID38935   -            738   2.2e-76  257.0   0.0   1   1   2.7e-79   6.1e-76  255.6   0.0     1   314    28   289    28   290 0.98 UvrD/REP helicase N-terminal domain
AAA_19               PF13245.1     76 seq1432_BIOID38935   -            738   5.4e-14   51.5   0.1   1   1   8.5e-17   1.9e-13   49.8   0.1     1    75    34   111    34   112 0.85 Part of AAA domain
UvrD_C_2             PF13538.1    104 seq1432_BIOID38935   -            738   1.1e-10   41.4   0.0   1   1   1.1e-13   2.6e-10   40.2   0.0    54   103   561   630   509   631 0.77 Family description
Sulfatase            PF00884.18   379 seq1433_BIOID38935   -            527   8.9e-47  159.7   1.4   1   1   8.5e-51   1.2e-46  159.4   1.0     1   308   217   486   217   524 0.88 Sulfatase
AA_permease_2        PF13520.1    426 seq1434_BIOID38935   -            540   1.9e-42  145.2  47.0   1   1   3.9e-46   2.7e-42  144.6  32.6     2   422    75   515    74   526 0.85 Amino acid permease
AA_permease          PF00324.16   479 seq1434_BIOID38935   -            540   1.2e-15   56.7  40.4   1   1   2.4e-19   1.7e-15   56.2  28.0    28   446    99   513    76   536 0.76 Amino acid permease
Aldose_epim          PF01263.15   301 seq1435_BIOID38935   -            290   6.3e-49  166.6   0.0   1   1   5.1e-53     7e-49  166.4   0.0     2   300     3   285     2   286 0.92 Aldose 1-epimerase
ATP-grasp            PF02222.17   172 seq1436_BIOID38935   -            392   3.5e-56  189.1   0.0   1   1     2e-59   5.5e-56  188.4   0.0     2   171   123   294   122   295 0.98 ATP-grasp domain
ATP-grasp_4          PF13535.1    184 seq1436_BIOID38935   -            392   5.7e-19   68.4   0.0   1   1   4.3e-22   1.2e-18   67.4   0.0    10   179   120   284   110   289 0.86 ATP-grasp domain
Dala_Dala_lig_C      PF07478.8    203 seq1436_BIOID38935   -            392   4.7e-08   32.5   0.0   1   1   1.8e-10     5e-07   29.2   0.0    23   175   139   284   113   295 0.76 D-ala D-ala ligase C-terminus
ATP-grasp_3          PF02655.9    161 seq1436_BIOID38935   -            392   3.3e-07   30.2   0.0   1   1   3.7e-10     1e-06   28.6   0.0     9   159   118   285   113   287 0.82 ATP-grasp domain
CPSase_L_D2          PF02786.12   211 seq1436_BIOID38935   -            392   2.1e-06   27.0   0.0   1   1   1.3e-09   3.5e-06   26.3   0.0    15    89   126   198   114   218 0.81 Carbamoyl-phosphate synthase L chain, ATP binding domain
AstB                 PF04996.7    440 seq1440_BIOID38935   -            447  8.6e-248  822.2   2.6   1   1  7.5e-252    1e-247  821.9   1.8     1   439     1   441     1   443 1.00 Succinylarginine dihydrolase
DUF412               PF04217.8    143 seq1441_BIOID38935   -            151   9.2e-60  200.4   0.2   1   1   7.6e-64     1e-59  200.3   0.1     1   142    10   149    10   150 0.98 Protein of unknown function, DUF412
MFS_1                PF07690.11   354 seq1442_BIOID38935   -            506   3.5e-38  131.1  60.4   1   2   5.3e-29   3.6e-25   88.3  23.8     2   286    36   298    35   306 0.70 Major Facilitator Superfamily
MFS_1                PF07690.11   354 seq1442_BIOID38935   -            506   3.5e-38  131.1  60.4   2   2   1.3e-15   8.8e-12   44.3  16.6     2   175   291   462   289   500 0.80 Major Facilitator Superfamily
Sugar_tr             PF00083.19   451 seq1442_BIOID38935   -            506   1.1e-26   93.3  11.4   1   1   1.6e-30   1.1e-26   93.3   7.9     2   197    31   210    30   221 0.91 Sugar (and other) transporter
YfbU                 PF03887.9    166 seq1444_BIOID38935   -            164   4.2e-85  283.2   3.1   1   1   3.4e-89   4.7e-85  283.1   2.1     1   166     1   164     1   164 1.00 YfbU domain
DUF4049              PF13258.1    318 seq1446_BIOID38935   -            540  1.6e-158  526.5   3.6   1   1  1.8e-162  2.4e-158  526.0   2.5     1   318   194   503   194   503 0.99 Domain of unknown function (DUF4049)
HAD_2                PF13419.1    176 seq1448_BIOID38935   -            216   1.4e-22   80.6   0.0   1   1   4.7e-26   1.6e-22   80.4   0.0     2   176     7   181     6   181 0.83 Haloacid dehalogenase-like hydrolase
Hydrolase            PF00702.21   204 seq1448_BIOID38935   -            216   9.7e-19   68.5   0.0   1   1   3.7e-21   1.3e-17   64.9   0.0     2   204     4   175     3   175 0.85 haloacid dehalogenase-like hydrolase
Hydrolase_like       PF13242.1     75 seq1448_BIOID38935   -            216   2.2e-07   30.3   0.0   1   1   2.5e-10   8.6e-07   28.4   0.0     2    49   136   182   135   202 0.93 HAD-hyrolase-like
HAD                  PF12710.2    191 seq1448_BIOID38935   -            216   4.7e-07   30.0   0.0   1   1   1.7e-10   5.7e-07   29.7   0.0     1   138     6   134     6   190 0.61 haloacid dehalogenase-like hydrolase
Transaldolase        PF00923.14   287 seq1450_BIOID38935   -            316  1.8e-102  342.2   0.0   1   1  1.5e-106    2e-102  342.0   0.0     1   285    13   310    13   312 0.94 Transaldolase
HTH_18               PF12833.2     81 seq1451_BIOID38935   -            294     2e-19   69.3   2.0   1   1   5.2e-23   2.4e-19   69.1   0.7     1    81    38   117    38   117 0.96 Helix-turn-helix domain
HTH_AraC             PF00165.18    42 seq1451_BIOID38935   -            294   2.2e-14   52.6   0.2   1   1   6.4e-12   2.9e-08   33.1   0.1     9    42    82   116    78   116 0.92 Bacterial regulatory helix-turn-helix proteins, AraC family
GyrI-like            PF06445.10   155 seq1451_BIOID38935   -            294   3.8e-09   36.6   0.1   1   1   1.4e-12   6.5e-09   35.8   0.1     3   155   139   292   137   292 0.78 GyrI-like small molecule binding domain
AstE_AspA            PF04952.9    292 seq1453_BIOID38935   -            322   1.7e-72  243.6   0.0   1   1   1.4e-76   1.9e-72  243.5   0.0     4   289    45   319    42   322 0.97 Succinylglutamate desuccinylase / Aspartoacylase family
DUF1212              PF06738.7    193 seq1455_BIOID38935   -            274     2e-59  200.2   0.8   1   1   1.4e-63     2e-59  200.2   0.6     1   193    34   225    34   225 0.99 Protein of unknown function (DUF1212)
NanE                 PF04131.9    192 seq1457_BIOID38935   -            229   5.3e-92  305.9   0.5   1   1   4.5e-96   6.2e-92  305.7   0.3     1   192    35   226    35   226 0.99 Putative N-acetylmannosamine-6-phosphate epimerase
LolB                 PF03550.9    157 seq1461_BIOID38935   -            207   4.5e-56  188.6   1.6   1   1   4.4e-60   6.1e-56  188.2   1.1     2   157    49   204    48   204 0.99 Outer membrane lipoprotein LolB
CitMHS               PF03600.11   349 seq1462_BIOID38935   -            610   1.8e-81  273.3   7.4   1   1     3e-78     1e-74  251.1   0.0     3   349    11   558     9   558 0.98 Citrate transporter
TrkA_C               PF02080.16    71 seq1462_BIOID38935   -            610   4.6e-26   90.0   0.7   1   2   1.5e-15   5.1e-12   45.1   0.1     2    64   231   297   230   305 0.90 TrkA-C domain
TrkA_C               PF02080.16    71 seq1462_BIOID38935   -            610   4.6e-26   90.0   0.7   2   2   5.3e-15   1.8e-11   43.3   0.0     1    66   326   392   326   395 0.87 TrkA-C domain
Na_sulph_symp        PF00939.14   471 seq1462_BIOID38935   -            610   1.9e-24   86.2  47.7   1   3   1.8e-08   6.1e-05   21.9   3.2    34   118     9    90     4    92 0.92 Sodium:sulfate symporter transmembrane region
Na_sulph_symp        PF00939.14   471 seq1462_BIOID38935   -            610   1.9e-24   86.2  47.7   2   3   2.9e-10     1e-06   27.8   8.1   341   433    74   163    72   200 0.78 Sodium:sulfate symporter transmembrane region
Na_sulph_symp        PF00939.14   471 seq1462_BIOID38935   -            610   1.9e-24   86.2  47.7   3   3   7.2e-17   2.5e-13   49.6  11.8   277   461   427   604   415   609 0.88 Sodium:sulfate symporter transmembrane region
DctM                 PF06808.7    416 seq1462_BIOID38935   -            610   2.3e-08   32.9  53.4   1   1   1.7e-10   5.8e-07   28.2  16.8   216   411   415   604   401   609 0.77 DctM-like transporters
EamA                 PF00892.15   126 seq1465_BIOID38935   -            295   1.8e-23   82.8  28.6   1   2   6.2e-11   8.4e-07   28.9   6.2     9   124    30   135    22   137 0.86 EamA-like transporter family
EamA                 PF00892.15   126 seq1465_BIOID38935   -            295   1.8e-23   82.8  28.6   2   2   1.7e-20   2.4e-16   59.8   8.1     2   123   159   278   158   281 0.90 EamA-like transporter family
Transketolase_N      PF00456.16   333 seq1467_BIOID38935   -            667  1.5e-168  559.6   0.0   1   1  4.9e-172  2.2e-168  559.1   0.0     2   333     3   333     2   333 1.00 Transketolase, thiamine diphosphate binding domain
Transket_pyr         PF02779.19   178 seq1467_BIOID38935   -            667   5.9e-47  159.3   0.0   1   1   2.4e-50   1.1e-46  158.4   0.0     2   176   353   523   352   525 0.97 Transketolase, pyrimidine binding domain
Transketolase_C      PF02780.15   124 seq1467_BIOID38935   -            667   1.1e-16   60.8   0.0   1   1   6.9e-20   3.1e-16   59.3   0.0     1   124   539   654   539   654 0.86 Transketolase, C-terminal domain
ROK                  PF00480.15   179 seq1468_BIOID38935   -            291   1.2e-54  184.7   0.2   1   1   1.6e-58   2.1e-54  183.9   0.1     1   179     5   183     5   183 0.98 ROK family
DUF3815              PF12821.2    130 seq1469_BIOID38935   -            157   1.1e-29  102.9  11.6   1   1   1.8e-33   1.2e-29  102.7   8.0     1   128    12   147    12   149 0.95 Protein of unknown function (DUF3815)
DUF1212              PF06738.7    193 seq1469_BIOID38935   -            157   1.3e-06   27.9   7.6   1   1   1.9e-10   1.3e-06   27.9   5.3   107   193    14    99     7    99 0.95 Protein of unknown function (DUF1212)
GHMP_kinases_N       PF00288.21    67 seq1470_BIOID38935   -            283   2.5e-10   40.1   0.1   1   1   7.4e-14   5.1e-10   39.1   0.1     1    66    91   148    91   149 0.87 GHMP kinases N terminal domain
GHMP_kinases_C       PF08544.8     85 seq1470_BIOID38935   -            283   9.8e-07   28.7   0.0   1   1     3e-10     2e-06   27.7   0.0    28    81   214   263   191   266 0.83 GHMP kinases C terminal
Ldh_2                PF02615.9    335 seq1471_BIOID38935   -            349  1.3e-139  464.5   0.1   1   1  1.1e-143  1.4e-139  464.3   0.0     1   334     1   333     1   334 0.99 Malate/L-lactate dehydrogenase
Beta_elim_lyase      PF01212.16   290 seq1472_BIOID38935   -            476   1.8e-97  325.8   0.0   1   1  3.1e-101   2.1e-97  325.6   0.0     1   289    54   442    54   443 0.99 Beta-eliminating lyase
LTXXQ                PF07813.7    100 seq1473_BIOID38935   -            161   5.3e-23   81.2  11.4   1   1   7.7e-27   5.3e-23   81.2   7.9     3    99    45   141    43   142 0.97 LTXXQ motif family protein
Metal_resist         PF13801.1    125 seq1473_BIOID38935   -            161   1.8e-10   40.7   8.8   1   1   3.5e-14   2.4e-10   40.3   5.4    14   124    29   136     6   137 0.90 Heavy-metal resistance
Lipoprotein_16       PF03923.8    159 seq1474_BIOID38935   -            192     9e-53  177.7   4.0   1   1   1.5e-56     1e-52  177.5   2.7     1   159    29   188    29   188 0.99 Uncharacterized lipoprotein
LPAM_1               PF08139.7     26 seq1474_BIOID38935   -            192   1.2e-08   34.7   4.2   1   1     3e-12     2e-08   33.9   2.9     7    26     1    20     1    20 0.97 Prokaryotic membrane lipoprotein lipid attachment site
Fer4_11              PF13247.1     99 seq1477_BIOID38935   -            644   2.8e-16   59.1  14.2   1   1   2.6e-19   2.8e-16   59.1   9.9     7    97    58   142    53   144 0.90 4Fe-4S dicluster domain
Fer4_7               PF12838.2     52 seq1477_BIOID38935   -            644   3.4e-12   46.4  49.7   1   1   1.6e-09   1.7e-06   28.2   7.8     2    52    17    77    16    77 0.71 4Fe-4S dicluster domain
Pyr_redox_2          PF07992.9    200 seq1477_BIOID38935   -            644   7.7e-11   42.1   0.0   1   1   3.3e-13   3.4e-10   40.0   0.0     1   198   317   617   317   619 0.87 Pyridine nucleotide-disulphide oxidoreductase
Fer4_9               PF13187.1     55 seq1477_BIOID38935   -            644   1.4e-10   41.1  42.0   1   1   2.2e-09   2.3e-06   27.6   8.3     1    54    91   138    91   139 0.94 4Fe-4S dicluster domain
Pyr_redox            PF00070.22    80 seq1477_BIOID38935   -            644   2.6e-10   40.4   1.3   1   1   4.8e-08     5e-05   23.4   0.1     1    63   317   388   317   393 0.81 Pyridine nucleotide-disulphide oxidoreductase
NAD_binding_8        PF13450.1     68 seq1477_BIOID38935   -            644   7.4e-09   35.4   0.1   1   1   1.9e-11     2e-08   34.0   0.0     1    35   320   354   320   362 0.96 NAD(P)-binding Rossmann-like domain
Fer4_6               PF12837.2     24 seq1477_BIOID38935   -            644   2.2e-08   33.5  55.3   1   1   3.9e-09   4.1e-06   26.3   1.4     2    23    85   106    84   107 0.91 4Fe-4S binding domain
Fer4_10              PF13237.1     52 seq1477_BIOID38935   -            644   1.7e-07   30.7  45.7   1   1   1.7e-09   1.8e-06   27.4   7.2     3    52    86   135    84   135 0.86 4Fe-4S dicluster domain
Fer4                 PF00037.22    24 seq1477_BIOID38935   -            644     1e-06   27.9   3.0   1   1   9.8e-10     1e-06   27.9   2.1     2    23    86   107    85   108 0.90 4Fe-4S binding domain
FAD_binding_3        PF01494.14   356 seq1477_BIOID38935   -            644   6.5e-06   25.3   0.1   1   1   1.6e-08   1.7e-05   23.9   0.1     3    34   317   348   316   350 0.95 FAD binding domain
Thi4                 PF01946.12   230 seq1477_BIOID38935   -            644   1.1e-05   24.6   0.0   1   1     2e-08   2.1e-05   23.6   0.0    19    63   317   361   307   386 0.79 Thi4 family
HI0933_like          PF03486.9    409 seq1477_BIOID38935   -            644   8.3e-06   24.3   0.3   1   1   1.5e-08   1.6e-05   23.4   0.2     2    36   317   351   316   356 0.94 HI0933-like protein
HlyD                 PF00529.15   306 seq1481_BIOID38935   -            355   4.5e-40  137.7  26.1   1   1   1.9e-43   5.1e-40  137.5  18.1     2   306    47   339    46   339 0.97 HlyD family secretion protein
HlyD_2               PF12700.2    328 seq1481_BIOID38935   -            355     2e-19   69.8   2.0   1   1     1e-22   2.8e-19   69.3   1.4    13   239    39   290    37   308 0.79 HlyD family secretion protein
HlyD_3               PF13437.1    105 seq1481_BIOID38935   -            355   5.1e-18   65.2   0.1   1   1   1.8e-16   4.8e-13   49.2   0.0     2    97   214   319   213   326 0.86 HlyD family secretion protein
Biotin_lipoyl_2      PF13533.1     50 seq1481_BIOID38935   -            355     4e-10   39.0   2.9   1   1   1.5e-13     4e-10   39.0   2.0     2    46    47    95    44   110 0.83 Biotin-lipoyl like
Metalloenzyme        PF01676.13   262 seq1486_BIOID38935   -            514  1.1e-100  336.1   0.5   1   1  2.9e-104  1.3e-100  335.8   0.3     1   261     6   507     6   508 0.99 Metalloenzyme superfamily
iPGM_N               PF06415.8    223 seq1486_BIOID38935   -            514   7.1e-89  296.8   0.6   1   1   2.2e-92     1e-88  296.3   0.4     2   223    85   308    84   308 0.99 BPG-independent PGAM N-terminus (iPGM_N)
Phosphodiest         PF01663.17   364 seq1486_BIOID38935   -            514   4.8e-05   22.7   0.0   1   1   1.6e-08   7.3e-05   22.1   0.0   127   246   327   449   264   491 0.72 Type I phosphodiesterase / nucleotide pyrophosphatase
DUF386               PF04074.7    153 seq1488_BIOID38935   -            154   2.5e-54  182.8   0.0   1   1     2e-58   2.7e-54  182.7   0.0     1   152     1   150     1   151 0.99 Domain of unknown function (DUF386)
DUF3521              PF12035.3     35 seq1489_BIOID38935   -             52   8.7e-07   28.5   1.1   1   1     1e-10   1.4e-06   27.8   0.8     1    35    22    47    22    47 0.98 Protein of unknown function (DUF3521)
Ferritin             PF00210.19   142 seq1490_BIOID38935   -            167   2.7e-18   66.0   0.1   1   1   2.3e-22   3.1e-18   65.7   0.1     2   136    31   166    30   167 0.94 Ferritin-like domain
MFS_1                PF07690.11   354 seq1491_BIOID38935   -            491   1.5e-33  115.9  67.7   1   1     3e-36   4.1e-32  111.2  27.2     1   351    17   366    17   368 0.87 Major Facilitator Superfamily
HutD                 PF05962.6    184 seq1492_BIOID38935   -            191     4e-46  156.9   0.0   1   1   3.3e-50   4.5e-46  156.7   0.0     2   184     5   179     4   179 0.91 HutD
Pribosyltran_N       PF13793.1    116 seq1493_BIOID38935   -            337     4e-49  165.0   0.2   1   1   6.8e-51   4.6e-47  158.4   0.0     1   116    26   143    26   143 0.98 N-terminal domain of ribose phosphate pyrophosphokinase
Pribosyltran         PF00156.22   125 seq1493_BIOID38935   -            337   3.9e-16   58.7   0.3   1   1   1.6e-19   1.1e-15   57.3   0.2    23   119   180   266   171   272 0.88 Phosphoribosyl transferase domain
IstB_IS21            PF01695.12   178 seq1495_BIOID38935   -            245   8.9e-17   60.9   0.0   1   1   3.4e-20   1.2e-16   60.5   0.0    43   163    95   218    48   223 0.80 IstB-like ATP binding protein
Bac_DnaA             PF00308.13   219 seq1495_BIOID38935   -            245   2.3e-07   30.5   0.0   1   1   8.8e-11     3e-07   30.1   0.0     2   124    66   189    65   230 0.78 Bacterial dnaA  protein
AAA                  PF00004.24   132 seq1495_BIOID38935   -            245   1.3e-06   28.5   0.1   1   1   6.5e-10   2.2e-06   27.7   0.1     2    98   103   196   102   225 0.69 ATPase family associated with various cellular activities (AAA)
ArsA_ATPase          PF02374.10   305 seq1495_BIOID38935   -            245   2.8e-06   26.5   0.0   1   1   1.4e-09   4.9e-06   25.6   0.0     4    81   102   182    99   231 0.73 Anion-transporting ATPase
Peptidase_M20        PF01546.23   171 seq1497_BIOID38935   -            411   5.1e-26   91.1   0.0   1   1   9.6e-30   6.5e-26   90.8   0.0     3   169    79   404    77   406 0.93 Peptidase family M20/M25/M40
Sugarporin_N         PF11471.3     60 seq1499_BIOID38935   -            464   1.4e-15   56.5   9.6   1   1   1.6e-19   2.2e-15   55.8   6.7     1    60     1    58     1    58 0.96 Maltoporin periplasmic N-terminal extension
CorA                 PF01544.13   292 seq1500_BIOID38935   -            316   4.9e-56  189.7   0.4   1   1   4.4e-60     6e-56  189.5   0.2     4   292    26   312    24   312 0.95 CorA-like Mg2+ transporter protein
ABC2_membrane_3      PF12698.2    344 seq1502_BIOID38935   -            911   2.4e-41  141.8   6.3   1   1   1.6e-44   3.7e-41  141.1   4.4    12   343   569   903   560   904 0.88 ABC-2 family transporter protein
ABC_tran             PF00005.22   118 seq1502_BIOID38935   -            911   4.6e-37  126.8   0.0   1   2   5.1e-21   1.2e-17   64.2   0.0     1   118    52   176    52   176 0.89 ABC transporter
ABC_tran             PF00005.22   118 seq1502_BIOID38935   -            911   4.6e-37  126.8   0.0   2   2   1.1e-19   2.6e-16   59.9   0.0     1   118   316   436   316   436 0.90 ABC transporter
AAA_21               PF13304.1    303 seq1502_BIOID38935   -            911   7.7e-22   78.4   1.5   1   1   7.7e-10   1.8e-06   28.0   0.0   220   297   391   466   341   466 0.79 AAA domain
ABC2_membrane_2      PF12679.2    277 seq1502_BIOID38935   -            911   3.9e-19   68.4   7.5   1   1   3.3e-22   7.5e-19   67.5   5.2    72   275   675   909   547   910 0.77 ABC-2 family transporter protein
ABC2_membrane        PF01061.19   209 seq1502_BIOID38935   -            911   2.9e-17   62.4  12.9   1   1   2.5e-20   5.8e-17   61.4   7.2    52   207   701   874   680   876 0.85 ABC-2 type transporter
ABC2_membrane_4      PF12730.2    232 seq1502_BIOID38935   -            911   1.2e-08   34.3  15.2   1   1     9e-12   2.1e-08   33.5  10.6    50   227   718   898   550   906 0.62 ABC-2 family transporter protein
Trp_Tyr_perm         PF03222.8    394 seq1503_BIOID38935   -            415  1.7e-149  497.8  35.5   1   1  1.5e-153    2e-149  497.6  24.6     1   394     7   403     7   403 0.99 Tryptophan/tyrosine permease family
SBP_bac_3            PF00497.15   225 seq1504_BIOID38935   -            248   3.1e-71  239.1   2.2   1   1   2.6e-75   3.5e-71  238.9   1.5     1   224    27   244    27   245 0.97 Bacterial extracellular solute-binding proteins, family 3
DUF2501              PF10696.4     77 seq1506_BIOID38935   -            165   6.6e-30  102.8   5.4   1   1   4.8e-34   6.6e-30  102.8   3.8     1    75    85   162    85   165 0.97 Protein of unknown function (DUF2501)
Sulfate_transp       PF00916.15   280 seq1509_BIOID38935   -            550   3.5e-71  239.3  10.3   1   1   7.6e-75   3.5e-71  239.3   7.1     1   279   110   400   110   401 0.96 Sulfate transporter family
Sulfate_tra_GLY      PF13792.1     84 seq1509_BIOID38935   -            550   1.5e-24   85.3   5.5   1   1   3.3e-28   1.5e-24   85.3   3.8     6    82    11    86     3    88 0.96 Sulfate transporter N-terminal domain with GLY motif
STAS                 PF01740.16   117 seq1509_BIOID38935   -            550   5.4e-12   45.0   0.0   1   1     2e-15   9.2e-12   44.3   0.0     4   116   444   545   442   546 0.95 STAS domain
Peptidase_M23        PF01551.17    96 seq1510_BIOID38935   -            427   2.1e-25   88.4   0.2   1   1   3.6e-29     5e-25   87.2   0.1     3    96   328   421   327   421 0.98 Peptidase family M23
Fer4_11              PF13247.1     99 seq1511_BIOID38935   -            162   2.2e-17   62.6  17.4   1   1     1e-19   1.4e-16   60.0   9.8     6    96    51   140    46   143 0.87 4Fe-4S dicluster domain
Fer4_7               PF12838.2     52 seq1511_BIOID38935   -            162   2.5e-13   50.0  31.8   1   1   2.6e-11   3.6e-08   33.5   6.9     1    52    85   137    85   137 0.87 4Fe-4S dicluster domain
Fer4_9               PF13187.1     55 seq1511_BIOID38935   -            162   2.9e-13   49.7  28.9   1   1   1.8e-12   2.4e-09   37.1   6.4     1    54    85   137    85   138 0.96 4Fe-4S dicluster domain
Fer4                 PF00037.22    24 seq1511_BIOID38935   -            162     1e-12   46.9  38.6   1   1   1.8e-10   2.4e-07   29.9   0.9     3    24    81   102    79   102 0.90 4Fe-4S binding domain
Fer4_10              PF13237.1     52 seq1511_BIOID38935   -            162   2.5e-11   43.0  52.2   1   2   7.3e-10   9.9e-07   28.3   9.9     8    52    54    97    48    97 0.95 4Fe-4S dicluster domain
Fer4_10              PF13237.1     52 seq1511_BIOID38935   -            162   2.5e-11   43.0  52.2   2   2   5.4e-09   7.4e-06   25.5   9.5     5    52    82   134    79   134 0.91 4Fe-4S dicluster domain
Fer4_2               PF12797.2     22 seq1511_BIOID38935   -            162   6.1e-08   32.0  13.3   1   1   7.4e-09     1e-05   25.0   1.9     5    21    81    97    78    98 0.87 4Fe-4S binding domain
Fer4_3               PF12798.2     15 seq1511_BIOID38935   -            162   1.2e-07   31.6  46.3   1   2   3.7e-06     0.005   17.1   3.2     1    14    86    99    86   100 0.96 4Fe-4S binding domain
Fer4_3               PF12798.2     15 seq1511_BIOID38935   -            162   1.2e-07   31.6  46.3   2   2   1.4e-06     0.002   18.4   2.3     1    15   117   137   117   137 0.97 4Fe-4S binding domain
Fer4_4               PF12800.2     17 seq1511_BIOID38935   -            162   6.3e-06   25.9  41.2   1   2    0.0003       0.4   11.0   3.0     2    14    10    22     9    24 0.91 4Fe-4S binding domain
Fer4_4               PF12800.2     17 seq1511_BIOID38935   -            162   6.3e-06   25.9  41.2   2   2   5.8e-08   7.9e-05   22.5   2.9     1    17    83    99    83    99 0.92 4Fe-4S binding domain
Cupin_2              PF07883.6     71 seq1512_BIOID38935   -            261   1.3e-14   53.2   0.2   1   1   6.6e-11   2.2e-07   30.1   0.0     3    49   184   230   182   234 0.88 Cupin domain
Cupin_3              PF05899.7     74 seq1512_BIOID38935   -            261   6.5e-13   47.7   0.0   1   1   1.1e-13   3.6e-10   38.9   0.0     2    69    56   130    55   136 0.85 Protein of unknown function (DUF861)
Mif2                 PF11699.3     85 seq1512_BIOID38935   -            261   6.2e-05   22.8   0.0   1   1   3.6e-08   0.00012   21.8   0.0    36    83    84   131    49   133 0.91 Mif2/CENP-C like
BPD_transp_1         PF00528.17   185 seq1515_BIOID38935   -            219   7.2e-26   90.7  16.2   1   1   7.3e-30   9.9e-26   90.2  11.2     1   184    33   217    33   218 0.95 Binding-protein-dependent transport system inner membrane component
Sulfatase            PF00884.18   379 seq1516_BIOID38935   -            763   2.6e-25   89.1   0.1   1   1   2.5e-29   3.4e-25   88.7   0.1     2   333   163   483   162   594 0.83 Sulfatase
COX_ARM              PF06481.9     47 seq1519_BIOID38935   -            315   1.2e-18   66.3   0.8   1   1   3.6e-22   2.5e-18   65.3   0.5     1    47   239   286   239   286 0.98 COX Aromatic Rich Motif
COX2                 PF00116.15   120 seq1519_BIOID38935   -            315   3.6e-08   33.1   0.0   1   1   3.4e-11   2.3e-07   30.5   0.0    43   116   148   221   127   225 0.94 Cytochrome C oxidase subunit II, periplasmic domain
LysR_substrate       PF03466.15   209 seq1520_BIOID38935   -            327   6.4e-44  149.4   0.0   1   1   1.3e-47   8.8e-44  148.9   0.0     5   209   120   323   117   323 0.97 LysR substrate binding domain
HTH_1                PF00126.22    60 seq1520_BIOID38935   -            327   1.4e-24   85.4   1.5   1   1   2.9e-28     2e-24   84.9   0.2     1    60    34    93    34    93 0.98 Bacterial regulatory helix-turn-helix protein, lysR family
MFS_1                PF07690.11   354 seq1522_BIOID38935   -            391   2.5e-43  148.0  37.8   1   1   5.5e-47   2.5e-43  148.0  26.2     3   350    10   342     8   346 0.85 Major Facilitator Superfamily
Sugar_tr             PF00083.19   451 seq1522_BIOID38935   -            391   4.7e-12   45.1   9.1   1   1     1e-15   4.7e-12   45.1   6.3    43   190    35   176    25   182 0.85 Sugar (and other) transporter
TRI12                PF06609.8    599 seq1522_BIOID38935   -            391   8.2e-07   27.4   3.1   1   1   1.8e-10   8.2e-07   27.4   2.1    66   215    25   175     4   227 0.78 Fungal trichothecene efflux pump (TRI12)
HTH_6                PF01418.12    77 seq1524_BIOID38935   -            289   3.5e-33  113.0   0.2   1   1   3.7e-36   1.7e-32  110.8   0.0     1    76     1    76     1    77 0.99 Helix-turn-helix domain, rpiR family
SIS                  PF01380.17   131 seq1524_BIOID38935   -            289   2.9e-27   94.7   0.1   1   1   1.1e-30     5e-27   93.9   0.1     2   130   125   252   124   253 0.98 SIS domain
SIS_2                PF13580.1    138 seq1524_BIOID38935   -            289     1e-12   47.7   0.9   1   1   1.2e-11   5.3e-08   32.5   0.0    99   138   171   210   157   210 0.89 SIS domain
ABC_tran             PF00005.22   118 seq1525_BIOID38935   -            240   1.9e-26   92.6   0.0   1   1   9.7e-30   2.6e-26   92.1   0.0     1   118    41   165    41   165 0.89 ABC transporter
AAA_21               PF13304.1    303 seq1525_BIOID38935   -            240   3.9e-15   56.4   0.0   1   1   1.4e-10   3.9e-07   30.2   0.0   234   298   134   195   130   198 0.95 AAA domain
AAA_16               PF13191.1    166 seq1525_BIOID38935   -            240   2.1e-06   28.1   0.2   1   1   1.6e-09   4.3e-06   27.0   0.1    19   103    24   141    14   237 0.69 AAA ATPase domain
Polysacc_deac_2      PF04748.8    213 seq1527_BIOID38935   -            319   9.7e-81  269.7   0.4   1   1   8.6e-85   1.2e-80  269.4   0.3     1   212    28   238    28   239 0.99 Divergent polysaccharide deacetylase
SmpA_OmlA            PF04355.8     71 seq1529_BIOID38935   -            112   8.1e-13   47.6   0.0   1   1   7.7e-17     1e-12   47.3   0.0     6    70    33    96    29    97 0.95 SmpA / OmlA family
COX1                 PF00115.15   447 seq1531_BIOID38935   -            663  5.5e-154  512.9  72.0   1   1    4e-158  5.5e-154  512.9  49.9     1   446    54   504    54   505 0.98 Cytochrome C and Quinol oxidase polypeptide I
CorA                 PF01544.13   292 seq1532_BIOID38935   -             39   3.6e-09   35.9   1.2   1   1   2.9e-13   3.9e-09   35.8   0.8   256   292     1    35     1    35 0.98 CorA-like Mg2+ transporter protein
MFS_1                PF07690.11   354 seq1533_BIOID38935   -            379   1.1e-14   53.9  61.6   1   1   1.5e-15     7e-12   44.6  27.4     1   285     9   277     9   279 0.81 Major Facilitator Superfamily
LacY_symp            PF01306.14   413 seq1533_BIOID38935   -            379   2.8e-14   52.4  25.9   1   1   9.9e-18   4.5e-14   51.7  17.9    12   390     9   366     4   372 0.80 LacY proton/sugar symporter
MFS_1_like           PF12832.2     77 seq1533_BIOID38935   -            379   0.00014   21.4   4.9   1   1   3.1e-08   0.00014   21.4   3.4     3    56     7    60     5    81 0.89 MFS_1 like family
MS_channel           PF00924.13   206 seq1534_BIOID38935   -            741   2.7e-44  150.8   1.8   1   1   3.9e-48   5.4e-44  149.8   1.2     2   205   515   714   514   715 0.98 Mechanosensitive ion channel
PK                   PF00224.16   348 seq1535_BIOID38935   -            480  6.6e-144  478.6   4.6   1   1  1.3e-147  9.1e-144  478.2   3.2     2   345     6   347     5   350 0.98 Pyruvate kinase, barrel domain
PK_C                 PF02887.11   117 seq1535_BIOID38935   -            480   4.5e-31  106.7   1.5   1   1   6.5e-35   4.5e-31  106.7   1.1     2   116   363   477   362   478 0.98 Pyruvate kinase, alpha/beta domain
LysR_substrate       PF03466.15   209 seq1536_BIOID38935   -            312   3.9e-28   97.8   0.3   1   1   1.1e-31   7.5e-28   96.9   0.2     4   204    97   284    95   288 0.92 LysR substrate binding domain
HTH_1                PF00126.22    60 seq1536_BIOID38935   -            312   4.7e-18   64.5   1.7   1   1   1.2e-21   7.9e-18   63.8   1.2     1    59    13    71    13    72 0.97 Bacterial regulatory helix-turn-helix protein, lysR family
LysR_substrate       PF03466.15   209 seq1537_BIOID38935   -            319   7.6e-16   57.7   0.2   1   1   1.6e-19   1.1e-15   57.1   0.1    21   206   112   313    92   316 0.89 LysR substrate binding domain
HTH_1                PF00126.22    60 seq1537_BIOID38935   -            319   1.8e-14   53.1   0.0   1   1   4.8e-18   3.2e-14   52.2   0.0     1    57    10    66    10    67 0.96 Bacterial regulatory helix-turn-helix protein, lysR family
PTS_IIB              PF02302.12    90 seq1539_BIOID38935   -            106   5.7e-16   58.6   0.0   1   1   5.3e-20   7.2e-16   58.2   0.0     2    89     6    94     5    95 0.90 PTS system, Lactose/Cellobiose specific IIB subunit
ABC2_membrane_3      PF12698.2    344 seq1541_BIOID38935   -            375   8.9e-34  116.8  13.5   1   1   3.3e-37   1.1e-33  116.5   9.3    12   343    28   365    24   366 0.81 ABC-2 family transporter protein
ABC2_membrane        PF01061.19   209 seq1541_BIOID38935   -            375   6.7e-28   97.1  13.5   1   1     2e-31   6.7e-28   97.1   9.4    25   209   139   337   118   337 0.83 ABC-2 type transporter
ABC2_membrane_2      PF12679.2    277 seq1541_BIOID38935   -            375   1.7e-16   59.8   9.6   1   1   6.4e-20   2.2e-16   59.4   6.6     5   274    13   369     9   370 0.78 ABC-2 family transporter protein
ABC2_membrane_4      PF12730.2    232 seq1541_BIOID38935   -            375   4.8e-11   42.1  10.6   1   1     2e-14   6.9e-11   41.6   7.3     4   231    16   361    13   365 0.65 ABC-2 family transporter protein
Pept_tRNA_hydro      PF01195.14   184 seq1542_BIOID38935   -            194   5.3e-64  214.9   0.0   1   1   4.3e-68   5.9e-64  214.8   0.0     1   184     5   189     5   189 0.99 Peptidyl-tRNA hydrolase
PTS_EIIC             PF02378.13   321 seq1546_BIOID38935   -            452   2.8e-52  177.4  36.7   1   1   2.1e-56   2.8e-52  177.4  25.5     2   319    30   363    29   364 0.88 Phosphotransferase system, EIIC
Aldo_ket_red         PF00248.16   283 seq1547_BIOID38935   -            283   2.9e-55  186.9   0.0   1   1   2.5e-59   3.5e-55  186.7   0.0     2   282    15   258    14   259 0.96 Aldo/keto reductase family
YchF-GTPase_C        PF06071.8     84 seq1549_BIOID38935   -            363   4.7e-41  138.3   0.6   1   1   1.8e-44     8e-41  137.6   0.4     1    84   279   362   279   362 0.99 Protein of unknown function (DUF933)
MMR_HSR1             PF01926.18   114 seq1549_BIOID38935   -            363   9.2e-19   67.4   0.0   1   1     5e-22   2.3e-18   66.1   0.0     1    89     4   109     4   208 0.81 50S ribosome-binding GTPase
FeoB_N               PF02421.13   189 seq1549_BIOID38935   -            363   8.1e-09   34.8   0.0   1   1   8.5e-12   3.9e-08   32.6   0.0     2    43     4    45     3    53 0.91 Ferrous iron transport protein B
DUF421               PF04239.7     99 seq1556_BIOID38935   -            230   1.4e-24   85.3   0.0   1   1   1.4e-28   1.9e-24   84.9   0.0     1    71   102   171   102   213 0.85 Protein of unknown function (DUF421)
Aldo_ket_red         PF00248.16   283 seq1558_BIOID38935   -            329   1.7e-75  253.3   0.0   1   1   1.4e-79   1.9e-75  253.1   0.0     2   281    16   308    15   310 0.98 Aldo/keto reductase family
Oxidored_q4          PF00507.14   102 seq1559_BIOID38935   -            147   7.6e-27   92.9   1.1   1   1   5.5e-31   7.6e-27   92.9   0.8     2   102    26   125    25   125 0.95 NADH-ubiquinone/plastoquinone oxidoreductase, chain 3
EII-GUT              PF03608.8    168 seq1560_BIOID38935   -            187     7e-77  256.8   0.7   1   1   5.9e-81     8e-77  256.6   0.5     2   168     5   171     4   171 0.99 PTS system enzyme II sorbitol-specific factor
HicB                 PF05534.7     51 seq1562_BIOID38935   -            119   1.3e-19   69.3   0.0   1   1   1.6e-23   2.2e-19   68.6   0.0     1    51    60   112    60   112 0.99 HicB family
AraC_binding         PF02311.14   136 seq1563_BIOID38935   -            309   7.8e-27   93.4   0.6   1   1   2.3e-30   7.8e-27   93.4   0.4     4   136    40   177    37   177 0.91 AraC-like ligand binding domain
HTH_AraC             PF00165.18    42 seq1563_BIOID38935   -            309   3.2e-22   77.5   0.0   1   2   1.6e-12   5.6e-09   35.4   0.0     2    41   204   244   203   245 0.91 Bacterial regulatory helix-turn-helix proteins, AraC family
HTH_AraC             PF00165.18    42 seq1563_BIOID38935   -            309   3.2e-22   77.5   0.0   2   2   1.9e-13   6.5e-10   38.4   0.0     1    41   256   294   256   295 0.96 Bacterial regulatory helix-turn-helix proteins, AraC family
HTH_18               PF12833.2     81 seq1563_BIOID38935   -            309   2.9e-19   68.8   0.5   1   1   2.3e-22   7.9e-19   67.4   0.0     1    80   217   295   217   296 0.97 Helix-turn-helix domain
PilJ                 PF13675.1    112 seq1564_BIOID38935   -            571   1.4e-24   86.4   0.9   1   1     4e-28   1.4e-24   86.4   0.6     1   112    34   138    34   138 0.97 Type IV pili methyl-accepting chemotaxis transducer N-term
HisKA_3              PF07730.8     68 seq1564_BIOID38935   -            571   1.5e-19   69.9   3.2   1   1   1.8e-22     6e-19   68.0   1.2     1    65   366   430   366   434 0.97 Histidine kinase
HAMP                 PF00672.20    70 seq1564_BIOID38935   -            571   3.8e-13   49.3   0.0   1   1   1.1e-16   3.8e-13   49.3   0.0     2    69   160   228   159   229 0.92 HAMP domain
HATPase_c            PF02518.21   111 seq1564_BIOID38935   -            571   1.3e-12   47.2   0.0   1   1   7.5e-16   2.6e-12   46.3   0.0     4   108   473   560   470   563 0.89 Histidine kinase-, DNA gyrase B-, and HSP90-like ATPase
COX3                 PF00510.13   258 seq1565_BIOID38935   -            204   1.8e-18   66.8  17.5   1   1   2.2e-22   3.1e-18   66.0  12.1    65   257    16   202     4   203 0.85 Cytochrome c oxidase subunit III
PTS_IIA              PF02255.11    96 seq1568_BIOID38935   -            116     5e-35  119.1   6.4   1   1   4.3e-39   5.9e-35  118.9   4.4     1    96    18   113    18   113 0.99 PTS system, Lactose/Cellobiose specific IIA subunit
FMN_red              PF03358.10   152 seq1569_BIOID38935   -            188   3.1e-39  133.7   0.0   1   1   5.8e-43     4e-39  133.4   0.0     2   147     6   149     5   153 0.94 NADPH-dependent FMN reductase
Flavodoxin_2         PF02525.12   199 seq1569_BIOID38935   -            188   8.5e-09   35.0   0.0   1   1   1.7e-12   1.2e-08   34.6   0.0    10   136    14   118     6   144 0.69 Flavodoxin-like fold
Oxidored_q6          PF01058.17   131 seq1571_BIOID38935   -            220   2.2e-22   78.9   0.2   1   1   2.2e-26     3e-22   78.5   0.1     4   129    64   170    62   172 0.82 NADH ubiquinone oxidoreductase, 20 Kd subunit
GntR                 PF00392.16    64 seq1572_BIOID38935   -            304   4.5e-13   48.3   0.0   1   1   1.9e-09   6.6e-06   25.3   0.0    22    55    26    59     7    63 0.82 Bacterial regulatory proteins, gntR family
FCD                  PF07729.7    125 seq1572_BIOID38935   -            304   9.7e-12   45.1   3.4   1   1   6.2e-15   2.1e-11   44.0   2.4     1   124   159   286   159   287 0.83 FCD domain
EIIBC-GUT_N          PF03612.9    183 seq1573_BIOID38935   -            319   1.9e-71  239.3   1.5   1   1   5.2e-75   3.6e-71  238.4   1.1     2   183     3   171     2   171 0.95 Sorbitol phosphotransferase enzyme II N-terminus
EIIBC-GUT_C          PF07663.6     93 seq1573_BIOID38935   -            319   6.4e-48  160.7   5.0   1   1   9.3e-52   6.4e-48  160.7   3.5     1    93   226   318   226   318 0.99 Sorbitol phosphotransferase enzyme II C-terminus
Aminotran_5          PF00266.14   371 seq1574_BIOID38935   -            362   2.6e-70  236.9   0.0   1   1   2.1e-74   2.9e-70  236.7   0.0     1   371     4   350     4   350 0.99 Aminotransferase class-V
COX4_pro             PF03626.9     75 seq1575_BIOID38935   -            109   2.9e-17   62.3  18.9   1   1   2.5e-21   3.5e-17   62.1  13.1     1    75    18   100    18   100 0.97 Prokaryotic Cytochrome C oxidase subunit IV
HTH_18               PF12833.2     81 seq1576_BIOID38935   -            280   6.4e-20   70.9   0.3   1   1     4e-23   1.4e-19   69.8   0.2     8    81   202   274   197   274 0.97 Helix-turn-helix domain
HTH_AraC             PF00165.18    42 seq1576_BIOID38935   -            280   3.6e-18   64.6   0.9   1   2   8.4e-08   0.00029   20.4   0.0    19    42   200   223   181   223 0.82 Bacterial regulatory helix-turn-helix proteins, AraC family
HTH_AraC             PF00165.18    42 seq1576_BIOID38935   -            280   3.6e-18   64.6   0.9   2   2   8.1e-15   2.8e-11   42.7   0.1     2    42   235   273   234   273 0.95 Bacterial regulatory helix-turn-helix proteins, AraC family
Cupin_2              PF07883.6     71 seq1576_BIOID38935   -            280   2.5e-08   33.1   0.2   1   1   1.2e-11   4.2e-08   32.4   0.1     4    56    29    81    26    90 0.91 Cupin domain
AraC_binding         PF02311.14   136 seq1576_BIOID38935   -            280   6.3e-05   22.5   0.3   1   1   3.1e-08    0.0001   21.8   0.2    17    60    38    81    26   103 0.90 AraC-like ligand binding domain
PLA1                 PF02253.10   260 seq1580_BIOID38935   -            289   1.6e-93  312.8   5.0   1   1   1.4e-97   1.9e-93  312.5   3.4     8   260    39   286    33   286 0.98 Phospholipase A1
UbiA                 PF01040.13   257 seq1581_BIOID38935   -            296     2e-33  115.6  26.3   1   1   1.7e-37   2.4e-33  115.3  18.2     5   252    19   269    15   279 0.81 UbiA prenyltransferase family
SNARE_assoc          PF09335.6    123 seq1582_BIOID38935   -            254     2e-19   69.8   2.2   1   1   1.5e-23     2e-19   69.8   1.5     1   121    36   159    36   161 0.92 SNARE associated Golgi protein
Complex1_49kDa       PF00346.14   272 seq1585_BIOID38935   -            600  5.6e-120  399.3   0.0   1   1  1.1e-123  7.2e-120  398.9   0.0     1   272   329   600   329   600 1.00 Respiratory-chain NADH dehydrogenase, 49 Kd subunit
Complex1_30kDa       PF00329.14   103 seq1585_BIOID38935   -            600   3.1e-34  117.2   0.0   1   1     9e-38   6.1e-34  116.2   0.0     4   103    62   171    59   171 0.95 Respiratory-chain NADH dehydrogenase, 30 Kd subunit
HTH_18               PF12833.2     81 seq1586_BIOID38935   -            278   6.7e-26   90.0   1.2   1   1     2e-29   6.7e-26   90.0   0.8     1    80   193   271   193   272 0.97 Helix-turn-helix domain
AraC_binding         PF02311.14   136 seq1586_BIOID38935   -            278   4.8e-23   81.2   2.2   1   1   1.4e-26   4.8e-23   81.2   1.5     4   136    16   154    14   154 0.95 AraC-like ligand binding domain
HTH_AraC             PF00165.18    42 seq1586_BIOID38935   -            278   8.6e-21   72.9   0.1   1   2   1.9e-11   6.5e-08   32.0   0.0     1    42   180   221   180   221 0.97 Bacterial regulatory helix-turn-helix proteins, AraC family
HTH_AraC             PF00165.18    42 seq1586_BIOID38935   -            278   8.6e-21   72.9   0.1   2   2   1.3e-13   4.5e-10   38.9   0.0     1    42   232   271   232   271 0.93 Bacterial regulatory helix-turn-helix proteins, AraC family
Pertactin            PF03212.9    121 seq1587_BIOID38935   -            961   3.7e-39  133.0   3.6   1   1   5.4e-43   3.7e-39  133.0   2.5     1   120   494   615   494   616 0.98 Pertactin
Autotransporter      PF03797.14   265 seq1587_BIOID38935   -            961   2.1e-35  122.2  21.9   1   1     3e-39   2.1e-35  122.2  15.2     2   262   695   945   694   948 0.96 Autotransporter beta-domain
Sigma54_activat      PF00158.21   168 seq1589_BIOID38935   -            325   1.2e-62  210.2   0.0   1   1   5.1e-66   1.7e-62  209.6   0.0     2   163     9   170     8   175 0.98 Sigma-54 interaction domain
AAA_5                PF07728.9    139 seq1589_BIOID38935   -            325   1.1e-07   31.4   0.0   1   1   6.6e-11   2.2e-07   30.5   0.0     1   122    31   149    31   169 0.82 AAA domain (dynein-related subfamily)
HTH_8                PF02954.14    42 seq1589_BIOID38935   -            325   1.3e-05   24.5   0.7   1   1   7.1e-09   2.4e-05   23.6   0.5     6    41   287   322   283   323 0.89 Bacterial regulatory protein, Fis family
PTSIIA_gutA          PF03829.8    117 seq1590_BIOID38935   -            123   1.6e-44  150.2   0.0   1   1   1.4e-48   1.9e-44  149.9   0.0     1   116     1   116     1   118 0.98 PTS system glucitol/sorbitol-specific IIA component
MFS_1                PF07690.11   354 seq1591_BIOID38935   -            453   1.1e-59  201.8  44.1   1   1   1.8e-61   2.4e-57  194.1  27.1     1   354    47   408    47   408 0.86 Major Facilitator Superfamily
DUF1471              PF07338.8     56 seq1593_BIOID38935   -            134     1e-19   69.7   0.2   1   1   1.3e-23   1.7e-19   69.0   0.1     1    56    81   134    81   134 0.99 Protein of unknown function (DUF1471)
Glyco_hydro_4        PF02056.11   183 seq1595_BIOID38935   -            450   1.4e-76  255.7   0.0   1   1   3.1e-80   2.1e-76  255.2   0.0     1   182     6   187     6   188 0.99 Family 4 glycosyl hydrolase
Glyco_hydro_4C       PF11975.3    232 seq1595_BIOID38935   -            450   5.2e-71  239.0   0.0   1   1   9.9e-75   6.8e-71  238.6   0.0     1   232   192   415   192   415 0.99 Family 4 glycosyl hydrolase C-terminal domain
EPSP_synthase        PF00275.15   419 seq1597_BIOID38935   -            427  3.5e-164  546.0   0.0   1   1  2.9e-168  3.9e-164  545.9   0.0     2   419     7   420     6   420 0.97 EPSP synthase (3-phosphoshikimate 1-carboxyvinyltransferase)
MFS_1                PF07690.11   354 seq1598_BIOID38935   -            520   3.6e-46  157.4  59.6   1   2   9.5e-44   6.5e-40  136.8  28.6     4   353    86   420    83   420 0.80 Major Facilitator Superfamily
MFS_1                PF07690.11   354 seq1598_BIOID38935   -            520   3.6e-46  157.4  59.6   2   2     1e-12     7e-09   34.7   7.1    62   181   344   461   340   491 0.84 Major Facilitator Superfamily
Sugar_tr             PF00083.19   451 seq1598_BIOID38935   -            520   1.1e-09   37.2  30.9   1   1   4.7e-13   3.2e-09   35.7  10.1    43   194   108   255    54   264 0.84 Sugar (and other) transporter
RQC                  PF09382.5    106 seq1599_BIOID38935   -            611   4.4e-28   96.9   0.0   1   1   3.5e-31   1.2e-27   95.6   0.0     1   104   413   514   413   516 0.97 RQC domain
Helicase_C           PF00271.26    78 seq1599_BIOID38935   -            611   4.6e-24   83.9   0.0   1   1   2.6e-24   8.9e-21   73.4   0.1     3    78   258   333   256   333 0.98 Helicase conserved C-terminal domain
HRDC                 PF00570.18    68 seq1599_BIOID38935   -            611   8.1e-24   83.0   0.1   1   1   6.4e-27   2.2e-23   81.6   0.0     2    68   535   601   534   601 0.97 HRDC domain
DEAD                 PF00270.24   173 seq1599_BIOID38935   -            611   2.6e-21   75.7   0.0   1   1   8.5e-24   2.9e-20   72.3   0.0     2   168    30   189    29   194 0.85 DEAD/DEAH box helicase
adh_short            PF00106.20   167 seq1600_BIOID38935   -            259     4e-26   91.7   1.6   1   1   1.1e-29   4.9e-26   91.5   1.1     2   166     4   172     3   173 0.94 short chain dehydrogenase
adh_short_C2         PF13561.1    243 seq1600_BIOID38935   -            259   2.6e-16   60.0   0.0   1   1   8.4e-20   3.8e-16   59.4   0.0     7   241    13   255     9   256 0.87 Enoyl-(Acyl carrier protein) reductase
ACR_tran             PF00873.14  1021 seq1601_BIOID38935   -           1037         0 1450.3   9.8   1   1         0         0 1450.1   6.8     1  1021     1  1027     1  1027 1.00 AcrB/AcrD/AcrF family
MMPL                 PF03176.10   333 seq1601_BIOID38935   -           1037   9.7e-13   47.4  29.9   1   2   1.9e-12   8.6e-09   34.4   6.3   138   317   333   513   310   537 0.82 MMPL family
MMPL                 PF03176.10   333 seq1601_BIOID38935   -           1037   9.7e-13   47.4  29.9   2   2   1.1e-08     5e-05   22.0   4.6   145   311   871  1035   858  1037 0.85 MMPL family
AraC_binding         PF02311.14   136 seq1602_BIOID38935   -            312   3.5e-23   81.6   1.4   1   1   1.5e-26   5.2e-23   81.1   0.2     7   120    52   170    48   186 0.89 AraC-like ligand binding domain
HTH_18               PF12833.2     81 seq1602_BIOID38935   -            312   9.1e-22   76.8   0.1   1   1   5.5e-25   1.9e-21   75.8   0.1     2    79   229   305   228   307 0.97 Helix-turn-helix domain
HTH_AraC             PF00165.18    42 seq1602_BIOID38935   -            312   1.5e-20   72.2   0.2   1   2   3.2e-10   1.1e-06   28.1   0.0     2    42   216   256   215   256 0.93 Bacterial regulatory helix-turn-helix proteins, AraC family
HTH_AraC             PF00165.18    42 seq1602_BIOID38935   -            312   1.5e-20   72.2   0.2   2   2   1.6e-14   5.3e-11   41.8   0.0     2    42   268   306   267   306 0.94 Bacterial regulatory helix-turn-helix proteins, AraC family
Cupin_2              PF07883.6     71 seq1602_BIOID38935   -            312   1.3e-06   27.7   0.0   1   1   8.3e-10   2.8e-06   26.6   0.0     7    60    57   109    53   116 0.92 Cupin domain
TonB_dep_Rec         PF00593.19   276 seq1604_BIOID38935   -            760   1.9e-35  123.0  13.6   1   1   2.7e-39   1.9e-35  123.0   9.4     1   275   514   758   514   759 0.90 TonB dependent receptor
Plug                 PF07715.10   108 seq1604_BIOID38935   -            760   2.7e-20   72.5   3.3   1   1   1.3e-23     9e-20   70.8   2.3     2   107    68   168    67   169 0.95 TonB-dependent Receptor Plug Domain
HAD_2                PF13419.1    176 seq1605_BIOID38935   -            221   4.3e-21   75.8   0.1   1   1   3.8e-25   5.2e-21   75.5   0.0     1   176     7   185     7   185 0.87 Haloacid dehalogenase-like hydrolase
GutM                 PF06923.6    109 seq1607_BIOID38935   -            119   1.4e-36  124.3   0.0   1   1   1.2e-40   1.6e-36  124.1   0.0     2   109     3   110     2   110 0.98 Glucitol operon activator protein (GutM)
SpoU_methylase       PF00588.14   142 seq1608_BIOID38935   -            246   1.3e-31  109.3   0.1   1   1   1.3e-35   1.8e-31  108.8   0.1     2   142     5   154     4   154 0.89 SpoU rRNA Methylase family
Complex1_24kDa       PF01257.14   145 seq1610_BIOID38935   -            166   5.6e-51  171.8   0.0   1   1   4.7e-55   6.4e-51  171.6   0.0     2   145    23   166    22   166 0.98 Respiratory-chain NADH dehydrogenase 24 Kd subunit
YdjC                 PF04794.7    261 seq1611_BIOID38935   -            252   1.4e-70  237.6   0.0   1   1   1.2e-74   1.6e-70  237.4   0.0     2   260     4   241     3   242 0.92 YdjC-like protein
Abhydrolase_6        PF12697.2    228 seq1612_BIOID38935   -            306   9.1e-11   41.9   0.1   1   1   4.9e-14   1.1e-10   41.6   0.1    18   225    51   291    32   294 0.63 Alpha/beta hydrolase family
Abhydrolase_5        PF12695.2    142 seq1612_BIOID38935   -            306     1e-10   41.3   0.0   1   1   7.2e-14   1.6e-10   40.7   0.0    17   142    49   282    31   282 0.78 Alpha/beta hydrolase family
Peptidase_S15        PF02129.13   272 seq1612_BIOID38935   -            306   7.2e-10   38.6   0.0   1   1   6.3e-13   1.4e-09   37.6   0.0     5   131    13   134    11   194 0.86 X-Pro dipeptidyl-peptidase (S15 family)
AXE1                 PF05448.7    320 seq1612_BIOID38935   -            306     2e-05   23.1   0.1   1   1   8.9e-08    0.0002   19.8   0.0   158   202    88   132    85   144 0.92 Acetyl xylan esterase (AXE1)
BAAT_C               PF08840.6    213 seq1612_BIOID38935   -            306   5.1e-05   22.9   0.0   1   1   3.4e-08   7.7e-05   22.4   0.0     9    87    92   169    85   191 0.73 BAAT / Acyl-CoA thioester hydrolase C terminal
DLH                  PF01738.13   218 seq1612_BIOID38935   -            306   4.6e-05   22.6   0.1   1   1   7.8e-08   0.00018   20.7   0.0    13   124    28   131    17   146 0.73 Dienelactone hydrolase family
Peptidase_M48        PF01435.13   226 seq1615_BIOID38935   -            262   1.4e-25   90.0   0.0   1   1   1.4e-29     2e-25   89.6   0.0    28   226    80   253    48   253 0.78 Peptidase family M48
DeoRC                PF00455.17   162 seq1616_BIOID38935   -            257   1.9e-52  177.0   0.7   1   1   6.5e-56   2.9e-52  176.4   0.3     3   161    74   232    72   233 0.97 DeoR C terminal sensor domain
HTH_DeoR             PF08220.7     57 seq1616_BIOID38935   -            257   9.1e-22   76.2   0.1   1   1   3.8e-25   1.7e-21   75.3   0.1     1    56     6    61     6    62 0.98 DeoR-like helix-turn-helix domain
HTH_11               PF08279.7     55 seq1616_BIOID38935   -            257   5.4e-09   35.4   0.1   1   1   3.9e-12   1.8e-08   33.8   0.0     1    46     6    50     6    56 0.92 HTH domain
ABC_tran             PF00005.22   118 seq1617_BIOID38935   -            251   3.4e-21   75.6   0.0   1   1   8.5e-25   5.8e-21   74.9   0.0     1   118    44   149    44   149 0.90 ABC transporter
AAA_21               PF13304.1    303 seq1617_BIOID38935   -            251   2.8e-10   40.5   0.0   1   1   4.8e-11   3.3e-07   30.4   0.0     4   302    35   184    32   186 0.87 AAA domain
Radical_SAM          PF04055.16   166 seq1618_BIOID38935   -            320     4e-15   56.2   0.0   1   1   4.8e-19   6.5e-15   55.5   0.0     9   165    54   213    43   214 0.90 Radical SAM superfamily
Complex1_51K         PF01512.12   151 seq1619_BIOID38935   -            445   3.4e-50  169.5   0.0   1   1   1.1e-53   4.8e-50  169.0   0.0     1   150    54   226    54   227 0.97 Respiratory-chain NADH dehydrogenase 51 Kd subunit
NADH_4Fe-4S          PF10589.4     46 seq1619_BIOID38935   -            445   2.8e-18   64.6   0.0   1   1   1.2e-21   5.6e-18   63.6   0.0     1    46   336   381   336   381 0.97 NADH-ubiquinone oxidoreductase-F iron-sulfur binding region
SLBB                 PF10531.4     59 seq1619_BIOID38935   -            445   7.2e-08   32.0   0.0   1   1   4.5e-11     2e-07   30.6   0.0     5    55   253   296   252   300 0.91 SLBB domain
Epimerase            PF01370.16   236 seq1620_BIOID38935   -            310   6.2e-50  169.7   0.0   1   1   2.8e-53   7.7e-50  169.3   0.0     1   236     2   236     2   236 0.92 NAD dependent epimerase/dehydratase family
3Beta_HSD            PF01073.14   280 seq1620_BIOID38935   -            310   1.7e-12   46.5   0.0   1   1   8.5e-16   2.3e-12   46.0   0.0     1   223     3   219     3   224 0.79 3-beta hydroxysteroid dehydrogenase/isomerase family
RmlD_sub_bind        PF04321.12   287 seq1620_BIOID38935   -            310   7.2e-10   38.1   0.0   1   1   7.5e-13   2.1e-09   36.6   0.0     3   155     2   174     1   267 0.79 RmlD substrate binding domain
NAD_binding_4        PF07993.7    249 seq1620_BIOID38935   -            310   1.8e-07   30.2   0.0   1   1   3.6e-08   9.9e-05   21.2   0.0    86   210    67   184    47   220 0.84 Male sterility protein
LysE                 PF01810.13   191 seq1621_BIOID38935   -            206   5.7e-54  182.1  12.2   1   1   4.9e-58   6.7e-54  181.9   8.5     2   190    14   205    13   206 0.98 LysE type translocator
Rrf2                 PF02082.15    83 seq1623_BIOID38935   -            162   1.6e-27   95.2   0.0   1   1   2.1e-31   2.8e-27   94.5   0.0     1    83     1    83     1    83 0.99 Transcriptional regulator
SIS                  PF01380.17   131 seq1625_BIOID38935   -            321   4.1e-27   94.2   0.0   1   1   9.9e-31   6.8e-27   93.5   0.0     2   130    39   169    38   170 0.98 SIS domain
CBS                  PF00571.23    57 seq1625_BIOID38935   -            321   1.9e-15   56.1   0.0   1   2   1.3e-08   8.6e-05   22.0   0.0     1    56   199   256   199   257 0.94 CBS domain
CBS                  PF00571.23    57 seq1625_BIOID38935   -            321   1.9e-15   56.1   0.0   2   2   1.9e-10   1.3e-06   27.8   0.0     2    51   266   315   265   318 0.89 CBS domain
Cytidylate_kin       PF02224.13   158 seq1626_BIOID38935   -            227     5e-62  207.8   0.4   1   1   1.3e-65     6e-62  207.6   0.2     3   158    63   218    61   218 0.97 Cytidylate kinase
AAA_17               PF13207.1    121 seq1626_BIOID38935   -            227   2.9e-13   50.5   0.0   1   1   2.7e-16   1.2e-12   48.5   0.0     1   120     7   134     7   135 0.80 AAA domain
Cytidylate_kin2      PF13189.1    179 seq1626_BIOID38935   -            227   2.7e-07   30.5   0.0   1   1   1.8e-10   8.2e-07   28.9   0.0     1   155     7   187     7   191 0.77 Cytidylate kinase-like family
ABC-3                PF00950.12   258 seq1627_BIOID38935   -            261   6.4e-88  294.2  26.0   1   1   1.1e-91   7.2e-88  294.0  18.0     2   257     2   257     1   258 0.99 ABC 3 transport family
FecCD                PF01032.13   311 seq1627_BIOID38935   -            261   7.3e-07   28.1  27.3   1   1   1.1e-10   7.3e-07   28.1  18.9   103   309    56   255    29   257 0.75 FecCD transport family
Oxidored_FMN         PF00724.15   341 seq1628_BIOID38935   -            380   1.9e-79  267.0   0.0   1   1   1.6e-83   2.2e-79  266.8   0.0     1   339     7   342     7   344 0.90 NADH:flavin oxidoreductase / NADH oxidase family
ApbA_C               PF08546.6    125 seq1629_BIOID38935   -            303     5e-40  136.2   0.2   1   1   1.1e-43   7.7e-40  135.6   0.1     1   125   168   289   168   289 0.97 Ketopantoate reductase PanE/ApbA C terminal
ApbA                 PF02558.11   151 seq1629_BIOID38935   -            303     1e-28   99.5   0.1   1   1   2.4e-32   1.6e-28   98.9   0.1     1   150     3   143     3   144 0.88 Ketopantoate reductase PanE/ApbA
Sod_Fe_C             PF02777.13   106 seq1631_BIOID38935   -            208   2.7e-40  136.3   0.5   1   1   5.9e-44     4e-40  135.8   0.1     4   106    98   204    95   204 0.91 Iron/manganese superoxide dismutases, C-terminal domain
Sod_Fe_N             PF00081.17    82 seq1631_BIOID38935   -            208   9.6e-34  115.4   2.3   1   1   2.3e-37   1.5e-33  114.7   1.6     1    81     4    91     4    92 0.97 Iron/manganese superoxide dismutases, alpha-hairpin domain
Aminotran_5          PF00266.14   371 seq1633_BIOID38935   -            404   7.2e-93  311.1   0.0   1   1   1.8e-96   8.4e-93  310.9   0.0     1   370     5   368     5   369 0.97 Aminotransferase class-V
Beta_elim_lyase      PF01212.16   290 seq1633_BIOID38935   -            404   4.7e-07   29.1   0.1   1   1   1.5e-10   6.9e-07   28.5   0.1    34   231    54   239    39   297 0.75 Beta-eliminating lyase
Cys_Met_Meta_PP      PF01053.15   386 seq1633_BIOID38935   -            404   8.9e-06   24.1   0.0   1   1   5.1e-09   2.3e-05   22.7   0.0    58   185    52   188    25   211 0.76 Cys/Met metabolism PLP-dependent enzyme
HATPase_c            PF02518.21   111 seq1634_BIOID38935   -            778     5e-31  106.5   0.1   1   1     1e-33   1.7e-30  104.8   0.1     2   109   395   504   394   506 0.96 Histidine kinase-, DNA gyrase B-, and HSP90-like ATPase
Response_reg         PF00072.19   112 seq1634_BIOID38935   -            778   5.1e-22   77.8   0.1   1   1   8.6e-25   1.5e-21   76.4   0.1     1   111   528   639   528   640 0.93 Response regulator receiver domain
PAS                  PF00989.19   113 seq1634_BIOID38935   -            778   2.9e-18   65.5   0.0   1   1   5.7e-21   9.8e-18   63.8   0.0     2   113   156   266   155   266 0.91 PAS fold
HisKA                PF00512.20    68 seq1634_BIOID38935   -            778   6.2e-17   61.2   1.5   1   1   2.2e-19   3.7e-16   58.7   0.1     2    67   283   346   282   347 0.97 His Kinase A (phospho-acceptor) domain
PAS_4                PF08448.5    110 seq1634_BIOID38935   -            778   2.5e-15   56.3   0.0   1   1   7.7e-18   1.3e-14   54.0   0.0     1   110   161   271   161   271 0.99 PAS fold
Hpt                  PF01627.18    90 seq1634_BIOID38935   -            778   5.7e-13   48.5   2.1   1   1   4.4e-15   7.6e-12   44.9   0.0     3    90   686   771   684   771 0.96 Hpt domain
PAS_9                PF13426.1    104 seq1634_BIOID38935   -            778   8.8e-11   42.0   0.0   1   1   6.1e-13     1e-09   38.5   0.0     1   104   165   268   165   268 0.98 PAS domain
HATPase_c_3          PF13589.1    137 seq1634_BIOID38935   -            778   2.9e-07   30.1   0.0   1   1   3.9e-10   6.7e-07   28.9   0.0     6   114   402   514   397   525 0.79 Histidine kinase-, DNA gyrase B-, and HSP90-like ATPase
2OG-FeII_Oxy_3       PF13640.1    100 seq1636_BIOID38935   -            237   6.3e-13   48.9   0.1   1   1   2.5e-16   1.1e-12   48.1   0.1     3    99    96   187    95   188 0.91 2OG-Fe(II) oxygenase superfamily
2OG-FeII_Oxy         PF03171.15    99 seq1636_BIOID38935   -            237   9.2e-06   25.7   0.0   1   1   3.5e-09   1.6e-05   25.0   0.0     6    98    95   188    91   189 0.88 2OG-Fe(II) oxygenase superfamily
Glyco_transf_9       PF01075.12   247 seq1637_BIOID38935   -            348   3.5e-89  298.1   0.0   1   1     3e-93   4.1e-89  297.9   0.0     1   247    69   324    69   324 0.98 Glycosyltransferase family 9 (heptosyltransferase)
NADH-G_4Fe-4S_3      PF10588.4     41 seq1639_BIOID38935   -            910   5.3e-17   60.6   0.2   1   1   4.6e-20     1e-16   59.7   0.2     1    41    90   130    90   130 0.98 NADH-ubiquinone oxidoreductase-G iron-sulfur binding region
Fer2_4               PF13510.1     82 seq1639_BIOID38935   -            910   2.4e-11   43.1   0.2   1   1   1.4e-13   3.3e-10   39.5   0.0     5    78     5    80     3    84 0.88 2Fe-2S iron-sulfur cluster binding domain
Molybdop_Fe4S4       PF04879.11    55 seq1639_BIOID38935   -            910   3.4e-11   42.6   0.1   1   1   4.1e-14   9.4e-11   41.2   0.1     1    54   223   276   223   277 0.97 Molybdopterin oxidoreductase Fe4S4 domain
Molybdopterin        PF00384.17   432 seq1639_BIOID38935   -            910     3e-10   39.3   0.0   1   1   3.2e-11   7.2e-08   31.4   0.0   340   417   564   640   515   645 0.90 Molybdopterin oxidoreductase
Fer2                 PF00111.22    78 seq1639_BIOID38935   -            910   2.3e-09   36.7   1.4   1   1   1.9e-12   4.3e-09   35.8   0.1     1    77     6    73     6    74 0.79 2Fe-2S iron-sulfur cluster binding domain
Molydop_binding      PF01568.16   109 seq1639_BIOID38935   -            910   2.6e-07   30.2   0.0   1   1     3e-10   6.8e-07   28.9   0.0    20    81   831   892   823   906 0.89 Molydopterin dinucleotide binding domain
S1                   PF00575.18    74 seq1640_BIOID38935   -            557  3.9e-117  382.3  33.3   1   6   7.7e-16     1e-11   44.5   0.6     3    73    19    86    17    87 0.95 S1 RNA binding domain
S1                   PF00575.18    74 seq1640_BIOID38935   -            557  3.9e-117  382.3  33.3   2   6   1.4e-17   1.9e-13   50.1   0.5     3    74   103   171   101   171 0.96 S1 RNA binding domain
S1                   PF00575.18    74 seq1640_BIOID38935   -            557  3.9e-117  382.3  33.3   3   6   3.3e-28   4.6e-24   84.1   0.2     2    74   189   260   188   260 0.97 S1 RNA binding domain
S1                   PF00575.18    74 seq1640_BIOID38935   -            557  3.9e-117  382.3  33.3   4   6   4.2e-26   5.8e-22   77.4   0.2     2    74   274   347   273   347 0.97 S1 RNA binding domain
S1                   PF00575.18    74 seq1640_BIOID38935   -            557  3.9e-117  382.3  33.3   5   6   1.2e-24   1.7e-20   72.7   0.5     2    74   361   434   360   434 0.98 S1 RNA binding domain
S1                   PF00575.18    74 seq1640_BIOID38935   -            557  3.9e-117  382.3  33.3   6   6   1.5e-25   2.1e-21   75.6   0.4     3    74   449   520   447   520 0.98 S1 RNA binding domain
DJ-1_PfpI            PF01965.19   147 seq1641_BIOID38935   -            196   2.3e-34  117.8   0.0   1   1   4.4e-38     3e-34  117.4   0.0     2   146    32   172    31   173 0.93 DJ-1/PfpI family
DUF4066              PF13278.1    166 seq1641_BIOID38935   -            196   1.3e-08   34.1   0.1   1   1   7.1e-12   4.8e-08   32.3   0.0     4   165    11   169     8   170 0.83 Putative amidotransferase
Abhydrolase_1        PF00561.15   230 seq1642_BIOID38935   -            340   4.3e-31  108.1   0.0   1   1   1.6e-34   5.6e-31  107.7   0.0     1   228    82   319    82   321 0.97 alpha/beta hydrolase fold
Hydrolase_4          PF12146.3     79 seq1642_BIOID38935   -            340     4e-24   84.1   0.5   1   1   1.9e-27   6.4e-24   83.4   0.3     3    79    42   122    40   122 0.90 Putative lysophospholipase
Abhydrolase_6        PF12697.2    228 seq1642_BIOID38935   -            340     3e-20   72.9   3.1   1   1   1.3e-23   4.5e-20   72.4   2.1     2   220    58   310    57   316 0.72 Alpha/beta hydrolase family
Abhydrolase_5        PF12695.2    142 seq1642_BIOID38935   -            340     3e-12   46.3   0.0   1   1   1.5e-15     5e-12   45.6   0.0     1   141    56   305    56   306 0.79 Alpha/beta hydrolase family
KdgT                 PF03812.8    314 seq1644_BIOID38935   -            329  9.4e-181  599.7  30.6   1   1  7.8e-185  1.1e-180  599.6  21.2     1   314     3   316     3   316 1.00 2-keto-3-deoxygluconate permease
zf-dskA_traR         PF01258.12    36 seq1646_BIOID38935   -             88   4.7e-12   45.3   6.0   1   1   4.8e-16   6.6e-12   44.8   4.1     5    34    37    67    31    69 0.90 Prokaryotic dksA/traR C4-type zinc finger
FAA_hydrolase        PF01557.13   217 seq1648_BIOID38935   -            429  1.3e-100  335.1   0.0   1   2   1.3e-46   1.8e-42  145.1   0.0     2   217     5   204     4   204 0.93 Fumarylacetoacetate (FAA) hydrolase family
FAA_hydrolase        PF01557.13   217 seq1648_BIOID38935   -            429  1.3e-100  335.1   0.0   2   2   7.9e-60   1.1e-55  188.3   0.0     2   217   225   423   224   423 0.95 Fumarylacetoacetate (FAA) hydrolase family
ArsC                 PF03960.10   110 seq1651_BIOID38935   -            118   4.3e-32  110.3   0.0   1   1   3.5e-36   4.8e-32  110.1   0.0     1   110     5   114     5   114 0.97 ArsC family
Glyco_transf_9       PF01075.12   247 seq1652_BIOID38935   -            330     6e-85  284.2   0.1   1   1   5.4e-89   7.4e-85  283.9   0.1     1   245    75   315    75   317 0.98 Glycosyltransferase family 9 (heptosyltransferase)
NifU_N               PF01592.11   127 seq1653_BIOID38935   -            128   7.1e-56  187.4   0.2   1   1   5.7e-60   7.8e-56  187.3   0.2     1   125     2   126     2   128 0.97 NifU-like N terminal domain
DUF1451              PF07295.6    146 seq1654_BIOID38935   -            160   7.1e-53  178.2   0.3   1   1   6.1e-57   8.3e-53  177.9   0.2     2   145    12   157    11   158 0.98 Protein of unknown function (DUF1451)
DUF1471              PF07338.8     56 seq1656_BIOID38935   -             86   1.6e-18   65.9   2.7   1   1     2e-22   2.7e-18   65.2   1.9     1    56    33    86    33    86 0.99 Protein of unknown function (DUF1471)
Peptidase_M20        PF01546.23   171 seq1657_BIOID38935   -            375   5.5e-37  126.8   0.1   1   1   9.6e-41   6.6e-37  126.6   0.1     1   170    62   371    62   372 0.96 Peptidase family M20/M25/M40
M20_dimer            PF07687.9    109 seq1657_BIOID38935   -            375   3.5e-25   87.7   0.1   1   1   1.3e-28   8.7e-25   86.4   0.0     1   108   175   282   175   283 0.98 Peptidase dimerisation domain
Fe-S_biosyn          PF01521.15    91 seq1659_BIOID38935   -            107   3.7e-30  103.4   0.0   1   1   3.1e-34   4.2e-30  103.2   0.0     1    91     3    93     3    93 0.99 Iron-sulphur cluster biosynthesis
Hydrolase_3          PF08282.7    254 seq1660_BIOID38935   -            266   2.7e-61  207.2   0.0   1   1   6.7e-65     3e-61  207.0   0.0     1   254     5   260     5   260 0.96 haloacid dehalogenase-like hydrolase
S6PP                 PF05116.8    247 seq1660_BIOID38935   -            266     4e-16   58.9   0.0   1   2     4e-09   1.8e-05   24.0   0.0     4    75     4    73     1    91 0.89 Sucrose-6F-phosphate phosphohydrolase
S6PP                 PF05116.8    247 seq1660_BIOID38935   -            266     4e-16   58.9   0.0   2   2   7.2e-12   3.3e-08   33.0   0.0   135   218   159   242   141   251 0.83 Sucrose-6F-phosphate phosphohydrolase
Hydrolase            PF00702.21   204 seq1660_BIOID38935   -            266   2.6e-11   44.3   0.1   1   1     2e-13   9.2e-10   39.2   0.1     2   204     3   226     2   226 0.59 haloacid dehalogenase-like hydrolase
Ribosomal_L31        PF01197.13    69 seq1662_BIOID38935   -             88   1.5e-27   95.2   0.2   1   1   1.4e-31   1.9e-27   94.9   0.2     1    68     2    80     2    81 0.99 Ribosomal protein L31
CedA                 PF10729.4     80 seq1663_BIOID38935   -             87   3.9e-54  180.0   0.5   1   1   3.3e-58   4.5e-54  179.8   0.3     1    80     8    87     8    87 0.99 Cell division activator CedA
MOSC                 PF03473.12   133 seq1664_BIOID38935   -            224   3.2e-27   94.5   0.0   1   1   6.4e-31   4.3e-27   94.0   0.0     2   132    38   161    37   162 0.97 MOSC domain
3-alpha              PF03475.9     47 seq1664_BIOID38935   -            224   1.5e-16   59.7   0.1   1   1   4.6e-20   3.1e-16   58.6   0.0     1    47   168   214   168   214 0.97 3-alpha domain
Dak1                 PF02733.12   326 seq1665_BIOID38935   -            366  2.3e-139  463.4   0.0   1   1  1.9e-143  2.6e-139  463.2   0.0     1   325    26   365    26   366 0.99 Dak1 domain
HSCB_C               PF07743.8     78 seq1668_BIOID38935   -            171   2.5e-21   75.8  12.9   1   1   1.4e-24   9.9e-21   73.8   6.4     2    77    87   162    86   163 0.97 HSCB C-terminal oligomerisation domain
DnaJ                 PF00226.26    64 seq1668_BIOID38935   -            171   9.5e-13   47.5   0.0   1   1   2.8e-16   1.9e-12   46.6   0.0     1    63     2    70     2    71 0.97 DnaJ domain
Ribosomal_L36        PF00444.13    38 seq1669_BIOID38935   -             47     2e-20   72.3   1.6   1   1   1.9e-24   2.7e-20   71.9   1.1     1    38     2    42     2    42 0.99 Ribosomal protein L36
Lactamase_B          PF00753.22   194 seq1671_BIOID38935   -            479   5.4e-28   97.8   0.2   1   1   1.6e-31   7.4e-28   97.4   0.1     2   158    31   179    30   246 0.90 Metallo-beta-lactamase superfamily
Rubredoxin           PF00301.15    47 seq1671_BIOID38935   -            479   1.2e-19   69.8   2.7   1   1   4.7e-23   2.2e-19   68.9   1.9     1    47   425   471   425   471 0.98 Rubredoxin
Flavodoxin_1         PF00258.20   143 seq1671_BIOID38935   -            479     1e-11   44.9   0.0   1   1   3.8e-15   1.7e-11   44.1   0.0     1   142   256   388   256   389 0.78 Flavodoxin
Wzy_C                PF04932.10   163 seq1672_BIOID38935   -            402   4.8e-18   65.3   9.0   1   1     7e-22   4.8e-18   65.3   6.2     2   162   195   337   194   338 0.85 O-Antigen ligase
O-antigen_lig        PF13425.1    137 seq1672_BIOID38935   -            402   3.5e-16   59.3  11.8   1   1   5.1e-20   3.5e-16   59.3   8.2     3   136   191   340   187   341 0.85 O-antigen ligase like membrane protein
Bac_DNA_binding      PF00216.16    90 seq1674_BIOID38935   -             94   2.1e-30  104.4   0.0   1   1   1.7e-34   2.3e-30  104.3   0.0     1    90     1    91     1    91 0.97 Bacterial DNA-binding protein
Aldedh               PF00171.17   462 seq1677_BIOID38935   -            488  1.2e-172  574.3   0.0   1   1  9.7e-177  1.3e-172  574.1   0.0     7   462    17   474     7   474 0.98 Aldehyde dehydrogenase family
DJ-1_PfpI            PF01965.19   147 seq1678_BIOID38935   -            220   3.8e-22   78.2   0.1   1   1   3.7e-26   5.1e-22   77.8   0.1     1   145    48   204    48   206 0.85 DJ-1/PfpI family
HSP70                PF00012.15   602 seq1679_BIOID38935   -            616  1.5e-202  673.6   0.1   1   1  2.6e-206  1.8e-202  673.3   0.1     2   600    22   599    21   601 0.97 Hsp70 protein
MreB_Mbl             PF06723.8    327 seq1679_BIOID38935   -            616   1.2e-17   63.4   0.1   1   1   7.2e-20   4.9e-16   58.1   0.0    66   318   122   373   114   379 0.86 MreB/Mbl protein
UPF0370              PF13980.1     63 seq1680_BIOID38935   -             74   5.1e-34  115.7  11.7   1   1   4.1e-38   5.6e-34  115.6   8.1     1    61     9    70     9    74 0.94 Uncharacterised protein family (UPF0370)
EamA                 PF00892.15   126 seq1681_BIOID38935   -            299   3.8e-18   65.6  28.7   1   2   5.4e-10   7.4e-06   25.9   9.3     1   124     9   128     9   130 0.91 EamA-like transporter family
EamA                 PF00892.15   126 seq1681_BIOID38935   -            299   3.8e-18   65.6  28.7   2   2   3.1e-16   4.3e-12   46.0   5.1     1   123   149   274   149   277 0.88 EamA-like transporter family
Competence           PF03772.11   271 seq1682_BIOID38935   -            780   7.2e-54  182.5  39.7   1   1   1.1e-57   7.2e-54  182.5  27.5     3   267   228   494   226   517 0.90 Competence protein
Lactamase_B          PF00753.22   194 seq1682_BIOID38935   -            780   1.5e-12   47.5   0.0   1   1   3.6e-16   2.4e-12   46.7   0.0     4   176   533   697   530   714 0.89 Metallo-beta-lactamase superfamily
Exonuc_VII_S         PF02609.11    53 seq1685_BIOID38935   -             80   9.5e-23   79.6   3.9   1   1   8.5e-27   1.2e-22   79.3   2.7     1    53    11    63    11    63 0.99 Exonuclease VII small subunit
DUF1266              PF06889.6    172 seq1686_BIOID38935   -            235   9.2e-44  149.1   9.4   1   1   7.8e-48   1.1e-43  148.9   6.5     3   172    40   217    38   217 0.98 Protein of unknown function (DUF1266)
Dak2                 PF02734.12   175 seq1687_BIOID38935   -            210     5e-58  195.5   0.7   1   1   4.3e-62   5.8e-58  195.2   0.5     1   173    32   204    32   206 0.98 DAK2 domain
NADHdh               PF00146.16   311 seq1689_BIOID38935   -            325  5.5e-124  413.1  15.7   1   1  4.7e-128  6.4e-124  412.9  10.9     2   310    14   320    13   321 0.99 NADH dehydrogenase
polyprenyl_synt      PF00348.12   260 seq1690_BIOID38935   -            299   5.5e-92  307.1   0.6   1   1   4.7e-96   6.4e-92  306.9   0.4     2   259    33   294    32   295 0.98 Polyprenyl synthetase
Transgly             PF00912.17   178 seq1691_BIOID38935   -            242   2.8e-54  183.0   0.0   1   1   2.6e-58   3.6e-54  182.6   0.0     9   178    59   228    49   228 0.96 Transglycosylase
GerE                 PF00196.14    58 seq1693_BIOID38935   -            180   3.6e-13   48.4   0.3   1   1   1.1e-16   7.6e-13   47.4   0.2     2    46   127   171   126   174 0.96 Bacterial regulatory proteins, luxR family
Sigma70_r4_2         PF08281.7     54 seq1693_BIOID38935   -            180   3.8e-05   22.9   0.1   1   1   9.6e-09   6.6e-05   22.1   0.1    12    54   130   171   126   171 0.90 Sigma-70, region 4
Pyr_redox_2          PF07992.9    200 seq1695_BIOID38935   -            377   2.9e-26   92.5   0.0   1   1   5.4e-29   9.2e-26   90.8   0.0     2   198     5   277     4   279 0.90 Pyridine nucleotide-disulphide oxidoreductase
Pyr_redox            PF00070.22    80 seq1695_BIOID38935   -            377   4.4e-18   65.3   0.0   1   1     7e-20   1.2e-16   60.7   0.0     1    75   143   216   143   224 0.95 Pyridine nucleotide-disulphide oxidoreductase
K_oxygenase          PF13434.1    341 seq1695_BIOID38935   -            377   6.5e-10   38.3   0.1   1   1   4.7e-09     8e-06   24.8   0.0   139   214    91   165    67   175 0.85 L-lysine 6-monooxygenase (NADPH-requiring)
DnaJ                 PF00226.26    64 seq1697_BIOID38935   -            475   6.7e-06   25.6   0.0   1   1   2.2e-09     3e-05   23.5   0.0     1    52     3    47     3    52 0.93 DnaJ domain
EIIA-man             PF03610.11   116 seq1698_BIOID38935   -            472   6.5e-26   90.5   2.8   1   1     4e-29   1.4e-25   89.5   2.0     2   115     4   120     3   121 0.97 PTS system fructose IIA component
PEP-utilisers_N      PF05524.8    123 seq1698_BIOID38935   -            472   1.8e-23   82.5   0.7   1   1   5.3e-27   1.8e-23   82.5   0.5    12   122   257   368   256   369 0.96 PEP-utilising enzyme, N-terminal
PTS-HPr              PF00381.14    84 seq1698_BIOID38935   -            472   4.1e-20   71.3   0.6   1   1     4e-23   1.4e-19   69.6   0.0     5    83   159   237   155   238 0.96 PTS HPr component phosphorylation site
PEP-utilizers        PF00391.18    81 seq1698_BIOID38935   -            472   9.1e-17   60.2   0.0   1   1   6.2e-20   2.1e-16   59.1   0.0     3    79   388   464   386   466 0.92 PEP-utilising enzyme, mobile domain
LigB                 PF02900.13   272 seq1701_BIOID38935   -            283   2.1e-60  203.9   0.0   1   1   1.7e-64   2.3e-60  203.7   0.0     2   271     7   279     6   280 0.94 Catalytic LigB subunit of aromatic ring-opening dioxygenase
Gln-synt_C           PF00120.19   259 seq1702_BIOID38935   -            472   1.2e-76  257.1   0.0   1   1   1.2e-80   1.6e-76  256.7   0.0     3   257   135   388   133   390 0.95 Glutamine synthetase, catalytic domain
LysR_substrate       PF03466.15   209 seq1704_BIOID38935   -            308   1.1e-20   73.5   0.1   1   1   2.2e-24   1.5e-20   73.0   0.1    18   205   105   290    87   294 0.89 LysR substrate binding domain
HTH_1                PF00126.22    60 seq1704_BIOID38935   -            308     1e-20   73.1   0.6   1   1   3.4e-24   2.3e-20   71.9   0.4     2    60     5    63     4    63 0.97 Bacterial regulatory helix-turn-helix protein, lysR family
DXP_synthase_N       PF13292.1    270 seq1707_BIOID38935   -            620  7.6e-113  375.7   0.0   1   1  5.1e-116  1.2e-112  375.1   0.0     2   270    12   282    11   282 0.99 1-deoxy-D-xylulose-5-phosphate synthase
Transket_pyr         PF02779.19   178 seq1707_BIOID38935   -            620   5.4e-39  133.3   0.0   1   1   4.2e-42   9.5e-39  132.5   0.0     4   174   320   480   318   482 0.98 Transketolase, pyrimidine binding domain
Transketolase_C      PF02780.15   124 seq1707_BIOID38935   -            620   6.9e-29  100.1   0.0   1   1   8.2e-32   1.9e-28   98.7   0.0     1   122   495   609   495   611 0.96 Transketolase, C-terminal domain
[truncated: 1,413,784 more chars]
