# Supplementary material for: A domain sequence approach to pangenomics: applications to Escherichia coli
Source: F1000Res. 2013 May 29;1:19. Originally published 2012 Oct 1. [Version 2] doi: 10.12688/f1000research.1-19.v2 (PMC3901455; doi:10.12688/f1000research.1-19.v2)
Supplement: The 347 text files show the results from scanning each of the fasta-files against the Pfam-A database [file f1000research-1-1101-s0002.tgz › Escherichia_coli_E110019_BIOID54303.txt]

#                                                                            --- full sequence --- -------------- this domain -------------   hmm coord   ali coord   env coord
# target name        accession   tlen query name           accession   qlen   E-value  score  bias   #  of  c-Evalue  i-Evalue  score  bias  from    to  from    to  from    to  acc description of target
#------------------- ---------- ----- -------------------- ---------- ----- --------- ------ ----- --- --- --------- --------- ------ ----- ----- ----- ----- ----- ----- ----- ---- ---------------------
Peptidase_M41        PF01434.13   213 seq1_BIOID54303      -            629   7.5e-84  280.3   0.7   1   1   4.4e-87   1.2e-83  279.6   0.5     2   212   367   576   366   577 0.98 Peptidase family M41
AAA                  PF00004.24   132 seq1_BIOID54303      -            629   1.6e-46  157.6   0.0   1   1   1.6e-49   4.5e-46  156.2   0.0     1   131   173   305   173   306 0.97 ATPase family associated with various cellular activities (AAA)
FtsH_ext             PF06480.10   110 seq1_BIOID54303      -            629   7.5e-11   42.0   0.4   1   1   2.7e-14   7.5e-11   42.0   0.3    14   110     3    78     1    78 0.92 FtsH Extracellular
AAA_5                PF07728.9    139 seq1_BIOID54303      -            629   7.4e-07   28.8   0.0   1   1   1.4e-09   3.9e-06   26.5   0.0     1   137   172   294   172   295 0.82 AAA domain (dynein-related subfamily)
Ribosomal_L16        PF00252.13   133 seq2_BIOID54303      -            136   1.2e-50  170.5   0.8   1   1     1e-54   1.4e-50  170.4   0.6     1   132     4   131     4   132 0.97 Ribosomal protein L16p/L10e
OapA                 PF04225.7     85 seq4_BIOID54303      -            224   7.2e-35  118.6   0.0   1   1   1.5e-38     1e-34  118.1   0.0     1    84   139   223   139   224 0.98 Opacity-associated protein A LysM-like domain
OapA_N               PF08525.6     30 seq4_BIOID54303      -            224   2.4e-09   36.5   0.5   1   1   5.1e-13   3.5e-09   36.0   0.4     1    30    34    63    34    63 0.96 Opacity-associated protein A N-terminal motif
DUF423               PF04241.10    89 seq6_BIOID54303      -            131     9e-27   92.7   6.8   1   1   1.1e-30   1.5e-26   91.9   4.7     1    89    19   107    19   107 0.99 Protein of unknown function (DUF423)
N6_N4_Mtase          PF01555.13   231 seq9_BIOID54303      -            358   1.1e-41  142.7   0.0   1   1   4.7e-45   3.2e-41  141.1   0.0     1   230    29   341    29   342 0.81 DNA methylase
Methyltransf_26      PF13659.1    117 seq9_BIOID54303      -            358   6.5e-14   51.8   0.0   1   1   1.1e-11   7.8e-08   32.2   0.0    51   116     9    82     5    83 0.81 Methyltransferase domain
DnaJ                 PF00226.26    64 seq13_BIOID54303     -            271   3.5e-14   52.1   0.2   1   1   9.3e-18   6.4e-14   51.3   0.1     4    56   208   266   205   269 0.94 DnaJ domain
TerB                 PF05099.8    140 seq13_BIOID54303     -            271   2.5e-09   36.8   0.7   1   1   3.7e-13   2.5e-09   36.8   0.5    14   137    44   170    32   173 0.89 Tellurite resistance protein TerB
Ribosomal_S12        PF00164.20   122 seq14_BIOID54303     -            124   3.1e-56  187.9   2.1   1   1   2.5e-60   3.5e-56  187.7   1.5     2   122     3   123     2   123 0.99 Ribosomal protein S12
Peptidase_M48        PF01435.13   226 seq15_BIOID54303     -            258   1.7e-42  145.4   0.2   1   1   3.1e-46   2.1e-42  145.0   0.2     8   226    22   250    15   250 0.87 Peptidase family M48
Peptidase_M56        PF05569.6    299 seq15_BIOID54303     -            258   5.3e-05   22.2   0.0   1   1   1.4e-08   9.7e-05   21.3   0.0   179   220    81   122    13   130 0.75 BlaR1 peptidase M56
TPR_6                PF13174.1     33 seq16_BIOID54303     -            263   1.8e-22   78.0   1.7   1   3   2.8e-07   0.00047   20.3   0.0     4    33   146   176   145   176 0.86 Tetratricopeptide repeat
TPR_6                PF13174.1     33 seq16_BIOID54303     -            263   1.8e-22   78.0   1.7   2   3   2.2e-08   3.8e-05   23.7   0.1     3    33   183   213   181   213 0.95 Tetratricopeptide repeat
TPR_6                PF13174.1     33 seq16_BIOID54303     -            263   1.8e-22   78.0   1.7   3   3   7.2e-11   1.2e-07   31.5   0.0     1    33   218   250   218   250 0.96 Tetratricopeptide repeat
TPR_16               PF13432.1     65 seq16_BIOID54303     -            263   6.3e-12   45.7   0.0   1   1   1.6e-09   2.7e-06   27.7   0.0     2    65   147   214   146   214 0.92 Tetratricopeptide repeat
TPR_2                PF07719.12    34 seq16_BIOID54303     -            263   1.1e-09   37.3   0.2   1   2   2.1e-06    0.0035   17.0   0.1     2    33   181   212   180   213 0.93 Tetratricopeptide repeat
TPR_2                PF07719.12    34 seq16_BIOID54303     -            263   1.1e-09   37.3   0.2   2   2   5.3e-06    0.0091   15.7   0.0     1    33   217   249   217   250 0.95 Tetratricopeptide repeat
TPR_8                PF13181.1     34 seq16_BIOID54303     -            263   2.9e-06   26.5   0.9   1   2   0.00027      0.46   10.2   0.2     2    29   181   208   180   213 0.89 Tetratricopeptide repeat
TPR_8                PF13181.1     34 seq16_BIOID54303     -            263   2.9e-06   26.5   0.9   2   2   2.7e-05     0.046   13.3   0.0     5    29   221   245   217   250 0.85 Tetratricopeptide repeat
SLT                  PF01464.15   121 seq17_BIOID54303     -            200   1.7e-31  108.0   0.0   1   1   1.6e-35   2.1e-31  107.7   0.0     2   118    53   168    52   171 0.95 Transglycosylase SLT domain
Phage_min_tail       PF05939.8    109 seq18_BIOID54303     -            113     7e-36  122.3   0.0   1   1   5.7e-40   7.7e-36  122.2   0.0     1   109     4   113     4   113 0.98 Phage minor tail protein
MFS_1                PF07690.11   354 seq22_BIOID54303     -            252   3.8e-24   84.9  52.5   1   1   5.1e-25     7e-21   74.2  18.8   122   353     2   215     1   215 0.92 Major Facilitator Superfamily
Terminase_1          PF03354.10   477 seq23_BIOID54303     -            509  2.7e-103  345.8   0.0   1   1  2.4e-107  3.3e-103  345.5   0.0     1   474    27   486    27   489 0.95 Phage Terminase
OstA_C               PF04453.9    388 seq24_BIOID54303     -            784  4.1e-110  368.4  32.2   1   1  5.9e-114  4.1e-110  368.4  22.3     2   388   309   697   308   697 0.99 Organic solvent tolerance protein
OstA                 PF03968.9    113 seq24_BIOID54303     -            784   2.1e-28   98.4   0.0   1   1   6.9e-32   4.7e-28   97.2   0.0     1   112    53   194    53   195 0.98 OstA-like protein
MMR_HSR1             PF01926.18   114 seq26_BIOID54303     -            300   7.8e-22   77.3   0.0   1   1   2.7e-25   1.2e-21   76.6   0.0     1   114    57   180    57   180 0.82 50S ribosome-binding GTPase
GTP1_OBG             PF01018.17   156 seq26_BIOID54303     -            300   9.2e-17   61.0   0.1   1   1   3.2e-20   1.5e-16   60.3   0.1   103   156     1    54     1    54 0.97 GTP1/OBG
FeoB_N               PF02421.13   189 seq26_BIOID54303     -            300   1.4e-09   37.3   0.0   1   1   1.5e-10   6.8e-07   28.5   0.0     3    57    58   113    56   120 0.94 Ferrous iron transport protein B
rve                  PF00665.21   120 seq28_BIOID54303     -            248   6.5e-28   97.1   0.0   1   1   4.3e-31   1.2e-27   96.3   0.0     2   120    76   192    75   192 0.98 Integrase core domain
rve_3                PF13683.1     67 seq28_BIOID54303     -            248   7.4e-15   54.1   0.3   1   1   5.9e-18   1.6e-14   53.0   0.2     2    67   164   230   163   230 0.96 Integrase core domain
DDE_Tnp_IS240        PF13610.1    140 seq28_BIOID54303     -            248   1.4e-12   47.6   0.0   1   1   7.5e-16   2.1e-12   47.1   0.0     2   139    81   222    80   223 0.90 DDE domain
rve_2                PF13333.1     52 seq28_BIOID54303     -            248   4.3e-10   39.3   0.2   1   1     3e-13   8.3e-10   38.4   0.1     1    50   182   236   182   237 0.90 Integrase core domain
HTH_21               PF13276.1     60 seq28_BIOID54303     -            248   7.2e-09   35.4   0.1   1   1     6e-12   1.6e-08   34.2   0.0     9    58     4    52     2    56 0.90 HTH-like domain
MutH                 PF02976.10   104 seq29_BIOID54303     -            229   1.4e-37  127.5   0.0   1   1   1.5e-41     2e-37  127.0   0.0     1   104    58   157    58   157 0.99 DNA mismatch repair enzyme MutH
Phage_portal         PF04860.7    347 seq30_BIOID54303     -            238   6.7e-45  153.1   0.0   1   1   5.7e-49   7.8e-45  152.9   0.0     4   197    39   237    36   238 0.95 Phage portal protein
Phage_integrase      PF00589.17   173 seq31_BIOID54303     -             62   7.6e-11   41.8   0.5   1   1   6.4e-15   8.8e-11   41.6   0.3   132   172     1    41     1    42 0.96 Phage integrase family
RHH_1                PF01402.16    39 seq34_BIOID54303     -            115   3.8e-08   32.7   0.0   1   1   6.1e-12   8.3e-08   31.6   0.0     3    37    25    59    23    61 0.93 Ribbon-helix-helix protein, copG family
Ribosomal_L27        PF01016.14    81 seq35_BIOID54303     -             85   1.6e-39  133.3   2.9   1   1   1.3e-43   1.8e-39  133.2   2.0     1    80     2    82     2    83 0.98 Ribosomal L27 protein
SNase                PF00565.12   108 seq37_BIOID54303     -            164   1.2e-23   83.3   0.1   1   1   1.1e-27   1.5e-23   82.9   0.1     1   108    54   150    54   150 0.96 Staphylococcal nuclease homologue
DUF3815              PF12821.2    130 seq41_BIOID54303     -            157   8.4e-30  103.2  11.7   1   1   1.4e-33   9.7e-30  103.0   8.1     1   128    12   147    12   149 0.95 Protein of unknown function (DUF3815)
DUF1212              PF06738.7    193 seq41_BIOID54303     -            157   7.1e-07   28.7   6.7   1   1     1e-10   7.1e-07   28.7   4.6   107   193    14    99     9    99 0.96 Protein of unknown function (DUF1212)
DUF940               PF06082.6    658 seq42_BIOID54303     -            522  3.9e-186  620.3   3.6   1   1  3.2e-190  4.4e-186  620.2   2.5   141   657     6   515     1   516 0.95 Bacterial putative lipoprotein (DUF940)
LpxC                 PF03331.8    277 seq43_BIOID54303     -            131   1.5e-48  165.0   0.2   1   1   1.2e-52   1.6e-48  164.9   0.1   172   277     1   106     1   106 0.98 UDP-3-O-acyl N-acetylglycosamine deacetylase
NUDIX                PF00293.23   135 seq48_BIOID54303     -            176   2.7e-25   88.4   0.1   1   1   2.4e-29   3.3e-25   88.1   0.0     1   134     7   149     7   150 0.96 NUDIX domain
FhuF                 PF06276.7    163 seq49_BIOID54303     -            262     1e-29  103.5   0.5   1   1   2.6e-33   1.8e-29  102.6   0.4     1   154    93   230    93   239 0.91 Ferric iron reductase FhuF-like transporter
FhuF_C               PF11575.3     22 seq49_BIOID54303     -            262   7.3e-08   31.7   6.5   1   1   1.8e-11   1.2e-07   31.0   4.5     1    22   241   262   241   262 0.96 FhuF 2Fe-2S C-terminal domain
Ribosomal_L1         PF00687.16   221 seq50_BIOID54303     -            234   9.2e-50  168.8   0.2   1   1   7.9e-54   1.1e-49  168.6   0.2    13   220    28   220     8   221 0.90 Ribosomal protein L1p/L10e family
DUF340               PF03956.8    191 seq53_BIOID54303     -            299   2.7e-72  241.9  27.5   1   1   2.5e-73   3.5e-69  231.8  11.8     2   190   112   298   111   299 0.99 Membrane protein of unknown function (DUF340)
Pribosyltran_N       PF13793.1    116 seq54_BIOID54303     -            337     4e-49  165.0   0.2   1   1   6.8e-51   4.6e-47  158.4   0.0     1   116    26   143    26   143 0.98 N-terminal domain of ribose phosphate pyrophosphokinase
Pribosyltran         PF00156.22   125 seq54_BIOID54303     -            337   3.9e-16   58.7   0.3   1   1   1.6e-19   1.1e-15   57.3   0.2    23   119   180   266   171   272 0.88 Phosphoribosyl transferase domain
HTH_Tnp_1            PF01527.15    76 seq55_BIOID54303     -            136   1.8e-19   69.3   0.5   1   1   4.6e-23   3.1e-19   68.5   0.4     2    74    23   102    22   104 0.89 Transposase
HTH_28               PF13518.1     52 seq55_BIOID54303     -            136   2.3e-06   27.3   0.5   1   1   6.5e-10   4.4e-06   26.4   0.0     1    43    32    75    32    78 0.93 Helix-turn-helix domain
FtsJ                 PF01728.14   181 seq58_BIOID54303     -            366   1.9e-08   34.4   0.0   1   1   7.2e-12   9.8e-08   32.0   0.0     3    62   186   247   184   301 0.70 FtsJ-like methyltransferase
Ribosomal_L29        PF00831.18    58 seq59_BIOID54303     -             63     5e-25   86.8   6.8   1   1     4e-29   5.5e-25   86.7   4.7     1    58     3    60     3    60 0.99 Ribosomal L29 protein
ABC_tran             PF00005.22   118 seq60_BIOID54303     -            308   2.2e-21   76.3   0.0   1   1   6.2e-25   4.2e-21   75.3   0.0     1   118    45   165    45   165 0.86 ABC transporter
AAA_21               PF13304.1    303 seq60_BIOID54303     -            308   2.4e-15   57.1   0.3   1   1     5e-17   3.4e-13   50.0   0.2     2   298    34   195    33   198 0.69 AAA domain
Phage_tail_L         PF05100.7    206 seq61_BIOID54303     -            232     8e-97  322.2   0.1   1   1  6.8e-101   9.2e-97  322.0   0.0     1   206    29   230    29   230 0.99 Phage minor tail protein L
COX_ARM              PF06481.9     47 seq64_BIOID54303     -            315   3.8e-19   67.9   0.6   1   1   1.2e-22     8e-19   66.9   0.4     1    47   239   286   239   286 0.98 COX Aromatic Rich Motif
COX2                 PF00116.15   120 seq64_BIOID54303     -            315   3.5e-08   33.1   0.0   1   1   3.4e-11   2.3e-07   30.5   0.0    43   116   148   221   127   225 0.94 Cytochrome C oxidase subunit II, periplasmic domain
DUF177               PF02620.12   119 seq65_BIOID54303     -            173   4.8e-23   81.3   0.7   1   1   5.4e-27   7.4e-23   80.7   0.5     1   119    61   171    61   171 0.90 Uncharacterized ACR, COG1399
UPF0149              PF03695.8    178 seq68_BIOID54303     -            221     3e-36  124.8   6.5   1   1     5e-40   3.4e-36  124.6   4.5     1   177    11   185    11   186 0.95 Uncharacterised protein family (UPF0149)
SEC-C                PF02810.10    21 seq68_BIOID54303     -            221   1.2e-10   40.5   9.7   1   1   2.6e-14   1.8e-10   40.0   6.7     1    18   203   220   203   221 0.96 SEC-C motif
Ribosomal_S16        PF00886.14    62 seq69_BIOID54303     -             82     6e-26   89.8   0.1   1   1   5.2e-30   7.1e-26   89.5   0.0     1    62     8    68     8    68 0.96 Ribosomal protein S16
Ribosomal_S7         PF00177.16   148 seq72_BIOID54303     -            156     3e-62  208.4   1.6   1   1   2.4e-66   3.3e-62  208.3   1.1     1   148     1   149     1   149 0.99 Ribosomal protein S7p/S5e
HTH_Tnp_1            PF01527.15    76 seq76_BIOID54303     -            103   2.8e-09   36.6   0.5   1   1   7.7e-13   3.5e-09   36.3   0.3     2    76     4    79     3    85 0.89 Transposase
HTH_28               PF13518.1     52 seq76_BIOID54303     -            103   2.5e-07   30.4   0.1   1   1     1e-10   4.7e-07   29.5   0.0     1    40    13    53    13    60 0.88 Helix-turn-helix domain
Ribosomal_L23        PF00276.15    92 seq77_BIOID54303     -            100   1.1e-32  111.6   1.2   1   1   8.9e-37   1.2e-32  111.5   0.8     2    89     9    96     8    99 0.97 Ribosomal protein L23
Ribosomal_S17        PF00366.15    69 seq79_BIOID54303     -             84   1.1e-32  111.7   1.3   1   1   9.4e-37   1.3e-32  111.5   0.9     1    69    10    78    10    78 0.99 Ribosomal protein S17
Pyr_redox_2          PF07992.9    200 seq80_BIOID54303     -            321   1.4e-32  113.1   0.1   1   1   7.4e-36   1.7e-32  112.8   0.1     1   198     8   291     8   293 0.92 Pyridine nucleotide-disulphide oxidoreductase
Pyr_redox            PF00070.22    80 seq80_BIOID54303     -            321   1.6e-19   69.9   1.8   1   1   1.9e-21   4.3e-18   65.3   0.5     1    79   148   225   148   229 0.93 Pyridine nucleotide-disulphide oxidoreductase
Pyr_redox_3          PF13738.1    203 seq80_BIOID54303     -            321   8.4e-18   65.0   0.0   1   1   1.3e-18   2.9e-15   56.7   0.0    34   200    17   179    13   181 0.81 Pyridine nucleotide-disulphide oxidoreductase
EAL                  PF00563.15   236 seq82_BIOID54303     -            646   8.7e-33  113.6   0.1   1   1   2.9e-36     2e-32  112.4   0.1     8   234   407   628   400   630 0.92 EAL domain
GGDEF                PF00990.16   161 seq82_BIOID54303     -            646   5.2e-32  110.5   0.1   1   1   1.4e-35   9.9e-32  109.6   0.1     1   160   224   380   224   381 0.96 GGDEF domain
RimM                 PF01782.13    84 seq92_BIOID54303     -            183   8.8e-28   95.9   0.0   1   1     2e-31   1.3e-27   95.3   0.0     2    84    17    98    16    98 0.98 RimM N-terminal domain
PRC                  PF05239.11    79 seq92_BIOID54303     -            183   8.9e-10   38.1   0.7   1   1   2.1e-13   1.4e-09   37.5   0.5     2    73   105   178   104   182 0.89 PRC-barrel domain
DUF165               PF02592.10   145 seq93_BIOID54303     -            221   6.2e-35  120.3  11.9   1   1   7.8e-39   1.1e-34  119.5   8.3     1   145    43   186    43   186 0.90 Uncharacterized ACR, YhhQ family COG1738
AAA                  PF00004.24   132 seq95_BIOID54303     -            420   2.2e-13   50.4   0.0   1   1   1.5e-16     1e-12   48.2   0.0     1   131   204   315   204   316 0.84 ATPase family associated with various cellular activities (AAA)
AAA_17               PF13207.1    121 seq95_BIOID54303     -            420   2.4e-09   37.9   0.2   1   1   1.5e-12     1e-08   35.8   0.1     1   110   203   304   203   407 0.72 AAA domain
CRS1_YhbY            PF01985.16    84 seq96_BIOID54303     -             97   1.7e-29  101.5   1.1   1   1   1.4e-33   1.9e-29  101.3   0.8     1    84     3    86     3    86 0.99 CRS1 / YhbY (CRM) domain
NadA                 PF02445.11   296 seq97_BIOID54303     -            347  2.3e-105  351.5   0.0   1   1  1.9e-109  2.6e-105  351.3   0.0     2   295    31   340    30   341 0.98 Quinolinate synthetase A protein
SecM                 PF06558.7    148 seq98_BIOID54303     -            195   1.5e-67  225.8   2.0   1   1   1.3e-71   1.7e-67  225.5   1.4     1   147    49   194    49   195 0.99 Secretion monitor precursor protein (SecM)
Fimbrial             PF00419.15   145 seq101_BIOID54303    -            173   3.7e-16   59.5   5.6   1   1   2.7e-20   3.7e-16   59.5   3.9     1   128    35   169    35   171 0.85 Fimbrial protein
PEP-utilizers_C      PF02896.13   294 seq102_BIOID54303    -            748  3.2e-107  357.6   0.0   1   1    2e-110  4.7e-107  357.1   0.0     5   293   420   707   416   708 0.98 PEP-utilising enzyme, TIM barrel domain
PEP-utilisers_N      PF05524.8    123 seq102_BIOID54303    -            748   2.1e-25   88.8   1.6   1   1   2.4e-28   5.5e-25   87.4   1.1     2   123   172   295   171   295 0.96 PEP-utilising enzyme, N-terminal
PEP-utilizers        PF00391.18    81 seq102_BIOID54303    -            748   1.6e-18   65.9   0.1   1   1   1.7e-21   3.9e-18   64.6   0.1     6    81   316   391   311   391 0.94 PEP-utilising enzyme, mobile domain
GAF                  PF01590.21   154 seq102_BIOID54303    -            748   2.2e-17   63.4   0.4   1   1   2.9e-20   6.5e-17   61.9   0.1     2   152    18   152    17   154 0.97 GAF domain
GAF_2                PF13185.1    148 seq102_BIOID54303    -            748   3.9e-14   53.2   0.0   1   1     4e-17     9e-14   52.0   0.0     4   147    18   154    15   155 0.82 GAF domain
GAF_3                PF13492.1    129 seq102_BIOID54303    -            748   5.4e-10   39.3   0.1   1   1   5.4e-13   1.2e-09   38.1   0.0     3   125    19   152    17   156 0.78 GAF domain
Caudo_TAP            PF02413.12   130 seq107_BIOID54303    -            175   1.8e-38  131.5   2.7   1   1   1.7e-42   2.3e-38  131.1   1.9     2   130    40   175    39   175 0.97 Caudovirales tail fibre assembly protein
rve                  PF00665.21   120 seq108_BIOID54303    -            225   1.1e-27   96.4   0.0   1   1   4.6e-31   1.6e-27   95.9   0.0     2   120    53   169    52   169 0.98 Integrase core domain
rve_3                PF13683.1     67 seq108_BIOID54303    -            225   3.6e-14   51.8   0.1   1   1   1.8e-17   6.3e-14   51.1   0.1     2    67   141   207   140   207 0.97 Integrase core domain
DDE_Tnp_IS240        PF13610.1    140 seq108_BIOID54303    -            225   1.9e-12   47.1   0.0   1   1   7.9e-16   2.7e-12   46.7   0.0     2   139    58   199    57   200 0.91 DDE domain
rve_2                PF13333.1     52 seq108_BIOID54303    -            225     2e-08   34.0   0.1   1   1   1.1e-11   3.9e-08   33.1   0.1     1    50   159   213   159   214 0.90 Integrase core domain
IstB_IS21            PF01695.12   178 seq109_BIOID54303    -            111   1.6e-25   89.4   0.0   1   1   1.3e-29   1.8e-25   89.2   0.0    91   176     5    90     1    92 0.95 IstB-like ATP binding protein
TerC                 PF03741.11   184 seq111_BIOID54303    -            237   4.5e-51  172.7  15.2   1   1   4.5e-55   6.1e-51  172.3  10.6     2   183    17   203    16   204 0.96 Integral membrane protein TerC family
ABC_tran             PF00005.22   118 seq112_BIOID54303    -            637     1e-36  125.7   1.1   1   2   2.4e-18   3.3e-15   56.3   0.0     1   118    41   178    41   178 0.87 ABC transporter
ABC_tran             PF00005.22   118 seq112_BIOID54303    -            637     1e-36  125.7   1.1   2   2   2.6e-21   3.6e-18   65.9   0.0     1   118   352   459   352   459 0.92 ABC transporter
ABC_tran_2           PF12848.2     85 seq112_BIOID54303    -            637   6.6e-29   99.4   4.3   1   1   4.8e-32   6.6e-29   99.4   3.0     1    83   217   298   217   302 0.93 ABC transporter
TonB_dep_Rec         PF00593.19   276 seq113_BIOID54303    -            617   2.2e-30  106.4  22.3   1   1   3.2e-34   2.2e-30  106.4  15.5     1   275   381   615   381   616 0.87 TonB dependent receptor
VirB8                PF04335.8    212 seq114_BIOID54303    -            228   9.8e-53  178.7   2.8   1   1   8.1e-57   1.1e-52  178.5   2.0     2   212    12   224    11   224 0.93 VirB8 protein
Resolvase            PF00239.16   141 seq115_BIOID54303    -            195   2.4e-50  169.9   0.0   1   1     8e-54   3.7e-50  169.3   0.0     2   140     3   135     2   136 0.98 Resolvase, N terminal domain
HTH_7                PF02796.10    45 seq115_BIOID54303    -            195   8.1e-13   47.8   1.3   1   1   1.1e-15   4.8e-12   45.4   0.4     1    44   138   181   138   182 0.98 Helix-turn-helix domain of resolvase
SpoA                 PF01052.15    77 seq116_BIOID54303    -            190   1.3e-17   63.0   0.0   1   1   4.7e-20   6.5e-16   57.5   0.0     3    75   112   184   110   186 0.96 Surface presentation of antigens (SPOA)
Ribosomal_L2_C       PF03947.13   130 seq118_BIOID54303    -            273   2.4e-55  185.7   1.9   1   1   5.5e-59   3.8e-55  185.1   1.3     1   129   124   250   124   251 0.98 Ribosomal Proteins L2, C-terminal domain
Ribosomal_L2         PF00181.18    77 seq118_BIOID54303    -            273     7e-37  125.1   0.8   1   1   8.2e-40   5.6e-36  122.2   0.8     1    76    42   117    42   118 0.99 Ribosomal Proteins L2, RNA binding domain
Nterm_IS4            PF13006.2     98 seq122_BIOID54303    -            318   8.6e-31  105.7   0.1   1   1   3.3e-34   2.3e-30  104.4   0.0     3    97    17   109    15   110 0.97 Insertion element 4 transposase N-terminal
DDE_Tnp_1            PF01609.16   211 seq122_BIOID54303    -            318   4.1e-12   46.0   0.0   1   1     8e-16   5.5e-12   45.5   0.0     4   162   127   297   124   306 0.81 Transposase DDE domain
Phage_portal         PF04860.7    347 seq123_BIOID54303    -            183   1.6e-24   86.1   0.1   1   1   1.5e-28   2.1e-24   85.7   0.0   234   347     2   111     1   111 0.95 Phage portal protein
Y1_Tnp               PF01797.11   121 seq124_BIOID54303    -            143   2.1e-40  137.2   0.0   1   1   1.8e-44   2.5e-40  136.9   0.0     2   121    20   139    19   139 0.99 Transposase IS200 like
MurB_C               PF02873.11   105 seq126_BIOID54303    -            342   5.3e-42  141.7   0.0   1   1   1.3e-45   9.1e-42  140.9   0.0     1   105   203   330   203   330 0.99 UDP-N-acetylenolpyruvoylglucosamine reductase, C-terminal domain
FAD_binding_4        PF01565.18   139 seq126_BIOID54303    -            342   7.3e-28   96.6   0.0   1   1   8.6e-31   5.9e-27   93.7   0.0     2   138    18   149    17   150 0.91 FAD binding domain
Sugar_tr             PF00083.19   451 seq127_BIOID54303    -            459   3.4e-39  134.5  36.5   1   2   1.5e-31   6.7e-28   97.3   6.3     3   194    51   248    49   250 0.90 Sugar (and other) transporter
Sugar_tr             PF00083.19   451 seq127_BIOID54303    -            459   3.4e-39  134.5  36.5   2   2   4.9e-16   2.3e-12   46.1  12.5   225   433   250   448   241   458 0.70 Sugar (and other) transporter
MFS_1                PF07690.11   354 seq127_BIOID54303    -            459   8.3e-31  106.8  61.3   1   1     2e-30   8.9e-27   93.6  23.8    31   347    89   409    55   416 0.77 Major Facilitator Superfamily
MFS_2                PF13347.1    427 seq127_BIOID54303    -            459   7.8e-07   27.7  23.8   1   1   1.7e-10   7.8e-07   27.7  16.5    53   335   102   384    66   396 0.72 MFS/sugar transport protein
Transgly_assoc       PF04226.8     48 seq129_BIOID54303    -             82   1.5e-16   60.0  12.4   1   1   1.1e-20   1.5e-16   60.0   8.6     1    47    33    81    33    82 0.97 Transglycosylase associated protein
Relaxase             PF03432.9    242 seq130_BIOID54303    -            409   3.6e-10   39.5   0.5   1   1   2.6e-14   3.6e-10   39.5   0.3    48   159   118   236    74   293 0.79 Relaxase/Mobilisation nuclease domain
NUDIX                PF00293.23   135 seq133_BIOID54303    -            129   8.5e-22   77.1   0.1   1   1   7.2e-26   9.8e-22   76.9   0.1     4   132     7   126     4   129 0.85 NUDIX domain
Ribosomal_L32p       PF01783.18    56 seq134_BIOID54303    -             57   4.1e-19   68.3   0.9   1   1   3.3e-23   4.4e-19   68.2   0.7     1    56     2    57     2    57 0.98 Ribosomal L32p protein family
rve                  PF00665.21   120 seq135_BIOID54303    -            236   4.2e-30  104.2   0.0   1   1   4.2e-33   1.1e-29  102.7   0.0     3   119    74   188    72   189 0.96 Integrase core domain
rve_2                PF13333.1     52 seq135_BIOID54303    -            236   1.1e-20   73.2   0.4   1   1   2.8e-22   7.7e-19   67.3   0.1     1    52   179   235   179   235 0.98 Integrase core domain
rve_3                PF13683.1     67 seq135_BIOID54303    -            236   1.5e-15   56.3   0.0   1   1   9.7e-19   2.7e-15   55.5   0.0     4    67   163   227   160   227 0.96 Integrase core domain
DDE_Tnp_IS240        PF13610.1    140 seq135_BIOID54303    -            236   2.4e-10   40.4   0.0   1   1   1.4e-13   3.7e-10   39.7   0.0     2   129    78   208    77   220 0.88 DDE domain
HTH_21               PF13276.1     60 seq135_BIOID54303    -            236   1.9e-08   34.0   0.1   1   1   2.7e-11   7.3e-08   32.1   0.0    17    59     8    49     3    50 0.90 HTH-like domain
HAD_2                PF13419.1    176 seq137_BIOID54303    -            188   4.6e-25   88.7   0.1   1   1   1.1e-28   5.2e-25   88.6   0.1     1   174     8   183     8   185 0.88 Haloacid dehalogenase-like hydrolase
Hydrolase            PF00702.21   204 seq137_BIOID54303    -            188   6.7e-14   52.7   0.1   1   1     2e-17   9.3e-14   52.3   0.0     4   204     8   179     5   179 0.90 haloacid dehalogenase-like hydrolase
Hydrolase_like       PF13242.1     75 seq137_BIOID54303    -            188   2.1e-06   27.2   0.1   1   1   1.1e-09   4.9e-06   26.0   0.0     3    48   141   185   139   186 0.94 HAD-hyrolase-like
Elong-fact-P_C       PF09285.6     56 seq139_BIOID54303    -            253     2e-21   74.9   0.0   1   1     1e-24   4.6e-21   73.8   0.0     1    56   196   251   196   251 0.99 Elongation factor P, C-terminal
EFP                  PF01132.15    55 seq139_BIOID54303    -            253   4.2e-14   51.8   2.2   1   1   1.7e-17   7.7e-14   50.9   1.5     1    54   132   187   132   188 0.91 Elongation factor P (EF-P) OB domain
EFP_N                PF08207.7     58 seq139_BIOID54303    -            253   3.3e-13   49.1   0.1   1   1   1.8e-16   8.2e-13   47.9   0.1     2    57    67   124    66   125 0.88 Elongation factor P (EF-P) KOW-like domain
EutH                 PF04346.7    354 seq142_BIOID54303    -            408    2e-147  490.6  45.9   1   1  1.7e-151  2.3e-147  490.4  31.8     1   353     1   391     1   392 0.98 Ethanolamine utilisation protein, EutH
Prok-JAB             PF14464.1    105 seq145_BIOID54303    -            247   1.5e-20   72.6   0.2   1   1   3.9e-24   2.7e-20   71.7   0.2     3    99     3    99     1   108 0.93 Prokaryotic homologs of the JAB domain
NLPC_P60             PF00877.14   105 seq145_BIOID54303    -            247   2.4e-14   52.8   0.0   1   1   5.1e-18   3.5e-14   52.3   0.0     1   105   111   224   111   224 0.92 NlpC/P60 family
Peptidase_U35        PF04586.12   163 seq146_BIOID54303    -            190   1.5e-51  174.5   0.0   1   1   1.3e-55   1.8e-51  174.2   0.0     1   157     7   167     7   172 0.95 Caudovirus prohead protease
HTH_Tnp_1            PF01527.15    76 seq147_BIOID54303    -            108     7e-12   45.0   1.1   1   1     2e-15   2.8e-11   43.0   0.8     1    74     1    87     1    88 0.86 Transposase
HTH_Tnp_IS1          PF12759.2     50 seq148_BIOID54303    -             75   9.3e-31  104.9   0.1   1   1   1.8e-34   1.2e-30  104.5   0.0     1    50    23    72    23    72 0.99 InsA C-terminal domain
Zn_Tnp_IS1           PF03811.8     36 seq148_BIOID54303    -             75   7.9e-09   34.7   2.2   1   1   1.2e-12   7.9e-09   34.7   1.5    18    36     2    20     1    20 0.96 InsA N-terminal domain
DUF4222              PF13973.1     53 seq151_BIOID54303    -             99   8.3e-16   57.0   0.1   1   1     9e-20   1.2e-15   56.4   0.1     2    51    17    66    12    68 0.96 Domain of unknown function (DUF4222)
DDE_Tnp_IS1          PF03400.8    131 seq156_BIOID54303    -             97     2e-30  105.4   0.2   1   1   1.8e-34   2.5e-30  105.1   0.1     1    61    37    97    37    97 0.98 IS1 transposase
RNase_E_G            PF10150.4    271 seq157_BIOID54303    -           1061  9.1e-101  336.5   0.0   1   1    2e-104  9.1e-101  336.5   0.0     1   270   121   392   121   393 0.98 Ribonuclease E/G family
PNPase_C             PF12111.3     39 seq157_BIOID54303    -           1061     5e-18   63.9   8.5   1   1   1.1e-21     5e-18   63.9   5.9     1    39  1021  1059  1021  1059 0.98 Polyribonucleotide phosphorylase C terminal
S1                   PF00575.18    74 seq157_BIOID54303    -           1061   1.3e-16   60.2   0.0   1   1   6.3e-20   2.9e-16   59.2   0.0     2    73    36   118    35   119 0.97 S1 RNA binding domain
HTH_Tnp_1            PF01527.15    76 seq158_BIOID54303    -            102   2.7e-09   36.7   0.5   1   1   7.5e-13   3.4e-09   36.4   0.3     2    76     4    79     3    85 0.89 Transposase
HTH_28               PF13518.1     52 seq158_BIOID54303    -            102   2.4e-07   30.4   0.1   1   1     1e-10   4.6e-07   29.5   0.0     1    40    13    53    13    60 0.88 Helix-turn-helix domain
IstB_IS21            PF01695.12   178 seq159_BIOID54303    -            245   8.9e-17   60.9   0.0   1   1   3.4e-20   1.2e-16   60.5   0.0    43   163    95   218    48   223 0.80 IstB-like ATP binding protein
Bac_DnaA             PF00308.13   219 seq159_BIOID54303    -            245   2.3e-07   30.5   0.0   1   1   8.8e-11     3e-07   30.1   0.0     2   124    66   189    65   230 0.78 Bacterial dnaA  protein
AAA                  PF00004.24   132 seq159_BIOID54303    -            245   1.3e-06   28.5   0.1   1   1   6.5e-10   2.2e-06   27.7   0.1     2    98   103   196   102   225 0.69 ATPase family associated with various cellular activities (AAA)
ArsA_ATPase          PF02374.10   305 seq159_BIOID54303    -            245   2.8e-06   26.5   0.0   1   1   1.4e-09   4.9e-06   25.6   0.0     4    81   102   182    99   231 0.73 Anion-transporting ATPase
ABC2_membrane        PF01061.19   209 seq160_BIOID54303    -            256   5.5e-36  123.5  24.8   1   1     4e-40   5.5e-36  123.5  17.2     3   209     9   219     7   219 0.93 ABC-2 type transporter
Prismane             PF03063.15   516 seq161_BIOID54303    -            550  1.1e-155  518.8   0.0   1   1  9.2e-160  1.3e-155  518.6   0.0     1   516     1   548     1   548 0.98 Prismane/CO dehydrogenase family
LrgA                 PF03788.9     96 seq164_BIOID54303    -            135   5.1e-29   99.7  10.2   1   1   4.9e-33   6.6e-29   99.3   7.0     1    94    24   117    24   119 0.98 LrgA family
KOW                  PF00467.24    32 seq165_BIOID54303    -            104   4.4e-06   25.9   3.9   1   1   7.1e-10   9.8e-06   24.8   2.7     2    32     8    37     7    37 0.93 KOW motif
DUF2387              PF09526.5     71 seq166_BIOID54303    -             66   1.3e-22   79.3   3.2   1   1   1.2e-26   1.6e-22   79.0   2.2     2    71     4    63     3    63 0.88 Probable metal-binding protein (DUF2387)
Ribosomal_L10        PF00466.15   100 seq167_BIOID54303    -            165   2.5e-26   91.3   0.0   1   1   2.6e-30   3.6e-26   90.8   0.0     3   100     5   101     3   101 0.98 Ribosomal protein L10
COX1                 PF00115.15   447 seq168_BIOID54303    -            663  5.5e-154  512.9  72.0   1   1    4e-158  5.5e-154  512.9  49.9     1   446    54   504    54   505 0.98 Cytochrome C and Quinol oxidase polypeptide I
FliP                 PF00813.15   194 seq170_BIOID54303    -            221   2.1e-66  223.2  11.0   1   1   1.8e-70   2.4e-66  223.0   7.7     2   194    11   211    10   211 0.93 FliP family
rve                  PF00665.21   120 seq173_BIOID54303    -            295   3.6e-26   91.5   0.1   1   1   3.6e-29   1.2e-25   89.7   0.0     2   119   125   239   124   240 0.97 Integrase core domain
HTH_21               PF13276.1     60 seq173_BIOID54303    -            295   9.6e-17   60.6   3.5   1   1   6.3e-20   2.1e-16   59.5   2.4     2    60    46   103    44   103 0.94 HTH-like domain
rve_3                PF13683.1     67 seq173_BIOID54303    -            295   1.3e-11   43.7   0.1   1   1   8.8e-15     3e-11   42.5   0.0     6    67   216   277   211   277 0.93 Integrase core domain
rve_2                PF13333.1     52 seq173_BIOID54303    -            295   2.8e-06   27.1   0.0   1   1   1.7e-09   5.7e-06   26.1   0.0     1    44   230   276   230   283 0.88 Integrase core domain
Sulfate_transp       PF00916.15   280 seq174_BIOID54303    -            559   3.6e-71  239.2  10.3   1   1   7.9e-75   3.6e-71  239.2   7.1     1   279   119   409   119   410 0.96 Sulfate transporter family
Sulfate_tra_GLY      PF13792.1     84 seq174_BIOID54303    -            559   1.5e-24   85.3   5.5   1   1   3.3e-28   1.5e-24   85.3   3.8     6    82    20    95    12    97 0.96 Sulfate transporter N-terminal domain with GLY motif
STAS                 PF01740.16   117 seq174_BIOID54303    -            559   5.5e-12   45.0   0.0   1   1   2.1e-15   9.4e-12   44.2   0.0     4   116   453   554   451   555 0.95 STAS domain
DNA_III_psi          PF03603.8    128 seq175_BIOID54303    -            137   1.4e-45  154.1   0.1   1   1   1.2e-49   1.6e-45  153.9   0.1     1   128     1   128     1   128 0.99 DNA polymerase III psi subunit
CBM_5_12             PF02839.9     41 seq176_BIOID54303    -            353   4.5e-07   29.2   2.5   1   1   9.3e-10   1.3e-05   24.5   0.4     4    41   302   339   299   339 0.86 Carbohydrate binding domain
DUF1795              PF08786.6    130 seq177_BIOID54303    -            185   5.8e-05   22.8   1.0   1   1   7.3e-09    0.0001   22.0   0.7     2   130    50   182    49   182 0.90 Domain of unknown function (DUF1795)
DUF927               PF06048.6    285 seq178_BIOID54303    -            707   2.5e-58  197.4   0.1   1   1   4.1e-62   5.7e-58  196.3   0.1     4   284   155   435   152   436 0.92 Domain of unknown function (DUF927)
Cloacin              PF03515.9    297 seq179_BIOID54303    -            581  1.3e-118  395.4   3.1   1   1  3.7e-122  1.3e-118  395.4   2.2     7   297    26   311     1   311 0.95 Colicin-like bacteriocin tRNase domain
E2R135               PF11570.3    136 seq179_BIOID54303    -            581   2.6e-58  195.8  24.5   1   1   1.6e-61   5.6e-58  194.7  17.0     1   136   314   447   314   447 0.99 Coiled-coil receptor-binding R-domain of colicin E2
Colicin-DNase        PF12639.2    110 seq179_BIOID54303    -            581   5.3e-32  110.2   1.0   1   1   1.6e-35   5.3e-32  110.2   0.7     2   110   451   580   450   580 0.96 DNase/tRNase domain of colicin-like bacteriocin
Pyocin_S             PF06958.7    139 seq179_BIOID54303    -            581   8.5e-13   48.7   4.1   1   1   5.9e-16     2e-12   47.5   2.8     8   138   176   285   171   286 0.93 S-type Pyocin
adh_short            PF00106.20   167 seq180_BIOID54303    -            263     7e-25   87.7   0.0   1   1   1.9e-28   8.6e-25   87.4   0.0     2   165     7   184     6   186 0.92 short chain dehydrogenase
adh_short_C2         PF13561.1    243 seq180_BIOID54303    -            263   2.3e-15   56.9   0.0   1   1   6.1e-19   2.8e-15   56.6   0.0     1   243    12   259    12   259 0.90 Enoyl-(Acyl carrier protein) reductase
KR                   PF08659.5    181 seq180_BIOID54303    -            263   1.6e-09   37.5   0.0   1   1   5.5e-13   2.5e-09   36.9   0.0     3   166     8   184     7   191 0.86 KR domain
PHO4                 PF01384.15   326 seq182_BIOID54303    -            499  4.3e-100  334.4  19.9   1   1  3.7e-104    5e-100  334.2  13.8     1   326    30   488    30   488 0.88 Phosphate transporter family
CagX                 PF03524.10   215 seq183_BIOID54303    -            302     1e-52  178.4   2.2   1   1     9e-57   1.2e-52  178.1   1.5     1   214    29   277    29   278 0.89 Conjugal transfer protein
DDE_Tnp_IS1          PF03400.8    131 seq184_BIOID54303    -             69   1.1e-35  122.5   0.8   1   1   8.5e-40   1.2e-35  122.3   0.5    63   131     1    69     1    69 0.99 IS1 transposase
DUF330               PF03886.8    161 seq187_BIOID54303    -            187   2.9e-41  140.4   4.0   1   1   2.4e-45   3.3e-41  140.2   2.8     1   161    26   180    26   180 0.95 Protein of unknown function (DUF330)
SNARE_assoc          PF09335.6    123 seq188_BIOID54303    -            142   3.2e-12   46.6   6.8   1   1   3.8e-16   5.2e-12   45.9   4.7     6   119    28   132    21   136 0.81 SNARE associated Golgi protein
HHA                  PF05321.6     57 seq189_BIOID54303    -             58   4.6e-21   74.5   0.0   1   1   3.6e-25     5e-21   74.4   0.0     2    57     2    55     1    55 0.94 Haemolysin expression modulating protein
ABC_membrane         PF00664.18   275 seq192_BIOID54303    -            588   3.7e-38  131.4   2.9   1   1   1.1e-41   4.9e-38  131.0   2.0     3   259    26   279    24   296 0.93 ABC transporter transmembrane region
ABC_tran             PF00005.22   118 seq192_BIOID54303    -            588   9.6e-18   64.5   0.0   1   1   4.3e-21     2e-17   63.5   0.0     1   117   390   513   390   514 0.92 ABC transporter
FKBP_C               PF00254.23    94 seq194_BIOID54303    -            196   6.5e-11   41.9   0.0   1   1   7.3e-15     1e-10   41.4   0.0     7    94     5   137     1   137 0.83 FKBP-type peptidyl-prolyl cis-trans isomerase
Phage_portal         PF04860.7    347 seq195_BIOID54303    -            403   9.2e-98  326.9   0.0   1   1  7.7e-102   1.1e-97  326.7   0.0     5   347    29   376    23   376 0.94 Phage portal protein
Ribosomal_L5_C       PF00673.16    95 seq196_BIOID54303    -            179   3.2e-42  142.0   0.0   1   1   7.3e-46     5e-42  141.4   0.0     1    94    84   177    84   178 0.99 ribosomal L5P family C-terminus
Ribosomal_L5         PF00281.14    56 seq196_BIOID54303    -            179   2.8e-25   87.7   0.1   1   1   7.4e-29     5e-25   86.9   0.0     1    56    24    80    23    80 0.98 Ribosomal protein L5
DUF903               PF06004.7     50 seq197_BIOID54303    -             72   3.5e-24   83.9   2.4   1   1   2.9e-28     4e-24   83.7   1.7     1    50    23    72    23    72 0.98 Bacterial protein of unknown function (DUF903)
Ribosomal_S19        PF00203.16    81 seq198_BIOID54303    -             92   2.2e-38  129.6   0.1   1   1   1.9e-42   2.6e-38  129.3   0.0     1    81     3    83     3    83 0.99 Ribosomal protein S19
LrgB                 PF04172.11   215 seq201_BIOID54303    -            231   1.2e-82  276.2  15.2   1   1   9.7e-87   1.3e-82  276.0  10.6     1   215    12   226    12   226 0.99 LrgB-like family
Poly_export          PF02563.11    83 seq202_BIOID54303    -            379   7.6e-29   99.1   0.6   1   1   6.8e-32   4.7e-28   96.6   0.1     4    82    77   166    74   167 0.87 Polysaccharide biosynthesis/export protein
SLBB                 PF10531.4     59 seq202_BIOID54303    -            379   6.1e-17   61.1   1.0   1   2     4e-11   2.7e-07   30.2   0.0     3    47   174   219   172   225 0.93 SLBB domain
SLBB                 PF10531.4     59 seq202_BIOID54303    -            379   6.1e-17   61.1   1.0   2   2   8.6e-11   5.8e-07   29.1   0.1     1    53   256   307   256   313 0.92 SLBB domain
NMN_transporter      PF04973.7    182 seq204_BIOID54303    -            239   1.6e-46  157.9  27.1   1   1   1.3e-48   1.8e-44  151.2  18.8     1   180    23   227    23   229 0.94 Nicotinamide mononucleotide transporter
Lambda_tail_I        PF06805.7     82 seq207_BIOID54303    -            193   5.9e-13   48.3   0.0   1   1   7.2e-17   9.8e-13   47.6   0.0    25    82     2    64     1    64 0.97 Bacteriophage lambda tail assembly protein I
Acetyltransf_1       PF00583.19    83 seq208_BIOID54303    -            148   1.1e-19   70.1   0.0   1   1   1.1e-22   1.6e-19   69.5   0.0     4    82    48   120    45   121 0.92 Acetyltransferase (GNAT) family
FR47                 PF08445.5     86 seq208_BIOID54303    -            148   6.3e-13   48.1   0.1   1   1   5.7e-16   8.6e-13   47.7   0.0    17    81    59   124    42   130 0.82 FR47-like protein
Acetyltransf_10      PF13673.1    117 seq208_BIOID54303    -            148   1.6e-12   47.4   0.1   1   1   1.4e-15   2.2e-12   47.0   0.1    22   117    18   120     8   120 0.86 Acetyltransferase (GNAT) domain
Acetyltransf_7       PF13508.1     79 seq208_BIOID54303    -            148   3.4e-11   43.0   0.0   1   1     3e-14   4.6e-11   42.6   0.0     8    78    45   121    38   122 0.86 Acetyltransferase (GNAT) domain
Acetyltransf_4       PF13420.1    155 seq208_BIOID54303    -            148   1.6e-08   34.5   0.0   1   1   1.3e-11   1.9e-08   34.2   0.0    32   148    23   134     5   141 0.82 Acetyltransferase (GNAT) domain
Acetyltransf_8       PF13523.1    152 seq208_BIOID54303    -            148   7.4e-08   32.2   0.1   1   1   1.5e-09   2.3e-06   27.4   0.0    75   138    61   122     4   127 0.78 Acetyltransferase (GNAT) domain
Acetyltransf_3       PF13302.1    142 seq208_BIOID54303    -            148   7.8e-07   29.3   0.1   1   1   1.8e-09   2.7e-06   27.6   0.1    67   142    49   121     3   121 0.73 Acetyltransferase (GNAT) domain
Acetyltransf_9       PF13527.1    128 seq208_BIOID54303    -            148     3e-06   26.9   0.0   1   1   3.7e-09   5.7e-06   26.1   0.0    74   127    64   122    49   123 0.89 Acetyltransferase (GNAT) domain
Acetyltransf_6       PF13480.1    142 seq208_BIOID54303    -            148   1.6e-05   24.7   0.0   1   1   1.4e-08   2.1e-05   24.4   0.0    73   131    42   100    17   107 0.90 Acetyltransferase (GNAT) domain
Pterin_bind          PF00809.17   210 seq211_BIOID54303    -            297   1.5e-76  256.2   0.0   1   1   1.7e-80   2.3e-76  255.7   0.0     1   210    35   240    35   240 0.99 Pterin binding enzyme
Ribosomal_L12        PF00542.14    68 seq217_BIOID54303    -            121   1.8e-31  107.8   8.6   1   1   2.8e-35   3.8e-31  106.7   6.0     1    68    54   121    54   121 0.99 Ribosomal protein L7/L12 C-terminal domain
BPL_LplA_LipB        PF03099.14   125 seq218_BIOID54303    -            321   5.1e-21   74.8   0.0   1   1   1.7e-24   7.6e-21   74.2   0.0     4   125    86   208    83   208 0.89 Biotin/lipoate A/B protein ligase family
HTH_11               PF08279.7     55 seq218_BIOID54303    -            321   8.4e-13   47.6   0.0   1   1   4.4e-16     2e-12   46.4   0.0     4    54     9    58     8    59 0.92 HTH domain
BPL_C                PF02237.12    48 seq218_BIOID54303    -            321   1.6e-11   43.5   0.2   1   1   8.9e-15   4.1e-11   42.2   0.1     1    48   271   317   271   317 0.97 Biotin protein ligase C terminal domain
Aldo_ket_red         PF00248.16   283 seq222_BIOID54303    -            346   1.9e-75  253.1   0.0   1   1   1.6e-79   2.2e-75  252.9   0.0     2   281    16   337    15   339 0.95 Aldo/keto reductase family
Mannitol_dh_C        PF08125.8    245 seq223_BIOID54303    -            488   2.2e-96  321.6   0.0   1   1  4.6e-100   3.1e-96  321.1   0.0     1   245   216   462   216   462 0.99 Mannitol dehydrogenase C-terminal domain
Mannitol_dh          PF01232.18   151 seq223_BIOID54303    -            488   5.7e-54  182.0   0.0   1   1   1.9e-57   1.3e-53  180.8   0.0     2   151    26   188    25   188 0.99 Mannitol dehydrogenase Rossmann domain
adh_short            PF00106.20   167 seq224_BIOID54303    -            286   1.9e-30  105.8   0.0   1   1   5.9e-34   2.7e-30  105.3   0.0     1   165    44   208    44   210 0.94 short chain dehydrogenase
adh_short_C2         PF13561.1    243 seq224_BIOID54303    -            286   4.5e-23   82.1   0.0   1   1   1.3e-26   5.7e-23   81.8   0.0     6   242    53   283    50   284 0.90 Enoyl-(Acyl carrier protein) reductase
KR                   PF08659.5    181 seq224_BIOID54303    -            286   6.4e-12   45.3   0.0   1   1   2.4e-15   1.1e-11   44.6   0.0     2   162    45   204    44   217 0.88 KR domain
PPC                  PF04151.10    70 seq225_BIOID54303    -            133   2.3e-07   31.5   1.0   1   1   2.5e-11   3.4e-07   31.0   0.3     1    68    48   111    48   113 0.85 Bacterial pre-peptidase C-terminal domain
DUF2501              PF10696.4     77 seq229_BIOID54303    -            165   6.6e-30  102.8   5.4   1   1   4.8e-34   6.6e-30  102.8   3.8     1    75    85   162    85   165 0.97 Protein of unknown function (DUF2501)
Glu_cys_ligase       PF04262.9    377 seq230_BIOID54303    -            518  4.4e-181  601.2   0.0   1   1    4e-185  5.5e-181  600.9   0.0     2   377     7   381     6   381 0.99 Glutamate-cysteine ligase
Bac_export_3         PF01313.14    76 seq231_BIOID54303    -             86   2.5e-26   91.0   0.6   1   1   2.1e-30   2.8e-26   90.8   0.4     2    73     3    74     2    77 0.96 Bacterial export proteins, family 3
Ribosomal_L19        PF01245.15   113 seq234_BIOID54303    -            115   8.8e-51  170.3   2.5   1   1   7.2e-55   9.8e-51  170.1   1.8     2   112     3   113     2   114 0.99 Ribosomal protein L19
DUF1019              PF06254.6     89 seq236_BIOID54303    -            141   2.5e-24   85.1   0.2   1   1   2.5e-28   3.4e-24   84.6   0.1     1    89    46   121    46   121 0.97 Protein of unknown function (DUF1019)
DUF2767              PF10965.3     69 seq237_BIOID54303    -             69   8.2e-42  140.7   2.3   1   1   6.5e-46     9e-42  140.6   1.6     1    69     1    69     1    69 0.99 Protein of unknown function (DUF2767)
EIIA-man             PF03610.11   116 seq240_BIOID54303    -            146     2e-28   98.6   0.0   1   1   1.7e-32   2.3e-28   98.4   0.0     1   115     3   116     3   117 0.98 PTS system fructose IIA component
Cupin_4              PF08007.7    319 seq241_BIOID54303    -            376  9.1e-105  350.2   0.0   1   1  7.9e-109  1.1e-104  350.0   0.0     2   319    13   313    12   313 0.98 Cupin superfamily protein
UPF0118              PF01594.11   327 seq242_BIOID54303    -            291   4.1e-64  216.5  28.7   1   1   3.4e-68   4.6e-64  216.3  19.9    43   326     2   275     1   276 0.99 Domain of unknown function DUF20
Ribosomal_S14        PF00253.16    55 seq244_BIOID54303    -             95   1.9e-15   55.8   1.3   1   1   2.1e-19   2.8e-15   55.3   0.9     1    38    46    83    46    84 0.96 Ribosomal protein S14p/S29e
DUF303               PF03629.13   255 seq245_BIOID54303    -            395     1e-29  103.4   0.0   1   1   1.9e-33   1.3e-29  103.0   0.0     2   200    70   300    69   347 0.78 Domain of unknown function (DUF303)
DUF1737              PF08410.5     54 seq245_BIOID54303    -            395   8.3e-17   60.6   0.0   1   1   2.3e-20   1.5e-16   59.7   0.0     1    53     6    55     6    56 0.96 Domain of unknown function (DUF1737)
AP_endonuc_2         PF01261.19   211 seq247_BIOID54303    -            280     2e-25   89.2   0.0   1   1   2.1e-29   2.9e-25   88.7   0.0     2   211    29   233    28   233 0.90 Xylose isomerase-like TIM barrel
Sigma70_r4_2         PF08281.7     54 seq248_BIOID54303    -             97   2.3e-07   30.0   0.0   1   1   6.6e-11   4.5e-07   29.1   0.0     9    47    20    57    20    64 0.93 Sigma-70, region 4
GerE                 PF00196.14    58 seq248_BIOID54303    -             97   8.3e-06   24.9   0.0   1   1   1.6e-09   1.1e-05   24.4   0.0     2    47    20    65    19    75 0.90 Bacterial regulatory proteins, luxR family
EutA                 PF06277.6    473 seq249_BIOID54303    -            467  2.3e-173  577.0   0.0   1   1    2e-177  2.8e-173  576.7   0.0     2   473     5   466     4   466 0.98 Ethanolamine utilisation protein EutA
HAD_2                PF13419.1    176 seq250_BIOID54303    -            225   1.6e-27   96.7   0.0   1   1   4.1e-31   1.9e-27   96.5   0.0     1   176     6   195     6   195 0.91 Haloacid dehalogenase-like hydrolase
Hydrolase_like       PF13242.1     75 seq250_BIOID54303    -            225   9.9e-13   47.4   0.0   1   1   3.3e-16   1.5e-12   46.9   0.0     3    75   149   218   147   218 0.85 HAD-hyrolase-like
Hydrolase            PF00702.21   204 seq250_BIOID54303    -            225   1.4e-11   45.2   0.3   1   1   1.5e-14   6.6e-11   43.0   0.2   107   204    78   189     3   189 0.74 haloacid dehalogenase-like hydrolase
DUF1019              PF06254.6     89 seq254_BIOID54303    -            141   2.7e-23   81.8   0.2   1   1   2.8e-27   3.8e-23   81.3   0.2     1    88    46   120    46   121 0.95 Protein of unknown function (DUF1019)
HTH_Tnp_1            PF01527.15    76 seq255_BIOID54303    -             65     1e-11   44.5   0.1   1   1   8.9e-16   1.2e-11   44.2   0.1    25    74     2    58     1    60 0.86 Transposase
RMF                  PF04957.7     55 seq256_BIOID54303    -             55   7.5e-31  105.4   5.3   1   1   5.8e-35   7.9e-31  105.4   3.7     1    53     1    53     1    55 0.97 Ribosome modulation factor
TrbI                 PF03743.9    187 seq258_BIOID54303    -            372   1.9e-58  196.9   0.1   1   1   1.2e-60   1.6e-56  190.6   0.0     2   187   184   363   183   363 0.95 Bacterial conjugation TrbI-like protein
Rotamase             PF00639.16    95 seq261_BIOID54303    -            428   2.5e-50  169.0   0.0   1   2   8.1e-24   2.2e-20   73.0   0.0     1    95   178   272   178   272 0.97 PPIC-type PPIASE domain
Rotamase             PF00639.16    95 seq261_BIOID54303    -            428   2.5e-50  169.0   0.0   2   2   5.3e-30   1.4e-26   92.8   0.0     1    94   289   381   289   382 0.98 PPIC-type PPIASE domain
Rotamase_3           PF13616.1    117 seq261_BIOID54303    -            428   2.3e-49  166.3   0.0   1   2   1.7e-23   4.7e-20   71.8   0.0     8   115   166   272   159   274 0.92 PPIC-type PPIASE domain
Rotamase_3           PF13616.1    117 seq261_BIOID54303    -            428   2.3e-49  166.3   0.0   2   2   9.5e-30   2.6e-26   92.0   0.0    14   116   283   383   275   384 0.93 PPIC-type PPIASE domain
SurA_N               PF09312.6    118 seq261_BIOID54303    -            428   9.3e-46  154.3   9.3   1   1   3.4e-49   9.3e-46  154.3   6.5     1   118    25   142    25   142 0.99 SurA N-terminal domain
Rotamase_2           PF13145.1    121 seq261_BIOID54303    -            428   1.3e-20   74.0   0.7   1   2   5.7e-13   1.6e-09   38.3   0.0    33   110   194   275   180   286 0.77 PPIC-type PPIASE domain
Rotamase_2           PF13145.1    121 seq261_BIOID54303    -            428   1.3e-20   74.0   0.7   2   2   2.3e-11   6.2e-08   33.1   0.1    33   110   302   385   293   395 0.69 PPIC-type PPIASE domain
SurA_N_3             PF13624.1    154 seq261_BIOID54303    -            428     7e-10   38.9   4.0   1   1   4.6e-13   1.3e-09   38.1   2.7    26   152    12   140     5   142 0.78 SurA N-terminal domain
PseudoU_synth_2      PF00849.17   164 seq263_BIOID54303    -            217   8.7e-15   54.8   0.2   1   1   1.6e-17   2.2e-13   50.2   0.0     2   164    41   186    40   186 0.84 RNA pseudouridylate synthase
Phage_connect_1      PF05135.8    102 seq264_BIOID54303    -            108   2.4e-08   33.8   0.0   1   1   2.1e-12   2.9e-08   33.6   0.0     1    98     1   101     1   104 0.86 Phage gp6-like head-tail connector protein
DUF3296              PF11726.3    180 seq265_BIOID54303    -            189   8.9e-56  188.1   0.0   1   1   7.3e-60     1e-55  188.0   0.0     1   180    11   188    11   188 0.98 Protein of unknown function (DUF3296)
Ribosomal_S8         PF00410.14   129 seq266_BIOID54303    -            130   2.3e-48  163.1   0.0   1   1   1.8e-52   2.5e-48  163.0   0.0     1   128     5   129     5   130 0.97 Ribosomal protein S8
Topoisom_bac         PF01131.15   403 seq267_BIOID54303    -            717  1.1e-102  343.7   0.5   1   1  3.3e-106  1.5e-102  343.3   0.4     4   402   153   598   150   599 0.90 DNA topoisomerase
Toprim_Crpt          PF13342.1     62 seq267_BIOID54303    -            717   8.9e-18   63.5   2.3   1   1   1.9e-21   8.9e-18   63.5   1.6     1    58   652   711   652   713 0.92 C-terminal repeat of topoisomerase
Toprim               PF01751.17    88 seq267_BIOID54303    -            717   1.6e-11   43.8   0.0   1   1     1e-14   4.6e-11   42.3   0.0     2    86     3   132     2   134 0.94 Toprim domain
DUF2492              PF10678.4     78 seq271_BIOID54303    -             79   1.7e-35  120.8   0.1   1   1   1.4e-39   1.9e-35  120.6   0.1     1    78     1    78     1    78 0.99 Protein of unknown function (DUF2492)
dCMP_cyt_deam_2      PF08211.6    124 seq272_BIOID54303    -            294   2.3e-50  169.6   0.2   1   1   6.8e-52   4.7e-48  162.1   0.0     1   123   157   278   157   279 0.98 Cytidine and deoxycytidylate deaminase zinc-binding region
dCMP_cyt_deam_1      PF00383.17   102 seq272_BIOID54303    -            294   1.3e-17   63.2   0.0   1   1   4.4e-18     3e-14   52.3   0.0    10    93    56   139    47   143 0.86 Cytidine and deoxycytidylate deaminase zinc-binding region
Phage_rep_org_N      PF09681.5    121 seq273_BIOID54303    -            345     4e-05   23.0   0.0   1   1   5.2e-09   7.1e-05   22.2   0.0     1   120     5   131     5   135 0.81 N-terminal phage replisome organiser (Phage_rep_org_N)
RNA_pol_Rpb2_6       PF00562.23   386 seq275_BIOID54303    -           1342  4.7e-162  539.0   0.0   1   1  3.5e-162  7.9e-159  528.4   0.1     2   386   716  1264   715  1264 0.98 RNA polymerase Rpb2, domain 6
RNA_pol_Rpb2_7       PF04560.15    83 seq275_BIOID54303    -           1342   5.7e-32  109.6   0.1   1   1   8.2e-35   1.9e-31  108.0   0.0     1    82  1266  1341  1266  1342 0.98 RNA polymerase Rpb2, domain 7
RNA_pol_Rpb2_3       PF04565.11    68 seq275_BIOID54303    -           1342   7.1e-30  102.4   0.0   1   1   7.4e-33   1.7e-29  101.2   0.0     1    68   513   582   513   582 0.98 RNA polymerase Rpb2, domain 3
RNA_pol_Rpb2_45      PF10385.4     66 seq275_BIOID54303    -           1342   4.6e-29   99.9   0.3   1   1   1.5e-31   3.5e-28   97.0   0.2     1    66   591   656   591   656 1.00 RNA polymerase beta subunit external 1 domain
RNA_pol_Rpb2_1       PF04563.10   203 seq275_BIOID54303    -           1342   1.5e-26   92.4   0.0   1   1   1.4e-29   3.1e-26   91.4   0.0     2   203    27   509    26   509 0.98 RNA polymerase beta subunit
RNA_pol_Rpb2_2       PF04561.9    190 seq275_BIOID54303    -           1342   1.6e-25   89.5   0.9   1   2   8.4e-11   1.9e-07   30.5   0.0     1    74   151   225   151   276 0.82 RNA polymerase Rpb2, domain 2
RNA_pol_Rpb2_2       PF04561.9    190 seq275_BIOID54303    -           1342   1.6e-25   89.5   0.9   2   2   1.9e-18   4.4e-15   55.4   0.0    80   190   340   454   329   454 0.88 RNA polymerase Rpb2, domain 2
DUF413               PF04219.7     94 seq276_BIOID54303    -            112   1.5e-38  130.2   0.1   1   1   1.4e-42   1.9e-38  129.9   0.1     1    90    10    99    10   102 0.97 Protein of unknown function, DUF
DUF3672              PF12421.3    136 seq277_BIOID54303    -           1157   6.1e-39  133.1   0.0   1   1   3.9e-42   1.8e-38  131.6   0.0     1   135   975  1115   975  1116 0.89 Fibronectin type III protein
Phage-tail_3         PF13550.1    164 seq277_BIOID54303    -           1157   5.1e-36  123.8   0.0   1   1   2.3e-39     1e-35  122.7   0.0     2   163   331   499   330   500 0.95 Putative phage tail protein
DUF1983              PF09327.6     81 seq277_BIOID54303    -           1157   2.8e-24   84.7   0.0   1   1     2e-27     9e-24   83.1   0.0     1    81   871   951   871   951 0.99 Domain of unknown function (DUF1983)
Polysacc_deac_1      PF01522.16   124 seq279_BIOID54303    -            409   2.6e-20   72.1   0.0   1   1     3e-24   4.1e-20   71.5   0.0     3   122   228   366   226   368 0.93 Polysaccharide deacetylase
DUF333               PF03891.10    50 seq280_BIOID54303    -             84   9.5e-21   73.2   0.1   1   1   8.5e-25   1.2e-20   72.9   0.0     1    50    31    79    31    79 0.98 Domain of unknown function (DUF333)
rve                  PF00665.21   120 seq281_BIOID54303    -            246   2.3e-28   98.5   0.0   1   1   3.7e-24   2.5e-20   72.6   0.0    11   119    88   200    87   201 0.96 Integrase core domain
rve_3                PF13683.1     67 seq281_BIOID54303    -            246   1.6e-17   62.6   0.0   1   1   6.4e-21   4.4e-17   61.2   0.0     2    67   173   238   172   238 0.98 Integrase core domain
MMR_HSR1             PF01926.18   114 seq283_BIOID54303    -            311   1.2e-13   50.9   0.0   1   1   2.2e-16   5.1e-13   48.9   0.0     2   111    60   171    59   174 0.75 50S ribosome-binding GTPase
DUF258               PF03193.11   161 seq283_BIOID54303    -            311   7.5e-07   28.3   0.0   1   1   5.6e-10   1.3e-06   27.6   0.0    24   108    45   126    25   139 0.72 Protein of unknown function, DUF258
MreB_Mbl             PF06723.8    327 seq284_BIOID54303    -            367  1.1e-150  500.5   3.4   1   1  4.2e-154  1.4e-150  500.2   2.4     2   324    31   358    30   360 0.99 MreB/Mbl protein
HSP70                PF00012.15   602 seq284_BIOID54303    -            367   3.5e-13   48.2   0.2   1   1   2.2e-16   7.4e-13   47.1   0.0   136   241   128   227   104   241 0.86 Hsp70 protein
Actin                PF00022.14   393 seq284_BIOID54303    -            367   9.3e-11   40.6   0.0   1   1   1.8e-10   6.1e-07   28.0   0.0    45   211    72   246    31   258 0.79 Actin
FtsA                 PF14450.1    120 seq284_BIOID54303    -            367   1.3e-08   34.6   0.2   1   1   1.4e-11   4.7e-08   32.7   0.0     2    98   182   339   181   348 0.92 Cell division protein FtsA
Abhydrolase_1        PF00561.15   230 seq285_BIOID54303    -            340     3e-26   92.2   0.0   1   1   2.6e-29     9e-26   90.7   0.0     4   218   105   312   102   315 0.96 alpha/beta hydrolase fold
Abhydrolase_6        PF12697.2    228 seq285_BIOID54303    -            340     3e-16   59.9   0.7   1   1   1.2e-19   4.2e-16   59.4   0.5     1   219    75   312    75   320 0.70 Alpha/beta hydrolase family
Abhydrolase_5        PF12695.2    142 seq285_BIOID54303    -            340   7.6e-11   41.8   0.4   1   1   7.2e-14   2.5e-10   40.1   0.2     2   141    75   308    74   309 0.65 Alpha/beta hydrolase family
PGM_PMM_I            PF02878.11   138 seq286_BIOID54303    -            445   2.7e-45  153.1   0.0   1   1   1.8e-48   6.1e-45  151.9   0.0     1   134     4   136     4   138 0.98 Phosphoglucomutase/phosphomannomutase, alpha/beta/alpha domain I
PGM_PMM_III          PF02880.11   111 seq286_BIOID54303    -            445   1.8e-31  108.3   0.2   1   1   1.3e-34   4.3e-31  107.1   0.1     1   109   258   367   258   369 0.93 Phosphoglucomutase/phosphomannomutase, alpha/beta/alpha domain III
PGM_PMM_II           PF02879.11   104 seq286_BIOID54303    -            445     4e-21   75.1   0.1   1   1   2.5e-24   8.5e-21   74.1   0.0     2   104   157   254   156   254 0.91 Phosphoglucomutase/phosphomannomutase, alpha/beta/alpha domain II
PGM_PMM_IV           PF00408.15    73 seq286_BIOID54303    -            445   9.5e-16   57.4   0.3   1   1   1.1e-18   3.9e-15   55.4   0.2     1    73   373   443   373   443 0.96 Phosphoglucomutase/phosphomannomutase, C-terminal domain
Fer4_11              PF13247.1     99 seq287_BIOID54303    -            208   6.3e-19   67.5  25.1   1   1   1.2e-21   1.5e-18   66.3  13.6     3    97   116   201   114   203 0.95 4Fe-4S dicluster domain
Fer4                 PF00037.22    24 seq287_BIOID54303    -            208   1.5e-16   59.0  32.3   1   2   1.6e-08     2e-05   23.8   1.2     1    20   149   168   149   170 0.92 4Fe-4S binding domain
Fer4                 PF00037.22    24 seq287_BIOID54303    -            208   1.5e-16   59.0  32.3   2   2   1.1e-10   1.4e-07   30.7   1.6     6    24   181   199   178   199 0.93 4Fe-4S binding domain
Fer4_10              PF13237.1     52 seq287_BIOID54303    -            208     5e-15   54.9  58.7   1   2   1.2e-09   1.5e-06   27.7  12.3     3    52   117   167   115   167 0.93 4Fe-4S dicluster domain
Fer4_10              PF13237.1     52 seq287_BIOID54303    -            208     5e-15   54.9  58.7   2   2     2e-10   2.4e-07   30.3  11.8     2    52   149   194   148   194 0.89 4Fe-4S dicluster domain
Fer4_7               PF12838.2     52 seq287_BIOID54303    -            208   1.2e-14   54.2  59.0   1   2   4.2e-10   5.3e-07   29.8  11.6     2    50   123   168   122   170 0.92 4Fe-4S dicluster domain
Fer4_7               PF12838.2     52 seq287_BIOID54303    -            208   1.2e-14   54.2  59.0   2   2   3.3e-10   4.1e-07   30.1  11.1     1    52   155   197   155   197 0.93 4Fe-4S dicluster domain
Fer4_6               PF12837.2     24 seq287_BIOID54303    -            208   8.7e-15   53.7  35.5   1   1     7e-09   8.8e-06   25.2   1.3     7    24   181   198   178   198 0.93 4Fe-4S binding domain
Fer4_9               PF13187.1     55 seq287_BIOID54303    -            208   5.7e-12   45.6  32.9   1   1   3.2e-11     4e-08   33.2   9.2     1    54   155   197   155   198 0.95 4Fe-4S dicluster domain
Fer4_4               PF12800.2     17 seq287_BIOID54303    -            208   1.3e-09   37.5  36.9   1   4   0.00016       0.2   11.9   2.6     2    14    66    78    65    82 0.92 4Fe-4S binding domain
Fer4_4               PF12800.2     17 seq287_BIOID54303    -            208   1.3e-09   37.5  36.9   2   4    0.0003      0.37   11.1   1.2     2    15   121   136   120   145 0.84 4Fe-4S binding domain
Fer4_4               PF12800.2     17 seq287_BIOID54303    -            208   1.3e-09   37.5  36.9   3   4   1.1e-06    0.0014   18.7   1.2     2    15   154   167   153   175 0.92 4Fe-4S binding domain
Fer4_4               PF12800.2     17 seq287_BIOID54303    -            208   1.3e-09   37.5  36.9   4   4   8.3e-06      0.01   15.9   2.5     1    17   180   196   180   196 0.91 4Fe-4S binding domain
Fer4_3               PF12798.2     15 seq287_BIOID54303    -            208   2.5e-07   30.6  42.6   1   3   0.00015      0.19   12.2   2.7     1    15   123   139   121   139 0.90 4Fe-4S binding domain
Fer4_3               PF12798.2     15 seq287_BIOID54303    -            208   2.5e-07   30.6  42.6   2   3   4.7e-05     0.058   13.8   3.4     1    13   156   168   156   170 0.96 4Fe-4S binding domain
Fer4_3               PF12798.2     15 seq287_BIOID54303    -            208   2.5e-07   30.6  42.6   3   3   3.4e-05     0.042   14.2   5.2     1    15   183   197   183   197 0.98 4Fe-4S binding domain
Sulfatase            PF00884.18   379 seq288_BIOID54303    -            763     2e-25   89.4   0.1   1   1   2.1e-29   2.8e-25   89.0   0.0     2   333   163   477   162   561 0.82 Sulfatase
Phage_H_T_join       PF05521.6     95 seq289_BIOID54303    -            141   2.9e-15   56.2   0.0   1   1   2.7e-19   3.7e-15   55.8   0.0     3    95    11   110     9   111 0.91 Phage head-tail joining protein
Phage_H_T_join       PF05521.6     95 seq291_BIOID54303    -            112   2.1e-22   79.1   0.2   1   1   1.7e-26   2.3e-22   78.9   0.1     1    95     7   106     7   106 0.93 Phage head-tail joining protein
LMWPc                PF01451.16   138 seq292_BIOID54303    -            148   4.2e-43  146.8   0.0   1   1   3.4e-47   4.7e-43  146.7   0.0     1   138     9   143     9   143 0.98 Low molecular weight phosphotyrosine protein phosphatase
Ribosomal_L6         PF00347.18    77 seq294_BIOID54303    -            177   7.6e-40  135.1   0.1   1   2     4e-21   5.5e-17   61.9   0.0     1    77    11    82    11    82 0.98 Ribosomal protein L6
Ribosomal_L6         PF00347.18    77 seq294_BIOID54303    -            177   7.6e-40  135.1   0.1   2   2   3.7e-24     5e-20   71.6   0.0     1    76    90   164    90   165 0.98 Ribosomal protein L6
Fer2                 PF00111.22    78 seq295_BIOID54303    -            322   1.3e-14   53.5   2.5   1   1   5.9e-18   2.7e-14   52.5   1.7     8    77   248   315   242   316 0.87 2Fe-2S iron-sulfur cluster binding domain
FAD_binding_6        PF00970.19    99 seq295_BIOID54303    -            322   2.6e-11   43.3   0.0   1   1     1e-14   4.6e-11   42.5   0.0     2    98    12   105    11   106 0.88 Oxidoreductase FAD-binding domain
NAD_binding_1        PF00175.16   109 seq295_BIOID54303    -            322     2e-08   34.6   0.0   1   1   8.5e-12   3.9e-08   33.7   0.0     1   107   116   210   116   212 0.82 Oxidoreductase NAD-binding domain
FAD_binding_4        PF01565.18   139 seq296_BIOID54303    -            484   3.2e-37  126.9   1.5   1   1   8.3e-41   5.7e-37  126.1   1.0     1   138    51   190    51   191 0.97 FAD binding domain
FAD-oxidase_C        PF02913.14   249 seq296_BIOID54303    -            484   4.7e-21   75.1   0.1   1   1   3.8e-24   2.6e-20   72.7   0.1     2   247   228   477   227   479 0.79 FAD linked oxidases, C-terminal domain
Ald_Xan_dh_C2        PF02738.13   543 seq298_BIOID54303    -            765  1.1e-173  578.3   0.0   1   1  2.1e-177  1.4e-173  578.0   0.0    12   543   159   700   147   700 0.98 Molybdopterin-binding domain of aldehyde dehydrogenase
Ald_Xan_dh_C         PF01315.17   111 seq298_BIOID54303    -            765   6.8e-35  119.3   0.1   1   1   2.2e-38   1.5e-34  118.2   0.0     1   111    23   139    23   139 0.92 Aldehyde oxidase and xanthine dehydrogenase, a/b hammerhead domain
GTP_EFTU             PF00009.22   188 seq299_BIOID54303    -            538     1e-44  152.1   0.0   1   1   3.4e-48   1.6e-44  151.5   0.0     3   187    22   286    20   287 0.92 Elongation factor Tu GTP binding domain
GTP_EFTU_D2          PF03144.20    74 seq299_BIOID54303    -            538   2.8e-11   43.2   0.1   1   1   2.7e-14   1.2e-10   41.2   0.0     2    74   323   389   322   389 0.97 Elongation factor Tu domain 2
ECH                  PF00378.15   245 seq300_BIOID54303    -            260   7.9e-48  162.6   0.1   1   1   7.1e-52   9.6e-48  162.3   0.0     9   245    17   252    11   252 0.93 Enoyl-CoA hydratase/isomerase family
Bac_export_2         PF01312.14   343 seq301_BIOID54303    -            188   1.2e-34  119.6   0.8   1   1   9.8e-39   1.3e-34  119.4   0.6     1   153     1   146     1   185 0.87 FlhB HrpN YscU SpaS Family
SLT                  PF01464.15   121 seq303_BIOID54303    -            206   2.4e-19   68.8   0.0   1   1   4.8e-23   6.6e-19   67.4   0.0     8   115    11   146     7   151 0.93 Transglycosylase SLT domain
DUF646               PF04883.7    106 seq304_BIOID54303    -            164   8.3e-21   74.6   0.0   1   1   8.1e-25   1.1e-20   74.2   0.0     2   105    29   147    28   148 0.87 Bacteriophage protein of unknown function (DUF646)
Multi_Drug_Res       PF00893.14    93 seq305_BIOID54303    -            121   5.5e-26   90.7  12.2   1   1   5.6e-30   7.6e-26   90.2   8.5     2    92     4    94     3    95 0.98 Small Multidrug Resistance protein
NUDIX                PF00293.23   135 seq306_BIOID54303    -            153     8e-21   73.9   0.2   1   1   7.4e-25     1e-20   73.6   0.1     2   120     5   116     4   123 0.92 NUDIX domain
LGT                  PF01790.13   249 seq309_BIOID54303    -            291   1.3e-87  292.9  15.2   1   1   1.1e-91   1.5e-87  292.7  10.6     1   248    11   281    11   282 0.95 Prolipoprotein diacylglyceryl transferase
Colicin_Pyocin       PF01320.13    85 seq310_BIOID54303    -             86     2e-39  133.2   0.1   1   1   1.6e-43   2.2e-39  133.0   0.1     1    85     1    85     1    85 0.99 Colicin immunity protein / pyocin immunity protein
Phage_connect_1      PF05135.8    102 seq311_BIOID54303    -             98   1.4e-20   73.2   0.0   1   1   1.1e-24   1.5e-20   73.0   0.0     1   101     1    94     1    95 0.95 Phage gp6-like head-tail connector protein
IMPDH                PF00478.20   351 seq315_BIOID54303    -            347  2.7e-113  378.3   0.2   1   1  2.4e-117  3.3e-113  378.0   0.2     3   346     9   342     7   346 0.94 IMP dehydrogenase / GMP reductase domain
UPF0118              PF01594.11   327 seq316_BIOID54303    -            380   1.3e-79  267.4  38.9   1   1   1.1e-83   1.5e-79  267.2  26.9     2   326    45   359    44   360 0.99 Domain of unknown function DUF20
DUF3279              PF11682.3    128 seq318_BIOID54303    -            133   1.1e-55  186.4   1.5   1   1   9.5e-60   1.3e-55  186.2   1.0     1   128     1   127     1   127 0.99 Protein of unknown function (DUF3279)
AFOR_C               PF01314.13   382 seq319_BIOID54303    -            728   4.7e-81  272.2   0.0   1   1   8.6e-85   5.9e-81  271.9   0.0     3   382   255   713   253   713 0.90 Aldehyde ferredoxin oxidoreductase, domains 2 & 3
AFOR_N               PF02730.10   202 seq319_BIOID54303    -            728   3.9e-69  231.9   0.3   1   1   8.7e-73   5.9e-69  231.3   0.2     1   202    33   234    33   234 0.97 Aldehyde ferredoxin oxidoreductase, N-terminal domain
COX3                 PF00510.13   258 seq320_BIOID54303    -            204     2e-18   66.6  17.5   1   1   2.5e-22   3.5e-18   65.8  12.1    65   257    16   202     4   203 0.86 Cytochrome c oxidase subunit III
Wzz                  PF02706.10   152 seq322_BIOID54303    -            726   1.3e-52  177.4   2.5   1   1   1.4e-55   3.8e-52  176.0   0.1     1   152    16   252    16   252 0.99 Chain length determinant protein
GNVR                 PF13807.1     82 seq322_BIOID54303    -            726   8.2e-34  115.1   2.4   1   1   5.6e-37   1.5e-33  114.2   0.2     1    82   367   448   367   448 0.98 G-rich domain on putative tyrosine kinase
AAA_31               PF13614.1    157 seq322_BIOID54303    -            726   1.9e-21   76.5   0.0   1   1   1.5e-24   4.1e-21   75.4   0.0     2   148   533   671   532   675 0.91 AAA domain
CbiA                 PF01656.18   195 seq322_BIOID54303    -            726   1.2e-09   37.7   0.0   1   1     1e-12   2.9e-09   36.5   0.0     2   109   535   655   534   712 0.67 CobQ/CobB/MinD/ParA nucleotide binding domain
ABC_tran             PF00005.22   118 seq324_BIOID54303    -            573   1.2e-22   80.3   0.1   1   1   8.4e-26   3.8e-22   78.7   0.0     1   117   380   502   380   503 0.91 ABC transporter
ABC_membrane         PF00664.18   275 seq324_BIOID54303    -            573   2.4e-07   30.3  11.0   1   1   2.6e-10   1.2e-06   28.0   7.6    65   271    84   289    16   292 0.79 ABC transporter transmembrane region
MinC_C               PF03775.11   105 seq325_BIOID54303    -            231   4.4e-40  135.4   0.0   1   1   9.7e-44   6.6e-40  134.8   0.0     1   105   125   230   125   230 0.98 Septum formation inhibitor MinC, C-terminal domain
MinC_N               PF05209.8     99 seq325_BIOID54303    -            231     4e-35  119.4   0.0   1   1   8.6e-39   5.9e-35  118.8   0.0     1    99     1   104     1   104 0.98 Septum formation inhibitor MinC, N-terminal domain
HisG                 PF01634.13   163 seq326_BIOID54303    -            299   8.2e-55  184.7   0.0   1   1   1.7e-58   1.2e-54  184.1   0.0     1   163    53   221    53   221 0.94 ATP phosphoribosyltransferase
HisG_C               PF08029.6     75 seq326_BIOID54303    -            299   5.6e-28   96.5   0.1   1   1   2.2e-31   1.5e-27   95.2   0.0     1    75   222   297   222   297 0.98 HisG, C-terminal domain
Multi_Drug_Res       PF00893.14    93 seq327_BIOID54303    -            109   6.2e-29  100.2   6.5   1   1   5.4e-33   7.4e-29   99.9   4.5     3    93     6    99     4    99 0.96 Small Multidrug Resistance protein
Ribosomal_L18p       PF00861.17   119 seq329_BIOID54303    -            117   1.1e-37  128.6   4.6   1   1   9.2e-42   1.3e-37  128.5   3.2     2   119     2   117     1   117 0.95 Ribosomal L18p/L5e family
Lysis_col            PF02402.11    46 seq330_BIOID54303    -             47   9.1e-27   92.2   0.7   1   1   7.2e-31   9.8e-27   92.1   0.5     1    46     1    47     1    47 0.98 Lysis protein
T2SE                 PF00437.15   272 seq331_BIOID54303    -            342   8.8e-61  205.0   0.0   1   1   7.4e-65     1e-60  204.8   0.0     3   270    20   322    18   324 0.96 Type II/IV secretion system protein
cobW                 PF02492.14   178 seq336_BIOID54303    -            328   9.6e-36  122.7   0.0   1   1   1.9e-39   1.3e-35  122.3   0.0     4   168     6   170     3   180 0.91 CobW/HypB/UreG, nucleotide-binding domain
CobW_C               PF07683.9     94 seq336_BIOID54303    -            328     2e-06   27.2   0.4   1   1   6.4e-10   4.4e-06   26.2   0.0     2    92   241   321   240   323 0.90 Cobalamin synthesis protein cobW C-terminal domain
DUF218               PF02698.12   155 seq338_BIOID54303    -            239   3.3e-21   75.2   0.0   1   1   3.3e-25   4.6e-21   74.8   0.0     4   132    47   172    45   186 0.93 DUF218 domain
DUF3168              PF11367.3    121 seq340_BIOID54303    -            114   5.6e-15   55.4   0.1   1   1   5.3e-19   7.2e-15   55.0   0.1    12   121    10   110     4   110 0.85 Protein of unknown function (DUF3168)
tRNA_Me_trans        PF03054.11   356 seq341_BIOID54303    -            383  1.7e-150  500.3   0.0   1   1  5.7e-154  1.9e-150  500.2   0.0     1   356    21   375    21   375 0.98 tRNA methyl transferase
NAD_synthase         PF02540.12   242 seq341_BIOID54303    -            383   8.6e-10   37.7   0.0   1   1   2.5e-11   8.6e-08   31.2   0.0    16    82    18    90     5   110 0.78 NAD synthase
Asn_synthase         PF00733.16   255 seq341_BIOID54303    -            383   1.7e-06   27.6   0.0   1   1   7.5e-10   2.6e-06   27.0   0.0    16    92    19   102     7   177 0.89 Asparagine synthase
ThiI                 PF02568.9    197 seq341_BIOID54303    -            383   3.9e-06   26.3   0.0   1   1   1.6e-09   5.6e-06   25.8   0.0     2    73    19    90    18   144 0.73 Thiamine biosynthesis protein (ThiI)
Bac_export_2         PF01312.14   343 seq344_BIOID54303    -             67   5.9e-23   81.1   1.1   1   1   4.3e-27   5.9e-23   81.1   0.7   187   245     4    62     1    67 0.93 FlhB HrpN YscU SpaS Family
CSD                  PF00313.17    66 seq345_BIOID54303    -             74   2.9e-29  100.5   0.2   1   1   2.3e-33   3.2e-29  100.3   0.1     2    64     3    65     2    67 0.96 'Cold-shock' DNA-binding domain
EutB                 PF06751.6    444 seq347_BIOID54303    -            453  2.5e-230  764.2   0.6   1   1  2.1e-234  2.9e-230  764.0   0.4     1   444    11   452    11   452 1.00 Ethanolamine ammonia lyase large subunit (EutB)
TrbC                 PF04956.8     99 seq348_BIOID54303    -            125   7.1e-16   57.9   4.5   1   1   6.3e-20   8.6e-16   57.6   3.1    10    98    37   122    19   123 0.93 TrbC/VIRB2 family
Pept_tRNA_hydro      PF01195.14   184 seq349_BIOID54303    -            194   5.3e-64  214.9   0.0   1   1   4.3e-68   5.9e-64  214.8   0.0     1   184     5   189     5   189 0.99 Peptidyl-tRNA hydrolase
PdxA                 PF04166.7    299 seq350_BIOID54303    -            329  2.9e-122  407.4   0.0   1   1  2.7e-126  3.6e-122  407.1   0.0     6   299    29   322    25   322 0.99 Pyridoxal phosphate biosynthetic protein PdxA
UPF0270              PF06794.7     70 seq352_BIOID54303    -             72   9.2e-36  121.3   0.1   1   1   7.4e-40     1e-35  121.2   0.0     1    70     1    70     1    70 0.99 Uncharacterised protein family (UPF0270)
LuxS                 PF02664.10   157 seq353_BIOID54303    -            171   3.6e-77  257.2   0.0   1   1     3e-81   4.1e-77  257.0   0.0     2   156     3   161     2   162 0.98 S-Ribosylhomocysteinase (LuxS)
Usp                  PF00582.21   140 seq355_BIOID54303    -            144   5.2e-21   75.1   0.0   1   1   4.3e-25   5.9e-21   75.0   0.0     2   140     3   138     2   138 0.98 Universal stress protein family
GTP_cyclohydro2      PF00925.15   169 seq356_BIOID54303    -            196     1e-69  233.0   0.0   1   1   8.5e-74   1.2e-69  232.8   0.0     2   169     4   171     3   171 0.99 GTP cyclohydrolase II
Iso_dh               PF00180.15   348 seq357_BIOID54303    -            361   8.9e-87  291.1   0.0   1   1     8e-91   1.1e-86  290.8   0.0     1   347     6   354     6   355 0.93 Isocitrate/isopropylmalate dehydrogenase
Bac_export_2         PF01312.14   343 seq358_BIOID54303    -            120   2.9e-26   92.0   0.3   1   1   2.4e-30   3.3e-26   91.8   0.2   262   342     2    82     1    83 0.98 FlhB HrpN YscU SpaS Family
Ribosomal_S5         PF00333.15    67 seq359_BIOID54303    -            167   6.6e-32  108.9   1.8   1   1   1.8e-35   1.3e-31  108.0   1.3     1    66    10    75    10    76 0.98 Ribosomal protein S5, N-terminal domain
Ribosomal_S5_C       PF03719.10    74 seq359_BIOID54303    -            167     5e-32  108.8   1.4   1   1   1.3e-35   8.7e-32  108.1   0.9     1    74    85   158    85   158 0.98 Ribosomal protein S5, C-terminal domain
CoA_trans            PF01144.18   217 seq360_BIOID54303    -            513   5.9e-26   90.8   0.4   1   1   1.7e-29   2.3e-25   88.9   0.1     3   216     5   241     3   242 0.92 Coenzyme A transferase
MreC                 PF04085.9    152 seq361_BIOID54303    -            367     1e-47  161.2   0.3   1   1   1.1e-51   1.4e-47  160.7   0.2     1   150   122   270   122   272 0.99 rod shape-determining protein MreC
IstB_IS21            PF01695.12   178 seq365_BIOID54303    -            248   4.2e-20   71.7   0.1   1   1   1.3e-23   5.7e-20   71.3   0.0     4   160    55   216    52   225 0.83 IstB-like ATP binding protein
Bac_DnaA             PF00308.13   219 seq365_BIOID54303    -            248     2e-08   34.0   0.0   1   1   5.4e-12   2.5e-08   33.7   0.0     6   123    72   189    67   224 0.86 Bacterial dnaA  protein
ArsA_ATPase          PF02374.10   305 seq365_BIOID54303    -            248   3.9e-06   26.0   0.1   1   1   1.2e-09   5.4e-06   25.5   0.1     4    90   104   196   101   222 0.73 Anion-transporting ATPase
Autotransporter      PF03797.14   265 seq368_BIOID54303    -            973   2.3e-55  187.6  17.4   1   1   3.4e-59   2.3e-55  187.6  12.1     2   265   673   957   672   957 0.98 Autotransporter beta-domain
ESPR                 PF13018.1     24 seq368_BIOID54303    -            973   3.3e-08   32.7   0.1   1   1     1e-11   7.1e-08   31.6   0.1     2    24    31    53    31    53 0.96 Extended Signal Peptide of Type V secretion system
COX4_pro             PF03626.9     75 seq370_BIOID54303    -            109   2.9e-17   62.3  18.9   1   1   2.5e-21   3.5e-17   62.1  13.1     1    75    18   100    18   100 0.97 Prokaryotic Cytochrome C oxidase subunit IV
PRK                  PF00485.13   194 seq371_BIOID54303    -            289   1.1e-73  246.7   0.0   1   1     1e-77   1.4e-73  246.5   0.0     1   194     7   214     7   214 0.99 Phosphoribulokinase / Uridine kinase family
I-set                PF07679.11    90 seq372_BIOID54303    -            238   1.6e-08   34.1   0.7   1   1   1.8e-11   8.2e-08   31.9   0.2     4    88   150   227   147   231 0.85 Immunoglobulin I-set domain
Ig_2                 PF13895.1     80 seq372_BIOID54303    -            238   5.9e-08   32.5   0.6   1   1   2.8e-11   1.3e-07   31.4   0.2    22    78   170   231   149   233 0.73 Immunoglobulin domain
Ig_3                 PF13927.1     75 seq372_BIOID54303    -            238     1e-06   29.0   0.4   1   1   9.1e-10   4.1e-06   27.0   0.0    12    74   159   215   150   216 0.87 Immunoglobulin domain
Thymidylat_synt      PF00303.14   266 seq373_BIOID54303    -            264  4.5e-124  412.6   0.0   1   1  3.7e-128    5e-124  412.5   0.0     2   266     2   264     1   264 0.99 Thymidylate synthase
DUF1627              PF07789.7    155 seq374_BIOID54303    -            254   2.4e-87  290.1   0.1   1   1   4.9e-91   3.3e-87  289.6   0.1     1   155    94   248    94   248 0.99 Protein of unknown function (DUF1627)
TPP_enzyme_N         PF02776.13   172 seq375_BIOID54303    -            572   4.2e-43  146.6   0.9   1   1   1.3e-45     6e-42  142.9   0.1     2   170     4   170     3   172 0.98 Thiamine pyrophosphate enzyme, N-terminal TPP binding domain
TPP_enzyme_C         PF02775.16   153 seq375_BIOID54303    -            572   4.1e-41  139.9   1.1   1   1   2.3e-44   1.1e-40  138.6   0.3     1   153   379   525   379   525 0.96 Thiamine pyrophosphate enzyme, C-terminal TPP binding domain
TPP_enzyme_M         PF00205.17   137 seq375_BIOID54303    -            572   8.4e-28   96.7   0.0   1   1   4.3e-31   1.9e-27   95.5   0.0     2   137   192   319   191   319 0.96 Thiamine pyrophosphate enzyme, central domain
FMN_red              PF03358.10   152 seq376_BIOID54303    -            191   3.3e-35  120.7   0.0   1   1   6.7e-39   4.5e-35  120.2   0.0     1   148     1   141     1   144 0.95 NADPH-dependent FMN reductase
Flavodoxin_2         PF02525.12   199 seq376_BIOID54303    -            191   3.6e-06   26.5   0.0   1   1   9.1e-10   6.2e-06   25.7   0.0     1   103     1    91     1   129 0.85 Flavodoxin-like fold
CbiA                 PF01656.18   195 seq379_BIOID54303    -            270   1.1e-28   99.8   0.4   1   1   5.3e-32   1.5e-28   99.4   0.3     1   193     5   217     5   219 0.81 CobQ/CobB/MinD/ParA nucleotide binding domain
AAA_31               PF13614.1    157 seq379_BIOID54303    -            270   6.9e-18   64.9   0.0   1   1   3.4e-21   9.4e-18   64.5   0.0     1   156     3   151     3   152 0.92 AAA domain
ArsA_ATPase          PF02374.10   305 seq379_BIOID54303    -            270   6.5e-10   38.4   2.9   1   1   2.9e-13     8e-10   38.1   1.5     3    38     5    40     2    46 0.91 Anion-transporting ATPase
MipZ                 PF09140.6    261 seq379_BIOID54303    -            270   2.8e-08   33.0   0.6   1   1   2.1e-11   5.7e-08   32.0   0.4     1   127     3   142     3   166 0.69 ATPase MipZ
SSB                  PF00436.20   104 seq380_BIOID54303    -            136   8.8e-18   63.9   0.0   1   1   8.6e-22   1.2e-17   63.5   0.0     3   101     4    99     2   101 0.94 Single-strand binding protein family
DAHP_synth_1         PF00793.15   272 seq383_BIOID54303    -            350  3.8e-106  353.6   0.0   1   1  3.3e-110  4.5e-106  353.3   0.0     8   271    40   338    25   339 0.96 DAHP synthetase I family
Lysis_S              PF04971.7     68 seq384_BIOID54303    -             71   1.2e-45  152.9   0.7   1   1   9.3e-50   1.3e-45  152.8   0.5     1    68     4    71     4    71 0.99 Lysis protein S
Phage_integrase      PF00589.17   173 seq386_BIOID54303    -            369   2.9e-26   92.0   0.0   1   1   6.6e-30   4.5e-26   91.4   0.0     2   170   187   351   186   354 0.93 Phage integrase family
DUF4102              PF13356.1     89 seq386_BIOID54303    -            369   8.6e-21   73.5   0.1   1   1   2.9e-24     2e-20   72.3   0.0    19    87     2    69     1    71 0.95 Domain of unknown function (DUF4102)
DUF2766              PF10964.3     79 seq388_BIOID54303    -             83   5.1e-51  170.3   2.9   1   1   4.1e-55   5.6e-51  170.2   2.0     1    79     1    79     1    79 0.99 Protein of unknown function (DUF2766)
UbiA                 PF01040.13   257 seq389_BIOID54303    -            296   1.7e-33  115.7  25.9   1   1   1.5e-37   2.1e-33  115.5  18.0     5   252    19   269    15   279 0.81 UbiA prenyltransferase family
SecG                 PF03840.9     74 seq390_BIOID54303    -            110   8.9e-27   92.5   9.6   1   1   7.6e-31     1e-26   92.3   6.7     2    74     3    75     2    75 0.97 Preprotein translocase SecG subunit
DUF2542              PF10808.3     79 seq391_BIOID54303    -             79     5e-46  154.7   5.7   1   1     4e-50   5.5e-46  154.6   3.9     1    79     1    79     1    79 1.00 Protein of unknown function (DUF2542)
Histidinol_dh        PF00815.15   413 seq394_BIOID54303    -            434  1.7e-182  606.5   1.3   1   1  1.4e-186  1.9e-182  606.3   0.9     2   413    18   428    17   428 0.99 Histidinol dehydrogenase
Ribosomal_L30        PF00327.15    52 seq395_BIOID54303    -             59     2e-20   71.9   0.2   1   1   1.6e-24   2.2e-20   71.8   0.1     1    51     4    54     4    55 0.95 Ribosomal protein L30p/L7e
AsnA                 PF03590.10   244 seq397_BIOID54303    -             96   1.1e-40  139.5   0.1   1   1   9.3e-45   1.3e-40  139.3   0.1     2    87     4    89     3    93 0.97 Aspartate-ammonia ligase
YchF-GTPase_C        PF06071.8     84 seq398_BIOID54303    -            363   4.7e-41  138.3   0.6   1   1   1.8e-44     8e-41  137.6   0.4     1    84   279   362   279   362 0.99 Protein of unknown function (DUF933)
MMR_HSR1             PF01926.18   114 seq398_BIOID54303    -            363   9.2e-19   67.4   0.0   1   1     5e-22   2.3e-18   66.1   0.0     1    89     4   109     4   208 0.81 50S ribosome-binding GTPase
FeoB_N               PF02421.13   189 seq398_BIOID54303    -            363   8.1e-09   34.8   0.0   1   1   8.5e-12   3.9e-08   32.6   0.0     2    43     4    45     3    53 0.91 Ferrous iron transport protein B
Sugar_tr             PF00083.19   451 seq399_BIOID54303    -            469   9.6e-50  169.3  24.9   1   1   1.8e-53   1.3e-49  168.9  17.2     7   445    49   454    44   459 0.88 Sugar (and other) transporter
MFS_1                PF07690.11   354 seq399_BIOID54303    -            469   8.9e-36  123.2  53.3   1   2     3e-33     2e-29  102.3  26.8     5   317    52   374    45   382 0.79 Major Facilitator Superfamily
MFS_1                PF07690.11   354 seq399_BIOID54303    -            469   8.9e-36  123.2  53.3   2   2   1.2e-12   7.9e-09   34.6  13.2    60   180   332   450   327   460 0.88 Major Facilitator Superfamily
ACPS                 PF01648.15   113 seq400_BIOID54303    -            195   9.3e-12   44.7   0.0   1   1   1.1e-15   1.5e-11   44.0   0.0     2    73    88   155    87   189 0.80 4'-phosphopantetheinyl transferase superfamily
DUF1327              PF07041.6    113 seq402_BIOID54303    -            114   1.2e-60  202.2   0.0   1   1   9.9e-65   1.4e-60  202.0   0.0     1   112     1   112     1   113 0.99 Protein of unknown function (DUF1327)
HTH_Tnp_1            PF01527.15    76 seq403_BIOID54303    -            126   2.5e-21   75.2   0.0   1   1   2.5e-25   3.5e-21   74.8   0.0     1    70    10    86    10    92 0.86 Transposase
Transposase_31       PF04754.7    205 seq404_BIOID54303    -            300   1.5e-80  269.3   0.3   1   1   1.5e-84     2e-80  268.8   0.2     1   203     7   207     7   209 0.98 Putative transposase, YhgA-like
T4SS-DNA_transf      PF02534.9    469 seq405_BIOID54303    -            620   7.5e-94  314.8   0.0   1   1   2.2e-97     1e-93  314.4   0.0    45   452   147   568    97   589 0.87 Type IV secretory system Conjugative DNA transfer
TraG-D_C             PF12696.2    128 seq405_BIOID54303    -            620     1e-22   80.2   0.0   1   1   3.8e-26   1.7e-22   79.5   0.0     2   127   422   541   421   542 0.91 TraM recognition site of TraD and TraG
TrwB_AAD_bind        PF10412.4    386 seq405_BIOID54303    -            620   3.3e-15   55.4   0.0   1   1   1.3e-18   6.1e-15   54.6   0.0   165   380   337   555   320   557 0.81 Type IV secretion-system coupling protein DNA-binding domain
PTR2                 PF00854.16   373 seq406_BIOID54303    -            489     2e-79  266.9  25.0   1   1   3.9e-83   2.6e-79  266.5  17.3     2   372    82   427    81   428 0.97 POT family
MFS_1                PF07690.11   354 seq406_BIOID54303    -            489     5e-15   54.9  59.4   1   1   1.4e-16   9.4e-13   47.5  20.8    12   304    30   291    16   341 0.65 Major Facilitator Superfamily
Ribosomal_L18e       PF00828.14   129 seq407_BIOID54303    -            144   2.7e-23   82.6   2.7   1   1   2.7e-27   3.7e-23   82.2   1.9     3   127    27   143    26   144 0.88 Ribosomal protein L18e/L15
PAP2                 PF01569.16   129 seq409_BIOID54303    -            249   5.3e-17   61.5   4.5   1   1   3.9e-21   5.3e-17   61.5   3.2     3   122   105   227   103   233 0.89 PAP2 superfamily
PerC                 PF06069.6     90 seq410_BIOID54303    -             99   1.2e-43  146.9   0.6   1   1     1e-47   1.4e-43  146.7   0.4     1    89    10    98    10    99 0.99 PerC transcriptional activator
NMT1                 PF09084.6    216 seq412_BIOID54303    -            333   2.8e-14   53.1   0.0   1   1   2.4e-17   6.5e-14   51.9   0.0    29   147    78   197    71   261 0.85 NMT1/THI5 like
SBP_bac_3            PF00497.15   225 seq412_BIOID54303    -            333   2.1e-13   49.9   0.0   1   1   5.8e-13   1.6e-09   37.2   0.0    87   212   125   250   117   259 0.83 Bacterial extracellular solute-binding proteins, family 3
NMT1_2               PF13379.1    252 seq412_BIOID54303    -            333     4e-12   45.9   0.1   1   1   1.9e-15   5.2e-12   45.5   0.0     4   248    39   266    36   270 0.83 NMT1-like family
Phosphonate-bd       PF12974.2    243 seq412_BIOID54303    -            333   9.3e-10   38.1   0.1   1   1   5.7e-13   1.6e-09   37.4   0.0    41   171    82   204    63   278 0.82 ABC transporter, phosphonate, periplasmic substrate-binding protein
OpuAC                PF04069.7    257 seq412_BIOID54303    -            333     4e-08   32.8   0.0   1   1   2.1e-11   5.7e-08   32.3   0.0     3   235    43   260    41   282 0.77 Substrate binding domain of ABC-type glycine betaine transport system
AsnA                 PF03590.10   244 seq413_BIOID54303    -            256     5e-83  278.1   0.0   1   1     5e-87   6.9e-83  277.7   0.0    86   244    14   172     8   172 0.99 Aspartate-ammonia ligase
HTH_18               PF12833.2     81 seq415_BIOID54303    -            273   1.8e-16   59.8   0.0   1   1   8.9e-20     3e-16   59.1   0.0     2    79   181   256   180   258 0.95 Helix-turn-helix domain
AraC_binding         PF02311.14   136 seq415_BIOID54303    -            273   2.1e-05   24.1   0.1   1   1   1.2e-08   4.2e-05   23.1   0.1     5    79    22    96    19   152 0.76 AraC-like ligand binding domain
Fer4_14              PF13394.1    117 seq418_BIOID54303    -            223   3.9e-18   65.4   0.1   1   1   1.5e-21     7e-18   64.6   0.1     1   112    24   139    24   147 0.84 4Fe-4S single cluster domain
Radical_SAM          PF04055.16   166 seq418_BIOID54303    -            223   2.6e-10   40.5   0.2   1   1   8.9e-14     4e-10   39.9   0.1     2   139    26   181    25   196 0.82 Radical SAM superfamily
Fer4_12              PF13353.1    139 seq418_BIOID54303    -            223     2e-07   31.1   0.1   1   1   6.1e-11   2.8e-07   30.6   0.1     2    98    13   126    12   141 0.77 4Fe-4S single cluster domain
HHA                  PF05321.6     57 seq422_BIOID54303    -             68   3.2e-30  103.9   0.1   1   1   2.7e-34   3.6e-30  103.7   0.0     1    57     9    65     9    65 0.98 Haemolysin expression modulating protein
RrnaAD               PF00398.15   262 seq424_BIOID54303    -            273   1.9e-77  259.7   0.0   1   1   1.5e-81   2.1e-77  259.5   0.0     3   261    10   265     8   266 0.98 Ribosomal RNA adenine dimethylase
Phage_TAC            PF06222.6    127 seq426_BIOID54303    -            124   1.2e-58  196.0   0.2   1   1   9.5e-63   1.3e-58  195.9   0.2     1   127     1   124     1   124 0.99 Phage tail assembly chaperone
HlyC                 PF02794.11   134 seq427_BIOID54303    -            170     8e-51  171.0   0.1   1   1   1.4e-54   1.9e-50  169.7   0.0     1   132     8   137     8   143 0.97 RTX toxin acyltransferase family
DUF489               PF04356.7    193 seq428_BIOID54303    -            215   2.5e-76  255.4   0.8   1   1   2.1e-80   2.9e-76  255.2   0.5     1   192     9   202     9   203 0.98 Protein of unknown function (DUF489)
PTS_EIIC             PF02378.13   321 seq432_BIOID54303    -            648     5e-71  239.0  33.0   1   1   1.1e-74     5e-71  239.0  22.9     2   321    12   300    11   300 0.94 Phosphotransferase system, EIIC
PTS_EIIA_1           PF00358.15   133 seq432_BIOID54303    -            648   1.6e-52  176.4   0.6   1   1   5.5e-56   2.5e-52  175.8   0.4     4   131   499   626   496   628 0.98 phosphoenolpyruvate-dependent sugar phosphotransferase system, EIIA 1
PTS_EIIB             PF00367.15    35 seq432_BIOID54303    -            648   1.2e-12   46.6   0.9   1   1   5.3e-16   2.4e-12   45.7   0.7     1    35   393   427   393   427 0.97 phosphotransferase system, EIIB
Pyr_redox_2          PF07992.9    200 seq433_BIOID54303    -            412   5.5e-16   58.9   0.1   1   1     7e-18     8e-15   55.1   0.1     1   198   126   384   126   386 0.79 Pyridine nucleotide-disulphide oxidoreductase
Pyr_redox            PF00070.22    80 seq433_BIOID54303    -            412     8e-14   51.6   0.9   1   1     3e-10   3.5e-07   30.4   0.0     2    76   256   328   255   332 0.77 Pyridine nucleotide-disulphide oxidoreductase
NAD_binding_8        PF13450.1     68 seq433_BIOID54303    -            412   3.4e-09   36.4   0.0   1   1   7.6e-12   8.6e-09   35.1   0.0     1    37   129   165   129   185 0.91 NAD(P)-binding Rossmann-like domain
HI0933_like          PF03486.9    409 seq433_BIOID54303    -            412   1.5e-06   26.8   0.3   1   1   1.2e-08   1.4e-05   23.6   0.0     2    36   126   160   125   164 0.94 HI0933-like protein
FAD_binding_3        PF01494.14   356 seq433_BIOID54303    -            412   2.2e-05   23.5   0.3   1   1     1e-07   0.00012   21.2   0.0     3    34   126   157   125   170 0.93 FAD binding domain
Thi4                 PF01946.12   230 seq433_BIOID54303    -            412   4.9e-05   22.4   0.1   1   1     1e-07   0.00012   21.1   0.0    20    59   127   166   121   217 0.90 Thi4 family
Phage_lysozyme       PF00959.14   110 seq434_BIOID54303    -            177   4.2e-29  100.9   0.0   1   1   3.9e-33   5.4e-29  100.5   0.0     1   110    48   166    48   166 0.97 Phage lysozyme
TnpB_IS66            PF05717.8    108 seq435_BIOID54303    -            115   2.6e-42  142.4   0.0   1   1   2.1e-46   2.9e-42  142.3   0.0     2   104     7   107     6   111 0.97 IS66 Orf2 like protein
Histone_HNS          PF00816.16    93 seq437_BIOID54303    -            154   1.3e-15   57.5   1.7   1   1   1.3e-19   1.7e-15   57.1   1.2     1    92    33   139    33   140 0.94 H-NS histone family
ABC_tran             PF00005.22   118 seq438_BIOID54303    -            378   1.2e-25   90.0   0.0   1   1   6.7e-29   3.1e-25   88.7   0.0     1   116    57   174    57   176 0.94 ABC transporter
TOBE_2               PF08402.5     75 seq438_BIOID54303    -            378   4.3e-09   36.1   0.0   1   1   2.2e-12     1e-08   34.9   0.0     1    75   292   372   292   372 0.85 TOBE domain
DUF1627              PF07789.7    155 seq439_BIOID54303    -            169   1.9e-85  283.9   0.7   1   1   1.7e-89   2.4e-85  283.6   0.5     3   155     6   158     5   158 0.99 Protein of unknown function (DUF1627)
BON                  PF04972.12    64 seq441_BIOID54303    -            216   2.3e-39  132.8  15.7   1   2   8.6e-23   1.2e-18   66.5   3.7     1    63    75   137    75   138 0.98 BON domain
BON                  PF04972.12    64 seq441_BIOID54303    -            216   2.3e-39  132.8  15.7   2   2   1.5e-24   2.1e-20   72.1   1.8     1    62   154   215   154   216 0.97 BON domain
MinE                 PF03776.9     70 seq442_BIOID54303    -             88   3.3e-28   96.8   0.8   1   1   2.8e-32   3.8e-28   96.6   0.6     1    70    14    83    14    83 0.94 Septum formation topological specificity factor MinE
SecY                 PF00344.15   342 seq445_BIOID54303    -            443  3.3e-121  404.2  21.3   1   1  3.3e-125  4.5e-121  403.8  14.7     1   341    76   417    76   418 0.96 SecY translocase
MreD                 PF04093.7    160 seq446_BIOID54303    -            162   1.2e-46  158.3  22.1   1   1     1e-50   1.4e-46  158.1  15.3     2   160     5   155     4   155 0.99 rod shape-determining protein MreD
N_methyl             PF07963.7     20 seq447_BIOID54303    -            156    0.0001   21.7   1.2   1   1   1.2e-08   0.00017   21.0   0.8     1    19     5    23     5    24 0.93 Prokaryotic N-terminal methylation motif
EutC                 PF05985.6    238 seq450_BIOID54303    -            295   1.1e-81  273.2   0.0   1   1     1e-85   1.4e-81  272.9   0.0     2   237    61   293    60   294 0.98 Ethanolamine ammonia-lyase light chain (EutC)
TPP_enzyme_N         PF02776.13   172 seq453_BIOID54303    -            548   2.7e-58  196.1   0.4   1   1   5.9e-62   2.7e-58  196.1   0.2     1   169     1   167     1   170 0.98 Thiamine pyrophosphate enzyme, N-terminal TPP binding domain
TPP_enzyme_C         PF02775.16   153 seq453_BIOID54303    -            548   1.7e-51  173.6   0.6   1   1   5.3e-54   2.4e-50  169.9   0.0     1   153   374   522   374   522 0.98 Thiamine pyrophosphate enzyme, C-terminal TPP binding domain
TPP_enzyme_M         PF00205.17   137 seq453_BIOID54303    -            548     2e-41  140.8   0.1   1   1   1.1e-44   4.9e-41  139.5   0.1     1   137   186   321   186   321 0.98 Thiamine pyrophosphate enzyme, central domain
Phage_capsid         PF05065.8    276 seq454_BIOID54303    -            259   9.6e-24   83.9   0.6   1   1   1.5e-27   2.1e-23   82.7   0.1     1   123   116   236   116   252 0.92 Phage capsid family
Leu_Phe_trans        PF03588.9    173 seq457_BIOID54303    -            234   5.7e-75  250.1   0.0   1   1   4.9e-79   6.7e-75  249.8   0.0     2   173    35   204    34   204 0.99 Leucyl/phenylalanyl-tRNA protein transferase
DUF4035              PF13227.1     53 seq458_BIOID54303    -             93   3.2e-24   83.9   0.1   1   1   3.9e-28   5.3e-24   83.2   0.0     1    53    27    79    27    79 0.98 Protein of unknown function (DUF4035)
BCCT                 PF02028.12   485 seq459_BIOID54303    -            536  1.3e-131  439.0  40.3   1   1  1.1e-135  1.5e-131  438.8  28.0     3   485    14   499    12   499 0.98 BCCT family transporter
N_methyl_2           PF13544.1     31 seq462_BIOID54303    -            267   7.6e-08   31.3   0.2   1   1   3.6e-11   1.7e-07   30.3   0.1     4    31    76   103    73   103 0.89 Type IV pilin N-term methylation site GFxxxE
N_methyl             PF07963.7     20 seq462_BIOID54303    -            267   8.3e-06   25.1   1.8   1   1   3.8e-09   1.7e-05   24.1   1.3     1    20    86   105    86   105 0.95 Prokaryotic N-terminal methylation motif
N_methyl_3           PF13633.1     22 seq462_BIOID54303    -            267     2e-05   23.9   2.4   1   1   8.5e-09   3.9e-05   23.0   1.7     1    21    88   108    88   109 0.96 Prokaryotic N-terminal methylation site
LZ_Tnp_IS66          PF13007.2     78 seq465_BIOID54303    -             85   3.5e-08   33.8   1.2   1   1   2.5e-12   3.5e-08   33.8   0.8     1    44    38    78    38    84 0.81 Transposase C of IS166 homeodomain
RTX                  PF02382.10   653 seq467_BIOID54303    -           1024         0 1106.2  28.7   1   1         0         0 1106.2  19.9     2   653     6   656     5   656 1.00 RTX N-terminal domain
RTX_C                PF08339.5    145 seq467_BIOID54303    -           1024   1.1e-40  138.5   2.0   1   1   2.4e-44   1.1e-40  138.5   1.4     1   145   873  1024   873  1024 0.98 RTX C-terminal domain
HemolysinCabind      PF00353.14    18 seq467_BIOID54303    -           1024     1e-13   50.1  84.3   1   6    0.0011       4.9    7.6   0.4     1    18   732   749   732   749 0.91 Hemolysin-type calcium-binding repeat (2 copies)
HemolysinCabind      PF00353.14    18 seq467_BIOID54303    -           1024     1e-13   50.1  84.3   2   6   1.4e-07   0.00065   19.7   3.0     2    18   751   767   750   767 0.95 Hemolysin-type calcium-binding repeat (2 copies)
HemolysinCabind      PF00353.14    18 seq467_BIOID54303    -           1024     1e-13   50.1  84.3   3   6   1.3e-06    0.0057   16.8   5.2     1    18   768   785   768   785 0.94 Hemolysin-type calcium-binding repeat (2 copies)
HemolysinCabind      PF00353.14    18 seq467_BIOID54303    -           1024     1e-13   50.1  84.3   4   6   8.3e-06     0.038   14.2   5.6     1    18   786   803   786   803 0.94 Hemolysin-type calcium-binding repeat (2 copies)
HemolysinCabind      PF00353.14    18 seq467_BIOID54303    -           1024     1e-13   50.1  84.3   5   6   2.7e-07    0.0012   18.8   0.4     1    18   816   833   816   833 0.94 Hemolysin-type calcium-binding repeat (2 copies)
HemolysinCabind      PF00353.14    18 seq467_BIOID54303    -           1024     1e-13   50.1  84.3   6   6   2.5e-06     0.011   15.8   4.3     1    18   834   851   834   851 0.94 Hemolysin-type calcium-binding repeat (2 copies)
FAD_binding_5        PF00941.16   171 seq468_BIOID54303    -            292   1.7e-50  170.7   0.0   1   1   3.4e-54   2.4e-50  170.2   0.0     4   170     6   173     3   174 0.98 FAD binding domain in molybdopterin dehydrogenase
CO_deh_flav_C        PF03450.12   103 seq468_BIOID54303    -            292   4.8e-25   87.3   0.1   1   1   2.5e-28   1.7e-24   85.6   0.0     2   103   183   283   182   283 0.97 CO dehydrogenase flavoprotein C-terminal domain
DUF1778              PF08681.6     80 seq470_BIOID54303    -            119   2.3e-23   81.6   3.0   1   1   2.2e-27   3.1e-23   81.2   2.1     1    77    35   111    35   114 0.97 Protein of unknown function (DUF1778)
MOSC                 PF03473.12   133 seq472_BIOID54303    -            369   2.5e-36  123.9   0.0   1   1   9.1e-40   4.1e-36  123.2   0.0     5   133   132   263   128   263 0.96 MOSC domain
MOSC_N               PF03476.11   120 seq472_BIOID54303    -            369   4.7e-30  103.6   0.0   1   1   1.8e-33   8.3e-30  102.8   0.0     1   119     1   116     1   117 0.97 MOSC N-terminal beta barrel domain
Fer2                 PF00111.22    78 seq472_BIOID54303    -            369     3e-14   52.3   1.1   1   1   1.3e-17     6e-14   51.4   0.8     6    78   296   362   291   362 0.79 2Fe-2S iron-sulfur cluster binding domain
DAHP_synth_1         PF00793.15   272 seq474_BIOID54303    -            379  2.7e-102  340.9   0.0   1   1  2.5e-106  3.4e-102  340.6   0.0     8   271    62   363    42   364 0.96 DAHP synthetase I family
FAD_binding_2        PF00890.19   421 seq477_BIOID54303    -            693   3.9e-29  101.6   1.4   1   1   1.3e-32   9.2e-29  100.4   0.9     1   421    43   475    43   475 0.79 FAD binding domain
Pyr_redox_2          PF07992.9    200 seq477_BIOID54303    -            693   8.3e-09   35.4   0.0   1   1   6.3e-11   4.3e-07   29.8   0.0     2   197    44   463    43   466 0.77 Pyridine nucleotide-disulphide oxidoreductase
Lyase_1              PF00206.15   312 seq479_BIOID54303    -            456   4.9e-85  285.3   0.0   1   1   9.3e-89   6.4e-85  284.9   0.0     1   305    14   312    14   320 0.97 Lyase
ASL_C                PF08328.6    115 seq479_BIOID54303    -            456     6e-55  183.9   0.0   1   1     2e-58   1.4e-54  182.7   0.0     1   115   331   445   331   445 1.00 Adenylosuccinate lyase C-terminal
EspG                 PF06872.6    383 seq480_BIOID54303    -            398  6.5e-205  679.6   1.5   1   1  5.3e-209  7.3e-205  679.4   1.1     1   383    15   397    15   397 1.00 EspG protein
Phage_HK97_TLTM      PF06120.6    301 seq482_BIOID54303    -           1080  1.2e-126  422.0  11.0   1   1  1.7e-130  1.2e-126  422.0   7.6     1   301   395   695   395   695 0.99 Tail length tape measure protein
Tape_meas_lam_C      PF09718.5     78 seq482_BIOID54303    -           1080   2.4e-20   72.0   2.2   1   1   3.6e-24   2.4e-20   72.0   1.5     1    77   860   936   860   937 0.97 Lambda phage tail tape-measure protein (Tape_meas_lam_C)
DUF977               PF06163.6    127 seq483_BIOID54303    -            141   1.4e-61  205.6   0.5   1   1   1.2e-65   1.6e-61  205.5   0.4     1   126     1   135     1   136 0.99 Bacterial protein of unknown function (DUF977)
DDE_Tnp_IS66         PF03050.9    271 seq488_BIOID54303    -            289     1e-63  214.9   0.0   1   1   1.9e-67   1.3e-63  214.6   0.0     1   179    92   285    92   289 0.98 Transposase IS66 family
HTH_Tnp_IS66         PF13005.2     59 seq488_BIOID54303    -            289   1.5e-17   63.0   0.7   1   1   3.8e-21   2.6e-17   62.2   0.5     3    59    32    86    30    86 0.95 putative Helix-turn-helix domain of transposase IS66
DUF525               PF04379.9     90 seq489_BIOID54303    -            125   1.1e-35  121.3   0.1   1   1     1e-39   1.4e-35  121.0   0.1     2    89    17   104    16   105 0.98 Protein of unknown function (DUF525)
Bac_luciferase       PF00296.15   307 seq493_BIOID54303    -            381   2.5e-80  269.7   4.3   1   1   2.3e-84   3.1e-80  269.4   3.0     3   306     5   325     3   326 0.98 Luciferase-like monooxygenase
cNMP_binding         PF00027.24    91 seq497_BIOID54303    -            210   8.9e-24   83.0   0.0   1   1     4e-27   1.4e-23   82.4   0.0     3    90    23   111    21   112 0.97 Cyclic nucleotide-binding domain
Crp                  PF00325.15    32 seq497_BIOID54303    -            210   2.1e-15   55.7   0.4   1   1   1.1e-18   3.9e-15   54.8   0.3     1    32   166   197   166   197 0.98 Bacterial regulatory proteins, crp family
HTH_Crp_2            PF13545.1     76 seq497_BIOID54303    -            210   2.2e-11   43.2   0.1   1   1   1.5e-14     5e-11   42.1   0.1     1    67   142   206   142   207 0.94 Crp-like helix-turn-helix domain
Aminotran_1_2        PF00155.16   363 seq498_BIOID54303    -            359   7.8e-67  225.6   0.0   1   1     7e-71   9.6e-67  225.3   0.0    31   363    49   354    33   354 0.93 Aminotransferase class I and II
Acetyltransf_7       PF13508.1     79 seq500_BIOID54303    -            180     1e-10   41.4   0.0   1   1   2.4e-14   1.7e-10   40.8   0.0    10    78    63   156    55   157 0.77 Acetyltransferase (GNAT) domain
Acetyltransf_1       PF00583.19    83 seq500_BIOID54303    -            180     4e-06   26.6   0.0   1   1   1.1e-09   7.4e-06   25.7   0.0     5    82    65   155    61   156 0.73 Acetyltransferase (GNAT) family
P22_AR_N             PF10547.4    120 seq501_BIOID54303    -            189   5.6e-55  184.2   0.1   1   1   1.3e-58   8.6e-55  183.6   0.0     1   120     1   119     1   119 0.99 P22_AR N-terminal domain
ORF11CD3             PF10549.4     57 seq501_BIOID54303    -            189   6.9e-25   86.4   0.5   1   1   1.5e-27     1e-23   82.6   0.2     1    56   120   175   120   176 0.98 ORF11CD3 domain
DUF1328              PF07043.8     39 seq502_BIOID54303    -             63   1.9e-12   46.8  24.5   1   1   1.7e-16   2.3e-12   46.5  17.0     1    39    16    54    16    54 0.99 Protein of unknown function (DUF1328)
NLPC_P60             PF00877.14   105 seq503_BIOID54303    -            188   1.2e-34  118.1   0.1   1   1   1.3e-38   1.7e-34  117.6   0.0     1   105    79   183    79   183 0.98 NlpC/P60 family
Glycos_transf_N      PF04413.11   186 seq504_BIOID54303    -            425   4.5e-75  250.8   0.0   1   1   6.1e-78   4.2e-74  247.6   0.0     1   185    31   212    31   213 0.98 3-Deoxy-D-manno-octulosonic-acid transferase (kdotransferase)
Glycos_transf_1      PF00534.15   172 seq504_BIOID54303    -            425   3.5e-10   39.4   0.0   1   1   9.8e-14   6.7e-10   38.5   0.0    65   169   291   398   231   401 0.75 Glycosyl transferases group 1
Beta_elim_lyase      PF01212.16   290 seq506_BIOID54303    -            333   8.1e-92  307.3   0.1   1   1   2.3e-95     1e-91  306.9   0.1     1   285     3   280     3   285 0.97 Beta-eliminating lyase
Aminotran_1_2        PF00155.16   363 seq506_BIOID54303    -            333   5.9e-09   35.2   0.0   1   1   2.1e-12   9.7e-09   34.5   0.0    38   327    28   303     4   325 0.77 Aminotransferase class I and II
Cys_Met_Meta_PP      PF01053.15   386 seq506_BIOID54303    -            333   7.2e-05   21.1   0.0   1   1   4.1e-08   0.00019   19.7   0.0    54   272    33   264    29   272 0.63 Cys/Met metabolism PLP-dependent enzyme
ETF                  PF01012.16   164 seq507_BIOID54303    -            259   1.5e-31  109.2   0.0   1   1     2e-35   2.7e-31  108.3   0.0    16   159    42   185    37   191 0.95 Electron transfer flavoprotein domain
Peripla_BP_1         PF00532.16   279 seq509_BIOID54303    -            346     2e-96  322.3   0.0   1   1  3.5e-100   2.4e-96  322.1   0.0     2   278    43   336    42   337 0.99 Periplasmic binding proteins and sugar binding domain of LacI family
Peripla_BP_4         PF13407.1    258 seq509_BIOID54303    -            346   6.8e-22   77.9   1.7   1   1   1.3e-25   8.7e-22   77.5   1.2     2   253    46   310    45   314 0.86 Periplasmic binding protein domain
Metallophos          PF00149.23   201 seq511_BIOID54303    -            282   1.2e-20   73.6   0.0   1   1   1.2e-24   1.7e-20   73.2   0.0     4   170     4   133     1   213 0.88 Calcineurin-like phosphoesterase
BMC                  PF00936.14    75 seq512_BIOID54303    -            219   2.6e-24   84.5   1.0   1   2   4.6e-17   6.3e-13   48.0   0.3     1    64    35   109    35   130 0.93 BMC domain
BMC                  PF00936.14    75 seq512_BIOID54303    -            219   2.6e-24   84.5   1.0   2   2   6.1e-13   8.3e-09   34.8   0.0    13    64   157   210   147   218 0.84 BMC domain
Glyco_transf_9       PF01075.12   247 seq513_BIOID54303    -            350     5e-07   29.0   0.0   1   1   6.2e-11   8.5e-07   28.3   0.0   131   217   233   315   175   338 0.83 Glycosyltransferase family 9 (heptosyltransferase)
Patatin              PF01734.17   204 seq515_BIOID54303    -            357   5.1e-22   78.6   0.2   1   1   3.1e-25   4.2e-21   75.7   0.2     1   203    27   195    27   196 0.91 Patatin-like phospholipase
DUF2509              PF10713.4    131 seq516_BIOID54303    -            135   8.1e-43  145.1   1.6   1   1   6.9e-47   9.4e-43  144.9   1.1     1   131    15   135    15   135 0.99 Protein of unknown function (DUF2509)
BPD_transp_1         PF00528.17   185 seq517_BIOID54303    -            287     2e-17   63.2  15.3   1   1   1.4e-21     2e-17   63.2  10.6     1   183    83   282    83   284 0.84 Binding-protein-dependent transport system inner membrane component
DUF208               PF02677.9    176 seq518_BIOID54303    -            228   1.1e-73  246.6   0.6   1   1   9.3e-78   1.3e-73  246.4   0.4     1   175    27   202    27   203 0.99 Uncharacterized BCR, COG1636
RNase_E_G            PF10150.4    271 seq519_BIOID54303    -            489  3.6e-113  377.1   2.0   1   1  6.1e-117  4.2e-113  376.9   0.8     1   271   124   394   124   394 0.99 Ribonuclease E/G family
S1                   PF00575.18    74 seq519_BIOID54303    -            489   4.1e-17   61.9   0.3   1   1   3.8e-20   2.6e-16   59.3   0.0     3    73    37   121    35   122 0.97 S1 RNA binding domain
Polysacc_deac_1      PF01522.16   124 seq521_BIOID54303    -            672   1.7e-32  111.5   0.1   1   1   4.3e-36   5.9e-32  109.7   0.0     2   123   102   270   101   271 0.92 Polysaccharide deacetylase
DHO_dh               PF01180.16   293 seq522_BIOID54303    -            411   6.9e-35  120.3   0.0   1   1   1.9e-38   8.7e-35  120.0   0.0     2   293     6   304     5   304 0.84 Dihydroorotate dehydrogenase
Dus                  PF01207.12   310 seq522_BIOID54303    -            411   5.9e-08   31.7   0.1   1   1   2.4e-11   1.1e-07   30.9   0.1    43   153    91   198    80   203 0.83 Dihydrouridine synthase (Dus)
Adenylate_cycl       PF01295.13   605 seq524_BIOID54303    -            848    9e-275  912.5   0.0   1   1  1.6e-278  1.1e-274  912.3   0.0     1   601   228   826   228   830 0.98 Adenylate cyclase, class-I
Adenyl_cycl_N        PF12633.2    204 seq524_BIOID54303    -            848   3.3e-87  291.1   0.0   1   1   2.2e-86   1.5e-82  275.9   0.0     1   203     1   200     1   201 0.96 Adenylate cyclase NT domain
PTE                  PF02126.13   308 seq525_BIOID54303    -            276   2.3e-46  158.1   0.0   1   1   1.8e-50   2.5e-46  157.9   0.0    35   308     4   275     1   275 0.90 Phosphotriesterase family
Ail_Lom              PF06316.6    199 seq526_BIOID54303    -            199  1.2e-120  400.2   5.3   1   1  1.9e-124  1.3e-120  400.0   3.7     1   199     1   199     1   199 1.00 Enterobacterial Ail/Lom protein
OMP_b-brl            PF13505.1    176 seq526_BIOID54303    -            199   1.8e-25   89.7   5.3   1   1   3.2e-29   2.2e-25   89.4   3.7     2   176    11   199     8   199 0.86 Outer membrane protein beta-barrel domain
Fer2_2               PF01799.15    75 seq527_BIOID54303    -            159     4e-27   93.8   0.4   1   1   5.8e-31     4e-27   93.8   0.3     1    73    78   152    78   154 0.93 [2Fe-2S] binding domain
Fer2                 PF00111.22    78 seq527_BIOID54303    -            159   4.4e-07   29.4   1.1   1   1   6.5e-11   4.4e-07   29.4   0.8     2    55    12    64    11    85 0.81 2Fe-2S iron-sulfur cluster binding domain
Fer4_11              PF13247.1     99 seq529_BIOID54303    -            222   2.5e-26   91.3  14.9   1   1   2.2e-29   4.3e-26   90.5   7.0     2    98    84   180    83   181 0.95 4Fe-4S dicluster domain
Fer4_7               PF12838.2     52 seq529_BIOID54303    -            222   5.8e-15   55.3  27.7   1   2   4.2e-10   8.2e-07   29.1   7.7     1    52    45   108    45   108 0.71 4Fe-4S dicluster domain
Fer4_7               PF12838.2     52 seq529_BIOID54303    -            222   5.8e-15   55.3  27.7   2   2   1.3e-10   2.5e-07   30.8   6.1     1    52   123   175   123   175 0.88 4Fe-4S dicluster domain
Fer4_9               PF13187.1     55 seq529_BIOID54303    -            222   6.1e-12   45.5  28.1   1   1   1.9e-10   3.7e-07   30.1   6.4     2    54   124   175   123   176 0.96 4Fe-4S dicluster domain
Fer4                 PF00037.22    24 seq529_BIOID54303    -            222     3e-10   39.1  35.7   1   1   6.9e-08   0.00014   21.2   1.4     3    22   119   138   117   140 0.86 4Fe-4S binding domain
Fer4_10              PF13237.1     52 seq529_BIOID54303    -            222   1.1e-09   37.7  28.5   1   1   2.9e-09   5.7e-06   25.9   6.2     2    52   117   172   116   172 0.88 4Fe-4S dicluster domain
RVT_1                PF00078.22   214 seq530_BIOID54303    -            476   3.1e-22   78.8   0.5   1   1     4e-26   5.5e-22   78.0   0.3     2   204   224   406   223   422 0.91 Reverse transcriptase (RNA-dependent DNA polymerase)
FUSC-like            PF12805.2    284 seq533_BIOID54303    -            696     3e-72  242.8   3.3   1   1   8.7e-76     3e-72  242.8   2.3     2   280    63   335    62   340 0.95 FUSC-like inner membrane protein yccS
FUSC_2               PF13515.1    128 seq533_BIOID54303    -            696   8.6e-20   70.8  11.0   1   1   2.5e-23   8.6e-20   70.8   7.6     2   126   377   498   375   500 0.90 Fusaric acid resistance protein-like
FUSC                 PF04632.7    650 seq533_BIOID54303    -            696   6.1e-08   31.4   4.1   1   1   1.8e-11   6.1e-08   31.4   2.8     7   263   369   642   363   689 0.80 Fusaric acid resistance protein family
ALMT                 PF11744.3    406 seq533_BIOID54303    -            696   1.6e-05   23.6   2.1   1   1   1.8e-08   6.3e-05   21.6   1.1    41   193   389   528   373   595 0.80 Aluminium activated malate transporter
Pertactin            PF03212.9    121 seq534_BIOID54303    -            955   2.6e-39  133.5   3.4   1   1   3.8e-43   2.6e-39  133.5   2.4     1   120   494   615   494   616 0.98 Pertactin
Autotransporter      PF03797.14   265 seq534_BIOID54303    -            955   7.9e-35  120.3  22.1   1   1   1.2e-38   7.9e-35  120.3  15.3     2   262   689   939   688   942 0.95 Autotransporter beta-domain
Ribosomal_L36        PF00444.13    38 seq535_BIOID54303    -             38   3.7e-21   74.7   9.2   1   1   2.9e-25   3.9e-21   74.6   6.4     1    38     1    38     1    38 1.00 Ribosomal protein L36
GntR                 PF00392.16    64 seq539_BIOID54303    -            304   7.8e-13   47.5   0.0   1   1   1.9e-09   6.6e-06   25.3   0.0    22    55    26    59     7    63 0.82 Bacterial regulatory proteins, gntR family
FCD                  PF07729.7    125 seq539_BIOID54303    -            304   9.8e-12   45.1   3.4   1   1   6.2e-15   2.1e-11   44.0   2.4     1   124   159   286   159   287 0.83 FCD domain
Phage_lysis          PF03245.8    125 seq540_BIOID54303    -            155   1.7e-48  163.5   6.7   1   1   1.4e-52     2e-48  163.4   4.6     1   124    29   153    29   154 0.99 Bacteriophage lysis protein
Cag12                PF13117.1    113 seq542_BIOID54303    -            140   1.6e-15   56.9   0.0   1   1   1.8e-19   2.5e-15   56.2   0.0     2   112     8   113     7   114 0.91 Cag pathogenicity island protein Cag12
DUF3728              PF12528.3     88 seq544_BIOID54303    -            107   2.4e-25   88.6   2.5   1   1   4.4e-29     3e-25   88.3   1.7     1    88    29   106    29   106 0.98 Prepilin peptidase dependent protein C term (DUF3728)
N_methyl_2           PF13544.1     31 seq544_BIOID54303    -            107   3.8e-08   32.3   1.1   1   1   1.9e-11   1.3e-07   30.6   0.2     7    31     2    26     1    26 0.90 Type IV pilin N-term methylation site GFxxxE
DDE_Tnp_IS66_C       PF13817.1     39 seq545_BIOID54303    -             75   2.6e-20   72.0   0.1   1   1   2.9e-24     4e-20   71.4   0.0     1    39    31    69    31    69 0.98 IS66 C-terminal element
EAL                  PF00563.15   236 seq546_BIOID54303    -            518   1.3e-61  208.0   0.0   1   1   3.1e-65   2.1e-61  207.3   0.0     4   236   268   500   265   500 0.96 EAL domain
CSS-motif            PF12792.2    208 seq546_BIOID54303    -            518   1.9e-44  151.4   0.0   1   1     4e-48   2.7e-44  150.8   0.0     3   206    39   243    37   245 0.97 CSS motif domain associated with EAL
PDH                  PF02153.12   258 seq548_BIOID54303    -            373   4.6e-32  110.7   0.0   1   1   2.5e-35   1.1e-31  109.5   0.0    38   257   135   344   124   345 0.93 Prephenate dehydrogenase
CM_2                 PF01817.16    81 seq548_BIOID54303    -            373   4.6e-24   84.2   0.2   1   1   2.2e-27     1e-23   83.1   0.1     1    80     9    88     9    89 0.98 Chorismate mutase type II
DUF1471              PF07338.8     56 seq550_BIOID54303    -            314   4.1e-62  205.5   5.4   1   3   2.8e-22   3.9e-18   64.7   0.0     2    56    34    90    33    90 0.98 Protein of unknown function (DUF1471)
DUF1471              PF07338.8     56 seq550_BIOID54303    -            314   4.1e-62  205.5   5.4   2   3     3e-22   4.1e-18   64.6   0.1     3    56   119   174   117   174 0.98 Protein of unknown function (DUF1471)
DUF1471              PF07338.8     56 seq550_BIOID54303    -            314   4.1e-62  205.5   5.4   3   3   3.1e-26   4.3e-22   77.3   0.1     2    56   259   314   258   314 0.99 Protein of unknown function (DUF1471)
ETF_alpha            PF00766.14    86 seq551_BIOID54303    -            286   3.3e-21   74.5   1.5   1   1   8.8e-25     6e-21   73.7   1.0     3    86   164   245   162   245 0.92 Electron transfer flavoprotein FAD-binding domain
ETF                  PF01012.16   164 seq551_BIOID54303    -            286     1e-07   31.7   0.2   1   1   5.3e-11   3.6e-07   29.9   0.0    78   159    41   123    27   128 0.83 Electron transfer flavoprotein domain
Gly-zipper_Omp       PF13488.1     46 seq552_BIOID54303    -             94   2.6e-12   46.0  38.7   1   2   1.4e-09   6.2e-06   25.6   8.8     2    33    10    41     8    52 0.89 Glycine zipper
Gly-zipper_Omp       PF13488.1     46 seq552_BIOID54303    -             94   2.6e-12   46.0  38.7   2   2     6e-10   2.8e-06   26.7  12.6     2    41    54    93    53    94 0.95 Glycine zipper
Rz1                  PF06085.6     40 seq554_BIOID54303    -             68   8.3e-22   76.1   7.6   1   1   7.7e-26   1.1e-21   75.8   5.3     1    40    20    61    20    61 0.99 Lipoprotein Rz1 precursor
Ribosomal_S13        PF00416.17   106 seq555_BIOID54303    -            118   9.2e-40  135.2   0.4   1   1   7.6e-44     1e-39  135.1   0.3     1   106     3   108     3   108 0.99 Ribosomal protein S13/S18
BMC                  PF00936.14    75 seq556_BIOID54303    -            166   2.9e-21   74.8   1.9   1   1   3.4e-25   4.6e-21   74.1   0.5     1    75     3    79     3    79 0.95 BMC domain
Phage_integrase      PF00589.17   173 seq558_BIOID54303    -            274   4.2e-24   85.0   0.1   1   1   2.1e-27   2.9e-23   82.2   0.1     2   170    43   242    42   245 0.89 Phage integrase family
RNA_pol_Rpb1_1       PF04997.7    338 seq559_BIOID54303    -           1407  1.8e-100  336.3   0.1   1   1  1.8e-103  4.8e-100  335.0   0.1     2   338    15   342    14   342 0.95 RNA polymerase Rpb1, domain 1
RNA_pol_Rpb1_5       PF04998.12   277 seq559_BIOID54303    -           1407   1.1e-80  270.7   0.0   1   1     8e-84   2.2e-80  269.7   0.0     1   276   766  1321   766  1322 1.00 RNA polymerase Rpb1, domain 5
RNA_pol_Rpb1_2       PF00623.15   166 seq559_BIOID54303    -           1407   6.1e-51  172.5   0.0   1   1   5.3e-53   1.5e-49  168.0   0.0     1   166   344   486   344   486 0.95 RNA polymerase Rpb1, domain 2
RNA_pol_Rpb1_3       PF04983.13   157 seq559_BIOID54303    -           1407   1.4e-27   96.2   0.0   1   1   1.2e-30   3.3e-27   95.0   0.0     1   157   489   644   489   644 0.93 RNA polymerase Rpb1, domain 3
RNA_pol_Rpb1_4       PF05000.12   108 seq559_BIOID54303    -           1407   2.5e-18   65.7   0.3   1   1   9.1e-22   2.5e-18   65.7   0.2     2   107   674   763   673   764 0.82 RNA polymerase Rpb1, domain 4
BPD_transp_1         PF00528.17   185 seq560_BIOID54303    -            278   8.1e-28   97.0  12.8   1   1     6e-32   8.1e-28   97.0   8.9     1   181    95   262    91   266 0.97 Binding-protein-dependent transport system inner membrane component
ACT_5                PF13710.1     63 seq561_BIOID54303    -             87   2.1e-26   91.4   0.1   1   1   1.9e-30   2.6e-26   91.0   0.1     2    63    13    73    12    73 0.98 ACT domain
IGPD                 PF00475.13   145 seq562_BIOID54303    -            355   8.7e-65  216.8   0.4   1   1   4.5e-68   1.5e-64  216.0   0.3     1   145   196   338   196   338 0.99 Imidazoleglycerol-phosphate dehydratase
HAD_2                PF13419.1    176 seq562_BIOID54303    -            355   5.6e-07   29.8   0.1   1   1   5.7e-09   1.9e-05   24.8   0.0    76   173    30   145    20   148 0.80 Haloacid dehalogenase-like hydrolase
PNK3P                PF08645.6    158 seq562_BIOID54303    -            355   5.6e-06   25.7   0.0   1   1   2.8e-09   9.7e-06   25.0   0.0     5   129     8   134     4   181 0.75 Polynucleotide kinase 3 phosphatase
Hydrolase_like       PF13242.1     75 seq562_BIOID54303    -            355   8.7e-06   25.2   0.0   1   1   5.5e-09   1.9e-05   24.1   0.0     2    44   103   144   102   148 0.88 HAD-hyrolase-like
BPD_transp_1         PF00528.17   185 seq563_BIOID54303    -            314   8.5e-45  152.4   9.9   1   1   6.2e-49   8.5e-45  152.4   6.9     2   185   117   308   116   308 0.99 Binding-protein-dependent transport system inner membrane component
Exonuc_V_gamma       PF04257.9    805 seq566_BIOID54303    -           1122  5.2e-314 1043.3   1.4   1   1  3.8e-318  5.2e-314 1043.3   1.0     1   794     1   825     1   840 0.97 Exodeoxyribonuclease V, gamma subunit
SdiA-regulated       PF06977.6    249 seq567_BIOID54303    -            272   1.8e-71  239.8   0.1   1   1   3.3e-75   2.3e-71  239.5   0.1     7   248    32   268    27   269 0.93 SdiA-regulated
DUF4291              PF14124.1    181 seq569_BIOID54303    -            199   2.5e-69  232.4   0.1   1   1   2.1e-73   2.8e-69  232.2   0.0     2   181     6   184     5   184 0.99 Domain of unknown function (DUF4291)
NAD_binding_10       PF13460.1    183 seq572_BIOID54303    -            476   4.9e-19   68.9   0.1   1   1   3.3e-22   7.5e-19   68.3   0.0     1   160     5   165     5   193 0.88 NADH(P)-binding
Epimerase            PF01370.16   236 seq572_BIOID54303    -            476   2.5e-13   49.8   0.0   1   1   5.8e-16   1.3e-12   47.5   0.0     1   121     5   116     5   132 0.89 NAD dependent epimerase/dehydratase family
NmrA                 PF05368.8    233 seq572_BIOID54303    -            476   3.4e-10   39.4   0.0   1   1   1.8e-13   4.2e-10   39.1   0.0     1   227     5   228     5   303 0.80 NmrA-like family
3Beta_HSD            PF01073.14   280 seq572_BIOID54303    -            476   7.2e-07   28.0   0.0   1   1   4.7e-10   1.1e-06   27.4   0.0     1   118     6   113     6   124 0.78 3-beta hydroxysteroid dehydrogenase/isomerase family
DUF2867              PF11066.3    149 seq572_BIOID54303    -            476   2.7e-06   27.0   0.0   1   1   3.3e-09   7.5e-06   25.6   0.0    42   148   358   463   332   463 0.88 Protein of unknown function (DUF2867)
adh_short            PF00106.20   167 seq572_BIOID54303    -            476   3.6e-06   26.8   0.2   1   1   3.8e-09   8.7e-06   25.6   0.1     3    89     5    78     3   114 0.87 short chain dehydrogenase
Ring_hydroxyl_A      PF00848.14   209 seq573_BIOID54303    -            374   4.9e-36  124.2   0.6   1   1   9.8e-40   6.7e-36  123.7   0.4     3   205   184   370   182   374 0.91 Ring hydroxylating alpha subunit (catalytic domain)
Rieske               PF00355.21    98 seq573_BIOID54303    -            374   4.8e-21   74.0   0.1   1   1   1.2e-24   7.9e-21   73.3   0.1     1    87    46   130    46   148 0.88 Rieske [2Fe-2S] domain
phage_tail_N         PF08400.5    134 seq574_BIOID54303    -            437     4e-61  204.4   0.1   1   1   1.2e-64     4e-61  204.4   0.1     1   134     1   134     1   134 0.99 Prophage tail fibre N-terminal
Phage_fiber_C        PF06820.7     64 seq574_BIOID54303    -            437     6e-35  119.0   0.3   1   1   2.7e-38   9.1e-35  118.5   0.2     1    64   363   426   363   426 0.99 Putative prophage tail fibre C-terminus
Collagen             PF01391.13    60 seq574_BIOID54303    -            437   2.4e-18   65.2  69.2   1   2   4.8e-13   1.6e-09   37.0  23.4     1    59   251   309   249   310 0.71 Collagen triple helix repeat (20 copies)
Collagen             PF01391.13    60 seq574_BIOID54303    -            437   2.4e-18   65.2  69.2   2   2   2.2e-12   7.4e-09   34.9  21.8     1    59   302   360   302   363 0.79 Collagen triple helix repeat (20 copies)
CarboxypepD_reg      PF13620.1     82 seq574_BIOID54303    -            437     1e-07   31.8   0.2   1   1   7.6e-11   2.6e-07   30.4   0.2     1    74     4    82     4    89 0.82 Carboxypeptidase regulatory-like domain
Ni_hydr_CYTB         PF01292.15   182 seq577_BIOID54303    -            261   8.5e-29  100.1   9.9   1   1   1.2e-32   8.5e-29  100.1   6.9     2   182    69   257    68   257 0.91 Prokaryotic cytochrome b561
Cytochrom_B_N        PF00033.14   188 seq577_BIOID54303    -            261   2.4e-28   98.6  11.7   1   1   3.5e-32   2.4e-28   98.6   8.1     1   188    66   257    66   257 0.92 Cytochrome b(N-terminal)/b6/petB
DUF905               PF06006.7     71 seq578_BIOID54303    -             64   4.6e-19   67.4   0.0   1   1   3.8e-23   5.2e-19   67.2   0.0     3    47    20    64    18    64 0.98 Bacterial protein of unknown function (DUF905)
DNA_methylase        PF00145.12   335 seq579_BIOID54303    -            374   5.8e-53  180.0   0.0   1   1   5.4e-56   3.7e-52  177.4   0.0     1   331     9   353     9   356 0.76 C-5 cytosine-specific DNA methylase
Methyltransf_15      PF09445.5    164 seq579_BIOID54303    -            374   3.6e-06   26.5   0.1   1   1     1e-09   6.9e-06   25.6   0.0     3    91    10    95     8   106 0.82 RNA cap guanine-N2 methyltransferase
ABC_tran             PF00005.22   118 seq580_BIOID54303    -            519   1.5e-35  122.0   0.0   1   2   2.5e-24   8.5e-21   74.4   0.0     1   118    62   187    62   187 0.93 ABC transporter
ABC_tran             PF00005.22   118 seq580_BIOID54303    -            519   1.5e-35  122.0   0.0   2   2     2e-15   6.8e-12   45.6   0.0     1   117   311   442   311   443 0.88 ABC transporter
Response_reg         PF00072.19   112 seq583_BIOID54303    -            223   4.3e-24   84.5   0.2   1   1   9.7e-28   6.7e-24   83.9   0.2     1   111     3   112     3   113 0.98 Response regulator receiver domain
Trans_reg_C          PF00486.23    77 seq583_BIOID54303    -            223   2.6e-19   68.7   0.1   1   1   8.4e-23   5.7e-19   67.6   0.1     2    77   146   220   144   220 0.93 Transcriptional regulatory protein, C terminal
Ribosomal_S11        PF00411.14   110 seq585_BIOID54303    -            129   5.6e-50  168.0   0.2   1   1   4.9e-54   6.7e-50  167.7   0.1     1   110    19   128    19   128 0.99 Ribosomal protein S11
tRNA-synt_1c         PF00749.16   314 seq586_BIOID54303    -            554    3e-124  413.6   0.0   1   1  5.5e-128  3.8e-124  413.3   0.0     2   313    28   337    27   338 0.99 tRNA synthetases class I (E and Q), catalytic domain
tRNA-synt_1c_C       PF03950.13   174 seq586_BIOID54303    -            554   1.1e-63  213.8   0.0   1   1   3.5e-67   2.4e-63  212.8   0.0     1   174   340   528   340   528 0.97 tRNA synthetases class I (E and Q), anti-codon binding domain
Peripla_BP_3         PF13377.1    160 seq587_BIOID54303    -            343   2.9e-37  128.0   0.6   1   1   2.1e-40     7e-37  126.7   0.1     2   160   169   329   168   329 0.92 Periplasmic binding protein-like domain
Peripla_BP_1         PF00532.16   279 seq587_BIOID54303    -            343     7e-28   97.4   0.0   1   1   2.8e-31   9.4e-28   97.0   0.0     2   240    60   296    59   309 0.83 Periplasmic binding proteins and sugar binding domain of LacI family
LacI                 PF00356.16    46 seq587_BIOID54303    -            343   4.7e-21   74.0   2.1   1   1   3.4e-24   1.2e-20   72.7   0.8     1    46     3    48     3    48 0.99 Bacterial regulatory proteins, lacI family
Peripla_BP_4         PF13407.1    258 seq587_BIOID54303    -            343   2.2e-12   46.8   0.0   1   1   1.8e-15   6.2e-12   45.3   0.0     1   256    62   309    62   311 0.83 Periplasmic binding protein domain
HOK_GEF              PF01848.11    43 seq588_BIOID54303    -             70   3.1e-19   67.8   4.6   1   1   2.8e-23   3.8e-19   67.6   3.2     1    43    24    66    24    66 0.99 Hok/gef family
Aminotran_4          PF01063.14   231 seq589_BIOID54303    -            309   1.1e-46  159.0   0.0   1   1   9.6e-51   1.3e-46  158.8   0.0     3   231    54   289    52   289 0.96 Aminotransferase class IV
CTP_transf_2         PF01467.21   157 seq590_BIOID54303    -            159   6.5e-25   87.9   0.1   1   1   1.1e-28   7.8e-25   87.6   0.0     1   156     6   134     6   135 0.98 Cytidylyltransferase
Citrate_ly_lig       PF08218.6    182 seq590_BIOID54303    -            159   1.1e-06   28.0   0.1   1   1   2.7e-10   1.9e-06   27.3   0.0     9   106    12   113    10   117 0.81 Citrate lyase ligase C-terminal domain
LysR_substrate       PF03466.15   209 seq592_BIOID54303    -            297   2.5e-46  157.2   1.5   1   1   5.5e-50   3.8e-46  156.7   1.0     2   208    89   296    88   297 0.96 LysR substrate binding domain
HTH_1                PF00126.22    60 seq592_BIOID54303    -            297   3.7e-23   80.9   2.2   1   1   1.1e-26   7.2e-23   79.9   1.5     1    60     5    64     5    64 0.98 Bacterial regulatory helix-turn-helix protein, lysR family
Phage_GPD            PF05954.6    292 seq593_BIOID54303    -            413   8.9e-56  189.1   0.2   1   1   7.9e-60   1.1e-55  188.8   0.1     1   292    89   394    89   394 0.90 Phage late control gene D protein (GPD)
TatD_DNase           PF01026.16   255 seq595_BIOID54303    -            260   1.5e-67  227.4   0.0   1   1   1.2e-71   1.7e-67  227.2   0.0     1   255     6   257     6   257 0.98 TatD related DNase
DUF535               PF04393.8    288 seq596_BIOID54303    -            330  1.9e-104  348.5   0.5   1   1  1.6e-108  2.2e-104  348.3   0.3     5   288    44   328    40   328 0.98 Protein of unknown function (DUF535)
HTH_18               PF12833.2     81 seq597_BIOID54303    -            350     1e-23   83.1   0.4   1   1   9.4e-27   6.4e-23   80.5   0.0     1    79   262   342   262   344 0.96 Helix-turn-helix domain
HTH_AraC             PF00165.18    42 seq597_BIOID54303    -            350   7.4e-14   50.9   0.0   1   2   1.7e-09   1.2e-05   24.8   0.0     2    42   250   290   249   290 0.95 Bacterial regulatory helix-turn-helix proteins, AraC family
HTH_AraC             PF00165.18    42 seq597_BIOID54303    -            350   7.4e-14   50.9   0.0   2   2   1.3e-08   8.6e-05   22.1   0.0     1    42   301   343   301   343 0.95 Bacterial regulatory helix-turn-helix proteins, AraC family
DUF932               PF06067.6    239 seq599_BIOID54303    -            272   6.4e-63  212.1   0.0   1   1   5.4e-67   7.4e-63  211.9   0.0     2   239    37   261    36   261 0.99 Domain of unknown function (DUF932)
UTRA                 PF07702.8    141 seq603_BIOID54303    -            240   3.4e-37  127.1   0.1   1   1   7.1e-41   4.9e-37  126.5   0.0     2   141    91   229    90   229 0.98 UTRA domain
GntR                 PF00392.16    64 seq603_BIOID54303    -            240   6.2e-25   86.2   0.8   1   1   1.6e-28   1.1e-24   85.5   0.5     1    64     6    69     6    69 0.99 Bacterial regulatory proteins, gntR family
Ribosomal_S4         PF00163.14    94 seq606_BIOID54303    -            206   4.1e-28   97.4   1.6   1   1     6e-32   4.1e-28   97.4   1.1     1    94     2    95     2    95 0.97 Ribosomal protein S4/S9 N-terminal domain
S4                   PF01479.20    48 seq606_BIOID54303    -            206   6.7e-20   70.1   0.2   1   1   1.9e-23   1.3e-19   69.2   0.1     2    48    97   143    96   143 0.99 S4 domain
DctQ                 PF04290.7    133 seq611_BIOID54303    -            166   1.6e-27   95.7   4.2   1   1   1.8e-31   2.5e-27   95.1   2.9     1   129    31   160    31   164 0.91 Tripartite ATP-independent periplasmic transporters, DctQ component
MFS_1                PF07690.11   354 seq612_BIOID54303    -            413   1.1e-54  185.3  21.8   1   1     1e-58   1.4e-54  185.1  15.1     1   283    47   333    47   359 0.89 Major Facilitator Superfamily
ABC_tran             PF00005.22   118 seq615_BIOID54303    -            255   2.2e-22   79.5   0.0   1   1   9.5e-26   4.4e-22   78.5   0.0     1   117    51   160    51   161 0.92 ABC transporter
MFS_1                PF07690.11   354 seq616_BIOID54303    -            454   1.5e-46  158.7  60.3   1   2   2.9e-44     2e-40  138.5  28.6     4   353    20   354    17   354 0.81 Major Facilitator Superfamily
MFS_1                PF07690.11   354 seq616_BIOID54303    -            454   1.5e-46  158.7  60.3   2   2   1.5e-12   1.1e-08   34.1   7.7    62   181   278   395   276   427 0.83 Major Facilitator Superfamily
Sugar_tr             PF00083.19   451 seq616_BIOID54303    -            454   5.4e-09   35.0  15.1   1   1   7.9e-13   5.4e-09   35.0  10.5    43   194    45   189    14   198 0.88 Sugar (and other) transporter
DUF3971              PF13116.1    289 seq617_BIOID54303    -           1266     2e-94  316.1   1.9   1   1   3.8e-97   2.6e-93  312.4   1.0     2   289   505   789   504   789 0.97 Protein of unknown function
AsmA_2               PF13502.1    220 seq617_BIOID54303    -           1266   2.3e-61  206.8  11.5   1   1   3.9e-62   2.7e-58  196.8   0.4     1   220  1009  1252  1009  1252 0.95 AsmA-like C-terminal region
PhoQ_Sensor          PF08918.5    180 seq618_BIOID54303    -            486   1.7e-90  301.2   0.4   1   1   3.7e-94   1.7e-90  301.2   0.3     1   180    10   190    10   190 0.99 PhoQ Sensor
HATPase_c            PF02518.21   111 seq618_BIOID54303    -            486     8e-17   60.8   0.1   1   1   3.1e-20   1.4e-16   60.0   0.0     3   106   376   474   374   478 0.92 Histidine kinase-, DNA gyrase B-, and HSP90-like ATPase
HAMP                 PF00672.20    70 seq618_BIOID54303    -            486   7.4e-07   29.1   0.3   1   1   1.6e-10   7.4e-07   29.1   0.2     2    68   196   261   195   263 0.85 HAMP domain
DUF968               PF06147.6    200 seq619_BIOID54303    -            349   3.6e-80  268.4   0.0   1   1   3.6e-84     5e-80  268.0   0.0     2   199   130   345   129   346 0.99 Protein of unknown function (DUF968)
BPD_transp_1         PF00528.17   185 seq620_BIOID54303    -            277   6.8e-29  100.5  11.6   1   1     5e-33   6.8e-29  100.5   8.0     1   183    89   271    86   273 0.98 Binding-protein-dependent transport system inner membrane component
AA_permease_2        PF13520.1    426 seq623_BIOID54303    -            460   1.4e-79  267.5  39.9   1   1   1.2e-83   1.6e-79  267.2  27.7     1   420     5   441     5   449 0.91 Amino acid permease
GATase               PF00117.23   192 seq625_BIOID54303    -            196   9.7e-29  100.0   0.0   1   1   3.3e-32   1.1e-28   99.8   0.0     1   189     4   194     4   196 0.81 Glutamine amidotransferase class-I
GATase_3             PF07685.9    158 seq625_BIOID54303    -            196   4.9e-06   26.0   0.0   1   1   2.2e-09   7.7e-06   25.4   0.0     5    79    36   100    32   106 0.86 CobB/CobQ-like glutamine amidotransferase domain
Aldolase_II          PF00596.16   183 seq628_BIOID54303    -            215   1.2e-49  168.3   1.1   1   1   1.1e-53   1.5e-49  168.0   0.8     1   183     8   182     8   182 0.94 Class II Aldolase and Adducin N-terminal domain
DUF150               PF02576.12   141 seq629_BIOID54303    -            150     3e-47  159.6   0.0   1   1   2.5e-51   3.4e-47  159.4   0.0     2   141    12   146    11   146 0.96 Uncharacterised BCR, YhbC family COG0779
DUF3521              PF12035.3     35 seq630_BIOID54303    -             69   9.7e-14   50.8  13.5   1   1   2.2e-13     3e-09   36.4   0.4     1    35     1    28     1    28 0.98 Protein of unknown function (DUF3521)
HNH                  PF01844.18    47 seq632_BIOID54303    -            121   2.7e-10   39.8   3.5   1   1   2.6e-14   3.5e-10   39.4   2.4     1    46    49    93    49    94 0.96 HNH endonuclease
Fer2                 PF00111.22    78 seq634_BIOID54303    -            321   2.5e-12   46.2   3.7   1   1   1.6e-15   5.4e-12   45.1   2.6     6    77   242   312   238   313 0.88 2Fe-2S iron-sulfur cluster binding domain
FAD_binding_6        PF00970.19    99 seq634_BIOID54303    -            321   2.8e-10   40.1   0.0   1   1   2.6e-13   8.9e-10   38.4   0.0     2    97     9   106     8   108 0.90 Oxidoreductase FAD-binding domain
NAD_binding_1        PF00175.16   109 seq634_BIOID54303    -            321   1.5e-09   38.2   0.0   1   1   2.6e-12   8.9e-09   35.7   0.0     1   108   117   207   117   208 0.81 Oxidoreductase NAD-binding domain
ILVD_EDD             PF00920.16   521 seq635_BIOID54303    -            616  5.1e-195  648.6   1.9   1   1  4.3e-199  5.9e-195  648.5   1.3     1   521    34   607    34   607 0.95 Dehydratase family
DctM                 PF06808.7    416 seq637_BIOID54303    -            433  3.7e-114  381.4  49.4   1   1  3.1e-118  4.2e-114  381.2  34.2     1   416    11   423    11   423 0.98 DctM-like transporters
RNA_pol_A_CTD        PF03118.10    67 seq639_BIOID54303    -            329   1.1e-25   88.7   0.1   1   1   4.3e-29     2e-25   87.8   0.1     2    66   244   308   243   309 0.95 Bacterial RNA polymerase, alpha chain C terminal domain
RNA_pol_L            PF01193.19    82 seq639_BIOID54303    -            329   2.7e-24   84.2   0.0   1   1   9.1e-28   4.1e-24   83.6   0.0     1    81    28   228    28   229 0.99 RNA polymerase Rpb3/Rpb11 dimerisation domain
RNA_pol_A_bac        PF01000.21   111 seq639_BIOID54303    -            329   1.5e-23   83.0   0.3   1   1   7.3e-27   3.3e-23   81.8   0.1     2   109    60   156    58   178 0.90 RNA polymerase Rpb3/RpoA insert domain
NgoMIV_restric       PF09015.5    278 seq640_BIOID54303    -            292    1e-129  431.3   0.1   1   1  8.5e-134  1.2e-129  431.1   0.1     1   278    19   292    19   292 0.98 NgoMIV restriction enzyme
ROK                  PF00480.15   179 seq641_BIOID54303    -            406   7.9e-36  123.4   0.0   1   1   8.3e-40   1.1e-35  122.9   0.0     4   178    92   273    89   274 0.86 ROK family
Glyco_tranf_2_3      PF13641.1    230 seq644_BIOID54303    -            441   1.5e-40  139.3   0.0   1   1   6.5e-44   1.5e-40  139.3   0.0     1   230    75   299    75   299 0.96 Glycosyltransferase like family 2
Glycos_transf_2      PF00535.21   169 seq644_BIOID54303    -            441   1.8e-36  125.2   0.0   1   1   1.2e-39   2.7e-36  124.6   0.0     1   168    78   245    78   246 0.95 Glycosyl transferase family 2
Glyco_trans_2_3      PF13632.1    192 seq644_BIOID54303    -            441   3.8e-26   91.8  13.0   1   1   1.7e-29   3.8e-26   91.8   9.0     1   177   158   359   158   423 0.72 Glycosyl transferase family group 2
Glyco_transf_21      PF13506.1    174 seq644_BIOID54303    -            441   7.6e-15   54.5   0.1   1   1   5.2e-18   1.2e-14   53.9   0.1    17   174   141   298    98   298 0.89 Glycosyl transferase family 21
Chitin_synth_2       PF03142.10   527 seq644_BIOID54303    -            441   2.8e-08   32.4   6.0   1   1   5.2e-10   1.2e-06   27.1   0.0   177   305   131   257    83   264 0.86 Chitin synthase
Glyco_tranf_2_2      PF10111.4    281 seq644_BIOID54303    -            441   6.2e-08   31.9   0.0   1   1   4.7e-11   1.1e-07   31.1   0.0     1   111    78   178    78   185 0.94 Glycosyltransferase like family 2
SBP_bac_5            PF00496.17   374 seq645_BIOID54303    -            604   4.6e-67  226.3  10.5   1   1   4.8e-71   6.5e-67  225.8   7.2     2   369    98   503    97   508 0.93 Bacterial extracellular solute-binding proteins, family 5 Middle
Phage_fiber_C        PF06820.7     64 seq647_BIOID54303    -             89   8.2e-36  121.8   0.7   1   1   7.6e-40     1e-35  121.5   0.5     1    64    28    89    28    89 0.99 Putative prophage tail fibre C-terminus
Antirestrict         PF03230.8     94 seq648_BIOID54303    -            159   4.8e-39  132.1   0.2   1   1   4.5e-43   6.2e-39  131.7   0.1     1    94    62   159    62   159 0.98 Antirestriction protein
SpoU_methylase       PF00588.14   142 seq649_BIOID54303    -            370   7.3e-29  100.3   0.0   1   1   1.6e-32   1.1e-28   99.7   0.0     3   141   224   361   222   362 0.95 SpoU rRNA Methylase family
SpoU_sub_bind        PF08032.7     76 seq649_BIOID54303    -            370   3.1e-12   46.3   0.0   1   1     1e-15     7e-12   45.2   0.0     2    73   135   206   134   209 0.96 RNA 2'-O ribose methyltransferase substrate binding
Epimerase            PF01370.16   236 seq653_BIOID54303    -            349   2.3e-27   95.8   0.0   1   1     3e-30   8.3e-27   94.0   0.0     1   235    15   246    15   247 0.91 NAD dependent epimerase/dehydratase family
NAD_binding_10       PF13460.1    183 seq653_BIOID54303    -            349   1.9e-18   67.0   0.0   1   1   9.5e-22   2.6e-18   66.5   0.0     1   151    15   188    15   202 0.85 NADH(P)-binding
3Beta_HSD            PF01073.14   280 seq653_BIOID54303    -            349   2.3e-18   65.8   0.0   1   1     1e-21   2.8e-18   65.4   0.0     1   271    16   268    16   276 0.89 3-beta hydroxysteroid dehydrogenase/isomerase family
RmlD_sub_bind        PF04321.12   287 seq653_BIOID54303    -            349   1.1e-10   40.8   0.0   1   1   9.7e-14   2.7e-10   39.5   0.0     1   241    13   274    13   288 0.85 RmlD substrate binding domain
NAD_binding_4        PF07993.7    249 seq653_BIOID54303    -            349   2.3e-10   39.6   0.0   1   1   3.2e-13   8.7e-10   37.8   0.0    63   200    58   185    17   227 0.79 Male sterility protein
His_biosynth         PF00977.16   228 seq654_BIOID54303    -            245   1.3e-74  250.1   0.4   1   1   4.4e-78   1.5e-74  250.0   0.3     1   228     1   234     1   234 0.98 Histidine biosynthesis protein
Trp_syntA            PF00290.15   259 seq654_BIOID54303    -            245   4.2e-06   25.2   1.1   1   1     2e-08   6.8e-05   21.3   0.1   174   232    51   108    32   114 0.85 Tryptophan synthase alpha chain
NusA_N               PF08529.6    122 seq655_BIOID54303    -            495   1.2e-42  144.5   7.5   1   1   5.9e-46   2.7e-42  143.5   5.2     1   121     4   124     4   125 0.99 NusA N-terminal domain
KH_5                 PF13184.1     69 seq655_BIOID54303    -            495   3.3e-28   97.1   1.4   1   1   1.8e-30   8.3e-27   92.6   0.1     1    67   230   296   230   298 0.98 NusA-like KH domain
S1                   PF00575.18    74 seq655_BIOID54303    -            495     1e-11   44.6   0.4   1   1   8.9e-15     4e-11   42.7   0.0     2    72   132   196   131   198 0.96 S1 RNA binding domain
ABC_membrane         PF00664.18   275 seq656_BIOID54303    -            719   3.1e-53  180.8  17.0   1   1   1.5e-56     4e-53  180.4  11.8     4   275   165   436   162   436 0.98 ABC transporter transmembrane region
Peptidase_C39        PF03412.10   131 seq656_BIOID54303    -            719   1.7e-26   92.4   0.0   1   1   1.2e-29   3.3e-26   91.5   0.0    11   130    19   141    12   142 0.96 Peptidase C39 family
ABC_tran             PF00005.22   118 seq656_BIOID54303    -            719   9.3e-21   74.2   0.0   1   1   6.5e-24   1.8e-20   73.3   0.0     1   118   521   646   521   646 0.94 ABC transporter
BPD_transp_2         PF02653.11   267 seq657_BIOID54303    -            328     5e-47  159.9  37.5   1   1   3.6e-51     5e-47  159.9  26.0     9   267    58   315    50   315 0.96 Branched-chain amino acid transport system / permease component
ABC_tran             PF00005.22   118 seq658_BIOID54303    -            254   1.3e-14   54.4   0.0   1   1   2.1e-18   2.9e-14   53.3   0.0     9   118    55   169    47   169 0.81 ABC transporter
Amidase_2            PF01510.20   132 seq661_BIOID54303    -            183   8.6e-28   96.8   0.0   1   1   8.5e-32   1.2e-27   96.4   0.0     3   132    22   168    20   168 0.85 N-acetylmuramoyl-L-alanine amidase
K_trans              PF02705.11   534 seq662_BIOID54303    -            622  7.7e-207  687.7  25.5   1   1  6.5e-211  8.9e-207  687.5  17.6     2   534    14   544    13   544 0.99 K+ potassium transporter
Fe-ADH               PF00465.14   366 seq663_BIOID54303    -            383  6.4e-115  383.5   1.5   1   1  1.1e-118  7.2e-115  383.3   1.0     4   366    12   375     9   375 0.95 Iron-containing alcohol dehydrogenase
Fe-ADH_2             PF13685.1    250 seq663_BIOID54303    -            383   4.1e-19   68.7   0.4   1   1     5e-15   3.4e-11   42.7   0.0     2    97    14   110    13   117 0.94 Iron-containing alcohol dehydrogenase
EamA                 PF00892.15   126 seq666_BIOID54303    -            300   1.7e-35  121.7  41.3   1   2   4.5e-20   6.1e-16   58.4   9.7     1   126    16   145    16   145 0.85 EamA-like transporter family
EamA                 PF00892.15   126 seq666_BIOID54303    -            300   1.7e-35  121.7  41.3   2   2   1.8e-23   2.5e-19   69.4  13.4     1   126   167   291   167   291 0.96 EamA-like transporter family
Terminase_2          PF03592.11   144 seq667_BIOID54303    -            187   3.2e-10   40.3   0.4   1   1   4.8e-14   6.5e-10   39.3   0.2     1    56     2    57     2    95 0.94 Terminase small subunit
RadC                 PF04002.10   123 seq669_BIOID54303    -            158     2e-47  159.7   0.0   1   1   1.9e-51   2.5e-47  159.4   0.0     2   123    37   158    36   158 0.98 RadC-like JAB domain
HTH_Tnp_1            PF01527.15    76 seq670_BIOID54303    -            108   5.5e-11   42.1   1.3   1   1   1.6e-14   2.2e-10   40.2   0.9     1    74     1    87     1    88 0.86 Transposase
Phage_min_tail       PF05939.8    109 seq671_BIOID54303    -            113     7e-36  122.3   0.0   1   1   5.7e-40   7.7e-36  122.2   0.0     1   109     4   113     4   113 0.98 Phage minor tail protein
RusA                 PF05866.6    116 seq672_BIOID54303    -            124   1.2e-20   74.0   0.0   1   1   9.6e-25   1.3e-20   73.8   0.0     1   116     7   116     7   116 0.90 Endodeoxyribonuclease RusA
OTCace               PF00185.19   158 seq678_BIOID54303    -            396   3.3e-34  117.9   0.0   1   1   8.3e-38   5.6e-34  117.1   0.0     1   156   187   373   187   374 0.91 Aspartate/ornithine carbamoyltransferase, Asp/Orn binding domain
OTCace_N             PF02729.16   142 seq678_BIOID54303    -            396   4.2e-28   97.6   0.0   1   1     2e-31   1.4e-27   95.9   0.0     1   142    22   179    22   179 0.88 Aspartate/ornithine carbamoyltransferase, carbamoyl-P binding domain
TonB_dep_Rec         PF00593.19   276 seq679_BIOID54303    -            696     4e-37  128.5  19.3   1   1   5.9e-41     4e-37  128.5  13.4     1   276   418   695   418   695 0.94 TonB dependent receptor
Plug                 PF07715.10   108 seq679_BIOID54303    -            696   1.6e-28   99.0   1.1   1   1   2.4e-32   1.6e-28   99.0   0.8     3   108    40   152    38   152 0.91 TonB-dependent Receptor Plug Domain
rve                  PF00665.21   120 seq680_BIOID54303    -            296   4.9e-26   91.0   0.1   1   1   3.8e-29   1.3e-25   89.7   0.0     2   119   126   240   125   241 0.97 Integrase core domain
HTH_21               PF13276.1     60 seq680_BIOID54303    -            296   1.6e-16   59.9   2.9   1   1   1.1e-19   3.9e-16   58.7   2.0     3    60    48   104    45   104 0.93 HTH-like domain
rve_3                PF13683.1     67 seq680_BIOID54303    -            296   2.7e-11   42.7   0.0   1   1   1.8e-14   6.1e-11   41.5   0.0     6    67   217   278   212   278 0.92 Integrase core domain
rve_2                PF13333.1     52 seq680_BIOID54303    -            296   2.6e-06   27.2   0.0   1   1   1.6e-09   5.5e-06   26.2   0.0     1    44   231   277   231   284 0.88 Integrase core domain
ResIII               PF04851.10   184 seq681_BIOID54303    -            552   3.6e-10   39.8   0.0   1   1   2.2e-12     1e-08   35.1   0.0     5   183     8   153     4   154 0.80 Type III restriction enzyme, res subunit
Helicase_C           PF00271.26    78 seq681_BIOID54303    -            552   2.2e-09   36.9   0.2   1   1   2.4e-12   1.1e-08   34.7   0.0     4    76   256   327   253   329 0.95 Helicase conserved C-terminal domain
DEAD                 PF00270.24   173 seq681_BIOID54303    -            552   8.3e-09   35.0   0.0   1   1   4.2e-12   1.9e-08   33.8   0.0    15   166    25   152     9   157 0.77 DEAD/DEAH box helicase
Phage_tail_L         PF05100.7    206 seq683_BIOID54303    -            232   2.1e-95  317.5   0.0   1   1   1.8e-99   2.4e-95  317.3   0.0     1   206    29   230    29   230 0.99 Phage minor tail protein L
DUF519               PF04378.8    245 seq684_BIOID54303    -            280  1.3e-115  384.4   0.0   1   1  1.1e-119  1.5e-115  384.2   0.0     1   245    33   278    33   278 1.00 Protein of unknown function (DUF519)
Ribosomal_L17        PF01196.14    97 seq686_BIOID54303    -            127   6.3e-38  129.1   0.0   1   1   5.5e-42   7.5e-38  128.8   0.0     1    97    20   116    20   116 0.99 Ribosomal protein L17
Antiterm             PF03589.8     95 seq687_BIOID54303    -            273   6.2e-57  189.5   8.6   1   2   2.9e-28   3.9e-24   84.4   0.0     2    95    15   111    14   111 0.97 Antitermination protein
Antiterm             PF03589.8     95 seq687_BIOID54303    -            273   6.2e-57  189.5   8.6   2   2   2.1e-36   2.9e-32  110.5   0.2     2    95   178   270   177   270 0.98 Antitermination protein
OprD                 PF03573.8    391 seq688_BIOID54303    -            468   1.6e-25   89.6  12.1   1   1   1.5e-29     2e-25   89.2   8.4     1   365    33   431    33   443 0.83 outer membrane porin, OprD family
adh_short            PF00106.20   167 seq689_BIOID54303    -            240   2.5e-15   56.6   0.1   1   1   7.3e-19   3.3e-15   56.2   0.1     3   166     9   170     8   171 0.86 short chain dehydrogenase
adh_short_C2         PF13561.1    243 seq689_BIOID54303    -            240   5.3e-07   29.5   0.0   1   1   1.5e-10   6.8e-07   29.2   0.0     8   192    18   193    13   238 0.71 Enoyl-(Acyl carrier protein) reductase
KR                   PF08659.5    181 seq689_BIOID54303    -            240   2.4e-06   27.2   0.4   1   1   9.7e-10   4.4e-06   26.3   0.2     4   172    10   175     8   184 0.84 KR domain
Terminase_1          PF03354.10   477 seq691_BIOID54303    -            183   2.3e-08   32.8   0.0   1   1   1.9e-12   2.6e-08   32.5   0.0     6    91    64   150    59   168 0.84 Phage Terminase
DUF987               PF06174.6     66 seq692_BIOID54303    -             73   1.6e-42  142.6   0.2   1   1   1.3e-46   1.8e-42  142.5   0.1     1    66     1    66     1    66 0.98 Protein of unknown function (DUF987)
ABC_tran             PF00005.22   118 seq693_BIOID54303    -            268   9.9e-26   90.3   0.1   1   1   2.3e-29   1.6e-25   89.6   0.0     1   117    52   179    52   180 0.92 ABC transporter
DUF968               PF06147.6    200 seq695_BIOID54303    -            349   1.3e-79  266.7   0.0   1   1   1.5e-83   2.1e-79  265.9   0.0     2   199   130   345   129   346 0.99 Protein of unknown function (DUF968)
SBP_bac_7            PF03480.8    286 seq696_BIOID54303    -            323   8.2e-80  267.8   0.3   1   1   7.4e-84     1e-79  267.5   0.2     2   285    29   307    28   308 0.99 Bacterial extracellular solute-binding protein, family 7
Ogr_Delta            PF04606.7     47 seq697_BIOID54303    -             86     4e-18   64.6   4.0   1   1   3.8e-22   5.1e-18   64.3   2.8     1    46     3    50     3    51 0.97 Ogr/Delta-like zinc finger
AAA_26               PF13500.1    199 seq699_BIOID54303    -            232   2.5e-30  105.4   0.0   1   1   4.2e-34   2.9e-30  105.2   0.0     2   196     5   208     4   211 0.92 AAA domain
CbiA                 PF01656.18   195 seq699_BIOID54303    -            232   2.3e-17   62.9   0.0   1   1   4.3e-21   2.9e-17   62.6   0.0     2   181     7   197     6   213 0.79 CobQ/CobB/MinD/ParA nucleotide binding domain
LysR_substrate       PF03466.15   209 seq700_BIOID54303    -            311   2.5e-44  150.7   4.2   1   1   4.8e-48   3.3e-44  150.4   2.9     4   207    92   293    89   295 0.97 LysR substrate binding domain
HTH_1                PF00126.22    60 seq700_BIOID54303    -            311   4.2e-18   64.7   0.6   1   1   1.6e-21   1.1e-17   63.3   0.4     1    59     6    64     6    65 0.96 Bacterial regulatory helix-turn-helix protein, lysR family
PgaD                 PF13994.1    138 seq701_BIOID54303    -            137   6.1e-31  106.6   5.3   1   1   7.7e-35   1.1e-30  105.8   3.7     1   137     4   126     4   127 0.94 PgaD-like protein
YagB_YeeU_YfjZ       PF06154.6    105 seq707_BIOID54303    -            122   2.3e-52  175.5   0.0   1   1     2e-56   2.7e-52  175.3   0.0     2   104    16   118    15   119 0.98 YagB/YeeU/YfjZ family
DUF1992              PF09350.5     71 seq708_BIOID54303    -            122   1.1e-22   79.5   0.1   1   1   9.3e-27   1.3e-22   79.2   0.1     1    69     7    74     7   100 0.96 Domain of unknown function (DUF1992)
Trehalose_PPase      PF02358.11   235 seq709_BIOID54303    -            285   6.1e-54  182.2   0.0   1   1   1.1e-57   7.5e-54  181.9   0.0     1   231    37   249    37   253 0.97 Trehalose-phosphatase
Terminase_1          PF03354.10   477 seq710_BIOID54303    -            191   1.4e-06   26.9   0.0   1   1   1.1e-10   1.5e-06   26.8   0.0   113   277     3   178     1   191 0.77 Phage Terminase
ApbA_C               PF08546.6    125 seq713_BIOID54303    -            303   1.4e-39  134.7   0.2   1   1   3.1e-43   2.1e-39  134.1   0.2     1   125   168   289   168   289 0.97 Ketopantoate reductase PanE/ApbA C terminal
ApbA                 PF02558.11   151 seq713_BIOID54303    -            303     1e-28   99.5   0.1   1   1   2.4e-32   1.6e-28   98.9   0.1     1   150     3   143     3   144 0.88 Ketopantoate reductase PanE/ApbA
Prok-JAB             PF14464.1    105 seq715_BIOID54303    -            247   1.5e-20   72.6   0.2   1   1   3.9e-24   2.7e-20   71.7   0.2     3    99     3    99     1   108 0.93 Prokaryotic homologs of the JAB domain
NLPC_P60             PF00877.14   105 seq715_BIOID54303    -            247   2.4e-14   52.8   0.0   1   1   5.1e-18   3.5e-14   52.3   0.0     1   105   111   224   111   224 0.92 NlpC/P60 family
DFP                  PF04127.10   183 seq721_BIOID54303    -            430   5.9e-72  241.0   0.2   1   1   8.7e-76   5.9e-72  241.0   0.2     2   182   211   395   210   396 0.97 DNA / pantothenate metabolism flavoprotein
Flavoprotein         PF02441.14   129 seq721_BIOID54303    -            430   2.7e-31  107.8   0.3   1   1   8.1e-35   5.6e-31  106.7   0.2     1   128    30   157    30   158 0.90 Flavoprotein
PALP                 PF00291.20   307 seq722_BIOID54303    -            514   9.6e-70  235.0   2.1   1   1   1.9e-73   1.3e-69  234.6   1.5     5   307    29   316    25   316 0.91 Pyridoxal-phosphate dependent enzyme
Thr_dehydrat_C       PF00585.13    91 seq722_BIOID54303    -            514   3.8e-64  212.2   0.0   1   2   3.6e-35   2.4e-31  107.0   0.0     1    91   329   419   329   419 0.98 C-terminal regulatory domain of Threonine dehydratase
Thr_dehydrat_C       PF00585.13    91 seq722_BIOID54303    -            514   3.8e-64  212.2   0.0   2   2   6.7e-34   4.6e-30  102.9   0.0     2    91   425   512   424   512 0.96 C-terminal regulatory domain of Threonine dehydratase
DEDD_Tnp_IS110       PF01548.12   144 seq723_BIOID54303    -            159   4.8e-30  104.0   0.2   1   1   3.9e-34   5.4e-30  103.8   0.1     2   144     9   153     8   153 0.93 Transposase
PRA-CH               PF01502.13    75 seq724_BIOID54303    -            203   2.2e-34  116.8   0.0   1   1   6.1e-38   4.1e-34  115.9   0.0     1    74    33   106    33   107 0.99 Phosphoribosyl-AMP cyclohydrolase
PRA-PH               PF01503.12    83 seq724_BIOID54303    -            203   4.2e-13   49.2   0.4   1   1   8.6e-17   5.9e-13   48.7   0.3     2    82   116   201   115   202 0.95 Phosphoribosyl-ATP pyrophosphohydrolase
GTP_EFTU             PF00009.22   188 seq727_BIOID54303    -            890   3.7e-42  143.7   0.9   1   1   2.7e-45   3.7e-42  143.7   0.6     4   185   392   551   389   554 0.95 Elongation factor Tu GTP binding domain
IF-2                 PF11987.3    109 seq727_BIOID54303    -            890   5.6e-41  138.7   3.0   1   1   1.8e-43   2.4e-40  136.6   2.1     2   109   673   780   672   780 0.99 Translation-initiation factor 2
IF2_N                PF04760.10    54 seq727_BIOID54303    -            890   3.2e-22   77.8   5.4   1   2   1.6e-09   2.2e-06   27.0   0.1     1    54     1    52     1    52 0.95 Translation initiation factor IF-2, N-terminal region
IF2_N                PF04760.10    54 seq727_BIOID54303    -            890   3.2e-22   77.8   5.4   2   2   2.6e-17   3.6e-14   52.0   0.8     2    54   314   364   313   364 0.97 Translation initiation factor IF-2, N-terminal region
IF2_assoc            PF08364.6     41 seq727_BIOID54303    -            890   2.3e-17   62.6   3.8   1   1   3.9e-20   5.3e-17   61.4   2.6     1    41    55    95    55    95 0.97 Bacterial translation initiation factor IF-2 associated region
GTP_EFTU_D2          PF03144.20    74 seq727_BIOID54303    -            890     1e-16   60.6   5.3   1   2   1.6e-10   2.2e-07   30.8   0.1     1    73   579   641   579   642 0.94 Elongation factor Tu domain 2
GTP_EFTU_D2          PF03144.20    74 seq727_BIOID54303    -            890     1e-16   60.6   5.3   2   2   1.7e-10   2.3e-07   30.6   0.5     1    73   810   877   810   878 0.97 Elongation factor Tu domain 2
Miro                 PF08477.8    119 seq727_BIOID54303    -            890   6.2e-08   33.0   1.0   1   1   4.2e-10   5.8e-07   29.9   0.1     2   119   394   501   393   501 0.89 Miro-like protein
MMR_HSR1             PF01926.18   114 seq727_BIOID54303    -            890   1.6e-07   31.1   0.1   1   1   3.7e-10     5e-07   29.6   0.0     2   114   394   499   393   499 0.74 50S ribosome-binding GTPase
Arf                  PF00025.16   175 seq727_BIOID54303    -            890   9.1e-06   24.9   0.0   1   1   2.6e-08   3.5e-05   22.9   0.0    19   171   396   548   387   552 0.83 ADP-ribosylation factor family
Ras                  PF00071.17   162 seq727_BIOID54303    -            890   1.3e-05   24.5   0.0   1   1   9.2e-09   1.3e-05   24.5   0.0     3   158   395   550   393   554 0.82 Ras family
PduV-EutP            PF10662.4    143 seq727_BIOID54303    -            890   1.6e-05   24.3   0.3   1   1   5.1e-08     7e-05   22.2   0.0     4   140   394   547   392   549 0.71 Ethanolamine utilisation - propanediol utilisation
BPD_transp_1         PF00528.17   185 seq728_BIOID54303    -            364     4e-41  140.4  14.1   1   1   2.9e-45     4e-41  140.4   9.8     2   183   152   359   151   361 0.99 Binding-protein-dependent transport system inner membrane component
MerR_1               PF13411.1     69 seq730_BIOID54303    -            141   5.8e-21   73.9   0.5   1   1   2.1e-24   9.7e-21   73.2   0.3     1    67     2    69     2    70 0.95 MerR HTH family regulatory protein
MerR-DNA-bind        PF09278.6     65 seq730_BIOID54303    -            141   1.3e-20   73.4   6.9   1   1   4.3e-24     2e-20   72.8   4.8     1    65    45   110    45   110 0.97 MerR, DNA binding
MerR                 PF00376.18    38 seq730_BIOID54303    -            141   1.8e-12   46.4   0.0   1   1   7.2e-16   3.3e-12   45.6   0.0     1    38     3    40     3    40 0.99 MerR family regulatory protein
Pyr_redox_2          PF07992.9    200 seq732_BIOID54303    -            450   4.6e-43  147.3   1.5   1   1   2.2e-46   7.4e-43  146.6   0.7     2   196     7   305     6   308 0.95 Pyridine nucleotide-disulphide oxidoreductase
Pyr_redox_dim        PF02852.17   110 seq732_BIOID54303    -            450   3.9e-37  126.5   0.7   1   1   1.8e-39   6.1e-36  122.6   0.2     1   110   339   450   339   450 0.99 Pyridine nucleotide-disulphide oxidoreductase, dimerisation domain
Pyr_redox            PF00070.22    80 seq732_BIOID54303    -            450   5.3e-18   65.0   0.0   1   1   5.6e-21   1.9e-17   63.2   0.0     1    80   169   249   169   250 0.96 Pyridine nucleotide-disulphide oxidoreductase
Pyr_redox_3          PF13738.1    203 seq732_BIOID54303    -            450   3.3e-09   36.9   0.1   1   1   7.3e-11   2.5e-07   30.8   0.0     3   200    10   200     8   203 0.77 Pyridine nucleotide-disulphide oxidoreductase
DUF1219              PF06755.7    117 seq736_BIOID54303    -            125   5.2e-59  196.7   0.0   1   1   4.4e-63   6.1e-59  196.5   0.0     1   113     1   113     1   123 0.98 Protein of unknown function (DUF1219)
NikR_C               PF08753.6     79 seq739_BIOID54303    -            133   3.2e-30  103.7   4.0   1   1   6.9e-34   4.7e-30  103.1   2.8     2    78    54   130    53   131 0.97 NikR C terminal nickel binding domain
RHH_1                PF01402.16    39 seq739_BIOID54303    -            133   2.3e-10   39.7   0.5   1   1   5.4e-14   3.7e-10   39.1   0.3     1    38     3    41     3    42 0.95 Ribbon-helix-helix protein, copG family
Acetyltransf_1       PF00583.19    83 seq740_BIOID54303    -            178   9.2e-18   63.9   0.2   1   1     8e-21   1.6e-17   63.2   0.1     1    83    85   161    85   161 0.97 Acetyltransferase (GNAT) family
Acetyltransf_10      PF13673.1    117 seq740_BIOID54303    -            178   3.6e-14   52.7   0.0   1   1   2.6e-17     5e-14   52.2   0.0    31   117    67   160    41   160 0.86 Acetyltransferase (GNAT) domain
Acetyltransf_7       PF13508.1     79 seq740_BIOID54303    -            178     1e-11   44.6   0.0   1   1   8.4e-15   1.6e-11   44.0   0.0     4    78    81   161    78   162 0.84 Acetyltransferase (GNAT) domain
Acetyltransf_9       PF13527.1    128 seq740_BIOID54303    -            178   3.8e-08   33.1   0.1   1   1   3.7e-10   7.3e-07   28.9   0.0     1   128    39   163    39   163 0.81 Acetyltransferase (GNAT) domain
FR47                 PF08445.5     86 seq740_BIOID54303    -            178   5.9e-08   32.2   0.0   1   1   7.9e-11   1.5e-07   30.9   0.0    22    80   104   163    84   167 0.88 FR47-like protein
Acetyltransf_6       PF13480.1    142 seq740_BIOID54303    -            178   7.4e-07   29.1   0.3   1   1   1.3e-09   2.5e-06   27.4   0.2    72   131    81   140    29   147 0.88 Acetyltransferase (GNAT) domain
Acetyltransf_8       PF13523.1    152 seq740_BIOID54303    -            178   7.7e-07   28.9   0.0   1   1   6.7e-10   1.3e-06   28.2   0.0     2   143    41   167    40   173 0.79 Acetyltransferase (GNAT) domain
PALP                 PF00291.20   307 seq742_BIOID54303    -            398   1.1e-44  152.7   0.2   1   1     1e-48   1.4e-44  152.4   0.1     4   305    41   374    39   377 0.81 Pyridoxal-phosphate dependent enzyme
MIP                  PF00230.15   227 seq743_BIOID54303    -            231   4.3e-49  166.9  19.6   1   1   3.5e-53   4.9e-49  166.7  13.6     8   227     2   223     1   223 0.90 Major intrinsic protein
Response_reg         PF00072.19   112 seq745_BIOID54303    -            251   1.6e-20   73.0   0.1   1   1   3.6e-24   2.5e-20   72.4   0.1     2   111    17   124    16   125 0.97 Response regulator receiver domain
Trans_reg_C          PF00486.23    77 seq745_BIOID54303    -            251   1.2e-20   73.0   0.2   1   1   6.4e-24   4.3e-20   71.2   0.0     2    77   170   245   169   245 0.98 Transcriptional regulatory protein, C terminal
Terminase_1          PF03354.10   477 seq747_BIOID54303    -            188   1.2e-12   46.9   0.0   1   1   1.1e-16   1.4e-12   46.6   0.0   322   469    25   169    11   174 0.82 Phage Terminase
Peptidase_M16        PF00675.15   149 seq749_BIOID54303    -            962   2.8e-38  130.9   0.0   1   1   1.1e-41   7.5e-38  129.5   0.0     2   148    55   191    54   192 0.98 Insulinase (Peptidase family M16)
Peptidase_M16_C      PF05193.16   184 seq749_BIOID54303    -            962   4.9e-38  130.5   0.4   1   2   8.6e-26   5.9e-22   78.1   0.0     5   182   216   394   214   396 0.88 Peptidase M16 inactive domain
Peptidase_M16_C      PF05193.16   184 seq749_BIOID54303    -            962   4.9e-38  130.5   0.4   2   2     7e-17   4.8e-13   49.0   0.0     1   182   681   856   681   858 0.88 Peptidase M16 inactive domain
Gly_radical          PF01228.16   106 seq750_BIOID54303    -            127     1e-25   89.9   0.1   1   1   1.1e-29   1.6e-25   89.4   0.0    20   106    16   108     4   108 0.86 Glycine radical
Phage_AlpA           PF05930.7     51 seq751_BIOID54303    -             88   2.6e-26   90.9   0.0   1   1   4.8e-30   3.3e-26   90.6   0.0     1    51    25    75    25    75 0.99 Prophage CP4-57 regulatory protein (AlpA)
HTH_17               PF12728.2     51 seq751_BIOID54303    -             88   6.3e-10   39.0   0.0   1   1   1.1e-13   7.8e-10   38.7   0.0     2    50    28    78    27    79 0.87 Helix-turn-helix domain
N6_N4_Mtase          PF01555.13   231 seq753_BIOID54303    -            263   3.5e-31  108.3   0.1   1   2   1.8e-12   1.3e-08   34.5   0.0     1   111    45   172    45   179 0.92 DNA methylase
N6_N4_Mtase          PF01555.13   231 seq753_BIOID54303    -            263   3.5e-31  108.3   0.1   2   2   6.2e-24   4.2e-20   72.0   0.0   169   229   194   253   175   255 0.90 DNA methylase
Methyltransf_26      PF13659.1    117 seq753_BIOID54303    -            263   1.7e-16   60.1   0.0   1   2   6.6e-11   4.5e-07   29.7   0.0    49   115    23   120     5   122 0.83 Methyltransferase domain
Methyltransf_26      PF13659.1    117 seq753_BIOID54303    -            263   1.7e-16   60.1   0.0   2   2   4.4e-10     3e-06   27.1   0.0     1    45   216   259   216   262 0.93 Methyltransferase domain
Transposase_20       PF02371.11    87 seq755_BIOID54303    -            140   2.9e-22   78.4   0.7   1   1     3e-26   4.1e-22   77.9   0.3     1    86    13    96    13    97 0.96 Transposase IS116/IS110/IS902 family
Glyco_transf_20      PF00982.16   474 seq756_BIOID54303    -            474  6.2e-152  506.2   0.0   1   1  5.1e-156    7e-152  506.0   0.0    27   474    17   453     2   453 0.96 Glycosyltransferase family 20
DUF331               PF03889.8     39 seq758_BIOID54303    -             72   3.2e-21   74.1   0.6   1   1   3.1e-25   4.2e-21   73.8   0.4     1    37     9    45     9    47 0.97 Domain of unknown function
RusA                 PF05866.6    116 seq759_BIOID54303    -            119   1.1e-20   74.0   0.0   1   1   9.4e-25   1.3e-20   73.8   0.0     1   116     7   116     7   116 0.89 Endodeoxyribonuclease RusA
FAD_binding_1        PF00667.15   219 seq761_BIOID54303    -            599   1.6e-52  178.0   0.0   1   1     6e-56   2.7e-52  177.2   0.0     2   219   230   424   229   424 0.98 FAD binding domain
Flavodoxin_1         PF00258.20   143 seq761_BIOID54303    -            599     1e-32  113.0   0.2   1   1   5.6e-36   2.6e-32  111.6   0.1     1   136    66   195    66   200 0.90 Flavodoxin
NAD_binding_1        PF00175.16   109 seq761_BIOID54303    -            599   5.1e-22   78.3   0.0   1   1   2.3e-25   1.1e-21   77.3   0.0     1   109   457   564   457   564 0.89 Oxidoreductase NAD-binding domain
N6_N4_Mtase          PF01555.13   231 seq762_BIOID54303    -            354   4.7e-44  150.4   0.0   1   1   1.8e-47   1.2e-43  149.1   0.0     1   230    29   341    29   342 0.78 DNA methylase
Methyltransf_26      PF13659.1    117 seq762_BIOID54303    -            354   4.2e-14   52.4   0.0   1   1   3.2e-12   2.2e-08   34.0   0.0    51   116     9    82     5    83 0.81 Methyltransferase domain
Lambda_tail_I        PF06805.7     82 seq763_BIOID54303    -            193   5.9e-13   48.3   0.0   1   1   7.2e-17   9.8e-13   47.6   0.0    25    82     2    64     1    64 0.97 Bacteriophage lambda tail assembly protein I
RbsD_FucU            PF05025.8    142 seq765_BIOID54303    -            151   3.4e-50  169.9   0.5   1   1   2.8e-54   3.8e-50  169.7   0.3     1   142    13   151    13   151 0.99 RbsD / FucU transport protein family
YbfN                 PF13982.1     89 seq766_BIOID54303    -            108   1.6e-49  165.8   6.1   1   1   1.4e-53   1.9e-49  165.6   4.2     1    89    19   107    19   107 0.99 YbfN-like lipoprotein
HlyD                 PF00529.15   306 seq767_BIOID54303    -            478   9.4e-30  103.8  13.7   1   1   3.3e-33   1.1e-29  103.5   9.5     1   305    95   407    95   408 0.92 HlyD family secretion protein
HlyD_3               PF13437.1    105 seq767_BIOID54303    -            478   1.7e-19   69.9   2.5   1   1   1.9e-21   6.5e-18   64.8   0.6     1    96   329   431   329   445 0.91 HlyD family secretion protein
Phage_ASH            PF10554.4    108 seq769_BIOID54303    -            199   5.5e-39  132.7   1.8   1   1   5.2e-43   7.1e-39  132.3   1.2     1   108    22   146    22   146 0.99 Ash protein family
PseudoU_synth_2      PF00849.17   164 seq770_BIOID54303    -            326   8.2e-32  110.1   0.1   1   1   1.8e-35   1.2e-31  109.6   0.1     1   164    92   242    92   242 0.96 RNA pseudouridylate synthase
S4                   PF01479.20    48 seq770_BIOID54303    -            326   2.4e-12   45.9   0.0   1   1   6.1e-16   4.2e-12   45.1   0.0     1    48    18    65    18    65 0.97 S4 domain
DUF2919              PF11143.3    149 seq772_BIOID54303    -            149   4.6e-51  172.4   7.0   1   1   3.8e-55   5.1e-51  172.2   4.9     1   148     6   148     6   149 0.99 Protein of unknown function (DUF2919)
DJ-1_PfpI            PF01965.19   147 seq773_BIOID54303    -            196   7.5e-34  116.1   0.0   1   1   1.4e-37   9.8e-34  115.8   0.0     2   146    32   172    31   173 0.93 DJ-1/PfpI family
DUF4066              PF13278.1    166 seq773_BIOID54303    -            196   1.2e-07   31.1   0.1   1   1   5.4e-11   3.7e-07   29.4   0.0     4   165    11   169     8   170 0.78 Putative amidotransferase
Toprim_3             PF13362.1     96 seq775_BIOID54303    -            322   5.7e-12   45.6   0.1   1   1   1.8e-15   1.2e-11   44.5   0.1     1    91   214   305   214   309 0.79 Toprim domain
Prim_Zn_Ribbon       PF08273.7     40 seq775_BIOID54303    -            322     6e-12   45.3   6.9   1   1   1.8e-15   1.2e-11   44.3   4.8     2    40    29    63    28    63 0.94 Zinc-binding domain of primase-helicase
DUF1133              PF06576.6    176 seq779_BIOID54303    -            187  1.2e-103  343.6   0.7   1   1  9.8e-108  1.3e-103  343.4   0.5     1   175     5   179     5   180 1.00 Protein of unknown function (DUF1133)
Peptidase_U35        PF04586.12   163 seq782_BIOID54303    -            645     2e-29  102.5   0.0   1   1   5.5e-33   3.8e-29  101.7   0.0     5   159    12   157     8   161 0.90 Caudovirus prohead protease
Phage_capsid         PF05065.8    276 seq782_BIOID54303    -            645   5.2e-26   91.3   0.2   1   1   1.3e-29     9e-26   90.5   0.1     8   275   353   635   351   636 0.78 Phage capsid family
CstA                 PF02554.9    376 seq784_BIOID54303    -            721  3.5e-155  516.1  26.1   1   1  5.1e-159  3.5e-155  516.1  18.1     1   359    39   427    39   460 0.94 Carbon starvation protein CstA
DUF4161              PF13722.1    127 seq784_BIOID54303    -            721     2e-45  154.0   4.4   1   1   2.9e-49     2e-45  154.0   3.0     3   127   490   619   488   619 0.98 C-terminal domain on CstA (DUF4161)
DeoC                 PF01791.4    236 seq785_BIOID54303    -            259   3.8e-61  206.2   1.8   1   1     3e-65   4.1e-61  206.1   1.2     3   230    12   240    10   246 0.94 DeoC/LacD family aldolase
Sigma70_r4_2         PF08281.7     54 seq788_BIOID54303    -            173   2.5e-15   55.5   0.4   1   1   1.5e-18   5.1e-15   54.5   0.0     2    54   112   164   111   164 0.97 Sigma-70, region 4
Sigma70_r2           PF04542.9     71 seq788_BIOID54303    -            173   8.4e-12   44.4   0.2   1   1   3.6e-15   1.2e-11   43.9   0.1     1    69    16    81    16    83 0.90 Sigma-70 region 2
Sigma70_r4           PF04545.11    50 seq788_BIOID54303    -            173   7.6e-08   31.4   0.0   1   1   4.6e-11   1.6e-07   30.4   0.0     2    47   118   163   117   164 0.95 Sigma-70, region 4
Sigma70_ECF          PF07638.6    185 seq788_BIOID54303    -            173     4e-05   23.2   0.1   1   1   2.7e-08   9.1e-05   22.0   0.1    53   172    42   157    11   164 0.76 ECF sigma factor
ABC_tran             PF00005.22   118 seq789_BIOID54303    -            501   1.8e-34  118.5   0.0   1   2   2.1e-21   9.6e-18   64.5   0.0     1   117    44   169    44   170 0.91 ABC transporter
ABC_tran             PF00005.22   118 seq789_BIOID54303    -            501   1.8e-34  118.5   0.0   2   2   1.9e-17   8.5e-14   51.8   0.0     3   117   294   423   292   424 0.77 ABC transporter
HATPase_c            PF02518.21   111 seq790_BIOID54303    -            433   1.9e-22   78.9   0.0   1   1   8.1e-26   3.7e-22   78.0   0.0     6   110   320   423   316   424 0.96 Histidine kinase-, DNA gyrase B-, and HSP90-like ATPase
HisKA                PF00512.20    68 seq790_BIOID54303    -            433   6.3e-08   32.3   1.3   1   1   3.7e-11   1.7e-07   30.9   0.9     1    67   211   270   211   271 0.90 His Kinase A (phospho-acceptor) domain
HAMP                 PF00672.20    70 seq790_BIOID54303    -            433   1.6e-06   28.0   0.0   1   1   3.6e-10   1.6e-06   28.0   0.0     3    69   140   206   139   207 0.90 HAMP domain
BPD_transp_1         PF00528.17   185 seq791_BIOID54303    -            341     2e-28   99.0  11.7   1   1   2.7e-32   3.7e-28   98.1   8.1     1   182   158   338   155   341 0.89 Binding-protein-dependent transport system inner membrane component
dUTPase              PF00692.14   129 seq794_BIOID54303    -            152   1.2e-41  141.0   0.0   1   1   9.9e-46   1.4e-41  140.9   0.0     2   129    17   150    16   150 0.98 dUTPase
Pertactin            PF03212.9    121 seq795_BIOID54303    -            418   3.6e-06   26.5   1.0   1   1   1.9e-09   2.6e-05   23.7   0.0     1    78   329   403   329   414 0.86 Pertactin
DUF1131              PF06572.7    171 seq797_BIOID54303    -            191     1e-90  301.6   0.8   1   1   8.5e-95   1.2e-90  301.4   0.6     1   171    22   191    22   191 0.99 Protein of unknown function (DUF1131)
ABC_tran             PF00005.22   118 seq803_BIOID54303    -            266   1.2e-25   89.9   0.0   1   1     3e-29   2.1e-25   89.2   0.0     1   118    66   194    66   194 0.91 ABC transporter
AAA_21               PF13304.1    303 seq803_BIOID54303    -            266   1.4e-14   54.6   0.4   1   1   5.6e-13   3.8e-09   36.8   0.0   233   297   162   223    77   227 0.81 AAA domain
NAPRTase             PF04095.11   245 seq805_BIOID54303    -            416   3.6e-79  265.4   0.0   1   1   3.5e-83   4.8e-79  264.9   0.0     1   244   185   410   185   411 0.99 Nicotinate phosphoribosyltransferase (NAPRTase) family
LysR_substrate       PF03466.15   209 seq806_BIOID54303    -            308   2.4e-43  147.5   0.1   1   1   4.4e-47     3e-43  147.2   0.1     3   208   102   305   100   306 0.98 LysR substrate binding domain
HTH_1                PF00126.22    60 seq806_BIOID54303    -            308     3e-16   58.7   0.1   1   1   9.5e-20   6.5e-16   57.7   0.1     1    60    18    77    18    77 0.96 Bacterial regulatory helix-turn-helix protein, lysR family
Dak1                 PF02733.12   326 seq808_BIOID54303    -            366  1.3e-138  460.9   0.0   1   1  1.1e-142  1.5e-138  460.7   0.0     1   325    26   365    26   366 0.99 Dak1 domain
AraC_binding         PF02311.14   136 seq809_BIOID54303    -            309   7.8e-27   93.4   0.6   1   1   2.3e-30   7.8e-27   93.4   0.4     4   136    40   177    37   177 0.91 AraC-like ligand binding domain
HTH_AraC             PF00165.18    42 seq809_BIOID54303    -            309   3.2e-22   77.5   0.0   1   2   1.6e-12   5.6e-09   35.4   0.0     2    41   204   244   203   245 0.91 Bacterial regulatory helix-turn-helix proteins, AraC family
HTH_AraC             PF00165.18    42 seq809_BIOID54303    -            309   3.2e-22   77.5   0.0   2   2   1.9e-13   6.5e-10   38.4   0.0     1    41   256   294   256   295 0.96 Bacterial regulatory helix-turn-helix proteins, AraC family
HTH_18               PF12833.2     81 seq809_BIOID54303    -            309   2.9e-19   68.8   0.5   1   1   2.3e-22   7.9e-19   67.4   0.0     1    80   217   295   217   296 0.97 Helix-turn-helix domain
Peptidase_M20        PF01546.23   171 seq811_BIOID54303    -            403   4.4e-20   71.8   0.0   1   1     1e-23   7.1e-20   71.1   0.0     1   168    77   395    77   398 0.94 Peptidase family M20/M25/M40
M20_dimer            PF07687.9    109 seq811_BIOID54303    -            403   2.4e-17   62.5   0.0   1   1   6.5e-21   4.5e-17   61.6   0.0     2   100   183   282   182   290 0.96 Peptidase dimerisation domain
FliE                 PF02049.13    97 seq812_BIOID54303    -            106   1.5e-27   95.3   4.5   1   1   1.3e-31   1.8e-27   95.0   3.1     6    97    14   106     7   106 0.95 Flagellar hook-basal body complex protein FliE
HTH_Tnp_1            PF01527.15    76 seq813_BIOID54303    -            141   6.5e-17   61.1   0.2   1   1   1.7e-20   1.2e-16   60.3   0.0     3    53    10    61     8    99 0.78 Transposase
HTH_23               PF13384.1     50 seq813_BIOID54303    -            141   3.7e-07   29.4   0.0   1   1     1e-10   6.8e-07   28.6   0.0     5    45    17    58    13    64 0.89 Homeodomain-like domain
FecR                 PF04773.8     98 seq820_BIOID54303    -            317   2.7e-17   62.6   0.8   1   1   3.1e-21   4.3e-17   62.0   0.6     2    98   110   203   109   203 0.90 FecR protein
PmbA_TldD            PF01523.11   293 seq821_BIOID54303    -            481   4.8e-75  252.4   1.1   1   1   5.3e-79   7.2e-75  251.8   0.8     1   293    34   332    34   332 0.92 Putative modulator of DNA gyrase
Cu-oxidase_4         PF02578.10   233 seq822_BIOID54303    -            243   4.4e-78  261.4   0.0   1   1   3.7e-82     5e-78  261.2   0.0     2   233    20   242    19   242 0.97 Multi-copper polyphenol oxidoreductase laccase
HTH_Tnp_1            PF01527.15    76 seq823_BIOID54303    -            108     7e-12   45.0   1.1   1   1     2e-15   2.8e-11   43.0   0.8     1    74     1    87     1    88 0.86 Transposase
Plasmid_stabil       PF05016.9     90 seq826_BIOID54303    -             96   4.8e-07   29.9   0.4   1   1   4.3e-11   5.9e-07   29.6   0.3     1    81    14    83    14    93 0.83 Plasmid stabilisation system protein
SBP_bac_7            PF03480.8    286 seq828_BIOID54303    -            265   5.7e-61  206.0   0.1   1   1   5.5e-65   7.5e-61  205.6   0.0     5   220    33   249    31   252 0.98 Bacterial extracellular solute-binding protein, family 7
TetR_N               PF00440.18    47 seq829_BIOID54303    -            198   2.9e-11   42.7   0.0   1   1   3.4e-15   4.6e-11   42.0   0.0     3    46    18    61    16    62 0.94 Bacterial regulatory proteins, tetR family
Dyp_perox            PF04261.7    313 seq833_BIOID54303    -            308  7.2e-105  350.0   0.0   1   1  6.5e-109  8.9e-105  349.7   0.0     1   312    14   304    14   305 0.98 Dyp-type peroxidase family
Glycos_transf_3      PF00591.16   254 seq835_BIOID54303    -            440   3.1e-61  206.7   0.4   1   1   9.1e-65   4.1e-61  206.3   0.2     2   253    79   332    78   333 0.98 Glycosyl transferase family, a/b domain
PYNP_C               PF07831.8     75 seq835_BIOID54303    -            440   2.4e-25   87.6   0.2   1   1     1e-28   4.7e-25   86.7   0.1     1    74   350   423   350   424 0.98 Pyrimidine nucleoside phosphorylase C-terminal domain
Glycos_trans_3N      PF02885.12    66 seq835_BIOID54303    -            440     4e-15   55.0   0.1   1   1   2.5e-18   1.1e-14   53.5   0.0     3    66     5    68     3    68 0.98 Glycosyl transferase family, helical bundle domain
TnpB_IS66            PF05717.8    108 seq837_BIOID54303    -            116   2.2e-41  139.5   0.0   1   1   1.8e-45   2.4e-41  139.3   0.0     2   105     7   108     6   111 0.96 IS66 Orf2 like protein
GntR                 PF00392.16    64 seq838_BIOID54303    -            254   5.4e-26   89.6   0.4   1   1   1.8e-29   1.2e-25   88.5   0.3     2    64    12    74    11    74 0.97 Bacterial regulatory proteins, gntR family
FCD                  PF07729.7    125 seq838_BIOID54303    -            254   1.2e-16   60.9  11.2   1   1   3.5e-20   2.4e-16   60.0   7.8     1   124    99   226    99   227 0.90 FCD domain
rve                  PF00665.21   120 seq839_BIOID54303    -            296   2.7e-25   88.6   0.1   1   1   2.8e-28   9.6e-25   86.9   0.0     2   119   126   240   125   241 0.97 Integrase core domain
HTH_21               PF13276.1     60 seq839_BIOID54303    -            296   9.2e-17   60.6   3.5   1   1   6.3e-20   2.2e-16   59.5   2.4     2    60    47   104    45   104 0.94 HTH-like domain
rve_3                PF13683.1     67 seq839_BIOID54303    -            296   1.3e-11   43.7   0.1   1   1   8.8e-15     3e-11   42.5   0.0     6    67   217   278   212   278 0.93 Integrase core domain
rve_2                PF13333.1     52 seq839_BIOID54303    -            296   2.8e-06   27.1   0.0   1   1   1.7e-09   5.8e-06   26.1   0.0     1    44   231   277   231   284 0.88 Integrase core domain
Epimerase            PF01370.16   236 seq840_BIOID54303    -             84   1.2e-13   50.9   0.1   1   1   3.7e-17   1.3e-13   50.8   0.0     2    74     4    84     3    84 0.86 NAD dependent epimerase/dehydratase family
adh_short            PF00106.20   167 seq840_BIOID54303    -             84   1.3e-07   31.5   0.0   1   1   4.3e-11   1.5e-07   31.3   0.0     3    73     3    73     1    83 0.80 short chain dehydrogenase
RmlD_sub_bind        PF04321.12   287 seq840_BIOID54303    -             84   3.5e-05   22.7   0.0   1   1   1.3e-08   4.3e-05   22.4   0.0     1    60     1    84     1    84 0.97 RmlD substrate binding domain
3Beta_HSD            PF01073.14   280 seq840_BIOID54303    -             84   6.6e-05   21.6   0.0   1   1   2.1e-08   7.1e-05   21.5   0.0     1    75     4    84     4    84 0.73 3-beta hydroxysteroid dehydrogenase/isomerase family
DUF218               PF02698.12   155 seq841_BIOID54303    -            259   5.6e-34  116.7   0.0   1   1   5.1e-38     7e-34  116.4   0.0     1   142    78   222    78   244 0.90 DUF218 domain
DUF3672              PF12421.3    136 seq842_BIOID54303    -           1158   3.4e-39  134.0   0.2   1   1   2.2e-42   9.9e-39  132.4   0.2     1   136   975  1117   975  1117 0.94 Fibronectin type III protein
Phage-tail_3         PF13550.1    164 seq842_BIOID54303    -           1158   1.1e-36  125.9   0.0   1   1   5.5e-40   2.5e-36  124.8   0.0     1   158   330   494   330   500 0.93 Putative phage tail protein
DUF1983              PF09327.6     81 seq842_BIOID54303    -           1158   2.5e-24   84.9   0.0   1   1     2e-27     9e-24   83.1   0.0     1    81   871   951   871   951 0.99 Domain of unknown function (DUF1983)
HTH_5                PF01022.15    47 seq844_BIOID54303    -            121   2.8e-18   65.1   1.9   1   1   6.6e-22   4.5e-18   64.5   1.3     1    45    15    60    15    62 0.98 Bacterial regulatory protein, arsR family
HTH_20               PF12840.2     61 seq844_BIOID54303    -            121   5.1e-11   42.0   0.3   1   1   1.1e-14   7.4e-11   41.5   0.2     2    61     8    67     7    67 0.97 Helix-turn-helix domain
HTH_3                PF01381.17    55 seq845_BIOID54303    -            124   2.1e-12   46.5   0.1   1   1   1.4e-15   3.8e-12   45.7   0.0     5    53    73   120    69   122 0.89 Helix-turn-helix
HTH_31               PF13560.1     64 seq845_BIOID54303    -            124   1.1e-10   41.4   0.9   1   1   7.2e-14     2e-10   40.6   0.3     5    62    68   123    67   124 0.95 Helix-turn-helix domain
HTH_19               PF12844.2     64 seq845_BIOID54303    -            124   3.5e-08   33.2   0.0   1   1   1.8e-11   5.1e-08   32.7   0.0     3    56    68   120    66   124 0.88 Helix-turn-helix domain
Sigma70_r4           PF04545.11    50 seq845_BIOID54303    -            124   7.3e-07   28.2   0.2   1   1   1.5e-09   4.2e-06   25.8   0.1    16    43    73   100    68   102 0.90 Sigma-70, region 4
HTH_26               PF13443.1     63 seq845_BIOID54303    -            124     9e-06   25.6   0.0   1   1   5.5e-09   1.5e-05   24.9   0.0     9    57    76   122    72   124 0.95 Cro/C1-type HTH DNA-binding domain
ABC_tran             PF00005.22   118 seq847_BIOID54303    -            529   1.2e-44  151.2   0.2   1   2   9.5e-23   1.9e-19   70.0   0.0    15   118    68   185    51   185 0.88 ABC transporter
ABC_tran             PF00005.22   118 seq847_BIOID54303    -            529   1.2e-44  151.2   0.2   2   2   1.7e-25   3.4e-22   78.9   0.0     6   118   331   454   326   454 0.90 ABC transporter
AAA_21               PF13304.1    303 seq847_BIOID54303    -            529   7.9e-22   78.4   4.7   1   2   1.3e-10   2.5e-07   30.8   0.0   233   302   153   220   148   221 0.95 AAA domain
AAA_21               PF13304.1    303 seq847_BIOID54303    -            529   7.9e-22   78.4   4.7   2   2   1.3e-11   2.6e-08   34.0   0.3   227   302   416   489   372   490 0.83 AAA domain
oligo_HPY            PF08352.7     64 seq847_BIOID54303    -            529   4.6e-12   45.9   0.1   1   2   2.9e-10   5.6e-07   29.7   0.1     1    32   236   267   236   280 0.90 Oligopeptide/dipeptide transporter, C-terminal region
oligo_HPY            PF08352.7     64 seq847_BIOID54303    -            529   4.6e-12   45.9   0.1   2   2   2.5e-05     0.049   13.8   0.0     1    23   505   527   505   529 0.96 Oligopeptide/dipeptide transporter, C-terminal region
SBP_bac_3            PF00497.15   225 seq850_BIOID54303    -            243   2.3e-67  226.4   0.9   1   1   1.9e-71   2.6e-67  226.2   0.6     1   224    23   242    23   243 0.96 Bacterial extracellular solute-binding proteins, family 3
DUF1471              PF07338.8     56 seq855_BIOID54303    -             91   1.2e-21   75.9   0.2   1   1   1.2e-25   1.7e-21   75.5   0.1     2    56    35    91    34    91 0.98 Protein of unknown function (DUF1471)
NIR_SIR              PF01077.17   157 seq858_BIOID54303    -            570   2.1e-49  166.7   0.0   1   1   1.9e-47   1.3e-43  147.9   0.0     2   157   173   331   172   331 0.98 Nitrite and sulphite reductase 4Fe-4S domain
NIR_SIR_ferr         PF03460.12    69 seq858_BIOID54303    -            570   8.1e-31  105.3   0.0   1   2   2.1e-16   1.4e-12   46.8   0.0    11    67    81   138    73   140 0.92 Nitrite/Sulfite reductase ferredoxin-like half domain
NIR_SIR_ferr         PF03460.12    69 seq858_BIOID54303    -            570   8.1e-31  105.3   0.0   2   2   8.9e-19   6.1e-15   54.4   0.0     7    68   355   417   350   418 0.94 Nitrite/Sulfite reductase ferredoxin-like half domain
Epimerase            PF01370.16   236 seq859_BIOID54303    -            102     8e-21   74.4   0.0   1   1   6.9e-25   9.4e-21   74.1   0.0   129   221     5    94     1    95 0.95 NAD dependent epimerase/dehydratase family
DUF2498              PF10692.4     82 seq860_BIOID54303    -             83   2.2e-43  145.6   0.1   1   1   1.8e-47   2.5e-43  145.4   0.0     2    82     3    83     2    83 0.98 Protein of unknown function (DUF2498)
IlvN                 PF07991.7    165 seq861_BIOID54303    -            541   8.1e-61  204.0   0.2   1   1   1.9e-64   1.3e-60  203.3   0.1     2   165    85   254    84   254 0.98 Acetohydroxy acid isomeroreductase, catalytic domain
IlvC                 PF01450.14   145 seq861_BIOID54303    -            541   5.4e-56  188.4   0.1   1   2     4e-21   2.7e-17   62.9   0.0     1   128   260   387   260   395 0.91 Acetohydroxy acid isomeroreductase, catalytic domain
IlvC                 PF01450.14   145 seq861_BIOID54303    -            541   5.4e-56  188.4   0.1   2   2   9.2e-40   6.3e-36  123.3   0.0    15   145   409   535   399   535 0.93 Acetohydroxy acid isomeroreductase, catalytic domain
Pox_D5               PF03288.11    86 seq863_BIOID54303    -            783   6.5e-21   74.2   0.0   1   1   4.2e-24   1.2e-20   73.4   0.0     1    86   676   775   676   775 0.96 Poxvirus D5 protein-like
Prim_Zn_Ribbon       PF08273.7     40 seq863_BIOID54303    -            783   1.3e-18   66.6   9.8   1   1   9.9e-22   2.7e-18   65.6   6.8     1    40    30    66    30    66 0.97 Zinc-binding domain of primase-helicase
Toprim_3             PF13362.1     96 seq863_BIOID54303    -            783   1.7e-11   44.0   1.0   1   1   2.4e-14   6.7e-11   42.1   0.0     2    94   216   305   215   307 0.88 Toprim domain
D5_N                 PF08706.6    150 seq863_BIOID54303    -            783   2.4e-10   40.5   0.0   1   1     2e-13   5.4e-10   39.4   0.0     2   148   343   474   342   476 0.78 D5 N terminal like
Toprim_4             PF13662.1     81 seq863_BIOID54303    -            783   4.2e-09   36.1   0.1   1   1   6.1e-12   1.7e-08   34.2   0.0     1    69   214   283   214   291 0.89 Toprim domain
ArsB                 PF02040.10   423 seq864_BIOID54303    -            429  1.7e-230  765.0  39.1   1   1  2.9e-234    2e-230  764.9  27.1     1   423     3   425     3   425 1.00 Arsenical pump membrane protein
CitMHS               PF03600.11   349 seq864_BIOID54303    -            429   2.2e-15   55.9  35.6   1   1   4.5e-19   3.1e-15   55.5  24.7     3   343     7   363     5   369 0.82 Citrate transporter
Ter                  PF05472.6    290 seq865_BIOID54303    -            309  9.8e-115  382.5   6.8   1   1    8e-119  1.1e-114  382.3   4.7     2   290     9   307     8   307 0.99 DNA replication terminus site-binding protein (Ter protein)
AAA_2                PF07724.9    171 seq867_BIOID54303    -            861   3.2e-58  196.3   0.0   1   1   7.1e-59   8.8e-56  188.3   0.0     1   171   600   764   600   764 0.98 AAA domain (Cdc48 subfamily)
ClpB_D2-small        PF10431.4     81 seq867_BIOID54303    -            861   1.1e-28   98.8   2.2   1   1   1.4e-31   1.7e-28   98.2   0.2     1    80   770   849   770   850 0.98 C-terminal, D2-small domain, of ClpB protein
AAA                  PF00004.24   132 seq867_BIOID54303    -            861   5.6e-28   97.6   0.0   1   2   5.7e-17   7.1e-14   52.0   0.0     2   128   207   341   206   345 0.82 ATPase family associated with various cellular activities (AAA)
AAA                  PF00004.24   132 seq867_BIOID54303    -            861   5.6e-28   97.6   0.0   2   2   6.4e-14     8e-11   42.1   0.0     2   117   606   731   605   742 0.86 ATPase family associated with various cellular activities (AAA)
Clp_N                PF02861.15    53 seq867_BIOID54303    -            861     2e-27   94.7   6.1   1   2   3.4e-16   4.2e-13   48.8   0.1     1    53    21    73    21    73 0.98 Clp amino terminal domain
Clp_N                PF02861.15    53 seq867_BIOID54303    -            861     2e-27   94.7   6.1   2   2   4.7e-16   5.8e-13   48.4   0.1     1    53    98   149    98   149 0.96 Clp amino terminal domain
AAA_5                PF07728.9    139 seq867_BIOID54303    -            861   2.5e-19   69.2   0.8   1   1   3.9e-16   4.9e-13   48.8   0.0     2   124   605   725   604   766 0.87 AAA domain (dynein-related subfamily)
AAA_16               PF13191.1    166 seq867_BIOID54303    -            861   5.2e-11   43.0   7.3   1   1   9.9e-10   1.2e-06   28.8   0.2     2   141   184   285   183   310 0.81 AAA ATPase domain
Sigma54_activat      PF00158.21   168 seq867_BIOID54303    -            861   7.3e-10   38.4   0.1   1   1   7.2e-10     9e-07   28.4   0.0    23   156   603   735   574   746 0.78 Sigma-54 interaction domain
SNARE_assoc          PF09335.6    123 seq868_BIOID54303    -            254     2e-19   69.8   2.2   1   1   1.5e-23     2e-19   69.8   1.6     1   121    36   159    36   161 0.92 SNARE associated Golgi protein
DDE_Tnp_IS66         PF03050.9    271 seq869_BIOID54303    -            467   3.9e-97  324.5   0.1   1   1  2.7e-100   9.2e-97  323.3   0.0     1   271   126   417   126   417 0.98 Transposase IS66 family
DDE_Tnp_IS66_C       PF13817.1     39 seq869_BIOID54303    -            467   5.1e-20   71.0   0.2   1   1   3.5e-23   1.2e-19   69.8   0.1     2    39   424   461   423   461 0.99 IS66 C-terminal element
HTH_Tnp_IS66         PF13005.2     59 seq869_BIOID54303    -            467   1.2e-14   53.8   4.2   1   1   3.4e-18   1.2e-14   53.8   2.9     1    59    64   120    64   120 0.98 putative Helix-turn-helix domain of transposase IS66
LZ_Tnp_IS66          PF13007.2     78 seq869_BIOID54303    -            467   1.3e-08   35.2   4.4   1   1     1e-11   3.5e-08   33.8   3.1    13    77     1    61     1    62 0.71 Transposase C of IS166 homeodomain
Phage_antitermQ      PF06530.7    126 seq870_BIOID54303    -            129   3.1e-42  142.9   0.0   1   1   5.4e-46   3.7e-42  142.7   0.0    12   123    11   122     4   125 0.97 Phage antitermination protein Q
DUF1133              PF06576.6    176 seq870_BIOID54303    -            129   4.1e-05   22.7   0.0   1   1   7.1e-09   4.9e-05   22.4   0.0    70   143    19    90    12   118 0.83 Protein of unknown function (DUF1133)
BPD_transp_2         PF02653.11   267 seq874_BIOID54303    -            321   8.2e-53  178.9  42.6   1   1   9.2e-57   1.3e-52  178.3  29.6     1   267    45   314    45   314 0.95 Branched-chain amino acid transport system / permease component
Dak2                 PF02734.12   175 seq875_BIOID54303    -            210   6.3e-58  195.1   0.4   1   1   5.3e-62   7.3e-58  194.9   0.3     1   173    32   204    32   206 0.98 DAK2 domain
TonB_dep_Rec         PF00593.19   276 seq876_BIOID54303    -            774   7.4e-23   81.7  18.2   1   1   1.6e-26   7.4e-23   81.7  12.6     2   274   526   771   525   773 0.88 TonB dependent receptor
Plug                 PF07715.10   108 seq876_BIOID54303    -            774   1.3e-19   70.4   0.4   1   1   9.4e-23   4.3e-19   68.7   0.3     4   108   132   244   129   244 0.87 TonB-dependent Receptor Plug Domain
STN                  PF07660.9     52 seq876_BIOID54303    -            774   3.4e-10   39.2   0.0   1   1   2.3e-13     1e-09   37.6   0.0     2    52    57   107    56   107 0.95 Secretin and TonB N terminus short domain
DctQ                 PF04290.7    133 seq877_BIOID54303    -            173   1.1e-28   99.5   8.4   1   1   7.7e-33   1.1e-28   99.5   5.8     1   132    25   155    25   156 0.94 Tripartite ATP-independent periplasmic transporters, DctQ component
TerB                 PF05099.8    140 seq878_BIOID54303    -            143   2.2e-15   56.5   4.0   1   1   2.4e-19   3.3e-15   55.9   2.8     9   131    11   138     2   141 0.80 Tellurite resistance protein TerB
HTH_Tnp_1            PF01527.15    76 seq879_BIOID54303    -            108   5.5e-11   42.1   1.3   1   1   1.6e-14   2.2e-10   40.2   0.9     1    74     1    87     1    88 0.86 Transposase
Amidohydro_4         PF13147.1    304 seq882_BIOID54303    -            461   1.9e-28  100.1   0.7   1   1     7e-32   2.4e-28   99.8   0.5     1   304    45   392    45   392 0.90 Amidohydrolase
Amidohydro_1         PF01979.15   333 seq882_BIOID54303    -            461   7.7e-13   48.6   0.0   1   1   3.8e-15   1.3e-11   44.6   0.0     1   333    50   395    50   395 0.73 Amidohydrolase family
Amidohydro_5         PF13594.1     68 seq882_BIOID54303    -            461   1.7e-11   43.6   0.6   1   1   2.3e-14   7.9e-11   41.5   0.4     2    68    22    90     3    90 0.76 Amidohydrolase
tRNA-synt_2          PF00152.15   335 seq883_BIOID54303    -            481   2.5e-71  240.0   0.0   1   1   4.6e-75   3.2e-71  239.7   0.0     4   334   135   476   132   477 0.88 tRNA synthetases class II (D, K and N)
tRNA_anti            PF01336.20    76 seq883_BIOID54303    -            481     1e-12   47.6   0.1   1   1   3.9e-16   2.7e-12   46.2   0.1     1    75    35   114    35   115 0.95 OB-fold nucleic acid binding domain
RBFA                 PF02033.13   104 seq885_BIOID54303    -            133   8.1e-35  118.8   0.1   1   1     7e-39   9.5e-35  118.6   0.0     1   103     7   112     7   113 0.94 Ribosome-binding factor A
HTH_Tnp_1            PF01527.15    76 seq886_BIOID54303    -            108     7e-12   45.0   1.1   1   1     2e-15   2.8e-11   43.0   0.8     1    74     1    87     1    88 0.86 Transposase
Transketolase_N      PF00456.16   333 seq888_BIOID54303    -            887   1.4e-22   79.8   0.1   1   2   3.1e-18   4.2e-14   51.9   0.0     7   217    84   297    78   306 0.76 Transketolase, thiamine diphosphate binding domain
Transketolase_N      PF00456.16   333 seq888_BIOID54303    -            887   1.4e-22   79.8   0.1   2   2   3.4e-10   4.6e-06   25.5   0.1   213   281   361   431   351   475 0.79 Transketolase, thiamine diphosphate binding domain
BPD_transp_1         PF00528.17   185 seq890_BIOID54303    -            238   7.1e-16   58.1  11.2   1   1   5.2e-20   7.1e-16   58.1   7.7     1   183    25   230    21   232 0.89 Binding-protein-dependent transport system inner membrane component
Exonuc_VII_S         PF02609.11    53 seq895_BIOID54303    -             80   9.5e-23   79.6   3.9   1   1   8.5e-27   1.2e-22   79.3   2.7     1    53    11    63    11    63 0.99 Exonuclease VII small subunit
rve                  PF00665.21   120 seq897_BIOID54303    -            296   4.9e-26   91.0   0.1   1   1   3.8e-29   1.3e-25   89.7   0.0     2   119   126   240   125   241 0.97 Integrase core domain
HTH_21               PF13276.1     60 seq897_BIOID54303    -            296   1.6e-16   59.9   2.9   1   1   1.1e-19   3.9e-16   58.7   2.0     3    60    48   104    45   104 0.93 HTH-like domain
rve_3                PF13683.1     67 seq897_BIOID54303    -            296   2.7e-11   42.7   0.0   1   1   1.8e-14   6.1e-11   41.5   0.0     6    67   217   278   212   278 0.92 Integrase core domain
rve_2                PF13333.1     52 seq897_BIOID54303    -            296   2.6e-06   27.2   0.0   1   1   1.6e-09   5.5e-06   26.2   0.0     1    44   231   277   231   284 0.88 Integrase core domain
Phage_portal         PF04860.7    347 seq899_BIOID54303    -            454   1.2e-86  290.4   0.0   1   1   1.1e-90   1.4e-86  290.1   0.0     4   347    39   382    36   382 0.96 Phage portal protein
FlhD                 PF05247.8    104 seq901_BIOID54303    -            116   3.8e-45  152.0   4.6   1   1   3.2e-49   4.4e-45  151.8   3.2     1   102     1   102     1   104 0.98 Flagellar transcriptional activator (FlhD)
rve                  PF00665.21   120 seq902_BIOID54303    -            296   2.7e-25   88.6   0.1   1   1   2.8e-28   9.6e-25   86.9   0.0     2   119   126   240   125   241 0.97 Integrase core domain
HTH_21               PF13276.1     60 seq902_BIOID54303    -            296   9.2e-17   60.6   3.5   1   1   6.3e-20   2.2e-16   59.5   2.4     2    60    47   104    45   104 0.94 HTH-like domain
rve_3                PF13683.1     67 seq902_BIOID54303    -            296   1.3e-11   43.7   0.1   1   1   8.8e-15     3e-11   42.5   0.0     6    67   217   278   212   278 0.93 Integrase core domain
rve_2                PF13333.1     52 seq902_BIOID54303    -            296   2.8e-06   27.1   0.0   1   1   1.7e-09   5.8e-06   26.1   0.0     1    44   231   277   231   284 0.88 Integrase core domain
DUF3927              PF13064.1     46 seq903_BIOID54303    -             55   6.4e-25   86.2  11.3   1   1   5.2e-29   7.1e-25   86.1   7.8     1    46     3    48     3    48 0.98 Protein of unknown function (DUF3927)
TruB_N               PF01509.13   149 seq906_BIOID54303    -            314   8.5e-58  194.6   0.0   1   1   1.7e-61   1.1e-57  194.2   0.0     1   149    33   180    33   180 0.99 TruB family pseudouridylate synthase (N terminal domain)
TruB-C_2             PF09157.6     58 seq906_BIOID54303    -            314   1.7e-19   69.3   0.1   1   1   5.8e-23     4e-19   68.1   0.0     1    58   252   309   252   309 0.97 Pseudouridine synthase II TruB, C-terminal
DctM                 PF06808.7    416 seq907_BIOID54303    -            435  2.6e-122  408.2  66.0   1   1  2.2e-126    3e-122  408.0  45.7     2   416    13   424    12   424 0.98 DctM-like transporters
DUF466               PF04328.8     65 seq908_BIOID54303    -             67   4.9e-30  103.0   0.5   1   1   3.9e-34   5.3e-30  102.9   0.3     1    65     1    67     1    67 0.97 Protein of unknown function (DUF466)
polyprenyl_synt      PF00348.12   260 seq909_BIOID54303    -            299   5.8e-92  307.0   0.4   1   1   4.9e-96   6.7e-92  306.8   0.3     2   259    33   294    32   295 0.98 Polyprenyl synthetase
EIIA-man             PF03610.11   116 seq910_BIOID54303    -            472   2.4e-26   91.9   2.7   1   1   1.4e-29   4.9e-26   90.9   1.8     2   116     4   121     3   121 0.98 PTS system fructose IIA component
PEP-utilisers_N      PF05524.8    123 seq910_BIOID54303    -            472   3.3e-23   81.7   0.5   1   1   9.5e-27   3.3e-23   81.7   0.4    12   122   257   368   256   369 0.96 PEP-utilising enzyme, N-terminal
PTS-HPr              PF00381.14    84 seq910_BIOID54303    -            472     4e-20   71.3   0.6   1   1     4e-23   1.4e-19   69.6   0.0     5    83   159   237   155   238 0.96 PTS HPr component phosphorylation site
PEP-utilizers        PF00391.18    81 seq910_BIOID54303    -            472   1.1e-16   60.0   0.0   1   1   7.6e-20   2.6e-16   58.8   0.0     3    79   388   464   386   466 0.92 PEP-utilising enzyme, mobile domain
UvrD-helicase        PF00580.16   315 seq911_BIOID54303    -           1180   9.2e-71  238.5   0.0   1   1   4.4e-74   1.5e-70  237.8   0.0     8   314    10   437     4   438 0.90 UvrD/REP helicase N-terminal domain
UvrD_C               PF13361.1    319 seq911_BIOID54303    -           1180   6.6e-60  203.1   0.0   1   1   3.2e-63   1.1e-59  202.3   0.0     1   315   441   816   441   819 0.93 UvrD-like helicase C-terminal domain
PDDEXK_1             PF12705.2    257 seq911_BIOID54303    -           1180   9.5e-08   31.6   2.9   1   1   5.5e-11   1.9e-07   30.6   0.0    39   200   951  1148   936  1175 0.69 PD-(D/E)XK nuclease superfamily
Metalloenzyme        PF01676.13   262 seq912_BIOID54303    -            407   1.2e-57  195.1   0.0   1   1   9.9e-62   1.4e-57  194.9   0.0     1   261     2   405     2   406 0.97 Metalloenzyme superfamily
TerB                 PF05099.8    140 seq914_BIOID54303    -             54   2.1e-08   33.9   1.1   1   1   1.6e-12   2.1e-08   33.8   0.8    92   131    10    49     1    53 0.89 Tellurite resistance protein TerB
cobW                 PF02492.14   178 seq915_BIOID54303    -            346   3.1e-48  163.4   0.2   1   1   6.5e-52   4.5e-48  162.9   0.2     2   177    34   211    33   212 0.94 CobW/HypB/UreG, nucleotide-binding domain
CobW_C               PF07683.9     94 seq915_BIOID54303    -            346   2.4e-18   65.5   0.0   1   1     6e-22   4.1e-18   64.7   0.0     1    92   252   343   252   345 0.95 Cobalamin synthesis protein cobW C-terminal domain
DUF2592              PF10766.4     41 seq918_BIOID54303    -             49     1e-26   91.8   4.7   1   1   8.2e-31   1.1e-26   91.7   3.3     1    41     4    44     4    44 0.98 Protein of unknown function (DUF2592)
FlhC                 PF05280.6    176 seq919_BIOID54303    -            192   2.4e-87  290.7   0.0   1   1     2e-91   2.8e-87  290.6   0.0     1   174     1   174     1   176 0.99 Flagellar transcriptional activator (FlhC)
DUF3927              PF13064.1     46 seq920_BIOID54303    -             55   1.6e-25   88.2  11.3   1   1   1.3e-29   1.7e-25   88.0   7.8     1    46     3    48     3    48 0.98 Protein of unknown function (DUF3927)
MFS_1                PF07690.11   354 seq922_BIOID54303    -            372   1.7e-24   86.1  54.1   1   1   1.3e-26   1.8e-22   79.4  31.7    15   328     6   299     1   304 0.83 Major Facilitator Superfamily
Phage_AlpA           PF05930.7     51 seq926_BIOID54303    -             92   1.9e-19   69.0   0.1   1   1   3.6e-23   2.5e-19   68.6   0.1     1    51    34    83    34    83 0.98 Prophage CP4-57 regulatory protein (AlpA)
HTH_17               PF12728.2     51 seq926_BIOID54303    -             92   1.4e-07   31.4   0.1   1   1   2.8e-11   1.9e-07   31.0   0.1     9    50    44    86    39    87 0.90 Helix-turn-helix domain
Peripla_BP_4         PF13407.1    258 seq927_BIOID54303    -            298   9.9e-59  198.6  12.1   1   1   3.4e-62   1.2e-58  198.4   8.4     1   258    31   283    31   283 0.97 Periplasmic binding protein domain
Peripla_BP_1         PF00532.16   279 seq927_BIOID54303    -            298   4.5e-27   94.8   2.4   1   1   1.6e-30   5.5e-27   94.5   1.7     2   250    29   270    28   291 0.86 Periplasmic binding proteins and sugar binding domain of LacI family
Peripla_BP_3         PF13377.1    160 seq927_BIOID54303    -            298   1.8e-15   57.2   0.0   1   1   2.4e-18   8.2e-15   55.0   0.0    19   145   160   286   150   298 0.81 Periplasmic binding protein-like domain
Peripla_BP_6         PF13458.1    343 seq927_BIOID54303    -            298   2.4e-12   46.7   4.3   1   1   8.8e-16     3e-12   46.4   3.0    44   235    60   251    20   285 0.86 Periplasmic binding protein
BPD_transp_1         PF00528.17   185 seq928_BIOID54303    -            222   1.9e-12   46.9  16.4   1   1   1.1e-15   1.5e-11   44.0  11.5     3   182    32   214    14   217 0.90 Binding-protein-dependent transport system inner membrane component
DUF303               PF03629.13   255 seq929_BIOID54303    -            298   3.5e-30  104.9   0.0   1   1   6.6e-34   4.5e-30  104.5   0.0     1   199    64   294    64   297 0.78 Domain of unknown function (DUF303)
DUF1737              PF08410.5     54 seq929_BIOID54303    -            298     9e-18   63.6   0.0   1   1   2.6e-21   1.8e-17   62.7   0.0     1    53     1    50     1    51 0.97 Domain of unknown function (DUF1737)
ArsC                 PF03960.10   110 seq930_BIOID54303    -            141     9e-32  109.3   0.0   1   1   7.8e-36   1.1e-31  109.0   0.0     1   109     7   114     7   115 0.99 ArsC family
SBP_bac_11           PF13531.1    231 seq931_BIOID54303    -            257   1.6e-55  188.1   4.9   1   1   2.7e-59   1.8e-55  187.9   3.4     1   231    29   255    29   255 0.95 Bacterial extracellular solute-binding protein
SBP_bac_1            PF01547.20   314 seq931_BIOID54303    -            257   3.8e-17   62.8   6.9   1   1   7.1e-21   4.9e-17   62.5   4.8     1   313    34   246    34   247 0.89 Bacterial extracellular solute-binding protein
MipA                 PF06629.7    226 seq933_BIOID54303    -            248   1.6e-76  256.5   6.4   1   1   1.3e-80   1.8e-76  256.3   4.5     2   226    26   248    25   248 0.99 MltA-interacting protein MipA
YicC_N               PF03755.8    159 seq936_BIOID54303    -            287   2.6e-49  167.0   0.1   1   1   3.8e-53   2.6e-49  167.0   0.1     1   158     2   154     2   155 0.96 YicC-like family, N-terminal region
DUF1732              PF08340.6     87 seq936_BIOID54303    -            287     2e-34  117.1   7.3   1   1   2.9e-38     2e-34  117.1   5.0     1    87   202   287   202   287 0.97 Domain of unknown function (DUF1732)
adh_short            PF00106.20   167 seq938_BIOID54303    -            252   2.8e-37  128.1   0.1   1   1   1.2e-40   3.3e-37  127.8   0.1     2   166    14   183    13   184 0.95 short chain dehydrogenase
KR                   PF08659.5    181 seq938_BIOID54303    -            252   2.4e-16   59.8   0.0   1   1   1.1e-19   3.1e-16   59.4   0.0     3   166    15   182    14   195 0.87 KR domain
adh_short_C2         PF13561.1    243 seq938_BIOID54303    -            252   5.9e-16   58.8   0.0   1   1   2.7e-19   7.4e-16   58.5   0.0     6   189    22   204    19   223 0.90 Enoyl-(Acyl carrier protein) reductase
Polysacc_synt_2      PF02719.10   294 seq938_BIOID54303    -            252   2.5e-05   23.1   0.0   1   1   1.2e-08   3.1e-05   22.8   0.0     1   156    15   183    15   198 0.70 Polysaccharide biosynthesis protein
Methyltransf_26      PF13659.1    117 seq942_BIOID54303    -            257   1.9e-16   60.0   0.0   1   1   2.6e-19   3.3e-16   59.2   0.0     3   116    59   182    57   183 0.86 Methyltransferase domain
MTS                  PF05175.9    170 seq942_BIOID54303    -            257   5.1e-14   51.8   0.0   1   1   6.2e-17   7.6e-14   51.3   0.0    33   145    58   186    42   204 0.82 Methyltransferase small domain
Methyltransf_18      PF12847.2    112 seq942_BIOID54303    -            257   1.3e-11   44.9   0.0   1   1   1.6e-14   1.9e-11   44.3   0.0     3    82    58   140    57   181 0.79 Methyltransferase domain
Methyltransf_31      PF13847.1    152 seq942_BIOID54303    -            257   1.9e-08   33.8   0.0   1   1     2e-11   2.5e-08   33.5   0.0     6   108    59   179    56   217 0.76 Methyltransferase domain
Cons_hypoth95        PF03602.10   183 seq942_BIOID54303    -            257   5.1e-08   32.4   0.0   1   1   5.5e-11   6.9e-08   31.9   0.0    43   131    57   143    47   169 0.83 Conserved hypothetical protein 95
UPF0020              PF01170.13   180 seq942_BIOID54303    -            257   3.3e-06   26.6   0.0   1   1   3.7e-09   4.6e-06   26.2   0.0    61   117    81   138    52   172 0.78 Putative RNA methylase family UPF0020
Methyltransf_3       PF01596.12   205 seq942_BIOID54303    -            257   2.4e-06   26.6   0.0   1   1   2.8e-09   3.5e-06   26.1   0.0    26   112    38   123    25   134 0.87 O-methyltransferase
PrmA                 PF06325.8    295 seq942_BIOID54303    -            257   3.9e-06   26.0   0.1   1   1   4.3e-09   5.4e-06   25.6   0.0   163   232    58   134    50   135 0.79 Ribosomal protein L11 methyltransferase (PrmA)
Methyltransf_25      PF13649.1    101 seq942_BIOID54303    -            257   9.1e-06   25.8   0.0   1   1   1.1e-08   1.3e-05   25.3   0.0     2    74    61   137    60   175 0.78 Methyltransferase domain
PCMT                 PF01135.14   210 seq942_BIOID54303    -            257   4.7e-05   22.8   0.0   1   1   5.4e-08   6.7e-05   22.4   0.0    73   136    56   120    46   134 0.85 Protein-L-isoaspartate(D-aspartate) O-methyltransferase (PCMT)
PRMT5                PF05185.11   448 seq942_BIOID54303    -            257   4.9e-05   22.3   0.1   1   1   5.4e-08   6.7e-05   21.8   0.1   193   264    63   133    57   134 0.90 PRMT5 arginine-N-methyltransferase
EAL                  PF00563.15   236 seq943_BIOID54303    -            429   1.6e-41  142.2   0.1   1   1   4.8e-45   3.3e-41  141.2   0.0    14   235   199   414   190   415 0.88 EAL domain
BLUF                 PF04940.7     93 seq943_BIOID54303    -            429   2.5e-27   94.3   0.0   1   1   6.5e-31   4.4e-27   93.5   0.0     1    92    28   119    28   120 0.98 Sensors of blue-light using FAD
PduV-EutP            PF10662.4    143 seq945_BIOID54303    -            121   1.5e-14   53.5   0.0   1   1   2.1e-18   2.9e-14   52.6   0.0    86   142    60   115    47   116 0.93 Ethanolamine utilisation - propanediol utilisation
Lum_binding          PF00677.12    85 seq946_BIOID54303    -            213   7.3e-62  205.1   0.9   1   2   3.9e-34   5.3e-30  103.0   0.1     1    85     3    87     3    87 0.99 Lumazine binding domain
Lum_binding          PF00677.12    85 seq946_BIOID54303    -            213   7.3e-62  205.1   0.9   2   2   1.5e-33     2e-29  101.1   0.1     1    85   100   185   100   185 0.99 Lumazine binding domain
PAPS_reduct          PF01507.14   174 seq947_BIOID54303    -            257   7.9e-52  175.4   0.0   1   1   7.6e-56     1e-51  175.0   0.0     2   173    61   232    60   233 0.99 Phosphoadenosine phosphosulfate reductase family
DUF303               PF03629.13   255 seq948_BIOID54303    -            616   9.4e-30  103.5   0.0   1   1   1.9e-33   1.3e-29  103.1   0.0     1   200    64   295    64   354 0.79 Domain of unknown function (DUF303)
DUF1737              PF08410.5     54 seq948_BIOID54303    -            616     2e-17   62.6   0.0   1   1   7.2e-21   4.9e-17   61.3   0.0     1    53     1    50     1    51 0.97 Domain of unknown function (DUF1737)
DXP_synthase_N       PF13292.1    270 seq953_BIOID54303    -            620  7.6e-113  375.7   0.0   1   1  5.1e-116  1.2e-112  375.1   0.0     2   270    12   282    11   282 0.99 1-deoxy-D-xylulose-5-phosphate synthase
Transket_pyr         PF02779.19   178 seq953_BIOID54303    -            620   7.3e-40  136.2   0.0   1   1   5.6e-43   1.3e-39  135.4   0.0     4   174   320   480   318   482 0.98 Transketolase, pyrimidine binding domain
Transketolase_C      PF02780.15   124 seq953_BIOID54303    -            620   6.9e-29  100.1   0.0   1   1   8.2e-32   1.9e-28   98.7   0.0     1   122   495   609   495   611 0.96 Transketolase, C-terminal domain
E1_dh                PF00676.15   300 seq953_BIOID54303    -            620   6.8e-07   28.1   0.1   1   1   5.1e-10   1.2e-06   27.4   0.0   104   166   124   186    93   193 0.86 Dehydrogenase E1 component
Transketolase_N      PF00456.16   333 seq953_BIOID54303    -            620     9e-06   24.5   0.0   1   1   7.3e-08   0.00017   20.4   0.0   144   192   143   190   118   198 0.87 Transketolase, thiamine diphosphate binding domain
TPP_enzyme_C         PF02775.16   153 seq953_BIOID54303    -            620     2e-05   24.0   0.7   1   1   2.3e-08   5.2e-05   22.7   0.1    32    84   125   183   103   194 0.78 Thiamine pyrophosphate enzyme, C-terminal TPP binding domain
MotA_ExbB            PF01618.11   139 seq954_BIOID54303    -            295   6.3e-06   25.7   0.8   1   1   4.6e-10   6.3e-06   25.7   0.5    29   135   136   239   116   242 0.88 MotA/TolQ/ExbB proton channel family
AA_kinase            PF00696.23   241 seq955_BIOID54303    -            310     2e-27   96.2   0.8   1   1   1.8e-31   2.5e-27   95.8   0.5     1   239     3   290     3   291 0.87 Amino acid kinase family
DUF1656              PF07869.7     58 seq958_BIOID54303    -             90   1.5e-20   72.6  10.5   1   1   1.5e-24     2e-20   72.1   7.3     2    58    29    85    28    85 0.97 Protein of unknown function (DUF1656)
Ribosomal_S15        PF00312.17    83 seq960_BIOID54303    -             89   4.8e-35  119.0   0.9   1   1   3.9e-39   5.3e-35  118.9   0.6     2    83     7    88     6    88 0.98 Ribosomal protein S15
CBM_5_12             PF02839.9     41 seq962_BIOID54303    -            353   4.5e-07   29.2   2.5   1   1   9.3e-10   1.3e-05   24.5   0.4     4    41   302   339   299   339 0.86 Carbohydrate binding domain
HlyD                 PF00529.15   306 seq963_BIOID54303    -            310   2.3e-46  158.4  12.9   1   2   1.1e-18   3.8e-15   55.8   1.6     2    68    47   113    46   115 0.93 HlyD family secretion protein
HlyD                 PF00529.15   306 seq963_BIOID54303    -            310   2.3e-46  158.4  12.9   2   2   1.2e-34   3.9e-31  108.3   4.8   103   306   101   285   100   285 0.97 HlyD family secretion protein
Biotin_lipoyl_2      PF13533.1     50 seq963_BIOID54303    -            310   5.8e-19   67.3   7.3   1   1   6.8e-22   2.3e-18   65.4   1.3     2    50    47    95    46    95 0.97 Biotin-lipoyl like
HlyD_2               PF12700.2    328 seq963_BIOID54303    -            310   1.9e-17   63.3   0.5   1   1   7.3e-21   2.5e-17   62.9   0.3    22   272    48   272    43   275 0.84 HlyD family secretion protein
HlyD_3               PF13437.1    105 seq963_BIOID54303    -            310   1.4e-15   57.3   1.0   1   1   1.4e-14   4.7e-11   42.8   0.0     1    94   156   249   156   278 0.83 HlyD family secretion protein
DUF3521              PF12035.3     35 seq964_BIOID54303    -             43     1e-07   31.5   0.2   1   1   7.9e-11   1.1e-06   28.2   0.2     2    35    16    38    16    38 0.97 Protein of unknown function (DUF3521)
SBP_bac_3            PF00497.15   225 seq965_BIOID54303    -            260   1.4e-71  240.1   0.3   1   1   2.4e-75   1.6e-71  240.0   0.2     1   224    40   259    40   260 0.96 Bacterial extracellular solute-binding proteins, family 3
BPD_transp_1         PF00528.17   185 seq966_BIOID54303    -            229   4.5e-22   78.3  13.5   1   1   4.3e-26   5.8e-22   77.9   9.4     2   172    26   216    25   227 0.78 Binding-protein-dependent transport system inner membrane component
PfkB                 PF00294.19   301 seq967_BIOID54303    -            314   3.8e-75  252.6   3.3   1   1   6.4e-79   4.4e-75  252.4   2.3     3   300    11   302     9   303 0.95 pfkB family carbohydrate kinase
Phos_pyr_kin         PF08543.7    246 seq967_BIOID54303    -            314   1.9e-15   56.6   0.4   1   1   3.9e-19   2.6e-15   56.1   0.2   104   231   170   290   132   299 0.82 Phosphomethylpyrimidine kinase
PNP_UDP_1            PF01048.15   234 seq968_BIOID54303    -            239   3.4e-43  147.1   1.3   1   1   2.9e-47   3.9e-43  146.9   0.9     2   213    16   217    15   234 0.88 Phosphorylase superfamily
Aldo_ket_red         PF00248.16   283 seq969_BIOID54303    -            284     3e-69  232.8   0.1   1   1   2.5e-73   3.4e-69  232.6   0.1     2   281    17   271    16   273 0.95 Aldo/keto reductase family
Esterase             PF00756.15   251 seq970_BIOID54303    -            278   2.1e-72  243.4   0.0   1   1   7.1e-76   2.4e-72  243.2   0.0     1   251    21   271    21   271 0.99 Putative esterase
Abhydrolase_5        PF12695.2    142 seq970_BIOID54303    -            278   8.8e-08   31.9   0.0   1   1   3.4e-11   1.2e-07   31.5   0.0     6   142    50   257    44   257 0.62 Alpha/beta hydrolase family
Peptidase_S9         PF00326.16   213 seq970_BIOID54303    -            278   9.3e-07   28.1   0.0   1   1   4.3e-10   1.5e-06   27.4   0.0    54   208   127   274   118   278 0.77 Prolyl oligopeptidase family
Response_reg         PF00072.19   112 seq971_BIOID54303    -            260   1.3e-27   95.9   0.0   1   1     3e-31   2.1e-27   95.2   0.0     1   112    40   149    40   149 0.99 Response regulator receiver domain
Trans_reg_C          PF00486.23    77 seq971_BIOID54303    -            260   4.5e-25   87.2   0.0   1   1   1.6e-28   1.1e-24   86.0   0.0     3    77   182   255   178   255 0.95 Transcriptional regulatory protein, C terminal
DUF318               PF03773.8    307 seq976_BIOID54303    -            337   1.1e-53  182.0  24.2   1   1   1.1e-57   1.5e-53  181.6  16.8     2   306    11   334    10   335 0.87 Predicted permease
CobA_CobO_BtuR       PF02572.10   172 seq977_BIOID54303    -            196   5.6e-71  237.5   0.1   1   1     1e-74   6.8e-71  237.2   0.0     2   172    27   196    26   196 0.99 ATP:corrinoid adenosyltransferase BtuR/CobO/CobP
Co_AT_N              PF12557.3     24 seq977_BIOID54303    -            196   2.5e-07   30.2   6.4   1   1   3.7e-11   2.5e-07   30.2   4.5     6    24     3    21     1    21 0.94 Cob(I)alamin adenosyltransferase N terminal
SAF_2                PF13144.1    196 seq979_BIOID54303    -            219   3.6e-40  137.4   0.5   1   1     6e-44   4.1e-40  137.2   0.4     3   194    26   215    24   217 0.93 SAF-like
SAF                  PF08666.7     63 seq979_BIOID54303    -            219   1.4e-07   31.6   0.0   1   1   7.2e-11   4.9e-07   29.9   0.0     2    61    96   155    95   157 0.94 SAF domain
RNase_PH             PF01138.16   132 seq981_BIOID54303    -            711   3.5e-41  140.4   0.0   1   2   1.3e-21     3e-18   66.3   0.0     5   132    16   144    13   144 0.90 3' exoribonuclease family, domain 1
RNase_PH             PF01138.16   132 seq981_BIOID54303    -            711   3.5e-41  140.4   0.0   2   2   3.7e-23   8.5e-20   71.3   0.0     2   132   324   456   323   456 0.90 3' exoribonuclease family, domain 1
PNPase               PF03726.9     83 seq981_BIOID54303    -            711   2.4e-26   91.6   2.1   1   1   1.1e-29   2.4e-26   91.6   1.5     2    83   242   320   241   320 0.98 Polyribonucleotide nucleotidyltransferase, RNA binding domain
RNase_PH_C           PF03725.10    68 seq981_BIOID54303    -            711   1.4e-23   82.4   8.4   1   2   9.7e-19   2.2e-15   56.2   0.1     1    67   147   210   147   211 0.96 3' exoribonuclease family, domain 2
RNase_PH_C           PF03725.10    68 seq981_BIOID54303    -            711   1.4e-23   82.4   8.4   2   2   2.4e-10   5.5e-07   29.3   0.5     1    66   459   527   459   529 0.92 3' exoribonuclease family, domain 2
S1                   PF00575.18    74 seq981_BIOID54303    -            711   6.3e-23   80.5   2.7   1   1   2.8e-26   6.3e-23   80.5   1.9     3    74   620   690   618   690 0.97 S1 RNA binding domain
KH_1                 PF00013.24    58 seq981_BIOID54303    -            711   3.1e-13   49.0   5.1   1   1   4.9e-16   1.1e-12   47.2   3.6     3    58   557   612   555   612 0.95 KH domain
KH_3                 PF13014.1     43 seq981_BIOID54303    -            711     9e-07   28.3   0.2   1   1   1.2e-09   2.8e-06   26.7   0.2     2    28   565   591   564   605 0.86 KH domain
Porin_1              PF00267.16   337 seq982_BIOID54303    -            362  5.3e-128  426.8  27.9   1   1  8.8e-132    6e-128  426.7  19.3     1   337    28   362    28   362 0.97 Gram-negative porin
Porin_4              PF13609.1    311 seq982_BIOID54303    -            362   2.2e-18   66.7  44.5   1   1   6.1e-22   4.1e-18   65.8  30.9     6   303    13   335     7   362 0.73 Gram-negative porin
Pyr_redox_2          PF07992.9    200 seq985_BIOID54303    -            847     2e-36  125.6   0.0   1   1   3.9e-39   8.8e-36  123.5   0.0     1   198     5   285     5   287 0.95 Pyridine nucleotide-disulphide oxidoreductase
NIR_SIR              PF01077.17   157 seq985_BIOID54303    -            847   2.8e-27   94.8   0.1   1   1   3.5e-30     8e-27   93.4   0.0     2   150   632   770   631   776 0.94 Nitrite and sulphite reductase 4Fe-4S domain
Fer2_BFD             PF04324.10    55 seq985_BIOID54303    -            847   2.8e-21   75.1   4.8   1   1     7e-19   1.6e-15   56.7   2.0     2    53   423   472   422   474 0.93 BFD-like [2Fe-2S] binding domain
Pyr_redox            PF00070.22    80 seq985_BIOID54303    -            847   1.5e-15   57.2   0.7   1   1   6.4e-19   1.5e-15   57.2   0.5     2    72   148   219   147   229 0.91 Pyridine nucleotide-disulphide oxidoreductase
NIR_SIR_ferr         PF03460.12    69 seq985_BIOID54303    -            847   4.4e-12   45.3   0.0   1   1     4e-15   9.1e-12   44.3   0.0     3    68   560   622   558   623 0.95 Nitrite/Sulfite reductase ferredoxin-like half domain
Pyr_redox_3          PF13738.1    203 seq985_BIOID54303    -            847     2e-08   34.3   0.4   1   1   1.5e-09   3.5e-06   27.1   0.0    78   196    55   174    42   179 0.83 Pyridine nucleotide-disulphide oxidoreductase
Trehalase            PF01204.13   512 seq987_BIOID54303    -            565  2.2e-171  570.7   5.2   1   1    6e-175  2.7e-171  570.5   3.6     1   511    55   532    55   533 0.97 Trehalase
GDE_C                PF06202.9    370 seq987_BIOID54303    -            565   6.8e-11   41.3   0.0   1   1   3.4e-14   1.6e-10   40.1   0.0    46   273   171   441   157   448 0.86 Amylo-alpha-1,6-glucosidase
Peripla_BP_2         PF01497.13   238 seq989_BIOID54303    -            300   1.1e-30  106.4   0.5   1   1   9.8e-35   1.3e-30  106.1   0.3     1   237    40   269    40   270 0.93 Periplasmic binding protein
Bro-N                PF02498.12    87 seq990_BIOID54303    -            278   2.2e-07   30.9   0.0   1   1   5.3e-11   7.2e-07   29.2   0.0     1    75    14   105    14   113 0.74 BRO family, N-terminal domain
MotB_plug            PF13677.1     58 seq994_BIOID54303    -            308   1.4e-23   81.7   0.6   1   1   3.9e-27   2.6e-23   80.9   0.4     3    57    12    66    10    67 0.88 Membrane MotB of proton-channel complex MotA/MotB
OmpA                 PF00691.15    97 seq994_BIOID54303    -            308     3e-11   43.4   0.0   1   1   9.6e-15   6.6e-11   42.3   0.0     1    95   160   258   160   259 0.86 OmpA family
HOK_GEF              PF01848.11    43 seq995_BIOID54303    -             50   1.6e-18   65.5   1.6   1   1   1.3e-22   1.8e-18   65.4   1.1     1    43     4    46     4    46 0.99 Hok/gef family
ABC_tran             PF00005.22   118 seq997_BIOID54303    -            352   6.3e-26   90.9   0.0   1   1   2.9e-29   1.3e-25   89.9   0.0     1   117    38   156    38   157 0.91 ABC transporter
TOBE                 PF03459.12    64 seq997_BIOID54303    -            352   3.2e-18   65.4   0.0   1   1   1.8e-19   8.2e-16   57.7   0.0     1    62   290   350   290   352 0.97 TOBE domain
Methyltransf_30      PF05430.6    124 seq998_BIOID54303    -            688   3.7e-51  171.8   0.0   1   1   1.6e-54   7.1e-51  170.9   0.0     1   123   138   264   138   265 0.98 S-adenosyl-L-methionine-dependent methyltransferase
DAO                  PF01266.19   358 seq998_BIOID54303    -            688   2.2e-46  158.2   0.2   1   1   2.3e-49   1.1e-45  156.0   0.1     2   357   287   652   286   653 0.87 FAD dependent oxidoreductase
UvrD_C               PF13361.1    319 seq999_BIOID54303    -            673   8.3e-93  311.2   0.0   1   1   3.5e-95   7.9e-92  308.0   0.0     1   318   271   613   271   614 0.97 UvrD-like helicase C-terminal domain
UvrD-helicase        PF00580.16   315 seq999_BIOID54303    -            673     2e-74  250.6   0.4   1   1   1.3e-76   2.9e-73  246.7   0.3     1   314     3   265     3   266 0.94 UvrD/REP helicase N-terminal domain
AAA_19               PF13245.1     76 seq999_BIOID54303    -            673   2.1e-13   49.6   0.6   1   1   2.1e-16   4.7e-13   48.5   0.4     8    75    15    87     8    88 0.82 Part of AAA domain
UvrD_C_2             PF13538.1    104 seq999_BIOID54303    -            673   2.1e-10   40.5   0.0   1   1   5.6e-13   1.3e-09   38.0   0.0    54   103   546   609   496   610 0.80 Family description
TetR_C_2             PF08361.6    121 seq1000_BIOID54303   -            220   1.4e-46  157.2   0.6   1   1   5.2e-50   2.4e-46  156.4   0.1     1   120    84   202    84   203 0.99 MAATS-type transcriptional repressor, C-terminal region
TetR_N               PF00440.18    47 seq1000_BIOID54303   -            220     2e-18   65.6   0.0   1   1   1.3e-21   5.9e-18   64.1   0.0     1    47    16    62    16    62 0.98 Bacterial regulatory proteins, tetR family
TetR_C_4             PF08359.6    133 seq1000_BIOID54303   -            220   2.3e-06   27.4   0.2   1   1   1.9e-09   8.6e-06   25.5   0.0    72   126   139   193   120   201 0.91 YsiA-like protein, C-terminal region
HATPase_c            PF02518.21   111 seq1001_BIOID54303   -            452   1.9e-14   53.2   0.0   1   1   7.6e-18   3.4e-14   52.3   0.0     2   109   345   449   344   451 0.88 Histidine kinase-, DNA gyrase B-, and HSP90-like ATPase
HisKA                PF00512.20    68 seq1001_BIOID54303   -            452   1.2e-11   44.3   1.1   1   1   6.5e-15     3e-11   43.0   0.7     2    66   236   299   235   301 0.97 His Kinase A (phospho-acceptor) domain
HAMP                 PF00672.20    70 seq1001_BIOID54303   -            452     5e-10   39.3   1.9   1   1   2.3e-13   1.1e-09   38.2   0.0     2    69   162   230   161   231 0.95 HAMP domain
FUSC                 PF04632.7    650 seq1002_BIOID54303   -            655  2.1e-149  498.8  20.0   1   1  5.4e-153  2.5e-149  498.6  13.9     2   649    11   651    10   654 0.97 Fusaric acid resistance protein family
FUSC_2               PF13515.1    128 seq1002_BIOID54303   -            655     7e-17   61.4  38.1   1   1   2.7e-18   1.2e-14   54.1  11.4     1   127    23   162    21   163 0.87 Fusaric acid resistance protein-like
ALMT                 PF11744.3    406 seq1002_BIOID54303   -            655   0.00013   20.6   3.0   1   1   2.8e-08   0.00013   20.6   2.1    10   189    10   183     3   230 0.70 Aluminium activated malate transporter
FlgM                 PF04316.8     57 seq1007_BIOID54303   -             97   3.7e-11   42.6   0.4   1   1   4.1e-15   5.6e-11   42.0   0.2     3    56    41    89    24    90 0.84 Anti-sigma-28 factor, FlgM
Ail_Lom              PF06316.6    199 seq1008_BIOID54303   -            219     3e-50  170.3   0.6   1   1   5.2e-54   3.6e-50  170.1   0.4     1   199    13   219    13   219 0.93 Enterobacterial Ail/Lom protein
OMP_b-brl            PF13505.1    176 seq1008_BIOID54303   -            219   1.4e-20   73.8   2.7   1   1   2.4e-24   1.7e-20   73.5   1.9     3   176    24   219    22   219 0.79 Outer membrane protein beta-barrel domain
Peripla_BP_3         PF13377.1    160 seq1009_BIOID54303   -            330   1.3e-42  145.4   0.0   1   1   4.3e-45   1.5e-41  141.9   0.0     2   159   170   329   169   330 0.92 Periplasmic binding protein-like domain
Peripla_BP_1         PF00532.16   279 seq1009_BIOID54303   -            330   7.6e-35  120.3   0.0   1   1   2.9e-38   9.7e-35  119.9   0.0     1   272    59   321    59   327 0.91 Periplasmic binding proteins and sugar binding domain of LacI family
LacI                 PF00356.16    46 seq1009_BIOID54303   -            330   2.7e-21   74.8   0.9   1   1   1.3e-24   4.4e-21   74.0   0.6     1    46     3    48     3    48 0.99 Bacterial regulatory proteins, lacI family
Peripla_BP_4         PF13407.1    258 seq1009_BIOID54303   -            330   3.7e-19   68.9   0.0   1   1   1.7e-22   5.7e-19   68.3   0.0     1   251    62   305    62   310 0.90 Periplasmic binding protein domain
MerR_1               PF13411.1     69 seq1010_BIOID54303   -            243   5.9e-19   67.4   0.0   1   1   2.3e-22   1.1e-18   66.6   0.0     1    67     4    71     4    73 0.98 MerR HTH family regulatory protein
MerR                 PF00376.18    38 seq1010_BIOID54303   -            243   1.6e-13   49.8   0.0   1   1   6.3e-17   2.9e-13   49.0   0.0     1    38     5    42     5    42 0.98 MerR family regulatory protein
Phage_connect_1      PF05135.8    102 seq1011_BIOID54303   -            108   2.4e-08   33.8   0.0   1   1   2.1e-12   2.9e-08   33.6   0.0     1    98     1   101     1   104 0.86 Phage gp6-like head-tail connector protein
2-oxoacid_dh         PF00198.18   231 seq1012_BIOID54303   -            630   3.4e-78  261.9   0.0   1   1   3.2e-81   4.8e-78  261.4   0.0     3   230   399   629   397   630 0.98 2-oxoacid dehydrogenases acyltransferase (catalytic domain)
Biotin_lipoyl        PF00364.17    74 seq1012_BIOID54303   -            630     1e-66  220.3  35.1   1   3   1.3e-24     2e-21   75.3   4.6     2    73     4    73     3    74 0.97 Biotin-requiring enzyme
Biotin_lipoyl        PF00364.17    74 seq1012_BIOID54303   -            630     1e-66  220.3  35.1   2   3   2.8e-26   4.3e-23   80.6   3.8     2    73   107   176   106   177 0.96 Biotin-requiring enzyme
Biotin_lipoyl        PF00364.17    74 seq1012_BIOID54303   -            630     1e-66  220.3  35.1   3   3   4.5e-25   6.9e-22   76.7   4.9     1    73   207   277   207   278 0.97 Biotin-requiring enzyme
E3_binding           PF02817.12    39 seq1012_BIOID54303   -            630   3.6e-16   58.4   0.1   1   1   2.3e-19   3.6e-16   58.4   0.1     3    39   327   363   325   363 0.97 e3 binding domain
Ribonuc_L-PSP        PF01042.16   121 seq1013_BIOID54303   -            115   3.4e-28   97.7   0.5   1   1   2.7e-32   3.7e-28   97.5   0.4     2   121     4   115     3   115 0.96 Endoribonuclease L-PSP
DNA_processg_A       PF02481.10   212 seq1014_BIOID54303   -            374   2.4e-73  245.4   0.0   1   1   2.2e-77     3e-73  245.0   0.0     2   211    67   274    66   275 0.98 DNA recombination-mediator protein A
FlgN                 PF05130.7    143 seq1021_BIOID54303   -            138   8.3e-27   94.0  10.3   1   1   6.9e-31   9.4e-27   93.8   7.1     1   143     1   128     1   128 0.96 FlgN protein
Mrr_cat              PF04471.7    115 seq1022_BIOID54303   -            177   1.4e-30  105.3   0.0   1   1   1.6e-34   2.2e-30  104.6   0.0     2   115    32   148    31   148 0.92 Restriction endonuclease
Phage_H_T_join       PF05521.6     95 seq1024_BIOID54303   -            116   1.6e-15   57.0   0.0   1   1   1.4e-19   1.9e-15   56.7   0.0     3    95    11   110     9   111 0.91 Phage head-tail joining protein
Lysis_S              PF04971.7     68 seq1025_BIOID54303   -             68   6.1e-47  157.0   0.6   1   1   4.9e-51   6.7e-47  156.9   0.4     1    68     1    68     1    68 1.00 Lysis protein S
FecCD                PF01032.13   311 seq1026_BIOID54303   -            332   1.5e-86  289.9  30.0   1   1   2.6e-90   1.7e-86  289.7  20.8     2   311    18   330    17   330 0.95 FecCD transport family
ABC-3                PF00950.12   258 seq1026_BIOID54303   -            332   1.1e-07   31.3  11.2   1   1   1.6e-11   1.1e-07   31.3   7.8    50   253   119   326    99   330 0.80 ABC 3 transport family
HIT                  PF01230.18    98 seq1027_BIOID54303   -            125   9.1e-30  102.9   0.0   1   1   1.6e-33   1.1e-29  102.7   0.0     1    97    18   115    18   116 0.97 HIT domain
DcpS_C               PF11969.3    116 seq1027_BIOID54303   -            125   2.7e-25   88.7   0.0   1   1   4.3e-29     3e-25   88.6   0.0     2   103    11   112    10   123 0.96 Scavenger mRNA decapping enzyme C-term binding
CheW                 PF01584.14   138 seq1028_BIOID54303   -            667   1.4e-27   95.6   1.1   1   1     1e-30   2.9e-27   94.7   0.7     2   133   527   653   526   656 0.97 CheW-like domain
CheY-binding         PF09078.6     65 seq1028_BIOID54303   -            667     1e-26   92.5   2.1   1   1   5.2e-30   1.4e-26   92.1   0.6     2    65   174   237   173   237 0.98 CheY binding
Hpt                  PF01627.18    90 seq1028_BIOID54303   -            667   1.7e-22   79.1   1.2   1   1   6.2e-26   1.7e-22   79.1   0.9     2    89    21   120    20   121 0.96 Hpt domain
HATPase_c            PF02518.21   111 seq1028_BIOID54303   -            667   2.1e-22   78.8   0.5   1   1   2.2e-25   5.9e-22   77.3   0.2     3   110   384   520   382   521 0.98 Histidine kinase-, DNA gyrase B-, and HSP90-like ATPase
H-kinase_dim         PF02895.9     68 seq1028_BIOID54303   -            667   1.4e-18   66.8   2.7   1   1   5.1e-22   1.4e-18   66.8   1.9     1    68   274   337   274   337 0.97 Signal transducing histidine kinase, homodimeric domain
StbA                 PF06406.6    318 seq1029_BIOID54303   -            320  2.1e-154  513.0   1.7   1   1  3.5e-158  2.4e-154  512.8   1.2     1   317     1   317     1   318 0.99 StbA protein
LPAM_2               PF13627.1     24 seq1030_BIOID54303   -             67     2e-08   33.5   2.0   1   1     2e-12   2.7e-08   33.1   1.4     1    24     6    29     6    29 0.93 Prokaryotic lipoprotein-attachment site
DUF1327              PF07041.6    113 seq1033_BIOID54303   -            114   8.1e-62  206.0   0.0   1   1   6.6e-66     9e-62  205.8   0.0     1   112     1   112     1   113 0.99 Protein of unknown function (DUF1327)
Sod_Cu               PF00080.15   142 seq1034_BIOID54303   -            219   1.6e-30  106.0   0.2   1   1   1.5e-34   2.1e-30  105.6   0.1     9   142    77   218    59   218 0.90 Copper/zinc superoxide dismutase (SODC)
Aldo_ket_red         PF00248.16   283 seq1036_BIOID54303   -            348   4.8e-76  255.1   0.0   1   1   4.1e-80   5.6e-76  254.9   0.0     1   280    39   337    39   340 0.94 Aldo/keto reductase family
UPF0126              PF03458.8     81 seq1037_BIOID54303   -            205   1.5e-44  149.3  24.6   1   2   3.2e-25   4.3e-21   74.1   4.6     2    78     4    80     3    83 0.96 UPF0126 domain
UPF0126              PF03458.8     81 seq1037_BIOID54303   -            205   1.5e-44  149.3  24.6   2   2   1.8e-28   2.5e-24   84.5   4.1     1    79    89   166    89   168 0.97 UPF0126 domain
DUF646               PF04883.7    106 seq1038_BIOID54303   -            141   5.3e-21   75.2   0.0   1   1   4.8e-25   6.6e-21   74.9   0.0     2   105    13   131    12   132 0.87 Bacteriophage protein of unknown function (DUF646)
phage_tail_N         PF08400.5    134 seq1039_BIOID54303   -            437   2.3e-60  201.9   0.1   1   1   6.9e-64   2.3e-60  201.9   0.1     1   134     1   134     1   134 0.99 Prophage tail fibre N-terminal
Phage_fiber_C        PF06820.7     64 seq1039_BIOID54303   -            437   1.8e-35  120.7   0.3   1   1   8.2e-39   2.8e-35  120.1   0.2     1    64   363   426   363   426 0.99 Putative prophage tail fibre C-terminus
Collagen             PF01391.13    60 seq1039_BIOID54303   -            437   1.6e-18   65.8  71.7   1   2   3.1e-13   1.1e-09   37.6  24.8     1    59   251   309   249   310 0.78 Collagen triple helix repeat (20 copies)
Collagen             PF01391.13    60 seq1039_BIOID54303   -            437   1.6e-18   65.8  71.7   2   2   1.3e-12   4.5e-09   35.6  22.6     1    59   302   360   302   363 0.91 Collagen triple helix repeat (20 copies)
CarboxypepD_reg      PF13620.1     82 seq1039_BIOID54303   -            437   2.1e-07   30.8   0.2   1   1   1.4e-10   4.9e-07   29.6   0.1     1    74     4    82     4    89 0.81 Carboxypeptidase regulatory-like domain
DAP_epimerase        PF01678.14   121 seq1040_BIOID54303   -            275   1.3e-77  257.4   0.7   1   2   1.8e-43   1.2e-39  134.8   0.0     1   120     4   124     4   125 0.98 Diaminopimelate epimerase
DAP_epimerase        PF01678.14   121 seq1040_BIOID54303   -            275   1.3e-77  257.4   0.7   2   2   2.5e-39   1.7e-35  121.4   0.1     2   121   153   268   152   268 0.97 Diaminopimelate epimerase
PhzC-PhzF            PF02567.11   282 seq1040_BIOID54303   -            275   3.6e-05   23.0   0.0   1   1   7.7e-09   5.2e-05   22.5   0.0    45   224    51   224    46   229 0.86 Phenazine biosynthesis-like protein
DUF1889              PF08986.5    119 seq1041_BIOID54303   -             99   9.2e-64  212.9   1.0   1   1   7.9e-68   1.1e-63  212.6   0.7     1    93     1    93     1    97 0.99 Domain of unknown function (DUF1889)
Trp_Tyr_perm         PF03222.8    394 seq1044_BIOID54303   -            409   3.1e-11   42.6  35.6   1   1   5.7e-15   3.9e-11   42.2  24.7    12   360    16   379     7   408 0.78 Tryptophan/tyrosine permease family
Aa_trans             PF01490.13   410 seq1044_BIOID54303   -            409   1.8e-05   23.3  40.2   1   1   8.5e-09   5.8e-05   21.6  27.9    10   399    14   406    10   409 0.67 Transmembrane amino acid transporter protein
DUF1425              PF07233.7     94 seq1046_BIOID54303   -            125   1.6e-23   81.9   0.0   1   1   1.4e-27   1.9e-23   81.7   0.0     2    93    34   124    33   125 0.98 Protein of unknown function (DUF1425)
DEAD                 PF00270.24   173 seq1047_BIOID54303   -            607   2.5e-06   26.9   0.1   1   1   1.3e-08     9e-05   21.8   0.0    19   170    16   202     6   205 0.63 DEAD/DEAH box helicase
Helicase_C           PF00271.26    78 seq1047_BIOID54303   -            607     3e-05   23.6   0.1   1   1   5.2e-07    0.0036   17.0   0.1    20    77   318   379   303   380 0.77 Helicase conserved C-terminal domain
Syd                  PF07348.7    176 seq1048_BIOID54303   -            181   7.1e-66  220.7   0.0   1   1   5.8e-70   7.9e-66  220.5   0.0     2   176     6   179     5   179 0.99 Syd protein (SUKH-2)
Lysis_S              PF04971.7     68 seq1050_BIOID54303   -             68   1.3e-46  155.9   0.6   1   1   1.1e-50   1.5e-46  155.8   0.4     1    68     1    68     1    68 1.00 Lysis protein S
HTH_6                PF01418.12    77 seq1051_BIOID54303   -            352   5.6e-28   96.3   1.4   1   1     3e-31   1.4e-27   95.1   1.0     1    76    68   143    68   144 0.97 Helix-turn-helix domain, rpiR family
SIS                  PF01380.17   131 seq1051_BIOID54303   -            352   3.7e-22   78.2   0.1   1   1   1.3e-25   5.7e-22   77.5   0.1     2   130   199   327   198   328 0.97 SIS domain
SIS_2                PF13580.1    138 seq1051_BIOID54303   -            352   9.5e-11   41.4   0.7   1   1   1.4e-11   6.3e-08   32.3   0.2    92   138   240   284   230   284 0.85 SIS domain
N6_Mtase             PF02384.11   311 seq1052_BIOID54303   -            539  7.6e-126  419.2   0.0   1   1  1.7e-129  1.1e-125  418.6   0.0     2   311   161   499   160   499 0.99 N-6 DNA Methylase
HsdM_N               PF12161.3    137 seq1052_BIOID54303   -            539   4.4e-28   98.2   2.3   1   1   1.6e-31   1.1e-27   97.0   1.6     2   137    16   144    15   144 0.87 HsdM N-terminal domain
ResIII               PF04851.10   184 seq1053_BIOID54303   -            586   4.7e-32  111.1   0.0   1   1   1.7e-35   7.8e-32  110.4   0.0     2   184     3   155     2   155 0.95 Type III restriction enzyme, res subunit
Helicase_C           PF00271.26    78 seq1053_BIOID54303   -            586   7.3e-12   44.8   0.0   1   1   6.6e-15     3e-11   42.9   0.0    10    76   277   343   273   345 0.96 Helicase conserved C-terminal domain
DEAD                 PF00270.24   173 seq1053_BIOID54303   -            586   7.9e-11   41.6   0.0   1   1   1.2e-13   5.7e-10   38.8   0.0     2   166     7   153     6   157 0.81 DEAD/DEAH box helicase
Phage_lysozyme       PF00959.14   110 seq1055_BIOID54303   -            177   4.8e-29  100.7   0.0   1   1   4.6e-33   6.3e-29  100.3   0.0     1   110    48   166    48   166 0.97 Phage lysozyme
DUF1327              PF07041.6    113 seq1056_BIOID54303   -            114   9.6e-62  205.7   0.0   1   1   7.8e-66   1.1e-61  205.6   0.0     1   112     1   112     1   113 0.99 Protein of unknown function (DUF1327)
BCCT                 PF02028.12   485 seq1058_BIOID54303   -            504    1e-123  413.0  44.0   1   1  8.4e-128  1.1e-123  412.9  30.5     1   484    14   500    14   501 0.98 BCCT family transporter
DUF3168              PF11367.3    121 seq1059_BIOID54303   -            114   5.6e-15   55.4   0.1   1   1   5.3e-19   7.2e-15   55.0   0.1    12   121    10   110     4   110 0.85 Protein of unknown function (DUF3168)
DUF494               PF04361.8    155 seq1061_BIOID54303   -            157   3.1e-64  215.2   4.2   1   1   2.5e-68   3.4e-64  215.0   2.9     1   155     1   157     1   157 0.98 Protein of unknown function (DUF494)
PMI_typeI            PF01238.16   373 seq1062_BIOID54303   -            417  2.9e-124  414.7   0.1   1   1  3.3e-127  2.3e-123  411.7   0.0     1   373    27   383    27   383 0.98 Phosphomannose isomerase type I
DUF3897              PF13036.1    180 seq1063_BIOID54303   -            213   7.9e-53  178.6   0.0   1   1     7e-57   9.5e-53  178.3   0.0     1   180    10   210    10   210 0.92 Protein of unknown function (DUF3897)
CbiA                 PF01656.18   195 seq1065_BIOID54303   -            401   1.4e-21   76.7   0.0   1   1   1.7e-25   2.3e-21   75.9   0.0     1   158   112   319   112   351 0.69 CobQ/CobB/MinD/ParA nucleotide binding domain
AAA_30               PF13604.1    196 seq1066_BIOID54303   -            608   3.2e-28   98.5   0.3   1   1     6e-31   8.2e-28   97.2   0.2     8   150   156   318   152   325 0.81 AAA domain
Helicase_RecD        PF05127.9    177 seq1066_BIOID54303   -            608   3.5e-23   82.0   0.0   1   1     5e-26   6.9e-23   81.0   0.0     1   176   168   354   168   355 0.91 Helicase
UvrD_C_2             PF13538.1    104 seq1066_BIOID54303   -            608     1e-16   60.8   0.0   1   1     2e-19   2.8e-16   59.4   0.0     3   103   478   579   476   580 0.78 Family description
AAA_19               PF13245.1     76 seq1066_BIOID54303   -            608   8.2e-17   60.6   2.8   1   1     6e-20   8.2e-17   60.6   1.9     2    76   158   244   155   244 0.85 Part of AAA domain
Viral_helicase1      PF01443.13   226 seq1066_BIOID54303   -            608   1.5e-10   40.9   4.3   1   1   3.9e-09   5.4e-06   26.0   0.1   174   225   530   580   517   581 0.83 Viral (Superfamily 1) RNA helicase
AAA_22               PF13401.1    131 seq1066_BIOID54303   -            608   3.7e-07   30.1   0.0   1   1   7.1e-10   9.7e-07   28.8   0.0     3   122   163   295   159   303 0.65 AAA domain
UvrD-helicase        PF00580.16   315 seq1066_BIOID54303   -            608   2.7e-07   30.0   0.3   1   1   5.1e-10     7e-07   28.7   0.2     7    89   158   240   153   247 0.85 UvrD/REP helicase N-terminal domain
DUF2075              PF09848.4    352 seq1066_BIOID54303   -            608   1.4e-06   27.4   0.0   1   1   3.6e-08   4.9e-05   22.3   0.0     2    93   165   272   164   410 0.77 Uncharacterized conserved protein (DUF2075)
Sigma70_r4_2         PF08281.7     54 seq1068_BIOID54303   -            191   1.3e-19   69.2   0.2   1   1   1.1e-22   3.7e-19   67.8   0.2     2    53   129   180   122   181 0.95 Sigma-70, region 4
Sigma70_r2           PF04542.9     71 seq1068_BIOID54303   -            191   6.3e-18   64.0   0.2   1   1   3.6e-21   1.2e-17   63.1   0.2     1    71    25    92    25    92 0.96 Sigma-70 region 2
Sigma70_r4           PF04545.11    50 seq1068_BIOID54303   -            191     2e-10   39.6   0.0   1   1   1.4e-13   4.9e-10   38.4   0.0     2    47   135   180   134   182 0.95 Sigma-70, region 4
Sigma70_ECF          PF07638.6    185 seq1068_BIOID54303   -            191   8.8e-09   35.1   0.1   1   1   8.3e-12   2.9e-08   33.5   0.1     7   181    10   183     3   186 0.71 ECF sigma factor
FecCD                PF01032.13   311 seq1071_BIOID54303   -            318   3.7e-94  314.9  27.0   1   1   3.3e-98   4.5e-94  314.6  18.7     2   311    13   316     9   316 0.98 FecCD transport family
EspF                 PF04806.7     47 seq1074_BIOID54303   -            297  3.3e-144  468.7  80.0   1   5   1.2e-12   1.4e-09   37.8   0.3    26    47    81   102    78   102 0.92 EspF protein repeat
EspF                 PF04806.7     47 seq1074_BIOID54303   -            297  3.3e-144  468.7  80.0   2   5   2.4e-36   2.7e-33  113.7   8.5     1    47   103   149   103   149 0.99 EspF protein repeat
EspF                 PF04806.7     47 seq1074_BIOID54303   -            297  3.3e-144  468.7  80.0   3   5   2.4e-36   2.7e-33  113.7   8.5     1    47   150   196   150   196 0.99 EspF protein repeat
EspF                 PF04806.7     47 seq1074_BIOID54303   -            297  3.3e-144  468.7  80.0   4   5   2.4e-36   2.7e-33  113.7   8.6     1    47   197   243   197   243 0.99 EspF protein repeat
EspF                 PF04806.7     47 seq1074_BIOID54303   -            297  3.3e-144  468.7  80.0   5   5   2.4e-36   2.7e-33  113.7   8.6     1    47   244   290   244   290 0.99 EspF protein repeat
Plasmid_stab_B       PF10784.4     72 seq1075_BIOID54303   -            117   1.5e-30  104.5   0.1   1   1   1.9e-34   2.6e-30  103.7   0.0     1    71     6    76     6    77 0.98 Plasmid stability protein
Phage_lysozyme       PF00959.14   110 seq1076_BIOID54303   -            177   1.5e-28   99.1   0.0   1   1   1.4e-32     2e-28   98.7   0.0     1   110    48   166    48   166 0.97 Phage lysozyme
Chorismate_bind      PF00425.13   257 seq1077_BIOID54303   -            453   1.9e-91  305.8   0.0   1   1   3.5e-95   2.4e-91  305.5   0.0     2   257   190   443   189   443 0.98 chorismate binding enzyme
Anth_synt_I_N        PF04715.8    140 seq1077_BIOID54303   -            453   7.8e-30  103.6   0.2   1   1   8.9e-33   6.1e-29  100.7   0.0     9   139    22   153    16   154 0.90 Anthranilate synthase component I, N terminal region
DUF484               PF04340.7    225 seq1078_BIOID54303   -            235   1.1e-89  299.6   0.4   1   1   9.5e-94   1.3e-89  299.4   0.3     1   224    10   232    10   233 0.99 Protein of unknown function, DUF484
TPR_2                PF07719.12    34 seq1079_BIOID54303   -            294   6.5e-17   59.9   8.6   1   3   3.4e-06    0.0059   16.3   0.1     1    33    62    94    62    95 0.96 Tetratricopeptide repeat
TPR_2                PF07719.12    34 seq1079_BIOID54303   -            294   6.5e-17   59.9   8.6   2   3   3.3e-08   5.6e-05   22.6   0.0     1    34    96   129    96   129 0.95 Tetratricopeptide repeat
TPR_2                PF07719.12    34 seq1079_BIOID54303   -            294   6.5e-17   59.9   8.6   3   3   1.1e-05     0.019   14.7   0.0     2    30   235   263   234   267 0.91 Tetratricopeptide repeat
TPR_1                PF00515.23    34 seq1079_BIOID54303   -            294   6.8e-15   53.8   6.9   1   2   6.5e-07    0.0011   18.3   0.0     1    33    62    94    62    95 0.96 Tetratricopeptide repeat
TPR_1                PF00515.23    34 seq1079_BIOID54303   -            294   6.8e-15   53.8   6.9   2   2   6.7e-09   1.1e-05   24.6   0.0     2    34    97   129    96   129 0.95 Tetratricopeptide repeat
TPR_11               PF13414.1     69 seq1079_BIOID54303   -            294   2.4e-14   52.5  10.8   1   1   3.7e-12   6.4e-09   35.2   0.7     3    69    96   161    94   161 0.89 TPR repeat
TPR_8                PF13181.1     34 seq1079_BIOID54303   -            294     2e-11   42.6   2.0   1   3   5.9e-05       0.1   12.3   0.0     1    33    62    94    62    95 0.94 Tetratricopeptide repeat
TPR_8                PF13181.1     34 seq1079_BIOID54303   -            294     2e-11   42.6   2.0   2   3   1.3e-05     0.021   14.4   0.0     9    34   104   129    97   130 0.83 Tetratricopeptide repeat
TPR_8                PF13181.1     34 seq1079_BIOID54303   -            294     2e-11   42.6   2.0   3   3   3.8e-05     0.064   12.9   0.1     3    28   236   261   234   264 0.90 Tetratricopeptide repeat
TPR_9                PF13371.1     73 seq1079_BIOID54303   -            294   3.2e-10   39.6   7.1   1   2   4.7e-07   0.00081   19.0   1.1    11    64    44    97    35    98 0.92 Tetratricopeptide repeat
TPR_9                PF13371.1     73 seq1079_BIOID54303   -            294   3.2e-10   39.6   7.1   2   2   2.5e-08   4.2e-05   23.2   0.2     6    63   107   164   102   174 0.93 Tetratricopeptide repeat
Pro_dh               PF01619.13   345 seq1080_BIOID54303   -           1320  2.5e-133  444.1   0.0   1   1  5.1e-137  3.5e-133  443.6   0.0     2   344   229   573   228   574 0.99 Proline dehydrogenase
Aldedh               PF00171.17   462 seq1080_BIOID54303   -           1320  8.2e-111  370.4   0.3   1   1  2.1e-114  1.5e-110  369.6   0.2     7   450   659  1103   654  1111 0.94 Aldehyde dehydrogenase family
zf-C4_Topoisom       PF01396.14    39 seq1082_BIOID54303   -            180   3.7e-53  176.6  21.2   1   3     1e-19   6.9e-16   57.3   1.0     2    38    13    49    12    50 0.95 Topoisomerase DNA binding C4 zinc finger
zf-C4_Topoisom       PF01396.14    39 seq1082_BIOID54303   -            180   3.7e-53  176.6  21.2   2   3   3.8e-22   2.6e-18   65.0   0.4     2    38    62    98    61    99 0.93 Topoisomerase DNA binding C4 zinc finger
zf-C4_Topoisom       PF01396.14    39 seq1082_BIOID54303   -            180   3.7e-53  176.6  21.2   3   3   3.5e-19   2.4e-15   55.6   0.8     2    38   104   142   103   143 0.95 Topoisomerase DNA binding C4 zinc finger
Lactonase            PF10282.4    344 seq1083_BIOID54303   -            331   4.7e-87  292.1   0.0   1   1   1.3e-90     6e-87  291.7   0.0     2   343     5   327     4   328 0.95 Lactonase, 7-bladed beta-propeller
Phage_lysis          PF03245.8    125 seq1084_BIOID54303   -            164   1.8e-48  163.5   8.9   1   1   1.5e-52     2e-48  163.3   6.2     1   124    29   153    29   154 0.99 Bacteriophage lysis protein
APH                  PF01636.18   239 seq1086_BIOID54303   -            274   2.9e-19   69.6   7.6   1   1   4.2e-23   2.9e-19   69.6   5.3     2   237    25   233    24   235 0.78 Phosphotransferase enzyme family
Choline_kinase       PF01633.15   211 seq1086_BIOID54303   -            274   5.9e-06   25.8   0.0   1   1   1.3e-09   8.6e-06   25.3   0.0   142   194   158   212   140   235 0.78 Choline/ethanolamine kinase
RseA_N               PF03872.8     87 seq1087_BIOID54303   -            216   1.8e-32  111.3   0.6   1   1   2.6e-36   1.8e-32  111.3   0.4     1    87     1    89     1    89 0.98 Anti sigma-E protein RseA, N-terminal domain
RseA_C               PF03873.8     53 seq1087_BIOID54303   -            216   3.9e-27   93.7   3.7   1   1   5.7e-31   3.9e-27   93.7   2.6     1    53   131   186   131   186 0.98 Anti sigma-E protein RseA, C-terminal domain
Rieske_2             PF13806.1    104 seq1089_BIOID54303   -            108   2.3e-40  136.3   0.0   1   1   1.9e-44   2.6e-40  136.2   0.0     1   103     3   106     3   107 0.98 Rieske-like [2Fe-2S] domain
Lactamase_B_2        PF12706.2    194 seq1091_BIOID54303   -            356   2.2e-24   85.9   0.3   1   1     4e-28   2.8e-24   85.6   0.2     2   194    59   284    58   284 0.80 Beta-lactamase superfamily domain
Lactamase_B_3        PF13483.1    163 seq1091_BIOID54303   -            356   4.9e-17   62.0   0.1   1   1     1e-20   6.9e-17   61.5   0.0     4   163    44   283    42   283 0.86 Beta-lactamase superfamily domain
LysR_substrate       PF03466.15   209 seq1093_BIOID54303   -            310   1.9e-25   89.1   0.0   1   1   5.1e-29   3.5e-25   88.2   0.0     2   206    88   290    87   292 0.95 LysR substrate binding domain
HTH_1                PF00126.22    60 seq1093_BIOID54303   -            310   8.8e-21   73.2   0.2   1   1   2.1e-24   1.5e-20   72.5   0.1     4    59     7    62     5    63 0.95 Bacterial regulatory helix-turn-helix protein, lysR family
DUF446               PF04287.7    100 seq1094_BIOID54303   -            109   5.4e-34  115.8   2.7   1   1   4.6e-38   6.3e-34  115.6   1.9     2   100     5   104     4   104 0.96 tRNA pseudouridine synthase C
Barstar              PF01337.13    90 seq1095_BIOID54303   -             90   1.7e-19   69.3   0.4   1   1   1.4e-23   1.9e-19   69.1   0.3     1    84     4    82     4    87 0.96 Barstar (barnase inhibitor)
Rz1                  PF06085.6     40 seq1096_BIOID54303   -             61   4.9e-22   76.9  10.0   1   1   4.3e-26   5.9e-22   76.6   6.9     1    40    20    61    20    61 0.98 Lipoprotein Rz1 precursor
adh_short            PF00106.20   167 seq1097_BIOID54303   -            285   2.7e-37  128.1   0.3   1   1   7.5e-41   3.4e-37  127.8   0.2     1   166    29   195    29   196 0.95 short chain dehydrogenase
adh_short_C2         PF13561.1    243 seq1097_BIOID54303   -            285   8.1e-34  117.3   0.0   1   1   2.1e-37   9.5e-34  117.1   0.0     1   242    35   275    35   276 0.90 Enoyl-(Acyl carrier protein) reductase
KR                   PF08659.5    181 seq1097_BIOID54303   -            285   3.7e-19   68.9   0.1   1   1   1.1e-22     5e-19   68.5   0.1     2   157    30   185    29   208 0.91 KR domain
Phage_fiber_C        PF06820.7     64 seq1098_BIOID54303   -             89   8.4e-35  118.6   0.5   1   1   7.9e-39   1.1e-34  118.2   0.3     1    64    28    89    28    89 0.99 Putative prophage tail fibre C-terminus
Hydrolase_3          PF08282.7    254 seq1099_BIOID54303   -            322   7.5e-15   55.0   0.1   1   1   1.3e-16   4.5e-13   49.2   0.0   187   251   249   312   234   315 0.91 haloacid dehalogenase-like hydrolase
HAD                  PF12710.2    191 seq1099_BIOID54303   -            322   5.7e-13   49.3   0.0   1   1   2.1e-16   7.1e-13   49.0   0.0    46   191   146   281    49   281 0.78 haloacid dehalogenase-like hydrolase
Hydrolase            PF00702.21   204 seq1099_BIOID54303   -            322   9.1e-11   42.5   1.0   1   1   3.4e-14   1.2e-10   42.1   0.4    65   204   124   284    53   284 0.77 haloacid dehalogenase-like hydrolase
Slp                  PF03843.8    160 seq1100_BIOID54303   -            243     1e-45  154.4   0.0   1   1   9.7e-50   1.3e-45  154.1   0.0     1   157    71   228    71   231 0.91 Outer membrane lipoprotein Slp family
Sua5_yciO_yrdC       PF01300.13   179 seq1104_BIOID54303   -            205   1.5e-42  144.7   0.0   1   1   1.3e-46   1.7e-42  144.5   0.0     2   178    31   204    30   205 0.92 Telomere recombination
DUF1044              PF06296.7    120 seq1105_BIOID54303   -            119     2e-38  130.7   0.8   1   1   1.6e-42   2.2e-38  130.6   0.5     1   120     1   113     1   113 0.99 Protein of unknown function (DUF1044)
NTP_transf_3         PF12804.2    179 seq1106_BIOID54303   -            192   1.2e-31  110.1   0.0   1   1   9.7e-36   1.3e-31  110.0   0.0     1   179     6   182     6   182 0.90 MobA-like NTP transferase domain
YedD                 PF13987.1    111 seq1108_BIOID54303   -            138     1e-56  189.1   0.1   1   1   9.2e-61   1.3e-56  188.8   0.1     1   110    26   135    26   136 0.98 YedD-like protein
Pyr_redox_2          PF07992.9    200 seq1109_BIOID54303   -            485   1.6e-44  152.1   1.7   1   1   1.9e-47   2.5e-44  151.4   1.2     1   198    19   328    19   330 0.94 Pyridine nucleotide-disulphide oxidoreductase
Pyr_redox_dim        PF02852.17   110 seq1109_BIOID54303   -            485   9.1e-35  118.9   0.0   1   1   1.6e-37   2.2e-34  117.6   0.0     1   109   358   466   358   467 0.98 Pyridine nucleotide-disulphide oxidoreductase, dimerisation domain
Pyr_redox            PF00070.22    80 seq1109_BIOID54303   -            485   2.7e-15   56.4   0.8   1   1   1.9e-18   2.7e-15   56.4   0.5     1    78   188   264   188   267 0.94 Pyridine nucleotide-disulphide oxidoreductase
GIDA                 PF01134.17   392 seq1109_BIOID54303   -            485   1.9e-08   33.4   1.1   1   1   9.3e-11   1.3e-07   30.7   0.4     1    60    19    81    19    94 0.91 Glucose inhibited division protein A
FAD_oxidored         PF12831.2    428 seq1109_BIOID54303   -            485   2.9e-08   33.0   0.9   1   1   4.5e-11   6.2e-08   32.0   0.6     1    38    19    56    19    74 0.94 FAD dependent oxidoreductase
FAD_binding_2        PF00890.19   421 seq1109_BIOID54303   -            485   1.5e-06   27.2   0.7   1   1   3.4e-08   4.6e-05   22.3   0.2     2    35    20    53    19    58 0.90 FAD binding domain
Thi4                 PF01946.12   230 seq1109_BIOID54303   -            485   1.5e-05   24.1   0.1   1   1   2.7e-08   3.7e-05   22.8   0.1    11    63    11    63     4    95 0.79 Thi4 family
Phage_integrase      PF00589.17   173 seq1110_BIOID54303   -            298   1.9e-50  170.7   0.0   1   1   4.7e-54   3.2e-50  170.0   0.0     3   172   114   281   112   282 0.97 Phage integrase family
Phage_integr_N       PF02899.12    84 seq1110_BIOID54303   -            298   7.9e-27   93.1   0.7   1   1   2.9e-30     2e-26   91.8   0.5     1    83     8    90     8    91 0.98 Phage integrase, N-terminal SAM-like domain
YcgR                 PF07317.7    108 seq1111_BIOID54303   -            244   1.7e-38  130.5   0.0   1   1   3.7e-42   2.5e-38  130.0   0.0     1   108     7   111     7   111 0.99 Flagellar regulator YcgR
PilZ                 PF07238.9    102 seq1111_BIOID54303   -            244   1.9e-17   63.0   0.0   1   1     1e-20   7.1e-17   61.1   0.0     1   102   112   230   112   230 0.94 PilZ domain
SelR                 PF01641.13   124 seq1113_BIOID54303   -            147   6.8e-56  187.1   0.0   1   1     6e-60   8.2e-56  186.9   0.0     2   123    18   138    17   139 0.97 SelR domain
Phage_lysis          PF03245.8    125 seq1115_BIOID54303   -            164   1.8e-48  163.5   8.9   1   1   1.5e-52     2e-48  163.3   6.2     1   124    29   153    29   154 0.99 Bacteriophage lysis protein
ABC_tran             PF00005.22   118 seq1116_BIOID54303   -            255   7.7e-21   74.5   0.0   1   1   2.5e-24   1.1e-20   73.9   0.0     1   118    42   167    42   167 0.95 ABC transporter
AAA_29               PF13555.1     62 seq1116_BIOID54303   -            255   6.8e-08   31.8   0.1   1   1   3.6e-11   1.6e-07   30.6   0.1    21    54    26    59    17    62 0.86 P-loop containing region of AAA domain
PseudoU_synth_2      PF00849.17   164 seq1117_BIOID54303   -            260   1.4e-30  106.1   0.0   1   1   1.3e-34   1.8e-30  105.8   0.0     2   164    11   170    10   170 0.96 RNA pseudouridylate synthase
Form_Nir_trans       PF01226.12   250 seq1119_BIOID54303   -            268   4.6e-62  209.0  28.1   1   1     4e-66   5.5e-62  208.7  19.5    16   249    20   248     4   249 0.92 Formate/nitrite transporter
ParB                 PF08775.5    127 seq1122_BIOID54303   -            320   4.6e-36  123.8   5.9   1   1   1.2e-39   8.5e-36  122.9   4.1     1   126   194   316   194   317 0.98 ParB family
ParBc                PF02195.13    90 seq1122_BIOID54303   -            320   1.5e-10   40.9   0.1   1   1   6.9e-14   4.7e-10   39.3   0.0    11    90    63   138    55   138 0.89 ParB-like nuclease domain
DUF1076              PF06416.7    113 seq1125_BIOID54303   -            140   1.6e-45  153.3   0.6   1   1   1.4e-49   1.9e-45  153.1   0.4     2   112    27   137    26   138 0.97 Protein of unknown function (DUF1076)
CheW                 PF01584.14   138 seq1126_BIOID54303   -            167   1.1e-35  121.9   2.0   1   1   9.8e-40   1.3e-35  121.7   1.4     1   138    18   155    18   155 0.96 CheW-like domain
GerE                 PF00196.14    58 seq1127_BIOID54303   -            210   1.9e-05   23.7   0.0   1   1   2.3e-09   3.2e-05   23.0   0.0     2    47   150   195   149   197 0.96 Bacterial regulatory proteins, luxR family
HTH_3                PF01381.17    55 seq1128_BIOID54303   -            107   3.3e-09   36.3   0.0   1   1   8.5e-13   5.8e-09   35.5   0.0     1    45    52    96    52    98 0.94 Helix-turn-helix
HTH_19               PF12844.2     64 seq1128_BIOID54303   -            107   2.4e-07   30.6   0.0   1   1   6.8e-11   4.7e-07   29.6   0.0     4    53    52   103    51   106 0.86 Helix-turn-helix domain
Methylase_S          PF01420.14   167 seq1129_BIOID54303   -            463   2.6e-14   53.4   4.6   1   2   2.4e-11   3.3e-07   30.3   0.3    30   166    40   189    11   191 0.82 Type I restriction modification DNA specificity domain
Methylase_S          PF01420.14   167 seq1129_BIOID54303   -            463   2.6e-14   53.4   4.6   2   2   1.1e-09   1.5e-05   24.8   0.2     1   131   261   398   261   431 0.83 Type I restriction modification DNA specificity domain
DUF945               PF06097.6    459 seq1130_BIOID54303   -            502  4.7e-150  500.2  18.0   1   1  3.9e-154  5.3e-150  500.0  12.5     1   459     1   482     1   482 0.99 Bacterial protein of unknown function (DUF945)
MucB_RseB            PF03888.9    285 seq1131_BIOID54303   -            318  2.9e-123  410.3   0.0   1   1  2.5e-127  3.4e-123  410.1   0.0     1   284    31   314    31   315 0.99 MucB/RseB family
Chorismate_bind      PF00425.13   257 seq1132_BIOID54303   -            520   4.3e-81  271.9   0.0   1   1     9e-85   6.1e-81  271.4   0.0     2   257   242   502   241   502 0.96 chorismate binding enzyme
Anth_synt_I_N        PF04715.8    140 seq1132_BIOID54303   -            520   1.7e-18   66.8   0.0   1   1   2.1e-21   1.5e-17   63.8   0.0     3   139    19   192    17   193 0.91 Anthranilate synthase component I, N terminal region
DEAD                 PF00270.24   173 seq1134_BIOID54303   -            629   1.8e-50  170.6   0.0   1   1     1e-52   3.5e-49  166.4   0.0     2   171    31   195    30   197 0.96 DEAD/DEAH box helicase
Helicase_C           PF00271.26    78 seq1134_BIOID54303   -            629   2.1e-26   91.4   0.3   1   1     3e-29     1e-25   89.2   0.0     2    78   264   340   263   340 0.98 Helicase conserved C-terminal domain
DbpA                 PF03880.10    74 seq1134_BIOID54303   -            629   7.7e-23   79.8   0.0   1   1   5.4e-26   1.8e-22   78.6   0.0     3    73   489   559   487   560 0.97 DbpA RNA binding domain
DEADboxA             PF12343.3     63 seq1134_BIOID54303   -            629     4e-13   49.2  41.8   1   1   1.2e-16     4e-13   49.2  29.0     1    63   568   629   568   629 0.95 Cold shock protein DEAD box A
Glyco_hydro_3        PF00933.16   299 seq1136_BIOID54303   -            341   1.2e-72  244.3   0.0   1   1   1.1e-76   1.5e-72  244.0   0.0     2   294     6   319     5   320 0.95 Glycosyl hydrolase family 3 N terminal domain
Acyl-CoA_dh_1        PF00441.19   150 seq1137_BIOID54303   -            380   9.8e-47  158.6   1.3   1   1   3.9e-50   1.3e-46  158.2   0.9     1   150   227   376   227   376 0.99 Acyl-CoA dehydrogenase, C-terminal domain
Acyl-CoA_dh_N        PF02771.11   113 seq1137_BIOID54303   -            380   7.7e-17   61.7   0.1   1   1   4.7e-20   1.6e-16   60.7   0.0     1   106     6   110     6   116 0.92 Acyl-CoA dehydrogenase, N-terminal domain
Acyl-CoA_dh_M        PF02770.14    52 seq1137_BIOID54303   -            380   2.9e-16   58.5   0.1   1   1   2.7e-19   9.2e-16   56.9   0.0     3    51   123   171   121   172 0.97 Acyl-CoA dehydrogenase, middle domain
Acyl-CoA_dh_2        PF08028.6    134 seq1137_BIOID54303   -            380   1.4e-15   57.5   0.8   1   1   6.8e-19   2.3e-15   56.8   0.6     9   125   250   356   243   359 0.95 Acyl-CoA dehydrogenase, C-terminal domain
CRISPR_Cse1          PF09481.5    477 seq1138_BIOID54303   -            543  1.2e-126  423.2   1.3   1   1    1e-130  1.4e-126  422.9   0.9     2   477    29   499    28   499 0.97 CRISPR-associated protein Cse1 (CRISPR_cse1)
Exonuc_X-T_C         PF08411.5    269 seq1139_BIOID54303   -            491    3e-104  347.6   0.1   1   1  5.5e-108  3.8e-104  347.3   0.1     1   268   228   489   228   490 0.99 Exonuclease C-terminal
RNase_T              PF00929.19   164 seq1139_BIOID54303   -            491   2.3e-25   89.6   0.0   1   1   6.4e-29   4.4e-25   88.7   0.0     2   162    29   208    28   210 0.95 Exonuclease
DUF1315              PF07023.7     94 seq1140_BIOID54303   -            105   4.6e-38  128.8   0.4   1   1   3.8e-42   5.1e-38  128.7   0.3     2    80    19    97    18   105 0.94 Protein of unknown function (DUF1315)
Shikimate_dh_N       PF08501.6     83 seq1142_BIOID54303   -            272   6.3e-24   83.7   0.0   1   1   1.5e-27   9.9e-24   83.0   0.0     1    83     6    88     6    88 0.99 Shikimate dehydrogenase substrate binding domain
Shikimate_DH         PF01488.15   135 seq1142_BIOID54303   -            272   1.1e-14   54.5   0.0   1   1   2.8e-18   1.9e-14   53.7   0.0    12    86   119   191   111   213 0.90 Shikimate / quinate 5-dehydrogenase
NUDIX                PF00293.23   135 seq1143_BIOID54303   -            257   1.9e-21   75.9   0.1   1   1   1.3e-24     6e-21   74.3   0.0     6   125   132   240   127   249 0.90 NUDIX domain
zf-NADH-PPase        PF09297.6     32 seq1143_BIOID54303   -            257   2.8e-10   39.4   5.4   1   1     1e-13   4.8e-10   38.6   3.8     1    32    93   124    93   124 0.98 NADH pyrophosphatase zinc ribbon domain
NUDIX-like           PF09296.6     98 seq1143_BIOID54303   -            257   3.7e-06   27.0   0.1   1   1   1.6e-09   7.3e-06   26.1   0.1     2    97    11    90    10    91 0.96 NADH pyrophosphatase-like rudimentary NUDIX domain
GerE                 PF00196.14    58 seq1147_BIOID54303   -            194   2.3e-16   58.7   0.5   1   1     3e-20   4.1e-16   57.9   0.4     2    51   132   181   131   187 0.95 Bacterial regulatory proteins, luxR family
NUDIX                PF00293.23   135 seq1148_BIOID54303   -            192   1.7e-16   60.0   0.0   1   1   1.7e-20   2.3e-16   59.5   0.0     4   124    33   151    29   159 0.87 NUDIX domain
GerE                 PF00196.14    58 seq1149_BIOID54303   -            176   9.7e-09   34.3   1.3   1   1   1.3e-12   1.8e-08   33.4   0.9     3    56   115   168   113   170 0.96 Bacterial regulatory proteins, luxR family
SBP_bac_11           PF13531.1    231 seq1155_BIOID54303   -            338   3.8e-41  141.1   0.5   1   1   1.4e-44   4.8e-41  140.7   0.4     8   231    38   286    34   286 0.87 Bacterial extracellular solute-binding protein
SBP_bac_1            PF01547.20   314 seq1155_BIOID54303   -            338   1.2e-19   71.0   8.0   1   1   4.4e-23   1.5e-19   70.7   5.6     5   313    37   277    33   278 0.86 Bacterial extracellular solute-binding protein
SBP_bac_8            PF13416.1    281 seq1155_BIOID54303   -            338   1.3e-11   44.6   7.7   1   1   1.7e-14   5.8e-11   42.5   5.7    79   269   104   294    49   307 0.75 Bacterial extracellular solute-binding protein
SBP_bac_6            PF13343.1    242 seq1155_BIOID54303   -            338   1.6e-09   37.3   0.8   1   1   6.8e-13   2.3e-09   36.8   0.6    54   231   119   306    68   312 0.84 Bacterial extracellular solute-binding protein
AAA_25               PF13481.1    194 seq1156_BIOID54303   -            460     2e-26   92.5   0.0   1   1   1.7e-29   3.2e-26   91.7   0.0    10   194    72   226    64   226 0.90 AAA domain
KaiC                 PF06745.8    226 seq1156_BIOID54303   -            460   1.5e-18   66.6   0.1   1   1   6.2e-19   1.2e-15   57.1   0.1     2   202    78   261    77   278 0.85 KaiC
ChlI                 PF13541.1    121 seq1156_BIOID54303   -            460   5.6e-12   45.1   0.0   1   1   6.5e-15   1.3e-11   43.9   0.0    35   121   348   433   321   433 0.92 Subunit ChlI of Mg-chelatase
Lon_C                PF05362.8    205 seq1156_BIOID54303   -            460   4.1e-08   32.6   0.1   1   1   4.7e-11   9.2e-08   31.5   0.0    94   200   356   455   347   457 0.88 Lon protease (S16) C-terminal proteolytic domain
RecA                 PF00154.16   323 seq1156_BIOID54303   -            460   2.4e-05   23.4   0.1   1   1   2.3e-08   4.5e-05   22.5   0.0    17   140    61   179    49   189 0.77 recA bacterial DNA recombination protein
Pyr_redox_2          PF07992.9    200 seq1157_BIOID54303   -           1032   3.7e-19   69.2   0.0   1   1   5.8e-22   8.7e-19   68.0   0.0     2   198   553   829   552   831 0.84 Pyridine nucleotide-disulphide oxidoreductase
NAD_binding_8        PF13450.1     68 seq1157_BIOID54303   -           1032   1.6e-08   34.2   1.1   1   1   3.4e-11   5.2e-08   32.6   0.1     1    37   555   591   555   614 0.91 NAD(P)-binding Rossmann-like domain
Fer4_9               PF13187.1     55 seq1157_BIOID54303   -           1032   3.1e-06   27.2   7.6   1   1     2e-09   3.1e-06   27.2   5.3     1    53   897   951   867   952 0.90 4Fe-4S dicluster domain
Thi4                 PF01946.12   230 seq1157_BIOID54303   -           1032     4e-06   25.9   0.1   1   1   6.6e-08    0.0001   21.4   0.0    20    54   553   587   538   591 0.93 Thi4 family
FAD_binding_3        PF01494.14   356 seq1157_BIOID54303   -           1032   5.1e-05   22.3   0.1   1   1   7.4e-08   0.00011   21.2   0.1     3    35   552   584   550   590 0.92 FAD binding domain
FAD_binding_2        PF00890.19   421 seq1157_BIOID54303   -           1032    0.0001   21.2   0.8   1   1   6.6e-08    0.0001   21.2   0.5     2    36   553   587   552   591 0.94 FAD binding domain
ATP-grasp_4          PF13535.1    184 seq1159_BIOID54303   -            352     9e-25   87.3   0.0   1   1   3.2e-28   4.3e-24   85.1   0.0     2   182   114   293   113   296 0.93 ATP-grasp domain
MCPsignal            PF00015.16   213 seq1160_BIOID54303   -            553   7.1e-74  247.8  41.4   1   1   1.3e-74   5.9e-71  238.2  18.6     1   212   322   515   322   516 0.99 Methyl-accepting chemotaxis protein (MCP) signalling domain
TarH                 PF02203.10   171 seq1160_BIOID54303   -            553   2.9e-45  154.0   5.9   1   1   6.3e-49   2.9e-45  154.0   4.1     1   165     1   169     1   175 0.97 Tar ligand binding domain homologue
HAMP                 PF00672.20    70 seq1160_BIOID54303   -            553   1.6e-14   53.6   2.2   1   1   3.6e-18   1.6e-14   53.6   1.5     2    69   195   262   194   263 0.96 HAMP domain
Citrate_synt         PF00285.16   356 seq1161_BIOID54303   -            427  8.7e-134  445.6   0.0   1   1  7.2e-138  9.9e-134  445.4   0.0     1   356    46   409    46   409 0.99 Citrate synthase
DeoRC                PF00455.17   162 seq1162_BIOID54303   -            251   3.8e-38  130.5   0.0   1   1   1.1e-41   4.8e-38  130.2   0.0     2   161    75   231    74   232 0.97 DeoR C terminal sensor domain
HTH_DeoR             PF08220.7     57 seq1162_BIOID54303   -            251   5.9e-21   73.6   0.6   1   1   4.2e-24   1.9e-20   72.0   0.1     1    57     6    62     6    62 0.98 DeoR-like helix-turn-helix domain
HTH_11               PF08279.7     55 seq1162_BIOID54303   -            251   1.2e-05   24.7   0.4   1   1   6.5e-09     3e-05   23.4   0.0     5    49    10    52     6    55 0.81 HTH domain
Flavodoxin_1         PF00258.20   143 seq1163_BIOID54303   -            149   6.7e-25   87.6   0.0   1   1   5.6e-29   7.7e-25   87.4   0.0     1   141     6   138     6   140 0.89 Flavodoxin
HAD_2                PF13419.1    176 seq1164_BIOID54303   -            238   8.5e-20   71.6   0.1   1   1   2.4e-23   1.1e-19   71.2   0.0     1   176    13   207    13   207 0.76 Haloacid dehalogenase-like hydrolase
Hydrolase_like       PF13242.1     75 seq1164_BIOID54303   -            238   4.5e-09   35.7   0.0   1   1   2.2e-12   9.9e-09   34.6   0.0     2    50   161   209   160   223 0.93 HAD-hyrolase-like
Hydrolase            PF00702.21   204 seq1164_BIOID54303   -            238   1.3e-08   35.4   0.0   1   1   4.1e-12   1.9e-08   34.9   0.0     1   202    10   199    10   201 0.71 haloacid dehalogenase-like hydrolase
DUF2002              PF09400.5    111 seq1165_BIOID54303   -            114   8.2e-66  218.6   0.2   1   1   6.8e-70   9.3e-66  218.4   0.2     1   110     1   110     1   112 0.99 Protein of unknown function (DUF2002)
HNH                  PF01844.18    47 seq1166_BIOID54303   -            121   3.4e-11   42.7   3.3   1   1   3.6e-15   4.9e-11   42.2   2.3     1    47    49    94    49    94 0.97 HNH endonuclease
Guanylate_kin        PF00625.16   183 seq1167_BIOID54303   -            207   1.6e-70  236.1   0.0   1   1   1.3e-74   1.8e-70  235.9   0.0     2   183     4   186     3   186 0.98 Guanylate kinase
TP_methylase         PF00590.15   210 seq1168_BIOID54303   -            457   9.3e-50  169.1   0.1   1   1   3.2e-53   1.5e-49  168.4   0.1     2   209   218   426   217   427 0.92 Tetrapyrrole (Corrin/Porphyrin) Methylases
NAD_binding_7        PF13241.1    103 seq1168_BIOID54303   -            457   6.2e-28   96.9   0.1   1   1   1.3e-29     6e-26   90.5   0.0     1   103     6   115     6   115 0.89 Putative NAD(P)-binding
CysG_dimeriser       PF10414.4     60 seq1168_BIOID54303   -            457   1.7e-19   68.9   0.9   1   1   3.7e-23   1.7e-19   68.9   0.6     2    60   150   209   149   209 0.97 Sirohaem synthase dimerisation region
MFS_1                PF07690.11   354 seq1169_BIOID54303   -            392   4.6e-40  137.3  82.2   1   2   2.8e-31   3.8e-27   94.8  30.7     2   343    19   345    18   347 0.89 Major Facilitator Superfamily
MFS_1                PF07690.11   354 seq1169_BIOID54303   -            392   4.6e-40  137.3  82.2   2   2   1.5e-19     2e-15   56.2  20.7     1   168   220   385   220   391 0.93 Major Facilitator Superfamily
ADH_N                PF08240.7    109 seq1174_BIOID54303   -            357   8.7e-28   96.1   3.8   1   1   1.3e-31   8.7e-28   96.1   2.6     1   103    26   131    26   141 0.96 Alcohol dehydrogenase GroES-like domain
ADH_zinc_N           PF00107.21   130 seq1174_BIOID54303   -            357   4.7e-19   68.1   0.0   1   1   1.1e-22   7.5e-19   67.4   0.0     1   129   185   315   185   316 0.92 Zinc-binding dehydrogenase
Trans_reg_C          PF00486.23    77 seq1176_BIOID54303   -            269   1.2e-08   34.6   0.0   1   1   1.4e-12   1.9e-08   33.9   0.0     4    76    28   102    23   103 0.92 Transcriptional regulatory protein, C terminal
RseC_MucC            PF04246.7    135 seq1177_BIOID54303   -            159   7.2e-41  138.8   1.0   1   1   6.4e-45   8.8e-41  138.5   0.7     1   134     8   141     8   142 0.99 Positive regulator of sigma(E), RseC/MucC
DUF1488              PF07369.6     83 seq1182_BIOID54303   -             85   3.9e-31  106.6   0.0   1   1   3.1e-35   4.3e-31  106.4   0.0     1    82     4    84     4    85 0.99 Protein of unknown function (DUF1488)
URO-D                PF01208.12   343 seq1183_BIOID54303   -            354  1.7e-140  467.7   0.0   1   1  1.4e-144  1.9e-140  467.5   0.0     2   342     5   347     4   348 0.98 Uroporphyrinogen decarboxylase (URO-D)
SDH_alpha            PF03313.10   283 seq1184_BIOID54303   -            454  7.6e-104  346.5   5.6   1   1  1.4e-107  9.8e-104  346.2   3.9     3   282   184   449   182   450 0.96 Serine dehydratase alpha chain
SDH_beta             PF03315.10   158 seq1184_BIOID54303   -            454   8.5e-56  188.2   0.0   1   1   2.2e-59   1.5e-55  187.4   0.0     1   157     3   158     3   159 0.96 Serine dehydratase beta chain
HNH                  PF01844.18    47 seq1185_BIOID54303   -            121   3.4e-11   42.7   3.3   1   1   3.6e-15   4.9e-11   42.2   2.3     1    47    49    94    49    94 0.97 HNH endonuclease
UPF0257              PF06788.8    236 seq1186_BIOID54303   -            248  2.2e-139  462.2   1.1   1   1  1.9e-143  2.5e-139  462.0   0.8     1   236    13   248    13   248 1.00 Uncharacterised protein family (UPF0257)
UPF0227              PF05728.7    187 seq1188_BIOID54303   -            180   4.7e-72  241.5   0.0   1   1   3.9e-76   5.3e-72  241.3   0.0     1   186     1   177     1   178 0.99 Uncharacterised protein family (UPF0227)
Peptidase_S66        PF02016.10   285 seq1189_BIOID54303   -            304   5.7e-77  258.3   0.0   1   1   4.8e-81   6.5e-77  258.1   0.0     3   285     6   286     4   286 0.92 LD-carboxypeptidase
Ldh_1_N              PF00056.18   142 seq1193_BIOID54303   -            334   3.4e-48  162.8   0.9   1   1   7.1e-52   4.9e-48  162.3   0.6     1   141    23   166    23   167 0.97 lactate/malate dehydrogenase, NAD binding domain
Ldh_1_C              PF02866.13   174 seq1193_BIOID54303   -            334   8.7e-48  162.2   0.0   1   1   1.8e-51   1.2e-47  161.7   0.0     1   174   169   332   169   332 0.99 lactate/malate dehydrogenase, alpha/beta C-terminal domain
Terminase_2          PF03592.11   144 seq1194_BIOID54303   -            187     1e-09   38.6   3.3   1   1   1.2e-13   1.7e-09   37.9   2.3     1    63     2    64     2   169 0.87 Terminase small subunit
HTH_Tnp_IS1          PF12759.2     50 seq1196_BIOID54303   -             75   2.5e-31  106.7   0.1   1   1   4.8e-35   3.3e-31  106.4   0.0     1    50    23    72    23    72 0.99 InsA C-terminal domain
Zn_Tnp_IS1           PF03811.8     36 seq1196_BIOID54303   -             75   3.8e-09   35.7   2.2   1   1   1.2e-12   7.9e-09   34.7   1.5    18    36     2    20     1    20 0.96 InsA N-terminal domain
RNA_pol_Rpb6         PF01192.17    57 seq1197_BIOID54303   -             91     1e-17   63.4   0.1   1   1   9.7e-22   1.3e-17   63.1   0.1     1    56     7    62     7    63 0.95 RNA polymerase Rpb6
UvrD_C               PF13361.1    319 seq1199_BIOID54303   -            738   1.3e-99  333.6   0.0   1   1  7.5e-103   1.7e-99  333.2   0.0     1   318   295   634   295   635 0.98 UvrD-like helicase C-terminal domain
UvrD-helicase        PF00580.16   315 seq1199_BIOID54303   -            738   2.1e-76  257.0   0.0   1   1   2.7e-79   6.1e-76  255.6   0.0     1   314    28   289    28   290 0.98 UvrD/REP helicase N-terminal domain
AAA_19               PF13245.1     76 seq1199_BIOID54303   -            738   5.6e-14   51.5   0.2   1   1   8.5e-17   1.9e-13   49.8   0.1     1    75    34   111    34   112 0.85 Part of AAA domain
UvrD_C_2             PF13538.1    104 seq1199_BIOID54303   -            738   7.3e-11   42.0   0.0   1   1   7.4e-14   1.7e-10   40.8   0.0    54   103   561   630   509   631 0.77 Family description
PrpF                 PF04303.8    371 seq1200_BIOID54303   -            350    7e-162  538.2   1.9   1   1  1.1e-165  7.8e-162  538.1   1.3     1   371     1   350     1   350 0.99 PrpF protein
CoA_transf_3         PF02515.12   191 seq1202_BIOID54303   -            405   1.4e-47  161.2   0.0   1   1   1.4e-51     2e-47  160.8   0.0     2   181    70   249    69   258 0.93 CoA-transferase family III
DDE_Tnp_IS1          PF03400.8    131 seq1204_BIOID54303   -            167   1.4e-77  258.0   0.8   1   1   1.2e-81   1.6e-77  257.7   0.6     1   131    37   167    37   167 0.99 IS1 transposase
DUF3387              PF11867.3    335 seq1205_BIOID54303   -           1087   2.8e-83  279.5   9.1   1   1   1.2e-86   5.7e-83  278.5   6.3     8   333   749  1081   744  1083 0.98 Domain of unknown function (DUF3387)
HSDR_N               PF04313.9    194 seq1205_BIOID54303   -           1087   7.6e-51  172.4   1.1   1   1   5.4e-54   2.5e-50  170.8   0.1     2   193     5   236     4   237 0.97 Type I restriction enzyme R protein N terminus (HSDR_N)
ResIII               PF04851.10   184 seq1205_BIOID54303   -           1087   4.9e-13   49.2   0.1   1   1   4.3e-16   1.9e-12   47.2   0.0     4   183   293   478   290   479 0.82 Type III restriction enzyme, res subunit
MFS_1                PF07690.11   354 seq1206_BIOID54303   -            450   1.5e-54  184.9  52.3   1   1   1.7e-51   1.1e-47  162.3  19.1     1   275    25   318    25   325 0.87 Major Facilitator Superfamily
Sugar_tr             PF00083.19   451 seq1206_BIOID54303   -            450     5e-08   31.8  48.3   1   1   6.2e-11   4.2e-07   28.7  33.5    16   435    21   434    10   440 0.77 Sugar (and other) transporter
BPD_transp_1         PF00528.17   185 seq1207_BIOID54303   -            277   5.6e-34  117.1  12.8   1   1   4.1e-38   5.6e-34  117.1   8.8     3   183    76   274    74   276 0.97 Binding-protein-dependent transport system inner membrane component
Glycos_transf_3      PF00591.16   254 seq1211_BIOID54303   -            531    2e-103  344.9   0.3   1   1  1.1e-106  3.7e-103  344.0   0.0     4   254   273   521   270   521 0.99 Glycosyl transferase family, a/b domain
GATase               PF00117.23   192 seq1211_BIOID54303   -            531   2.8e-46  157.2   0.0   1   1   1.3e-49   4.4e-46  156.6   0.0     1   189     5   187     5   190 0.96 Glutamine amidotransferase class-I
Glycos_trans_3N      PF02885.12    66 seq1211_BIOID54303   -            531   2.7e-18   65.2   1.0   1   1   1.9e-21   6.3e-18   64.0   0.2     1    65   199   263   199   264 0.98 Glycosyl transferase family, helical bundle domain
Peptidase_C26        PF07722.8    217 seq1211_BIOID54303   -            531   5.8e-07   29.0   0.0   1   1   3.9e-10   1.3e-06   27.8   0.0   104   217    75   172    70   172 0.87 Peptidase C26
HD_4                 PF13328.1    153 seq1213_BIOID54303   -            702   6.5e-54  181.6   1.2   1   1   2.4e-57   6.5e-54  181.6   0.8     2   152    27   175    26   176 0.97 HD domain
RelA_SpoT            PF04607.12   116 seq1213_BIOID54303   -            702   1.1e-36  125.2   0.5   1   1   1.1e-39   3.1e-36  123.7   0.0     1   115   235   345   235   346 0.98 Region found in RelA / SpoT proteins
TGS                  PF02824.16    60 seq1213_BIOID54303   -            702   6.9e-22   76.9   0.0   1   1   6.1e-25   1.7e-21   75.7   0.0     1    60   388   447   388   447 0.99 TGS domain
ACT_4                PF13291.1     80 seq1213_BIOID54303   -            702   2.2e-18   66.2   2.5   1   1   2.1e-21   5.7e-18   64.9   1.0     2    80   622   699   621   699 0.97 ACT domain
HD                   PF01966.17   122 seq1213_BIOID54303   -            702   1.3e-13   50.8   1.9   1   1   1.7e-16   4.7e-13   49.0   0.3     1   122    45   144    45   144 0.81 HD domain
DUF3706              PF12500.3    200 seq1214_BIOID54303   -            380   5.6e-54  182.7   0.0   1   1   7.9e-58   1.1e-53  181.8   0.0     2   198   197   367   196   369 0.97 Protein of unknown function (DUF3706)
GTP_EFTU             PF00009.22   188 seq1215_BIOID54303   -            599   7.5e-52  175.3   0.0   1   1   6.2e-55   1.7e-51  174.2   0.0     1   187     2   181     2   182 0.94 Elongation factor Tu GTP binding domain
LepA_C               PF06421.7    108 seq1215_BIOID54303   -            599   6.9e-52  173.7   3.3   1   1   4.3e-55   1.2e-51  173.0   2.3     1   107   487   593   487   594 0.99 GTP-binding protein LepA C-terminus
EFG_C                PF00679.19    89 seq1215_BIOID54303   -            599   3.3e-19   68.4   0.0   1   1   2.5e-22   6.9e-19   67.3   0.0     2    86   399   483   398   486 0.95 Elongation factor G C-terminus
GTP_EFTU_D2          PF03144.20    74 seq1215_BIOID54303   -            599   8.8e-10   38.4   0.3   1   1   7.1e-13   1.9e-09   37.3   0.2     1    74   205   275   205   275 0.86 Elongation factor Tu domain 2
Ras                  PF00071.17   162 seq1215_BIOID54303   -            599   8.7e-05   21.8   0.0   1   1   5.7e-08   0.00016   21.0   0.0    30   160    52   180    42   182 0.79 Ras family
HrpB_C               PF08482.5    133 seq1216_BIOID54303   -            824   6.9e-56  187.9   0.1   1   1   5.1e-59   1.8e-55  186.6   0.1     1   133   679   811   679   811 1.00 ATP-dependent helicase C-terminal
DEAD                 PF00270.24   173 seq1216_BIOID54303   -            824   3.9e-11   42.5   0.0   1   1   3.3e-14   1.1e-10   41.0   0.0    16   168    37   177    22   182 0.77 DEAD/DEAH box helicase
Helicase_C           PF00271.26    78 seq1216_BIOID54303   -            824     4e-10   39.2   0.0   1   1   2.3e-13   7.9e-10   38.3   0.0    10    77   257   342   252   343 0.96 Helicase conserved C-terminal domain
HA2                  PF04408.18   102 seq1216_BIOID54303   -            824   1.9e-09   37.3   0.1   1   1   1.5e-12   5.1e-09   35.9   0.1     2    62   404   463   403   510 0.85 Helicase associated domain (HA2)
CRISPR_Cse2          PF09485.5    146 seq1221_BIOID54303   -            178   1.2e-28   99.9   3.3   1   1   1.2e-32   1.6e-28   99.4   2.3     1   146    24   167    24   167 0.96 CRISPR-associated protein Cse2 (CRISPR_cse2)
Terminase_2          PF03592.11   144 seq1222_BIOID54303   -            187   3.2e-10   40.3   0.4   1   1   4.8e-14   6.5e-10   39.3   0.2     1    56     2    57     2    95 0.94 Terminase small subunit
Terminase_1          PF03354.10   477 seq1224_BIOID54303   -            553   1.2e-36  126.0   0.0   1   1   1.2e-40   1.7e-36  125.5   0.0     7   469    65   534    60   539 0.84 Phage Terminase
DUF1414              PF07208.6     44 seq1225_BIOID54303   -             75   1.1e-24   85.6   1.3   1   1   1.1e-28   1.5e-24   85.2   0.9     1    44    26    69    26    69 0.99 Protein of unknown function (DUF1414)
AAA_28               PF13521.1    163 seq1227_BIOID54303   -            410   4.7e-29  101.3   0.0   1   1     2e-32   6.9e-29  100.7   0.0     2   163   234   394   233   394 0.92 AAA domain
HTH_3                PF01381.17    55 seq1227_BIOID54303   -            410   1.3e-09   37.6   0.1   1   1   1.3e-12   4.4e-09   35.9   0.0     1    52     7    59     7    61 0.95 Helix-turn-helix
HTH_19               PF12844.2     64 seq1227_BIOID54303   -            410   2.4e-08   33.7   0.0   1   1   1.9e-10   6.6e-07   29.1   0.0     3    55     6    59     5    67 0.94 Helix-turn-helix domain
MFS_1                PF07690.11   354 seq1228_BIOID54303   -            459   8.7e-35  119.9  50.3   1   1   1.6e-36   1.1e-32  113.0  24.2     3   354    28   406    25   406 0.78 Major Facilitator Superfamily
Sugar_tr             PF00083.19   451 seq1228_BIOID54303   -            459   1.8e-31  109.0  29.7   1   1   3.3e-35   2.3e-31  108.7  20.6    44   448    56   452    24   455 0.83 Sugar (and other) transporter
HTH_Tnp_IS1          PF12759.2     50 seq1230_BIOID54303   -             91   2.2e-32  110.1   0.1   1   1   4.8e-36   3.3e-32  109.6   0.1     1    50    39    88    39    88 0.99 InsA C-terminal domain
Zn_Tnp_IS1           PF03811.8     36 seq1230_BIOID54303   -             91   1.1e-21   75.9   4.5   1   1   3.1e-25   2.1e-21   74.9   3.1     1    36     1    36     1    36 0.99 InsA N-terminal domain
Amidase_3            PF01520.13   175 seq1232_BIOID54303   -            447   1.4e-52  177.8   0.3   1   1   3.4e-56   2.3e-52  177.1   0.2     1   174   220   434   220   435 0.99 N-acetylmuramoyl-L-alanine amidase
AMIN                 PF11741.3     95 seq1232_BIOID54303   -            447   5.2e-25   87.1   0.1   1   1   1.4e-28   9.3e-25   86.3   0.1     1    95    69   172    69   172 0.98 AMIN domain
Histone_HNS          PF00816.16    93 seq1234_BIOID54303   -            134     2e-20   72.9   5.9   1   1   2.3e-24   3.1e-20   72.3   3.8     5    93    28   129    24   129 0.86 H-NS histone family
Antirestrict         PF03230.8     94 seq1235_BIOID54303   -             90   2.1e-22   78.8   0.0   1   1   1.6e-26   2.3e-22   78.6   0.0    14    94     4    90     1    90 0.91 Antirestriction protein
Trp_Tyr_perm         PF03222.8    394 seq1236_BIOID54303   -            414  9.3e-155  515.1  28.9   1   1  7.9e-159  1.1e-154  514.9  20.0     2   394    10   402     9   402 0.99 Tryptophan/tyrosine permease family
Pyr_redox_2          PF07992.9    200 seq1237_BIOID54303   -            434   1.8e-33  116.0   0.0   1   1   1.6e-36   4.3e-33  114.7   0.0     1   197     7   318     7   320 0.91 Pyridine nucleotide-disulphide oxidoreductase
Pyr_redox            PF00070.22    80 seq1237_BIOID54303   -            434   2.5e-19   69.3   3.8   1   2     5e-08   0.00014   22.0   0.1     1    36     7    48     7    93 0.86 Pyridine nucleotide-disulphide oxidoreductase
Pyr_redox            PF00070.22    80 seq1237_BIOID54303   -            434   2.5e-19   69.3   3.8   2   2     1e-15   2.8e-12   46.7   0.5     1    68   172   254   172   265 0.91 Pyridine nucleotide-disulphide oxidoreductase
DAO                  PF01266.19   358 seq1237_BIOID54303   -            434   2.7e-11   42.8  10.3   1   1   1.2e-09   3.4e-06   26.1   0.0   147   236   226   308   223   336 0.80 FAD dependent oxidoreductase
DUF3413              PF11893.3    253 seq1238_BIOID54303   -            586  3.3e-109  363.5  10.1   1   1  1.1e-112  5.1e-109  362.8   7.0     1   252     1   253     1   254 0.99 Domain of unknown function (DUF3413)
Sulfatase            PF00884.18   379 seq1238_BIOID54303   -            586   2.7e-36  125.2   1.8   1   1   5.9e-40   2.7e-36  125.2   1.3     1   330   260   541   260   573 0.81 Sulfatase
Endonuclease_5       PF04493.9    206 seq1239_BIOID54303   -            225   1.1e-70  237.0   0.0   1   1   9.7e-75   1.3e-70  236.8   0.0     1   205    11   210    11   211 0.99 Endonuclease V
Na_H_Exchanger       PF00999.16   384 seq1243_BIOID54303   -            578   4.6e-57  193.1  45.7   1   1   1.3e-60   5.7e-57  192.8  31.7     3   383    15   388    10   389 0.95 Sodium/hydrogen exchanger family
TrkA_C               PF02080.16    71 seq1243_BIOID54303   -            578     1e-11   44.1   0.0   1   1     5e-15   2.3e-11   43.0   0.0     5    70   420   483   417   484 0.94 TrkA-C domain
CorC_HlyC            PF03471.12    81 seq1243_BIOID54303   -            578   1.3e-09   37.5   0.1   1   1     6e-13   2.7e-09   36.5   0.1     2    79   493   571   492   573 0.86 Transporter associated domain
MFS_1                PF07690.11   354 seq1245_BIOID54303   -            402   1.9e-32  112.3  48.8   1   2   5.1e-26     7e-22   77.5  18.9     6   233    20   234    15   237 0.85 Major Facilitator Superfamily
MFS_1                PF07690.11   354 seq1245_BIOID54303   -            402   1.9e-32  112.3  48.8   2   2   3.8e-15   5.2e-11   41.7  12.4     4   176   212   391   209   401 0.86 Major Facilitator Superfamily
Fimbrial             PF00419.15   145 seq1246_BIOID54303   -            188   6.2e-19   68.5   1.4   1   1   5.5e-23   7.5e-19   68.2   1.0     1   145    31   188    31   188 0.85 Fimbrial protein
DUF1471              PF07338.8     56 seq1247_BIOID54303   -            109   5.4e-16   57.8   0.3   1   1   5.3e-20   7.3e-16   57.4   0.2     1    56    52   108    52   108 0.98 Protein of unknown function (DUF1471)
MCPsignal            PF00015.16   213 seq1248_BIOID54303   -            533     3e-63  213.0  31.8   1   1   6.6e-67     3e-63  213.0  22.0     2   212   321   513   314   514 0.96 Methyl-accepting chemotaxis protein (MCP) signalling domain
TarH                 PF02203.10   171 seq1248_BIOID54303   -            533   1.8e-40  138.4   7.5   1   1   3.9e-44   1.8e-40  138.4   5.2     1   168     1   170     1   179 0.96 Tar ligand binding domain homologue
HAMP                 PF00672.20    70 seq1248_BIOID54303   -            533   1.8e-08   34.3   0.1   1   1   3.9e-12   1.8e-08   34.3   0.1     3    69   195   260   192   261 0.85 HAMP domain
DUF4223              PF13978.1     56 seq1249_BIOID54303   -             55   1.2e-36  124.0   0.7   1   1   9.5e-41   1.3e-36  123.9   0.5     1    55     1    55     1    55 0.99 Protein of unknown function (DUF4223)
Thioredoxin          PF00085.15   104 seq1250_BIOID54303   -            109   3.5e-34  116.5   0.0   1   1   8.4e-38   3.8e-34  116.3   0.0     2   103     5   106     4   107 0.98 Thioredoxin
Thioredoxin_2        PF13098.1    112 seq1250_BIOID54303   -            109   1.6e-10   41.0   0.1   1   1   3.2e-13   1.4e-09   37.9   0.0     7   112    23   104    17   104 0.90 Thioredoxin-like domain
HD                   PF01966.17   122 seq1251_BIOID54303   -            231   6.5e-16   58.3   0.9   1   1     1e-19   1.4e-15   57.2   0.6     3   121    28   131    27   132 0.92 HD domain
Cas_CT1975           PF09344.5    354 seq1252_BIOID54303   -            351  1.3e-126  422.6   1.2   1   1  1.2e-130  1.6e-126  422.3   0.8     1   335     5   342     5   348 0.97 CT1975-like protein
Terminase_1          PF03354.10   477 seq1253_BIOID54303   -            183   2.3e-08   32.8   0.0   1   1   1.9e-12   2.6e-08   32.5   0.0     6    91    64   150    59   168 0.84 Phage Terminase
DDE_Tnp_IS1          PF03400.8    131 seq1254_BIOID54303   -            125   4.5e-74  246.6   1.5   1   1   3.6e-78   4.9e-74  246.4   1.1     7   131     1   125     1   125 1.00 IS1 transposase
BPD_transp_1         PF00528.17   185 seq1256_BIOID54303   -            291   4.6e-16   58.7  11.6   1   1   3.3e-20   4.6e-16   58.7   8.1     2   182    81   275    80   278 0.80 Binding-protein-dependent transport system inner membrane component
DUF2776              PF10951.3    347 seq1259_BIOID54303   -            378  1.1e-165  550.7  33.0   1   1    9e-170  1.2e-165  550.5  22.9     1   347    29   376    29   376 0.99 Protein of unknown function (DUF2776)
Cons_hypoth698       PF03601.9    305 seq1260_BIOID54303   -            349  3.8e-117  390.1  25.3   1   1  3.3e-121  4.4e-117  389.9  17.5     1   305    18   326    18   326 0.98 Conserved hypothetical protein 698
Adenine_deam_C       PF13382.1    171 seq1261_BIOID54303   -            603   7.1e-58  194.4   0.0   1   1     4e-61   1.1e-57  193.8   0.0    24   171   449   596   431   596 0.95 Adenine deaminase C-terminal domain
Amidohydro_1         PF01979.15   333 seq1261_BIOID54303   -            603   6.9e-38  131.0   0.0   1   1   9.5e-41   2.6e-37  129.1   0.0     2   333    97   362    96   362 0.95 Amidohydrolase family
Amidohydro_5         PF13594.1     68 seq1261_BIOID54303   -            603   2.9e-12   46.0   0.2   1   1     4e-15   1.1e-11   44.2   0.1     1    68    67   130    67   130 0.84 Amidohydrolase
Amidohydro_4         PF13147.1    304 seq1261_BIOID54303   -            603     3e-11   43.7   0.1   1   1   1.9e-12   5.3e-09   36.4   0.1     1   304    91   359    91   359 0.82 Amidohydrolase
HTH_38               PF13936.1     44 seq1262_BIOID54303   -            481   1.3e-22   78.9   2.1   1   1   5.7e-21   2.6e-17   61.9   0.9     4    44    58    98    55    98 0.97 Helix-turn-helix domain
DUF1380              PF07128.7    139 seq1263_BIOID54303   -            140   4.4e-08   32.9   0.4   1   1   3.6e-12   4.9e-08   32.7   0.3     1   111     1   107     1   132 0.82 Protein of unknown function (DUF1380)
IpaB_EvcA            PF03278.8    153 seq1264_BIOID54303   -            196   3.3e-60  201.6   5.3   1   1   2.9e-64   3.9e-60  201.3   3.7     2   152    40   184    39   185 0.98 IpaB/EvcA family
Na_sulph_symp        PF00939.14   471 seq1266_BIOID54303   -            477  2.2e-177  590.5  46.1   1   1  1.8e-181  2.5e-177  590.3  32.0     2   471     4   474     3   474 0.99 Sodium:sulfate symporter transmembrane region
EAL                  PF00563.15   236 seq1268_BIOID54303   -            532   1.2e-59  201.5   0.2   1   1   2.8e-63   1.9e-59  200.8   0.2     4   236   273   501   270   501 0.93 EAL domain
CSS-motif            PF12792.2    208 seq1268_BIOID54303   -            532   3.8e-41  140.5   0.4   1   1   9.4e-45   6.4e-41  139.8   0.1     3   203    42   242    40   247 0.91 CSS motif domain associated with EAL
AMP-binding          PF00501.23   418 seq1272_BIOID54303   -            517  1.9e-109  365.6   0.0   1   1  3.3e-113  2.3e-109  365.4   0.0     1   418    39   451    39   451 0.98 AMP-binding enzyme
AA_permease_2        PF13520.1    426 seq1273_BIOID54303   -            462   2.8e-59  200.6  45.4   1   1     5e-63   3.5e-59  200.3  31.5     1   405    27   427    27   448 0.85 Amino acid permease
AA_permease          PF00324.16   479 seq1273_BIOID54303   -            462     5e-36  123.9  40.9   1   1   1.2e-39   8.5e-36  123.1  28.3     2   475    32   457    31   461 0.83 Amino acid permease
DUF1471              PF07338.8     56 seq1274_BIOID54303   -             95   1.7e-19   69.1   0.0   1   1   1.8e-23   2.4e-19   68.5   0.0     1    55    38    94    38    95 0.98 Protein of unknown function (DUF1471)
DUF308               PF03729.8     72 seq1275_BIOID54303   -            190   3.5e-19   68.4  37.0   1   2   1.1e-15   1.5e-11   43.9   9.4     2    71    27    97    26    98 0.93 Short repeat of unknown function (DUF308)
DUF308               PF03729.8     72 seq1275_BIOID54303   -            190   3.5e-19   68.4  37.0   2   2   6.2e-13   8.5e-09   35.1   9.2     1    71    84   153    84   154 0.94 Short repeat of unknown function (DUF308)
Terminase_1          PF03354.10   477 seq1277_BIOID54303   -            191   1.4e-06   26.9   0.0   1   1   1.1e-10   1.5e-06   26.8   0.0   113   277     3   178     1   191 0.77 Phage Terminase
MR_MLE_C             PF13378.1    111 seq1278_BIOID54303   -            446   1.7e-26   92.2   0.2   1   1   7.8e-30   3.5e-26   91.2   0.1     1   111   288   400   288   400 0.84 Enolase C-terminal domain-like
MR_MLE               PF01188.16    67 seq1278_BIOID54303   -            446   2.7e-14   53.3   0.3   1   1   8.1e-17   3.7e-13   49.6   0.0     2    66   219   287   218   288 0.92 Mandelate racemase / muconate lactonizing enzyme, C-terminal domain
MR_MLE_N             PF02746.11   117 seq1278_BIOID54303   -            446   5.2e-09   35.9   0.2   1   1     2e-12   9.1e-09   35.2   0.2    30   117    39   136    17   136 0.87 Mandelate racemase / muconate lactonizing enzyme, N-terminal domain
DUF416               PF04222.7    191 seq1281_BIOID54303   -            196   2.2e-87  291.0   0.1   1   1   1.8e-91   2.5e-87  290.8   0.0     1   189     4   192     4   194 0.99 Protein of unknown function (DUF416)
ATP-synt_ab          PF00006.20   215 seq1282_BIOID54303   -            443   5.9e-42  143.4   0.0   1   1   2.9e-45   7.9e-42  143.0   0.0     3   214   183   388   181   389 0.95 ATP synthase alpha/beta family, nucleotide-binding domain
Rho_RNA_bind         PF07497.7     78 seq1282_BIOID54303   -            443   6.5e-42  140.9   0.1   1   1   4.2e-45   1.1e-41  140.1   0.0     1    78    73   150    73   150 0.98 Rho termination factor, RNA-binding domain
Rho_N                PF07498.7     43 seq1282_BIOID54303   -            443   8.2e-18   63.7   0.8   1   1   1.7e-20   4.8e-17   61.3   0.2     1    43    29    71    29    71 0.98 Rho termination factor, N-terminal domain
NACHT                PF05729.7    167 seq1282_BIOID54303   -            443   8.9e-05   22.0   0.0   1   1   6.2e-08   0.00017   21.1   0.0    12    96   207   297   203   311 0.80 NACHT domain
Usher                PF00577.15   552 seq1283_BIOID54303   -            819  9.7e-176  585.6  21.9   1   1  2.6e-179  1.2e-175  585.3  15.2     2   551   183   733   182   734 0.97 Type VII secretion system (T7SS), usher protein
PapC_N               PF13954.1    146 seq1283_BIOID54303   -            819   1.4e-39  134.9   0.2   1   1   6.7e-43   3.1e-39  133.7   0.1     1   145    25   167    25   168 0.94 PapC N-terminal domain
PapC_C               PF13953.1     68 seq1283_BIOID54303   -            819     1e-14   53.7   0.0   1   1   7.5e-18   3.4e-14   52.1   0.0     3    62   746   804   744   810 0.91 PapC C-terminal domain
UPF0060              PF02694.10   107 seq1288_BIOID54303   -            108   4.3e-49  164.8  11.8   1   1   3.4e-53   4.7e-49  164.7   8.2     1   106     1   107     1   108 0.98 Uncharacterised BCR, YnfA/UPF0060 family
DNA_methylase        PF00145.12   335 seq1289_BIOID54303   -            472   3.7e-76  256.3   0.0   1   1   4.1e-80   5.7e-76  255.6   0.0     1   331    87   448    87   451 0.88 C-5 cytosine-specific DNA methylase
IGPS                 PF00218.16   254 seq1292_BIOID54303   -            453   1.5e-98  328.8   0.0   1   1  3.5e-102   2.4e-98  328.1   0.0     1   253     6   252     6   253 0.99 Indole-3-glycerol phosphate synthase
PRAI                 PF00697.17   197 seq1292_BIOID54303   -            453   2.1e-59  200.2   0.1   1   1   4.6e-63   3.1e-59  199.7   0.0     1   196   258   448   258   449 0.99 N-(5'phosphoribosyl)anthranilate (PRA) isomerase
ABC_tran             PF00005.22   118 seq1294_BIOID54303   -            365   4.3e-28   97.9   0.0   1   1   1.7e-31   7.9e-28   97.0   0.0     1   117    42   164    42   165 0.91 ABC transporter
TOBE_3               PF12857.2     58 seq1294_BIOID54303   -            365   5.2e-11   42.1   0.1   1   1   1.2e-13   5.6e-10   38.8   0.0     3    56   288   339   286   341 0.93 TOBE-like domain
Aconitase_2_N        PF06434.8    204 seq1296_BIOID54303   -            916   1.5e-95  318.2   0.0   1   1   5.4e-99   2.4e-95  317.6   0.0     1   204   219   433   219   433 0.99 Aconitate hydratase 2 N-terminus
Aconitase_B_N        PF11791.3    154 seq1296_BIOID54303   -            916   6.4e-68  227.3   0.1   1   1   2.5e-71   1.1e-67  226.5   0.1     1   154    55   207    55   207 1.00 Aconitate B N-terminal domain
Aconitase            PF00330.15   465 seq1296_BIOID54303   -            916   2.7e-25   88.6   0.1   1   2   1.1e-12   5.2e-09   34.9   0.0   102   305   524   749   515   752 0.75 Aconitase family (aconitate hydratase)
Aconitase            PF00330.15   465 seq1296_BIOID54303   -            916   2.7e-25   88.6   0.1   2   2   2.1e-17   9.6e-14   50.5   0.0   337   465   750   869   746   869 0.90 Aconitase family (aconitate hydratase)
TerC                 PF03741.11   184 seq1297_BIOID54303   -            527   4.9e-49  166.1  13.4   1   1   1.6e-52   7.1e-49  165.6   9.3     1   183    14   203    14   204 0.94 Integral membrane protein TerC family
CorC_HlyC            PF03471.12    81 seq1297_BIOID54303   -            527   2.2e-20   72.1   0.1   1   1   5.3e-23   2.4e-19   68.7   0.0     2    79   440   516   439   518 0.93 Transporter associated domain
CBS                  PF00571.23    57 seq1297_BIOID54303   -            527   6.7e-16   57.5   1.3   1   2   8.2e-09   3.7e-05   23.1   0.4     1    53   302   358   302   361 0.94 CBS domain
CBS                  PF00571.23    57 seq1297_BIOID54303   -            527   6.7e-16   57.5   1.3   2   2   9.4e-12   4.3e-08   32.5   0.0     3    53   369   419   368   423 0.93 CBS domain
ADH_N                PF08240.7    109 seq1299_BIOID54303   -            347   1.6e-30  104.9   0.3   1   1   6.2e-34   4.3e-30  103.5   0.2     2   109    27   139    26   139 0.93 Alcohol dehydrogenase GroES-like domain
ADH_zinc_N           PF00107.21   130 seq1299_BIOID54303   -            347   5.6e-25   87.2   1.6   1   1   1.1e-28   7.7e-25   86.8   0.5     2   127   180   303   179   306 0.93 Zinc-binding dehydrogenase
Cas_Cas5d            PF09704.5    218 seq1300_BIOID54303   -            248   2.7e-47  161.0   0.1   1   1   2.3e-51   3.1e-47  160.8   0.1     1   217     4   232     4   233 0.90 CRISPR-associated protein (Cas_Cas5)
DUF3251              PF11622.3    165 seq1303_BIOID54303   -             55   7.3e-12   44.8   5.5   1   1   6.1e-16   8.3e-12   44.7   3.8     1    36    20    55    20    55 0.98 Protein of unknown function (DUF3251)
Terminase_1          PF03354.10   477 seq1304_BIOID54303   -            188   1.2e-12   46.9   0.0   1   1   1.1e-16   1.4e-12   46.6   0.0   322   469    25   169    11   174 0.82 Phage Terminase
Peptidase_S24        PF00717.18    70 seq1306_BIOID54303   -            324   8.7e-21   73.2   0.1   1   1   2.5e-24   1.7e-20   72.2   0.1     1    63    86   159    86   170 0.92 Peptidase S24-like
Peptidase_S26        PF10502.4    138 seq1306_BIOID54303   -            324   6.3e-09   35.3   0.0   1   1   2.1e-11   1.4e-07   30.9   0.0    96   138   260   302   233   302 0.84 Signal peptidase, peptidase S26
MR_MLE_N             PF02746.11   117 seq1307_BIOID54303   -            415   1.2e-35  121.9   0.0   1   1   5.6e-39   2.6e-35  120.8   0.0    22   117    22   121     9   121 0.96 Mandelate racemase / muconate lactonizing enzyme, N-terminal domain
MR_MLE_C             PF13378.1    111 seq1307_BIOID54303   -            415   2.7e-27   94.8   0.1   1   1   1.4e-30   6.6e-27   93.5   0.0     1   111   274   386   274   386 0.88 Enolase C-terminal domain-like
MR_MLE               PF01188.16    67 seq1307_BIOID54303   -            415   2.2e-10   40.7   0.0   1   1     1e-13   4.7e-10   39.7   0.0     2    67   207   274   206   274 0.92 Mandelate racemase / muconate lactonizing enzyme, C-terminal domain
AP_endonuc_2         PF01261.19   211 seq1309_BIOID54303   -            285   7.7e-39  133.0   0.3   1   1   7.7e-43   1.1e-38  132.6   0.2     3   211    20   239    19   239 0.93 Xylose isomerase-like TIM barrel
DUF2983              PF11202.3    353 seq1310_BIOID54303   -            371  4.9e-135  449.7   0.0   1   1  4.1e-139  5.6e-135  449.5   0.0     1   353    22   368    22   368 0.99 Protein of unknown function (DUF2983)
Glutaredoxin2_C      PF04399.8    132 seq1311_BIOID54303   -            215   1.3e-50  170.2   0.0   1   1   4.8e-54   1.6e-50  169.9   0.0     1   132    84   215    84   215 0.99 Glutaredoxin 2, C terminal domain
GST_N_3              PF13417.1     75 seq1311_BIOID54303   -            215     2e-12   47.0   0.0   1   1     1e-15   3.5e-12   46.2   0.0     1    74     3    76     3    82 0.90 Glutathione S-transferase, N-terminal domain
GST_N_2              PF13409.1     70 seq1311_BIOID54303   -            215   6.7e-08   32.3   0.0   1   1   3.6e-11   1.2e-07   31.4   0.0     1    68     8    70     8    72 0.88 Glutathione S-transferase, N-terminal domain
GST_N                PF02798.15    76 seq1311_BIOID54303   -            215   6.6e-05   22.8   0.0   1   1   4.2e-08   0.00014   21.8   0.0     1    75     1    70     1    71 0.85 Glutathione S-transferase, N-terminal domain
Peptidase_U35        PF04586.12   163 seq1312_BIOID54303   -            645   4.4e-30  104.7   0.0   1   1   1.2e-33     8e-30  103.8   0.0     5   159    12   157     8   161 0.91 Caudovirus prohead protease
Phage_capsid         PF05065.8    276 seq1312_BIOID54303   -            645   1.3e-25   90.0   0.1   1   1   3.9e-29   2.7e-25   89.0   0.1     8   275   353   635   351   636 0.78 Phage capsid family
Pmp3                 PF01679.12    51 seq1313_BIOID54303   -             52   6.9e-21   73.6   7.8   1   1   5.2e-25   7.1e-21   73.5   5.4     3    49     3    49     1    51 0.95 Proteolipid membrane potential modulator
DUF3251              PF11622.3    165 seq1314_BIOID54303   -            124   4.9e-60  201.5   0.2   1   1   3.9e-64   5.3e-60  201.4   0.1    37   157     1   121     1   124 0.99 Protein of unknown function (DUF3251)
DEDD_Tnp_IS110       PF01548.12   144 seq1316_BIOID54303   -            326   4.2e-44  149.5   0.2   1   1   2.4e-47   1.7e-43  147.6   0.1     1   144     7   151     7   151 0.99 Transposase
Transposase_20       PF02371.11    87 seq1316_BIOID54303   -            326   1.1e-27   95.7   0.4   1   1     3e-31     2e-27   94.9   0.3     2    85   196   280   195   282 0.96 Transposase IS116/IS110/IS902 family
Rick_17kDa_Anti      PF05433.10    42 seq1318_BIOID54303   -            179   1.7e-11   43.4  15.7   1   1   5.1e-15   1.7e-11   43.4  10.9     2    42    73   113    72   113 0.96 Glycine zipper 2TM domain
Gly-zipper_OmpA      PF13436.1    118 seq1318_BIOID54303   -            179   5.2e-09   35.6   3.0   1   1   1.5e-12   5.2e-09   35.6   2.1     5   112    28   134    24   136 0.78 Glycine-zipper containing OmpA-like membrane domain
Gly-zipper_YMGG      PF13441.1     45 seq1318_BIOID54303   -            179   3.6e-08   32.6  12.7   1   1     1e-11   3.6e-08   32.6   8.8     2    45    69   111    68   111 0.97 YMGG-like Gly-zipper
Gly-zipper_Omp       PF13488.1     46 seq1318_BIOID54303   -            179   1.8e-05   24.1  13.8   1   1   5.3e-09   1.8e-05   24.1   9.6     2    42    73   112    72   118 0.82 Glycine zipper
Bac_DNA_binding      PF00216.16    90 seq1319_BIOID54303   -             90   3.2e-33  113.4   1.4   1   1   2.6e-37   3.6e-33  113.3   1.0     1    90     1    90     1    90 0.99 Bacterial DNA-binding protein
Amidohydro_1         PF01979.15   333 seq1320_BIOID54303   -            442   4.6e-49  167.7   0.2   1   1   9.8e-53   6.7e-49  167.2   0.1     1   333    53   375    53   375 0.96 Amidohydrolase family
Amidohydro_5         PF13594.1     68 seq1320_BIOID54303   -            442   2.6e-08   33.4   0.0   1   1     9e-12   6.2e-08   32.2   0.0     1    68    23   122    23   122 0.66 Amidohydrolase
TPR_3                PF07720.7     36 seq1321_BIOID54303   -            163   1.7e-21   75.4  16.3   1   2   4.3e-15   5.9e-11   41.8   2.9     1    36    40    73    40    73 0.98 Tetratricopeptide repeat
TPR_3                PF07720.7     36 seq1321_BIOID54303   -            163   1.7e-21   75.4  16.3   2   2   2.5e-14   3.4e-10   39.3   2.9     1    36    74   107    74   107 0.96 Tetratricopeptide repeat
SpoU_methylase       PF00588.14   142 seq1322_BIOID54303   -            229     8e-37  126.1   0.1   1   1   1.6e-40   1.1e-36  125.6   0.1     2   142    20   159    19   159 0.96 SpoU rRNA Methylase family
SpoU_methylas_C      PF12105.3     57 seq1322_BIOID54303   -            229   1.1e-25   88.7   1.7   1   1   2.2e-29   1.5e-25   88.3   0.4     1    57   163   221   163   221 0.99 SpoU, rRNA methylase, C-terminal
LysM                 PF01476.15    44 seq1324_BIOID54303   -            149     5e-13   48.5   0.0   1   1   1.4e-16   9.9e-13   47.6   0.0     1    44    99   147    99   147 0.98 LysM domain
BON                  PF04972.12    64 seq1324_BIOID54303   -            149   5.6e-09   35.5   2.7   1   1   1.2e-12   8.3e-09   34.9   1.9     2    62    29    89    28    91 0.92 BON domain
CheR                 PF01739.13   196 seq1327_BIOID54303   -            286   1.7e-62  210.0   0.0   1   1   5.1e-66   3.5e-62  209.0   0.0     1   194    92   281    92   283 0.96 CheR methyltransferase, SAM binding domain
CheR_N               PF03705.10    57 seq1327_BIOID54303   -            286   4.2e-22   77.1   1.5   1   1   2.1e-25   1.4e-21   75.4   1.0     1    56    23    78    23    79 0.98 CheR methyltransferase, all-alpha domain
DUF1481              PF07356.7    195 seq1328_BIOID54303   -            233   1.6e-70  236.4   0.6   1   1   2.6e-74   1.8e-70  236.2   0.4     1   195    44   229    44   229 0.99 Protein of unknown function (DUF1481)
LPAM_1               PF08139.7     26 seq1328_BIOID54303   -            233   8.6e-07   28.8   0.7   1   1   2.7e-10   1.9e-06   27.7   0.5     1    26     1    35     1    35 0.83 Prokaryotic membrane lipoprotein lipid attachment site
Bac_luciferase       PF00296.15   307 seq1332_BIOID54303   -            364   5.8e-69  232.4   0.4   1   1   5.2e-73   7.1e-69  232.1   0.3     1   302     2   321     2   326 0.93 Luciferase-like monooxygenase
MltA                 PF03562.12   158 seq1333_BIOID54303   -            365   3.5e-44  150.1   0.7   1   1   4.1e-46   2.8e-42  144.0   0.5     1   158   125   257   125   257 0.96 MltA specific insert domain
3D                   PF06725.6     75 seq1333_BIOID54303   -            365   1.2e-25   89.1   0.0   1   1   4.2e-29   2.9e-25   87.9   0.0     2    75   277   354   276   354 0.93 3D domain
Peptidase_U35        PF04586.12   163 seq1334_BIOID54303   -            645     2e-29  102.5   0.0   1   1   5.5e-33   3.8e-29  101.7   0.0     5   159    12   157     8   161 0.90 Caudovirus prohead protease
Phage_capsid         PF05065.8    276 seq1334_BIOID54303   -            645   3.8e-26   91.8   0.2   1   1   9.4e-30   6.4e-26   91.0   0.1     8   275   353   635   351   636 0.77 Phage capsid family
GerE                 PF00196.14    58 seq1335_BIOID54303   -            186   8.2e-06   24.9   0.9   1   1   1.3e-09   1.8e-05   23.8   0.6     8    55   131   178   126   180 0.89 Bacterial regulatory proteins, luxR family
CRISPR_assoc         PF08798.6    214 seq1336_BIOID54303   -            223   9.8e-62  208.3   0.9   1   1   8.1e-66   1.1e-61  208.2   0.6     1   214     8   219     8   219 0.99 CRISPR associated protein
SIS                  PF01380.17   131 seq1337_BIOID54303   -            347   3.1e-21   75.2   0.0   1   2   1.2e-12   1.6e-08   34.0   0.0     5   122    51   170    48   175 0.87 SIS domain
SIS                  PF01380.17   131 seq1337_BIOID54303   -            347   3.1e-21   75.2   0.0   2   2     3e-14   4.1e-10   39.2   0.0     4    87   214   299   211   305 0.93 SIS domain
Smr                  PF01713.16    83 seq1338_BIOID54303   -            183     2e-17   63.0   0.3   1   1   2.8e-21   3.8e-17   62.1   0.2     1    82    98   172    98   173 0.98 Smr domain
DUF1439              PF07273.7    152 seq1339_BIOID54303   -            253     2e-53  180.0   1.0   1   1   1.8e-57   2.5e-53  179.7   0.7     1   152    94   246    94   246 0.99 Protein of unknown function (DUF1439)
Aconitase            PF00330.15   465 seq1340_BIOID54303   -            761   1.7e-47  161.8   0.1   1   1   3.7e-51   2.5e-47  161.3   0.0    91   450   121   464    46   479 0.87 Aconitase family (aconitate hydratase)
Aconitase_C          PF00694.14   131 seq1340_BIOID54303   -            761   6.9e-06   26.0   0.0   1   1     2e-09   1.4e-05   25.0   0.0    84   129   645   691   632   693 0.89 Aconitase C-terminal domain
OEP                  PF02321.13   188 seq1341_BIOID54303   -            460     1e-51  175.1  39.3   1   2   7.3e-27     1e-22   80.5  12.6     3   188    65   247    63   247 0.97 Outer membrane efflux protein
OEP                  PF02321.13   188 seq1341_BIOID54303   -            460     1e-51  175.1  39.3   2   2   4.8e-33   6.6e-29  100.7   9.1     7   188   275   455   270   455 0.94 Outer membrane efflux protein
Flagellin_N          PF00669.15   139 seq1342_BIOID54303   -            670   3.1e-42  143.5  19.2   1   1   6.8e-46   3.1e-42  143.5  13.3     1   137     5   141     5   143 0.99 Bacterial flagellin N-terminal helical region
Flagellin_C          PF00700.16    86 seq1342_BIOID54303   -            670   6.1e-30  103.1   7.7   1   1   1.3e-33   6.1e-30  103.1   5.4     2    86   584   668   583   668 0.98 Bacterial flagellin C-terminal helical region
FliC                 PF12445.3    129 seq1342_BIOID54303   -            670   2.3e-25   89.0  26.2   1   1   5.1e-29   2.3e-25   89.0  18.1     5   129   440   574   436   574 0.90 Flagellin protein
MR_MLE_C             PF13378.1    111 seq1344_BIOID54303   -            446   3.6e-27   94.4   0.1   1   1   2.1e-30   1.4e-26   92.4   0.1     1   111   289   401   289   401 0.84 Enolase C-terminal domain-like
MR_MLE               PF01188.16    67 seq1344_BIOID54303   -            446   2.7e-10   40.5   0.0   1   1   1.3e-13   8.9e-10   38.8   0.0     4    66   222   288   219   289 0.89 Mandelate racemase / muconate lactonizing enzyme, C-terminal domain
ECH                  PF00378.15   245 seq1346_BIOID54303   -            297   1.2e-81  273.3   0.0   1   1     1e-85   1.4e-81  273.1   0.0     3   245    44   289    42   289 0.99 Enoyl-CoA hydratase/isomerase family
Fimbrial             PF00419.15   145 seq1347_BIOID54303   -            198   6.6e-15   55.4  12.3   1   1   6.7e-19   9.1e-15   55.0   8.5     1   144    35   197    35   198 0.84 Fimbrial protein
Channel_Tsx          PF03502.8    238 seq1348_BIOID54303   -            294   6.8e-68  228.8  24.1   1   1   5.7e-72   7.8e-68  228.6  16.7     2   238    32   294    31   294 0.96 Nucleoside-specific channel-forming protein, Tsx
DUF3560              PF12083.3    126 seq1349_BIOID54303   -            453   1.7e-43  147.5   7.6   1   1   1.2e-47   1.7e-43  147.5   5.3     3   126    88   212    86   212 0.98 Domain of unknown function (DUF3560)
Transgly             PF00912.17   178 seq1350_BIOID54303   -            844   6.4e-56  188.3   0.0   1   1   1.5e-59     1e-55  187.7   0.0    10   177   209   380   198   381 0.95 Transglycosylase
Transpeptidase       PF00905.17   304 seq1350_BIOID54303   -            844     1e-25   90.2   0.2   1   1   1.3e-28   8.9e-25   87.2   0.2     2   284   473   725   472   744 0.86 Penicillin binding protein transpeptidase domain
PfkB                 PF00294.19   301 seq1351_BIOID54303   -            362   1.1e-57  195.3   0.0   1   1   3.1e-61   1.4e-57  194.9   0.0     2   293    58   344    57   352 0.92 pfkB family carbohydrate kinase
HTH_24               PF13412.1     48 seq1351_BIOID54303   -            362   8.2e-11   41.0   2.4   1   1   4.9e-14   2.2e-10   39.6   1.7     1    48     1    48     1    48 0.98 Winged helix-turn-helix DNA-binding
HTH_11               PF08279.7     55 seq1351_BIOID54303   -            362   6.7e-05   22.3   0.8   1   1   4.1e-08   0.00019   20.9   0.5     1    52     4    50     4    53 0.83 HTH domain
DEAD                 PF00270.24   173 seq1352_BIOID54303   -            704   6.7e-24   84.1   0.2   1   1   3.2e-25   7.4e-22   77.5   0.0     4   169   284   445   281   449 0.80 DEAD/DEAH box helicase
Helicase_C           PF00271.26    78 seq1352_BIOID54303   -            704   6.4e-17   61.0   0.0   1   1   2.2e-18   5.1e-15   54.9   0.0     3    77   524   599   522   600 0.95 Helicase conserved C-terminal domain
ResIII               PF04851.10   184 seq1352_BIOID54303   -            704   7.9e-09   35.4   0.0   1   1   8.4e-12   1.9e-08   34.2   0.0    29   182   304   441   278   443 0.74 Type III restriction enzyme, res subunit
tRNA_anti            PF01336.20    76 seq1352_BIOID54303   -            704   6.2e-08   32.2   0.0   1   1   5.6e-11   1.3e-07   31.2   0.0     2    74    74   145    73   147 0.97 OB-fold nucleic acid binding domain
SecA_DEAD            PF07517.9    266 seq1352_BIOID54303   -            704   5.8e-07   28.9   0.0   1   1   5.5e-10   1.2e-06   27.8   0.0    95   162   305   372   238   409 0.84 SecA DEAD-like domain
SNF2_N               PF00176.18   296 seq1352_BIOID54303   -            704   7.5e-05   21.6   0.0   1   1     6e-08   0.00014   20.7   0.0    27   172   308   446   285   451 0.78 SNF2 family N-terminal domain
PALP                 PF00291.20   307 seq1353_BIOID54303   -            329   1.5e-61  208.1   0.1   1   1   1.5e-65   2.1e-61  207.7   0.0     2   307    31   307    30   307 0.82 Pyridoxal-phosphate dependent enzyme
F_bP_aldolase        PF01116.15   287 seq1355_BIOID54303   -            278     1e-88  297.0   1.4   1   1   8.5e-93   1.2e-88  296.8   1.0     3   287     3   277     1   277 0.95 Fructose-bisphosphate aldolase class-II
Glycos_transf_4      PF00953.16   159 seq1357_BIOID54303   -            367   1.1e-28   99.9  21.3   1   1   7.8e-33   1.1e-28   99.9  14.8     3   157    75   233    73   235 0.94 Glycosyl transferase family 4
Vsr                  PF03852.10    75 seq1358_BIOID54303   -            156   1.9e-34  116.9   0.1   1   1   2.3e-38   3.1e-34  116.2   0.1     1    73     2    74     2    76 0.98 DNA mismatch endonuclease Vsr
Trans_reg_C          PF00486.23    77 seq1360_BIOID54303   -            458   3.6e-12   45.9   0.0   1   1     6e-16   8.3e-12   44.7   0.0     2    77    28   101    26   101 0.93 Transcriptional regulatory protein, C terminal
PALP                 PF00291.20   307 seq1362_BIOID54303   -            397   4.9e-45  153.9   0.3   1   1   4.4e-49     6e-45  153.6   0.2     4   307    53   378    50   378 0.78 Pyridoxal-phosphate dependent enzyme
Ribonuclease_3       PF00636.21   114 seq1366_BIOID54303   -            226   5.6e-21   75.0   0.0   1   1   2.4e-24   1.6e-20   73.5   0.0     1   113    38   127    38   128 0.90 Ribonuclease III domain
dsrm                 PF00035.20    67 seq1366_BIOID54303   -            226   8.7e-15   54.9   0.0   1   1   2.1e-18   1.5e-14   54.2   0.0     1    67   156   223   156   223 0.95 Double-stranded RNA binding motif
ADH_N                PF08240.7    109 seq1367_BIOID54303   -            339   2.4e-37  126.9   1.6   1   1   6.8e-41   4.7e-37  125.9   1.1     2   109    25   131    24   131 0.98 Alcohol dehydrogenase GroES-like domain
ADH_zinc_N           PF00107.21   130 seq1367_BIOID54303   -            339   1.8e-18   66.2   0.0   1   1   5.2e-22   3.6e-18   65.2   0.0     1   129   171   297   171   298 0.97 Zinc-binding dehydrogenase
Cas_Cas1             PF01867.11   282 seq1369_BIOID54303   -            306   8.1e-20   70.9   0.0   1   2   5.6e-10   7.6e-06   25.0   0.0     6   109    21   123    15   127 0.88 CRISPR associated protein Cas1
Cas_Cas1             PF01867.11   282 seq1369_BIOID54303   -            306   8.1e-20   70.9   0.0   2   2   8.8e-16   1.2e-11   44.1   0.0   144   246   132   231   125   251 0.86 CRISPR associated protein Cas1
CheB_methylest       PF01339.12   182 seq1370_BIOID54303   -            349   2.9e-67  225.5   1.4   1   1   6.7e-71   4.6e-67  224.8   0.3     1   180   158   338   158   340 0.94 CheB methylesterase
Response_reg         PF00072.19   112 seq1370_BIOID54303   -            349   2.3e-24   85.4   0.2   1   1   8.5e-28   5.8e-24   84.1   0.2     1   101     6   108     6   117 0.92 Response regulator receiver domain
CorA                 PF01544.13   292 seq1373_BIOID54303   -            316   4.9e-56  189.7   0.4   1   1   4.4e-60     6e-56  189.5   0.2     4   292    26   312    24   312 0.95 CorA-like Mg2+ transporter protein
Pili_assembly_N      PF00345.15   122 seq1374_BIOID54303   -            230   3.2e-41  139.8   0.8   1   1   8.2e-45   5.6e-41  139.0   0.6     1   122    20   143    20   143 0.94 Gram-negative pili assembly chaperone, N-terminal domain
Pili_assembly_C      PF02753.12    68 seq1374_BIOID54303   -            230   1.7e-11   43.6   0.1   1   1   5.3e-15   3.6e-11   42.6   0.0     2    66   163   225   162   227 0.91 Gram-negative pili assembly chaperone, C-terminal domain
SymE_toxin           PF08845.5     57 seq1375_BIOID54303   -            112   9.5e-19   66.8   0.0   1   1   1.1e-22   1.5e-18   66.2   0.0     1    57    20    71    20    71 0.96 Toxin SymE, type I toxin-antitoxin system
Amidohydro_1         PF01979.15   333 seq1376_BIOID54303   -            348   1.9e-27   96.7   0.0   1   1   1.8e-31   2.4e-27   96.3   0.0     8   295    15   310    10   323 0.91 Amidohydrolase family
HlyD                 PF00529.15   306 seq1377_BIOID54303   -            385   2.4e-73  247.0  15.9   1   1   9.5e-77   3.2e-73  246.5  11.0     1   306    60   357    60   357 0.98 HlyD family secretion protein
HlyD_2               PF12700.2    328 seq1377_BIOID54303   -            385   2.6e-21   75.9   2.4   1   1   1.1e-24   3.7e-21   75.5   1.7    11   328    50   357    40   357 0.86 HlyD family secretion protein
HlyD_3               PF13437.1    105 seq1377_BIOID54303   -            385   3.8e-09   36.7   5.4   1   1   6.4e-11   2.2e-07   31.0   0.7     2   105   172   286   171   286 0.85 HlyD family secretion protein
Biotin_lipoyl_2      PF13533.1     50 seq1377_BIOID54303   -            385   3.5e-08   32.8   0.1   1   1     1e-11   3.5e-08   32.8   0.1     1    47    60   106    60   109 0.94 Biotin-lipoyl like
FAD_binding_5        PF00941.16   171 seq1378_BIOID54303   -            259   1.2e-22   80.0   0.0   1   1   2.9e-26     2e-22   79.3   0.0     4   167     4   153     1   156 0.90 FAD binding domain in molybdopterin dehydrogenase
CO_deh_flav_C        PF03450.12   103 seq1378_BIOID54303   -            259   7.3e-10   38.6   0.3   1   1   2.3e-13   1.6e-09   37.5   0.2     4   102   165   250   161   251 0.85 CO dehydrogenase flavoprotein C-terminal domain
Isochorismatase      PF00857.15   174 seq1379_BIOID54303   -            244   3.5e-42  144.1   0.0   1   1   3.6e-46   4.9e-42  143.7   0.0     1   173    32   229    32   230 0.96 Isochorismatase family
DUF1471              PF07338.8     56 seq1380_BIOID54303   -             85   8.5e-20   70.0   0.1   1   1   8.2e-24   1.1e-19   69.6   0.0     2    56    33    85    32    85 0.98 Protein of unknown function (DUF1471)
Hexapep              PF00132.19    36 seq1381_BIOID54303   -            196   2.9e-16   58.0  17.4   1   3   1.1e-09   1.5e-05   24.1   0.3     2    34    11    43    10    45 0.90 Bacterial transferase hexapeptide (six repeats)
Hexapep              PF00132.19    36 seq1381_BIOID54303   -            196   2.9e-16   58.0  17.4   2   3     1e-08   0.00014   21.0   2.3     1    30    71    99    71   100 0.94 Bacterial transferase hexapeptide (six repeats)
Hexapep              PF00132.19    36 seq1381_BIOID54303   -            196   2.9e-16   58.0  17.4   3   3   9.1e-13   1.2e-08   33.8   0.4     1    35    88   122    88   123 0.95 Bacterial transferase hexapeptide (six repeats)
AP_endonuc_2         PF01261.19   211 seq1382_BIOID54303   -            276   7.7e-32  110.1   0.0   1   1   7.1e-36   9.8e-32  109.8   0.0     1   210    19   225    19   226 0.97 Xylose isomerase-like TIM barrel
ThiF                 PF00899.16   136 seq1383_BIOID54303   -            268   3.5e-41  140.0   0.4   1   1     4e-45   5.4e-41  139.4   0.3     2   128    30   157    29   164 0.96 ThiF family
SLT                  PF01464.15   121 seq1384_BIOID54303   -            654     4e-31  106.9   0.1   1   1   5.2e-35   7.1e-31  106.1   0.0     2   116   492   606   491   611 0.95 Transglycosylase SLT domain
Polyketide_cyc       PF03364.15   130 seq1386_BIOID54303   -            158   1.1e-31  109.3   0.0   1   1   1.9e-35   1.3e-31  109.1   0.0     1   130    23   148    23   148 0.99 Polyketide cyclase / dehydrase and lipid transport
Polyketide_cyc2      PF10604.4    139 seq1386_BIOID54303   -            158   8.5e-11   42.0   0.0   1   1   1.5e-14     1e-10   41.7   0.0     1   128    14   145    14   154 0.74 Polyketide cyclase / dehydrase and lipid transport
PfkB                 PF00294.19   301 seq1387_BIOID54303   -            322   1.9e-66  224.1   0.2   1   1   3.4e-70   2.3e-66  223.8   0.1     3   297    12   306    10   310 0.93 pfkB family carbohydrate kinase
Phos_pyr_kin         PF08543.7    246 seq1387_BIOID54303   -            322   7.6e-06   25.2   0.1   1   1   1.8e-09   1.2e-05   24.5   0.0   115   226   192   292   172   308 0.79 Phosphomethylpyrimidine kinase
HATPase_c            PF02518.21   111 seq1388_BIOID54303   -            458   1.3e-27   95.6   0.6   1   1   5.7e-31   3.9e-27   94.0   0.1     2   110   346   449   345   450 0.98 Histidine kinase-, DNA gyrase B-, and HSP90-like ATPase
HisKA                PF00512.20    68 seq1388_BIOID54303   -            458   1.5e-14   53.5   0.4   1   1     8e-18   5.5e-14   51.7   0.0     2    65   238   300   237   302 0.91 His Kinase A (phospho-acceptor) domain
Pili_assembly_N      PF00345.15   122 seq1389_BIOID54303   -            245   4.3e-38  129.7   0.3   1   1   2.9e-41     2e-37  127.5   0.1     2   121    24   144    23   145 0.91 Gram-negative pili assembly chaperone, N-terminal domain
Pili_assembly_C      PF02753.12    68 seq1389_BIOID54303   -            245   6.5e-12   44.9   0.3   1   1   3.4e-15   2.3e-11   43.2   0.1     3    64   167   226   165   230 0.93 Gram-negative pili assembly chaperone, C-terminal domain
MMR_HSR1             PF01926.18   114 seq1390_BIOID54303   -            301   8.7e-22   77.1   0.1   1   1   8.9e-25   1.5e-21   76.3   0.1     2   114    11   125    10   125 0.81 50S ribosome-binding GTPase
KH_2                 PF07650.12    78 seq1390_BIOID54303   -            301   2.1e-18   65.5   0.7   1   1   3.5e-21     6e-18   64.0   0.5     1    77   209   285   209   286 0.94 KH domain
FeoB_N               PF02421.13   189 seq1390_BIOID54303   -            301   6.7e-14   51.4   0.1   1   1   5.9e-17     1e-13   50.8   0.0     3   164    11   177    10   203 0.82 Ferrous iron transport protein B
GTP_EFTU             PF00009.22   188 seq1390_BIOID54303   -            301   2.9e-10   39.7   0.7   1   1   8.2e-12   1.4e-08   34.2   0.5     6   187    11   174     9   175 0.68 Elongation factor Tu GTP binding domain
Dynamin_N            PF00350.18   168 seq1390_BIOID54303   -            301   4.4e-08   33.0   0.2   1   1   2.8e-08   4.8e-05   23.0   0.1     1    35    11    45    11    57 0.84 Dynamin family
AIG1                 PF04548.11   212 seq1390_BIOID54303   -            301   5.1e-07   28.9   0.0   1   1   5.3e-10     9e-07   28.0   0.0     3   108    11   113    10   117 0.74 AIG1 family
PduV-EutP            PF10662.4    143 seq1390_BIOID54303   -            301     1e-06   28.1   0.3   1   1   7.9e-09   1.3e-05   24.5   0.2     4   141    11   169     9   171 0.72 Ethanolamine utilisation - propanediol utilisation
Miro                 PF08477.8    119 seq1390_BIOID54303   -            301   1.8e-05   25.0   0.0   1   1   2.9e-08   4.9e-05   23.6   0.0     2   119    11   127    11   127 0.64 Miro-like protein
ADH_N                PF08240.7    109 seq1392_BIOID54303   -            353   1.2e-27   95.7   1.0   1   1   7.2e-31     2e-27   95.0   0.7     1   109    42   152    42   152 0.96 Alcohol dehydrogenase GroES-like domain
ADH_zinc_N           PF00107.21   130 seq1392_BIOID54303   -            353   1.9e-22   79.1   0.0   1   1   1.1e-25   2.9e-22   78.5   0.0     1   129   193   315   193   316 0.98 Zinc-binding dehydrogenase
ADH_zinc_N_2         PF13602.1    127 seq1392_BIOID54303   -            353   4.8e-08   33.8   0.0   1   1     3e-11   8.1e-08   33.0   0.0     1   127   225   349   225   349 0.73 Zinc-binding dehydrogenase
AlaDh_PNT_C          PF01262.16   168 seq1392_BIOID54303   -            353   2.1e-05   24.0   0.0   1   1   1.4e-08   3.8e-05   23.1   0.0    21    74   184   237   175   253 0.89 Alanine dehydrogenase/PNT, C-terminal domain
CusF_Ec              PF11604.3     70 seq1393_BIOID54303   -            110   2.2e-21   75.3   0.2   1   1   2.1e-25   2.9e-21   74.9   0.1     1    62    42   102    42   110 0.92 Copper binding periplasmic protein CusF
Wzz                  PF02706.10   152 seq1395_BIOID54303   -            348   6.2e-15   55.2   2.0   1   1   9.9e-19   1.4e-14   54.1   1.4     1   113    15   188    15   246 0.69 Chain length determinant protein
AFG1_ATPase          PF03969.11   362 seq1397_BIOID54303   -            375    1e-165  550.7   0.1   1   1  8.7e-170  1.2e-165  550.6   0.1     2   362     5   371     4   371 0.99 AFG1-like ATPase
DUF4236              PF14020.1     55 seq1398_BIOID54303   -            402   6.7e-23   80.4   6.0   1   1   6.1e-27   8.4e-23   80.1   3.3     1    55     3    57     3    57 0.99 Protein of unknown function (DUF4236)
Usher                PF00577.15   552 seq1399_BIOID54303   -            830  1.9e-169  564.8  22.8   1   1  5.7e-173  2.6e-169  564.3  15.8     1   552   181   750   181   750 0.98 Type VII secretion system (T7SS), usher protein
PapC_N               PF13954.1    146 seq1399_BIOID54303   -            830   9.4e-26   90.0   0.0   1   1   3.7e-29   1.7e-25   89.1   0.0     2   144    26   163    25   165 0.94 PapC N-terminal domain
PapC_C               PF13953.1     68 seq1399_BIOID54303   -            830     9e-13   47.5   0.0   1   1   2.4e-15   1.1e-11   44.0   0.0     2    60   761   816   760   820 0.95 PapC C-terminal domain
Aminotran_1_2        PF00155.16   363 seq1400_BIOID54303   -            470   6.1e-37  127.2   0.0   1   1   1.8e-40   8.2e-37  126.8   0.0    21   363   122   461   105   461 0.83 Aminotransferase class I and II
GntR                 PF00392.16    64 seq1400_BIOID54303   -            470   3.3e-16   58.3   0.1   1   1   1.6e-19   7.4e-16   57.2   0.1     2    64     4    66     3    66 0.98 Bacterial regulatory proteins, gntR family
Aminotran_MocR       PF12897.2    425 seq1400_BIOID54303   -            470   1.4e-05   23.7   0.0   1   1   1.8e-08     8e-05   21.2   0.0   128   217   196   284   161   296 0.87 Alanine-glyoxylate amino-transferase
Cas_Cas2CT1978       PF09707.5     86 seq1401_BIOID54303   -             97   3.5e-40  135.7   0.3   1   1   2.9e-44     4e-40  135.5   0.2     1    86     3    88     3    88 0.99 CRISPR-associated protein (Cas_Cas2CT1978)
Methyltransf_26      PF13659.1    117 seq1402_BIOID54303   -            187   7.3e-12   45.2   0.1   1   1   3.5e-15   1.2e-11   44.5   0.0     2   114    52   147    51   150 0.90 Methyltransferase domain
Methyltransf_18      PF12847.2    112 seq1402_BIOID54303   -            187   7.9e-09   35.9   0.0   1   1   4.7e-12   1.6e-08   34.9   0.0     4   109    53   146    50   148 0.89 Methyltransferase domain
RrnaAD               PF00398.15   262 seq1402_BIOID54303   -            187   4.4e-07   29.0   0.0   1   1   1.6e-10   5.6e-07   28.7   0.0     9   113    29   128    24   148 0.89 Ribosomal RNA adenine dimethylase
MTS                  PF05175.9    170 seq1402_BIOID54303   -            187     7e-07   28.6   0.0   1   1   2.8e-10   9.5e-07   28.2   0.0    31   141    50   149    41   166 0.84 Methyltransferase small domain
Sod_Cu               PF00080.15   142 seq1403_BIOID54303   -            219   1.2e-30  106.4   0.2   1   1   1.1e-34   1.5e-30  106.1   0.1     9   142    77   218    59   218 0.90 Copper/zinc superoxide dismutase (SODC)
Ub-RnfH              PF03658.9     84 seq1404_BIOID54303   -            102   2.1e-38  129.9   0.1   1   1   1.8e-42   2.5e-38  129.7   0.1     1    84    11    94    11    94 0.99 RnfH family Ubiquitin
Phage_portal         PF04860.7    347 seq1405_BIOID54303   -            454   5.1e-86  288.3   0.0   1   1   4.5e-90   6.1e-86  288.1   0.0     4   347    39   382    36   382 0.95 Phage portal protein
Trp_syntA            PF00290.15   259 seq1406_BIOID54303   -            268  5.3e-100  333.0   0.0   1   1  4.4e-104    6e-100  332.8   0.0     1   258     8   266     8   267 0.99 Tryptophan synthase alpha chain
Ribonuc_L-PSP        PF01042.16   121 seq1408_BIOID54303   -            128   2.4e-32  111.1   0.0   1   1   2.1e-36   2.9e-32  110.8   0.0     4   120    13   125    10   126 0.97 Endoribonuclease L-PSP
Ald_Xan_dh_C2        PF02738.13   543 seq1409_BIOID54303   -            958  3.7e-189  629.4   0.0   1   1  1.1e-192  5.2e-189  628.9   0.0    17   543   363   895   351   895 0.98 Molybdopterin-binding domain of aldehyde dehydrogenase
Ald_Xan_dh_C         PF01315.17   111 seq1409_BIOID54303   -            958   4.4e-31  107.1   0.0   1   1     2e-34   8.9e-31  106.1   0.0     2   111   187   298   186   298 0.96 Aldehyde oxidase and xanthine dehydrogenase, a/b hammerhead domain
Fer2_2               PF01799.15    75 seq1409_BIOID54303   -            958   7.6e-14   51.2   0.0   1   1   4.6e-17   2.1e-13   49.8   0.0     1    73    73   145    73   147 0.97 [2Fe-2S] binding domain
Response_reg         PF00072.19   112 seq1410_BIOID54303   -            129   2.4e-31  107.8   0.0   1   1     2e-35   2.8e-31  107.7   0.0     2   111     9   120     8   121 0.98 Response regulator receiver domain
Phos_pyr_kin         PF08543.7    246 seq1411_BIOID54303   -            283   3.1e-26   91.9   0.0   1   1   1.3e-29   8.8e-26   90.4   0.0    60   234    88   266    66   275 0.90 Phosphomethylpyrimidine kinase
PfkB                 PF00294.19   301 seq1411_BIOID54303   -            283   3.2e-16   59.2   0.0   1   1     6e-20   4.1e-16   58.8   0.0   137   281    96   256    38   263 0.84 pfkB family carbohydrate kinase
HlyD_2               PF12700.2    328 seq1412_BIOID54303   -            407   1.7e-14   53.6   0.0   1   1   1.4e-17   9.7e-14   51.1   0.0   136   327   187   378    98   379 0.78 HlyD family secretion protein
HlyD_3               PF13437.1    105 seq1412_BIOID54303   -            407   1.6e-13   50.8   0.2   1   1     2e-14   1.4e-10   41.3   0.0     1   105   209   310   209   310 0.96 HlyD family secretion protein
PfkB                 PF00294.19   301 seq1414_BIOID54303   -            261   2.1e-37  128.7   0.1   1   1   2.1e-41   2.9e-37  128.2   0.1    34   294    22   260    11   261 0.87 pfkB family carbohydrate kinase
DUF808               PF05661.7    295 seq1415_BIOID54303   -            305  2.1e-134  446.8  16.4   1   1  1.8e-138  2.5e-134  446.6  11.4     1   293     3   292     3   294 0.95 Protein of unknown function (DUF808)
DinI                 PF06183.8     65 seq1419_BIOID54303   -             81   1.7e-29  101.4   0.1   1   1   1.8e-33   2.5e-29  100.9   0.0     1    65    13    79    13    79 0.98 DinI-like family
HTH_Tnp_1            PF01527.15    76 seq1420_BIOID54303   -            215   2.6e-20   72.0   0.0   1   1   1.2e-23   5.3e-20   71.0   0.0     2    69    91   162    90   169 0.87 Transposase
UPF0231              PF06062.6    121 seq1421_BIOID54303   -            136   2.9e-41  140.0   2.4   1   1   2.4e-45   3.3e-41  139.8   1.6     1   121    17   134    17   134 0.99 Uncharacterised protein family (UPF0231)
ACR_tran             PF00873.14  1021 seq1422_BIOID54303   -           1037         0 1418.0  26.3   1   1         0         0 1417.8  18.3     1  1020     1  1027     1  1028 1.00 AcrB/AcrD/AcrF family
MMPL                 PF03176.10   333 seq1422_BIOID54303   -           1037   1.2e-06   27.3  11.3   1   1   2.7e-10   1.2e-06   27.3   7.8   139   305   334   499   288   523 0.84 MMPL family
Abhydrolase_6        PF12697.2    228 seq1423_BIOID54303   -            266   1.2e-35  123.3   4.3   1   1   3.1e-39   1.4e-35  123.1   3.0     1   227    16   249    16   250 0.79 Alpha/beta hydrolase family
Abhydrolase_1        PF00561.15   230 seq1423_BIOID54303   -            266   5.1e-17   62.0   0.3   1   1   1.1e-18   4.8e-15   55.6   0.2     1   228    40   251    40   253 0.79 alpha/beta hydrolase fold
Abhydrolase_5        PF12695.2    142 seq1423_BIOID54303   -            266   2.7e-16   59.5   1.5   1   1   2.8e-19   1.3e-15   57.3   1.0     1   141    15   237    15   238 0.74 Alpha/beta hydrolase family
Phage_portal         PF04860.7    347 seq1424_BIOID54303   -            454   1.2e-86  290.4   0.0   1   1   1.1e-90   1.4e-86  290.1   0.0     4   347    39   382    36   382 0.96 Phage portal protein
PTSIIB_sorb          PF03830.10   151 seq1425_BIOID54303   -            323   1.5e-58  196.8   1.4   1   1   3.3e-62   2.2e-58  196.2   1.0     2   149   164   311   163   313 0.99 PTS system sorbose subfamily IIB component
EIIA-man             PF03610.11   116 seq1425_BIOID54303   -            323   2.6e-35  120.8   0.1   1   1   9.9e-39   6.8e-35  119.5   0.0     1   114     4   117     4   119 0.98 PTS system fructose IIA component
CheZ                 PF04344.8    214 seq1428_BIOID54303   -            214   7.9e-76  254.3   5.4   1   1   6.7e-80   9.1e-76  254.1   3.8     3   214    16   214    14   214 0.95 Chemotaxis phosphatase, CheZ
Aldo_ket_red         PF00248.16   283 seq1429_BIOID54303   -            326   2.7e-67  226.4   0.0   1   1   2.2e-71   3.1e-67  226.2   0.0     1   281    15   320    15   322 0.95 Aldo/keto reductase family
RecO_N               PF11967.3     80 seq1433_BIOID54303   -            242   4.6e-24   83.9   0.0   1   1   1.1e-27   7.7e-24   83.2   0.0     5    78     4    76     1    78 0.95 Recombination protein O N terminal
RecO_C               PF02565.10   118 seq1433_BIOID54303   -            242   8.8e-21   73.8   0.0   1   1   1.7e-24   1.2e-20   73.4   0.0     3   118    82   226    80   226 0.91 Recombination protein O C terminal
Glutaredoxin         PF00462.19    60 seq1434_BIOID54303   -             90     1e-14   54.1   0.1   1   1     2e-18   1.4e-14   53.6   0.0     2    60     9    74     8    74 0.90 Glutaredoxin
DUF836               PF05768.9     81 seq1434_BIOID54303   -             90   1.5e-05   25.0   0.0   1   1   2.6e-09   1.8e-05   24.7   0.0     3    57     9    71     7    86 0.77 Glutaredoxin-like domain (DUF836)
SLT                  PF01464.15   121 seq1435_BIOID54303   -            167   1.4e-30  105.1   0.1   1   1   1.2e-34   1.6e-30  104.9   0.1     2   118    28   150    27   153 0.95 Transglycosylase SLT domain
Fimbrial             PF00419.15   145 seq1436_BIOID54303   -            263   2.2e-13   50.5   0.1   1   1   2.4e-17   3.2e-13   49.9   0.1     8   145   123   263   112   263 0.88 Fimbrial protein
Sigma70_r3           PF04539.11    78 seq1437_BIOID54303   -            239   9.3e-20   70.1   1.5   1   1   5.4e-23   1.8e-19   69.2   0.4     2    72    96   166    95   171 0.95 Sigma-70 region 3
Sigma70_r4           PF04545.11    50 seq1437_BIOID54303   -            239     7e-18   63.5   4.4   1   1   1.1e-20   3.6e-17   61.2   1.0     1    49   185   233   185   234 0.98 Sigma-70, region 4
Sigma70_r2           PF04542.9     71 seq1437_BIOID54303   -            239   2.2e-17   62.2   0.5   1   1   1.4e-20   4.7e-17   61.2   0.3     1    70    16    88    16    89 0.98 Sigma-70 region 2
Sigma70_r4_2         PF08281.7     54 seq1437_BIOID54303   -            239   3.7e-10   38.9   2.9   1   1   6.9e-13   2.4e-09   36.4   0.9     1    54   179   232   179   232 0.98 Sigma-70, region 4
BssS                 PF13991.1     73 seq1439_BIOID54303   -             85   3.8e-34  116.1   0.0   1   1   3.1e-38   4.3e-34  115.9   0.0     1    72    12    83    12    84 0.98 BssS protein family
Sigma54_activat      PF00158.21   168 seq1440_BIOID54303   -            441   1.1e-72  242.8   0.1   1   1   6.6e-76   1.8e-72  242.1   0.1     1   168   141   308   141   308 0.99 Sigma-54 interaction domain
Response_reg         PF00072.19   112 seq1440_BIOID54303   -            441   7.3e-30  103.1   0.2   1   1   5.4e-33   1.5e-29  102.1   0.1     1   111     8   117     8   118 0.98 Response regulator receiver domain
HTH_8                PF02954.14    42 seq1440_BIOID54303   -            441     2e-14   52.7   0.6   1   1   7.2e-18     2e-14   52.7   0.4     3    39   403   439   401   441 0.93 Bacterial regulatory protein, Fis family
AAA_5                PF07728.9    139 seq1440_BIOID54303   -            441   1.3e-07   31.2   0.0   1   1   9.7e-11   2.7e-07   30.3   0.0     2   123   165   283   164   301 0.84 AAA domain (dynein-related subfamily)
AAA                  PF00004.24   132 seq1440_BIOID54303   -            441   1.6e-05   24.9   0.0   1   1   1.2e-08   3.4e-05   23.9   0.0     1   126   165   296   165   302 0.72 ATPase family associated with various cellular activities (AAA)
Epimerase_2          PF02350.14   346 seq1442_BIOID54303   -            376  1.2e-126  422.0   0.0   1   1    1e-130  1.4e-126  421.8   0.0     2   346    22   370    21   370 0.97 UDP-N-acetylglucosamine 2-epimerase
DUF853               PF05872.7    504 seq1443_BIOID54303   -            500  1.5e-251  835.0   0.2   1   1  9.9e-255  1.7e-251  834.8   0.1     3   504     5   500     3   500 0.98 Bacterial protein of unknown function (DUF853)
AAA_10               PF12846.2    328 seq1443_BIOID54303   -            500   2.2e-20   73.0   0.0   1   2   2.1e-10   3.7e-07   29.6   0.0     1    47    23    69    23   115 0.95 AAA-like domain
AAA_10               PF12846.2    328 seq1443_BIOID54303   -            500   2.2e-20   73.0   0.0   2   2   5.6e-14   9.5e-11   41.3   0.0   245   307   255   319   222   341 0.79 AAA-like domain
TrwB_AAD_bind        PF10412.4    386 seq1443_BIOID54303   -            500   9.3e-08   30.9   0.2   1   1   3.1e-08   5.4e-05   21.8   0.1    14    56    22    64    14    77 0.93 Type IV secretion-system coupling protein DNA-binding domain
FtsK_SpoIIIE         PF01580.13   205 seq1443_BIOID54303   -            500   7.1e-07   28.7   0.0   1   1     3e-09   5.1e-06   26.0   0.0    35    83    18    63     7    75 0.85 FtsK/SpoIIIE family
DUF87                PF01935.12   229 seq1443_BIOID54303   -            500   2.3e-06   27.4   0.0   1   1   2.7e-09   4.6e-06   26.5   0.0    20   124    20   135    12   230 0.73 Domain of unknown function DUF87
TnpB_IS66            PF05717.8    108 seq1444_BIOID54303   -            115   5.2e-43  144.7   0.0   1   1   4.2e-47   5.7e-43  144.6   0.0     2   107     7   110     6   111 0.96 IS66 Orf2 like protein
UTRA                 PF07702.8    141 seq1447_BIOID54303   -            265     2e-32  111.6   0.0   1   1   9.8e-36   4.5e-32  110.5   0.0     1   140   118   256   118   257 0.99 UTRA domain
GntR                 PF00392.16    64 seq1447_BIOID54303   -            265   8.6e-24   82.6   0.0   1   1   2.9e-27   1.3e-23   82.0   0.0     1    64    34    97    34    97 0.99 Bacterial regulatory proteins, gntR family
HTH_DeoR             PF08220.7     57 seq1447_BIOID54303   -            265   7.6e-05   22.0   0.0   1   1   3.8e-08   0.00017   20.9   0.0    18    54    61    97    46   100 0.88 DeoR-like helix-turn-helix domain
KGG                  PF10685.4     23 seq1450_BIOID54303   -             59     5e-20   70.8  18.4   1   2   2.5e-14   3.4e-10   39.4   4.3     1    23    10    31    10    31 0.98 Stress-induced bacterial acidophilic repeat motif
KGG                  PF10685.4     23 seq1450_BIOID54303   -             59     5e-20   70.8  18.4   2   2   1.1e-13   1.4e-09   37.4   3.0     1    23    32    53    32    53 0.98 Stress-induced bacterial acidophilic repeat motif
Ribosomal_L13        PF00572.13   128 seq1451_BIOID54303   -            142   4.3e-55  185.0   0.3   1   1   3.6e-59   4.9e-55  184.9   0.2     1   127    15   141    15   142 0.99 Ribosomal protein L13
Nitroreductase       PF00881.19   165 seq1452_BIOID54303   -            196   1.3e-16   60.7   0.0   1   1   1.1e-20   1.5e-16   60.4   0.0     5   165    18   174    14   174 0.89 Nitroreductase family
DUF2158              PF09926.4     53 seq1453_BIOID54303   -             60   8.5e-19   66.6   0.4   1   1   7.3e-23     1e-18   66.3   0.3     1    53     3    49     3    49 0.98 Uncharacterized small protein (DUF2158)
SpoVR                PF04293.8    427 seq1454_BIOID54303   -            510  2.9e-200  665.0   7.2   1   1  2.5e-204  3.4e-200  664.7   5.0     2   427    18   453    17   453 0.98 SpoVR like protein
Response_reg         PF00072.19   112 seq1455_BIOID54303   -            225   2.6e-30  104.5   0.5   1   1   1.2e-33     4e-30  103.9   0.3     1   112    19   131    19   131 0.99 Response regulator receiver domain
GerE                 PF00196.14    58 seq1455_BIOID54303   -            225   4.5e-25   86.6   0.5   1   1   2.7e-28   9.3e-25   85.6   0.4     2    57   162   217   161   218 0.96 Bacterial regulatory proteins, luxR family
Sigma70_r4_2         PF08281.7     54 seq1455_BIOID54303   -            225   1.6e-07   30.5   0.1   1   1   8.7e-11     3e-07   29.6   0.0    25    54   177   206   164   206 0.93 Sigma-70, region 4
HTH_24               PF13412.1     48 seq1455_BIOID54303   -            225   1.8e-05   23.8   1.1   1   1   1.9e-08   6.6e-05   22.1   0.3     6    43   169   204   164   205 0.80 Winged helix-turn-helix DNA-binding
PdxJ                 PF03740.8    239 seq1456_BIOID54303   -            247  7.4e-106  352.5   4.5   1   1  6.3e-110  8.6e-106  352.3   3.1     2   237     9   242     8   244 0.99 Pyridoxal phosphate biosynthesis protein PdxJ
SSB                  PF00436.20   104 seq1457_BIOID54303   -            175   4.4e-39  132.4   0.4   1   1   4.5e-43   6.1e-39  131.9   0.3     1   101     6   109     6   112 0.96 Single-strand binding protein family
CBM_5_12             PF02839.9     41 seq1458_BIOID54303   -            407   7.1e-06   25.4   1.8   1   1   1.1e-09   1.5e-05   24.3   0.4     4    41   356   393   353   393 0.86 Carbohydrate binding domain
Bac_export_2         PF01312.14   343 seq1460_BIOID54303   -            382  6.4e-133  442.7   0.0   1   1  5.5e-137  7.5e-133  442.5   0.0     2   343     5   347     4   347 0.99 FlhB HrpN YscU SpaS Family
TonB_dep_Rec         PF00593.19   276 seq1461_BIOID54303   -            747   7.5e-28   98.1  10.1   1   1   1.1e-31   7.5e-28   98.1   7.0     1   276   510   746   510   746 0.98 TonB dependent receptor
Plug                 PF07715.10   108 seq1461_BIOID54303   -            747     2e-21   76.2   0.1   1   1   6.6e-25   4.5e-21   75.0   0.1     2   107    76   180    75   181 0.94 TonB-dependent Receptor Plug Domain
ACR_tran             PF00873.14  1021 seq1462_BIOID54303   -           1047  7.8e-239  794.8   1.5   1   1  7.2e-243  9.8e-239  794.5   1.0     2  1019     6  1037     2  1039 0.98 AcrB/AcrD/AcrF family
DDE_Tnp_IS66         PF03050.9    271 seq1463_BIOID54303   -            523  1.2e-102  342.6   0.3   1   1  3.5e-106  1.2e-102  342.6   0.2     1   270   186   472   186   473 0.99 Transposase IS66 family
DDE_Tnp_IS66_C       PF13817.1     39 seq1463_BIOID54303   -            523   3.3e-19   68.4   0.4   1   1   3.6e-22   1.2e-18   66.6   0.3     1    39   479   517   479   517 0.98 IS66 C-terminal element
HTH_Tnp_IS66         PF13005.2     59 seq1463_BIOID54303   -            523   8.8e-17   60.5   7.9   1   1   5.5e-20   1.9e-16   59.5   5.5     2    59   125   180   124   180 0.98 putative Helix-turn-helix domain of transposase IS66
LZ_Tnp_IS66          PF13007.2     78 seq1463_BIOID54303   -            523   1.5e-12   47.8   7.7   1   1   1.2e-15     4e-12   46.5   5.3     2    77    46   121    45   122 0.83 Transposase C of IS166 homeodomain
DUF892               PF05974.7    159 seq1464_BIOID54303   -            173   2.5e-56  189.7  14.6   1   1   2.1e-60   2.9e-56  189.5  10.1     1   159    12   170    12   170 0.98 Domain of unknown function (DUF892)
Phage_integr_N       PF02899.12    84 seq1465_BIOID54303   -            183   3.9e-14   52.4   0.1   1   1     8e-17   1.1e-12   47.8   0.0     2    81   102   176   101   178 0.93 Phage integrase, N-terminal SAM-like domain
AmoA                 PF05145.7    318 seq1466_BIOID54303   -            374  5.9e-115  383.5  33.9   1   1  6.2e-119  8.4e-115  383.0  23.5     1   317    55   369    55   370 0.99 Putative ammonia monooxygenase
EII-Sor              PF03609.9    237 seq1469_BIOID54303   -            266   7.1e-89  297.0  38.7   1   1   5.9e-93     8e-89  296.8  26.8     1   237     1   238     1   238 1.00 PTS system sorbose-specific iic component
Trp_repressor        PF01371.14    88 seq1470_BIOID54303   -            108   3.8e-31  106.7   0.1   1   1   3.3e-35   4.5e-31  106.4   0.0     1    87    17   103    17   104 0.98 Trp repressor protein
Asp-Al_Ex            PF06826.7    169 seq1471_BIOID54303   -            561   3.3e-83  277.1  49.2   1   2   1.1e-44   7.2e-41  139.3  10.5     2   168    17   182    16   183 0.98 Predicted Permease Membrane Region
Asp-Al_Ex            PF06826.7    169 seq1471_BIOID54303   -            561   3.3e-83  277.1  49.2   2   2   3.9e-46   2.7e-42  144.0  18.1     1   169   385   555   385   555 0.99 Predicted Permease Membrane Region
TrkA_C               PF02080.16    71 seq1471_BIOID54303   -            561   1.8e-24   84.9   0.4   1   2   1.3e-15   8.9e-12   44.3   0.0    12    68   228   284   218   287 0.93 TrkA-C domain
TrkA_C               PF02080.16    71 seq1471_BIOID54303   -            561   1.8e-24   84.9   0.4   2   2   8.2e-14   5.6e-10   38.5   0.2     2    71   304   372   303   372 0.91 TrkA-C domain
HTH_1                PF00126.22    60 seq1472_BIOID54303   -            373   2.8e-18   65.2   0.0   1   1   7.7e-22   5.3e-18   64.3   0.0     1    58    83   140    83   141 0.97 Bacterial regulatory helix-turn-helix protein, lysR family
LysR_substrate       PF03466.15   209 seq1472_BIOID54303   -            373   3.4e-16   58.8   0.0   1   1   8.1e-20   5.6e-16   58.1   0.0    32   205   197   368   175   372 0.89 LysR substrate binding domain
CorA                 PF01544.13   292 seq1473_BIOID54303   -             67   1.3e-12   47.2   2.7   1   1   1.2e-16   1.6e-12   46.9   1.8   246   292    20    63    18    63 0.95 CorA-like Mg2+ transporter protein
DeoRC                PF00455.17   162 seq1474_BIOID54303   -            252   2.3e-49  166.9   1.7   1   1   7.9e-53   3.6e-49  166.3   1.2     3   161    76   233    74   234 0.98 DeoR C terminal sensor domain
HTH_DeoR             PF08220.7     57 seq1474_BIOID54303   -            252   8.1e-18   63.6   0.1   1   1   4.9e-21   2.2e-17   62.2   0.1     1    55     6    60     6    62 0.98 DeoR-like helix-turn-helix domain
HTH_11               PF08279.7     55 seq1474_BIOID54303   -            252   1.1e-05   24.8   1.2   1   1   5.3e-09   2.4e-05   23.7   0.1     3    44     8    48     6    52 0.86 HTH domain
GGDEF                PF00990.16   161 seq1475_BIOID54303   -            564   6.7e-47  158.9   0.0   1   1   8.5e-51   1.2e-46  158.1   0.0     1   161   398   557   398   557 0.97 GGDEF domain
Ribosomal_S9         PF00380.14   121 seq1477_BIOID54303   -            130   1.4e-47  160.8   2.1   1   1   1.1e-51   1.5e-47  160.6   1.5     1   121    10   130    10   130 1.00 Ribosomal protein S9/S16
CBM_5_12             PF02839.9     41 seq1481_BIOID54303   -            353   4.5e-07   29.2   2.5   1   1   9.3e-10   1.3e-05   24.5   0.4     4    41   302   339   299   339 0.86 Carbohydrate binding domain
Flavin_Reduct        PF01613.13   154 seq1483_BIOID54303   -            164   1.3e-31  109.4   0.2   1   1   1.1e-35   1.5e-31  109.2   0.2     1   153    13   159    13   160 0.94 Flavin reductase like domain
DUF905               PF06006.7     71 seq1484_BIOID54303   -             77   7.2e-37  124.4   0.2   1   1   5.9e-41     8e-37  124.3   0.2     2    71     9    77     8    77 0.96 Bacterial protein of unknown function (DUF905)
DUF892               PF05974.7    159 seq1487_BIOID54303   -            168   6.7e-47  159.1   0.3   1   1   5.5e-51   7.5e-47  158.9   0.2     4   157     5   155     2   157 0.98 Domain of unknown function (DUF892)
ACPS                 PF01648.15   113 seq1488_BIOID54303   -            126   6.1e-21   74.3   0.0   1   1     5e-25   6.8e-21   74.1   0.0     1   113     5   122     5   122 0.96 4'-phosphopantetheinyl transferase superfamily
UDPG_MGDP_dh_N       PF03721.9    185 seq1489_BIOID54303   -            420   3.6e-61  205.6   0.2   1   1     1e-62   3.5e-59  199.2   0.0     2   183     5   189     4   191 0.96 UDP-glucose/GDP-mannose dehydrogenase family, NAD binding domain
UDPG_MGDP_dh         PF00984.14    96 seq1489_BIOID54303   -            420     4e-30  103.7   0.0   1   1   2.3e-33     8e-30  102.7   0.0     2    93   206   292   205   296 0.88 UDP-glucose/GDP-mannose dehydrogenase family, central domain
UDPG_MGDP_dh_C       PF03720.10   106 seq1489_BIOID54303   -            420   7.4e-19   67.7   0.0   1   1   5.7e-22   1.9e-18   66.4   0.0     1   104   324   419   324   420 0.91 UDP-glucose/GDP-mannose dehydrogenase family, UDP binding domain
NAD_binding_2        PF03446.10   162 seq1489_BIOID54303   -            420     7e-07   29.1   0.1   1   1   2.1e-09   7.1e-06   25.8   0.0     2   110     4   136     3   141 0.76 NAD binding domain of 6-phosphogluconate dehydrogenase
SBP_bac_3            PF00497.15   225 seq1490_BIOID54303   -            285   4.4e-72  241.8   0.7   1   1   3.8e-76   5.3e-72  241.6   0.5     2   224    63   280    62   281 0.97 Bacterial extracellular solute-binding proteins, family 3
DUF903               PF06004.7     50 seq1491_BIOID54303   -             76     8e-26   89.2   3.9   1   1   6.9e-30   9.4e-26   88.9   2.7     1    50    25    74    25    74 0.98 Bacterial protein of unknown function (DUF903)
ParBc                PF02195.13    90 seq1492_BIOID54303   -            220   4.1e-22   77.9   0.0   1   1   6.2e-26   8.4e-22   76.9   0.0     1    89    36   131    36   132 0.97 ParB-like nuclease domain
cNMP_binding         PF00027.24    91 seq1493_BIOID54303   -            232   1.2e-13   50.5   0.0   1   1   1.5e-17     2e-13   49.8   0.0     3    83    35   115    33   121 0.95 Cyclic nucleotide-binding domain
PAPS_reduct          PF01507.14   174 seq1494_BIOID54303   -            302   8.7e-67  224.1   0.0   1   1   7.6e-71     1e-66  223.9   0.0     1   174    29   257    29   257 0.99 Phosphoadenosine phosphosulfate reductase family
EIID-AGA             PF03613.9    264 seq1495_BIOID54303   -            283  1.4e-114  381.3   0.8   1   1  1.2e-118  1.6e-114  381.2   0.6     1   264    11   281    11   281 0.99 PTS system mannose/fructose/sorbose family IID component
Xan_ur_permease      PF00860.15   389 seq1496_BIOID54303   -            442  1.5e-104  349.5  54.4   1   1  1.1e-108  1.5e-104  349.5  37.7     2   386    31   401    30   404 0.97 Permease family
Fimbrial             PF00419.15   145 seq1497_BIOID54303   -            354   1.4e-13   51.2   0.4   1   1   9.9e-18   1.4e-13   51.2   0.3     7   144   196   353   191   354 0.80 Fimbrial protein
DUF2770              PF10968.3     36 seq1499_BIOID54303   -             46   1.8e-20   72.2  13.8   1   1   1.6e-24   2.1e-20   71.9   9.6     1    36    10    45    10    45 0.99 Protein of unknown function (DUF2770)
MFS_1                PF07690.11   354 seq1500_BIOID54303   -            475   7.3e-36  123.5  61.3   1   1   3.4e-38   2.3e-34  118.5  33.6     5   354    54   426    47   426 0.84 Major Facilitator Superfamily
Sugar_tr             PF00083.19   451 seq1500_BIOID54303   -            475   8.6e-35  120.0  38.8   1   1   1.5e-38     1e-34  119.7  26.9    45   450    79   474    43   475 0.85 Sugar (and other) transporter
GST_N_3              PF13417.1     75 seq1502_BIOID54303   -            212     2e-20   72.6   0.1   1   1   1.4e-23   3.8e-20   71.7   0.0     1    75    13    87    13    87 0.98 Glutathione S-transferase, N-terminal domain
GST_N                PF02798.15    76 seq1502_BIOID54303   -            212     2e-17   62.9   0.0   1   1   4.2e-20   1.1e-16   60.5   0.0     2    76    10    81     9    81 0.95 Glutathione S-transferase, N-terminal domain
GST_N_2              PF13409.1     70 seq1502_BIOID54303   -            212   4.3e-14   52.1   0.1   1   1   3.6e-17   9.8e-14   51.0   0.0     4    69    21    81    19    82 0.93 Glutathione S-transferase, N-terminal domain
GST_C                PF00043.20    95 seq1502_BIOID54303   -            212     6e-11   42.0   0.0   1   1   3.3e-14     9e-11   41.5   0.0     2    95   102   194   101   194 0.93 Glutathione S-transferase, C-terminal domain
GST_C_2              PF13410.1     69 seq1502_BIOID54303   -            212   3.1e-09   36.4   0.0   1   1   2.4e-12   6.6e-09   35.4   0.0     3    53   124   174   109   189 0.85 Glutathione S-transferase, C-terminal domain
FHIPEP               PF00771.15   658 seq1503_BIOID54303   -            692  3.1e-271  901.3   4.2   1   1  2.6e-275  3.6e-271  901.1   2.9     2   657    31   682    30   683 0.98 FHIPEP family
His_Phos_1           PF00300.17   158 seq1504_BIOID54303   -            215   1.1e-38  132.7   0.2   1   1   9.5e-43   1.3e-38  132.4   0.1     1   157     3   156     3   157 0.91 Histidine phosphatase superfamily (branch 1)
Phage_connect_1      PF05135.8    102 seq1505_BIOID54303   -            108   2.6e-08   33.7   0.0   1   1   2.4e-12   3.3e-08   33.4   0.0     1    94     1    97     1   103 0.84 Phage gp6-like head-tail connector protein
DDE_Tnp_IS66         PF03050.9    271 seq1506_BIOID54303   -            285   5.9e-29  101.0   0.6   1   1   2.2e-32   9.8e-29  100.2   0.0     1    97   177   276   177   283 0.93 Transposase IS66 family
HTH_Tnp_IS66         PF13005.2     59 seq1506_BIOID54303   -            285   2.7e-20   71.8   4.3   1   1   1.1e-23   4.9e-20   71.0   2.1     1    59   115   171   115   177 0.92 putative Helix-turn-helix domain of transposase IS66
LZ_Tnp_IS66          PF13007.2     78 seq1506_BIOID54303   -            285     2e-16   60.2   2.4   1   1   8.5e-20   3.9e-16   59.3   1.7     3    77    40   112    38   113 0.95 Transposase C of IS166 homeodomain
Cytochrom_B_N        PF00033.14   188 seq1508_BIOID54303   -            188   5.5e-32  110.5  13.9   1   1     9e-36   6.1e-32  110.3   9.6     2   187     8   180     7   181 0.98 Cytochrome b(N-terminal)/b6/petB
Ni_hydr_CYTB         PF01292.15   182 seq1508_BIOID54303   -            188   1.1e-28   99.7  14.0   1   1   1.9e-32   1.3e-28   99.4   9.7     1   181     9   180     9   181 0.92 Prokaryotic cytochrome b561
tRNA_U5-meth_tr      PF05958.6    352 seq1510_BIOID54303   -            433   1.6e-29  102.6   0.0   1   1   1.7e-31   2.1e-28   98.9   0.0    27   351   119   431    96   432 0.69 tRNA (Uracil-5-)-methyltransferase
Methyltransf_31      PF13847.1    152 seq1510_BIOID54303   -            433   5.4e-14   51.9   0.0   1   1   6.8e-17   8.5e-14   51.2   0.0     4   111   287   391   284   424 0.79 Methyltransferase domain
TRAM                 PF01938.15    61 seq1510_BIOID54303   -            433   2.4e-13   49.5   0.1   1   1   3.2e-16     4e-13   48.8   0.1     2    61    11    67    10    67 0.96 TRAM domain
Methyltransf_26      PF13659.1    117 seq1510_BIOID54303   -            433   1.6e-10   40.9   0.1   1   1   4.3e-12   5.3e-09   36.0   0.0     2    81   288   367   287   423 0.87 Methyltransferase domain
Methyltransf_18      PF12847.2    112 seq1510_BIOID54303   -            433   2.6e-08   34.3   0.0   1   1   4.7e-11   5.8e-08   33.1   0.0     1    78   286   364   286   406 0.84 Methyltransferase domain
PCMT                 PF01135.14   210 seq1510_BIOID54303   -            433     7e-08   32.1   0.0   1   1   1.1e-10   1.4e-07   31.1   0.0    59   130   272   340   258   351 0.89 Protein-L-isoaspartate(D-aspartate) O-methyltransferase (PCMT)
RrnaAD               PF00398.15   262 seq1510_BIOID54303   -            433   1.6e-06   27.2   0.0   1   1   2.2e-09   2.7e-06   26.4   0.0    14    84   270   342   259   350 0.91 Ribosomal RNA adenine dimethylase
Met_10               PF02475.11   200 seq1510_BIOID54303   -            433   2.6e-06   27.0   0.0   1   1   3.2e-09     4e-06   26.4   0.0    99   173   284   360   269   385 0.79 Met-10+ like-protein
MTS                  PF05175.9    170 seq1510_BIOID54303   -            433   1.4e-05   24.4   0.0   1   1   2.6e-08   3.2e-05   23.2   0.0    24    97   279   350   275   378 0.87 Methyltransferase small domain
Cons_hypoth95        PF03602.10   183 seq1510_BIOID54303   -            433   2.2e-05   23.8   0.0   1   1   3.6e-08   4.5e-05   22.8   0.0    42   122   286   364   274   384 0.89 Conserved hypothetical protein 95
Phage_connect_1      PF05135.8    102 seq1512_BIOID54303   -            108   2.4e-08   33.8   0.0   1   1   2.1e-12   2.9e-08   33.6   0.0     1    98     1   101     1   104 0.86 Phage gp6-like head-tail connector protein
TPP_enzyme_N         PF02776.13   172 seq1514_BIOID54303   -            602   9.3e-63  210.6   0.7   1   1     1e-62   4.7e-59  198.6   0.2     2   167    33   197    32   202 0.98 Thiamine pyrophosphate enzyme, N-terminal TPP binding domain
TPP_enzyme_C         PF02775.16   153 seq1514_BIOID54303   -            602   8.6e-52  174.6   0.2   1   1   4.7e-53   2.1e-49  166.8   0.0     1   153   422   573   422   573 0.95 Thiamine pyrophosphate enzyme, C-terminal TPP binding domain
TPP_enzyme_M         PF00205.17   137 seq1514_BIOID54303   -            602   3.1e-45  153.1   0.2   1   1   1.5e-48   6.8e-45  152.0   0.1     1   137   224   359   224   359 0.99 Thiamine pyrophosphate enzyme, central domain
GGDEF                PF00990.16   161 seq1515_BIOID54303   -           1105   5.2e-45  152.7   0.3   1   1   6.8e-48   1.2e-44  151.6   0.2     1   160   682   838   682   839 0.97 GGDEF domain
MASE1                PF05231.9    299 seq1515_BIOID54303   -           1105   2.6e-33  115.2  41.7   1   1   1.5e-36   2.6e-33  115.2  28.9     2   298    19   294    18   295 0.88 MASE1
PAS_9                PF13426.1    104 seq1515_BIOID54303   -           1105   1.8e-29  102.1   0.0   1   2   1.3e-15   2.2e-12   47.1   0.0     3   104   314   416   312   416 0.96 PAS domain
PAS_9                PF13426.1    104 seq1515_BIOID54303   -           1105   1.8e-29  102.1   0.0   2   2   3.7e-12   6.4e-09   36.0   0.0     2   104   566   670   565   670 0.92 PAS domain
PAS_3                PF08447.6     91 seq1515_BIOID54303   -           1105   5.1e-26   90.4   0.0   1   2   9.6e-13   1.6e-09   37.5   0.0     4    89   327   409   324   411 0.93 PAS fold
PAS_3                PF08447.6     91 seq1515_BIOID54303   -           1105   5.1e-26   90.4   0.0   2   2   1.3e-13   2.3e-10   40.3   0.0     2    91   452   537   451   537 0.96 PAS fold
PAS_4                PF08448.5    110 seq1515_BIOID54303   -           1105   5.7e-24   84.1   0.0   1   2   4.4e-10   7.5e-07   29.0   0.0     7   110   314   419   309   419 0.90 PAS fold
PAS_4                PF08448.5    110 seq1515_BIOID54303   -           1105   5.7e-24   84.1   0.0   2   2   1.1e-13     2e-10   40.5   0.0     1   109   561   672   561   673 0.94 PAS fold
PAS                  PF00989.19   113 seq1515_BIOID54303   -           1105   2.3e-23   81.9   0.1   1   2   1.7e-12     3e-09   36.5   0.0     2   113   303   414   302   414 0.91 PAS fold
PAS                  PF00989.19   113 seq1515_BIOID54303   -           1105   2.3e-23   81.9   0.1   2   2   5.8e-11   9.9e-08   31.6   0.0     7   113   561   668   555   668 0.94 PAS fold
EAL                  PF00563.15   236 seq1515_BIOID54303   -           1105   1.1e-17   64.2   0.2   1   1   1.8e-20   3.2e-17   62.7   0.1    39   234   899  1088   891  1090 0.92 EAL domain
PAS_8                PF13188.1     64 seq1515_BIOID54303   -           1105   6.5e-12   44.7   0.0   1   2   4.4e-07   0.00075   19.1   0.0     2    51   303   358   302   371 0.72 PAS domain
PAS_8                PF13188.1     64 seq1515_BIOID54303   -           1105   6.5e-12   44.7   0.0   2   2   1.6e-07   0.00027   20.5   0.0     1    52   555   607   555   619 0.80 PAS domain
PALP                 PF00291.20   307 seq1516_BIOID54303   -            360     3e-39  134.9   0.1   1   1   2.6e-43   3.5e-39  134.7   0.1     5   307    48   348    44   348 0.81 Pyridoxal-phosphate dependent enzyme
Phage_H_T_join       PF05521.6     95 seq1517_BIOID54303   -             86   8.2e-10   38.7   0.0   1   1   7.5e-14     1e-09   38.4   0.0    28    95     6    80     3    81 0.90 Phage head-tail joining protein
MFS_1                PF07690.11   354 seq1519_BIOID54303   -            413   7.1e-33  113.6  44.8   1   1     1e-36   7.1e-33  113.6  31.0     6   348    26   358    20   364 0.80 Major Facilitator Superfamily
Sugar_tr             PF00083.19   451 seq1519_BIOID54303   -            413   2.5e-08   32.8  13.9   1   1   3.7e-12   2.5e-08   32.8   9.7    49   216    54   213    20   218 0.91 Sugar (and other) transporter
SspB                 PF04386.8    155 seq1520_BIOID54303   -            165   3.4e-47  159.8   0.0   1   1     3e-51   4.2e-47  159.5   0.0     5   155     8   165     5   165 0.90 Stringent starvation protein B
Xan_ur_permease      PF00860.15   389 seq1521_BIOID54303   -            463  4.4e-113  377.5  39.0   1   1  4.4e-117    6e-113  377.1  27.0     2   388    34   427    33   428 0.97 Permease family
Xan_ur_permease      PF00860.15   389 seq1523_BIOID54303   -            466    2e-110  368.8  44.5   1   1  1.7e-114  2.3e-110  368.6  30.8     1   389    22   416    22   416 0.98 Permease family
Cu-oxidase_3         PF07732.10   120 seq1524_BIOID54303   -            529     1e-31  109.0   0.1   1   1   6.1e-35   2.8e-31  107.6   0.1     5   119    68   179    64   180 0.93 Multicopper oxidase
Cu-oxidase_2         PF07731.9    138 seq1524_BIOID54303   -            529   1.7e-20   72.8  10.5   1   1   1.1e-22   4.8e-19   68.1   7.0    16   134   409   529   386   529 0.76 Multicopper oxidase
Cu-oxidase           PF00394.17   159 seq1524_BIOID54303   -            529   1.8e-09   37.5   0.0   1   1   1.8e-09   8.3e-06   25.6   0.0    54   130   216   305   180   325 0.77 Multicopper oxidase
GTP_EFTU             PF00009.22   188 seq1526_BIOID54303   -            475   1.3e-43  148.5   0.0   1   1   3.4e-47   1.5e-43  148.2   0.0     3   182    27   232    25   314 0.91 Elongation factor Tu GTP binding domain
MMR_HSR1             PF01926.18   114 seq1526_BIOID54303   -            475   4.3e-06   26.5   0.0   1   1   2.4e-09   1.1e-05   25.3   0.0     5   114    33   169    29   171 0.77 50S ribosome-binding GTPase
GTP_EFTU_D2          PF03144.20    74 seq1526_BIOID54303   -            475   2.6e-05   24.1   0.2   1   1   1.2e-08   5.4e-05   23.1   0.1     6    73   265   324   261   325 0.83 Elongation factor Tu domain 2
Phage_H_T_join       PF05521.6     95 seq1529_BIOID54303   -             89   1.6e-06   28.1   0.1   1   1   1.2e-10   1.7e-06   28.0   0.1     3    68    11    77     9    89 0.78 Phage head-tail joining protein
DUF986               PF06173.7    149 seq1530_BIOID54303   -            152   3.7e-65  218.1   6.4   1   1     3e-69   4.1e-65  218.0   4.4     1   148     4   151     4   152 0.99 Protein of unknown function (DUF986)
DUF646               PF04883.7    106 seq1531_BIOID54303   -            148   1.4e-20   73.8   0.0   1   1   1.4e-24   1.9e-20   73.5   0.0     2   105    13   131    12   132 0.87 Bacteriophage protein of unknown function (DUF646)
Epimerase            PF01370.16   236 seq1532_BIOID54303   -            355   5.5e-79  264.7   0.0   1   1     3e-82   6.9e-79  264.4   0.0     1   236     4   252     4   252 0.97 NAD dependent epimerase/dehydratase family
RmlD_sub_bind        PF04321.12   287 seq1532_BIOID54303   -            355   4.3e-17   61.8   0.0   1   1   2.8e-20   6.4e-17   61.2   0.0     2   235     3   274     1   332 0.81 RmlD substrate binding domain
Polysacc_synt_2      PF02719.10   294 seq1532_BIOID54303   -            355     2e-16   59.6   0.0   1   1   1.5e-19   3.3e-16   58.9   0.0     1   117     4   114     4   135 0.92 Polysaccharide biosynthesis protein
NAD_binding_4        PF07993.7    249 seq1532_BIOID54303   -            355   2.9e-15   55.7   0.1   1   1   2.9e-14   6.5e-11   41.5   0.0    87   197    74   189    62   250 0.85 Male sterility protein
3Beta_HSD            PF01073.14   280 seq1532_BIOID54303   -            355     3e-15   55.5   0.0   1   1   2.1e-18   4.7e-15   54.9   0.0     1   229     5   240     5   250 0.82 3-beta hydroxysteroid dehydrogenase/isomerase family
adh_short            PF00106.20   167 seq1532_BIOID54303   -            355   3.8e-08   33.3   0.3   1   1   2.7e-10   6.1e-07   29.3   0.0     3    96     4    91     2   126 0.79 short chain dehydrogenase
YceI                 PF04264.8    164 seq1533_BIOID54303   -            191   5.3e-40  136.9   0.8   1   1   4.4e-44     6e-40  136.7   0.5     2   163    25   187    24   188 0.93 YceI-like domain
PTS_EIIC             PF02378.13   321 seq1534_BIOID54303   -            598   1.2e-82  277.1  29.6   1   1   1.8e-86   1.2e-82  277.1  20.5     1   321    87   429    87   429 0.94 Phosphotransferase system, EIIC
PTS_EIIB             PF00367.15    35 seq1534_BIOID54303   -            598   1.4e-16   59.2   0.1   1   1   4.6e-20   3.1e-16   58.1   0.1     3    35   522   554   520   554 0.97 phosphotransferase system, EIIB
HTH_Tnp_1            PF01527.15    76 seq1535_BIOID54303   -            108     7e-12   45.0   1.1   1   1     2e-15   2.8e-11   43.0   0.8     1    74     1    87     1    88 0.86 Transposase
GrpE                 PF01025.14   166 seq1540_BIOID54303   -            197   1.4e-47  161.2   3.3   1   1   1.2e-51   1.7e-47  160.9   2.3     5   166    35   194     7   194 0.87 GrpE
DUF646               PF04883.7    106 seq1541_BIOID54303   -            148     6e-21   75.0   0.0   1   1   5.7e-25   7.8e-21   74.7   0.0     2   105    13   131    12   132 0.87 Bacteriophage protein of unknown function (DUF646)
UPF0259              PF06790.6    248 seq1542_BIOID54303   -            247  1.9e-102  341.8  18.6   1   1  1.5e-106  2.1e-102  341.6  12.9     1   247     1   246     1   247 0.99 Uncharacterised protein family (UPF0259)
ABC_tran             PF00005.22   118 seq1544_BIOID54303   -            265   9.8e-21   74.2   0.0   1   1   2.3e-24   1.6e-20   73.5   0.0     1   118    51   176    51   176 0.94 ABC transporter
rve                  PF00665.21   120 seq1546_BIOID54303   -            295   3.6e-26   91.5   0.1   1   1   3.6e-29   1.2e-25   89.7   0.0     2   119   125   239   124   240 0.97 Integrase core domain
HTH_21               PF13276.1     60 seq1546_BIOID54303   -            295   9.6e-17   60.6   3.5   1   1   6.3e-20   2.1e-16   59.5   2.4     2    60    46   103    44   103 0.94 HTH-like domain
rve_3                PF13683.1     67 seq1546_BIOID54303   -            295   1.3e-11   43.7   0.1   1   1   8.8e-15     3e-11   42.5   0.0     6    67   216   277   211   277 0.93 Integrase core domain
rve_2                PF13333.1     52 seq1546_BIOID54303   -            295   2.8e-06   27.1   0.0   1   1   1.7e-09   5.7e-06   26.1   0.0     1    44   230   276   230   283 0.88 Integrase core domain
NhaB                 PF06450.7    515 seq1547_BIOID54303   -            513  1.4e-306 1016.9  26.1   1   1  2.3e-310  1.6e-306 1016.7  18.1     1   514     1   511     1   512 1.00 Bacterial Na+/H+ antiporter B (NhaB)
CitMHS               PF03600.11   349 seq1547_BIOID54303   -            513     8e-09   34.4   4.3   1   1   1.2e-12     8e-09   34.4   3.0   130   344   200   436   192   441 0.76 Citrate transporter
DUF204               PF02659.10    67 seq1548_BIOID54303   -            269   2.4e-38  129.9  23.3   1   2   2.1e-24   2.8e-20   72.0   1.6     1    67    94   162    94   162 0.98 Domain of unknown function DUF
DUF204               PF02659.10    67 seq1548_BIOID54303   -            269   2.4e-38  129.9  23.3   2   2   9.2e-22   1.3e-17   63.5   9.2     1    67   196   259   196   259 0.99 Domain of unknown function DUF
MFS_1                PF07690.11   354 seq1551_BIOID54303   -            402     9e-23   80.4  60.4   1   1   8.9e-22   6.1e-18   64.5  17.0     4   179   223   392   217   401 0.88 Major Facilitator Superfamily
BPD_transp_1         PF00528.17   185 seq1552_BIOID54303   -            222   1.8e-25   89.4  10.8   1   1   1.7e-29   2.4e-25   89.0   7.5     1   183    33   214    33   216 0.97 Binding-protein-dependent transport system inner membrane component
RelA_SpoT            PF04607.12   116 seq1554_BIOID54303   -            744   1.1e-37  128.5   0.2   1   1   1.3e-40   3.5e-37  126.8   0.0     1   114   251   360   251   362 0.98 Region found in RelA / SpoT proteins
HD_4                 PF13328.1    153 seq1554_BIOID54303   -            744   1.6e-34  118.7   0.8   1   1   1.4e-37   3.9e-34  117.4   0.5    15   152    50   191    35   192 0.91 HD domain
TGS                  PF02824.16    60 seq1554_BIOID54303   -            744     4e-23   80.9   0.1   1   1   5.8e-26   1.6e-22   79.0   0.0     1    60   406   465   406   465 0.99 TGS domain
ACT_4                PF13291.1     80 seq1554_BIOID54303   -            744   1.5e-18   66.7   1.3   1   1   1.4e-21   3.7e-18   65.5   0.9     4    80   664   740   662   740 0.97 ACT domain
ACT                  PF01842.20    66 seq1554_BIOID54303   -            744   7.4e-09   34.7   0.3   1   1   2.7e-12   7.4e-09   34.7   0.2     2    65   668   733   667   734 0.97 ACT domain
PsiB                 PF06290.6    143 seq1555_BIOID54303   -            145   1.4e-70  235.1   0.0   1   1   1.2e-74   1.6e-70  234.9   0.0     1   143     2   144     2   144 0.99 Plasmid SOS inhibition protein (PsiB)
CreA                 PF05981.7    129 seq1556_BIOID54303   -            157     1e-57  193.0   0.0   1   1   8.6e-62   1.2e-57  192.8   0.0     1   128    24   156    24   157 0.96 CreA protein
DUF445               PF04286.7    367 seq1558_BIOID54303   -            426  4.3e-105  352.1   2.3   1   1  3.6e-109  4.9e-105  351.9   1.6     1   366    44   417    44   418 0.99 Protein of unknown function (DUF445)
PLA1                 PF02253.10   260 seq1560_BIOID54303   -            289     2e-93  312.4   4.8   1   1   1.7e-97   2.4e-93  312.2   3.3     8   260    39   286    33   286 0.98 Phospholipase A1
FMN_red              PF03358.10   152 seq1561_BIOID54303   -            198   8.1e-15   54.5   0.0   1   1   3.1e-18   1.1e-14   54.1   0.0    14   144    13   143     2   149 0.85 NADPH-dependent FMN reductase
Flavodoxin_1         PF00258.20   143 seq1561_BIOID54303   -            198   2.8e-11   43.4   0.1   1   1   1.4e-14   4.8e-11   42.7   0.0     1   138     6   130     6   135 0.81 Flavodoxin
Flavodoxin_2         PF02525.12   199 seq1561_BIOID54303   -            198     1e-05   25.0   0.0   1   1   3.9e-09   1.3e-05   24.6   0.0     2   138     3   117     2   147 0.74 Flavodoxin-like fold
IspA                 PF04279.10   176 seq1562_BIOID54303   -            179     6e-72  241.1  22.8   1   1   4.9e-76   6.7e-72  241.0  15.8     1   175     1   175     1   176 0.99 Intracellular septation protein A
NTP_transferase      PF00483.18   248 seq1564_BIOID54303   -            293   1.2e-72  244.0   0.0   1   1   2.1e-76   1.4e-72  243.8   0.0     1   246     2   238     2   240 0.98 Nucleotidyl transferase
NTP_transf_3         PF12804.2    179 seq1564_BIOID54303   -            293   1.1e-08   35.3   0.0   1   1     2e-12   1.4e-08   35.0   0.0     1   120     3   133     3   188 0.83 MobA-like NTP transferase domain
Peripla_BP_2         PF01497.13   238 seq1567_BIOID54303   -            296   2.3e-27   95.5   0.0   1   1   1.9e-31   2.7e-27   95.3   0.0     1   235    38   270    38   273 0.94 Periplasmic binding protein
HAD                  PF12710.2    191 seq1568_BIOID54303   -            211   5.2e-09   36.4   0.0   1   1   5.3e-13   7.3e-09   35.9   0.0     1   186     9   188     9   193 0.60 haloacid dehalogenase-like hydrolase
Amidohydro_1         PF01979.15   333 seq1569_BIOID54303   -            439   7.7e-61  206.4   0.0   1   1   2.8e-64   9.5e-61  206.1   0.0     2   332    74   391    73   392 0.97 Amidohydrolase family
Amidohydro_5         PF13594.1     68 seq1569_BIOID54303   -            439   1.6e-09   37.3   0.0   1   1   1.6e-12   5.4e-09   35.6   0.0     2    67    41   137    40   138 0.68 Amidohydrolase
Amidohydro_3         PF07969.6    404 seq1569_BIOID54303   -            439   1.2e-08   34.4   1.2   1   1   4.4e-09   1.5e-05   24.2   0.0   314   404   308   390   114   390 0.89 Amidohydrolase family
FlhE                 PF06366.8    106 seq1570_BIOID54303   -            130   9.4e-43  144.2   0.0   1   1     8e-47   1.1e-42  144.0   0.0     1   106    28   130    28   130 0.99 Flagellar protein FlhE
AsmA                 PF05170.9    604 seq1571_BIOID54303   -            577  4.4e-168  560.5   8.1   1   1  1.2e-171  5.5e-168  560.2   5.6     1   568     9   561     9   574 0.98 AsmA family
AA_permease          PF00324.16   479 seq1572_BIOID54303   -            470  1.8e-115  385.9  42.3   1   1  2.9e-119    2e-115  385.7  29.3     1   464    39   462    39   470 0.93 Amino acid permease
AA_permease_2        PF13520.1    426 seq1572_BIOID54303   -            470   1.1e-43  149.2  47.1   1   1   2.2e-47   1.5e-43  148.8  32.6     9   410    43   444    39   464 0.82 Amino acid permease
GD_AH_C              PF04295.8    397 seq1573_BIOID54303   -            523  1.6e-147  491.2   0.1   1   1  2.7e-151  1.8e-147  491.0   0.0     2   396   117   522   116   523 0.97 D-galactarate dehydratase / Altronate hydrolase, C terminus
SAF                  PF08666.7     63 seq1573_BIOID54303   -            523   5.1e-14   52.3   1.0   1   1   2.3e-17   1.6e-13   50.7   0.2     1    62    22    91    22    92 0.98 SAF domain
PsiA                 PF06952.6    238 seq1575_BIOID54303   -            239  2.3e-112  373.7   7.9   1   1  1.9e-116  2.6e-112  373.5   5.4     1   237     1   236     1   237 0.99 PsiA protein
Response_reg         PF00072.19   112 seq1577_BIOID54303   -            229   4.1e-26   91.0   0.0   1   1   9.1e-30   6.2e-26   90.4   0.0     1   111     6   115     6   116 0.98 Response regulator receiver domain
Trans_reg_C          PF00486.23    77 seq1577_BIOID54303   -            229   7.3e-23   80.1   0.0   1   1   1.9e-26   1.3e-22   79.3   0.0     2    77   151   226   150   226 0.94 Transcriptional regulatory protein, C terminal
ABC_tran             PF00005.22   118 seq1579_BIOID54303   -            218   4.8e-27   94.5   0.0   1   1   3.5e-30   6.9e-27   94.0   0.0     1   118    43   173    43   173 0.88 ABC transporter
AAA_21               PF13304.1    303 seq1579_BIOID54303   -            218     1e-15   58.4   0.0   1   1   1.2e-11   2.4e-08   34.1   0.0   234   299   142   204   134   207 0.94 AAA domain
AAA_22               PF13401.1    131 seq1579_BIOID54303   -            218   8.7e-09   35.4   0.1   1   1   5.1e-11     1e-07   32.0   0.1     5   121    30   200    26   207 0.83 AAA domain
AAA_16               PF13191.1    166 seq1579_BIOID54303   -            218   5.5e-08   33.2   0.3   1   1   5.3e-11     1e-07   32.3   0.2    19   139    26   170    17   200 0.57 AAA ATPase domain
AAA_10               PF12846.2    328 seq1579_BIOID54303   -            218   9.2e-07   28.3   0.0   1   1   6.3e-10   1.2e-06   27.8   0.0     4   172    32   211    30   216 0.67 AAA-like domain
ALS_ss_C             PF10369.4     75 seq1580_BIOID54303   -            163   9.9e-29   98.7   0.6   1   1   3.4e-30   1.5e-26   91.7   0.1     1    75    83   158    83   158 0.99 Small subunit of acetolactate synthase
ACT_5                PF13710.1     63 seq1580_BIOID54303   -            163   2.6e-17   62.2   0.1   1   1   1.3e-20   5.9e-17   61.1   0.0     1    63    11    73    11    73 0.98 ACT domain
ACT                  PF01842.20    66 seq1580_BIOID54303   -            163     2e-14   52.5   0.0   1   1   7.9e-18   3.6e-14   51.7   0.0     2    65     4    68     3    69 0.97 ACT domain
YccJ                 PF13993.1     69 seq1584_BIOID54303   -             75   3.5e-42  142.2   2.1   1   1   2.9e-46   3.9e-42  142.0   1.5     1    69     7    75     7    75 0.99 YccJ-like protein
YcaO                 PF02624.11   332 seq1585_BIOID54303   -            586     3e-79  266.8   0.0   1   1   3.9e-83   5.3e-79  265.9   0.0     1   331    58   391    58   392 0.97 YcaO-like family
4HBT                 PF03061.17    79 seq1586_BIOID54303   -            132   4.9e-18   64.9   0.3   1   1   4.7e-22   6.5e-18   64.5   0.2     1    74    26    98    26   102 0.96 Thioesterase superfamily
Peptidase_M17        PF00883.16   311 seq1587_BIOID54303   -            503  5.1e-133  442.6   0.1   1   1  1.3e-136  8.6e-133  441.8   0.0     2   310   185   490   184   491 0.99 Cytosol aminopeptidase family, catalytic domain
Peptidase_M17_N      PF02789.12   125 seq1587_BIOID54303   -            503   5.3e-31  106.8   0.0   1   1   2.2e-34   1.5e-30  105.4   0.0     1   125    19   147    19   147 0.96 Cytosol aminopeptidase family, N-terminal domain
dCMP_cyt_deam_1      PF00383.17   102 seq1591_BIOID54303   -            178   1.7e-27   94.9   0.0   1   1   1.8e-31   2.4e-27   94.4   0.0     3   101    18   116    16   117 0.96 Cytidine and deoxycytidylate deaminase zinc-binding region
Aminotran_1_2        PF00155.16   363 seq1592_BIOID54303   -            390   7.8e-60  202.6   0.0   1   1   6.5e-64   8.8e-60  202.4   0.0     3   360    30   379    28   382 0.94 Aminotransferase class I and II
Hydrolase_3          PF08282.7    254 seq1593_BIOID54303   -            271   2.7e-56  190.8   0.1   1   1     9e-60   3.1e-56  190.6   0.1     1   254     6   259     6   259 0.98 haloacid dehalogenase-like hydrolase
S6PP                 PF05116.8    247 seq1593_BIOID54303   -            271   1.3e-12   47.4   0.0   1   1   7.7e-12   2.6e-08   33.3   0.0   130   224   155   250    86   255 0.90 Sucrose-6F-phosphate phosphohydrolase
Hydrolase            PF00702.21   204 seq1593_BIOID54303   -            271   5.7e-08   33.4   0.9   1   1   2.8e-10   9.6e-07   29.4   0.2     1   204     3   227     3   227 0.54 haloacid dehalogenase-like hydrolase
HAD                  PF12710.2    191 seq1593_BIOID54303   -            271     2e-07   31.2   0.0   1   1     4e-10   1.4e-06   28.5   0.0    91   191    27   224    19   224 0.81 haloacid dehalogenase-like hydrolase
Lip_A_acyltrans      PF03279.8    295 seq1595_BIOID54303   -            306  4.3e-117  390.0   0.0   1   1  3.5e-121  4.8e-117  389.9   0.0     2   295     5   297     4   297 0.99 Bacterial lipid A biosynthesis acyltransferase
Acetyltransf_1       PF00583.19    83 seq1596_BIOID54303   -            224   6.6e-06   25.9   0.4   1   1   3.1e-09   2.1e-05   24.3   0.3    39    78   170   209   144   214 0.93 Acetyltransferase (GNAT) family
Acetyltransf_10      PF13673.1    117 seq1596_BIOID54303   -            224   1.8e-05   24.7   0.4   1   1   4.3e-09   2.9e-05   24.0   0.3     1   114    92   207    92   212 0.80 Acetyltransferase (GNAT) domain
DUF3561              PF12084.3    107 seq1597_BIOID54303   -            107   1.1e-51  173.0   8.8   1   1   8.8e-56   1.2e-51  172.8   6.1     1   107     1   107     1   107 0.99 Protein of unknown function (DUF3561)
RQC                  PF09382.5    106 seq1598_BIOID54303   -            611   4.4e-28   96.9   0.0   1   1   3.5e-31   1.2e-27   95.6   0.0     1   104   413   514   413   516 0.97 RQC domain
Helicase_C           PF00271.26    78 seq1598_BIOID54303   -            611   4.6e-24   83.9   0.0   1   1   2.6e-24   8.9e-21   73.4   0.1     3    78   258   333   256   333 0.98 Helicase conserved C-terminal domain
HRDC                 PF00570.18    68 seq1598_BIOID54303   -            611   8.1e-24   83.0   0.1   1   1   6.4e-27   2.2e-23   81.6   0.0     2    68   535   601   534   601 0.97 HRDC domain
DEAD                 PF00270.24   173 seq1598_BIOID54303   -            611   2.6e-21   75.7   0.0   1   1   8.5e-24   2.9e-20   72.3   0.0     2   168    30   189    29   194 0.85 DEAD/DEAH box helicase
FecCD                PF01032.13   311 seq1599_BIOID54303   -            660  1.7e-145  483.5  84.2   1   2   3.4e-73   4.6e-69  232.5  27.5     7   310    13   324     7   325 0.93 FecCD transport family
FecCD                PF01032.13   311 seq1599_BIOID54303   -            660  1.7e-145  483.5  84.2   2   2   1.1e-80   1.5e-76  257.0  25.3     1   311   357   657   343   657 0.96 FecCD transport family
FCD                  PF07729.7    125 seq1601_BIOID54303   -            263   1.9e-22   79.8   6.7   1   1   2.8e-26   1.9e-22   79.8   4.7     3   124   125   246   123   247 0.94 FCD domain
GntR                 PF00392.16    64 seq1601_BIOID54303   -            263   4.7e-21   73.8   0.9   1   1   1.2e-24     8e-21   73.1   0.6     1    64    32    95    32    95 0.97 Bacterial regulatory proteins, gntR family
LacI                 PF00356.16    46 seq1603_BIOID54303   -            334   2.5e-18   65.3   0.9   1   1   7.2e-22   2.5e-18   65.3   0.6     2    46     3    50     2    50 0.96 Bacterial regulatory proteins, lacI family
Peripla_BP_3         PF13377.1    160 seq1603_BIOID54303   -            334   6.6e-17   61.8   0.4   1   1     4e-18   1.4e-14   54.3   0.1    10   155   180   326   171   329 0.82 Periplasmic binding protein-like domain
Peripla_BP_1         PF00532.16   279 seq1603_BIOID54303   -            334     3e-14   52.8   0.0   1   1   1.1e-17   3.9e-14   52.4   0.0     2   267    62   312    61   327 0.84 Periplasmic binding proteins and sugar binding domain of LacI family
Peripla_BP_4         PF13407.1    258 seq1603_BIOID54303   -            334     4e-10   39.3   0.0   1   1   1.5e-13   5.1e-10   39.0   0.0     1   208    64   264    64   309 0.84 Periplasmic binding protein domain
HATPase_c            PF02518.21   111 seq1604_BIOID54303   -            474   1.9e-21   75.7   0.0   1   1   7.1e-25   3.2e-21   74.9   0.0     5   109   367   470   363   472 0.92 Histidine kinase-, DNA gyrase B-, and HSP90-like ATPase
HisKA                PF00512.20    68 seq1604_BIOID54303   -            474     4e-13   49.0   0.3   1   1   2.8e-16   1.3e-12   47.4   0.2     6    67   260   319   256   320 0.91 His Kinase A (phospho-acceptor) domain
HAMP                 PF00672.20    70 seq1604_BIOID54303   -            474   2.2e-11   43.6  11.1   1   1   2.5e-13   1.1e-09   38.1   0.1     2    69   185   251   184   252 0.90 HAMP domain
DsbB                 PF02600.11   156 seq1608_BIOID54303   -            178   2.3e-42  144.2  14.5   1   1     2e-46   2.8e-42  144.0  10.0     3   155    12   163     3   164 0.96 Disulfide bond formation protein DsbB
DUF479               PF04336.7    106 seq1610_BIOID54303   -            193   3.5e-32  110.5   2.9   1   1   3.8e-36   5.2e-32  110.0   2.0     1   105    81   186    81   187 0.99 Protein of unknown function, DUF479
Autoind_bind         PF03472.10   149 seq1613_BIOID54303   -            244   5.4e-31  106.7   0.1   1   1   1.1e-34   7.7e-31  106.2   0.1     2   141    27   161    26   169 0.92 Autoinducer binding domain
GerE                 PF00196.14    58 seq1613_BIOID54303   -            244   3.5e-23   80.5   0.5   1   1   9.7e-27   6.6e-23   79.6   0.4     2    58   182   238   181   238 0.97 Bacterial regulatory proteins, luxR family
MacB_PCD             PF12704.2    232 seq1614_BIOID54303   -            399     3e-18   66.1   0.1   1   1   4.4e-22     3e-18   66.1   0.0     9   227    24   237    11   239 0.79 MacB-like periplasmic core domain
FtsX                 PF02687.16   121 seq1614_BIOID54303   -            399   2.4e-17   62.7  17.6   1   1   3.9e-21   2.7e-17   62.5  10.1     2   121   269   392   268   392 0.95 FtsX-like permease family
DivIC                PF04977.10    80 seq1615_BIOID54303   -            103   5.7e-30  102.5   0.0   1   1   4.9e-34   6.7e-30  102.2   0.0     1    79    11    89    11    90 0.98 Septum formation initiator
Xan_ur_permease      PF00860.15   389 seq1616_BIOID54303   -            455   1.3e-78  264.1  50.1   1   1   1.3e-82   1.8e-78  263.6  34.7     1   388    32   415    32   416 0.98 Permease family
DegT_DnrJ_EryC1      PF01041.12   363 seq1618_BIOID54303   -            376   3.7e-87  292.6   0.0   1   1   9.7e-91   4.4e-87  292.3   0.0     7   361    13   370     9   372 0.93 DegT/DnrJ/EryC1/StrS aminotransferase family
Aminotran_1_2        PF00155.16   363 seq1618_BIOID54303   -            376   7.6e-11   41.4   0.1   1   1   3.7e-14   1.7e-10   40.3   0.0    67   189    46   154     9   187 0.88 Aminotransferase class I and II
Aminotran_5          PF00266.14   371 seq1618_BIOID54303   -            376   4.7e-08   32.0   0.1   1   1   1.6e-11   7.5e-08   31.3   0.0    62   182    47   159    33   204 0.90 Aminotransferase class-V
ZipA_C               PF04354.8    131 seq1621_BIOID54303   -            349   2.1e-50  169.4   0.1   1   1     2e-54   2.8e-50  169.0   0.1     2   129   213   339   212   341 0.98 ZipA, C-terminal FtsZ-binding domain
IspD                 PF01128.14   221 seq1622_BIOID54303   -            236   6.5e-96  319.9   0.0   1   1   1.1e-99   7.4e-96  319.8   0.0     1   221     8   229     8   229 0.98 Uncharacterized protein family UPF0007
NTP_transf_3         PF12804.2    179 seq1622_BIOID54303   -            236     5e-17   62.5   1.4   1   1   1.1e-20   7.3e-17   61.9   1.0     1   145    10   181    10   208 0.77 MobA-like NTP transferase domain
DDE_Tnp_IS66         PF03050.9    271 seq1624_BIOID54303   -            161   2.3e-33  115.4   0.0   1   1   4.4e-37     3e-33  115.0   0.0   164   270     2   110     1   111 0.95 Transposase IS66 family
DDE_Tnp_IS66_C       PF13817.1     39 seq1624_BIOID54303   -            161   7.7e-19   67.3   1.7   1   1   2.3e-22   1.5e-18   66.3   1.2     1    38   117   154   117   155 0.97 IS66 C-terminal element
YCII                 PF03795.9     95 seq1627_BIOID54303   -            130   3.1e-29  100.8   0.0   1   1   5.4e-33   3.7e-29  100.6   0.0     2    95    34   127    33   127 0.99 YCII-related domain
TisB_toxin           PF13939.1     28 seq1628_BIOID54303   -             29   4.8e-16   57.9  11.3   1   1   3.7e-20   5.1e-16   57.8   7.8     1    28     1    28     1    28 0.99 Toxin TisB, type I toxin-antitoxin system
DHDPS                PF00701.17   289 seq1629_BIOID54303   -            297  2.1e-107  357.9   0.0   1   1  1.8e-111  2.4e-107  357.7   0.0     2   289     5   293     4   293 0.99 Dihydrodipicolinate synthetase family
A_deaminase          PF00962.17   330 seq1632_BIOID54303   -            333  6.3e-101  337.5   0.0   1   1  5.2e-105  7.1e-101  337.3   0.0     2   329     6   328     5   329 0.99 Adenosine/AMP deaminase
Antitoxin-MazE       PF04014.13    47 seq1633_BIOID54303   -             82   1.8e-11   43.3   0.3   1   1   2.2e-15     3e-11   42.6   0.2     1    46     7    51     7    52 0.95 Antidote-toxin recognition MazE
Resolvase            PF00239.16   141 seq1635_BIOID54303   -            182   5.3e-20   71.6   0.1   1   1   4.9e-24   6.7e-20   71.2   0.1     2   137     5   161     4   162 0.82 Resolvase, N terminal domain
Toxin_YhaV           PF11663.3    141 seq1637_BIOID54303   -            154   1.3e-60  203.0   0.1   1   1   1.1e-64   1.5e-60  202.9   0.1     2   140    12   152    11   153 0.98 Toxin with endonuclease activity YhaV
PemK                 PF02452.12   110 seq1639_BIOID54303   -            111   2.6e-24   85.4   0.0   1   1   2.1e-28   2.9e-24   85.2   0.0     3   109    10   109     8   110 0.92 PemK-like protein
PTR2                 PF00854.16   373 seq1640_BIOID54303   -            463     1e-73  248.1  15.8   1   1   1.9e-77   1.3e-73  247.8  10.9     2   371    77   424    76   426 0.97 POT family
MFS_1                PF07690.11   354 seq1640_BIOID54303   -            463     2e-17   62.8  41.9   1   1   7.5e-20   5.1e-16   58.2  29.0     9   347    22   423    14   431 0.73 Major Facilitator Superfamily
MFS_1                PF07690.11   354 seq1641_BIOID54303   -            396     2e-39  135.2  46.6   1   1   4.4e-43     2e-39  135.2  32.3     2   352    16   351    15   353 0.83 Major Facilitator Superfamily
MFS_3                PF05977.8    524 seq1641_BIOID54303   -            396   6.8e-08   30.9   6.3   1   1   1.5e-11   6.8e-08   30.9   4.3    32   206    32   201     5   207 0.84 Transmembrane secretion effector
TRI12                PF06609.8    599 seq1641_BIOID54303   -            396   2.8e-06   25.7   4.5   1   1   6.2e-10   2.8e-06   25.7   3.1    87   212    54   179    14   190 0.80 Fungal trichothecene efflux pump (TRI12)
BcrAD_BadFG          PF01869.15   271 seq1642_BIOID54303   -            257   3.3e-67  226.5   0.1   1   1   5.5e-71   3.7e-67  226.3   0.1     1   270     7   249     7   250 0.96 BadF/BadG/BcrA/BcrD ATPase family
YgbB                 PF02542.11   157 seq1643_BIOID54303   -            159   1.7e-68  229.2   0.0   1   1   1.4e-72   1.9e-68  229.1   0.0     1   156     1   156     1   157 0.99 YgbB family
CreD                 PF06123.7    430 seq1646_BIOID54303   -            450  2.5e-157  523.7   0.0   1   1  2.1e-161  2.8e-157  523.5   0.0     2   430     5   428     4   428 0.99 Inner membrane protein CreD
DNA_pol3_chi         PF04364.8    137 seq1647_BIOID54303   -            147   5.2e-45  152.5   0.0   1   1   4.2e-49   5.8e-45  152.3   0.0     1   137     1   143     1   143 0.97 DNA polymerase III chi subunit, HolC
ABC_tran             PF00005.22   118 seq1648_BIOID54303   -            233   3.7e-27   94.9   0.0   1   1   8.9e-31   6.1e-27   94.2   0.0     1   117    49   173    49   174 0.94 ABC transporter
AAA_21               PF13304.1    303 seq1648_BIOID54303   -            233   1.4e-11   44.8   0.1   1   1   4.4e-13     3e-09   37.1   0.1     1   299    37   206    37   210 0.76 AAA domain
Form_Nir_trans       PF01226.12   250 seq1650_BIOID54303   -            343   3.7e-82  274.8  27.6   1   1   3.2e-86   4.4e-82  274.6  19.1     1   250    70   336    70   336 0.98 Formate/nitrite transporter
TrkA_N               PF02254.13   116 seq1652_BIOID54303   -            417   7.9e-21   74.1   0.2   1   1   1.7e-24   1.2e-20   73.5   0.2     1   116   246   365   246   365 0.93 TrkA-N domain
[truncated: 1,475,939 more chars]
