# Supplementary material for: A domain sequence approach to pangenomics: applications to Escherichia coli
Source: F1000Res. 2013 May 29;1:19. Originally published 2012 Oct 1. [Version 2] doi: 10.12688/f1000research.1-19.v2 (PMC3901455; doi:10.12688/f1000research.1-19.v2)
Supplement: The 347 text files show the results from scanning each of the fasta-files against the Pfam-A database [file f1000research-1-1101-s0002.tgz › Escherichia_coli_E1167_BIOID38941.txt]

#                                                                            --- full sequence --- -------------- this domain -------------   hmm coord   ali coord   env coord
# target name        accession   tlen query name           accession   qlen   E-value  score  bias   #  of  c-Evalue  i-Evalue  score  bias  from    to  from    to  from    to  acc description of target
#------------------- ---------- ----- -------------------- ---------- ----- --------- ------ ----- --- --- --------- --------- ------ ----- ----- ----- ----- ----- ----- ----- ---- ---------------------
Tail_P2_I            PF09684.5    139 seq3_BIOID38941      -            176   2.3e-57  192.3   0.1   1   1   1.9e-61   2.6e-57  192.1   0.0     1   139     7   143     7   143 0.98 Phage tail protein (Tail_P2_I)
Aldolase_II          PF00596.16   183 seq12_BIOID38941     -            274   7.2e-30  103.8   0.0   1   1   7.2e-34   9.9e-30  103.4   0.0     2   182    12   238    11   239 0.88 Class II Aldolase and Adducin N-terminal domain
Ldr_toxin            PF13940.1     35 seq14_BIOID38941     -             44   4.9e-22   77.2   5.8   1   1     4e-26   5.5e-22   77.1   4.0     1    35    10    44    10    44 1.00 Toxin Ldr, type I toxin-antitoxin system
AA_permease          PF00324.16   479 seq17_BIOID38941     -            487  4.2e-122  407.8  48.2   1   1    7e-126  4.8e-122  407.6  33.4     1   476    39   476    39   479 0.98 Amino acid permease
AA_permease_2        PF13520.1    426 seq17_BIOID38941     -            487   1.9e-42  145.2  48.0   1   1   3.3e-46   2.3e-42  144.9  33.3     5   424    39   460    35   466 0.86 Amino acid permease
Transgly             PF00912.17   178 seq20_BIOID38941     -            844   2.6e-56  189.6   0.0   1   1     6e-60   4.1e-56  188.9   0.0    10   177   209   380   198   381 0.95 Transglycosylase
Transpeptidase       PF00905.17   304 seq20_BIOID38941     -            844   1.1e-25   90.2   0.2   1   1   1.3e-28   8.9e-25   87.2   0.2     2   284   473   725   472   744 0.86 Penicillin binding protein transpeptidase domain
DDE_Tnp_1_assoc      PF13808.1     90 seq22_BIOID38941     -            228   2.5e-22   78.2   0.0   1   1   6.4e-26   4.4e-22   77.4   0.0    23    90     3    70     1    70 0.97 DDE_Tnp_1-associated
DDE_Tnp_1            PF01609.16   211 seq22_BIOID38941     -            228   6.7e-19   68.1   0.2   1   1   1.2e-22   8.1e-19   67.9   0.1     3   152    77   210    75   224 0.87 Transposase DDE domain
Phage_GPO            PF05929.6    276 seq23_BIOID38941     -            306  1.6e-140  466.9   0.6   1   1  1.3e-144  1.8e-140  466.8   0.4     1   276    28   306    28   306 1.00 Phage capsid scaffolding protein (GPO) serine peptidase
DDE_Tnp_1_assoc      PF13808.1     90 seq26_BIOID38941     -            238   2.9e-22   78.0   0.0   1   1     8e-26   5.5e-22   77.1   0.0    23    90     3    70     1    70 0.97 DDE_Tnp_1-associated
DDE_Tnp_1            PF01609.16   211 seq26_BIOID38941     -            238   6.2e-17   61.7   0.1   1   1   1.2e-20   7.9e-17   61.4   0.1     3   125    77   195    75   224 0.86 Transposase DDE domain
RHS_repeat           PF05593.9     38 seq27_BIOID38941     -            975   9.9e-57  187.9  87.9   1   5   1.8e-10   8.3e-07   28.9   3.0     1    38    42    81    42    81 0.92 RHS Repeat
RHS_repeat           PF05593.9     38 seq27_BIOID38941     -            975   9.9e-57  187.9  87.9   2   5   4.5e-10     2e-06   27.6   0.0     1    36    86   121    86   122 0.92 RHS Repeat
RHS_repeat           PF05593.9     38 seq27_BIOID38941     -            975   9.9e-57  187.9  87.9   3   5   8.1e-14   3.7e-10   39.5   2.2     1    37   128   164   128   165 0.97 RHS Repeat
RHS_repeat           PF05593.9     38 seq27_BIOID38941     -            975   9.9e-57  187.9  87.9   4   5   1.2e-09   5.5e-06   26.2   0.2     1    37   170   205   170   206 0.97 RHS Repeat
RHS_repeat           PF05593.9     38 seq27_BIOID38941     -            975   9.9e-57  187.9  87.9   5   5   5.6e-10   2.5e-06   27.3   1.2     1    30   499   537   499   545 0.89 RHS Repeat
DUF4329              PF14220.1    124 seq27_BIOID38941     -            975   1.6e-35  121.9   1.4   1   1   5.4e-39   2.4e-35  121.3   0.2     2   116   840   958   839   966 0.95 Domain of unknown function (DUF4329)
RHS                  PF03527.9     41 seq27_BIOID38941     -            975   6.9e-22   76.8   5.7   1   1   1.2e-23   5.5e-20   70.7   0.6     2    41   704   743   703   743 0.97 RHS protein
rve_2                PF13333.1     52 seq28_BIOID38941     -             71   1.3e-20   73.0   0.1   1   1   2.2e-24   1.5e-20   72.8   0.1     1    52    14    70    14    70 0.98 Integrase core domain
rve_3                PF13683.1     67 seq28_BIOID38941     -             71   7.7e-16   57.2   0.0   1   1   1.3e-19   8.8e-16   57.0   0.0     7    67     1    62     1    62 0.98 Integrase core domain
NQR2_RnfD_RnfE       PF03116.10   314 seq34_BIOID38941     -            352  8.2e-122  406.1  15.5   1   1  6.8e-126  9.3e-122  405.9  10.7     3   314     4   350     2   350 0.93 NQR2, RnfD, RnfE family
SDF                  PF00375.13   390 seq35_BIOID38941     -            414   1.5e-63  214.8  34.9   1   1   1.3e-67   1.8e-63  214.5  24.2     1   385    18   397    18   401 0.89 Sodium:dicarboxylate symporter family
BMC                  PF00936.14    75 seq38_BIOID38941     -            111   9.1e-26   89.2   5.0   1   1   8.3e-30   1.1e-25   88.9   3.5     1    75    16    92    16    92 0.98 BMC domain
rve                  PF00665.21   120 seq40_BIOID38941     -            288   2.5e-29  101.7   0.0   1   1   1.9e-32   5.2e-29  100.6   0.0     3   119   126   240   124   241 0.96 Integrase core domain
rve_2                PF13333.1     52 seq40_BIOID38941     -            288   1.3e-20   73.1   1.5   1   1   1.5e-22     4e-19   68.3   0.1     1    52   231   287   231   287 0.98 Integrase core domain
rve_3                PF13683.1     67 seq40_BIOID38941     -            288   1.9e-15   56.0   0.0   1   1   1.4e-18   3.8e-15   55.0   0.0     4    67   215   279   212   279 0.96 Integrase core domain
HTH_21               PF13276.1     60 seq40_BIOID38941     -            288   1.7e-10   40.6   0.1   1   1   3.2e-13   8.8e-10   38.3   0.0     4    59    47   101    44   102 0.90 HTH-like domain
DDE_Tnp_IS240        PF13610.1    140 seq40_BIOID38941     -            288   2.9e-10   40.1   0.0   1   1   1.9e-13   5.1e-10   39.3   0.0     2   129   130   260   129   272 0.88 DDE domain
RHS_repeat           PF05593.9     38 seq42_BIOID38941     -            190   2.1e-10   40.3  14.5   1   1   2.7e-12   3.6e-08   33.2   4.1     1    37    17    62    17    63 0.92 RHS Repeat
NadA                 PF02445.11   296 seq45_BIOID38941     -            347  2.3e-105  351.5   0.0   1   1  1.9e-109  2.6e-105  351.3   0.0     2   295    31   340    30   341 0.98 Quinolinate synthetase A protein
DUF4329              PF14220.1    124 seq47_BIOID38941     -            153   1.1e-37  128.8   1.4   1   1   9.4e-42   1.3e-37  128.6   0.9     2   123    15   152    14   153 0.97 Domain of unknown function (DUF4329)
GST_N_3              PF13417.1     75 seq48_BIOID38941     -            202   5.7e-16   58.4   0.0   1   1   2.7e-19   9.2e-16   57.7   0.0     1    68     3    71     3    78 0.95 Glutathione S-transferase, N-terminal domain
GST_N_2              PF13409.1     70 seq48_BIOID38941     -            202   2.2e-10   40.2   0.0   1   1   1.1e-13   3.8e-10   39.5   0.0     2    68     9    71     8    72 0.92 Glutathione S-transferase, N-terminal domain
GST_C                PF00043.20    95 seq48_BIOID38941     -            202   1.3e-09   37.8   0.0   1   1   5.1e-13   1.7e-09   37.3   0.0     2    95    97   192    96   192 0.96 Glutathione S-transferase, C-terminal domain
GST_N                PF02798.15    76 seq48_BIOID38941     -            202   1.4e-06   28.3   0.0   1   1     1e-09   3.5e-06   26.9   0.0    11    75    11    71     2    71 0.87 Glutathione S-transferase, N-terminal domain
Y1_Tnp               PF01797.11   121 seq51_BIOID38941     -            143   2.6e-41  140.1   0.0   1   1   2.3e-45   3.1e-41  139.9   0.0     2   121    20   139    19   139 0.99 Transposase IS200 like
Caudo_TAP            PF02413.12   130 seq52_BIOID38941     -            200   9.5e-28   96.8   2.0   1   1     1e-31   1.4e-27   96.3   1.4     1   130    78   199    78   199 0.96 Caudovirales tail fibre assembly protein
Mrr_cat              PF04471.7    115 seq53_BIOID38941     -            225   1.5e-24   85.8   0.0   1   1   1.7e-28   2.3e-24   85.3   0.0     2   114    88   200    87   201 0.95 Restriction endonuclease
Rep_3                PF01051.16   218 seq55_BIOID38941     -            179   4.8e-36  124.2   0.1   1   1   3.9e-40   5.4e-36  124.0   0.1    60   218     5   170     1   170 0.88 Initiator Replication protein
Resolvase            PF00239.16   141 seq60_BIOID38941     -            184     5e-51  172.1   0.0   1   1     9e-55   6.1e-51  171.8   0.0     2   140     3   135     2   136 0.98 Resolvase, N terminal domain
HTH_7                PF02796.10    45 seq60_BIOID38941     -            184   3.9e-12   45.7   0.0   1   1   1.3e-15     9e-12   44.5   0.0     1    43   138   180   138   181 0.98 Helix-turn-helix domain of resolvase
Ldr_toxin            PF13940.1     35 seq63_BIOID38941     -             44   6.8e-23   80.0   5.5   1   1   5.6e-27   7.7e-23   79.8   3.8     1    35    10    44    10    44 1.00 Toxin Ldr, type I toxin-antitoxin system
FCD                  PF07729.7    125 seq64_BIOID38941     -            230   1.6e-19   70.3   1.7   1   1   3.4e-23   1.6e-19   70.3   1.2     3   124   108   226   105   227 0.94 FCD domain
GntR                 PF00392.16    64 seq64_BIOID38941     -            230   2.2e-19   68.5   0.5   1   1   9.5e-23   4.3e-19   67.5   0.3     5    64    18    77    14    77 0.97 Bacterial regulatory proteins, gntR family
Y1_Tnp               PF01797.11   121 seq69_BIOID38941     -             51   1.3e-07   31.3   0.0   1   1   9.6e-12   1.3e-07   31.3   0.0    23    57    17    51     6    51 0.92 Transposase IS200 like
Aldo_ket_red         PF00248.16   283 seq70_BIOID38941     -            267   8.6e-58  195.2   0.6   1   1     8e-62   1.1e-57  194.9   0.4     2   281     6   250     5   251 0.95 Aldo/keto reductase family
DUF1281              PF06924.6    134 seq71_BIOID38941     -            168   3.8e-60  201.0   0.0   1   1   3.5e-64   4.8e-60  200.7   0.0     1   134     9   142     9   142 0.99 Protein of unknown function (DUF1281)
MurB_C               PF02873.11   105 seq74_BIOID38941     -            342   5.3e-42  141.7   0.0   1   1   1.3e-45   9.1e-42  140.9   0.0     1   105   203   330   203   330 0.99 UDP-N-acetylenolpyruvoylglucosamine reductase, C-terminal domain
FAD_binding_4        PF01565.18   139 seq74_BIOID38941     -            342   7.3e-28   96.6   0.0   1   1   8.6e-31   5.9e-27   93.7   0.0     2   138    18   149    17   150 0.91 FAD binding domain
DEAD                 PF00270.24   173 seq76_BIOID38941     -            756   7.7e-19   67.6   0.0   1   1   5.3e-22   2.4e-18   66.0   0.0     4   168   227   386   224   391 0.83 DEAD/DEAH box helicase
Helicase_C           PF00271.26    78 seq76_BIOID38941     -            756   1.1e-10   41.0   0.0   1   1   3.2e-11   1.5e-07   31.1   0.0    22    78   545   613   527   613 0.84 Helicase conserved C-terminal domain
ResIII               PF04851.10   184 seq76_BIOID38941     -            756   3.6e-10   39.8   0.0   1   1   2.1e-13   9.7e-10   38.4   0.0     3   182   222   383   220   385 0.79 Type III restriction enzyme, res subunit
Fer2_BFD             PF04324.10    55 seq80_BIOID38941     -             64   7.6e-14   51.3   0.2   1   1   6.7e-18   9.1e-14   51.1   0.1     1    53     1    52     1    54 0.94 BFD-like [2Fe-2S] binding domain
SecE                 PF00584.15    57 seq81_BIOID38941     -            127   2.4e-21   74.9   1.0   1   1   1.8e-25   2.4e-21   74.9   0.7     2    56    68   122    67   123 0.97 SecE/Sec61-gamma subunits of protein translocation complex
EutN_CcmL            PF03319.8     83 seq82_BIOID38941     -             95   1.9e-31  108.1   0.3   1   1   1.6e-35   2.2e-31  107.9   0.2     1    83     1    83     1    83 1.00 Ethanolamine utilisation protein EutN/carboxysome
DUF718               PF05336.8    106 seq88_BIOID38941     -            104   4.9e-37  125.8   0.4   1   1     4e-41   5.4e-37  125.7   0.3     2   105     3   103     2   104 0.99 Domain of unknown function (DUF718)
Tautomerase          PF01361.16    60 seq91_BIOID38941     -             75   3.6e-14   51.9   0.0   1   1   3.7e-18   5.1e-14   51.5   0.0     1    51     2    53     2    55 0.98 Tautomerase enzyme
DUF1722              PF08349.6    117 seq93_BIOID38941     -            169   7.6e-38  128.8   0.1   1   1   6.8e-42   9.3e-38  128.6   0.0     1   116    41   157    41   158 0.98 Protein of unknown function (DUF1722)
Ferritin             PF00210.19   142 seq94_BIOID38941     -            158   1.7e-35  121.7   2.9   1   1   1.5e-39     2e-35  121.4   2.0     1   141     8   143     8   144 0.96 Ferritin-like domain
Sugar_tr             PF00083.19   451 seq95_BIOID38941     -            432   2.5e-39  135.0  36.5   1   2   1.3e-31   5.8e-28   97.5   6.3     3   194    24   221    22   223 0.90 Sugar (and other) transporter
Sugar_tr             PF00083.19   451 seq95_BIOID38941     -            432   2.5e-39  135.0  36.5   2   2   4.2e-16   1.9e-12   46.4  12.4   225   433   223   421   214   431 0.70 Sugar (and other) transporter
MFS_1                PF07690.11   354 seq95_BIOID38941     -            432   4.3e-31  107.8  59.6   1   1   1.3e-30   5.7e-27   94.2  23.6    31   347    62   382    28   390 0.77 Major Facilitator Superfamily
MFS_2                PF13347.1    427 seq95_BIOID38941     -            432     4e-07   28.6  23.0   1   1   8.7e-11     4e-07   28.6  16.0    53   335    75   357    39   368 0.72 MFS/sugar transport protein
A2M_N_2              PF07703.9    136 seq96_BIOID38941     -           1653   2.1e-25   88.9   0.0   1   1   2.4e-28   6.5e-25   87.3   0.0     2   136   759   906   758   906 0.95 Alpha-2-macroglobulin family N-terminal region
A2M_N                PF01835.14    99 seq96_BIOID38941     -           1653   2.3e-23   82.2   0.2   1   1   1.1e-21   2.9e-18   65.8   0.0     2    99   388   479   387   479 0.93 MG2 domain
MG1                  PF11974.3     96 seq96_BIOID38941     -           1653   8.5e-15   55.0   0.2   1   1   5.6e-17   1.5e-13   51.0   0.1     1    94   289   381   289   383 0.97 Alpha-2-macroglobulin MG1 domain
A2M                  PF00207.17    92 seq96_BIOID38941     -           1653   3.4e-06   26.4   0.0   1   1   3.1e-09   8.5e-06   25.1   0.0     8    91   976  1056   972  1057 0.94 Alpha-2-macroglobulin family
Aldedh               PF00171.17   462 seq97_BIOID38941     -            467   5.1e-31  107.3  14.3   1   1   1.1e-34   1.5e-30  105.8   9.9    29   428    34   423    18   434 0.84 Aldehyde dehydrogenase family
SelA                 PF03841.8    367 seq99_BIOID38941     -            463  1.6e-176  586.4   0.0   1   1  2.7e-180  1.8e-176  586.1   0.0     1   366    83   451    83   452 0.99 L-seryl-tRNA selenium transferase
Se-cys_synth_N       PF12390.3     40 seq99_BIOID38941     -            463   2.8e-10   40.0   0.5   1   1   4.1e-14   2.8e-10   40.0   0.4     1    40     9    48     9    48 0.99 Selenocysteine synthase N terminal
Phage_cap_P2         PF05125.7    333 seq101_BIOID38941    -            357    3e-178  591.6   0.6   1   1  2.5e-182  3.4e-178  591.4   0.4     1   333     6   342     6   342 0.99 Phage major capsid protein, P2 family
NusG                 PF02357.14    92 seq102_BIOID38941    -            181   5.3e-25   87.3   0.0   1   1   1.1e-28   7.7e-25   86.8   0.0     1    92     7   106     7   106 0.93 Transcription termination factor nusG
KOW                  PF00467.24    32 seq102_BIOID38941    -            181   1.3e-08   33.9   0.1   1   1   9.1e-12   6.2e-08   31.7   0.0     1    28   130   161   130   165 0.86 KOW motif
HTS                  PF04204.11   298 seq108_BIOID38941    -            309  2.3e-131  436.7   0.0   1   1  1.9e-135  2.6e-131  436.6   0.0     1   298     2   299     2   299 1.00 Homoserine O-succinyltransferase
MFS_1                PF07690.11   354 seq109_BIOID38941    -            475   7.5e-52  176.1  55.0   1   1   6.9e-51   4.7e-47  160.3  32.6     2   353    17   406    16   407 0.90 Major Facilitator Superfamily
MFS_3                PF05977.8    524 seq109_BIOID38941    -            475     1e-06   27.0  27.2   1   1   2.3e-08   0.00016   19.8   8.2    30   176    31   172     9   192 0.83 Transmembrane secretion effector
FMN_bind             PF04205.9     81 seq111_BIOID38941    -            206   2.7e-18   65.7   0.1   1   1     4e-22   5.5e-18   64.7   0.0     1    77    99   187    99   191 0.98 FMN-binding domain
RHS_repeat           PF05593.9     38 seq113_BIOID38941    -           1497   3.8e-61  202.0  98.3   1   6   2.4e-12   1.6e-08   34.3   0.3     1    38   438   476   438   476 0.96 RHS Repeat
RHS_repeat           PF05593.9     38 seq113_BIOID38941    -           1497   3.8e-61  202.0  98.3   2   6   3.3e-10   2.2e-06   27.5   0.2     3    37   462   496   460   497 0.95 RHS Repeat
RHS_repeat           PF05593.9     38 seq113_BIOID38941    -           1497   3.8e-61  202.0  98.3   3   6   9.4e-13   6.4e-09   35.6   0.3     1    37   588   624   588   625 0.98 RHS Repeat
RHS_repeat           PF05593.9     38 seq113_BIOID38941    -           1497   3.8e-61  202.0  98.3   4   6   1.8e-11   1.2e-07   31.5   0.6     1    37   630   665   630   666 0.97 RHS Repeat
RHS_repeat           PF05593.9     38 seq113_BIOID38941    -           1497   3.8e-61  202.0  98.3   5   6     4e-08   0.00027   20.8   1.1     1    31   671   701   671   705 0.93 RHS Repeat
RHS_repeat           PF05593.9     38 seq113_BIOID38941    -           1497   3.8e-61  202.0  98.3   6   6   1.3e-08   8.6e-05   22.4   0.8     1    31   733   766   733   775 0.83 RHS Repeat
RHS                  PF03527.9     41 seq113_BIOID38941    -           1497   7.4e-20   70.3   2.8   1   1   3.4e-23   2.3e-19   68.7   0.6     1    41  1153  1193  1153  1193 0.96 RHS protein
NMN_transporter      PF04973.7    182 seq117_BIOID38941    -            239   1.6e-46  157.9  27.1   1   1   1.3e-48   1.8e-44  151.2  18.8     1   180    23   227    23   229 0.94 Nicotinamide mononucleotide transporter
HTH_AraC             PF00165.18    42 seq118_BIOID38941    -            274   9.5e-20   69.6   0.7   1   2   1.1e-09   7.5e-06   25.4   0.0     1    41   151   190   151   191 0.93 Bacterial regulatory helix-turn-helix proteins, AraC family
HTH_AraC             PF00165.18    42 seq118_BIOID38941    -            274   9.5e-20   69.6   0.7   2   2   4.8e-15   3.3e-11   42.5   0.1     7    41   205   240   204   241 0.95 Bacterial regulatory helix-turn-helix proteins, AraC family
HTH_18               PF12833.2     81 seq118_BIOID38941    -            274   2.8e-16   59.2   0.1   1   1   7.3e-20     5e-16   58.4   0.1     1    81   164   242   164   242 0.96 Helix-turn-helix domain
DNA_III_psi          PF03603.8    128 seq120_BIOID38941    -            137   1.3e-45  154.2   0.1   1   1   1.1e-49   1.5e-45  154.0   0.0     1   128     1   128     1   128 0.99 DNA polymerase III psi subunit
FAD_binding_7        PF03441.9    277 seq121_BIOID38941    -            472  1.6e-106  355.4   0.9   1   1    3e-110    2e-106  355.1   0.7     3   276   205   468   203   469 0.96 FAD binding domain of DNA photolyase
DNA_photolyase       PF00875.13   165 seq121_BIOID38941    -            472   5.4e-46  156.2   0.2   1   1   1.8e-49   1.2e-45  155.0   0.1     2   159     5   168     4   174 0.93 DNA photolyase
DUF3440              PF11922.3    181 seq123_BIOID38941    -            408     5e-57  192.2   0.7   1   2   7.2e-47   3.3e-43  147.2   0.0     1   109   240   353   240   360 0.95 Domain of unknown function (DUF3440)
DUF3440              PF11922.3    181 seq123_BIOID38941    -            408     5e-57  192.2   0.7   2   2   2.1e-15   9.6e-12   44.7   0.0   140   181   355   393   350   393 0.89 Domain of unknown function (DUF3440)
PAPS_reduct          PF01507.14   174 seq123_BIOID38941    -            408   7.9e-17   61.4   0.2   1   2   3.1e-10   1.4e-06   28.1   0.0     2    51    32    85    31    98 0.88 Phosphoadenosine phosphosulfate reductase family
PAPS_reduct          PF01507.14   174 seq123_BIOID38941    -            408   7.9e-17   61.4   0.2   2   2   3.3e-11   1.5e-07   31.2   0.0   101   164   163   238   132   240 0.87 Phosphoadenosine phosphosulfate reductase family
PTS_EIIA_2           PF00359.17   142 seq124_BIOID38941    -            148   4.7e-30  104.0   0.0   1   1   3.9e-34   5.3e-30  103.8   0.0     3   141     4   144     2   145 0.97 Phosphoenolpyruvate-dependent sugar phosphotransferase system, EIIA 2
Nramp                PF01566.13   357 seq127_BIOID38941    -            412    3e-127  424.1  30.6   1   1  3.3e-131  4.6e-127  423.5  21.2     1   357    38   384    38   384 0.98 Natural resistance-associated macrophage protein
FCD                  PF07729.7    125 seq129_BIOID38941    -            220   5.2e-18   65.4  11.5   1   1   1.2e-21   8.1e-18   64.8   8.0     1   124    76   207    76   208 0.85 FCD domain
GntR                 PF00392.16    64 seq129_BIOID38941    -            220   9.6e-13   47.2   0.0   1   1   3.1e-16   2.1e-12   46.1   0.0     7    64    10    66     6    66 0.96 Bacterial regulatory proteins, gntR family
CbiA                 PF01656.18   195 seq131_BIOID38941    -            388     2e-34  118.6   0.0   1   1   3.9e-38   2.7e-34  118.1   0.0     2   194   110   339   109   340 0.80 CobQ/CobB/MinD/ParA nucleotide binding domain
BPL_LplA_LipB        PF03099.14   125 seq135_BIOID38941    -            321   5.1e-21   74.8   0.0   1   1   1.7e-24   7.6e-21   74.2   0.0     4   125    86   208    83   208 0.89 Biotin/lipoate A/B protein ligase family
HTH_11               PF08279.7     55 seq135_BIOID38941    -            321   8.4e-13   47.6   0.0   1   1   4.4e-16     2e-12   46.4   0.0     4    54     9    58     8    59 0.92 HTH domain
BPL_C                PF02237.12    48 seq135_BIOID38941    -            321   1.6e-11   43.5   0.2   1   1   8.9e-15   4.1e-11   42.2   0.1     1    48   271   317   271   317 0.97 Biotin protein ligase C terminal domain
Ribosomal_L11_N      PF03946.9     60 seq137_BIOID38941    -            142   3.2e-32  109.6   0.3   1   1   8.7e-36   5.9e-32  108.7   0.2     1    60     8    67     8    67 0.99 Ribosomal protein L11, N-terminal domain
Ribosomal_L11        PF00298.14    69 seq137_BIOID38941    -            142   6.6e-29   99.7   2.9   1   1   1.8e-32   1.2e-28   98.8   2.0     1    69    72   140    72   140 0.99 Ribosomal protein L11, RNA binding domain
Acetyltransf_1       PF00583.19    83 seq138_BIOID38941    -            148   2.4e-20   72.2   0.0   1   1   2.4e-23   3.6e-20   71.6   0.0     4    82    48   120    45   121 0.92 Acetyltransferase (GNAT) family
Acetyltransf_10      PF13673.1    117 seq138_BIOID38941    -            148   2.3e-13   50.1   0.1   1   1     2e-16   3.1e-13   49.7   0.1    22   117    18   120     8   120 0.86 Acetyltransferase (GNAT) domain
FR47                 PF08445.5     86 seq138_BIOID38941    -            148   1.4e-12   47.0   0.1   1   1   1.2e-15   1.9e-12   46.6   0.0    17    81    59   124    42   130 0.82 FR47-like protein
Acetyltransf_7       PF13508.1     79 seq138_BIOID38941    -            148   3.5e-12   46.1   0.0   1   1   3.1e-15   4.8e-12   45.7   0.0     8    78    45   121    38   122 0.86 Acetyltransferase (GNAT) domain
Acetyltransf_4       PF13420.1    155 seq138_BIOID38941    -            148   1.1e-08   35.0   0.0   1   1   8.6e-12   1.3e-08   34.8   0.0    32   148    23   134     5   141 0.82 Acetyltransferase (GNAT) domain
Acetyltransf_8       PF13523.1    152 seq138_BIOID38941    -            148   1.7e-08   34.4   0.1   1   1   3.4e-10   5.1e-07   29.5   0.0    75   138    61   122     4   127 0.78 Acetyltransferase (GNAT) domain
Acetyltransf_3       PF13302.1    142 seq138_BIOID38941    -            148   2.8e-07   30.8   0.1   1   1   6.4e-10   9.7e-07   29.0   0.1    67   142    49   121     3   121 0.73 Acetyltransferase (GNAT) domain
Acetyltransf_9       PF13527.1    128 seq138_BIOID38941    -            148   4.6e-07   29.6   0.0   1   1   5.8e-10   8.7e-07   28.7   0.0    74   127    64   122    49   123 0.89 Acetyltransferase (GNAT) domain
Acetyltransf_6       PF13480.1    142 seq138_BIOID38941    -            148   4.4e-05   23.3   0.0   1   1   3.7e-08   5.7e-05   22.9   0.0    73   131    42   100    17   107 0.90 Acetyltransferase (GNAT) domain
Acetyltransf_2       PF00797.12   240 seq141_BIOID38941    -            281   2.9e-82  275.7   0.3   1   1   2.5e-86   3.4e-82  275.5   0.2     1   237    21   256    21   259 0.97 N-acetyltransferase
N6_N4_Mtase          PF01555.13   231 seq144_BIOID38941    -            227   1.1e-34  119.8   0.0   1   2   2.6e-15   1.8e-11   43.8   0.0     1   114    21   124    21   138 0.88 DNA methylase
N6_N4_Mtase          PF01555.13   231 seq144_BIOID38941    -            227   1.1e-34  119.8   0.0   2   2   1.1e-24   7.8e-21   74.4   0.0   169   228   141   200   126   203 0.90 DNA methylase
PTS_IIB              PF02302.12    90 seq145_BIOID38941    -            248   8.9e-18   64.4   0.1   1   1   1.9e-21   1.3e-17   63.9   0.1     2    89     9   101     8   102 0.95 PTS system, Lactose/Cellobiose specific IIB subunit
PTS_EIIC             PF02378.13   321 seq145_BIOID38941    -            248   5.3e-11   41.8  14.8   1   1   1.1e-14   7.7e-11   41.2  10.3     2   140   134   247   133   248 0.89 Phosphotransferase system, EIIC
Phage_term_smal      PF05944.7    132 seq149_BIOID38941    -             81   4.3e-13   48.9   0.0   1   1   4.5e-17   6.1e-13   48.4   0.0     1    45    34    78    34    80 0.97 Phage small terminase subunit
Ribosomal_L1         PF00687.16   221 seq150_BIOID38941    -            234   9.2e-50  168.8   0.2   1   1   7.9e-54   1.1e-49  168.6   0.2    13   220    28   220     8   221 0.90 Ribosomal protein L1p/L10e family
HAD_2                PF13419.1    176 seq153_BIOID38941    -            225   1.6e-27   96.7   0.0   1   1   4.1e-31   1.9e-27   96.5   0.0     1   176     6   195     6   195 0.91 Haloacid dehalogenase-like hydrolase
Hydrolase_like       PF13242.1     75 seq153_BIOID38941    -            225   9.9e-13   47.4   0.0   1   1   3.3e-16   1.5e-12   46.9   0.0     3    75   149   218   147   218 0.85 HAD-hyrolase-like
Hydrolase            PF00702.21   204 seq153_BIOID38941    -            225   1.4e-11   45.2   0.3   1   1   1.5e-14   6.6e-11   43.0   0.2   107   204    78   189     3   189 0.74 haloacid dehalogenase-like hydrolase
Ribosomal_S10        PF00338.17    97 seq154_BIOID38941    -            103   4.1e-38  129.0   0.1   1   1   3.3e-42   4.5e-38  128.8   0.0     1    96     6   101     6   102 0.99 Ribosomal protein S10p/S20e
OsmC                 PF02566.14   100 seq158_BIOID38941    -            143   1.5e-19   69.9   0.1   1   1   1.4e-23   1.9e-19   69.5   0.0     2    99    42   139    41   140 0.89 OsmC-like protein
Malate_synthase      PF01274.17   523 seq159_BIOID38941    -            539  1.2e-214  713.1   0.0   1   1  9.7e-219  1.3e-214  712.9   0.0     3   522    19   538    17   539 0.99 Malate synthase
GTP_EFTU             PF00009.22   188 seq161_BIOID38941    -            614     3e-37  127.7   0.0   1   1   1.8e-40     5e-37  127.0   0.0     5   184     2   163     1   166 0.95 Elongation factor Tu GTP binding domain
SelB-wing_3          PF09107.6     50 seq161_BIOID38941    -            614   9.1e-20   69.6   0.6   1   1   9.4e-23   2.6e-19   68.2   0.4     1    50   557   606   557   606 0.96 Elongation factor SelB, winged helix
SelB-wing_2          PF09106.6     59 seq161_BIOID38941    -            614   3.4e-19   68.3   1.1   1   1   4.4e-22   1.2e-18   66.6   0.8     1    59   423   480   423   480 0.99 Elongation factor SelB, winged helix
GTP_EFTU_D2          PF03144.20    74 seq161_BIOID38941    -            614   5.7e-09   35.8   0.0   1   1   6.6e-12   1.8e-08   34.2   0.0     1    73   189   256   189   257 0.94 Elongation factor Tu domain 2
MMR_HSR1             PF01926.18   114 seq161_BIOID38941    -            614     2e-05   24.4   0.0   1   1   2.3e-08   6.4e-05   22.8   0.0     2   109     3   107     2   135 0.74 50S ribosome-binding GTPase
Exo_endo_phos        PF03372.18   251 seq165_BIOID38941    -            259   5.8e-12   45.9   0.4   1   1   7.6e-16     1e-11   45.1   0.3     2   251    41   245    40   245 0.65 Endonuclease/Exonuclease/phosphatase family
HTH_AraC             PF00165.18    42 seq166_BIOID38941    -            242   4.2e-19   67.6   0.9   1   2     1e-08   6.8e-05   22.4   0.0     1    37   145   181   145   186 0.88 Bacterial regulatory helix-turn-helix proteins, AraC family
HTH_AraC             PF00165.18    42 seq166_BIOID38941    -            242   4.2e-19   67.6   0.9   2   2   2.8e-15   1.9e-11   43.2   0.1     6    40   198   233   196   235 0.91 Bacterial regulatory helix-turn-helix proteins, AraC family
HTH_18               PF12833.2     81 seq166_BIOID38941    -            242   3.4e-12   46.1   0.3   1   1   8.5e-16   5.8e-12   45.4   0.2     1    80   158   235   158   236 0.93 Helix-turn-helix domain
HhH-GPD              PF00730.20   121 seq167_BIOID38941    -            211   9.8e-19   67.6   0.0   1   1   3.1e-22   1.4e-18   67.1   0.0     1   120    34   168    34   169 0.95 HhH-GPD superfamily base excision DNA repair protein
HHH                  PF00633.18    30 seq167_BIOID38941    -            211   7.1e-08   31.6   0.0   1   1   3.7e-11   1.7e-07   30.4   0.0     2    29   100   127    99   128 0.94 Helix-hairpin-helix motif
EndIII_4Fe-2S        PF10576.4     17 seq167_BIOID38941    -            211   9.7e-05   22.2   3.3   1   1   3.7e-08   0.00017   21.5   2.3     1    17   187   203   187   203 0.99 Iron-sulfur binding domain of endonuclease III
Ribosomal_L3         PF00297.17   263 seq168_BIOID38941    -            209     5e-50  170.2  10.0   1   1   1.6e-52   2.2e-48  164.8   6.9     1   263     8   204     8   204 0.99 Ribosomal protein L3
PTS_EIIC             PF02378.13   321 seq170_BIOID38941    -            234     2e-12   46.4  14.0   1   1   1.5e-16     2e-12   46.4   9.7   146   318     1   157     1   162 0.88 Phosphotransferase system, EIIC
ParBc                PF02195.13    90 seq171_BIOID38941    -            212   3.1e-08   33.5   0.0   1   1   4.4e-12     6e-08   32.5   0.0     2    65    54   116    53   149 0.75 ParB-like nuclease domain
ParBc                PF02195.13    90 seq173_BIOID38941    -            323   9.5e-10   38.3   0.0   1   1   1.4e-13     2e-09   37.3   0.0    11    88    78   152    69   154 0.91 ParB-like nuclease domain
TonB_dep_Rec         PF00593.19   276 seq177_BIOID38941    -            747   7.1e-28   98.1  10.2   1   1     1e-31   7.1e-28   98.1   7.1     1   276   510   746   510   746 0.98 TonB dependent receptor
Plug                 PF07715.10   108 seq177_BIOID38941    -            747     2e-21   76.2   0.1   1   1   6.6e-25   4.5e-21   75.0   0.1     2   107    76   180    75   181 0.94 TonB-dependent Receptor Plug Domain
DUF1380              PF07128.7    139 seq178_BIOID38941    -            144   4.5e-74  246.7   1.0   1   1   3.7e-78   5.1e-74  246.5   0.7     1   139     1   138     1   138 1.00 Protein of unknown function (DUF1380)
DAO                  PF01266.19   358 seq183_BIOID38941    -            423   9.8e-22   77.2   8.3   1   2   1.3e-12   1.7e-09   36.9   0.6     1    47     6    51     6    79 0.81 FAD dependent oxidoreductase
DAO                  PF01266.19   358 seq183_BIOID38941    -            423   9.8e-22   77.2   8.3   2   2   1.1e-14   1.4e-11   43.8   0.8   140   357    95   324    53   325 0.63 FAD dependent oxidoreductase
FAD_oxidored         PF12831.2    428 seq183_BIOID38941    -            423   9.6e-11   41.2   0.0   1   1   1.3e-13   1.7e-10   40.5   0.0     1   143     6   151     6   163 0.75 FAD dependent oxidoreductase
HI0933_like          PF03486.9    409 seq183_BIOID38941    -            423   7.1e-10   37.8   0.0   1   1   3.3e-10   4.1e-07   28.7   0.0     1    43     5    47     5    81 0.92 HI0933-like protein
FAD_binding_2        PF00890.19   421 seq183_BIOID38941    -            423   1.1e-09   37.5   1.4   1   1   1.3e-10   1.7e-07   30.3   0.3     1    32     6    37     6    52 0.88 FAD binding domain
Pyr_redox_2          PF07992.9    200 seq183_BIOID38941    -            423   1.3e-08   34.8   0.0   1   1   1.5e-11   1.9e-08   34.3   0.0     1   124     6   161     6   187 0.87 Pyridine nucleotide-disulphide oxidoreductase
NAD_binding_8        PF13450.1     68 seq183_BIOID38941    -            423   2.1e-07   30.7   0.2   1   1     6e-10   7.4e-07   28.9   0.1     1    32     9    40     9    64 0.87 NAD(P)-binding Rossmann-like domain
FAD_binding_3        PF01494.14   356 seq183_BIOID38941    -            423   2.6e-07   29.8   1.8   1   1   7.5e-09   9.3e-06   24.7   1.3     1   197     4   183     4   349 0.77 FAD binding domain
GIDA                 PF01134.17   392 seq183_BIOID38941    -            423   6.6e-07   28.4   0.8   1   1   2.8e-09   3.5e-06   26.0   0.6     1   150     6   156     6   194 0.63 Glucose inhibited division protein A
Lycopene_cycl        PF05834.7    374 seq183_BIOID38941    -            423   6.6e-06   25.1   0.2   1   1   1.6e-08     2e-05   23.5   0.2     1   149     6   165     6   180 0.75 Lycopene cyclase protein
Thi4                 PF01946.12   230 seq183_BIOID38941    -            423   3.6e-05   22.8   0.0   1   1   5.5e-08   6.9e-05   21.9   0.0    18    65     5    52     2    59 0.93 Thi4 family
GTP_EFTU             PF00009.22   188 seq184_BIOID38941    -            538     1e-44  152.1   0.0   1   1   3.4e-48   1.6e-44  151.5   0.0     3   187    22   286    20   287 0.92 Elongation factor Tu GTP binding domain
GTP_EFTU_D2          PF03144.20    74 seq184_BIOID38941    -            538   2.8e-11   43.2   0.1   1   1   2.7e-14   1.2e-10   41.2   0.0     2    74   323   389   322   389 0.97 Elongation factor Tu domain 2
DUF2500              PF10694.4    110 seq185_BIOID38941    -            119   2.1e-36  124.1   0.1   1   1   1.7e-40   2.3e-36  123.9   0.0     1   108     5   115     5   117 0.98 Protein of unknown function (DUF2500)
HTH_5                PF01022.15    47 seq186_BIOID38941    -             99   1.2e-14   53.5   0.1   1   1   7.3e-18     2e-14   52.8   0.1     1    47    23    70    23    70 0.97 Bacterial regulatory protein, arsR family
HTH_20               PF12840.2     61 seq186_BIOID38941    -             99   2.4e-11   43.1   0.4   1   1   1.3e-14   3.5e-11   42.6   0.3     2    58    16    72    15    75 0.96 Helix-turn-helix domain
MarR_2               PF12802.2     62 seq186_BIOID38941    -             99     2e-09   36.8   0.1   1   1   1.2e-12   3.3e-09   36.1   0.1     5    60    24    75    19    77 0.89 MarR family
HTH_24               PF13412.1     48 seq186_BIOID38941    -             99     2e-08   33.3   0.0   1   1   1.9e-11   5.1e-08   32.0   0.0     5    47    26    68    24    69 0.96 Winged helix-turn-helix DNA-binding
MarR                 PF01047.17    59 seq186_BIOID38941    -             99   6.7e-06   25.6   0.0   1   1   4.6e-09   1.3e-05   24.7   0.0     5    53    26    74    23    75 0.95 MarR family
Peripla_BP_3         PF13377.1    160 seq187_BIOID38941    -            343   2.5e-44  150.9   0.0   1   1   1.4e-47   4.9e-44  150.0   0.0     1   160   178   339   178   339 0.95 Periplasmic binding protein-like domain
Peripla_BP_1         PF00532.16   279 seq187_BIOID38941    -            343   2.1e-36  125.4   0.0   1   1   8.3e-40   2.8e-36  125.0   0.0     2   259    70   317    69   335 0.91 Periplasmic binding proteins and sugar binding domain of LacI family
LacI                 PF00356.16    46 seq187_BIOID38941    -            343   1.6e-19   69.0   0.9   1   1     8e-23   2.7e-19   68.3   0.6     1    46    13    58    13    58 0.98 Bacterial regulatory proteins, lacI family
Peripla_BP_4         PF13407.1    258 seq187_BIOID38941    -            343   3.5e-14   52.6   0.0   1   1   5.9e-17     2e-13   50.1   0.0     1   257    72   320    72   321 0.86 Periplasmic binding protein domain
AA_permease          PF00324.16   479 seq191_BIOID38941    -            514  1.9e-121  405.6  47.5   1   1  3.2e-125  2.2e-121  405.4  32.9     2   478    50   491    49   492 0.97 Amino acid permease
AA_permease_2        PF13520.1    426 seq191_BIOID38941    -            514   1.3e-43  149.0  50.8   1   1   2.3e-47   1.5e-43  148.7  35.2     5   423    49   477    45   480 0.85 Amino acid permease
Cys_Met_Meta_PP      PF01053.15   386 seq194_BIOID38941    -            445  4.4e-140  466.2   0.0   1   1  1.1e-143  5.1e-140  466.0   0.0     1   385    65   439    65   440 0.99 Cys/Met metabolism PLP-dependent enzyme
Aminotran_1_2        PF00155.16   363 seq194_BIOID38941    -            445   1.2e-07   30.9   0.0   1   1   3.8e-11   1.7e-07   30.3   0.0    49   192   116   237   102   270 0.84 Aminotransferase class I and II
Aminotran_5          PF00266.14   371 seq194_BIOID38941    -            445   0.00011   20.9   0.0   1   1     4e-08   0.00018   20.2   0.0    68   201   132   257   103   273 0.84 Aminotransferase class-V
Fe-ADH               PF00465.14   366 seq197_BIOID38941    -            395  9.8e-112  373.0   7.3   1   1  1.6e-115  1.1e-111  372.8   5.1     1   366    27   387    27   387 0.94 Iron-containing alcohol dehydrogenase
Fe-ADH_2             PF13685.1    250 seq197_BIOID38941    -            395   1.6e-16   60.2   3.4   1   1   6.5e-13   4.5e-09   35.8   0.0     3    97    33   128    31   134 0.93 Iron-containing alcohol dehydrogenase
Ribosomal_L4         PF00573.17   192 seq199_BIOID38941    -            201   9.2e-66  220.7   1.1   1   1   7.6e-70     1e-65  220.6   0.7     2   191    13   198    12   199 0.99 Ribosomal protein L4/L1 family
RhaT                 PF06379.7    344 seq200_BIOID38941    -            344  2.6e-217  720.3  32.7   1   1  2.1e-221  2.9e-217  720.1  22.7     1   343     1   343     1   344 1.00 L-rhamnose-proton symport protein (RhaT)
Ribosomal_L10        PF00466.15   100 seq202_BIOID38941    -            165   2.5e-26   91.3   0.0   1   1   2.6e-30   3.6e-26   90.8   0.0     3   100     5   101     3   101 0.98 Ribosomal protein L10
Iso_dh               PF00180.15   348 seq203_BIOID38941    -            361   8.9e-87  291.1   0.0   1   1     8e-91   1.1e-86  290.8   0.0     1   347     6   354     6   355 0.93 Isocitrate/isopropylmalate dehydrogenase
Peptidase_M42        PF05343.9    292 seq204_BIOID38941    -            356  7.5e-103  343.1   0.0   1   1  6.4e-107  8.8e-103  342.9   0.0     1   292    43   333    43   333 0.98 M42 glutamyl aminopeptidase
Rhodanese            PF00581.15   113 seq205_BIOID38941    -            174   2.1e-11   44.0   0.0   1   1   4.8e-15   3.3e-11   43.4   0.0     2   112     8    98     7    99 0.82 Rhodanese-like domain
DUF2892              PF11127.3     66 seq205_BIOID38941    -            174   3.8e-11   42.5   3.5   1   1   8.3e-15   5.7e-11   41.9   2.4    10    60   115   170   112   174 0.88 Protein of unknown function (DUF2892)
Methyltransf_11      PF08241.7     95 seq209_BIOID38941    -            256   1.4e-24   86.3   0.0   1   1   2.2e-27   2.3e-24   85.5   0.0     1    95    49   145    49   145 0.97 Methyltransferase domain
Methyltransf_31      PF13847.1    152 seq209_BIOID38941    -            256   1.1e-20   73.6   0.0   1   1   1.4e-23   1.5e-20   73.2   0.0     4   112    45   149    43   234 0.88 Methyltransferase domain
Methyltransf_23      PF13489.1    162 seq209_BIOID38941    -            256   4.5e-18   65.3   0.0   1   1     6e-21   6.3e-18   64.8   0.0     7   159    31   191    26   194 0.79 Methyltransferase domain
Ubie_methyltran      PF01209.13   233 seq209_BIOID38941    -            256     9e-18   64.1   0.0   1   1   1.1e-20   1.2e-17   63.7   0.0    39   158    36   152     2   164 0.83 ubiE/COQ5 methyltransferase family
Methyltransf_18      PF12847.2    112 seq209_BIOID38941    -            256   2.8e-16   59.9   0.1   1   1   5.4e-19   5.7e-16   58.9   0.0     2   109    45   145    44   148 0.90 Methyltransferase domain
Methyltransf_12      PF08242.7     99 seq209_BIOID38941    -            256   4.3e-14   52.6   0.0   1   1   6.7e-17     7e-14   51.9   0.0     1    98    49   142    49   143 0.93 Methyltransferase domain
Methyltransf_25      PF13649.1    101 seq209_BIOID38941    -            256   2.1e-13   50.3   0.3   1   1   3.9e-16   4.1e-13   49.4   0.1     1   101    48   141    48   141 0.92 Methyltransferase domain
Methyltransf_26      PF13659.1    117 seq209_BIOID38941    -            256   3.4e-11   43.1   0.8   1   1   6.8e-14   7.2e-11   42.0   0.2     3   113    47   145    45   147 0.92 Methyltransferase domain
MTS                  PF05175.9    170 seq209_BIOID38941    -            256   2.8e-09   36.4   0.1   1   1   5.2e-12   5.5e-09   35.5   0.0    25   141    38   147    32   172 0.80 Methyltransferase small domain
Methyltransf_8       PF05148.10   219 seq209_BIOID38941    -            256   6.7e-08   32.3   0.0   1   1   5.1e-10   5.3e-07   29.3   0.0    49   162    15   151     6   167 0.69 Hypothetical methyltransferase
Methyltransf_29      PF03141.11   506 seq209_BIOID38941    -            256   7.4e-08   31.0   0.1   1   1   9.2e-11   9.6e-08   30.6   0.0   115   217    42   145     8   164 0.78 Putative S-adenosyl-L-methionine-dependent methyltransferase
TehB                 PF03848.9    192 seq209_BIOID38941    -            256   7.8e-06   25.0   0.0   1   1     1e-08     1e-05   24.6   0.0    31   136    45   150    13   204 0.81 Tellurite resistance protein TehB
PrmA                 PF06325.8    295 seq209_BIOID38941    -            256   7.9e-05   21.7   0.0   1   1     1e-07   0.00011   21.3   0.0   161   262    44   150    29   188 0.75 Ribosomal protein L11 methyltransferase (PrmA)
RHS                  PF03527.9     41 seq216_BIOID38941    -            236   1.8e-09   37.1   0.3   1   1   1.3e-13   1.8e-09   37.1   0.2    13    41     2    30     2    30 0.96 RHS protein
Hexapep              PF00132.19    36 seq219_BIOID38941    -            326   1.2e-05   24.4  18.1   1   1   2.7e-07    0.0038   16.5   0.5     8    36   232   260   226   260 0.89 Bacterial transferase hexapeptide (six repeats)
PTR2                 PF00854.16   373 seq224_BIOID38941    -            500   8.1e-76  255.1  26.7   1   1   6.9e-79   4.7e-75  252.5  15.9     2   370    89   428    88   431 0.97 POT family
MFS_1                PF07690.11   354 seq224_BIOID38941    -            500   2.6e-20   72.3  54.8   1   1   3.3e-21   2.2e-17   62.7  25.7    10   301    35   372    26   382 0.78 Major Facilitator Superfamily
Ribosomal_L23        PF00276.15    92 seq225_BIOID38941    -            100   1.1e-32  111.6   1.2   1   1   8.9e-37   1.2e-32  111.5   0.8     2    89     9    96     8    99 0.97 Ribosomal protein L23
DAHP_synth_1         PF00793.15   272 seq226_BIOID38941    -            350  1.3e-105  351.8   0.0   1   1  1.1e-109  1.5e-105  351.6   0.0     8   271    40   338    25   339 0.96 DAHP synthetase I family
Ribosomal_L12        PF00542.14    68 seq228_BIOID38941    -            121   1.8e-31  107.8   8.6   1   1   2.8e-35   3.8e-31  106.7   6.0     1    68    54   121    54   121 0.99 Ribosomal protein L7/L12 C-terminal domain
ICL                  PF00463.16   526 seq231_BIOID38941    -            439  3.2e-200  665.6   1.7   1   2  4.6e-118  3.2e-114  381.9   0.0     1   255    12   262    12   264 0.99 Isocitrate lyase family
ICL                  PF00463.16   526 seq231_BIOID38941    -            439  3.2e-200  665.6   1.7   2   2   1.5e-88     1e-84  284.5   1.0   353   526   262   439   260   439 0.98 Isocitrate lyase family
PEP_mutase           PF13714.1    238 seq231_BIOID38941    -            439   4.8e-19   68.4   0.0   1   1   2.3e-22   1.6e-18   66.7   0.0    26   198    86   320    74   352 0.86 Phosphoenolpyruvate phosphomutase
Ribosomal_L2_C       PF03947.13   130 seq236_BIOID38941    -            273   2.4e-55  185.7   1.9   1   1   5.5e-59   3.8e-55  185.1   1.3     1   129   124   250   124   251 0.98 Ribosomal Proteins L2, C-terminal domain
Ribosomal_L2         PF00181.18    77 seq236_BIOID38941    -            273     7e-37  125.1   0.8   1   1   8.2e-40   5.6e-36  122.2   0.8     1    76    42   117    42   118 0.99 Ribosomal Proteins L2, RNA binding domain
SPOR                 PF05036.8     76 seq237_BIOID38941    -            319   3.8e-17   62.1   0.4   1   1   1.3e-20   1.8e-16   59.9   0.0     3    72   246   312   244   315 0.91 Sporulation related domain
OEP                  PF02321.13   188 seq238_BIOID38941    -            460     1e-51  175.1  39.3   1   2   7.3e-27     1e-22   80.5  12.6     3   188    65   247    63   247 0.97 Outer membrane efflux protein
OEP                  PF02321.13   188 seq238_BIOID38941    -            460     1e-51  175.1  39.3   2   2   4.8e-33   6.6e-29  100.7   9.1     7   188   275   455   270   455 0.94 Outer membrane efflux protein
SRP54                PF00448.17   196 seq240_BIOID38941    -            526     3e-80  268.2   2.2   1   1   2.2e-83   7.5e-80  266.9   1.5     1   195   322   522   322   523 0.99 SRP54-type protein, GTPase domain
SRP54_N              PF02881.14    75 seq240_BIOID38941    -            526   1.1e-16   60.5   2.6   1   1   3.2e-20   1.1e-16   60.5   1.8     1    75   228   304   228   304 0.95 SRP54-type protein, helical bundle domain
Zeta_toxin           PF06414.7    201 seq240_BIOID38941    -            526   2.3e-07   30.0   0.1   1   1   1.7e-10   5.8e-07   28.7   0.1    10   131   316   441   308   445 0.80 Zeta toxin
PTS_EIIA_2           PF00359.17   142 seq242_BIOID38941    -            582   9.4e-17   60.9   0.6   1   1   3.4e-20   2.3e-16   59.6   0.0    11   120   455   561   447   581 0.89 Phosphoenolpyruvate-dependent sugar phosphotransferase system, EIIA 2
HTH_11               PF08279.7     55 seq242_BIOID38941    -            582   1.9e-09   36.9   0.0   1   1   1.2e-12   8.3e-09   34.8   0.0     1    55     5    60     5    60 0.93 HTH domain
Homoserine_dh        PF00742.14   179 seq244_BIOID38941    -            810   6.9e-51  172.3   0.0   1   1   2.3e-54   1.1e-50  171.7   0.0     1   178   608   803   608   804 0.99 Homoserine dehydrogenase
AA_kinase            PF00696.23   241 seq244_BIOID38941    -            810   1.8e-42  145.4   0.0   1   1   8.3e-46   3.8e-42  144.3   0.0     2   238    12   284    11   287 0.89 Amino acid kinase family
NAD_binding_3        PF03447.11   117 seq244_BIOID38941    -            810   3.5e-24   85.3   0.0   1   1   1.8e-27   8.4e-24   84.1   0.0     1   116   465   599   465   600 0.98 Homoserine dehydrogenase, NAD binding domain
Fe-ADH               PF00465.14   366 seq245_BIOID38941    -            383  3.5e-121  404.1   9.5   1   1  5.8e-125    4e-121  403.9   6.6     2   366    10   375     9   375 0.97 Iron-containing alcohol dehydrogenase
Fe-ADH_2             PF13685.1    250 seq245_BIOID38941    -            383     2e-19   69.7   5.2   1   1   1.2e-20   8.4e-17   61.1   3.6     2   246    14   278    13   280 0.91 Iron-containing alcohol dehydrogenase
Antirestrict         PF03230.8     94 seq247_BIOID38941    -            141   9.1e-31  105.5   0.0   1   1   8.4e-35   1.1e-30  105.2   0.0     1    94    42   141    42   141 0.93 Antirestriction protein
G3P_antiterm         PF04309.7    175 seq249_BIOID38941    -            191   2.3e-70  235.0   0.3   1   1   1.9e-74   2.6e-70  234.9   0.2     1   175    11   185    11   185 0.99 Glycerol-3-phosphate responsive antiterminator
EutH                 PF04346.7    354 seq250_BIOID38941    -            408    2e-147  490.6  45.9   1   1  1.7e-151  2.3e-147  490.4  31.8     1   353     1   391     1   392 0.98 Ethanolamine utilisation protein, EutH
RNA_pol_Rpb2_6       PF00562.23   386 seq252_BIOID38941    -           1342  4.7e-162  539.0   0.0   1   1  3.5e-162  7.9e-159  528.4   0.1     2   386   716  1264   715  1264 0.98 RNA polymerase Rpb2, domain 6
RNA_pol_Rpb2_7       PF04560.15    83 seq252_BIOID38941    -           1342   5.7e-32  109.6   0.1   1   1   8.2e-35   1.9e-31  108.0   0.0     1    82  1266  1341  1266  1342 0.98 RNA polymerase Rpb2, domain 7
RNA_pol_Rpb2_3       PF04565.11    68 seq252_BIOID38941    -           1342   7.1e-30  102.4   0.0   1   1   7.4e-33   1.7e-29  101.2   0.0     1    68   513   582   513   582 0.98 RNA polymerase Rpb2, domain 3
RNA_pol_Rpb2_45      PF10385.4     66 seq252_BIOID38941    -           1342   4.6e-29   99.9   0.3   1   1   1.5e-31   3.5e-28   97.0   0.2     1    66   591   656   591   656 1.00 RNA polymerase beta subunit external 1 domain
RNA_pol_Rpb2_1       PF04563.10   203 seq252_BIOID38941    -           1342   1.5e-26   92.4   0.0   1   1   1.4e-29   3.1e-26   91.4   0.0     2   203    27   509    26   509 0.98 RNA polymerase beta subunit
RNA_pol_Rpb2_2       PF04561.9    190 seq252_BIOID38941    -           1342   1.6e-25   89.5   0.9   1   2   8.4e-11   1.9e-07   30.5   0.0     1    74   151   225   151   276 0.82 RNA polymerase Rpb2, domain 2
RNA_pol_Rpb2_2       PF04561.9    190 seq252_BIOID38941    -           1342   1.6e-25   89.5   0.9   2   2   1.9e-18   4.4e-15   55.4   0.0    80   190   340   454   329   454 0.88 RNA polymerase Rpb2, domain 2
ECH                  PF00378.15   245 seq253_BIOID38941    -            771   1.7e-78  263.0   0.0   1   1     9e-82   4.1e-78  261.7   0.0     3   244    54   308    52   309 0.99 Enoyl-CoA hydratase/isomerase family
3HCDH_N              PF02737.13   180 seq253_BIOID38941    -            771   1.5e-60  203.8   0.2   1   1   8.6e-64   3.9e-60  202.4   0.1     2   180   358   536   357   536 0.99 3-hydroxyacyl-CoA dehydrogenase, NAD binding domain
3HCDH                PF00725.17    97 seq253_BIOID38941    -            771   9.6e-35  118.7   1.8   1   2   7.2e-30   3.3e-26   91.4   0.1     1    97   538   634   538   634 0.97 3-hydroxyacyl-CoA dehydrogenase, C-terminal domain
3HCDH                PF00725.17    97 seq253_BIOID38941    -            771   9.6e-35  118.7   1.8   2   2   1.2e-08   5.3e-05   23.4   0.0     4    62   670   732   669   753 0.85 3-hydroxyacyl-CoA dehydrogenase, C-terminal domain
NIF3                 PF01784.13   242 seq254_BIOID38941    -            247     1e-56  192.1   0.0   1   1   9.1e-61   1.2e-56  191.8   0.0     2   240     6   235     5   238 0.95 NIF3 (NGG1p interacting factor 3)
BCCT                 PF02028.12   485 seq255_BIOID38941    -            536  4.5e-132  440.6  40.5   1   1  3.9e-136  5.3e-132  440.3  28.1     3   485    14   499    12   499 0.98 BCCT family transporter
Polysacc_deac_1      PF01522.16   124 seq260_BIOID38941    -            672   1.2e-31  108.7   0.0   1   1   2.6e-35   3.5e-31  107.2   0.0     2   123   102   270   101   271 0.92 Polysaccharide deacetylase
Glucokinase          PF02685.11   316 seq261_BIOID38941    -            321  4.5e-124  413.2   0.0   1   1  3.7e-128  5.1e-124  413.0   0.0     1   315     6   315     6   316 0.99 Glucokinase
DUF1380              PF07128.7    139 seq266_BIOID38941    -            140   1.5e-06   27.9   0.3   1   1   1.2e-10   1.6e-06   27.8   0.2     1   103     1   100     1   131 0.81 Protein of unknown function (DUF1380)
DUF1144              PF06610.8    143 seq267_BIOID38941    -            149   4.1e-71  237.2   7.6   1   1   3.3e-75   4.5e-71  237.0   5.3     4   143     3   142     1   142 0.98 Protein of unknown function (DUF1144)
Ribosomal_S19        PF00203.16    81 seq268_BIOID38941    -             92   2.2e-38  129.6   0.1   1   1   1.9e-42   2.6e-38  129.3   0.0     1    81     3    83     3    83 0.99 Ribosomal protein S19
BON                  PF04972.12    64 seq269_BIOID38941    -            201   1.7e-39  133.2  15.7   1   2   7.5e-23     1e-18   66.7   3.7     1    63    60   122    60   123 0.98 BON domain
BON                  PF04972.12    64 seq269_BIOID38941    -            201   1.7e-39  133.2  15.7   2   2   1.3e-24   1.8e-20   72.3   1.8     1    62   139   200   139   201 0.97 BON domain
ABC_tran             PF00005.22   118 seq271_BIOID38941    -            265     1e-20   74.1   0.0   1   1   2.3e-24   1.6e-20   73.5   0.0     1   118    51   176    51   176 0.94 ABC transporter
rve_2                PF13333.1     52 seq272_BIOID38941    -            171   3.2e-11   43.0   0.1   1   1   7.1e-15   4.8e-11   42.4   0.1     3    48   106   156   104   158 0.94 Integrase core domain
rve_3                PF13683.1     67 seq272_BIOID38941    -            171   1.4e-10   40.4   0.0   1   1   3.5e-14   2.4e-10   39.6   0.0     6    67    90   152    88   152 0.98 Integrase core domain
YfiO                 PF13525.1    203 seq275_BIOID38941    -            245   1.1e-84  282.8   5.8   1   1   2.8e-88   1.3e-84  282.6   4.0     1   202    28   236    28   238 0.97 Outer membrane lipoprotein
TPR_18               PF13512.1    142 seq275_BIOID38941    -            245   5.1e-65  217.7   7.3   1   1     3e-68   1.4e-64  216.3   1.2     2   142    24   167    23   167 0.98 Tetratricopeptide repeat
DUF4102              PF13356.1     89 seq276_BIOID38941    -            404   9.9e-29   98.9   0.5   1   1   3.2e-32   2.2e-28   97.8   0.4     1    88     3    89     3    90 0.97 Domain of unknown function (DUF4102)
Phage_integrase      PF00589.17   173 seq276_BIOID38941    -            404   1.1e-26   93.4   0.0   1   1   2.2e-30   1.5e-26   92.9   0.0     2   171   206   371   205   373 0.94 Phage integrase family
YbjQ_1               PF01906.12   105 seq278_BIOID38941    -            107   1.2e-40  138.0   0.5   1   1   9.3e-45   1.3e-40  137.9   0.4     1   104     1   104     1   105 0.99 Putative heavy-metal-binding
Proteasome           PF00227.21   190 seq281_BIOID38941    -            176   1.5e-25   89.4   0.2   1   1     2e-29   2.8e-25   88.6   0.1     5   186     2   168     2   172 0.94 Proteasome subunit
Ribosomal_L22        PF00237.14   105 seq285_BIOID38941    -            110   1.6e-41  140.4   2.4   1   1   1.3e-45   1.7e-41  140.2   1.6     1   104     5   108     5   109 0.99 Ribosomal protein L22p/L17e
MFS_1                PF07690.11   354 seq287_BIOID38941    -            472   9.8e-57  192.1  44.8   1   2   3.6e-52   4.9e-48  163.5  16.0     2   269    56   327    55   340 0.89 Major Facilitator Superfamily
MFS_1                PF07690.11   354 seq287_BIOID38941    -            472   9.8e-57  192.1  44.8   2   2   1.3e-12   1.8e-08   33.4  10.6    59   178   340   456   328   470 0.85 Major Facilitator Superfamily
AHS1                 PF02682.11   202 seq290_BIOID38941    -            218   2.9e-69  232.4   0.0   1   1   2.4e-73   3.3e-69  232.2   0.0     2   202     5   202     4   202 0.95 Allophanate hydrolase subunit 1
GST_C                PF00043.20    95 seq293_BIOID38941    -            201   3.2e-15   55.7   0.1   1   1   1.9e-18   5.3e-15   55.0   0.1     5    95   104   189   100   189 0.94 Glutathione S-transferase, C-terminal domain
GST_N_2              PF13409.1     70 seq293_BIOID38941    -            201   9.7e-12   44.6   0.0   1   1   1.4e-14   3.7e-11   42.7   0.0     5    69    11    75     9    76 0.95 Glutathione S-transferase, N-terminal domain
GST_N_3              PF13417.1     75 seq293_BIOID38941    -            201   3.7e-11   42.9   0.0   1   1   2.8e-14   7.6e-11   41.9   0.0    15    73    16    79    11    81 0.89 Glutathione S-transferase, N-terminal domain
GST_C_2              PF13410.1     69 seq293_BIOID38941    -            201   7.1e-10   38.5   0.1   1   1   3.8e-13   1.1e-09   37.9   0.0     7    69   125   184    71   184 0.90 Glutathione S-transferase, C-terminal domain
GST_N                PF02798.15    76 seq293_BIOID38941    -            201   8.4e-09   35.3   0.0   1   1     9e-12   2.5e-08   33.8   0.0     3    76     1    75     1    75 0.94 Glutathione S-transferase, N-terminal domain
Amidase_2            PF01510.20   132 seq295_BIOID38941    -            276   1.2e-26   93.1   0.0   1   1   1.5e-30   2.1e-26   92.4   0.0     6   131    41   179    35   180 0.92 N-acetylmuramoyl-L-alanine amidase
AceK                 PF06315.6    562 seq296_BIOID38941    -            582  5.8e-222  737.8   0.0   1   1  5.1e-226    7e-222  737.5   0.0    36   562    48   572    26   572 0.98 Isocitrate dehydrogenase kinase/phosphatase (AceK)
CusF_Ec              PF11604.3     70 seq298_BIOID38941    -            110   1.3e-21   76.0   0.3   1   1   1.3e-25   1.7e-21   75.6   0.2     1    67    42   107    42   110 0.93 Copper binding periplasmic protein CusF
AceK                 PF06315.6    562 seq299_BIOID38941    -            152   7.8e-11   40.8   0.1   1   1   5.7e-15   7.8e-11   40.8   0.1     1    41     9    49     9   108 0.89 Isocitrate dehydrogenase kinase/phosphatase (AceK)
Aldedh               PF00171.17   462 seq300_BIOID38941    -            558  6.4e-163  542.2   0.0   1   1  5.4e-167  7.4e-163  542.0   0.0     1   460    79   544    79   546 0.96 Aldehyde dehydrogenase family
Ribosomal_S3_C       PF00189.15    85 seq301_BIOID38941    -            233   3.5e-35  119.9   0.3   1   1   1.8e-38   1.2e-34  118.2   0.1     1    85   119   202   119   202 0.96 Ribosomal protein S3, C-terminal domain
KH_2                 PF07650.12    78 seq301_BIOID38941    -            233   6.9e-20   70.2   3.4   1   1   2.1e-23   1.4e-19   69.2   2.4     1    78    38   111    38   111 0.97 KH domain
DUF1328              PF07043.8     39 seq304_BIOID38941    -             59   1.6e-12   47.0  24.5   1   1   1.4e-16   1.9e-12   46.8  17.0     1    39    12    50    12    50 0.99 Protein of unknown function (DUF1328)
EutA                 PF06277.6    473 seq305_BIOID38941    -            467  2.2e-174  580.4   0.0   1   1  1.9e-178  2.6e-174  580.1   0.0     2   473     5   466     4   466 0.98 Ethanolamine utilisation protein EutA
AAA_2                PF07724.9    171 seq306_BIOID38941    -            443   5.2e-52  176.0   0.7   1   2   6.4e-10   1.5e-06   28.1   0.0     5    66    52   113    49   115 0.92 AAA domain (Cdc48 subfamily)
AAA_2                PF07724.9    171 seq306_BIOID38941    -            443   5.2e-52  176.0   0.7   2   2   3.9e-46   8.9e-43  146.0   0.1    10   171   188   329   170   329 0.89 AAA domain (Cdc48 subfamily)
AAA                  PF00004.24   132 seq306_BIOID38941    -            443   1.8e-16   60.4   0.1   1   2   2.2e-10   5.1e-07   29.8   0.0     1    57    53   107    53   142 0.72 ATPase family associated with various cellular activities (AAA)
AAA                  PF00004.24   132 seq306_BIOID38941    -            443   1.8e-16   60.4   0.1   2   2   9.6e-10   2.2e-06   27.7   0.0    39   130   226   332   188   334 0.73 ATPase family associated with various cellular activities (AAA)
AAA_5                PF07728.9    139 seq306_BIOID38941    -            443   7.4e-08   32.1   0.3   1   1   1.4e-09   3.3e-06   26.7   0.0     1    99    52   149    52   206 0.77 AAA domain (dynein-related subfamily)
ClpB_D2-small        PF10431.4     81 seq306_BIOID38941    -            443   2.3e-06   27.2   0.8   1   1     7e-09   1.6e-05   24.6   0.0     1    62   335   405   335   411 0.90 C-terminal, D2-small domain, of ClpB protein
ABC_tran             PF00005.22   118 seq308_BIOID38941    -            222   1.2e-28   99.7   0.0   1   1     4e-32   2.8e-28   98.5   0.0     1   117    42   165    42   166 0.97 ABC transporter
AAA_21               PF13304.1    303 seq308_BIOID38941    -            222   3.8e-11   43.3   0.0   1   1   1.6e-10   1.1e-06   28.7   0.0   181   302   101   200    58   201 0.76 AAA domain
Peripla_BP_2         PF01497.13   238 seq311_BIOID38941    -            296     1e-26   93.4   0.0   1   1   8.5e-31   1.2e-26   93.2   0.0     1   235    38   270    38   273 0.94 Periplasmic binding protein
Transgly             PF00912.17   178 seq313_BIOID38941    -            770   4.8e-54  182.2   0.0   1   1   1.4e-57   6.5e-54  181.8   0.0    10   177    60   226    49   227 0.94 Transglycosylase
BiPBP_C              PF06832.7     90 seq313_BIOID38941    -            770   2.8e-18   65.5   0.1   1   1   2.2e-21     1e-17   63.7   0.0     6    90   686   767   681   767 0.96 Penicillin-Binding Protein C-terminus Family
Transpeptidase       PF00905.17   304 seq313_BIOID38941    -            770   1.4e-13   50.3   0.0   1   1   5.9e-17   2.7e-13   49.5   0.0     6   282   306   535   301   549 0.83 Penicillin binding protein transpeptidase domain
PTS_IIB              PF02302.12    90 seq314_BIOID38941    -            108   1.6e-16   60.4   1.0   1   1   1.3e-20   1.8e-16   60.1   0.7     2    89     7    97     6    98 0.95 PTS system, Lactose/Cellobiose specific IIB subunit
DUF883               PF05957.8     94 seq315_BIOID38941    -            113   6.8e-27   93.5   1.2   1   1   5.9e-31   8.1e-27   93.3   0.9     1    94    19   111    19   111 0.97 Bacterial protein of unknown function (DUF883)
HlyD_2               PF12700.2    328 seq316_BIOID38941    -            407   1.4e-14   53.8   0.0   1   1   1.2e-17   8.3e-14   51.3   0.0   136   327   187   378    98   379 0.78 HlyD family secretion protein
HlyD_3               PF13437.1    105 seq316_BIOID38941    -            407   1.6e-13   50.7   0.2   1   1     2e-14   1.4e-10   41.3   0.0     1   105   209   310   209   310 0.96 HlyD family secretion protein
Patatin              PF01734.17   204 seq318_BIOID38941    -            357   2.6e-22   79.6   0.2   1   1   1.5e-25   2.1e-21   76.6   0.2     1   203    27   195    27   196 0.91 Patatin-like phospholipase
AHS2                 PF02626.10   272 seq319_BIOID38941    -            310  2.1e-100  335.3   0.0   1   1  1.8e-104  2.5e-100  335.1   0.0     2   272    24   288    23   288 0.98 Allophanate hydrolase subunit 2
TonB_dep_Rec         PF00593.19   276 seq320_BIOID38941    -            700   2.1e-38  132.7  12.9   1   1     3e-42   2.1e-38  132.7   8.9     2   275   449   695   448   696 0.97 TonB dependent receptor
Plug                 PF07715.10   108 seq320_BIOID38941    -            700   5.7e-23   81.1   2.1   1   1   1.9e-26   1.3e-22   80.0   1.5     3   108    41   151    39   151 0.96 TonB-dependent Receptor Plug Domain
Ribosomal_S30AE      PF02482.14    94 seq321_BIOID38941    -            113   3.8e-29  100.7   0.1   1   1   3.5e-33   4.8e-29  100.4   0.1     2    92     3    93     2    95 0.97 Sigma 54 modulation protein / S30EA ribosomal protein
HTH_18               PF12833.2     81 seq328_BIOID38941    -            282   5.4e-18   64.7   0.2   1   1   2.1e-21   9.5e-18   63.9   0.1     6    80    41   114    39   115 0.97 Helix-turn-helix domain
HTH_AraC             PF00165.18    42 seq328_BIOID38941    -            282   1.3e-15   56.5   0.3   1   1   1.8e-13     8e-10   38.1   0.1     2    42    76   114    75   114 0.94 Bacterial regulatory helix-turn-helix proteins, AraC family
GyrI-like            PF06445.10   155 seq328_BIOID38941    -            282   9.7e-12   45.0   1.7   1   1   3.5e-15   1.6e-11   44.3   1.2     2   154   135   278   134   279 0.78 GyrI-like small molecule binding domain
PTS_EIIC             PF02378.13   321 seq329_BIOID38941    -            415   3.9e-14   52.1  35.2   1   1   2.9e-18   3.9e-14   52.1  24.4     2   320    41   347    40   348 0.76 Phosphotransferase system, EIIC
Ring_hydroxyl_A      PF00848.14   209 seq330_BIOID38941    -            374   4.9e-36  124.2   0.6   1   1   9.8e-40   6.7e-36  123.7   0.4     3   205   184   370   182   374 0.91 Ring hydroxylating alpha subunit (catalytic domain)
Rieske               PF00355.21    98 seq330_BIOID38941    -            374   4.8e-21   74.0   0.1   1   1   1.2e-24   7.9e-21   73.3   0.1     1    87    46   130    46   148 0.88 Rieske [2Fe-2S] domain
LolB                 PF03550.9    157 seq331_BIOID38941    -            207   4.5e-56  188.6   1.6   1   1   4.4e-60   6.1e-56  188.2   1.1     2   157    49   204    48   204 0.99 Outer membrane lipoprotein LolB
Ribosomal_L16        PF00252.13   133 seq332_BIOID38941    -            136   1.2e-50  170.5   0.8   1   1     1e-54   1.4e-50  170.4   0.6     1   132     4   131     4   132 0.97 Ribosomal protein L16p/L10e
Transaldolase        PF00923.14   287 seq333_BIOID38941    -            222   1.1e-43  149.2   0.2   1   1   2.3e-47   3.2e-43  147.8   0.1     1   243     5   207     5   219 0.95 Transaldolase
FGGY_N               PF00370.16   245 seq334_BIOID38941    -            489     3e-29  101.9   0.0   1   1   6.1e-33   4.2e-29  101.4   0.0     3   242     7   241     5   244 0.86 FGGY family of carbohydrate kinases, N-terminal domain
FGGY_C               PF02782.11   197 seq334_BIOID38941    -            489   8.8e-26   90.6   0.1   1   1   2.3e-29   1.6e-25   89.8   0.0     1   195   253   439   253   441 0.89 FGGY family of carbohydrate kinases, C-terminal domain
SSB                  PF00436.20   104 seq335_BIOID38941    -            179   6.9e-38  128.5   0.2   1   1   6.4e-42   8.7e-38  128.2   0.2     1   101     6   109     6   112 0.96 Single-strand binding protein family
Methyltransf_11      PF08241.7     95 seq337_BIOID38941    -            240   7.4e-12   45.4   0.0   1   1   8.6e-16   1.2e-11   44.8   0.0    45    95    67   125    50   125 0.83 Methyltransferase domain
DDE_Tnp_1_assoc      PF13808.1     90 seq338_BIOID38941    -            378   3.6e-33  112.9   0.0   1   1     1e-36   7.1e-33  112.0   0.0     1    90     6    95     6    95 0.99 DDE_Tnp_1-associated
DDE_Tnp_1            PF01609.16   211 seq338_BIOID38941    -            378   2.2e-30  105.7   1.2   1   1   6.4e-34   4.4e-30  104.7   0.9     3   211   102   343   100   343 0.93 Transposase DDE domain
FtsX                 PF02687.16   121 seq340_BIOID38941    -            361   6.3e-12   45.2  13.7   1   1   8.2e-16   1.1e-11   44.3   7.3     2   116   236   350   234   356 0.81 FtsX-like permease family
Glutaredoxin         PF00462.19    60 seq341_BIOID38941    -             81   7.9e-14   51.2   0.0   1   1   6.6e-18     9e-14   51.0   0.0     1    57     3    58     3    61 0.95 Glutaredoxin
PDT                  PF00800.13   182 seq345_BIOID38941    -            386   2.9e-60  202.8   0.2   1   1   6.3e-64   4.3e-60  202.2   0.2     1   180   106   286   106   288 0.96 Prephenate dehydratase
CM_2                 PF01817.16    81 seq345_BIOID38941    -            386   1.9e-22   79.0   2.0   1   1   6.3e-26   4.3e-22   77.8   1.4     1    80    11    90    11    91 0.99 Chorismate mutase type II
Ribosomal_L29        PF00831.18    58 seq346_BIOID38941    -             63     5e-25   86.8   6.8   1   1     4e-29   5.5e-25   86.7   4.7     1    58     3    60     3    60 0.99 Ribosomal L29 protein
Glyco_tranf_2_3      PF13641.1    230 seq347_BIOID38941    -            441   5.5e-41  140.7   0.0   1   1   2.4e-44   5.5e-41  140.7   0.0     1   230    75   299    75   299 0.96 Glycosyltransferase like family 2
Glycos_transf_2      PF00535.21   169 seq347_BIOID38941    -            441   2.5e-36  124.7   0.0   1   1   1.7e-39   3.9e-36  124.1   0.0     1   168    78   245    78   246 0.95 Glycosyl transferase family 2
Glyco_trans_2_3      PF13632.1    192 seq347_BIOID38941    -            441   3.8e-26   91.8  13.0   1   1   1.7e-29   3.8e-26   91.8   9.0     1   177   158   359   158   423 0.72 Glycosyl transferase family group 2
Glyco_transf_21      PF13506.1    174 seq347_BIOID38941    -            441   7.5e-15   54.5   0.1   1   1   5.1e-18   1.2e-14   53.9   0.1    17   174   141   298   104   298 0.89 Glycosyl transferase family 21
Chitin_synth_2       PF03142.10   527 seq347_BIOID38941    -            441   2.3e-08   32.7   5.8   1   1   5.1e-10   1.2e-06   27.1   0.0   177   305   131   257    85   261 0.85 Chitin synthase
Glyco_tranf_2_2      PF10111.4    281 seq347_BIOID38941    -            441   5.1e-08   32.2   0.1   1   1   3.8e-11   8.8e-08   31.4   0.0     1   111    78   178    78   185 0.94 Glycosyltransferase like family 2
FecCD                PF01032.13   311 seq348_BIOID38941    -            660  1.2e-144  480.8  86.5   1   2   4.7e-73   6.4e-69  232.0  27.9     8   310    14   324     7   325 0.93 FecCD transport family
FecCD                PF01032.13   311 seq348_BIOID38941    -            660  1.2e-144  480.8  86.5   2   2   5.9e-80   8.1e-76  254.6  26.3     2   311   358   657   350   657 0.94 FecCD transport family
Flavodoxin_NdrI      PF07972.6    122 seq349_BIOID38941    -            136   5.1e-47  158.6   0.0   1   1   4.3e-51   5.8e-47  158.4   0.0     1   122     5   123     5   123 0.97 NrdI Flavodoxin like
PTS_EIIC             PF02378.13   321 seq351_BIOID38941    -            648     5e-71  239.0  33.0   1   1   1.1e-74     5e-71  239.0  22.9     2   321    12   300    11   300 0.94 Phosphotransferase system, EIIC
PTS_EIIA_1           PF00358.15   133 seq351_BIOID38941    -            648   1.6e-52  176.4   0.6   1   1   5.5e-56   2.5e-52  175.8   0.4     4   131   499   626   496   628 0.98 phosphoenolpyruvate-dependent sugar phosphotransferase system, EIIA 1
PTS_EIIB             PF00367.15    35 seq351_BIOID38941    -            648   1.2e-12   46.6   0.9   1   1   5.3e-16   2.4e-12   45.7   0.7     1    35   393   427   393   427 0.97 phosphotransferase system, EIIB
OpuAC                PF04069.7    257 seq352_BIOID38941    -            320   3.4e-27   95.3   2.2   1   1   1.4e-30   4.9e-27   94.7   1.5     2   238    24   237    23   251 0.85 Substrate binding domain of ABC-type glycine betaine transport system
NMT1_2               PF13379.1    252 seq352_BIOID38941    -            320   4.2e-25   88.4   2.4   1   1   1.9e-28   6.3e-25   87.8   1.7     7   244    22   243    18   249 0.86 NMT1-like family
NMT1                 PF09084.6    216 seq352_BIOID38941    -            320     5e-20   71.9   0.0   1   1   1.9e-23   6.6e-20   71.5   0.0    14   214    44   240    30   242 0.87 NMT1/THI5 like
Phosphonate-bd       PF12974.2    243 seq352_BIOID38941    -            320   1.1e-09   37.8   0.2   1   1   4.8e-13   1.7e-09   37.3   0.2    23   215    45   226    27   252 0.78 ABC transporter, phosphonate, periplasmic substrate-binding protein
Thiolase_N           PF00108.18   264 seq353_BIOID38941    -            387   4.6e-93  310.9   1.6   1   1   1.4e-96   6.4e-93  310.4   1.1     1   264     1   254     1   254 0.97 Thiolase, N-terminal domain
Thiolase_C           PF02803.13   123 seq353_BIOID38941    -            387   1.6e-50  169.5   0.2   1   1   9.2e-54   4.2e-50  168.1   0.1     1   123   261   386   261   386 0.98 Thiolase, C-terminal domain
ketoacyl-synt        PF00109.21   255 seq353_BIOID38941    -            387   3.5e-05   23.3   1.0   1   1   7.6e-09   3.5e-05   23.3   0.7   169   217    83   131    76   145 0.85 Beta-ketoacyl synthase, N-terminal domain
GHMP_kinases_N       PF00288.21    67 seq354_BIOID38941    -            283   2.5e-10   40.1   0.1   1   1   7.4e-14   5.1e-10   39.1   0.1     1    66    91   148    91   149 0.87 GHMP kinases N terminal domain
GHMP_kinases_C       PF08544.8     85 seq354_BIOID38941    -            283   9.9e-07   28.7   0.0   1   1     3e-10     2e-06   27.7   0.0    28    81   214   263   191   266 0.83 GHMP kinases C terminal
Ribosomal_S17        PF00366.15    69 seq355_BIOID38941    -             84   1.1e-32  111.7   1.3   1   1   9.4e-37   1.3e-32  111.5   0.9     1    69    10    78    10    78 0.99 Ribosomal protein S17
LamB_YcsF            PF03746.11   242 seq356_BIOID38941    -            244  5.8e-103  343.0   0.5   1   1  4.9e-107  6.6e-103  342.8   0.4     1   241     2   237     2   238 0.99 LamB/YcsF family
DUF905               PF06006.7     71 seq357_BIOID38941    -             77   8.5e-38  127.4   0.2   1   1     7e-42   9.5e-38  127.2   0.1     2    71     9    77     8    77 0.98 Bacterial protein of unknown function (DUF905)
TatD_DNase           PF01026.16   255 seq360_BIOID38941    -            260   1.5e-67  227.4   0.0   1   1   1.2e-71   1.7e-67  227.2   0.0     1   255     6   257     6   257 0.98 TatD related DNase
UbiA                 PF01040.13   257 seq363_BIOID38941    -            308   7.5e-37  126.8  21.2   1   1   7.1e-41   9.7e-37  126.4  14.7     1   226    21   274    21   306 0.76 UbiA prenyltransferase family
EutB                 PF06751.6    444 seq364_BIOID38941    -            453  2.5e-230  764.2   0.6   1   1  2.1e-234  2.9e-230  764.0   0.4     1   444    11   452    11   452 1.00 Ethanolamine ammonia lyase large subunit (EutB)
Ribonuc_red_lgC      PF02867.10   537 seq365_BIOID38941    -            714  4.9e-151  503.8   0.0   1   1    5e-153  2.3e-149  498.3   0.0     1   537   175   694   175   694 0.96 Ribonucleotide reductase, barrel domain
RNR_N                PF08343.5     82 seq365_BIOID38941    -            714   1.4e-29  101.5   0.1   1   1   9.8e-33   4.5e-29   99.9   0.1     1    82    16    97    16    97 0.99 Ribonucleotide reductase N-terminal
Ribonuc_red_lgN      PF00317.16    83 seq365_BIOID38941    -            714   3.8e-12   45.7   0.0   1   1   2.2e-15     1e-11   44.3   0.0     2    82    99   171    98   172 0.95 Ribonucleotide reductase, all-alpha domain
ACR_tran             PF00873.14  1021 seq367_BIOID38941    -           1047  2.6e-238  793.1   1.5   1   1  2.4e-242  3.2e-238  792.8   1.0     2  1019     6  1037     2  1039 0.98 AcrB/AcrD/AcrF family
ParBc                PF02195.13    90 seq368_BIOID38941    -            672   1.8e-22   79.1   0.0   1   1   3.1e-26   4.2e-22   77.9   0.0     1    89    56   151    56   152 0.97 ParB-like nuclease domain
MTHFR                PF02219.12   287 seq369_BIOID38941    -            296  1.1e-108  362.5   0.0   1   1    9e-113  1.2e-108  362.4   0.0     4   287    14   291    11   291 0.97 Methylenetetrahydrofolate reductase
Ribosomal_L14        PF00238.14   122 seq370_BIOID38941    -            123   3.4e-54  181.7   0.4   1   1   2.7e-58   3.7e-54  181.5   0.3     1   122     1   123     1   123 0.98 Ribosomal protein L14p/L23e
Fer2                 PF00111.22    78 seq372_BIOID38941    -            321   6.7e-12   44.8   3.6   1   1   4.2e-15   1.4e-11   43.8   2.5     6    77   242   312   238   313 0.88 2Fe-2S iron-sulfur cluster binding domain
FAD_binding_6        PF00970.19    99 seq372_BIOID38941    -            321   1.1e-10   41.3   0.0   1   1   1.1e-13   3.6e-10   39.7   0.0     2    97     9   106     8   108 0.90 Oxidoreductase FAD-binding domain
NAD_binding_1        PF00175.16   109 seq372_BIOID38941    -            321   1.5e-09   38.2   0.0   1   1   2.6e-12   8.9e-09   35.7   0.0     1   108   117   207   117   208 0.81 Oxidoreductase NAD-binding domain
Phage_AlpA           PF05930.7     51 seq373_BIOID38941    -             65   7.8e-21   73.4   0.1   1   1   1.3e-24   8.9e-21   73.2   0.1     3    51     5    53     3    53 0.98 Prophage CP4-57 regulatory protein (AlpA)
HTH_17               PF12728.2     51 seq373_BIOID38941    -             65   3.2e-09   36.7   0.2   1   1   5.3e-13   3.6e-09   36.6   0.1     4    50     8    56     5    57 0.91 Helix-turn-helix domain
Peptidase_M24        PF00557.19   205 seq374_BIOID38941    -            361     2e-62  210.4   0.1   1   1   3.9e-66   2.7e-62  209.9   0.0     2   205   135   342   134   342 0.94 Metallopeptidase family M24
Creatinase_N         PF01321.13   131 seq374_BIOID38941    -            361   8.2e-15   55.3   0.1   1   1   2.3e-18   1.6e-14   54.4   0.1     2   130     4   126     4   127 0.94 Creatinase/Prolidase N-terminal domain
EII-GUT              PF03608.8    168 seq375_BIOID38941    -            187     7e-77  256.8   0.7   1   1   5.9e-81     8e-77  256.6   0.5     2   168     5   171     4   171 0.99 PTS system enzyme II sorbitol-specific factor
RNase_T              PF00929.19   164 seq377_BIOID38941    -            246     5e-40  137.3   0.4   1   1   9.7e-44   1.3e-39  135.9   0.1     1   164    12   178    12   178 0.93 Exonuclease
H2TH                 PF06831.9     93 seq378_BIOID38941    -            263   3.3e-18   65.0   0.0   1   1   1.4e-21   6.4e-18   64.1   0.0     1    77   126   205   126   215 0.85 Formamidopyrimidine-DNA glycosylase H2TH domain
Fapy_DNA_glyco       PF01149.19   116 seq378_BIOID38941    -            263   5.6e-15   55.6   0.0   1   1   2.1e-18   9.8e-15   54.8   0.0     1   106     2   104     2   110 0.87 Formamidopyrimidine-DNA glycosylase N-terminal domain
zf-FPG_IleRS         PF06827.9     30 seq378_BIOID38941    -            263   6.9e-07   28.6   2.7   1   1   2.8e-10   1.3e-06   27.8   1.9     1    29   235   263   235   263 0.97 Zinc finger found in FPG and IleRS
KOW                  PF00467.24    32 seq379_BIOID38941    -            104   4.4e-06   25.9   3.9   1   1   7.1e-10   9.8e-06   24.8   2.7     2    32     8    37     7    37 0.93 KOW motif
AntA                 PF08346.7     71 seq381_BIOID38941    -            266   2.7e-23   81.8   0.0   1   1   5.3e-27   7.2e-23   80.4   0.0     1    71    43   117    43   117 0.90 AntA/AntB antirepressor
Rep_3                PF01051.16   218 seq382_BIOID38941    -            325   4.8e-22   78.4   0.1   1   1   5.3e-26   7.3e-22   77.8   0.1     4   210    11   265     9   271 0.86 Initiator Replication protein
Sigma70_r2           PF04542.9     71 seq383_BIOID38941    -            284   4.6e-19   67.6   0.0   1   1   1.3e-22   9.1e-19   66.7   0.0     1    70    53   122    53   123 0.97 Sigma-70 region 2
Sigma70_r4           PF04545.11    50 seq383_BIOID38941    -            284   3.6e-18   64.4   1.1   1   1   1.3e-20   9.1e-17   59.9   0.2     1    50   228   280   228   280 0.97 Sigma-70, region 4
RhaA                 PF06134.6    417 seq384_BIOID38941    -            419  4.4e-238  790.0   0.0   1   1  3.7e-242  5.1e-238  789.8   0.0     1   417     3   418     3   418 1.00 L-rhamnose isomerase (RhaA)
DUF3302              PF11742.3     78 seq385_BIOID38941    -            107   1.7e-45  152.6   8.2   1   1   1.5e-49     2e-45  152.4   5.7     1    78     3    80     3    80 0.99 Protein of unknown function (DUF3302)
ABC_tran             PF00005.22   118 seq386_BIOID38941    -            255   1.3e-21   77.0   0.0   1   1   4.3e-25     2e-21   76.4   0.0     1   117    41   156    41   157 0.90 ABC transporter
Pribosyltran_N       PF13793.1    116 seq389_BIOID38941    -            337     4e-49  165.0   0.2   1   1   6.8e-51   4.6e-47  158.4   0.0     1   116    26   143    26   143 0.98 N-terminal domain of ribose phosphate pyrophosphokinase
Pribosyltran         PF00156.22   125 seq389_BIOID38941    -            337   3.9e-16   58.7   0.3   1   1   1.6e-19   1.1e-15   57.3   0.2    23   119   180   266   171   272 0.88 Phosphoribosyl transferase domain
Ureidogly_hydro      PF04115.7    165 seq390_BIOID38941    -            160   7.6e-53  178.1   0.0   1   1   6.5e-57   8.8e-53  177.9   0.0     3   158     2   152     1   158 0.94 Ureidoglycolate hydrolase
SpoU_methylase       PF00588.14   142 seq393_BIOID38941    -            370   7.3e-29  100.3   0.0   1   1   1.6e-32   1.1e-28   99.7   0.0     3   141   224   361   222   362 0.95 SpoU rRNA Methylase family
SpoU_sub_bind        PF08032.7     76 seq393_BIOID38941    -            370   3.1e-12   46.3   0.0   1   1     1e-15     7e-12   45.2   0.0     2    73   135   206   134   209 0.96 RNA 2'-O ribose methyltransferase substrate binding
Ribosomal_L5_C       PF00673.16    95 seq394_BIOID38941    -            179   3.2e-42  142.0   0.0   1   1   7.3e-46     5e-42  141.4   0.0     1    94    84   177    84   178 0.99 ribosomal L5P family C-terminus
Ribosomal_L5         PF00281.14    56 seq394_BIOID38941    -            179   2.8e-25   87.7   0.1   1   1   7.4e-29     5e-25   86.9   0.0     1    56    24    80    23    80 0.98 Ribosomal protein L5
PgaD                 PF13994.1    138 seq395_BIOID38941    -            137   6.1e-31  106.6   5.3   1   1   7.7e-35   1.1e-30  105.8   3.7     1   137     4   126     4   127 0.94 PgaD-like protein
EIIBC-GUT_N          PF03612.9    183 seq398_BIOID38941    -            319   9.6e-72  240.3   1.8   1   1   2.7e-75   1.8e-71  239.3   1.3     2   183     3   171     2   171 0.95 Sorbitol phosphotransferase enzyme II N-terminus
EIIBC-GUT_C          PF07663.6     93 seq398_BIOID38941    -            319   6.4e-48  160.7   5.0   1   1   9.3e-52   6.4e-48  160.7   3.5     1    93   226   318   226   318 0.99 Sorbitol phosphotransferase enzyme II C-terminus
Methyltransf_6       PF03737.10   154 seq399_BIOID38941    -            161   4.3e-55  185.6   0.4   1   1   3.5e-59   4.8e-55  185.5   0.2     1   153     1   152     1   153 0.99 Demethylmenaquinone methyltransferase
HlyD                 PF00529.15   306 seq400_BIOID38941    -            378   3.2e-59  200.6  12.2   1   1   1.1e-62   3.6e-59  200.4   8.5     3   306    64   349    62   349 0.98 HlyD family secretion protein
HlyD_3               PF13437.1    105 seq400_BIOID38941    -            378   3.8e-11   43.1   0.7   1   1   9.5e-12   3.3e-08   33.7   0.0     2    80   222   301   221   335 0.87 HlyD family secretion protein
Biotin_lipoyl_2      PF13533.1     50 seq400_BIOID38941    -            378   2.7e-09   36.4   1.0   1   1   1.3e-09   4.4e-06   26.1   0.2     4    49    65   110    61   113 0.93 Biotin-lipoyl like
HlyD_2               PF12700.2    328 seq400_BIOID38941    -            378   8.6e-09   34.8   0.2   1   1   4.5e-12   1.5e-08   34.0   0.2    26   240    68   301    63   319 0.75 HlyD family secretion protein
NDK                  PF00334.14   135 seq404_BIOID38941    -            143   1.5e-54  183.3   0.0   1   1   1.2e-58   1.7e-54  183.1   0.0     1   134     4   137     4   138 0.99 Nucleoside diphosphate kinase
peroxidase           PF00141.18   229 seq405_BIOID38941    -            739   4.5e-87  291.2   0.0   1   2   4.1e-53   5.6e-49  166.5   0.0     3   229    89   409    87   409 0.87 Peroxidase
peroxidase           PF00141.18   229 seq405_BIOID38941    -            739   4.5e-87  291.2   0.0   2   2   1.3e-39   1.8e-35  122.4   0.0     3   229   416   713   414   713 0.88 Peroxidase
Molybdop_Fe4S4       PF04879.11    55 seq407_BIOID38941    -            195   8.1e-20   70.2   0.3   1   1   2.3e-23   1.6e-19   69.3   0.1     2    55    44   104    43   104 0.91 Molybdopterin oxidoreductase Fe4S4 domain
Molybdopterin        PF00384.17   432 seq407_BIOID38941    -            195   1.8e-06   26.8   0.0   1   1   3.2e-10   2.2e-06   26.6   0.0     1    56   107   155   107   191 0.75 Molybdopterin oxidoreductase
IclR                 PF01614.13   129 seq411_BIOID38941    -            282   1.4e-40  137.8   0.0   1   1   3.8e-44   2.6e-40  136.9   0.0     2   128   151   274   150   275 0.97 Bacterial transcriptional regulator
HTH_IclR             PF09339.5     52 seq411_BIOID38941    -            282   4.4e-13   48.4   0.1   1   1   2.1e-16   1.4e-12   46.8   0.0     1    51    34    84    34    85 0.98 IclR helix-turn-helix domain
Aldo_ket_red         PF00248.16   283 seq412_BIOID38941    -            346   5.2e-75  251.7   0.0   1   1   4.4e-79     6e-75  251.5   0.0     2   282    28   332    27   333 0.96 Aldo/keto reductase family
EutC                 PF05985.6    238 seq413_BIOID38941    -            295   1.1e-81  273.2   0.0   1   1     1e-85   1.4e-81  272.9   0.0     2   237    61   293    60   294 0.98 Ethanolamine ammonia-lyase light chain (EutC)
BPD_transp_1         PF00528.17   185 seq414_BIOID38941    -            275   2.3e-22   79.2  16.1   1   1   1.7e-26   2.3e-22   79.2  11.2     1   181    98   269    98   271 0.97 Binding-protein-dependent transport system inner membrane component
Ribosomal_S14        PF00253.16    55 seq416_BIOID38941    -            101   9.1e-25   85.7   0.7   1   1     9e-29   1.2e-24   85.2   0.5     1    55    46   100    46   100 0.98 Ribosomal protein S14p/S29e
Peptidase_M42        PF05343.9    292 seq418_BIOID38941    -            345   2.3e-84  282.5   0.0   1   1   7.5e-88   3.4e-84  281.9   0.0     1   292    43   325    43   325 0.97 M42 glutamyl aminopeptidase
Peptidase_M20        PF01546.23   171 seq418_BIOID38941    -            345   9.3e-10   38.2   0.0   1   1   3.3e-13   1.5e-09   37.5   0.0    22   170   164   331   161   332 0.89 Peptidase family M20/M25/M40
Peptidase_M18        PF02127.10   432 seq418_BIOID38941    -            345     4e-05   22.2   0.0   1   1   4.8e-08   0.00022   19.7   0.0   331   431   233   329   211   330 0.86 Aminopeptidase I zinc metalloprotease (M18)
RNA_pol_Rpb1_1       PF04997.7    338 seq420_BIOID38941    -           1407  1.8e-100  336.3   0.1   1   1  1.8e-103  4.8e-100  335.0   0.1     2   338    15   342    14   342 0.95 RNA polymerase Rpb1, domain 1
RNA_pol_Rpb1_5       PF04998.12   277 seq420_BIOID38941    -           1407   1.1e-80  270.7   0.0   1   1     8e-84   2.2e-80  269.7   0.0     1   276   766  1321   766  1322 1.00 RNA polymerase Rpb1, domain 5
RNA_pol_Rpb1_2       PF00623.15   166 seq420_BIOID38941    -           1407   6.1e-51  172.5   0.0   1   1   5.3e-53   1.5e-49  168.0   0.0     1   166   344   486   344   486 0.95 RNA polymerase Rpb1, domain 2
RNA_pol_Rpb1_3       PF04983.13   157 seq420_BIOID38941    -           1407   1.4e-27   96.2   0.0   1   1   1.2e-30   3.3e-27   95.0   0.0     1   157   489   644   489   644 0.93 RNA polymerase Rpb1, domain 3
RNA_pol_Rpb1_4       PF05000.12   108 seq420_BIOID38941    -           1407   2.5e-18   65.7   0.3   1   1   9.1e-22   2.5e-18   65.7   0.2     2   107   674   763   673   764 0.82 RNA polymerase Rpb1, domain 4
LysR_substrate       PF03466.15   209 seq427_BIOID38941    -            354   1.5e-33  115.5   0.0   1   1   3.4e-37   2.3e-33  114.9   0.0     6   208   148   352   144   353 0.97 LysR substrate binding domain
HTH_1                PF00126.22    60 seq427_BIOID38941    -            354   6.2e-19   67.3   2.6   1   1   1.9e-22   1.3e-18   66.3   1.8     1    60    60   119    60   119 0.94 Bacterial regulatory helix-turn-helix protein, lysR family
Peripla_BP_6         PF13458.1    343 seq428_BIOID38941    -            367   5.6e-57  193.5   6.3   1   1   1.5e-60   6.7e-57  193.2   4.4     2   325    26   344    25   361 0.94 Periplasmic binding protein
ANF_receptor         PF01094.23   349 seq428_BIOID38941    -            367   2.5e-47  161.3   0.0   1   1   6.4e-51   2.9e-47  161.1   0.0     4   348    47   357    44   358 0.92 Receptor family ligand binding region
Peripla_BP_5         PF13433.1    364 seq428_BIOID38941    -            367   1.4e-20   73.2   0.0   1   1     4e-24   1.8e-20   72.8   0.0     1   323    26   343    26   350 0.91 Periplasmic binding protein domain
Radical_SAM          PF04055.16   166 seq430_BIOID38941    -            384   4.6e-14   52.8   0.1   1   1   2.2e-17   1.5e-13   51.1   0.1     2   158   120   289   119   299 0.75 Radical SAM superfamily
Ribosomal_S8         PF00410.14   129 seq431_BIOID38941    -            130   2.3e-48  163.1   0.0   1   1   1.8e-52   2.5e-48  163.0   0.0     1   128     5   129     5   130 0.97 Ribosomal protein S8
Sulfate_transp       PF00916.15   280 seq432_BIOID38941    -            559   3.6e-71  239.2  10.3   1   1   7.9e-75   3.6e-71  239.2   7.1     1   279   119   409   119   410 0.96 Sulfate transporter family
Sulfate_tra_GLY      PF13792.1     84 seq432_BIOID38941    -            559   1.5e-24   85.3   5.5   1   1   3.3e-28   1.5e-24   85.3   3.8     6    82    20    95    12    97 0.96 Sulfate transporter N-terminal domain with GLY motif
STAS                 PF01740.16   117 seq432_BIOID38941    -            559   5.5e-12   45.0   0.0   1   1   2.1e-15   9.4e-12   44.2   0.0     4   116   453   554   451   555 0.95 STAS domain
tRNA-synt_1c         PF00749.16   314 seq433_BIOID38941    -            554  1.6e-124  414.5   0.0   1   1  2.9e-128    2e-124  414.2   0.0     2   313    28   337    27   338 0.99 tRNA synthetases class I (E and Q), catalytic domain
tRNA-synt_1c_C       PF03950.13   174 seq433_BIOID38941    -            554   1.1e-63  213.8   0.0   1   1   3.5e-67   2.4e-63  212.8   0.0     1   174   340   528   340   528 0.97 tRNA synthetases class I (E and Q), anti-codon binding domain
Molybdopterin        PF00384.17   432 seq434_BIOID38941    -            804   6.4e-22   77.7   0.0   1   1   1.4e-24   9.4e-21   73.9   0.0   103   380     2   378     1   380 0.82 Molybdopterin oxidoreductase
Molydop_binding      PF01568.16   109 seq434_BIOID38941    -            804   2.1e-16   59.5   0.0   1   1   9.2e-20   6.3e-16   58.0   0.0     4   108   682   797   679   798 0.95 Molydopterin dinucleotide binding domain
rve_3                PF13683.1     67 seq435_BIOID38941    -            169     1e-26   92.0   0.4   1   1   1.5e-30     1e-26   92.0   0.3     2    67    76   141    75   141 0.98 Integrase core domain
rve                  PF00665.21   120 seq435_BIOID38941    -            169   1.7e-16   60.2   0.0   1   1     4e-20   2.7e-16   59.6   0.0    28   120    14   104    11   104 0.97 Integrase core domain
PTSIIA_gutA          PF03829.8    117 seq436_BIOID38941    -            123   4.8e-45  151.8   0.0   1   1   4.3e-49   5.8e-45  151.6   0.0     1   116     1   116     1   118 0.98 PTS system glucitol/sorbitol-specific IIA component
PsiB                 PF06290.6    143 seq437_BIOID38941    -            144   6.1e-71  236.3   0.0   1   1     5e-75   6.8e-71  236.1   0.0     1   143     1   143     1   143 0.99 Plasmid SOS inhibition protein (PsiB)
Asparaginase_2       PF01112.13   319 seq438_BIOID38941    -            321  6.6e-125  415.9   2.9   1   1    6e-129  8.3e-125  415.6   2.0     2   315     3   315     2   317 0.99 Asparaginase
Ribonuc_red_sm       PF00268.16   281 seq439_BIOID38941    -            319   1.1e-80  270.5   0.1   1   1   9.6e-85   1.3e-80  270.2   0.0     1   280     1   280     1   281 0.97 Ribonucleotide reductase, small chain
Ribosomal_L6         PF00347.18    77 seq440_BIOID38941    -            177   4.8e-40  135.8   0.1   1   2     4e-21   5.5e-17   61.9   0.0     1    77    11    82    11    82 0.98 Ribosomal protein L6
Ribosomal_L6         PF00347.18    77 seq440_BIOID38941    -            177   4.8e-40  135.8   0.1   2   2   2.3e-24   3.2e-20   72.3   0.0     1    76    90   164    90   165 0.98 Ribosomal protein L6
MIP                  PF00230.15   227 seq441_BIOID38941    -            281   1.8e-76  256.4  12.9   1   1   1.5e-80     2e-76  256.2   9.0     2   227     2   251     1   251 0.97 Major intrinsic protein
TPP_enzyme_N         PF02776.13   172 seq442_BIOID38941    -            593   2.1e-54  183.5   2.8   1   1   4.3e-56     2e-52  177.0   0.9     1   170     4   173     4   175 0.98 Thiamine pyrophosphate enzyme, N-terminal TPP binding domain
TPP_enzyme_C         PF02775.16   153 seq442_BIOID38941    -            593   3.9e-36  123.8   0.2   1   1   9.6e-38   4.4e-34  117.1   0.0     2   153   393   553   392   553 0.96 Thiamine pyrophosphate enzyme, C-terminal TPP binding domain
TPP_enzyme_M         PF00205.17   137 seq442_BIOID38941    -            593   3.6e-35  120.5   0.5   1   1   1.8e-38   8.2e-35  119.4   0.0     1   136   193   328   193   329 0.94 Thiamine pyrophosphate enzyme, central domain
BMC                  PF00936.14    75 seq443_BIOID38941    -            219   2.6e-24   84.5   1.0   1   2   4.6e-17   6.3e-13   48.0   0.3     1    64    35   109    35   130 0.93 BMC domain
BMC                  PF00936.14    75 seq443_BIOID38941    -            219   2.6e-24   84.5   1.0   2   2   6.1e-13   8.3e-09   34.8   0.0    13    64   157   210   147   218 0.84 BMC domain
TauD                 PF02668.11   258 seq444_BIOID38941    -            283   2.8e-62  210.5   1.5   1   1   2.3e-66   3.2e-62  210.4   1.0     2   258     7   272     6   272 0.91 Taurine catabolism dioxygenase TauD, TfdA family
ZapA                 PF05164.8     89 seq445_BIOID38941    -            109   2.1e-20   72.3   0.6   1   1     2e-24   2.7e-20   72.0   0.4     2    89     6    91     5    91 0.98 Cell division protein ZapA
adh_short            PF00106.20   167 seq446_BIOID38941    -            259     4e-26   91.7   1.6   1   1   1.1e-29   4.9e-26   91.5   1.1     2   166     4   172     3   173 0.94 short chain dehydrogenase
adh_short_C2         PF13561.1    243 seq446_BIOID38941    -            259   2.6e-16   60.0   0.0   1   1   8.4e-20   3.8e-16   59.4   0.0     7   241    13   255     9   256 0.87 Enoyl-(Acyl carrier protein) reductase
PEP-utilizers_C      PF02896.13   294 seq451_BIOID38941    -            831  2.5e-104  348.1   0.0   1   1  1.4e-107  3.7e-104  347.6   0.0     2   293   360   650   359   651 0.99 PEP-utilising enzyme, TIM barrel domain
PTS_EIIA_2           PF00359.17   142 seq451_BIOID38941    -            831   6.8e-34  116.5   0.1   1   1   1.1e-36   2.9e-33  114.4   0.0     3   141   687   827   685   828 0.96 Phosphoenolpyruvate-dependent sugar phosphotransferase system, EIIA 2
PEP-utilisers_N      PF05524.8    123 seq451_BIOID38941    -            831   2.6e-18   65.8   0.3   1   1   9.5e-22   2.6e-18   65.8   0.2     2   123   118   235   117   235 0.92 PEP-utilising enzyme, N-terminal
PEP-utilizers        PF00391.18    81 seq451_BIOID38941    -            831     1e-17   63.3   0.0   1   1   7.7e-21   2.1e-17   62.3   0.0     8    81   260   334   254   334 0.94 PEP-utilising enzyme, mobile domain
PTS-HPr              PF00381.14    84 seq451_BIOID38941    -            831   1.5e-16   59.9   0.0   1   1   1.3e-19   3.5e-16   58.7   0.0     1    82     1    84     1    86 0.96 PTS HPr component phosphorylation site
PsiA                 PF06952.6    238 seq452_BIOID38941    -            143     8e-62  208.2   0.6   1   1   6.4e-66   8.8e-62  208.1   0.4     1   144     1   143     1   143 0.99 PsiA protein
5-FTHF_cyc-lig       PF01812.15   186 seq453_BIOID38941    -            248   1.3e-43  148.8   0.0   1   1   1.2e-47   1.7e-43  148.4   0.0     2   186    62   242    61   242 0.98 5-formyltetrahydrofolate cyclo-ligase family
Ribosomal_L18p       PF00861.17   119 seq454_BIOID38941    -            117   1.1e-37  128.6   4.6   1   1   9.2e-42   1.3e-37  128.5   3.2     2   119     2   117     1   117 0.95 Ribosomal L18p/L5e family
Acetyltransf_4       PF13420.1    155 seq455_BIOID38941    -            250   4.3e-21   75.3   0.0   1   1   2.8e-24   5.4e-21   75.0   0.0     1   152    81   232    81   235 0.91 Acetyltransferase (GNAT) domain
Acetyltransf_1       PF00583.19    83 seq455_BIOID38941    -            250   1.9e-17   62.9   0.0   1   1   1.9e-20   3.7e-17   62.0   0.0     2    82   135   214   134   215 0.95 Acetyltransferase (GNAT) family
Acetyltransf_3       PF13302.1    142 seq455_BIOID38941    -            250   2.9e-11   43.7   0.0   1   1     2e-14   3.9e-11   43.3   0.0     4   142    81   215    78   215 0.82 Acetyltransferase (GNAT) domain
Acetyltransf_10      PF13673.1    117 seq455_BIOID38941    -            250     1e-08   35.1   0.1   1   1   7.7e-12   1.5e-08   34.6   0.0     1   117    88   214    88   214 0.72 Acetyltransferase (GNAT) domain
Acetyltransf_7       PF13508.1     79 seq455_BIOID38941    -            250   1.2e-08   34.8   0.0   1   1   9.9e-12   1.9e-08   34.2   0.0     5    78   131   215   127   216 0.75 Acetyltransferase (GNAT) domain
FR47                 PF08445.5     86 seq455_BIOID38941    -            250   9.2e-09   34.8   0.0   1   1   9.4e-12   1.8e-08   33.8   0.0    26    79   162   216   157   221 0.91 FR47-like protein
BMC                  PF00936.14    75 seq458_BIOID38941    -            166   2.9e-21   74.8   1.9   1   1   3.4e-25   4.6e-21   74.1   0.5     1    75     3    79     3    79 0.95 BMC domain
S-methyl_trans       PF02574.11   305 seq461_BIOID38941    -           1232  1.4e-104  349.6   0.1   1   1  9.1e-108  2.5e-104  348.7   0.1     1   304    21   331    21   332 0.98 Homocysteine S-methyltransferase
Met_synt_B12         PF02965.12   136 seq461_BIOID38941    -           1232   9.2e-54  180.5   0.0   1   1     9e-57   2.4e-53  179.2   0.0     1   136  1060  1197  1060  1197 0.99 Vitamin B12 dependent methionine synthase, activation domain
Pterin_bind          PF00809.17   210 seq461_BIOID38941    -           1232   1.5e-48  164.8   0.4   1   1   1.7e-51   4.6e-48  163.2   0.3     1   210   361   573   361   573 0.98 Pterin binding enzyme
B12-binding_2        PF02607.12    79 seq461_BIOID38941    -           1232   4.4e-21   74.5   0.0   1   1   6.5e-24   1.8e-20   72.6   0.0     4    79   664   739   662   739 0.96 B12 binding domain
B12-binding          PF02310.14   121 seq461_BIOID38941    -           1232   6.4e-20   71.1   0.2   1   1   1.8e-22     5e-19   68.2   0.1     2    94   753   845   752   856 0.93 B12 binding domain
PsiA                 PF06952.6    238 seq462_BIOID38941    -             67     1e-26   93.3   2.2   1   1   8.2e-31   1.1e-26   93.2   1.5   175   237     2    64     1    65 0.97 PsiA protein
Gly_radical          PF01228.16   106 seq463_BIOID38941    -            127     1e-25   89.9   0.1   1   1   1.1e-29   1.6e-25   89.4   0.0    20   106    16   108     4   108 0.86 Glycine radical
ABC_tran             PF00005.22   118 seq464_BIOID38941    -            623   7.2e-41  139.1   0.0   1   2   5.7e-21   7.1e-18   64.9   0.1    24   118    90   197    56   197 0.81 ABC transporter
ABC_tran             PF00005.22   118 seq464_BIOID38941    -            623   7.2e-41  139.1   0.0   2   2   4.1e-23   5.1e-20   71.9   0.0     1   117   364   491   364   492 0.93 ABC transporter
oligo_HPY            PF08352.7     64 seq464_BIOID38941    -            623   8.6e-21   73.9   0.4   1   2   8.8e-12   1.1e-08   35.1   0.0     1    33   248   280   248   303 0.88 Oligopeptide/dipeptide transporter, C-terminal region
oligo_HPY            PF08352.7     64 seq464_BIOID38941    -            623   8.6e-21   73.9   0.4   2   2     3e-12   3.8e-09   36.6   0.0     1    33   543   575   543   594 0.85 Oligopeptide/dipeptide transporter, C-terminal region
adh_short_C2         PF13561.1    243 seq465_BIOID38941    -            294   4.9e-30  104.9   0.0   1   1   1.3e-33   5.7e-30  104.7   0.0     5   241    58   290    55   292 0.92 Enoyl-(Acyl carrier protein) reductase
adh_short            PF00106.20   167 seq465_BIOID38941    -            294   3.3e-26   92.0   0.2   1   1     9e-30   4.1e-26   91.7   0.1     3   166    52   217    50   218 0.95 short chain dehydrogenase
KR                   PF08659.5    181 seq465_BIOID38941    -            294   2.3e-08   33.7   0.0   1   1   6.9e-12   3.2e-08   33.3   0.0     4   167    53   221    51   234 0.77 KR domain
FGGY_N               PF00370.16   245 seq466_BIOID38941    -            509   6.6e-93  310.4   0.2   1   1   1.4e-96   9.2e-93  309.9   0.1     1   245    13   260    13   260 0.99 FGGY family of carbohydrate kinases, N-terminal domain
FGGY_C               PF02782.11   197 seq466_BIOID38941    -            509   9.6e-63  211.2   0.5   1   1     4e-66   2.8e-62  209.7   0.7     1   197   269   459   269   459 0.96 FGGY family of carbohydrate kinases, C-terminal domain
Ribosomal_S5         PF00333.15    67 seq468_BIOID38941    -            167   6.6e-32  108.9   1.8   1   1   1.8e-35   1.3e-31  108.0   1.3     1    66    10    75    10    76 0.98 Ribosomal protein S5, N-terminal domain
Ribosomal_S5_C       PF03719.10    74 seq468_BIOID38941    -            167     5e-32  108.8   1.4   1   1   1.3e-35   8.7e-32  108.1   0.9     1    74    85   158    85   158 0.98 Ribosomal protein S5, C-terminal domain
Voltage_CLC          PF00654.15   355 seq469_BIOID38941    -            473   1.4e-90  303.8  35.9   1   1   1.1e-92   1.5e-88  297.1  20.9     2   354    89   437    88   438 0.94 Voltage gated chloride channel
DUF2799              PF10973.3     89 seq470_BIOID38941    -            134   3.4e-17   62.1   0.9   1   1   3.3e-21   4.5e-17   61.7   0.6     1    88    44   126    44   127 0.93 Protein of unknown function (DUF2799)
GutM                 PF06923.6    109 seq474_BIOID38941    -            119   6.1e-37  125.5   0.0   1   1   5.1e-41   6.9e-37  125.3   0.0     2   109     3   110     2   110 0.98 Glucitol operon activator protein (GutM)
AA_permease          PF00324.16   479 seq475_BIOID38941    -            470    1e-115  386.7  42.2   1   1  1.7e-119  1.1e-115  386.5  29.3     1   464    39   462    39   470 0.93 Amino acid permease
AA_permease_2        PF13520.1    426 seq475_BIOID38941    -            470   2.2e-43  148.2  46.9   1   1   4.3e-47   2.9e-43  147.8  32.5     9   410    43   444    39   464 0.82 Amino acid permease
DUF4115              PF13464.1     77 seq476_BIOID38941    -            337   6.3e-22   76.8   0.0   1   1   5.7e-25   1.5e-21   75.6   0.0     1    76   255   329   255   330 0.98 Domain of unknown function (DUF4115)
HTH_25               PF13413.1     62 seq476_BIOID38941    -            337     5e-16   57.9   0.5   1   1   2.8e-19   7.5e-16   57.3   0.3     1    62    18    79    18    79 0.94 Helix-turn-helix domain
HTH_19               PF12844.2     64 seq476_BIOID38941    -            337   1.5e-10   40.8   0.0   1   1   8.3e-14   2.3e-10   40.2   0.0     1    63    16    84    16    85 0.90 Helix-turn-helix domain
HTH_31               PF13560.1     64 seq476_BIOID38941    -            337   2.7e-10   40.1   0.8   1   1   2.5e-13   6.8e-10   38.8   0.5     2    61    15    79    14    81 0.91 Helix-turn-helix domain
HTH_3                PF01381.17    55 seq476_BIOID38941    -            337   7.7e-08   31.9   0.0   1   1   5.3e-11   1.5e-07   31.0   0.0     1    35    19    53    19    57 0.92 Helix-turn-helix
MipA                 PF06629.7    226 seq477_BIOID38941    -            246   4.4e-73  245.3   1.7   1   1   3.6e-77     5e-73  245.1   1.2     2   226    24   246    23   246 0.99 MltA-interacting protein MipA
ABC_tran             PF00005.22   118 seq479_BIOID38941    -            467   5.4e-26   91.1   0.0   1   1   3.3e-29   1.1e-25   90.1   0.0     1   117   135   259   135   260 0.97 ABC transporter
CBS                  PF00571.23    57 seq479_BIOID38941    -            467   2.8e-06   26.7   0.0   1   1   4.2e-07    0.0014   18.0   0.0    32    55   436   459   413   461 0.86 CBS domain
HdeA                 PF06411.6     94 seq480_BIOID38941    -            110   2.6e-26   91.3   0.2   1   1   2.2e-30     3e-26   91.0   0.2     4    94     6    98     3    98 0.91 HdeA/HdeB family
DeoC                 PF01791.4    236 seq486_BIOID38941    -            259   3.8e-61  206.2   1.8   1   1     3e-65   4.1e-61  206.1   1.2     3   230    12   240    10   246 0.94 DeoC/LacD family aldolase
HTH_18               PF12833.2     81 seq488_BIOID38941    -            350   1.2e-24   86.0   0.4   1   1   1.7e-27   1.2e-23   82.8   0.0     1    79   262   342   262   344 0.96 Helix-turn-helix domain
HTH_AraC             PF00165.18    42 seq488_BIOID38941    -            350   4.2e-15   54.9   0.0   1   2     1e-10   6.9e-07   28.7   0.0     2    42   250   290   249   290 0.95 Bacterial regulatory helix-turn-helix proteins, AraC family
HTH_AraC             PF00165.18    42 seq488_BIOID38941    -            350   4.2e-15   54.9   0.0   2   2   1.3e-08   8.6e-05   22.1   0.0     1    42   301   343   301   343 0.95 Bacterial regulatory helix-turn-helix proteins, AraC family
EamA                 PF00892.15   126 seq490_BIOID38941    -            312   1.3e-47  160.8  35.9   1   2   2.4e-25   1.7e-21   76.4  11.3     1   125    31   152    31   153 0.93 EamA-like transporter family
EamA                 PF00892.15   126 seq490_BIOID38941    -            312   1.3e-47  160.8  35.9   2   2     1e-29   7.1e-26   90.6   8.1     1   125   173   300   173   301 0.97 EamA-like transporter family
HOK_GEF              PF01848.11    43 seq491_BIOID38941    -             52   5.9e-24   82.9   2.6   1   1   4.8e-28   6.5e-24   82.8   1.8     2    43     7    48     6    48 0.97 Hok/gef family
AAA_5                PF07728.9    139 seq494_BIOID38941    -            506     6e-25   87.4   0.0   1   1   4.1e-28   1.1e-24   86.6   0.0     1   139    49   179    49   179 0.92 AAA domain (dynein-related subfamily)
DUF3763              PF12592.3     57 seq494_BIOID38941    -            506   4.1e-22   77.4   1.3   1   1   4.2e-25   1.1e-21   76.0   0.9     3    57   452   506   450   506 0.97 Protein of unknown function (DUF3763)
DUF606               PF04657.8    138 seq496_BIOID38941    -            149   1.4e-21   76.8  22.4   1   1   1.2e-25   1.6e-21   76.6  15.5     2   138     6   143     5   143 0.95 Protein of unknown function, DUF606
Ribosomal_L30        PF00327.15    52 seq497_BIOID38941    -             59     2e-20   71.9   0.2   1   1   1.6e-24   2.2e-20   71.8   0.1     1    51     4    54     4    55 0.95 Ribosomal protein L30p/L7e
DeoRC                PF00455.17   162 seq498_BIOID38941    -            257   6.9e-53  178.4   0.6   1   1   2.4e-56   1.1e-52  177.8   0.3     3   161    74   232    72   233 0.97 DeoR C terminal sensor domain
HTH_DeoR             PF08220.7     57 seq498_BIOID38941    -            257     9e-22   76.2   0.1   1   1   3.8e-25   1.7e-21   75.3   0.1     1    56     6    61     6    62 0.98 DeoR-like helix-turn-helix domain
HTH_11               PF08279.7     55 seq498_BIOID38941    -            257   5.3e-09   35.4   0.1   1   1   3.9e-12   1.8e-08   33.8   0.0     1    46     6    50     6    56 0.92 HTH domain
DUF4154              PF13689.1    145 seq500_BIOID38941    -            172     6e-33  113.3   0.0   1   1   5.4e-37   7.3e-33  113.0   0.0     6   145    32   168    27   168 0.95 Domain of unknown function (DUF4154)
HdeA                 PF06411.6     94 seq502_BIOID38941    -            112   1.4e-28   98.5   0.5   1   1   1.2e-32   1.6e-28   98.3   0.3     4    93    13   101    10   102 0.90 HdeA/HdeB family
MFS_1                PF07690.11   354 seq505_BIOID38941    -            425   1.2e-22   80.0  44.6   1   1   1.2e-26   1.7e-22   79.5  26.8    13   340    26   357    12   365 0.75 Major Facilitator Superfamily
Rick_17kDa_Anti      PF05433.10    42 seq506_BIOID38941    -            155   1.4e-07   30.9  26.2   1   1   1.8e-11   2.5e-07   30.1  18.2     1    42    62   103    62   103 0.96 Glycine zipper 2TM domain
Ribosomal_L18e       PF00828.14   129 seq508_BIOID38941    -            144   2.7e-23   82.6   2.7   1   1   2.7e-27   3.7e-23   82.2   1.9     3   127    27   143    26   144 0.88 Ribosomal protein L18e/L15
Peripla_BP_6         PF13458.1    343 seq509_BIOID38941    -            369   2.1e-63  214.6   4.3   1   1   5.2e-67   2.4e-63  214.4   3.0     2   342    26   363    25   364 0.94 Periplasmic binding protein
ANF_receptor         PF01094.23   349 seq509_BIOID38941    -            369     2e-51  174.8   0.0   1   1   5.2e-55   2.3e-51  174.5   0.0     4   349    47   360    44   360 0.94 Receptor family ligand binding region
Peripla_BP_5         PF13433.1    364 seq509_BIOID38941    -            369   1.8e-22   79.4   0.0   1   1   4.7e-26   2.1e-22   79.2   0.0     1   323    26   345    26   365 0.92 Periplasmic binding protein domain
OprD                 PF03573.8    391 seq510_BIOID38941    -            468   1.6e-25   89.6  12.1   1   1   1.5e-29     2e-25   89.2   8.4     1   365    33   431    33   443 0.83 outer membrane porin, OprD family
ADH_zinc_N           PF00107.21   130 seq511_BIOID38941    -            324   5.1e-17   61.5   0.1   1   1   1.9e-20   8.5e-17   60.8   0.0     1   128   158   282   158   284 0.91 Zinc-binding dehydrogenase
ADH_N                PF08240.7    109 seq511_BIOID38941    -            324   3.9e-06   26.4   0.1   1   1   6.4e-09   2.9e-05   23.6   0.0     2    61    28    85    27    92 0.89 Alcohol dehydrogenase GroES-like domain
AlaDh_PNT_C          PF01262.16   168 seq511_BIOID38941    -            324   4.9e-05   22.8   0.2   1   1   2.4e-08   0.00011   21.7   0.1    17    69   142   197   127   210 0.82 Alanine dehydrogenase/PNT, C-terminal domain
AP_endonuc_2         PF01261.19   211 seq514_BIOID38941    -            258   6.7e-33  113.6   0.2   1   1   5.9e-37   8.1e-33  113.3   0.1     1   211    21   219    21   219 0.95 Xylose isomerase-like TIM barrel
MgtC                 PF02308.11   135 seq515_BIOID38941    -            215   7.6e-48  161.6   9.8   1   1   8.2e-52   1.1e-47  161.1   6.8     1   128     9   136     9   143 0.96 MgtC family
Pept_tRNA_hydro      PF01195.14   184 seq517_BIOID38941    -            194   5.3e-64  214.9   0.0   1   1   4.3e-68   5.9e-64  214.8   0.0     1   184     5   189     5   189 0.99 Peptidyl-tRNA hydrolase
LysR_substrate       PF03466.15   209 seq518_BIOID38941    -            308   2.4e-43  147.5   0.1   1   1   4.4e-47     3e-43  147.2   0.1     3   208   102   305   100   306 0.98 LysR substrate binding domain
HTH_1                PF00126.22    60 seq518_BIOID38941    -            308     3e-16   58.7   0.1   1   1   9.5e-20   6.5e-16   57.7   0.1     1    60    18    77    18    77 0.96 Bacterial regulatory helix-turn-helix protein, lysR family
GGDEF                PF00990.16   161 seq519_BIOID38941    -            408   5.3e-45  152.7   0.5   1   1   6.1e-49   8.4e-45  152.1   0.3     1   159   249   403   249   405 0.96 GGDEF domain
Pox_D5               PF03288.11    86 seq521_BIOID38941    -            590     4e-16   58.9   0.1   1   1   1.7e-19   1.2e-15   57.4   0.0     2    82   485   578   484   582 0.93 Poxvirus D5 protein-like
D5_N                 PF08706.6    150 seq521_BIOID38941    -            590   2.9e-12   46.7   0.0   1   1   1.2e-15   8.2e-12   45.3   0.0    52   145   162   279    86   283 0.77 D5 N terminal like
SecY                 PF00344.15   342 seq522_BIOID38941    -            443  3.3e-121  404.2  21.3   1   1  3.3e-125  4.5e-121  403.8  14.7     1   341    76   417    76   418 0.96 SecY translocase
GcpE                 PF04551.9    359 seq524_BIOID38941    -            372  1.3e-128  428.6   0.2   1   1  1.1e-132  1.5e-128  428.4   0.1     2   357    13   354    12   356 0.98 GcpE protein
Fer4_11              PF13247.1     99 seq527_BIOID38941    -            300   1.4e-28   98.5  12.8   1   1   1.6e-31   1.8e-28   98.1   5.3     2    98    92   188    91   189 0.94 4Fe-4S dicluster domain
Form-deh_trans       PF09163.6     44 seq527_BIOID38941    -            300   7.5e-20   70.0   0.1   1   1   1.4e-22   1.6e-19   69.0   0.1     1    43   246   288   246   289 0.98 Formate dehydrogenase N, transmembrane
Fer4_7               PF12838.2     52 seq527_BIOID38941    -            300   4.8e-15   55.5  22.2   1   1   7.4e-11   8.4e-08   32.3   3.7     1    50    38   114    38   117 0.90 4Fe-4S dicluster domain
Fer4_9               PF13187.1     55 seq527_BIOID38941    -            300   4.7e-14   52.2  24.0   1   1     1e-10   1.2e-07   31.7   7.7     2    55   133   184   132   184 0.97 4Fe-4S dicluster domain
Fer4_10              PF13237.1     52 seq527_BIOID38941    -            300   1.8e-12   46.7  26.0   1   1   1.2e-10   1.4e-07   31.0   7.4     2    52    93   144    92   144 0.91 4Fe-4S dicluster domain
Fer4_3               PF12798.2     15 seq527_BIOID38941    -            300   2.6e-07   30.5  41.4   1   3    0.0005      0.57   10.7   3.8     1    14   100   116   100   117 0.87 4Fe-4S binding domain
Fer4_3               PF12798.2     15 seq527_BIOID38941    -            300   2.6e-07   30.5  41.4   2   3   7.2e-05     0.082   13.3   2.8     1    14   133   146   133   147 0.94 4Fe-4S binding domain
Fer4_3               PF12798.2     15 seq527_BIOID38941    -            300   2.6e-07   30.5  41.4   3   3   5.6e-06    0.0063   16.8   2.9     1    15   160   183   160   183 0.98 4Fe-4S binding domain
Fer4_4               PF12800.2     17 seq527_BIOID38941    -            300   8.1e-07   28.7  31.6   1   2     5e-05     0.057   13.6   1.7     3    15    38    50    36    56 0.91 4Fe-4S binding domain
Fer4_4               PF12800.2     17 seq527_BIOID38941    -            300   8.1e-07   28.7  31.6   2   2   4.7e-07   0.00053   19.9   2.0     1    17   130   146   130   146 0.90 4Fe-4S binding domain
Fer4                 PF00037.22    24 seq527_BIOID38941    -            300   1.5e-06   27.3  37.4   1   1     7e-08   7.9e-05   21.9   1.8     5    22   130   147   126   149 0.87 4Fe-4S binding domain
Glycos_transf_3      PF00591.16   254 seq528_BIOID38941    -            440     3e-61  206.7   0.4   1   1   9.1e-65   4.1e-61  206.3   0.2     2   253    79   332    78   333 0.98 Glycosyl transferase family, a/b domain
PYNP_C               PF07831.8     75 seq528_BIOID38941    -            440   1.6e-25   88.1   0.2   1   1     7e-29   3.2e-25   87.2   0.1     1    74   350   423   350   424 0.98 Pyrimidine nucleoside phosphorylase C-terminal domain
Glycos_trans_3N      PF02885.12    66 seq528_BIOID38941    -            440   5.1e-15   54.7   1.2   1   1   1.8e-18   8.4e-15   53.9   0.1     3    66     5    68     3    68 0.98 Glycosyl transferase family, helical bundle domain
SIS                  PF01380.17   131 seq530_BIOID38941    -            321   3.8e-27   94.3   0.0   1   1   9.9e-31   6.8e-27   93.5   0.0     2   130    39   169    38   170 0.98 SIS domain
CBS                  PF00571.23    57 seq530_BIOID38941    -            321   2.9e-15   55.5   0.0   1   2   1.9e-08   0.00013   21.4   0.0     1    56   199   256   199   257 0.92 CBS domain
CBS                  PF00571.23    57 seq530_BIOID38941    -            321   2.9e-15   55.5   0.0   2   2   1.9e-10   1.3e-06   27.8   0.0     2    51   266   315   265   318 0.89 CBS domain
Fe-S_biosyn          PF01521.15    91 seq533_BIOID38941    -            114   4.3e-29   99.9   0.0   1   1   3.7e-33     5e-29   99.7   0.0     1    91     9   100     9   100 0.99 Iron-sulphur cluster biosynthesis
BPD_transp_1         PF00528.17   185 seq534_BIOID38941    -            354   2.5e-26   92.2  16.2   1   1   1.8e-30   2.5e-26   92.2  11.2     1   176   163   324   163   332 0.91 Binding-protein-dependent transport system inner membrane component
Autotransporter      PF03797.14   265 seq535_BIOID38941    -            992   1.1e-42  146.1  30.1   1   1     8e-47   1.1e-42  146.1  20.9     3   259   730   972   728   983 0.95 Autotransporter beta-domain
FBPase_glpX          PF03320.8    309 seq537_BIOID38941    -            336  5.5e-135  448.8   7.6   1   1  4.6e-139  6.2e-135  448.6   5.3     2   309     3   322     2   322 0.99 Bacterial fructose-1,6-bisphosphatase, glpX-encoded
YchF-GTPase_C        PF06071.8     84 seq540_BIOID38941    -            363   4.7e-41  138.3   0.6   1   1   1.8e-44     8e-41  137.6   0.4     1    84   279   362   279   362 0.99 Protein of unknown function (DUF933)
MMR_HSR1             PF01926.18   114 seq540_BIOID38941    -            363   9.2e-19   67.4   0.0   1   1     5e-22   2.3e-18   66.1   0.0     1    89     4   109     4   208 0.81 50S ribosome-binding GTPase
FeoB_N               PF02421.13   189 seq540_BIOID38941    -            363   8.1e-09   34.8   0.0   1   1   8.5e-12   3.9e-08   32.6   0.0     2    43     4    45     3    53 0.91 Ferrous iron transport protein B
HOK_GEF              PF01848.11    43 seq541_BIOID38941    -             49   2.4e-20   71.4   2.9   1   1   1.9e-24   2.7e-20   71.3   2.0     2    43     5    46     4    46 0.97 Hok/gef family
DUF1656              PF07869.7     58 seq542_BIOID38941    -             78   3.3e-18   65.1   9.6   1   1   2.4e-22   3.3e-18   65.1   6.7     3    57    16    70    14    72 0.95 Protein of unknown function (DUF1656)
NAD_binding_2        PF03446.10   162 seq543_BIOID38941    -            292   6.5e-49  165.8   0.7   1   1   2.2e-52   1.5e-48  164.6   0.3     2   161     1   160     1   162 0.97 NAD binding domain of 6-phosphogluconate dehydrogenase
F420_oxidored        PF03807.12    96 seq543_BIOID38941    -            292   1.9e-07   31.2   0.2   1   1   1.3e-10   9.2e-07   29.0   0.1     1    93     2    92     2    94 0.81 NADP oxidoreductase coenzyme F420-dependent
DUF932               PF06067.6    239 seq544_BIOID38941    -            298   4.2e-69  232.3   0.0   1   1   3.9e-73   5.4e-69  232.0   0.0     1   239    61   287    61   287 0.99 Domain of unknown function (DUF932)
SBP_bac_5            PF00496.17   374 seq546_BIOID38941    -            512     3e-95  319.1  11.4   1   1   2.8e-99   3.9e-95  318.7   7.9     1   372    70   429    70   431 0.95 Bacterial extracellular solute-binding proteins, family 5 Middle
FGGY_C               PF02782.11   197 seq547_BIOID38941    -            492   1.2e-23   83.6   0.0   1   1   2.8e-27   1.9e-23   83.0   0.0     1   196   225   419   225   420 0.80 FGGY family of carbohydrate kinases, C-terminal domain
FGGY_N               PF00370.16   245 seq547_BIOID38941    -            492   3.7e-21   75.4   0.0   1   2   1.7e-15   1.1e-11   44.3   0.0     1   105     5   110     5   120 0.92 FGGY family of carbohydrate kinases, N-terminal domain
FGGY_N               PF00370.16   245 seq547_BIOID38941    -            492   3.7e-21   75.4   0.0   2   2   6.8e-11   4.7e-07   29.2   0.0   154   245   123   216   112   216 0.91 FGGY family of carbohydrate kinases, N-terminal domain
BPD_transp_2         PF02653.11   267 seq548_BIOID38941    -            308   1.1e-68  231.0  41.8   1   1   9.1e-73   1.2e-68  230.8  29.0     1   267    11   292    11   292 0.98 Branched-chain amino acid transport system / permease component
VWA_CoxE             PF05762.9    222 seq549_BIOID38941    -            483   3.5e-12   45.8   0.2   1   1   8.4e-16   1.1e-11   44.1   0.0    56   196   319   459   284   465 0.82 VWA domain containing CoxE-like protein
GntR                 PF00392.16    64 seq550_BIOID38941    -            258   6.7e-23   79.7   0.2   1   1   1.9e-26   1.3e-22   78.8   0.1     1    64     9    72     9    72 0.99 Bacterial regulatory proteins, gntR family
FCD                  PF07729.7    125 seq550_BIOID38941    -            258   9.3e-19   67.8   5.0   1   1   2.1e-22   1.4e-18   67.2   3.5     1   125    96   220    96   220 0.90 FCD domain
HlyD                 PF00529.15   306 seq552_BIOID38941    -            285   3.9e-46  157.6   5.4   1   2   2.1e-22   5.8e-19   68.3   1.4     2    78    44   120    43   128 0.92 HlyD family secretion protein
HlyD                 PF00529.15   306 seq552_BIOID38941    -            285   3.9e-46  157.6   5.4   2   2   1.7e-29   4.6e-26   91.7   0.1   139   302   127   278   115   282 0.92 HlyD family secretion protein
HlyD_2               PF12700.2    328 seq552_BIOID38941    -            285   8.1e-22   77.6   0.3   1   1   4.1e-25   1.1e-21   77.2   0.2    15   239    38   229    31   242 0.88 HlyD family secretion protein
HlyD_3               PF13437.1    105 seq552_BIOID38941    -            285   5.9e-19   68.2   0.1   1   1   1.3e-15   3.4e-12   46.4   0.0     1    82   153   232   153   248 0.90 HlyD family secretion protein
Biotin_lipoyl_2      PF13533.1     50 seq552_BIOID38941    -            285   4.6e-18   64.5   1.6   1   1   2.9e-18   8.1e-15   54.1   0.5     2    50    44    92    42   103 0.88 Biotin-lipoyl like
Cytochrom_B_N        PF00033.14   188 seq553_BIOID38941    -            211   1.7e-23   82.8  20.0   1   1   3.3e-27   2.3e-23   82.4  13.8     2   188     8   184     7   184 0.88 Cytochrome b(N-terminal)/b6/petB
Ni_hydr_CYTB         PF01292.15   182 seq553_BIOID38941    -            211   3.2e-22   78.6  18.2   1   1   5.9e-26     4e-22   78.3  12.6     1   182     9   184     9   184 0.88 Prokaryotic cytochrome b561
Cys_Met_Meta_PP      PF01053.15   386 seq557_BIOID38941    -            440    6e-122  406.5   0.0   1   1    5e-126  6.8e-122  406.3   0.0     1   385    52   436    52   437 0.97 Cys/Met metabolism PLP-dependent enzyme
YbfN                 PF13982.1     89 seq558_BIOID38941    -            108   6.2e-50  167.2   6.7   1   1   5.2e-54   7.2e-50  166.9   4.6     1    89    19   107    19   107 0.99 YbfN-like lipoprotein
OmpA                 PF00691.15    97 seq559_BIOID38941    -            160   3.6e-18   65.6   0.1   1   1     4e-22   5.5e-18   65.0   0.1     1    97    55   151    55   151 0.95 OmpA family
tRNA-synt_His        PF13393.1    310 seq561_BIOID38941    -            424   1.7e-48  165.1   0.0   1   1   6.4e-52   2.2e-48  164.7   0.0     1   310    10   312    10   312 0.89 Histidyl-tRNA synthetase
tRNA-synt_2b         PF00587.20   173 seq561_BIOID38941    -            424   8.2e-29  100.2   0.0   1   1     4e-32   1.4e-28   99.5   0.0     1   168    21   183    21   188 0.94 tRNA synthetase class II core domain (G, H, P, S and T)
HGTP_anticodon       PF03129.15    94 seq561_BIOID38941    -            424   2.8e-11   43.1   0.0   1   1     2e-14   6.9e-11   41.8   0.0     8    92   335   420   329   422 0.83 Anticodon binding domain
Ribosomal_L36        PF00444.13    38 seq563_BIOID38941    -             38   3.7e-21   74.7   9.2   1   1   2.9e-25   3.9e-21   74.6   6.4     1    38     1    38     1    38 1.00 Ribosomal protein L36
Glyoxalase_2         PF12681.2    108 seq564_BIOID38941    -            140   3.5e-14   53.1   0.0   1   1   6.4e-18   4.4e-14   52.8   0.0     1   107    10   114    10   115 0.79 Glyoxalase-like domain
Glyoxalase           PF00903.20   128 seq564_BIOID38941    -            140   8.4e-13   48.2   0.0   1   1   1.6e-16   1.1e-12   47.8   0.0     2   128     5   114     4   114 0.87 Glyoxalase/Bleomycin resistance protein/Dioxygenase superfamily
Metalloenzyme        PF01676.13   262 seq568_BIOID38941    -            407   1.2e-57  195.1   0.0   1   1   9.9e-62   1.4e-57  194.9   0.0     1   261     2   405     2   406 0.97 Metalloenzyme superfamily
OpuAC                PF04069.7    257 seq569_BIOID38941    -            330   3.2e-56  190.4   3.6   1   1   2.8e-60   3.9e-56  190.1   2.5     2   256    30   312    29   313 0.94 Substrate binding domain of ABC-type glycine betaine transport system
DUF2592              PF10766.4     41 seq570_BIOID38941    -             49     1e-26   91.8   4.7   1   1   8.2e-31   1.1e-26   91.7   3.3     1    41     4    44     4    44 0.98 Protein of unknown function (DUF2592)
FdhE                 PF04216.7    293 seq572_BIOID38941    -            309  7.4e-114  380.2   1.0   1   1  6.5e-118  8.9e-114  380.0   0.7     5   293    19   304     9   304 0.98 Protein involved in formate dehydrogenase formation
NAD_binding_1        PF00175.16   109 seq573_BIOID38941    -            248   5.7e-17   62.1   0.0   1   1   1.2e-20   8.1e-17   61.6   0.0     1   109   111   223   111   223 0.89 Oxidoreductase NAD-binding domain
FAD_binding_6        PF00970.19    99 seq573_BIOID38941    -            248   2.8e-10   40.0   0.0   1   1     8e-14   5.5e-10   39.1   0.0     9    90    14    90     6    98 0.85 Oxidoreductase FAD-binding domain
Ribosomal_S13        PF00416.17   106 seq574_BIOID38941    -            118   9.2e-40  135.2   0.4   1   1   7.6e-44     1e-39  135.1   0.3     1   106     3   108     3   108 0.99 Ribosomal protein S13/S18
Transp_cyt_pur       PF02133.10   439 seq580_BIOID38941    -            484    3e-140  467.5  42.8   1   1  2.5e-144  3.5e-140  467.3  29.7     1   439    19   457    19   457 0.99 Permease for cytosine/purines, uracil, thiamine, allantoin
Biotin_lipoyl        PF00364.17    74 seq581_BIOID38941    -            156   5.4e-27   93.1   0.5   1   1   7.9e-31   5.4e-27   93.1   0.4     2    74    82   155    81   155 0.98 Biotin-requiring enzyme
BPD_transp_2         PF02653.11   267 seq583_BIOID38941    -            425   2.4e-57  193.8  28.1   1   1   3.5e-61   2.4e-57  193.8  19.5     3   267   112   398   110   398 0.99 Branched-chain amino acid transport system / permease component
DUF3382              PF11862.3    101 seq583_BIOID38941    -            425   1.5e-23   82.4   6.4   1   1   2.3e-27   1.5e-23   82.4   4.4     4   101     5   103     2   103 0.98 Domain of unknown function (DUF3382)
FUSC                 PF04632.7    650 seq585_BIOID38941    -            670  1.2e-162  542.6  49.6   1   1    2e-166  1.3e-162  542.4  34.4     1   649    20   662    20   663 0.98 Fusaric acid resistance protein family
FUSC_2               PF13515.1    128 seq585_BIOID38941    -            670   2.7e-16   59.5  13.2   1   1     4e-20   2.7e-16   59.5   9.2     1   125    33   163    31   166 0.86 Fusaric acid resistance protein-like
SBP_bac_11           PF13531.1    231 seq589_BIOID38941    -            257   2.6e-55  187.4   4.8   1   1   4.5e-59   3.1e-55  187.2   3.3     1   231    29   255    29   255 0.95 Bacterial extracellular solute-binding protein
SBP_bac_1            PF01547.20   314 seq589_BIOID38941    -            257   8.8e-17   61.6   7.0   1   1   1.6e-20   1.1e-16   61.3   4.8     1   313    34   246    34   247 0.89 Bacterial extracellular solute-binding protein
SNARE_assoc          PF09335.6    123 seq592_BIOID38941    -            220   1.6e-22   79.8   5.4   1   1   1.2e-26   1.6e-22   79.8   3.7     1   123    48   174    48   174 0.96 SNARE associated Golgi protein
Gp_dh_C              PF02800.15   157 seq593_BIOID38941    -            333   1.6e-60  202.9   0.1   1   1   4.8e-64   3.3e-60  201.9   0.1     1   157   155   313   155   313 0.98 Glyceraldehyde 3-phosphate dehydrogenase, C-terminal domain
Gp_dh_N              PF00044.19   151 seq593_BIOID38941    -            333   2.5e-52  176.7   0.0   1   1   7.1e-56   4.9e-52  175.7   0.0     2   151     3   150     2   150 0.98 Glyceraldehyde 3-phosphate dehydrogenase, NAD binding domain
Ribosomal_S11        PF00411.14   110 seq594_BIOID38941    -            129   5.6e-50  168.0   0.2   1   1   4.9e-54   6.7e-50  167.7   0.1     1   110    19   128    19   128 0.99 Ribosomal protein S11
CPSase_L_D2          PF02786.12   211 seq599_BIOID38941    -            449   2.9e-86  288.0   0.0   1   1   2.5e-89   4.2e-86  287.4   0.0     1   210   115   323   115   324 0.99 Carbamoyl-phosphate synthase L chain, ATP binding domain
CPSase_L_chain       PF00289.17   110 seq599_BIOID38941    -            449   7.3e-41  138.6   0.1   1   1   8.7e-44   1.5e-40  137.6   0.0     1   110     1   110     1   110 0.99 Carbamoyl-phosphate synthase L chain, N-terminal domain
Biotin_carb_C        PF02785.14   107 seq599_BIOID38941    -            449   5.6e-38  129.0   0.0   1   1   6.7e-41   1.2e-37  128.0   0.0     1   107   336   441   336   441 0.99 Biotin carboxylase C-terminal domain
ATP-grasp_4          PF13535.1    184 seq599_BIOID38941    -            449   3.8e-13   49.5   0.0   1   1   9.1e-16   1.6e-12   47.4   0.0     4   179   115   293   112   294 0.76 ATP-grasp domain
ATP-grasp_3          PF02655.9    161 seq599_BIOID38941    -            449   1.6e-07   31.2   0.0   1   1   1.6e-10   2.8e-07   30.4   0.0     2   159   114   294   113   296 0.87 ATP-grasp domain
Dala_Dala_lig_C      PF07478.8    203 seq599_BIOID38941    -            449   1.7e-07   30.7   0.0   1   1   2.9e-10     5e-07   29.1   0.0    25   173   145   291   123   292 0.80 D-ala D-ala ligase C-terminus
ATP-grasp            PF02222.17   172 seq599_BIOID38941    -            449   1.1e-06   28.0   0.0   1   1   1.2e-09     2e-06   27.1   0.0    18   160   143   292   138   294 0.81 ATP-grasp domain
BPD_transp_1         PF00528.17   185 seq602_BIOID38941    -            306     4e-43  146.9  10.6   1   1   2.9e-47     4e-43  146.9   7.4     1   184   113   304   113   305 0.99 Binding-protein-dependent transport system inner membrane component
Acetyltransf_1       PF00583.19    83 seq603_BIOID38941    -            141   5.4e-18   64.6   0.2   1   1   5.1e-21   8.7e-18   64.0   0.1     1    83    48   124    48   124 0.97 Acetyltransferase (GNAT) family
Acetyltransf_10      PF13673.1    117 seq603_BIOID38941    -            141   2.3e-14   53.3   0.0   1   1   1.6e-17   2.7e-14   53.1   0.0    31   117    30   123    10   123 0.86 Acetyltransferase (GNAT) domain
Acetyltransf_7       PF13508.1     79 seq603_BIOID38941    -            141   6.5e-12   45.3   0.0   1   1   5.2e-15   8.9e-12   44.8   0.0     4    78    44   124    41   125 0.84 Acetyltransferase (GNAT) domain
Acetyltransf_9       PF13527.1    128 seq603_BIOID38941    -            141   1.5e-08   34.4   0.1   1   1   1.9e-10   3.3e-07   30.0   0.0     1   128     2   126     2   126 0.81 Acetyltransferase (GNAT) domain
FR47                 PF08445.5     86 seq603_BIOID38941    -            141   6.2e-08   32.1   0.0   1   1     5e-11   8.5e-08   31.7   0.0    22    80    67   126    46   130 0.88 FR47-like protein
Acetyltransf_8       PF13523.1    152 seq603_BIOID38941    -            141   4.5e-07   29.7   0.0   1   1   3.5e-10   5.9e-07   29.3   0.0     2   143     4   130     3   136 0.80 Acetyltransferase (GNAT) domain
Acetyltransf_6       PF13480.1    142 seq603_BIOID38941    -            141     9e-07   28.8   0.1   1   1   7.8e-10   1.3e-06   28.2   0.1    72   131    44   103     2   111 0.90 Acetyltransferase (GNAT) domain
Acetyltransf_4       PF13420.1    155 seq603_BIOID38941    -            141   6.8e-05   22.7   0.0   1   1   6.4e-08   0.00011   22.0   0.0     1   137     3   126     3   131 0.82 Acetyltransferase (GNAT) domain
ProQ                 PF04352.8    115 seq606_BIOID38941    -            192   1.9e-28   98.2   0.3   1   1   1.4e-32   1.9e-28   98.2   0.2     2   111    75   184    74   189 0.95 ProQ/FINO family
Autotransporter      PF03797.14   265 seq607_BIOID38941    -           1371   2.5e-51  174.4  21.0   1   1   3.7e-55   2.5e-51  174.4  14.5     2   259  1085  1356  1084  1362 0.91 Autotransporter beta-domain
Pertactin            PF03212.9    121 seq607_BIOID38941    -           1371   4.4e-09   35.9   0.9   1   1   6.4e-13   4.4e-09   35.9   0.6    30   119   929  1022   906  1024 0.77 Pertactin
Ribosomal_S4         PF00163.14    94 seq609_BIOID38941    -            206   4.1e-28   97.4   1.6   1   1     6e-32   4.1e-28   97.4   1.1     1    94     2    95     2    95 0.97 Ribosomal protein S4/S9 N-terminal domain
S4                   PF01479.20    48 seq609_BIOID38941    -            206   6.7e-20   70.1   0.2   1   1   1.9e-23   1.3e-19   69.2   0.1     2    48    97   143    96   143 0.99 S4 domain
Methyltransf_26      PF13659.1    117 seq611_BIOID38941    -            257   1.8e-16   60.0   0.0   1   1   2.8e-19   3.2e-16   59.3   0.0     3   116    59   182    57   183 0.86 Methyltransferase domain
MTS                  PF05175.9    170 seq611_BIOID38941    -            257   6.6e-14   51.5   0.0   1   1   8.6e-17   9.8e-14   50.9   0.0    33   145    58   186    42   204 0.82 Methyltransferase small domain
Methyltransf_18      PF12847.2    112 seq611_BIOID38941    -            257   1.3e-11   44.9   0.0   1   1   1.7e-14     2e-11   44.3   0.0     3    82    58   140    57   181 0.79 Methyltransferase domain
Methyltransf_31      PF13847.1    152 seq611_BIOID38941    -            257     2e-08   33.8   0.0   1   1   2.4e-11   2.7e-08   33.4   0.0     6   108    59   179    56   217 0.77 Methyltransferase domain
Cons_hypoth95        PF03602.10   183 seq611_BIOID38941    -            257   1.4e-07   31.0   0.0   1   1   1.6e-10   1.8e-07   30.5   0.0    43   131    57   143    47   169 0.83 Conserved hypothetical protein 95
UPF0020              PF01170.13   180 seq611_BIOID38941    -            257   3.8e-06   26.4   0.0   1   1   4.7e-09   5.3e-06   26.0   0.0    61   117    81   138    52   172 0.79 Putative RNA methylase family UPF0020
Methyltransf_3       PF01596.12   205 seq611_BIOID38941    -            257   2.8e-06   26.4   0.0   1   1   3.5e-09     4e-06   25.9   0.0    26   112    38   123    25   134 0.86 O-methyltransferase
Methyltransf_25      PF13649.1    101 seq611_BIOID38941    -            257   7.7e-06   26.0   0.0   1   1     1e-08   1.1e-05   25.5   0.0     2    74    61   137    60   175 0.79 Methyltransferase domain
PrmA                 PF06325.8    295 seq611_BIOID38941    -            257   5.7e-06   25.5   0.1   1   1   6.9e-09   7.9e-06   25.0   0.0   163   232    58   134    50   135 0.79 Ribosomal protein L11 methyltransferase (PrmA)
PCMT                 PF01135.14   210 seq611_BIOID38941    -            257   4.6e-05   22.9   0.0   1   1   5.7e-08   6.5e-05   22.4   0.0    73   136    56   120    46   134 0.85 Protein-L-isoaspartate(D-aspartate) O-methyltransferase (PCMT)
PRMT5                PF05185.11   448 seq611_BIOID38941    -            257   5.2e-05   22.2   0.1   1   1   6.2e-08   7.1e-05   21.7   0.1   193   264    63   133    57   134 0.90 PRMT5 arginine-N-methyltransferase
HTH_1                PF00126.22    60 seq612_BIOID38941    -            319   1.7e-19   69.2   1.3   1   1   4.7e-23   3.2e-19   68.3   0.1     2    60    29    86    28    86 0.97 Bacterial regulatory helix-turn-helix protein, lysR family
LysR_substrate       PF03466.15   209 seq612_BIOID38941    -            319   2.6e-12   46.1   1.1   1   1   7.3e-16     5e-12   45.2   0.8     8   206   115   310   110   312 0.89 LysR substrate binding domain
SNARE_assoc          PF09335.6    123 seq613_BIOID38941    -            219   3.3e-19   69.1   5.8   1   1   2.4e-23   3.3e-19   69.1   4.0     1   122    48   173    48   174 0.96 SNARE associated Golgi protein
Pertactin            PF03212.9    121 seq615_BIOID38941    -            961   2.6e-39  133.5   3.4   1   1   3.9e-43   2.6e-39  133.5   2.4     1   120   494   615   494   616 0.98 Pertactin
Autotransporter      PF03797.14   265 seq615_BIOID38941    -            961   2.2e-35  122.1  23.2   1   1   3.2e-39   2.2e-35  122.1  16.1     2   263   695   946   694   948 0.96 Autotransporter beta-domain
DUF2133              PF09976.4     43 seq620_BIOID38941    -            206   2.3e-15   55.7   0.9   1   1   3.5e-19   4.8e-15   54.7   0.6     2    42    10    50     9    51 0.96 Uncharacterized protein conserved in bacteria (DUF2133)
SecD-TM1             PF13721.1    101 seq622_BIOID38941    -            127   2.7e-16   59.5   0.0   1   1   2.6e-20   3.6e-16   59.1   0.0    11   101    17   105     8   105 0.91 SecD export protein N-terminal TM region
BPD_transp_1         PF00528.17   185 seq623_BIOID38941    -            229   9.1e-22   77.3  13.6   1   1   8.5e-26   1.2e-21   77.0   9.5     2   175    26   215    25   227 0.78 Binding-protein-dependent transport system inner membrane component
DUF2919              PF11143.3    149 seq625_BIOID38941    -            149     2e-50  170.3   7.4   1   1   1.6e-54   2.2e-50  170.2   5.1     1   148     6   148     6   149 0.99 Protein of unknown function (DUF2919)
HNH                  PF01844.18    47 seq626_BIOID38941    -            216   1.1e-06   28.3   1.8   1   1   1.4e-10   1.9e-06   27.5   1.3     1    47   141   197   139   197 0.89 HNH endonuclease
Na_Pi_cotrans        PF02690.10   142 seq627_BIOID38941    -            543   1.6e-44  150.9  30.2   1   2   1.4e-39   9.5e-36  122.5   7.0     1   140    13   148    13   150 0.98 Na+/Pi-cotransporter
Na_Pi_cotrans        PF02690.10   142 seq627_BIOID38941    -            543   1.6e-44  150.9  30.2   2   2   1.6e-13   1.1e-09   38.0  10.2     1   123   139   265   139   284 0.90 Na+/Pi-cotransporter
PNP_UDP_1            PF01048.15   234 seq629_BIOID38941    -            239   3.4e-43  147.1   1.3   1   1   2.9e-47   3.9e-43  146.9   0.9     2   213    16   217    15   234 0.88 Phosphorylase superfamily
Tra_M                PF05261.6    127 seq630_BIOID38941    -            127   3.9e-58  194.9   1.1   1   1   3.1e-62   4.3e-58  194.7   0.8     1   127     1   127     1   127 1.00 TraM protein
MFS_1                PF07690.11   354 seq632_BIOID38941    -            394   1.1e-36  126.1  55.2   1   2   1.5e-29     1e-25   90.1  17.3     2   188    17   198    16   220 0.86 Major Facilitator Superfamily
MFS_1                PF07690.11   354 seq632_BIOID38941    -            394   1.1e-36  126.1  55.2   2   2     1e-14   7.2e-11   41.3  16.1     3   175   218   387   216   394 0.89 Major Facilitator Superfamily
Sugar_tr             PF00083.19   451 seq632_BIOID38941    -            394   3.2e-12   45.6  16.5   1   1   4.7e-16   3.2e-12   45.6  11.4    43   188    39   181    11   184 0.83 Sugar (and other) transporter
Lactamase_B          PF00753.22   194 seq633_BIOID38941    -            479   5.4e-28   97.8   0.2   1   1   1.6e-31   7.4e-28   97.4   0.1     2   158    31   179    30   246 0.90 Metallo-beta-lactamase superfamily
Rubredoxin           PF00301.15    47 seq633_BIOID38941    -            479   1.2e-19   69.8   2.7   1   1   4.7e-23   2.2e-19   68.9   1.9     1    47   425   471   425   471 0.98 Rubredoxin
Flavodoxin_1         PF00258.20   143 seq633_BIOID38941    -            479     1e-11   44.9   0.0   1   1   3.8e-15   1.7e-11   44.1   0.0     1   142   256   388   256   389 0.78 Flavodoxin
PerC                 PF06069.6     90 seq634_BIOID38941    -             95   1.6e-32  111.2   0.9   1   1   1.3e-36   1.8e-32  111.1   0.6     1    89     1    89     1    90 0.99 PerC transcriptional activator
ABC_tran             PF00005.22   118 seq636_BIOID38941    -            255   7.7e-24   84.2   0.0   1   1   2.9e-27   1.3e-23   83.4   0.0     1   117    45   181    45   182 0.96 ABC transporter
BCA_ABC_TP_C         PF12399.3     23 seq636_BIOID38941    -            255   3.8e-11   42.2   0.1   1   1     2e-14   9.3e-11   41.0   0.0     3    23   233   253   231   253 0.95 Branched-chain amino acid ATP-binding cassette transporter
HD                   PF01966.17   122 seq637_BIOID38941    -            505   1.4e-09   37.9   0.1   1   1   6.6e-13   4.5e-09   36.2   0.0     1    55    66   137    66   182 0.86 HD domain
RNA_pol_A_CTD        PF03118.10    67 seq640_BIOID38941    -            329   1.1e-25   88.7   0.1   1   1   4.3e-29     2e-25   87.8   0.1     2    66   244   308   243   309 0.95 Bacterial RNA polymerase, alpha chain C terminal domain
RNA_pol_L            PF01193.19    82 seq640_BIOID38941    -            329   2.7e-24   84.2   0.0   1   1   9.1e-28   4.1e-24   83.6   0.0     1    81    28   228    28   229 0.99 RNA polymerase Rpb3/Rpb11 dimerisation domain
RNA_pol_A_bac        PF01000.21   111 seq640_BIOID38941    -            329   1.5e-23   83.0   0.3   1   1   7.3e-27   3.3e-23   81.8   0.1     2   109    60   156    58   178 0.90 RNA polymerase Rpb3/RpoA insert domain
DUF1090              PF06476.7    115 seq641_BIOID38941    -            122   6.8e-38  128.7  16.9   1   1   6.2e-42   8.4e-38  128.4  11.7     2   114     7   116     5   117 0.92 Protein of unknown function (DUF1090)
PQQ_2                PF13360.1    238 seq642_BIOID38941    -            392   1.4e-61  207.9  18.9   1   1   2.6e-56   1.2e-52  178.6   6.5     3   238    79   319    78   319 0.95 PQQ-like domain
YWTD                 PF13570.1     40 seq642_BIOID38941    -            392   5.3e-39  131.3  18.2   1   3   3.8e-10   1.7e-06   27.9   0.1     1    39    89   137    89   138 0.89 YWTD domain
YWTD                 PF13570.1     40 seq642_BIOID38941    -            392   5.3e-39  131.3  18.2   2   3   8.4e-10   3.8e-06   26.8   0.0     1    38   139   176   139   178 0.95 YWTD domain
YWTD                 PF13570.1     40 seq642_BIOID38941    -            392   5.3e-39  131.3  18.2   3   3   6.8e-09   3.1e-05   23.9   0.0     1    40   224   274   224   274 0.79 YWTD domain
PQQ                  PF01011.16    38 seq642_BIOID38941    -            392   9.8e-34  113.1   2.5   1   3   6.1e-09   2.8e-05   23.3   0.1     1    35    70   104    70   107 0.90 PQQ enzyme repeat
PQQ                  PF01011.16    38 seq642_BIOID38941    -            392   9.8e-34  113.1   2.5   2   3   1.7e-08   7.8e-05   21.8   0.0     1    37   120   156   120   157 0.94 PQQ enzyme repeat
PQQ                  PF01011.16    38 seq642_BIOID38941    -            392   9.8e-34  113.1   2.5   3   3   1.4e-09   6.6e-06   25.2   0.0     1    32   256   287   256   292 0.92 PQQ enzyme repeat
BPD_transp_1         PF00528.17   185 seq643_BIOID38941    -            303   7.2e-31  107.0  13.0   1   1   1.1e-34   7.2e-31  107.0   9.0     1   184   119   302   119   303 0.99 Binding-protein-dependent transport system inner membrane component
OppC_N               PF12911.2     56 seq643_BIOID38941    -            303   1.3e-17   62.7   0.2   1   1     2e-21   1.3e-17   62.7   0.2     2    56    24    79    23    79 0.86 N-terminal TM domain of oligopeptide transport permease C
DUF1131              PF06572.7    171 seq644_BIOID38941    -            191     1e-90  301.6   0.8   1   1   8.5e-95   1.2e-90  301.4   0.6     1   171    22   191    22   191 0.99 Protein of unknown function (DUF1131)
Amidohydro_4         PF13147.1    304 seq647_BIOID38941    -            453   4.4e-30  105.5   0.2   1   1   3.5e-33   1.2e-29  104.1   0.2     1   304    45   389    45   389 0.86 Amidohydrolase
Amidohydro_1         PF01979.15   333 seq647_BIOID38941    -            453   3.1e-19   69.6   0.0   1   1   2.1e-21   7.1e-18   65.2   0.0     1   332    50   391    50   392 0.67 Amidohydrolase family
Amidohydro_5         PF13594.1     68 seq647_BIOID38941    -            453   4.2e-17   61.6   0.9   1   1   2.9e-20   9.8e-17   60.4   0.6     1    68    23    88    23    88 0.84 Amidohydrolase
ABC_tran             PF00005.22   118 seq648_BIOID38941    -            352   6.3e-26   90.9   0.0   1   1   2.9e-29   1.3e-25   89.9   0.0     1   117    38   156    38   157 0.91 ABC transporter
TOBE                 PF03459.12    64 seq648_BIOID38941    -            352   3.2e-18   65.4   0.0   1   1   1.8e-19   8.2e-16   57.7   0.0     1    62   290   350   290   352 0.97 TOBE domain
PAS                  PF00989.19   113 seq649_BIOID38941    -            228   2.5e-16   59.3   0.0   1   1   5.3e-20   3.6e-16   58.8   0.0     3   109    23   121    21   125 0.94 PAS fold
PAS_8                PF13188.1     64 seq649_BIOID38941    -            228   9.4e-06   25.1   0.0   1   1   4.6e-09   3.1e-05   23.5   0.0     4    41    24    65    22    87 0.75 PAS domain
AsnC_trans_reg       PF01037.16    74 seq651_BIOID38941    -            152   1.6e-18   66.0   0.1   1   1   8.4e-22   2.9e-18   65.2   0.1     4    73    75   143    72   144 0.92 AsnC family
HTH_AsnC-type        PF13404.1     42 seq651_BIOID38941    -            152   1.5e-13   49.9   0.0   1   1   8.8e-17     3e-13   48.9   0.0     1    42     6    47     6    47 0.97 AsnC-type helix-turn-helix domain
HTH_24               PF13412.1     48 seq651_BIOID38941    -            152   2.6e-13   49.0   0.0   1   1   1.2e-16   4.2e-13   48.3   0.0     1    48     6    53     6    53 0.97 Winged helix-turn-helix DNA-binding
HTH_11               PF08279.7     55 seq651_BIOID38941    -            152   1.6e-05   24.3   0.0   1   1   9.9e-09   3.4e-05   23.2   0.0    17    54    24    66    11    67 0.87 HTH domain
DUF883               PF05957.8     94 seq656_BIOID38941    -            101   1.1e-31  108.9   1.7   1   1   9.3e-36   1.3e-31  108.7   1.2     2    94     9   101     8   101 0.99 Bacterial protein of unknown function (DUF883)
Ribonuc_L-PSP        PF01042.16   121 seq657_BIOID38941    -            115   3.4e-28   97.7   0.5   1   1   2.7e-32   3.7e-28   97.5   0.4     2   121     4   115     3   115 0.96 Endoribonuclease L-PSP
MM_CoA_mutase        PF01642.17   516 seq658_BIOID38941    -            714  3.8e-256  850.0   1.5   1   1  6.5e-260  4.4e-256  849.8   1.1     2   516    28   542    27   542 1.00 Methylmalonyl-CoA mutase
B12-binding          PF02310.14   121 seq658_BIOID38941    -            714   3.4e-15   55.8   0.5   1   1   1.5e-18     1e-14   54.3   0.0     2   117   586   699   585   703 0.92 B12 binding domain
DUF997               PF06196.7     80 seq659_BIOID38941    -             80   1.1e-31  108.0   1.0   1   1   8.9e-36   1.2e-31  107.8   0.7     2    78     7    78     6    80 0.97 Protein of unknown function (DUF997)
ABC_tran             PF00005.22   118 seq663_BIOID38941    -            237   1.2e-20   73.8   0.0   1   1   3.1e-24   2.1e-20   73.1   0.0     1   116    45   164    45   166 0.90 ABC transporter
Molybdop_Fe4S4       PF04879.11    55 seq664_BIOID38941    -            195   2.2e-21   75.3   0.2   1   1   2.6e-24   1.8e-20   72.4   0.1     2    55    44   104    43   104 0.96 Molybdopterin oxidoreductase Fe4S4 domain
Molybdopterin        PF00384.17   432 seq664_BIOID38941    -            195   2.4e-06   26.4   0.1   1   1   4.2e-10   2.9e-06   26.1   0.0     1    35   107   139   107   190 0.79 Molybdopterin oxidoreductase
DUF1454              PF07305.7    200 seq666_BIOID38941    -            199  1.4e-111  370.1   1.7   1   1  1.2e-115  1.6e-111  369.9   1.2     1   200     1   199     1   199 1.00 Protein of unknown function (DUF1454)
Dyp_perox            PF04261.7    313 seq668_BIOID38941    -            299  6.5e-105  350.2   0.0   1   1  5.8e-109  7.9e-105  349.9   0.0     1   312     5   295     5   296 0.98 Dyp-type peroxidase family
SSF                  PF00474.12   406 seq670_BIOID38941    -            485  8.8e-143  475.6  29.8   1   1    8e-147  1.1e-142  475.3  20.6     1   406    38   434    38   434 1.00 Sodium:solute symporter family
DUF1469              PF07332.6    121 seq671_BIOID38941    -            134     1e-25   89.6   7.5   1   1   8.4e-30   1.1e-25   89.5   5.2     6   120    19   129    14   130 0.97 Protein of unknown function (DUF1469)
Flavodoxin_1         PF00258.20   143 seq673_BIOID38941    -            147   1.7e-21   76.5   0.0   1   1   1.4e-25   1.9e-21   76.4   0.0     2   143     7   138     6   138 0.93 Flavodoxin
TraY                 PF05509.6     49 seq674_BIOID38941    -            106   1.3e-23   82.4   0.1   1   1   1.5e-27     2e-23   81.7   0.1     1    48    45    92    45    93 0.97 TraY domain
Ribosomal_L17        PF01196.14    97 seq675_BIOID38941    -            127   6.3e-38  129.1   0.0   1   1   5.5e-42   7.5e-38  128.8   0.0     1    97    20   116    20   116 0.99 Ribosomal protein L17
AzlC                 PF03591.9    143 seq676_BIOID38941    -            245   7.3e-42  142.5  10.2   1   1   5.3e-46   7.3e-42  142.5   7.1     1   141    23   165    23   167 0.97 AzlC protein
EAL                  PF00563.15   236 seq679_BIOID38941    -            808   1.6e-63  214.2   0.1   1   1   1.9e-67   2.6e-63  213.5   0.1     2   236   558   793   557   793 0.97 EAL domain
Pyr_redox_2          PF07992.9    200 seq681_BIOID38941    -            377   8.4e-27   94.2   0.0   1   1   1.9e-29   2.9e-26   92.4   0.0     2   198     5   277     4   279 0.90 Pyridine nucleotide-disulphide oxidoreductase
Pyr_redox            PF00070.22    80 seq681_BIOID38941    -            377     3e-18   65.8   0.0   1   1   4.2e-20   6.4e-17   61.6   0.0     1    75   143   216   143   223 0.95 Pyridine nucleotide-disulphide oxidoreductase
K_oxygenase          PF13434.1    341 seq681_BIOID38941    -            377   9.8e-10   37.7   0.0   1   1   2.9e-09   4.4e-06   25.7   0.0   139   216    91   167    66   179 0.84 L-lysine 6-monooxygenase (NADPH-requiring)
YqjK                 PF13997.1     73 seq682_BIOID38941    -             99   3.6e-30  103.8   9.8   1   1   3.3e-34   4.5e-30  103.5   6.8     1    73    14    86    14    86 0.99 YqjK-like protein
Fe-ADH               PF00465.14   366 seq683_BIOID38941    -            387   4.3e-88  295.3   0.1   1   1   7.4e-92     5e-88  295.0   0.1     1   351     9   363     9   377 0.91 Iron-containing alcohol dehydrogenase
Fe-ADH_2             PF13685.1    250 seq683_BIOID38941    -            387   1.8e-13   50.2   0.1   1   1   3.3e-11   2.3e-07   30.3   0.0     4   101    16   111    13   114 0.81 Iron-containing alcohol dehydrogenase
DUF1889              PF08986.5    119 seq684_BIOID38941    -            119   4.3e-83  275.2   0.8   1   1   3.5e-87   4.8e-83  275.1   0.6     1   119     1   119     1   119 1.00 Domain of unknown function (DUF1889)
Pro_dh               PF01619.13   345 seq685_BIOID38941    -           1320  2.5e-133  444.1   0.0   1   1  5.1e-137  3.5e-133  443.6   0.0     2   344   229   573   228   574 0.99 Proline dehydrogenase
Aldedh               PF00171.17   462 seq685_BIOID38941    -           1320  3.3e-111  371.7   0.3   1   1  8.7e-115    6e-111  370.9   0.2     7   450   659  1103   654  1111 0.94 Aldehyde dehydrogenase family
DUF2213              PF09979.4    170 seq686_BIOID38941    -            223     8e-06   25.5   0.0   1   1   9.8e-10   1.3e-05   24.7   0.0    43   158    47   168    36   172 0.83 Uncharacterized protein conserved in bacteria (DUF2213)
SeqA                 PF03925.8    189 seq687_BIOID38941    -            181   4.5e-71  238.3   0.1   1   1   3.7e-75     5e-71  238.1   0.1     1   189     1   181     1   181 0.91 SeqA protein
TraA                 PF05513.6    119 seq689_BIOID38941    -            121     1e-58  196.6  11.3   1   1   8.1e-63   1.1e-58  196.4   7.8     1   119     1   120     1   120 0.98 TraA
Molybdopterin        PF00384.17   432 seq690_BIOID38941    -            803   8.2e-24   84.0   0.0   1   1   2.6e-24   1.8e-20   72.9   0.0   103   379     2   377     1   381 0.83 Molybdopterin oxidoreductase
Molydop_binding      PF01568.16   109 seq690_BIOID38941    -            803   5.5e-17   61.4   0.1   1   1     3e-20     2e-16   59.6   0.1     4   108   681   796   678   797 0.93 Molydopterin dinucleotide binding domain
MMR_HSR1             PF01926.18   114 seq693_BIOID38941    -            499   4.7e-49  165.0   0.0   1   2   3.1e-27   4.2e-24   84.6   0.0     2   114    14   128    13   128 0.89 50S ribosome-binding GTPase
MMR_HSR1             PF01926.18   114 seq693_BIOID38941    -            499   4.7e-49  165.0   0.0   2   2   2.8e-25   3.8e-22   78.3   0.1     2   114   214   331   213   331 0.82 50S ribosome-binding GTPase
FeoB_N               PF02421.13   189 seq693_BIOID38941    -            499     3e-33  114.5   0.0   1   2     3e-20   4.1e-17   61.9   0.0     3   158    14   169    12   200 0.83 Ferrous iron transport protein B
FeoB_N               PF02421.13   189 seq693_BIOID38941    -            499     3e-33  114.5   0.0   2   2   8.8e-17   1.2e-13   50.5   0.0     1   167   212   388   212   407 0.83 Ferrous iron transport protein B
GTP_EFTU             PF00009.22   188 seq693_BIOID38941    -            499   3.3e-22   78.7   0.1   1   2   9.2e-08   0.00013   21.3   0.0    89   138    86   135     9   170 0.69 Elongation factor Tu GTP binding domain
GTP_EFTU             PF00009.22   188 seq693_BIOID38941    -            499   3.3e-22   78.7   0.1   2   2   7.1e-15   9.7e-12   44.5   0.0     5   184   213   379   210   383 0.81 Elongation factor Tu GTP binding domain
Miro                 PF08477.8    119 seq693_BIOID38941    -            499     9e-17   61.5   0.0   1   2   7.3e-10     1e-06   29.1   0.0     2   119    14   130    13   130 0.84 Miro-like protein
Miro                 PF08477.8    119 seq693_BIOID38941    -            499     9e-17   61.5   0.0   2   2   3.6e-10   4.9e-07   30.1   0.0     1   103   213   323   213   333 0.64 Miro-like protein
AIG1                 PF04548.11   212 seq693_BIOID38941    -            499   8.6e-10   37.9   0.0   1   1     1e-08   1.4e-05   24.2   0.0     3   105   214   316   212   327 0.87 AIG1 family
Aminotran_1_2        PF00155.16   363 seq694_BIOID38941    -            412   1.7e-60  204.8   0.0   1   1   1.4e-64   1.9e-60  204.6   0.0     2   348    37   376    36   390 0.92 Aminotransferase class I and II
DUF3521              PF12035.3     35 seq696_BIOID38941    -             39   2.3e-08   33.5   0.1   1   1     3e-12   4.1e-08   32.8   0.1     1    35     6    37     6    37 0.84 Protein of unknown function (DUF3521)
TIM                  PF00121.13   244 seq697_BIOID38941    -            255   3.2e-93  311.1   1.0   1   1   2.6e-97   3.6e-93  311.0   0.7     1   243     4   245     4   246 0.97 Triosephosphate isomerase
DUF1992              PF09350.5     71 seq698_BIOID38941    -            122   1.1e-22   79.5   0.1   1   1   9.3e-27   1.3e-22   79.2   0.1     1    69     7    74     7   100 0.96 Domain of unknown function (DUF1992)
Xan_ur_permease      PF00860.15   389 seq701_BIOID38941    -            433   6.3e-98  327.6  32.7   1   1  5.5e-102   7.5e-98  327.4  22.7     2   387     9   394     8   396 0.97 Permease family
PDZ                  PF00595.19    81 seq702_BIOID38941    -            474   3.1e-29  100.8   8.2   1   2   2.7e-19   9.1e-16   57.6   0.1     7    80   285   367   279   368 0.90 PDZ domain (Also known as DHR or GLGF)
PDZ                  PF00595.19    81 seq702_BIOID38941    -            474   3.1e-29  100.8   8.2   2   2   3.7e-15   1.3e-11   44.4   2.2    11    81   394   463   385   463 0.89 PDZ domain (Also known as DHR or GLGF)
PDZ_2                PF13180.1     82 seq702_BIOID38941    -            474   3.3e-26   90.8   2.8   1   2   1.2e-18   4.1e-15   55.3   0.0    12    82   300   380   285   380 0.88 PDZ domain
PDZ_2                PF13180.1     82 seq702_BIOID38941    -            474   3.3e-26   90.8   2.8   2   2   3.7e-12   1.3e-08   34.5   0.6     4    59   399   454   396   469 0.90 PDZ domain
Trypsin_2            PF13365.1    120 seq702_BIOID38941    -            474   8.2e-21   74.0   0.6   1   1   5.5e-24   1.9e-20   72.9   0.4     1   120   114   250   114   250 0.79 Trypsin-like peptidase domain
Trypsin              PF00089.21   220 seq702_BIOID38941    -            474   1.4e-20   73.7   0.3   1   1   6.5e-24   2.2e-20   73.0   0.2    21   218   114   275    87   277 0.83 Trypsin
DoxX                 PF07681.7     85 seq704_BIOID38941    -            160   6.2e-18   64.8  12.8   1   1   1.5e-21   1.1e-17   64.1   8.9     2    84    39   117    38   118 0.98 DoxX
TraL                 PF07178.6     95 seq707_BIOID38941    -            103   6.2e-37  125.3   0.2   1   1   5.1e-41   6.9e-37  125.2   0.2     2    95    10   103     9   103 0.99 TraL protein
GIDA                 PF01134.17   392 seq708_BIOID38941    -            629  5.1e-171  568.7   0.0   1   1  2.9e-174  6.7e-171  568.3   0.0     1   391     8   398     8   399 0.99 Glucose inhibited division protein A
GIDA_assoc_3         PF13932.1     72 seq708_BIOID38941    -            629     4e-31  106.7   0.1   1   1   6.2e-34   1.4e-30  105.0   0.1     1    72   546   617   546   617 0.99 GidA associated domain 3
FAD_oxidored         PF12831.2    428 seq708_BIOID38941    -            629   3.1e-08   33.0   4.1   1   1   2.9e-11   6.6e-08   31.9   2.9     1   142     8   151     8   152 0.72 FAD dependent oxidoreductase
Pyr_redox_2          PF07992.9    200 seq708_BIOID38941    -            629   2.4e-06   27.4   0.6   1   1   2.2e-09     5e-06   26.4   0.4     1   118     8   156     8   162 0.62 Pyridine nucleotide-disulphide oxidoreductase
AzlD                 PF05437.7     99 seq709_BIOID38941    -            111   1.8e-12   46.9   5.7   1   1   1.5e-16   2.1e-12   46.7   4.0     1    98     5   104     5   105 0.92 Branched-chain amino acid transport protein (AzlD)
HOK_GEF              PF01848.11    43 seq710_BIOID38941    -             50   7.7e-18   63.4   1.4   1   1   6.2e-22   8.5e-18   63.2   1.0     1    43     4    46     4    46 0.99 Hok/gef family
SBP_bac_8            PF13416.1    281 seq711_BIOID38941    -            438   1.7e-45  155.7  14.1   1   1     3e-49   2.1e-45  155.5   9.8     2   278    44   368    43   371 0.79 Bacterial extracellular solute-binding protein
SBP_bac_1            PF01547.20   314 seq711_BIOID38941    -            438   4.7e-39  134.8  13.1   1   1   9.1e-43   6.2e-39  134.4   9.1    10   313    41   337    34   338 0.87 Bacterial extracellular solute-binding protein
Abhydrolase_3        PF07859.8    211 seq712_BIOID38941    -            327   1.1e-66  224.3   0.1   1   1     3e-70   1.3e-66  224.0   0.1     1   210   100   305   100   306 0.97 alpha/beta hydrolase fold
COesterase           PF00135.23   538 seq712_BIOID38941    -            327   3.6e-08   32.4   0.1   1   1   2.3e-11     1e-07   30.9   0.0   110   225    84   187    71   200 0.88 Carboxylesterase family
DUF2424              PF10340.4    374 seq712_BIOID38941    -            327   5.8e-05   21.7   0.0   1   1     2e-08   9.1e-05   21.1   0.0   114   240    90   214    67   248 0.77 Protein of unknown function (DUF2424)
PGM_PMM_I            PF02878.11   138 seq715_BIOID38941    -            546   8.5e-36  122.3   0.2   1   1   9.4e-39   3.2e-35  120.4   0.1     2   134    40   180    39   183 0.97 Phosphoglucomutase/phosphomannomutase, alpha/beta/alpha domain I
PGM_PMM_III          PF02880.11   111 seq715_BIOID38941    -            546   2.7e-27   94.9   0.0   1   1   1.5e-30   5.3e-27   93.9   0.0     1   111   320   440   320   440 0.93 Phosphoglucomutase/phosphomannomutase, alpha/beta/alpha domain III
PGM_PMM_II           PF02879.11   104 seq715_BIOID38941    -            546   3.4e-13   49.6   0.0   1   1   3.2e-16   1.1e-12   48.0   0.0     2   104   210   317   209   317 0.90 Phosphoglucomutase/phosphomannomutase, alpha/beta/alpha domain II
PGM_PMM_IV           PF00408.15    73 seq715_BIOID38941    -            546   3.6e-13   49.1   0.0   1   1   3.2e-16   1.1e-12   47.6   0.0    12    72   479   539   465   542 0.90 Phosphoglucomutase/phosphomannomutase, C-terminal domain
MerR_1               PF13411.1     69 seq718_BIOID38941    -            141   5.8e-21   73.9   0.5   1   1   2.1e-24   9.7e-21   73.2   0.3     1    67     2    69     2    70 0.95 MerR HTH family regulatory protein
MerR-DNA-bind        PF09278.6     65 seq718_BIOID38941    -            141   1.3e-20   73.4   6.9   1   1   4.3e-24     2e-20   72.8   4.8     1    65    45   110    45   110 0.97 MerR, DNA binding
MerR                 PF00376.18    38 seq718_BIOID38941    -            141   1.8e-12   46.4   0.0   1   1   7.2e-16   3.3e-12   45.6   0.0     1    38     3    40     3    40 0.99 MerR family regulatory protein
HTH_20               PF12840.2     61 seq719_BIOID38941    -             98   2.4e-16   59.1   0.0   1   1   7.5e-20   3.4e-16   58.6   0.0     3    61     6    69     4    69 0.93 Helix-turn-helix domain
HTH_5                PF01022.15    47 seq719_BIOID38941    -             98   1.4e-07   30.9   1.2   1   1   7.3e-11   3.3e-07   29.7   0.0     1    46    15    63    15    64 0.94 Bacterial regulatory protein, arsR family
HTH_IclR             PF09339.5     52 seq719_BIOID38941    -             98   8.5e-07   28.3   0.2   1   1   3.7e-10   1.7e-06   27.4   0.0    13    51    27    65    23    66 0.93 IclR helix-turn-helix domain
Chorismate_bind      PF00425.13   257 seq723_BIOID38941    -            453   1.9e-91  305.8   0.0   1   1   3.5e-95   2.4e-91  305.5   0.0     2   257   190   443   189   443 0.98 chorismate binding enzyme
Anth_synt_I_N        PF04715.8    140 seq723_BIOID38941    -            453   7.8e-30  103.6   0.2   1   1   8.9e-33   6.1e-29  100.7   0.0     9   139    22   153    16   154 0.90 Anthranilate synthase component I, N terminal region
TraE                 PF05309.6    187 seq727_BIOID38941    -            188   8.6e-74  246.6   0.5   1   1   7.1e-78   9.8e-74  246.4   0.4     1   187     1   187     1   187 0.99 TraE protein
GST_N_2              PF13409.1     70 seq730_BIOID38941    -            328   1.5e-23   82.4   0.0   1   1   9.4e-27   3.2e-23   81.3   0.0     1    70    62   159    62   159 0.85 Glutathione S-transferase, N-terminal domain
GST_C_2              PF13410.1     69 seq730_BIOID38941    -            328   3.9e-14   52.1   0.0   1   1   2.3e-17     8e-14   51.1   0.0     1    54   203   256   203   280 0.89 Glutathione S-transferase, C-terminal domain
GST_C                PF00043.20    95 seq730_BIOID38941    -            328   8.7e-07   28.7   0.0   1   1   4.2e-10   1.4e-06   28.0   0.0    20    67   200   247   167   281 0.76 Glutathione S-transferase, C-terminal domain
Sigma70_r4_2         PF08281.7     54 seq731_BIOID38941    -            191   1.3e-19   69.2   0.2   1   1   1.1e-22   3.7e-19   67.8   0.2     2    53   129   180   122   181 0.95 Sigma-70, region 4
Sigma70_r2           PF04542.9     71 seq731_BIOID38941    -            191   6.3e-18   64.0   0.2   1   1   3.6e-21   1.2e-17   63.1   0.2     1    71    25    92    25    92 0.96 Sigma-70 region 2
Sigma70_r4           PF04545.11    50 seq731_BIOID38941    -            191     2e-10   39.6   0.0   1   1   1.4e-13   4.9e-10   38.4   0.0     2    47   135   180   134   182 0.95 Sigma-70, region 4
Sigma70_ECF          PF07638.6    185 seq731_BIOID38941    -            191   8.8e-09   35.1   0.1   1   1   8.3e-12   2.9e-08   33.5   0.1     7   181    10   183     3   186 0.71 ECF sigma factor
Repair_PSII          PF04536.9    119 seq733_BIOID38941    -            234   8.5e-30  102.9   0.3   1   1   7.8e-34   1.1e-29  102.6   0.2    23   118     1    97     1    98 0.98 Repair protein
MarR                 PF01047.17    59 seq734_BIOID38941    -            176   1.6e-17   62.8   2.8   1   1   1.3e-20     6e-17   60.9   0.1     1    58    53   112    53   113 0.98 MarR family
MarR_2               PF12802.2     62 seq734_BIOID38941    -            176     1e-08   34.5   0.1   1   1   4.8e-12   2.2e-08   33.5   0.0     5    61    55   111    51   112 0.90 MarR family
HTH_27               PF13463.1     68 seq734_BIOID38941    -            176   3.6e-07   30.3   0.1   1   1   1.8e-10   8.1e-07   29.1   0.0    17    68    70   121    54   121 0.86 Winged helix DNA-binding domain
Cytochrom_C_asm      PF01578.15   214 seq738_BIOID38941    -            288   5.7e-45  153.3  17.3   1   1   4.2e-49   5.7e-45  153.3  12.0     5   212    62   286    58   288 0.97 Cytochrome C assembly protein
PrmA                 PF06325.8    295 seq739_BIOID38941    -            293  1.2e-105  352.7   0.0   1   1  9.1e-109  1.4e-105  352.5   0.0     1   294     2   292     2   293 0.99 Ribosomal protein L11 methyltransferase (PrmA)
Methyltransf_18      PF12847.2    112 seq739_BIOID38941    -            293   2.2e-11   44.2   0.1   1   1   2.4e-14   3.6e-11   43.5   0.1     2    77   159   230   158   273 0.82 Methyltransferase domain
Methyltransf_26      PF13659.1    117 seq739_BIOID38941    -            293   1.5e-11   44.2   0.0   1   1   2.2e-14   3.4e-11   43.0   0.0     1    78   159   231   159   252 0.80 Methyltransferase domain
MTS                  PF05175.9    170 seq739_BIOID38941    -            293   4.3e-11   42.3   0.0   1   1   4.4e-14   6.7e-11   41.7   0.0    17   105   142   230   127   238 0.81 Methyltransferase small domain
Methyltransf_31      PF13847.1    152 seq739_BIOID38941    -            293   1.5e-10   40.7   0.0   1   1   1.5e-13   2.2e-10   40.1   0.0     4    80   159   230   156   277 0.79 Methyltransferase domain
Methyltransf_23      PF13489.1    162 seq739_BIOID38941    -            293   1.1e-07   31.5   0.0   1   1   1.3e-10     2e-07   30.7   0.0    21    86   157   230   141   268 0.73 Methyltransferase domain
UPF0020              PF01170.13   180 seq739_BIOID38941    -            293   8.9e-06   25.2   0.1   1   1     1e-08   1.5e-05   24.5   0.1    29   113   159   230   155   231 0.85 Putative RNA methylase family UPF0020
Methyltransf_11      PF08241.7     95 seq739_BIOID38941    -            293   2.2e-05   24.7   0.0   1   1   2.6e-08     4e-05   23.9   0.0     2    65   164   228   163   238 0.76 Methyltransferase domain
Cons_hypoth95        PF03602.10   183 seq739_BIOID38941    -            293   1.3e-05   24.5   0.0   1   1   1.5e-08   2.3e-05   23.7   0.0    34    98   150   214   138   234 0.86 Conserved hypothetical protein 95
Lactonase            PF10282.4    344 seq742_BIOID38941    -            331   4.7e-87  292.1   0.0   1   1   1.3e-90     6e-87  291.7   0.0     2   343     5   327     4   328 0.95 Lactonase, 7-bladed beta-propeller
DUF331               PF03889.8     39 seq743_BIOID38941    -             72   3.2e-21   74.1   0.6   1   1   3.1e-25   4.2e-21   73.8   0.4     1    37     9    45     9    47 0.97 Domain of unknown function
Sdh_cyt              PF01127.17   121 seq746_BIOID38941    -            134   4.5e-30  103.8   5.0   1   1   3.8e-34   5.2e-30  103.6   3.4     2   120    11   128    10   129 0.90 Succinate dehydrogenase/Fumarate reductase transmembrane subunit
Aldo_ket_red         PF00248.16   283 seq747_BIOID38941    -            275   7.7e-57  192.1   0.0   1   1   6.7e-61   9.2e-57  191.8   0.0     2   282    18   261    17   262 0.96 Aldo/keto reductase family
Hydrolase_3          PF08282.7    254 seq748_BIOID38941    -            368   1.1e-14   54.4   0.1   1   1   1.8e-16   6.1e-13   48.8   0.0   187   251   295   358   282   361 0.92 haloacid dehalogenase-like hydrolase
HAD                  PF12710.2    191 seq748_BIOID38941    -            368   6.9e-13   49.0   0.0   1   1   2.3e-16     8e-13   48.8   0.0    45   191   191   327    41   327 0.79 haloacid dehalogenase-like hydrolase
Hydrolase            PF00702.21   204 seq748_BIOID38941    -            368   1.3e-10   42.0   1.0   1   1     5e-14   1.7e-10   41.6   0.4    65   204   170   330    99   330 0.77 haloacid dehalogenase-like hydrolase
DUF2813              PF11398.3    373 seq751_BIOID38941    -            552  6.4e-154  512.4   0.0   1   1    2e-157  8.9e-154  511.9   0.0     1   373     1   375     1   375 0.99 Protein of unknown function (DUF2813)
TetR_N               PF00440.18    47 seq752_BIOID38941    -            199   2.5e-11   42.9   0.0   1   1   2.9e-15   3.9e-11   42.2   0.0     1    46    13    58    13    59 0.93 Bacterial regulatory proteins, tetR family
SbmA_BacA            PF05992.7    315 seq753_BIOID38941    -            406  2.2e-164  546.0  12.3   1   1  4.9e-168  3.3e-164  545.4   8.5     1   314    80   393    80   394 1.00 SbmA/BacA-like family
ABC_membrane_2       PF06472.10   282 seq753_BIOID38941    -            406   3.2e-13   49.3   8.3   1   1   2.8e-16   1.9e-12   46.7   5.8    20   214    79   284    70   343 0.87 ABC transporter transmembrane region 2
TraK                 PF06586.6    234 seq754_BIOID38941    -            242   4.3e-70  235.3   0.0   1   1   3.4e-74   4.7e-70  235.2   0.0     5   234    12   235     1   235 0.97 TraK protein
ArgK                 PF03308.11   267 seq757_BIOID38941    -            331  8.3e-115  382.0   0.1   1   1  2.1e-118  9.6e-115  381.8   0.1     1   266    22   294    22   295 0.99 ArgK protein
CbiA                 PF01656.18   195 seq757_BIOID38941    -            331   2.7e-07   30.0   0.0   1   1   9.9e-11   4.5e-07   29.3   0.0     8   104    63   156    59   223 0.77 CobQ/CobB/MinD/ParA nucleotide binding domain
cobW                 PF02492.14   178 seq757_BIOID38941    -            331   6.2e-07   28.9   1.0   1   1   1.1e-09     5e-06   25.9   0.7     3   157    57   208    55   225 0.69 CobW/HypB/UreG, nucleotide-binding domain
RseA_N               PF03872.8     87 seq758_BIOID38941    -            216   1.8e-32  111.3   0.6   1   1   2.6e-36   1.8e-32  111.3   0.4     1    87     1    89     1    89 0.98 Anti sigma-E protein RseA, N-terminal domain
RseA_C               PF03873.8     53 seq758_BIOID38941    -            216   3.9e-27   93.7   3.7   1   1   5.7e-31   3.9e-27   93.7   2.6     1    53   131   186   131   186 0.98 Anti sigma-E protein RseA, C-terminal domain
HlyD                 PF00529.15   306 seq760_BIOID38941    -            390   3.6e-79  266.1  15.0   1   1   1.3e-82   4.5e-79  265.8  10.4     1   306    60   343    60   343 0.99 HlyD family secretion protein
HlyD_2               PF12700.2    328 seq760_BIOID38941    -            390   2.2e-17   63.1   1.3   1   1   9.2e-21   3.1e-17   62.6   0.9    20   234    60   290    51   316 0.77 HlyD family secretion protein
HlyD_3               PF13437.1    105 seq760_BIOID38941    -            390   5.2e-16   58.7   3.5   1   1   1.4e-16   4.9e-13   49.2   0.2     2   105   218   338   217   338 0.79 HlyD family secretion protein
Biotin_lipoyl_2      PF13533.1     50 seq760_BIOID38941    -            390   1.1e-08   34.4   1.6   1   1   5.4e-11   1.9e-07   30.5   0.1     2    49    61   108    60   109 0.91 Biotin-lipoyl like
Sdh_cyt              PF01127.17   121 seq761_BIOID38941    -            115   8.9e-12   44.7  15.1   1   1   7.9e-16   1.1e-11   44.5  10.5    18   120    11   104     2   113 0.83 Succinate dehydrogenase/Fumarate reductase transmembrane subunit
Gly_kinase           PF02595.10   378 seq762_BIOID38941    -            381  1.7e-183  609.4  20.0   1   1  1.4e-187  1.9e-183  609.2  13.9     1   377     1   377     1   378 1.00 Glycerate kinase family
Diacid_rec           PF05651.8    135 seq766_BIOID38941    -            385   1.9e-52  176.1   0.9   1   1   4.7e-56   3.2e-52  175.4   0.6     1   135     6   140     6   140 0.99 Putative sugar diacid recognition
HTH_30               PF13556.1     59 seq766_BIOID38941    -            385     3e-23   81.0   2.8   1   1     6e-26   4.1e-22   77.3   1.7     1    59   323   381   323   381 0.98 PucR C-terminal helix-turn-helix domain
DUF21                PF01595.15   183 seq767_BIOID38941    -            420   4.6e-55  185.6   4.9   1   1   1.4e-58   6.4e-55  185.1   3.4     3   175     2   175     1   180 0.98 Domain of unknown function DUF21
CorC_HlyC            PF03471.12    81 seq767_BIOID38941    -            420   2.9e-20   71.7   0.2   1   1     2e-23   9.2e-20   70.1   0.1     2    79   335   410   334   412 0.95 Transporter associated domain
CBS                  PF00571.23    57 seq767_BIOID38941    -            420   9.6e-06   25.0   0.2   1   1   8.6e-08   0.00039   19.9   0.0     8    56   270   318   249   319 0.87 CBS domain
FAD_binding_2        PF00890.19   421 seq769_BIOID38941    -            588  2.6e-117  392.1   6.1   1   1    7e-121  3.2e-117  391.8   4.2     1   421     9   405     9   405 0.98 FAD binding domain
Succ_DH_flav_C       PF02910.15   129 seq769_BIOID38941    -            588   3.1e-38  130.4   0.1   1   1   1.1e-41   5.1e-38  129.7   0.1     1   129   460   588   460   588 0.96 Fumarate reductase flavoprotein C-term
BPD_transp_1         PF00528.17   185 seq770_BIOID38941    -            295     4e-20   71.9  20.8   1   1   2.9e-24     4e-20   71.9  14.4     3   184    88   293    86   294 0.90 Binding-protein-dependent transport system inner membrane component
NUDIX                PF00293.23   135 seq772_BIOID38941    -            192   4.3e-16   58.6   0.0   1   1   4.3e-20   5.9e-16   58.2   0.0     4   124    33   151    29   159 0.87 NUDIX domain
TrbI                 PF03743.9    187 seq773_BIOID38941    -            475   2.9e-40  137.6   1.3   1   1   8.8e-44   1.2e-39  135.6   0.3     2   187   213   409   212   409 0.95 Bacterial conjugation TrbI-like protein
DUF805               PF05656.9    117 seq776_BIOID38941    -            121   1.4e-37  127.9   4.7   1   1   1.2e-41   1.6e-37  127.8   3.3     1   116    10   118    10   119 0.98 Protein of unknown function (DUF805)
MucB_RseB            PF03888.9    285 seq777_BIOID38941    -            318  1.4e-122  408.0   0.0   1   1  1.2e-126  1.6e-122  407.8   0.0     1   284    31   314    31   315 0.99 MucB/RseB family
Dus                  PF01207.12   310 seq778_BIOID38941    -            321  9.6e-116  385.8   0.0   1   1  1.6e-119  1.1e-115  385.6   0.0     2   307    14   318    12   321 0.98 Dihydrouridine synthase (Dus)
DUF3828              PF12883.2    120 seq779_BIOID38941    -            308   8.4e-12   44.9   2.7   1   1   4.2e-11   2.8e-07   30.3   0.1     2   118    26   142    25   144 0.88 Protein of unknown function (DUF3828)
Lumazine_bd          PF12870.2    111 seq779_BIOID38941    -            308   3.1e-07   30.3   3.1   1   1   1.8e-08   0.00012   21.9   0.1    66   110   240   283   196   284 0.92 Lumazine-binding domain
GGDEF                PF00990.16   161 seq782_BIOID38941    -            442   4.2e-26   91.3   0.0   1   1   5.9e-30   8.1e-26   90.4   0.0     1   160   295   437   295   438 0.89 GGDEF domain
AAA_25               PF13481.1    194 seq783_BIOID38941    -            476   2.1e-26   92.4   0.0   1   1   1.8e-29   3.5e-26   91.6   0.0    10   194    88   242    80   242 0.90 AAA domain
KaiC                 PF06745.8    226 seq783_BIOID38941    -            476   1.7e-18   66.4   0.1   1   1   6.7e-19   1.3e-15   56.9   0.1     2   202    94   277    93   294 0.85 KaiC
ChlI                 PF13541.1    121 seq783_BIOID38941    -            476   6.9e-12   44.8   0.0   1   1     8e-15   1.6e-11   43.6   0.0    35   121   364   449   337   449 0.92 Subunit ChlI of Mg-chelatase
Lon_C                PF05362.8    205 seq783_BIOID38941    -            476   8.7e-08   31.5   0.1   1   1     1e-10     2e-07   30.4   0.0    94   200   372   471   363   473 0.88 Lon protease (S16) C-terminal proteolytic domain
RecA                 PF00154.16   323 seq783_BIOID38941    -            476   2.4e-05   23.4   0.1   1   1   2.4e-08   4.8e-05   22.4   0.0    17   140    77   195    65   205 0.77 recA bacterial DNA recombination protein
GidB                 PF02527.10   184 seq784_BIOID38941    -            207   7.4e-67  223.9   0.0   1   1   1.3e-70     9e-67  223.6   0.0     1   184    20   200    20   200 0.98 rRNA small subunit methyltransferase G
Methyltransf_31      PF13847.1    152 seq784_BIOID38941    -            207   9.4e-10   38.1   0.0   1   1   5.5e-13   3.8e-09   36.2   0.0     4    94    66   149    64   195 0.82 Methyltransferase domain
ECH                  PF00378.15   245 seq785_BIOID38941    -            261   3.8e-43  147.2   0.0   1   1   3.2e-47   4.4e-43  147.0   0.0     4   245    10   253     7   253 0.93 Enoyl-CoA hydratase/isomerase family
PTS_IIB              PF02302.12    90 seq786_BIOID38941    -            106   5.2e-21   74.7   1.5   1   1   4.5e-25   6.1e-21   74.5   1.0     2    88     6    95     5    97 0.94 PTS system, Lactose/Cellobiose specific IIB subunit
Fer4_11              PF13247.1     99 seq789_BIOID38941    -            294   1.2e-29  101.9  13.1   1   1   1.8e-32   2.2e-29  101.1   5.5     2    98    92   188    91   189 0.94 4Fe-4S dicluster domain
Form-deh_trans       PF09163.6     44 seq789_BIOID38941    -            294   7.8e-20   69.9   0.0   1   1   1.1e-22   1.4e-19   69.1   0.0     1    44   246   289   246   290 0.96 Formate dehydrogenase N, transmembrane
Fer4_7               PF12838.2     52 seq789_BIOID38941    -            294   4.9e-15   55.5  25.2   1   1   8.3e-11     1e-07   32.0   5.6     1    50    38   114    38   117 0.90 4Fe-4S dicluster domain
Fer4_9               PF13187.1     55 seq789_BIOID38941    -            294   3.3e-13   49.5  27.2   1   1   4.6e-11   5.7e-08   32.7   7.7     1    55   132   184   132   184 0.97 4Fe-4S dicluster domain
Fer4_10              PF13237.1     52 seq789_BIOID38941    -            294   2.6e-12   46.2  27.8   1   1   3.4e-11   4.2e-08   32.7   7.1     2    52    93   144    92   144 0.86 4Fe-4S dicluster domain
Fer4_2               PF12797.2     22 seq789_BIOID38941    -            294   3.3e-10   39.1  34.5   1   1   6.4e-09     8e-06   25.3   2.4     4    20    33    49    31    51 0.91 4Fe-4S binding domain
Fer4_3               PF12798.2     15 seq789_BIOID38941    -            294   9.7e-08   31.9  41.1   1   3   0.00035      0.43   11.1   3.8     1    15   100   117   100   117 0.89 4Fe-4S binding domain
Fer4_3               PF12798.2     15 seq789_BIOID38941    -            294   9.7e-08   31.9  41.1   2   3   6.7e-05     0.083   13.3   2.9     1    14   133   146   133   147 0.94 4Fe-4S binding domain
Fer4_3               PF12798.2     15 seq789_BIOID38941    -            294   9.7e-08   31.9  41.1   3   3   3.4e-06    0.0042   17.4   2.5     1    15   160   183   160   183 0.98 4Fe-4S binding domain
Fer4_4               PF12800.2     17 seq789_BIOID38941    -            294   3.1e-07   30.0  31.6   1   2   4.7e-05     0.059   13.6   1.8     3    15    38    50    36    56 0.91 4Fe-4S binding domain
Fer4_4               PF12800.2     17 seq789_BIOID38941    -            294   3.1e-07   30.0  31.6   2   2     1e-07   0.00013   21.9   1.8     1    17   130   146   130   146 0.92 4Fe-4S binding domain
Fer4                 PF00037.22    24 seq789_BIOID38941    -            294   3.1e-07   29.6  37.3   1   1   4.1e-08   5.1e-05   22.5   2.0     5    22   130   147   126   149 0.87 4Fe-4S binding domain
DUF1615              PF07759.7    319 seq791_BIOID38941    -            364  1.4e-148  493.7   0.0   1   1  1.2e-152  1.6e-148  493.5   0.0     2   318    49   363    48   364 0.99 Protein of unknown function (DUF1615)
Band_7               PF01145.20   179 seq792_BIOID38941    -            375   9.4e-25   87.4   0.2   1   1   2.8e-27   3.8e-23   82.1   0.2     2   178   147   318   146   320 0.95 SPFH domain / Band 7 family
DUF805               PF05656.9    117 seq793_BIOID38941    -            118   1.5e-35  121.4   2.5   1   1   1.3e-39   1.8e-35  121.2   1.7     1   116    10   114    10   115 0.98 Protein of unknown function (DUF805)
MFS_1                PF07690.11   354 seq794_BIOID38941    -            512   5.7e-55  186.3  38.3   1   1   4.2e-59   5.7e-55  186.3  26.5     1   353    19   413    19   414 0.89 Major Facilitator Superfamily
SDH_alpha            PF03313.10   283 seq795_BIOID38941    -            454  7.6e-104  346.5   5.6   1   1  1.4e-107  9.8e-104  346.2   3.9     3   282   184   449   182   450 0.96 Serine dehydratase alpha chain
SDH_beta             PF03315.10   158 seq795_BIOID38941    -            454   8.5e-56  188.2   0.0   1   1   2.2e-59   1.5e-55  187.4   0.0     1   157     3   158     3   159 0.96 Serine dehydratase beta chain
BPD_transp_1         PF00528.17   185 seq796_BIOID38941    -            281   1.6e-22   79.7  18.4   1   1   1.2e-26   1.6e-22   79.7  12.7     3   183    93   276    91   278 0.94 Binding-protein-dependent transport system inner membrane component
PFL                  PF02901.10   648 seq797_BIOID38941    -            765  4.4e-205  682.8   0.0   1   1    8e-209  5.5e-205  682.5   0.0     1   648     1   626     1   626 0.98 Pyruvate formate lyase
Gly_radical          PF01228.16   106 seq797_BIOID38941    -            765   2.7e-25   88.6   0.0   1   1   9.7e-29   6.6e-25   87.4   0.0     3   106   645   747   643   747 0.97 Glycine radical
RseC_MucC            PF04246.7    135 seq803_BIOID38941    -            159   7.2e-41  138.8   1.0   1   1   6.4e-45   8.8e-41  138.5   0.7     1   134     8   141     8   142 0.99 Positive regulator of sigma(E), RseC/MucC
Glyoxalase           PF00903.20   128 seq804_BIOID38941    -            135   3.7e-25   88.2   0.0   1   1   9.3e-29   4.2e-25   88.0   0.0     2   128     3   123     2   123 0.92 Glyoxalase/Bleomycin resistance protein/Dioxygenase superfamily
Glyoxalase_2         PF12681.2    108 seq804_BIOID38941    -            135   3.6e-18   66.0   0.0   1   1   9.1e-22   4.2e-18   65.8   0.0     1   108     8   124     8   124 0.77 Glyoxalase-like domain
Glyoxalase_4         PF13669.1    110 seq804_BIOID38941    -            135   5.7e-09   35.8   0.0   1   1   6.2e-12   2.8e-08   33.6   0.0     2   106     5   108     4   112 0.88 Glyoxalase/Bleomycin resistance protein/Dioxygenase superfamily
DUF2545              PF10810.3     80 seq805_BIOID38941    -             80   1.3e-49  166.3  14.0   1   1     1e-53   1.4e-49  166.2   9.7     1    80     1    80     1    80 1.00 Protein of unknown function (DUF2545)
PrpF                 PF04303.8    371 seq807_BIOID38941    -            350    7e-162  538.2   1.9   1   1  1.1e-165  7.8e-162  538.1   1.3     1   371     1   350     1   350 0.99 PrpF protein
HTH_8                PF02954.14    42 seq808_BIOID38941    -             98     1e-14   53.6   0.3   1   1   1.1e-18   1.5e-14   53.0   0.2     2    42    55    95    54    95 0.98 Bacterial regulatory protein, Fis family
AcetylCoA_hydro      PF02550.10   198 seq810_BIOID38941    -            492   2.2e-76  255.9   0.0   1   1   6.9e-80   3.2e-76  255.4   0.0     1   198     1   213     1   213 0.99 Acetyl-CoA hydrolase/transferase N-terminal domain
AcetylCoA_hyd_C      PF13336.1    154 seq810_BIOID38941    -            492   5.4e-40  136.4   0.0   1   1   2.1e-43   9.5e-40  135.6   0.0     3   153   317   461   316   462 0.98 Acetyl-CoA hydrolase/transferase C-terminal domain
CitF                 PF04223.7    466 seq810_BIOID38941    -            492   2.3e-05   23.1   0.1   1   1   8.7e-09   3.9e-05   22.3   0.1   291   403   312   431   284   439 0.74 Citrate lyase, alpha subunit (CitF)
Dak1                 PF02733.12   326 seq812_BIOID38941    -            366  1.4e-138  460.8   0.0   1   1  1.1e-142  1.6e-138  460.6   0.0     1   325    26   365    26   366 0.99 Dak1 domain
IMPDH                PF00478.20   351 seq815_BIOID38941    -            511  1.4e-148  494.3   6.1   1   1  4.8e-152  1.6e-148  494.1   4.2     2   351    31   496    30   496 0.99 IMP dehydrogenase / GMP reductase domain
CBS                  PF00571.23    57 seq815_BIOID38941    -            511   2.5e-18   65.3   2.5   1   2   3.1e-12     1e-08   34.5   0.1     5    52   117   163   113   165 0.93 CBS domain
CBS                  PF00571.23    57 seq815_BIOID38941    -            511   2.5e-18   65.3   2.5   2   2   4.1e-10   1.4e-06   27.7   0.3     3    53   174   226   172   229 0.93 CBS domain
NMO                  PF03060.10   330 seq815_BIOID38941    -            511   1.1e-11   44.3  16.6   1   2   1.6e-08   5.3e-05   22.3   0.7     2   137    55   203    54   271 0.74 Nitronate monooxygenase
NMO                  PF03060.10   330 seq815_BIOID38941    -            511   1.1e-11   44.3  16.6   2   2   5.4e-09   1.8e-05   23.9   8.0   142   229   300   394   209   401 0.70 Nitronate monooxygenase
FMN_dh               PF01070.13   357 seq815_BIOID38941    -            511   1.4e-09   37.1   8.2   1   1   8.8e-12     3e-08   32.7   4.1   216   310   283   385   194   391 0.74 FMN-dependent dehydrogenase
Phage_integrase      PF00589.17   173 seq817_BIOID38941    -            200     8e-49  165.5   0.0   1   1   6.6e-53   9.1e-49  165.3   0.0     1   171    11   181    11   183 0.98 Phage integrase family
Cytochrom_B_N        PF00033.14   188 seq818_BIOID38941    -            217   1.4e-20   73.3  19.2   1   1   2.5e-24   1.7e-20   73.0  13.3     4   188    10   186     7   186 0.92 Cytochrome b(N-terminal)/b6/petB
Ni_hydr_CYTB         PF01292.15   182 seq818_BIOID38941    -            217   1.4e-18   66.8  17.8   1   1   2.5e-22   1.7e-18   66.5  12.3     5   182    13   186     9   186 0.89 Prokaryotic cytochrome b561
TraP                 PF07296.6    202 seq821_BIOID38941    -            196   1.1e-96  321.4   0.1   1   1  9.4e-101   1.3e-96  321.2   0.1     1   202     1   196     1   196 1.00 TraP protein
DLH                  PF01738.13   218 seq822_BIOID38941    -            289   4.8e-76  254.7   0.0   1   1   2.2e-79   5.9e-76  254.4   0.0     1   217    60   283    60   284 0.99 Dienelactone hydrolase family
Abhydrolase_5        PF12695.2    142 seq822_BIOID38941    -            289   1.5e-15   57.0   0.1   1   1   8.2e-19   2.2e-15   56.5   0.0     2   142    77   255    76   255 0.76 Alpha/beta hydrolase family
Abhydrolase_6        PF12697.2    228 seq822_BIOID38941    -            289     3e-12   46.8   2.3   1   1   1.5e-09     4e-06   26.7   0.0   162   221   192   260   180   266 0.74 Alpha/beta hydrolase family
BAAT_C               PF08840.6    213 seq822_BIOID38941    -            289   1.5e-08   34.5   0.1   1   1   4.8e-09   1.3e-05   24.9   0.2   109   178   204   271   190   287 0.78 BAAT / Acyl-CoA thioester hydrolase C terminal
Peptidase_S9         PF00326.16   213 seq822_BIOID38941    -            289   9.3e-07   28.1   0.0   1   1   1.6e-08   4.4e-05   22.6   0.0   136   210   202   284   194   287 0.78 Prolyl oligopeptidase family
N6_N4_Mtase          PF01555.13   231 seq825_BIOID38941    -            294   1.8e-53  181.3   0.0   1   1   4.9e-57   2.2e-53  180.9   0.0     1   227    34   250    34   254 0.92 DNA methylase
ATP_synt_I           PF03899.10   100 seq827_BIOID38941    -            130   4.8e-14   52.2  13.1   1   1   4.9e-18   6.7e-14   51.7   9.1     1    99    17   112    17   113 0.95 ATP synthase I chain
RNase_T              PF00929.19   164 seq828_BIOID38941    -            215   9.4e-37  126.7   0.1   1   1   7.9e-41   1.1e-36  126.5   0.0     1   164    20   194    20   194 0.96 Exonuclease
ABC_tran             PF00005.22   118 seq831_BIOID38941    -            356   2.2e-22   79.5   0.0   1   1   1.3e-25     6e-22   78.1   0.0     1   117    44   162    44   163 0.91 ABC transporter
TOBE_2               PF08402.5     75 seq831_BIOID38941    -            356   2.2e-08   33.8   0.1   1   1   2.1e-11   9.4e-08   31.8   0.0     1    75   278   348   278   348 0.88 TOBE domain
Fer2_3               PF13085.1    110 seq834_BIOID38941    -            238   3.8e-31  107.0   0.0   1   1   1.6e-34   5.5e-31  106.5   0.0     2   109     5   111     4   112 0.93 2Fe-2S iron-sulfur cluster binding domain
Fer4_17              PF13534.1     61 seq834_BIOID38941    -            238     2e-10   40.7   0.8   1   1   1.1e-13   3.9e-10   39.8   0.5     1    61   148   221   148   221 0.80 4Fe-4S dicluster domain
Fer4_8               PF13183.1     57 seq834_BIOID38941    -            238   1.3e-09   37.8   1.5   1   1     8e-13   2.7e-09   36.7   1.0     2    56   146   219   145   220 0.71 4Fe-4S dicluster domain
Fer4_18              PF13746.1     69 seq834_BIOID38941    -            238   3.2e-07   30.5   1.1   1   1     1e-09   3.5e-06   27.2   0.1     2    67   155   221   154   223 0.97 4Fe-4S dicluster domain
GTP_EFTU             PF00009.22   188 seq835_BIOID38941    -            599   7.5e-52  175.3   0.0   1   1   6.2e-55   1.7e-51  174.2   0.0     1   187     2   181     2   182 0.94 Elongation factor Tu GTP binding domain
LepA_C               PF06421.7    108 seq835_BIOID38941    -            599   6.9e-52  173.7   3.3   1   1   4.3e-55   1.2e-51  173.0   2.3     1   107   487   593   487   594 0.99 GTP-binding protein LepA C-terminus
EFG_C                PF00679.19    89 seq835_BIOID38941    -            599   3.3e-19   68.4   0.0   1   1   2.5e-22   6.9e-19   67.3   0.0     2    86   399   483   398   486 0.95 Elongation factor G C-terminus
GTP_EFTU_D2          PF03144.20    74 seq835_BIOID38941    -            599   8.8e-10   38.4   0.3   1   1   7.1e-13   1.9e-09   37.3   0.2     1    74   205   275   205   275 0.86 Elongation factor Tu domain 2
Ras                  PF00071.17   162 seq835_BIOID38941    -            599   8.7e-05   21.8   0.0   1   1   5.7e-08   0.00016   21.0   0.0    30   160    52   180    42   182 0.79 Ras family
AAA_28               PF13521.1    163 seq836_BIOID38941    -            417   6.4e-29  100.8   0.0   1   1   2.8e-32   9.5e-29  100.3   0.0     2   163   241   401   240   401 0.92 AAA domain
HTH_3                PF01381.17    55 seq836_BIOID38941    -            417   1.3e-09   37.6   0.1   1   1   1.3e-12   4.5e-09   35.9   0.0     1    52    14    66    14    68 0.95 Helix-turn-helix
HTH_19               PF12844.2     64 seq836_BIOID38941    -            417   2.5e-08   33.7   0.0   1   1     2e-10   6.8e-07   29.1   0.0     3    55    13    66    12    74 0.94 Helix-turn-helix domain
Nuc-transf           PF10127.4    247 seq837_BIOID38941    -            263   1.6e-97  325.6   0.0   1   1  1.3e-101   1.8e-97  325.4   0.0     1   246    10   256    10   257 0.99 Predicted nucleotidyltransferase
NAD_kinase           PF01513.16   285 seq841_BIOID38941    -            292   6.2e-73  244.9   0.0   1   1   5.2e-77     7e-73  244.7   0.0     2   284     8   271     7   272 0.98 ATP-NAD kinase
IclR                 PF01614.13   129 seq843_BIOID38941    -            282     3e-44  149.7   0.0   1   1   6.5e-48   4.5e-44  149.1   0.0     2   128   143   268   142   269 0.97 Bacterial transcriptional regulator
HTH_IclR             PF09339.5     52 seq843_BIOID38941    -            282   1.8e-14   52.9   0.0   1   1   5.2e-18   3.5e-14   51.9   0.0     1    50    25    74    25    76 0.96 IclR helix-turn-helix domain
YfdX                 PF10938.3    155 seq844_BIOID38941    -            210   1.7e-51  173.8   4.2   1   1   1.3e-55   1.7e-51  173.8   2.9     1   153    54   206    54   208 0.99 YfdX protein
ATP-synt_A           PF00119.15   215 seq845_BIOID38941    -            271   1.6e-64  217.1  20.5   1   1   1.4e-68   1.9e-64  216.9  14.2     1   214    39   265    39   266 0.97 ATP synthase A chain
DUF2689              PF10894.3     61 seq846_BIOID38941    -            106   2.4e-43  145.6   1.9   1   1   3.6e-47     5e-43  144.6   1.2     1    61     1    61     1    61 1.00 Protein of unknown function (DUF2689)
HlyD_2               PF12700.2    328 seq847_BIOID38941    -            371   5.2e-34  117.7   4.0   1   1   1.4e-37   6.3e-34  117.4   2.7     1   328    40   362    40   362 0.88 HlyD family secretion protein
HlyD_3               PF13437.1    105 seq847_BIOID38941    -            371   2.5e-15   56.5   7.5   1   1     1e-17   4.6e-14   52.5   0.1     1    97   185   285   185   305 0.87 HlyD family secretion protein
HlyD                 PF00529.15   306 seq847_BIOID38941    -            371   2.7e-13   49.7  25.0   1   1   1.3e-16   5.7e-13   48.7  17.3     1   167    60   233    60   243 0.92 HlyD family secretion protein
Esterase             PF00756.15   251 seq848_BIOID38941    -            400   1.2e-49  168.9   0.0   1   1   1.7e-53   1.2e-49  168.9   0.0     1   251   172   391   172   391 0.98 Putative esterase
DUF3327              PF11806.3    122 seq848_BIOID38941    -            400   1.8e-37  128.2   2.5   1   1   4.2e-41   2.9e-37  127.5   0.3     3   121    29   155    21   156 0.97 Domain of unknown function (DUF3327)
HTH_6                PF01418.12    77 seq849_BIOID38941    -            352   5.6e-28   96.3   1.4   1   1     3e-31   1.4e-27   95.1   1.0     1    76    68   143    68   144 0.97 Helix-turn-helix domain, rpiR family
SIS                  PF01380.17   131 seq849_BIOID38941    -            352   3.7e-22   78.2   0.1   1   1   1.3e-25   5.7e-22   77.5   0.1     2   130   199   327   198   328 0.97 SIS domain
SIS_2                PF13580.1    138 seq849_BIOID38941    -            352   9.5e-11   41.4   0.7   1   1   1.4e-11   6.3e-08   32.3   0.2    92   138   240   284   230   284 0.85 SIS domain
Pirin                PF02678.11   107 seq852_BIOID38941    -            233   2.1e-21   75.6   0.0   1   1   2.8e-25   3.8e-21   74.8   0.0     2   107     4   119     3   119 0.95 Pirin
DUF2754              PF10953.3     70 seq853_BIOID38941    -             79   2.1e-47  158.9   2.6   1   1   1.9e-51   2.6e-47  158.6   1.8     1    70    10    79    10    79 0.99 Protein of unknown function (DUF2754)
DUF2554              PF10829.3     76 seq855_BIOID38941    -             76   5.7e-52  173.6   0.6   1   1   4.6e-56   6.3e-52  173.5   0.4     1    76     1    76     1    76 0.99 Protein of unknown function (DUF2554)
EAL                  PF00563.15   236 seq856_BIOID38941    -            532   1.2e-59  201.5   0.2   1   1   2.8e-63   1.9e-59  200.8   0.2     4   236   273   501   270   501 0.93 EAL domain
CSS-motif            PF12792.2    208 seq856_BIOID38941    -            532   3.8e-41  140.5   0.4   1   1   9.4e-45   6.4e-41  139.8   0.1     3   203    42   242    40   247 0.91 CSS motif domain associated with EAL
Na_sulph_symp        PF00939.14   471 seq858_BIOID38941    -            477  5.3e-177  589.3  46.8   1   1  4.4e-181    6e-177  589.1  32.4     2   471     4   474     3   474 0.99 Sodium:sulfate symporter transmembrane region
DEAD_assoc           PF08494.6    187 seq862_BIOID38941    -           1538   6.1e-58  195.5   0.0   1   1   5.5e-61   1.9e-57  193.9   0.0     2   186   679   867   678   868 0.96 DEAD/H associated
DEAD                 PF00270.24   173 seq862_BIOID38941    -           1538   3.3e-27   94.9   0.0   1   1   2.4e-30   8.3e-27   93.6   0.0     1   167    31   218    31   224 0.88 DEAD/DEAH box helicase
Helicase_C           PF00271.26    78 seq862_BIOID38941    -           1538     2e-13   49.8   0.1   1   1   1.9e-16   6.6e-13   48.2   0.0    12    75   354   417   348   419 0.96 Helicase conserved C-terminal domain
ResIII               PF04851.10   184 seq862_BIOID38941    -           1538   1.5e-07   31.2   0.0   1   1   9.9e-11   3.4e-07   30.1   0.0     8   182    29   217    23   219 0.74 Type III restriction enzyme, res subunit
Dak2                 PF02734.12   175 seq863_BIOID38941    -            210   6.3e-58  195.1   0.4   1   1   5.3e-62   7.3e-58  194.9   0.3     1   173    32   204    32   206 0.98 DAK2 domain
Phage_integrase      PF00589.17   173 seq864_BIOID38941    -            198   1.4e-46  158.1   0.6   1   1   1.2e-50   1.6e-46  158.0   0.4     1   172     5   177     5   178 0.98 Phage integrase family
NUDIX                PF00293.23   135 seq865_BIOID38941    -            257   1.9e-21   75.9   0.1   1   1   1.3e-24     6e-21   74.3   0.0     6   125   132   240   127   249 0.90 NUDIX domain
zf-NADH-PPase        PF09297.6     32 seq865_BIOID38941    -            257   2.8e-10   39.4   5.4   1   1     1e-13   4.8e-10   38.6   3.8     1    32    93   124    93   124 0.98 NADH pyrophosphatase zinc ribbon domain
NUDIX-like           PF09296.6     98 seq865_BIOID38941    -            257   3.7e-06   27.0   0.1   1   1   1.6e-09   7.3e-06   26.1   0.1     2    97    11    90    10    91 0.96 NADH pyrophosphatase-like rudimentary NUDIX domain
DUF2556              PF10831.3     53 seq867_BIOID38941    -             59   9.6e-40  133.9   6.0   1   1   7.8e-44   1.1e-39  133.7   4.2     1    53     1    53     1    53 0.99 Protein of unknown function (DUF2556)
TraV                 PF09676.5    119 seq868_BIOID38941    -            171   4.5e-40  136.9   1.4   1   1   3.8e-44   5.2e-40  136.7   1.0     1   119    23   165    23   165 0.98 Type IV conjugative transfer system lipoprotein (TraV)
Transket_pyr         PF02779.19   178 seq869_BIOID38941    -            933   5.3e-67  224.6   0.0   1   1   1.3e-70     9e-67  223.8   0.0     3   178   591   785   589   785 0.99 Transketolase, pyrimidine binding domain
E1_dh                PF00676.15   300 seq869_BIOID38941    -            933   1.7e-46  158.1   0.0   1   1   5.4e-50   3.7e-46  157.1   0.0    15   282   219   511   207   516 0.84 Dehydrogenase E1 component
GDPD                 PF03009.12   255 seq872_BIOID38941    -            247     3e-45  154.6   0.0   1   1   2.5e-49   3.5e-45  154.4   0.0     1   254    12   238    12   239 0.96 Glycerophosphoryl diester phosphodiesterase family
Bac_luciferase       PF00296.15   307 seq873_BIOID38941    -            382   6.9e-69  232.1   0.4   1   1   6.1e-73   8.4e-69  231.9   0.3     1   302    20   339    20   344 0.93 Luciferase-like monooxygenase
ATP-synt_C           PF00137.16    66 seq876_BIOID38941    -             79   1.1e-16   60.3  13.8   1   1   9.3e-21   1.3e-16   60.1   9.6     2    66     9    77     8    77 0.98 ATP synthase subunit C
SMC_N                PF02463.14   220 seq877_BIOID38941    -            553   8.4e-19   67.5   0.0   1   1   2.4e-22   1.6e-18   66.5   0.0     1   217     1   511     1   514 0.94 RecF/RecN/SMC N terminal domain
AAA_23               PF13476.1    202 seq877_BIOID38941    -            553     2e-18   67.3   4.3   1   1   1.5e-19   9.9e-16   58.5   3.0     1   195     4   215     4   381 0.48 AAA domain
Fer4_11              PF13247.1     99 seq879_BIOID38941    -            157   1.6e-17   63.1  23.4   1   1   3.6e-20   4.9e-17   61.5  12.1     7    98    55   143    50   144 0.88 4Fe-4S dicluster domain
Fer4                 PF00037.22    24 seq879_BIOID38941    -            157   8.8e-14   50.3  40.2   1   1   2.5e-10   3.4e-07   29.4   0.9     3    23    84   104    82   105 0.89 4Fe-4S binding domain
Fer4_7               PF12838.2     52 seq879_BIOID38941    -            157   3.3e-13   49.6  57.8   1   1   2.8e-10   3.8e-07   30.2   8.0     1    52    88   138    88   138 0.85 4Fe-4S dicluster domain
Fer4_9               PF13187.1     55 seq879_BIOID38941    -            157     5e-13   48.9  29.6   1   1   6.7e-11   9.2e-08   32.1   6.3     1    54    88   138    88   139 0.88 4Fe-4S dicluster domain
Fer4_10              PF13237.1     52 seq879_BIOID38941    -            157   4.8e-10   38.9  32.1   1   1   2.8e-10   3.8e-07   29.6   7.1     2    52    82   135    81   135 0.83 4Fe-4S dicluster domain
Fer4_2               PF12797.2     22 seq879_BIOID38941    -            157   1.3e-09   37.3  40.9   1   1   2.2e-09     3e-06   26.7   1.0     2    21    81   100    80   101 0.93 4Fe-4S binding domain
Fer4_3               PF12798.2     15 seq879_BIOID38941    -            157   1.8e-08   34.2  48.1   1   2   2.2e-06     0.003   17.8   2.9     1    15    89   103    89   103 0.98 4Fe-4S binding domain
Fer4_3               PF12798.2     15 seq879_BIOID38941    -            157   1.8e-08   34.2  48.1   2   2   2.2e-07    0.0003   21.0   2.7     1    15   118   138   118   138 0.98 4Fe-4S binding domain
Fer4_4               PF12800.2     17 seq879_BIOID38941    -            157   1.7e-05   24.6  42.5   1   2   0.00011      0.15   12.3   3.1     2    14    10    22     9    25 0.91 4Fe-4S binding domain
Fer4_4               PF12800.2     17 seq879_BIOID38941    -            157   1.7e-05   24.6  42.5   2   2   1.7e-07   0.00023   21.1   1.9     1    17    86   102    86   102 0.92 4Fe-4S binding domain
GATase               PF00117.23   192 seq880_BIOID38941    -            525   1.4e-40  138.7   0.0   1   1   8.7e-44     2e-40  138.2   0.0     2   190    12   199    11   201 0.93 Glutamine amidotransferase class-I
GMP_synt_C           PF00958.17    93 seq880_BIOID38941    -            525   8.7e-41  137.4   0.0   1   1   8.4e-44   1.9e-40  136.3   0.0     2    93   433   524   432   524 0.99 GMP synthase C terminal domain
NAD_synthase         PF02540.12   242 seq880_BIOID38941    -            525   2.1e-09   36.5   0.0   1   1   4.1e-10   9.3e-07   27.8   0.0    14    45   223   254   211   306 0.77 NAD synthase
Peptidase_C26        PF07722.8    217 seq880_BIOID38941    -            525   7.9e-09   35.1   0.0   1   1   7.3e-12   1.7e-08   34.0   0.0   103   217    76   183    72   183 0.80 Peptidase C26
Asn_synthase         PF00733.16   255 seq880_BIOID38941    -            525   1.1e-05   24.9   0.0   1   1   3.4e-08   7.7e-05   22.1   0.0     8    66   216   273   211   296 0.70 Asparagine synthase
tRNA_Me_trans        PF03054.11   356 seq880_BIOID38941    -            525   8.9e-06   24.3   0.1   1   1   1.9e-08   4.4e-05   22.1   0.0     2    33   229   261   228   273 0.84 tRNA methyl transferase
EIIA-man             PF03610.11   116 seq882_BIOID38941    -            472   2.4e-26   91.9   2.7   1   1   1.4e-29   4.9e-26   90.9   1.8     2   116     4   121     3   121 0.98 PTS system fructose IIA component
PEP-utilisers_N      PF05524.8    123 seq882_BIOID38941    -            472   3.3e-23   81.7   0.5   1   1   9.5e-27   3.3e-23   81.7   0.4    12   122   257   368   256   369 0.96 PEP-utilising enzyme, N-terminal
PTS-HPr              PF00381.14    84 seq882_BIOID38941    -            472     4e-20   71.3   0.6   1   1     4e-23   1.4e-19   69.6   0.0     5    83   159   237   155   238 0.96 PTS HPr component phosphorylation site
PEP-utilizers        PF00391.18    81 seq882_BIOID38941    -            472   1.1e-16   60.0   0.0   1   1   7.5e-20   2.6e-16   58.8   0.0     3    79   388   464   386   466 0.92 PEP-utilising enzyme, mobile domain
Radical_SAM          PF04055.16   166 seq883_BIOID38941    -            292   1.9e-22   80.1   0.0   1   1   5.8e-26   2.6e-22   79.6   0.0     1   157    41   222    41   231 0.94 Radical SAM superfamily
Fer4_12              PF13353.1    139 seq883_BIOID38941    -            292   1.1e-10   41.6   0.1   1   1   9.2e-14   4.2e-10   39.7   0.1     2    82    34   145    33   186 0.81 4Fe-4S single cluster domain
Fer4_14              PF13394.1    117 seq883_BIOID38941    -            292     1e-06   28.6   0.6   1   1     6e-09   2.7e-05   24.0   0.4     3   103    42   171    40   183 0.83 4Fe-4S single cluster domain
CoA_transf_3         PF02515.12   191 seq884_BIOID38941    -            416     3e-43  147.1   0.0   1   1   3.2e-47   4.4e-43  146.6   0.0     1   147    70   215    70   244 0.96 CoA-transferase family III
MacB_PCD             PF12704.2    232 seq885_BIOID38941    -            648   1.7e-54  184.7   3.1   1   1     5e-58   1.7e-54  184.7   2.1     1   231   261   491   261   492 0.94 MacB-like periplasmic core domain
ABC_tran             PF00005.22   118 seq885_BIOID38941    -            648   1.8e-21   76.5   0.0   1   1     1e-24   3.5e-21   75.6   0.0     1   117    48   172    48   173 0.94 ABC transporter
FtsX                 PF02687.16   121 seq885_BIOID38941    -            648   4.3e-21   74.7  10.1   1   1   1.3e-24   4.3e-21   74.7   7.0     2   121   527   641   526   641 0.97 FtsX-like permease family
AAA_21               PF13304.1    303 seq885_BIOID38941    -            648   7.5e-12   45.6   0.1   1   1   5.8e-10     2e-06   27.8   0.0   221   300   129   205    90   208 0.88 AAA domain
ATP-synt_B           PF00430.13   132 seq886_BIOID38941    -            156   3.3e-35  120.6  18.3   1   1   2.8e-39   3.9e-35  120.4  12.7     1   132     6   137     6   137 0.98 ATP synthase B/B' CF(0)
adh_short            PF00106.20   167 seq887_BIOID38941    -            285   2.7e-37  128.1   0.3   1   1   7.5e-41   3.4e-37  127.8   0.2     1   166    29   195    29   196 0.95 short chain dehydrogenase
adh_short_C2         PF13561.1    243 seq887_BIOID38941    -            285   8.1e-34  117.3   0.0   1   1   2.1e-37   9.5e-34  117.1   0.0     1   242    35   275    35   276 0.90 Enoyl-(Acyl carrier protein) reductase
KR                   PF08659.5    181 seq887_BIOID38941    -            285   3.7e-19   68.9   0.1   1   1   1.1e-22     5e-19   68.5   0.1     2   157    30   185    29   208 0.91 KR domain
YliH                 PF10799.3    127 seq888_BIOID38941    -            127   2.3e-73  243.8   4.9   1   1   1.8e-77   2.5e-73  243.6   3.4     1   127     1   127     1   127 0.99 Biofilm formation protein (YliH/bssR)
URO-D                PF01208.12   343 seq889_BIOID38941    -            354  1.6e-140  467.8   0.0   1   1  1.3e-144  1.8e-140  467.6   0.0     2   342     5   347     4   348 0.98 Uroporphyrinogen decarboxylase (URO-D)
MbtH                 PF03621.8     54 seq890_BIOID38941    -             72   1.8e-21   75.1   0.6   1   1   1.6e-25   2.1e-21   74.8   0.4     1    53     1    54     1    55 0.96 MbtH-like protein
AMP-binding          PF00501.23   418 seq894_BIOID38941    -           1335  1.9e-116  388.7   0.0   1   1  9.4e-120  2.6e-116  388.3   0.0     1   417   524   928   524   929 0.96 AMP-binding enzyme
Condensation         PF00668.15   301 seq894_BIOID38941    -           1335   9.4e-58  195.3   0.0   1   1   5.2e-61   1.4e-57  194.7   0.0     2   300    44   342    43   343 0.91 Condensation domain
Thioesterase         PF00975.15   229 seq894_BIOID38941    -           1335   1.3e-46  159.6   0.7   1   1   1.7e-47   4.7e-44  151.2   0.1     2   223  1109  1327  1108  1333 0.95 Thioesterase domain
PP-binding           PF00550.20    67 seq894_BIOID38941    -           1335   3.7e-11   43.0   0.1   1   1   4.2e-14   1.1e-10   41.4   0.0     3    65  1022  1082  1020  1084 0.91 Phosphopantetheine attachment site
Abhydrolase_6        PF12697.2    228 seq894_BIOID38941    -           1335   5.7e-06   26.2   0.1   1   1   2.1e-09   5.7e-06   26.2   0.1     2   127  1111  1240  1110  1311 0.66 Alpha/beta hydrolase family
Flavodoxin_2         PF02525.12   199 seq896_BIOID38941    -            201   1.1e-46  158.7   0.0   1   1   1.8e-50   1.3e-46  158.5   0.0     2   195     3   195     2   199 0.91 Flavodoxin-like fold
FMN_red              PF03358.10   152 seq896_BIOID38941    -            201   6.1e-13   48.4   0.0   1   1   1.2e-16   7.9e-13   48.0   0.0     2   148     3   174     2   178 0.78 NADPH-dependent FMN reductase
Fimbrial             PF00419.15   145 seq897_BIOID38941    -            182   6.5e-21   74.9   9.9   1   1   6.6e-25     9e-21   74.4   6.8     1   145    33   182    33   182 0.85 Fimbrial protein
Peptidase_S24        PF00717.18    70 seq900_BIOID38941    -            324   8.7e-21   73.2   0.1   1   1   2.5e-24   1.7e-20   72.2   0.1     1    63    86   159    86   170 0.92 Peptidase S24-like
Peptidase_S26        PF10502.4    138 seq900_BIOID38941    -            324   6.3e-09   35.3   0.0   1   1   2.1e-11   1.4e-07   30.9   0.0    96   138   260   302   233   302 0.84 Signal peptidase, peptidase S26
PTS_EIIC             PF02378.13   321 seq901_BIOID38941    -            485     5e-42  143.7  31.2   1   1   7.2e-46     5e-42  143.7  21.6     3   321   113   396   111   396 0.92 Phosphotransferase system, EIIC
PTS_EIIB             PF00367.15    35 seq901_BIOID38941    -            485   1.5e-16   59.2   0.2   1   1   3.6e-20   2.4e-16   58.5   0.1     1    35     9    43     9    43 0.98 phosphotransferase system, EIIB
TraC_F_IV            PF11130.3    235 seq902_BIOID38941    -            875   4.9e-59  199.4   0.0   1   1   2.4e-62     8e-59  198.7   0.0     2   235    37   277    36   277 0.98 F pilus assembly Type-IV secretion system for plasmid transfer
AAA_10               PF12846.2    328 seq902_BIOID38941    -            875   1.7e-43  149.0   0.1   1   1     8e-47   2.7e-43  148.3   0.0     1   322   479   772   479   774 0.83 AAA-like domain
DUF87                PF01935.12   229 seq902_BIOID38941    -            875   1.6e-05   24.7   0.0   1   1   1.3e-08   4.5e-05   23.2   0.0    26   222   482   669   468   676 0.77 Domain of unknown function DUF87
OSCP                 PF00213.13   172 seq904_BIOID38941    -            177   8.5e-51  172.1   1.0   1   1   6.9e-55   9.4e-51  171.9   0.7     1   171     7   174     7   175 0.97 ATP synthase delta (OSCP) subunit
GSDH                 PF07995.6    331 seq906_BIOID38941    -            371    1e-127  425.6   0.1   1   1  8.6e-132  1.2e-127  425.5   0.1     1   331    34   366    34   366 0.98 Glucose / Sorbosone dehydrogenase
HlyD                 PF00529.15   306 seq909_BIOID38941    -            385   1.5e-81  273.9  13.7   1   1     5e-85   1.7e-81  273.7   9.5     1   306    63   360    63   360 0.99 HlyD family secretion protein
HlyD_2               PF12700.2    328 seq909_BIOID38941    -            385   4.2e-19   68.7   2.2   1   1   1.4e-22   4.9e-19   68.5   1.5     2   328    44   360    43   360 0.82 HlyD family secretion protein
HlyD_3               PF13437.1    105 seq909_BIOID38941    -            385   1.2e-15   57.6   4.6   1   1   7.4e-15   2.5e-11   43.7   0.2     1   105   174   289   174   289 0.94 HlyD family secretion protein
Biotin_lipoyl_2      PF13533.1     50 seq909_BIOID38941    -            385     3e-13   49.0   0.2   1   1   8.2e-12   2.8e-08   33.1   0.0     4    49    66   111    59   121 0.88 Biotin-lipoyl like
Isochorismatase      PF00857.15   174 seq911_BIOID38941    -            244   3.5e-42  144.1   0.0   1   1   3.6e-46   4.9e-42  143.7   0.0     1   173    32   229    32   230 0.96 Isochorismatase family
Aconitase            PF00330.15   465 seq912_BIOID38941    -            753   1.7e-47  161.8   0.1   1   1   3.6e-51   2.4e-47  161.3   0.0    91   450   113   456    38   471 0.87 Aconitase family (aconitate hydratase)
Aconitase_C          PF00694.14   131 seq912_BIOID38941    -            753   6.8e-06   26.1   0.0   1   1     2e-09   1.4e-05   25.1   0.0    84   129   637   683   624   685 0.89 Aconitase C-terminal domain
PTS_IIB              PF02302.12    90 seq913_BIOID38941    -            113   7.1e-13   48.6   0.0   1   1   6.3e-17   8.6e-13   48.4   0.0     2    87     6    94     5    97 0.92 PTS system, Lactose/Cellobiose specific IIB subunit
Fimbrial             PF00419.15   145 seq914_BIOID38941    -            223   1.3e-15   57.7   0.0   1   1   1.2e-19   1.6e-15   57.4   0.0     2   145    77   223    76   223 0.86 Fimbrial protein
G_glu_transpept      PF01019.16   510 seq915_BIOID38941    -            580    2e-187  623.6   0.6   1   1  1.7e-191  2.3e-187  623.4   0.4     2   508    64   572    63   574 0.99 Gamma-glutamyltranspeptidase
Response_reg         PF00072.19   112 seq916_BIOID38941    -            232   5.1e-29  100.4   0.4   1   1   1.2e-32     8e-29   99.8   0.3     1   112     4   112     4   112 0.98 Response regulator receiver domain
Trans_reg_C          PF00486.23    77 seq916_BIOID38941    -            232   1.4e-21   76.0   0.0   1   1   5.1e-25   3.5e-21   74.7   0.0     1    77   152   228   152   228 0.95 Transcriptional regulatory protein, C terminal
Anti-adapt_IraP      PF10796.4     87 seq917_BIOID38941    -             86   1.7e-37  127.5   2.4   1   1   1.3e-41   1.8e-37  127.4   1.7     1    87     1    86     1    86 0.99 Sigma-S stabilisation anti-adaptor protein
DNA_processg_A       PF02481.10   212 seq920_BIOID38941    -            374   2.3e-72  242.2   0.0   1   1   2.1e-76   2.9e-72  241.9   0.0     2   211    67   274    66   275 0.98 DNA recombination-mediator protein A
SBP_bac_11           PF13531.1    231 seq921_BIOID38941    -            338   2.7e-41  141.5   0.4   1   1     1e-44   3.5e-41  141.2   0.3     8   231    38   286    34   286 0.87 Bacterial extracellular solute-binding protein
SBP_bac_1            PF01547.20   314 seq921_BIOID38941    -            338   3.4e-20   72.9   7.8   1   1   1.2e-23   4.2e-20   72.6   5.4     5   313    37   277    33   278 0.86 Bacterial extracellular solute-binding protein
SBP_bac_8            PF13416.1    281 seq921_BIOID38941    -            338   1.3e-11   44.6   8.1   1   1   1.9e-14   6.5e-11   42.3   5.8    79   269   104   294    47   307 0.75 Bacterial extracellular solute-binding protein
SBP_bac_6            PF13343.1    242 seq921_BIOID38941    -            338   1.7e-09   37.2   0.9   1   1   7.3e-13   2.5e-09   36.7   0.6    54   231   119   306    72   312 0.84 Bacterial extracellular solute-binding protein
ATP-synt_ab          PF00006.20   215 seq922_BIOID38941    -            513   1.5e-72  243.4   0.1   1   1   9.7e-76   2.7e-72  242.6   0.0     1   215   148   375   148   375 0.99 ATP synthase alpha/beta family, nucleotide-binding domain
ATP-synt_ab_C        PF00306.22   113 seq922_BIOID38941    -            513   1.3e-18   67.3   1.3   1   1   9.8e-22   2.7e-18   66.3   0.9     1    95   387   468   387   488 0.87 ATP synthase alpha/beta chain, C terminal domain
ATP-synt_ab_N        PF02874.18    69 seq922_BIOID38941    -            513   2.9e-14   52.9   0.1   1   1   2.3e-17   6.2e-14   51.8   0.1     5    69    28    92    25    92 0.98 ATP synthase alpha/beta family, beta-barrel domain
HAS-barrel           PF09378.5     91 seq922_BIOID38941    -            513   1.3e-06   28.1   0.1   1   1   3.5e-09   9.5e-06   25.3   0.0     6    84    29    89    25   109 0.85 HAS barrel domain
KaiC                 PF06745.8    226 seq922_BIOID38941    -            513   4.6e-05   22.5   0.0   1   1     3e-08   8.2e-05   21.6   0.0     1    71   146   213   146   249 0.85 KaiC
Ligase_CoA           PF00549.14   153 seq925_BIOID38941    -            555     2e-51  173.5   0.5   1   1   6.1e-55   4.2e-51  172.4   0.0     1   152   336   491   336   492 0.98 CoA-ligase
CoA_binding          PF02629.14    96 seq925_BIOID38941    -            555   5.4e-17   61.9   0.0   1   1   1.4e-19   9.6e-16   57.9   0.1     3    96   193   288   191   288 0.96 CoA binding domain
Endonuclease_5       PF04493.9    206 seq927_BIOID38941    -            223   1.1e-70  237.0   0.0   1   1   9.3e-75   1.3e-70  236.8   0.0     1   205     9   208     9   209 0.99 Endonuclease V
Alk_phosphatase      PF00245.15   421 seq928_BIOID38941    -            494  1.3e-145  485.2   3.2   1   1  2.9e-146  1.3e-142  475.2   2.2     1   421    87   493    87   493 0.99 Alkaline phosphatase
Metalloenzyme        PF01676.13   262 seq928_BIOID38941    -            494   4.9e-07   29.1   4.2   1   1   8.9e-10   4.1e-06   26.1   0.8   136   228   345   470   324   491 0.84 Metalloenzyme superfamily
Phosphodiest         PF01663.17   364 seq928_BIOID38941    -            494   4.4e-05   22.8   0.0   1   1   1.5e-08   6.8e-05   22.2   0.0   160   254   338   430   248   471 0.72 Type I phosphodiesterase / nucleotide pyrophosphatase
NAD_binding_2        PF03446.10   162 seq929_BIOID38941    -            298   6.7e-47  159.2   1.3   1   1   2.7e-50   9.3e-47  158.8   0.9     1   159     1   161     1   164 0.98 NAD binding domain of 6-phosphogluconate dehydrogenase
F420_oxidored        PF03807.12    96 seq929_BIOID38941    -            298   9.8e-09   35.4   0.0   1   1   6.1e-12   2.1e-08   34.3   0.0     2    74     4    70     3    96 0.81 NADP oxidoreductase coenzyme F420-dependent
TPP_enzyme_N         PF02776.13   172 seq931_BIOID38941    -            564   6.5e-47  159.1   2.6   1   1   3.5e-50   1.6e-46  157.8   0.2     3   171    10   178     8   179 0.96 Thiamine pyrophosphate enzyme, N-terminal TPP binding domain
TPP_enzyme_M         PF00205.17   137 seq931_BIOID38941    -            564   8.1e-34  116.2   0.2   1   1     5e-37   2.3e-33  114.7   0.1     2   135   202   327   201   329 0.93 Thiamine pyrophosphate enzyme, central domain
TPP_enzyme_C         PF02775.16   153 seq931_BIOID38941    -            564   1.9e-25   89.1   0.7   1   1   2.3e-28   1.1e-24   86.6   0.0     9   153   402   540   394   540 0.89 Thiamine pyrophosphate enzyme, C-terminal TPP binding domain
Peptidase_M3         PF01432.15   458 seq934_BIOID38941    -            680  3.2e-177  590.0   0.0   1   1  2.9e-181    4e-177  589.7   0.0     1   457   222   677   222   678 0.99 Peptidase family M3
Ribonuc_L-PSP        PF01042.16   121 seq937_BIOID38941    -            128   2.4e-32  111.1   0.0   1   1   2.1e-36   2.9e-32  110.8   0.0     4   120    13   125    10   126 0.97 Endoribonuclease L-PSP
Pili_assembly_N      PF00345.15   122 seq938_BIOID38941    -            241   1.1e-40  138.0   0.1   1   1   2.7e-44   1.9e-40  137.3   0.0     1   121    37   156    37   157 0.91 Gram-negative pili assembly chaperone, N-terminal domain
Pili_assembly_C      PF02753.12    68 seq938_BIOID38941    -            241   1.1e-16   60.2   0.2   1   1   9.6e-20   6.5e-16   57.8   0.1     1    65   176   234   176   237 0.95 Gram-negative pili assembly chaperone, C-terminal domain
SmpA_OmlA            PF04355.8     71 seq939_BIOID38941    -            113   5.7e-27   93.0   0.3   1   1   5.1e-31     7e-27   92.7   0.2     1    70    35   104    35   105 0.98 SmpA / OmlA family
HATPase_c            PF02518.21   111 seq941_BIOID38941    -            457     1e-25   89.4   0.0   1   1   2.3e-28   7.9e-25   86.6   0.0     2   110   346   453   345   454 0.97 Histidine kinase-, DNA gyrase B-, and HSP90-like ATPase
HisKA                PF00512.20    68 seq941_BIOID38941    -            457   9.8e-15   54.1   3.5   1   1   2.9e-18   9.8e-15   54.1   2.4     1    67   238   299   238   300 0.95 His Kinase A (phospho-acceptor) domain
HAMP                 PF00672.20    70 seq941_BIOID38941    -            457   8.2e-13   48.2   0.1   1   1   2.4e-16   8.2e-13   48.2   0.1     2    70   165   234   164   234 0.96 HAMP domain
HATPase_c_3          PF13589.1    137 seq941_BIOID38941    -            457   5.7e-07   29.1   0.0   1   1   3.4e-10   1.2e-06   28.1   0.0     3    82   350   424   348   430 0.88 Histidine kinase-, DNA gyrase B-, and HSP90-like ATPase
Trehalase            PF01204.13   512 seq942_BIOID38941    -            565  5.5e-171  569.5   5.6   1   1  1.5e-174  6.6e-171  569.2   3.9     1   511    55   532    55   533 0.97 Trehalase
GDE_C                PF06202.9    370 seq942_BIOID38941    -            565   6.3e-11   41.4   0.0   1   1   3.2e-14   1.5e-10   40.2   0.0    46   273   171   441   157   448 0.86 Amylo-alpha-1,6-glucosidase
LysR_substrate       PF03466.15   209 seq943_BIOID38941    -            317   3.6e-43  146.9   1.3   1   1   7.6e-47   5.2e-43  146.4   0.9     3   207    86   288    84   290 0.97 LysR substrate binding domain
HTH_1                PF00126.22    60 seq943_BIOID38941    -            317   3.8e-17   61.6   1.4   1   1   1.4e-20   9.5e-17   60.3   1.0     2    60     5    63     4    63 0.97 Bacterial regulatory helix-turn-helix protein, lysR family
Ribonuclease_3       PF00636.21   114 seq944_BIOID38941    -            226   5.6e-21   75.0   0.0   1   1   2.4e-24   1.6e-20   73.5   0.0     1   113    38   127    38   128 0.90 Ribonuclease III domain
dsrm                 PF00035.20    67 seq944_BIOID38941    -            226   8.7e-15   54.9   0.0   1   1   2.1e-18   1.5e-14   54.2   0.0     1    67   156   223   156   223 0.95 Double-stranded RNA binding motif
ACR_tran             PF00873.14  1021 seq945_BIOID38941    -           1034         0 1448.0  23.7   1   1         0         0 1447.8  16.4     1  1021     1  1029     1  1029 1.00 AcrB/AcrD/AcrF family
SecD_SecF            PF02355.11   189 seq945_BIOID38941    -           1034   1.1e-07   31.1  31.7   1   1   3.1e-08   0.00014   21.0   5.2    31   180   870  1018   856  1029 0.84 Protein export membrane protein
MMPL                 PF03176.10   333 seq945_BIOID38941    -           1034   8.7e-06   24.5   9.7   1   1   1.9e-09   8.7e-06   24.5   6.7   135   306   330   500   289   525 0.78 MMPL family
BenE                 PF03594.8    378 seq946_BIOID38941    -            478  3.2e-155  516.2  47.7   1   1  2.8e-159  3.9e-155  515.9  33.1     3   378    93   468    91   468 0.99 Benzoate membrane transport protein
DUF416               PF04222.7    191 seq947_BIOID38941    -            196   3.7e-87  290.2   0.1   1   1     3e-91   4.2e-87  290.1   0.0     1   189     4   192     4   194 0.99 Protein of unknown function (DUF416)
Abhydrolase_6        PF12697.2    228 seq948_BIOID38941    -            266   1.7e-34  119.6   4.3   1   1   4.3e-38     2e-34  119.3   3.0     1   227    16   249    16   250 0.79 Alpha/beta hydrolase family
Abhydrolase_1        PF00561.15   230 seq948_BIOID38941    -            266   6.7e-17   61.6   0.3   1   1   1.4e-18   6.4e-15   55.2   0.2     1   228    40   251    40   253 0.79 alpha/beta hydrolase fold
Abhydrolase_5        PF12695.2    142 seq948_BIOID38941    -            266     4e-16   58.9   1.1   1   1   4.3e-19   1.9e-15   56.7   0.8     1   141    15   237    15   238 0.73 Alpha/beta hydrolase family
Glyco_hydro_1        PF00232.13   455 seq949_BIOID38941    -            476  5.9e-131  436.6   0.4   1   1  5.4e-135  7.3e-131  436.3   0.3     4   454     5   472     2   473 0.92 Glycosyl hydrolase family 1
SLT                  PF01464.15   121 seq950_BIOID38941    -            654     4e-31  106.9   0.1   1   1   5.2e-35   7.1e-31  106.1   0.0     2   116   492   606   491   611 0.95 Transglycosylase SLT domain
BPD_transp_1         PF00528.17   185 seq951_BIOID38941    -            277   2.5e-34  118.3  12.4   1   1   1.8e-38   2.5e-34  118.3   8.6     3   183    76   274    74   276 0.97 Binding-protein-dependent transport system inner membrane component
DUF494               PF04361.8    155 seq952_BIOID38941    -            157   3.1e-64  215.2   4.2   1   1   2.5e-68   3.4e-64  215.0   2.9     1   155     1   157     1   157 0.98 Protein of unknown function (DUF494)
DeoC                 PF01791.4    236 seq954_BIOID38941    -            292   2.1e-45  154.7   0.0   1   1   1.8e-49   2.4e-45  154.5   0.0     2   235    17   257    16   258 0.97 DeoC/LacD family aldolase
2-oxoacid_dh         PF00198.18   231 seq956_BIOID38941    -            405   7.8e-82  273.8   0.0   1   1   2.2e-85     1e-81  273.5   0.0     3   231   175   403   173   403 0.98 2-oxoacid dehydrogenases acyltransferase (catalytic domain)
Biotin_lipoyl        PF00364.17    74 seq956_BIOID38941    -            405   6.9e-18   63.9   0.3   1   1   3.6e-21   1.6e-17   62.7   0.2     2    73     5    76     4    77 0.96 Biotin-requiring enzyme
E3_binding           PF02817.12    39 seq956_BIOID38941    -            405   4.6e-15   54.8   2.3   1   1     1e-18   4.6e-15   54.8   0.1     5    39   114   148   111   148 0.96 e3 binding domain
Usher                PF00577.15   552 seq957_BIOID38941    -            878  1.4e-222  740.1  26.2   1   1  3.9e-226  1.8e-222  739.8  18.2     1   552   208   790   208   790 0.99 Type VII secretion system (T7SS), usher protein
PapC_N               PF13954.1    146 seq957_BIOID38941    -            878   5.1e-48  162.2   0.0   1   1   2.8e-51   1.3e-47  160.9   0.0     2   146    48   194    47   194 0.98 PapC N-terminal domain
PapC_C               PF13953.1     68 seq957_BIOID38941    -            878   1.3e-27   95.0   0.1   1   1   1.1e-30   4.8e-27   93.2   0.1     1    67   800   865   800   866 0.97 PapC C-terminal domain
MMR_HSR1             PF01926.18   114 seq958_BIOID38941    -            301   8.7e-22   77.1   0.1   1   1   8.9e-25   1.5e-21   76.3   0.1     2   114    11   125    10   125 0.81 50S ribosome-binding GTPase
KH_2                 PF07650.12    78 seq958_BIOID38941    -            301   2.1e-18   65.5   0.7   1   1   3.5e-21     6e-18   64.0   0.5     1    77   209   285   209   286 0.94 KH domain
FeoB_N               PF02421.13   189 seq958_BIOID38941    -            301   6.7e-14   51.4   0.1   1   1   5.9e-17     1e-13   50.8   0.0     3   164    11   177    10   203 0.82 Ferrous iron transport protein B
GTP_EFTU             PF00009.22   188 seq958_BIOID38941    -            301   2.9e-10   39.7   0.7   1   1   8.2e-12   1.4e-08   34.2   0.5     6   187    11   174     9   175 0.68 Elongation factor Tu GTP binding domain
Dynamin_N            PF00350.18   168 seq958_BIOID38941    -            301   4.4e-08   33.0   0.2   1   1   2.8e-08   4.8e-05   23.0   0.1     1    35    11    45    11    57 0.84 Dynamin family
AIG1                 PF04548.11   212 seq958_BIOID38941    -            301   5.1e-07   28.9   0.0   1   1   5.3e-10     9e-07   28.0   0.0     3   108    11   113    10   117 0.74 AIG1 family
PduV-EutP            PF10662.4    143 seq958_BIOID38941    -            301     1e-06   28.1   0.3   1   1   7.9e-09   1.3e-05   24.5   0.2     4   141    11   169     9   171 0.72 Ethanolamine utilisation - propanediol utilisation
Miro                 PF08477.8    119 seq958_BIOID38941    -            301   1.8e-05   25.0   0.0   1   1   2.9e-08   4.9e-05   23.6   0.0     2   119    11   127    11   127 0.64 Miro-like protein
PGI                  PF00342.14   486 seq959_BIOID38941    -            549  8.9e-235  779.5   0.1   1   1  7.4e-239    1e-234  779.3   0.0     1   486    52   541    52   541 0.99 Phosphoglucose isomerase
Peptidase_S11        PF00768.15   241 seq960_BIOID38941    -            407  8.9e-101  336.0   0.4   1   1  2.5e-104  1.1e-100  335.7   0.2     2   241    36   273    35   273 0.99 D-alanyl-D-alanine carboxypeptidase
PBP5_C               PF07943.8     91 seq960_BIOID38941    -            407   5.7e-25   87.0   0.0   1   1   2.3e-28   1.1e-24   86.1   0.0     1    91   292   383   292   383 0.99 Penicillin-binding protein 5, C-terminal domain
Beta-lactamase2      PF13354.1    197 seq960_BIOID38941    -            407     1e-13   51.0   0.1   1   1   3.1e-17   1.4e-13   50.6   0.1     4   144    57   209    54   262 0.75 Beta-lactamase enzyme family
ClpS                 PF02617.12    82 seq961_BIOID38941    -            106   8.1e-35  118.3   0.1   1   1     7e-39   9.6e-35  118.0   0.1     2    82    23   103    22   103 0.98 ATP-dependent Clp protease adaptor protein ClpS
zf-C4_Topoisom       PF01396.14    39 seq963_BIOID38941    -            180   3.7e-53  176.6  21.2   1   3     1e-19   6.9e-16   57.3   1.0     2    38    13    49    12    50 0.95 Topoisomerase DNA binding C4 zinc finger
zf-C4_Topoisom       PF01396.14    39 seq963_BIOID38941    -            180   3.7e-53  176.6  21.2   2   3   3.8e-22   2.6e-18   65.0   0.4     2    38    62    98    61    99 0.93 Topoisomerase DNA binding C4 zinc finger
zf-C4_Topoisom       PF01396.14    39 seq963_BIOID38941    -            180   3.7e-53  176.6  21.2   3   3   3.5e-19   2.4e-15   55.6   0.8     2    38   104   142   103   143 0.95 Topoisomerase DNA binding C4 zinc finger
ATP-synt             PF00231.14   290 seq965_BIOID38941    -            287  1.3e-109  365.9   0.0   1   1    1e-113  1.4e-109  365.8   0.0     2   290     3   287     2   287 0.98 ATP synthase
Bac_DNA_binding      PF00216.16    90 seq966_BIOID38941    -             90   3.2e-33  113.4   1.4   1   1   2.6e-37   3.6e-33  113.3   1.0     1    90     1    90     1    90 0.99 Bacterial DNA-binding protein
Nitroreductase       PF00881.19   165 seq967_BIOID38941    -            196   1.1e-16   61.0   0.0   1   1   9.3e-21   1.3e-16   60.7   0.0     5   165    18   174    14   174 0.89 Nitroreductase family
PTSIIB_sorb          PF03830.10   151 seq968_BIOID38941    -            323   1.5e-58  196.8   1.4   1   1   3.3e-62   2.2e-58  196.2   1.0     2   149   164   311   163   313 0.99 PTS system sorbose subfamily IIB component
EIIA-man             PF03610.11   116 seq968_BIOID38941    -            323   2.6e-35  120.8   0.1   1   1   9.9e-39   6.8e-35  119.5   0.0     1   114     4   117     4   119 0.98 PTS system fructose IIA component
PsiF_repeat          PF07769.9     35 seq970_BIOID38941    -            106     5e-37  125.0  21.0   1   2   7.1e-24   9.7e-20   69.7   4.0     2    35    26    59    25    59 0.97 psiF repeat
PsiF_repeat          PF07769.9     35 seq970_BIOID38941    -            106     5e-37  125.0  21.0   2   2   2.4e-21   3.3e-17   61.5   5.0     2    35    70   103    69   103 0.97 psiF repeat
DUF1116              PF06545.6    216 seq972_BIOID38941    -            419   3.3e-99  330.2   1.3   1   1  3.3e-103   4.5e-99  329.7   0.9     1   216    87   303    87   303 0.99 Protein of unknown function (DUF1116)
SmpB                 PF01668.13    68 seq973_BIOID38941    -            160   1.3e-29  101.6   0.0   1   1   1.5e-33   2.1e-29  100.9   0.0     2    67    13    78    12    80 0.96 SmpB protein
BPD_transp_1         PF00528.17   185 seq974_BIOID38941    -            291   1.6e-16   60.2  11.7   1   1   1.2e-20   1.6e-16   60.2   8.1     2   182    81   275    80   278 0.80 Binding-protein-dependent transport system inner membrane component
AAA_2                PF07724.9    171 seq975_BIOID38941    -            758   2.6e-51  173.8   0.0   1   1   1.5e-50   1.5e-47  161.6   0.0     1   171   486   647   486   647 0.97 AAA domain (Cdc48 subfamily)
ClpB_D2-small        PF10431.4     81 seq975_BIOID38941    -            758     5e-25   87.1   0.0   1   1   1.5e-27   1.5e-24   85.5   0.0     1    81   653   733   653   733 0.98 C-terminal, D2-small domain, of ClpB protein
AAA                  PF00004.24   132 seq975_BIOID38941    -            758   1.8e-24   86.3   0.1   1   2   4.1e-16     4e-13   49.5   0.0     2   125   211   342   210   347 0.76 ATPase family associated with various cellular activities (AAA)
AAA                  PF00004.24   132 seq975_BIOID38941    -            758   1.8e-24   86.3   0.1   2   2   5.9e-11   5.7e-08   32.9   0.0     2   111   492   607   491   621 0.85 ATPase family associated with various cellular activities (AAA)
AAA_5                PF07728.9    139 seq975_BIOID38941    -            758   4.2e-19   68.5   0.0   1   1   2.9e-16   2.8e-13   49.6   0.0     2   125   491   609   490   619 0.89 AAA domain (dynein-related subfamily)
Clp_N                PF02861.15    53 seq975_BIOID38941    -            758   2.3e-16   59.3   1.3   1   1     1e-17   9.9e-15   54.1   0.7     1    52    13    62    13    63 0.97 Clp amino terminal domain
AAA_16               PF13191.1    166 seq975_BIOID38941    -            758   1.7e-13   51.1   6.7   1   1     6e-11   5.9e-08   33.1   0.0     1    95   187   287   187   354 0.79 AAA ATPase domain
Sigma54_activat      PF00158.21   168 seq975_BIOID38941    -            758   1.3e-12   47.3   0.2   1   2     1e-07   9.8e-05   21.7   0.0     2   105   189   290   188   328 0.85 Sigma-54 interaction domain
Sigma54_activat      PF00158.21   168 seq975_BIOID38941    -            758   1.3e-12   47.3   0.2   2   2   3.1e-08   3.1e-05   23.4   0.0    22   148   484   612   460   618 0.77 Sigma-54 interaction domain
DUF1481              PF07356.7    195 seq978_BIOID38941    -            211   5.4e-71  237.9   0.6   1   1   4.5e-75   6.2e-71  237.7   0.4     1   195    22   207    22   207 0.99 Protein of unknown function (DUF1481)
Mem_trans            PF03547.13   385 seq981_BIOID38941    -            314   1.7e-58  197.6  21.9   1   2   2.8e-37   3.8e-33  114.2   2.3     4   155     7   161     4   168 0.96 Membrane transport protein
Mem_trans            PF03547.13   385 seq981_BIOID38941    -            314   1.7e-58  197.6  21.9   2   2   9.4e-30   1.3e-25   89.4   8.0   236   385   165   307   160   307 0.96 Membrane transport protein
GlcNAc_2-epim        PF07221.6    346 seq983_BIOID38941    -            418  2.8e-123  411.2  12.1   1   1  2.4e-127  3.3e-123  411.0   8.4     2   346    37   392    36   392 0.99 N-acylglucosamine 2-epimerase (GlcNAc 2-epimerase)
TrbI_Ftype           PF09677.5    111 seq984_BIOID38941    -            128     6e-52  174.0   0.5   1   1   5.2e-56   7.1e-52  173.8   0.4     1   111    15   125    15   125 0.99 Type-F conjugative transfer system protein (TrbI_Ftype)
Sua5_yciO_yrdC       PF01300.13   179 seq985_BIOID38941    -            190   1.2e-42  145.0   0.0   1   1   9.6e-47   1.3e-42  144.9   0.0     2   178    16   189    15   190 0.92 Telomere recombination
GGDEF                PF00990.16   161 seq986_BIOID38941    -            371   9.2e-48  161.7   0.0   1   1   1.8e-51   1.2e-47  161.3   0.0     2   161   211   366   210   366 0.97 GGDEF domain
MASE2                PF05230.6     91 seq986_BIOID38941    -            371     3e-32  110.3  10.3   1   1   1.2e-35   7.9e-32  108.9   3.8     1    91    39   129    39   129 0.99 MASE2 domain
Ribosomal_S2         PF00318.15   211 seq987_BIOID38941    -            304   3.3e-85  284.5   0.0   1   1   2.9e-89   3.9e-85  284.2   0.0     1   211    72   288    72   288 0.99 Ribosomal protein S2
Flavin_Reduct        PF01613.13   154 seq992_BIOID38941    -            164   1.1e-30  106.4   0.2   1   1   8.9e-35   1.2e-30  106.2   0.1     1   153    13   159    13   160 0.93 Flavin reductase like domain
MASE1                PF05231.9    299 seq993_BIOID38941    -            747   5.5e-61  206.0  31.7   1   1   1.1e-64   7.2e-61  205.6  21.9     1   299    15   320    15   320 0.99 MASE1
EAL                  PF00563.15   236 seq993_BIOID38941    -            747   1.6e-60  204.4   0.4   1   1   3.3e-64   2.3e-60  203.9   0.3     2   236   498   730   497   730 0.95 EAL domain
SAM_MT               PF04445.8    235 seq994_BIOID38941    -            250  7.5e-114  378.6   0.0   1   1  6.2e-118  8.4e-114  378.4   0.0     3   234    16   247    14   248 0.99 Putative SAM-dependent methyltransferase
TraW_N               PF12477.3     31 seq995_BIOID38941    -            210   7.6e-11   41.5   0.2   1   1   8.2e-15   1.1e-10   40.9   0.2     1    30     1    30     1    31 0.97 Sex factor F TraW protein N terminal
ATP-synt_ab          PF00006.20   215 seq997_BIOID38941    -            460   2.5e-64  216.6   0.0   1   1   7.8e-68   3.6e-64  216.1   0.0     1   215   129   342   129   342 0.97 ATP synthase alpha/beta family, nucleotide-binding domain
ATP-synt_ab_C        PF00306.22   113 seq997_BIOID38941    -            460   9.9e-28   96.7   0.1   1   1     4e-31   1.8e-27   95.9   0.1     2   109   356   458   355   460 0.94 ATP synthase alpha/beta chain, C terminal domain
ATP-synt_ab_N        PF02874.18    69 seq997_BIOID38941    -            460   3.3e-22   78.3   2.5   1   1   1.5e-25     7e-22   77.3   1.7     1    68     6    72     6    73 0.97 ATP synthase alpha/beta family, beta-barrel domain
ATP-grasp_2          PF08442.5    202 seq999_BIOID38941    -            388   1.4e-82  275.8   0.0   1   1   5.7e-86   1.9e-82  275.4   0.0     1   202     2   203     2   203 1.00 ATP-grasp domain
Ligase_CoA           PF00549.14   153 seq999_BIOID38941    -            388     1e-24   86.7   3.4   1   1   5.1e-28   1.8e-24   86.0   2.4     1   153   262   382   262   382 0.98 CoA-ligase
ATP-grasp_5          PF13549.1    222 seq999_BIOID38941    -            388   1.5e-13   50.3   0.1   1   1   1.2e-16     4e-13   48.9   0.1    10   219     3   215     1   217 0.83 ATP-grasp domain
ATP-grasp_4          PF13535.1    184 seq999_BIOID38941    -            388   7.1e-08   32.2   0.1   1   1   5.1e-11   1.7e-07   31.0   0.0     7   110     7   126     4   200 0.77 ATP-grasp domain
Shikimate_dh_N       PF08501.6     83 seq1002_BIOID38941   -            281   7.5e-24   83.4   0.0   1   1   1.7e-27   1.2e-23   82.8   0.0     1    83    15    97    15    97 0.99 Shikimate dehydrogenase substrate binding domain
Shikimate_DH         PF01488.15   135 seq1002_BIOID38941   -            281   1.2e-14   54.4   0.0   1   1     3e-18     2e-14   53.6   0.0    12    86   128   200   120   222 0.90 Shikimate / quinate 5-dehydrogenase
ABC_tran             PF00005.22   118 seq1003_BIOID38941   -            365   4.3e-28   97.9   0.0   1   1   1.7e-31   7.9e-28   97.0   0.0     1   117    42   164    42   165 0.91 ABC transporter
TOBE_3               PF12857.2     58 seq1003_BIOID38941   -            365   5.2e-11   42.1   0.1   1   1   1.2e-13   5.6e-10   38.8   0.0     3    56   288   339   286   341 0.93 TOBE-like domain
EII-Sor              PF03609.9    237 seq1004_BIOID38941   -            266   7.1e-89  297.0  38.7   1   1   5.9e-93     8e-89  296.8  26.8     1   237     1   238     1   238 1.00 PTS system sorbose-specific iic component
Xan_ur_permease      PF00860.15   389 seq1005_BIOID38941   -            442  6.9e-105  350.6  53.8   1   1    5e-109  6.9e-105  350.6  37.3     2   386    31   401    30   404 0.97 Permease family
PdxJ                 PF03740.8    239 seq1008_BIOID38941   -            243    7e-106  352.6   4.5   1   1  5.9e-110  8.1e-106  352.3   3.1     2   237     5   238     4   240 0.99 Pyridoxal phosphate biosynthesis protein PdxJ
CoA_transf_3         PF02515.12   191 seq1010_BIOID38941   -            394   1.7e-65  219.7   0.0   1   1   1.7e-69   2.3e-65  219.3   0.0     1   191    87   275    87   275 0.99 CoA-transferase family III
DUF2877              PF11392.3    111 seq1011_BIOID38941   -            271   9.8e-29   99.7   0.0   1   1   1.5e-32   2.1e-28   98.6   0.0     1   110   158   265   158   266 0.91 Protein of unknown function (DUF2877)
DUF1440              PF07274.7    136 seq1013_BIOID38941   -            179   1.9e-47  160.5   0.9   1   1   1.6e-51   2.2e-47  160.3   0.6     1   124    26   170    26   178 0.97 Protein of unknown function (DUF1440)
TraU                 PF06834.6    280 seq1014_BIOID38941   -            330   2.4e-84  282.6   0.7   1   1     2e-88   2.7e-84  282.4   0.5     2   279    29   329    28   330 0.97 TraU protein
Trp_repressor        PF01371.14    88 seq1015_BIOID38941   -             98   2.8e-31  107.1   0.1   1   1   2.3e-35   3.2e-31  106.9   0.0     1    87     7    93     7    94 0.98 Trp repressor protein
Glucosaminidase      PF01832.15   134 seq1016_BIOID38941   -            274   1.8e-24   86.2   1.6   1   1   1.3e-28   1.8e-24   86.2   1.1     8   133   142   267   136   268 0.82 Mannosyl-glycoprotein endo-beta-N-acetylglucosaminidase
HATPase_c            PF02518.21   111 seq1019_BIOID38941   -            458   1.5e-28   98.5   0.8   1   1   6.1e-32   4.2e-28   97.1   0.1     2   110   346   449   345   450 0.98 Histidine kinase-, DNA gyrase B-, and HSP90-like ATPase
HisKA                PF00512.20    68 seq1019_BIOID38941   -            458   1.5e-14   53.5   0.4   1   1     8e-18   5.5e-14   51.7   0.0     2    65   238   300   237   302 0.91 His Kinase A (phospho-acceptor) domain
EF_TS                PF00889.14   221 seq1020_BIOID38941   -            283   2.3e-71  239.5   5.7   1   1   3.3e-75   2.3e-71  239.5   4.0     1   221    57   263    57   263 0.98 Elongation factor TS
UBA                  PF00627.26    37 seq1020_BIOID38941   -            283   3.5e-11   42.4   0.1   1   1   3.4e-14   2.3e-10   39.8   0.1     1    35     4    39     4    40 0.96 UBA/TS-N domain
YjbE                 PF11106.3     80 seq1021_BIOID38941   -             80   1.5e-43  146.4  27.9   1   1   1.2e-47   1.7e-43  146.3  19.3     1    80     1    80     1    80 0.99 Exopolysaccharide production protein YjbE
Wzz                  PF02706.10   152 seq1022_BIOID38941   -            377   3.9e-24   85.1   0.9   1   1   2.8e-28   3.9e-24   85.1   0.6     1   150    25   173    25   175 0.93 Chain length determinant protein
Aldose_epim          PF01263.15   301 seq1023_BIOID38941   -            308   1.3e-54  185.2   0.0   1   1   1.1e-58   1.5e-54  185.0   0.0     2   296    20   299    19   304 0.92 Aldose 1-epimerase
YcgR                 PF07317.7    108 seq1024_BIOID38941   -            244   5.2e-39  132.2   0.0   1   1   1.1e-42   7.5e-39  131.6   0.0     1   108     7   111     7   111 0.99 Flagellar regulator YcgR
PilZ                 PF07238.9    102 seq1024_BIOID38941   -            244     2e-17   62.9   0.0   1   1     1e-20   7.1e-17   61.1   0.0     1   102   112   230   112   230 0.94 PilZ domain
NLPC_P60             PF00877.14   105 seq1025_BIOID38941   -            275   1.2e-33  114.9   0.0   1   1   4.8e-37   3.3e-33  113.5   0.0     1   105   157   267   157   267 0.98 NlpC/P60 family
DUF1488              PF07369.6     83 seq1026_BIOID38941   -             85   3.9e-31  106.6   0.0   1   1   3.1e-35   4.3e-31  106.4   0.0     1    82     4    84     4    85 0.99 Protein of unknown function (DUF1488)
EIID-AGA             PF03613.9    264 seq1027_BIOID38941   -            283  1.4e-114  381.3   0.8   1   1  1.2e-118  1.6e-114  381.2   0.6     1   264    11   281    11   281 0.99 PTS system mannose/fructose/sorbose family IID component
ACPS                 PF01648.15   113 seq1031_BIOID38941   -            126   9.5e-22   76.9   0.1   1   1   7.7e-26   1.1e-21   76.7   0.0     1   113     5   122     5   122 0.96 4'-phosphopantetheinyl transferase superfamily
CoA_binding          PF02629.14    96 seq1032_BIOID38941   -            289   1.7e-30  105.2   0.7   1   1   4.9e-34   1.7e-30  105.2   0.5     1    96     6    99     6    99 0.99 CoA binding domain
Ligase_CoA           PF00549.14   153 seq1032_BIOID38941   -            289   2.4e-20   72.5   0.6   1   1   1.2e-23     4e-20   71.8   0.4     1   152   151   271   151   272 0.96 CoA-ligase
Succ_CoA_lig         PF13607.1    138 seq1032_BIOID38941   -            289   8.7e-12   44.7   0.0   1   1   4.4e-15   1.5e-11   43.9   0.0     1   138   145   284   145   287 0.83 Succinyl-CoA ligase like flavodoxin domain
DUF2886              PF11102.3    200 seq1033_BIOID38941   -            212     1e-56  191.5   1.2   1   1   8.3e-61   1.1e-56  191.4   0.8     1   199    13   206    13   207 0.98 Protein of unknown function (DUF2886)
AA_kinase            PF00696.23   241 seq1036_BIOID38941   -            297   7.1e-25   87.8   0.0   1   1   1.2e-28   1.7e-24   86.5   0.0     1   239     2   277     2   279 0.79 Amino acid kinase family
PALP                 PF00291.20   307 seq1037_BIOID38941   -            329   5.9e-62  209.5   0.1   1   1   5.8e-66   7.9e-62  209.0   0.0     2   307    31   307    30   307 0.83 Pyridoxal-phosphate dependent enzyme
DUF2222              PF09984.4    146 seq1038_BIOID38941   -            918   9.3e-58  193.6   0.2   1   1   7.9e-61   1.8e-57  192.7   0.1     1   146    31   178    31   178 0.98 Uncharacterized signal transduction histidine kinase domain (DUF2222)
HATPase_c            PF02518.21   111 seq1038_BIOID38941   -            918     8e-33  112.3   0.2   1   1   6.4e-36   1.5e-32  111.5   0.2     1   110   404   518   404   519 0.97 Histidine kinase-, DNA gyrase B-, and HSP90-like ATPase
Response_reg         PF00072.19   112 seq1038_BIOID38941   -            918   1.6e-28   98.8   0.6   1   1   7.1e-32   1.6e-28   98.8   0.4     1   110   670   780   670   782 0.97 Response regulator receiver domain
HisKA                PF00512.20    68 seq1038_BIOID38941   -            918   5.4e-22   77.4   2.7   1   1   3.9e-25     9e-22   76.7   0.1     2    68   293   357   292   357 0.98 His Kinase A (phospho-acceptor) domain
Hpt                  PF01627.18    90 seq1038_BIOID38941   -            918   6.1e-14   51.6   0.1   1   1   2.7e-17   6.1e-14   51.6   0.1     1    88   828   910   828   912 0.93 Hpt domain
HAMP                 PF00672.20    70 seq1038_BIOID38941   -            918   7.7e-13   48.3   0.5   1   1   3.4e-16   7.7e-13   48.3   0.3     2    68   181   247   180   249 0.96 HAMP domain
ATP-synt_DE_N        PF02823.11    80 seq1040_BIOID38941   -            139   1.9e-30  104.2   0.1   1   1   4.2e-34   2.9e-30  103.7   0.1     2    80     6    84     5    84 0.99 ATP synthase, Delta/Epsilon chain, beta-sandwich domain
ATP-synt_DE          PF00401.15    48 seq1040_BIOID38941   -            139   1.4e-16   59.9   5.1   1   1   3.3e-20   2.3e-16   59.2   3.5     1    47    88   134    88   135 0.97 ATP synthase, Delta/Epsilon chain, long alpha-helix domain
Fimbrial             PF00419.15   145 seq1041_BIOID38941   -            176   7.9e-21   74.6   3.1   1   1   6.9e-25   9.4e-21   74.4   2.1     1   145    27   176    27   176 0.93 Fimbrial protein
His_Phos_1           PF00300.17   158 seq1042_BIOID38941   -            215   1.1e-38  132.7   0.2   1   1   9.5e-43   1.3e-38  132.4   0.1     1   157     3   156     3   157 0.91 Histidine phosphatase superfamily (branch 1)
TrbC_Ftype           PF09673.5    113 seq1043_BIOID38941   -            213   7.2e-28   96.3   0.0   1   1   1.1e-31   1.5e-27   95.3   0.0     1   113    94   192    94   192 0.97 Type-F conjugative transfer system pilin assembly protein
DUF188               PF02639.9    130 seq1045_BIOID38941   -            152     1e-50  170.3   0.0   1   1   8.8e-55   1.2e-50  170.1   0.0     1   127    17   143    17   146 0.98 Uncharacterized BCR, YaiI/YqxD family COG1671
LysE                 PF01810.13   191 seq1047_BIOID38941   -            206   7.4e-46  155.7  14.2   1   1   6.3e-50   8.6e-46  155.5   9.9     1   189    14   202    14   204 0.98 LysE type translocator
Caps_synth_GfcC      PF06251.6    229 seq1049_BIOID38941   -            245   5.9e-90  300.3   0.0   1   1   4.8e-94   6.6e-90  300.1   0.0     2   229    20   245    19   245 0.99 Capsule biosynthesis GfcC
AA_kinase            PF00696.23   241 seq1050_BIOID38941   -            241   1.7e-27   96.3   0.2   1   1   1.9e-31   2.7e-27   95.7   0.2     1   241    10   219    10   219 0.77 Amino acid kinase family
MFS_1                PF07690.11   354 seq1053_BIOID38941   -            410     2e-28   99.0  41.0   1   1   3.9e-32   2.7e-28   98.6  28.4     5   351    26   362    22   365 0.73 Major Facilitator Superfamily
Sugar_tr             PF00083.19   451 seq1053_BIOID38941   -            410     2e-06   26.5  31.8   1   1   1.9e-09   1.3e-05   23.9   8.8    52   188    58   188    46   197 0.92 Sugar (and other) transporter
Fimbrial             PF00419.15   145 seq1054_BIOID38941   -            169   3.9e-10   40.0   8.1   1   1   3.6e-14   4.9e-10   39.6   5.6     1   144    30   168    30   169 0.78 Fimbrial protein
DUF986               PF06173.7    149 seq1055_BIOID38941   -            152   3.7e-65  218.1   6.4   1   1     3e-69   4.1e-65  218.0   4.4     1   148     4   151     4   152 0.99 Protein of unknown function (DUF986)
Sod_Fe_C             PF02777.13   106 seq1056_BIOID38941   -            193   1.9e-45  152.9   1.9   1   1   1.5e-48     1e-44  150.5   0.1     1   105    87   190    87   191 0.98 Iron/manganese superoxide dismutases, C-terminal domain
Sod_Fe_N             PF00081.17    82 seq1056_BIOID38941   -            193     3e-35  120.2   0.6   1   1   7.4e-39   5.1e-35  119.5   0.4     1    82     2    82     2    82 0.98 Iron/manganese superoxide dismutases, alpha-hairpin domain
Glyco_hydro_31       PF01055.21   451 seq1057_BIOID38941   -            678   4.5e-95  318.7   3.0   1   1   4.4e-99     6e-95  318.3   2.1     5   449   229   666   225   668 0.93 Glycosyl hydrolases family 31
Sigma54_activat      PF00158.21   168 seq1062_BIOID38941   -            441   1.9e-72  242.0   0.1   1   1   1.1e-75   3.1e-72  241.4   0.1     1   168   141   308   141   308 0.99 Sigma-54 interaction domain
Response_reg         PF00072.19   112 seq1062_BIOID38941   -            441   9.5e-30  102.7   0.2   1   1   7.1e-33   1.9e-29  101.7   0.1     1   111     8   117     8   118 0.98 Response regulator receiver domain
HTH_8                PF02954.14    42 seq1062_BIOID38941   -            441     2e-14   52.7   0.6   1   1   7.2e-18     2e-14   52.7   0.4     3    39   403   439   401   441 0.93 Bacterial regulatory protein, Fis family
AAA_5                PF07728.9    139 seq1062_BIOID38941   -            441   1.3e-07   31.3   0.0   1   1   9.9e-11   2.7e-07   30.2   0.0     2   123   165   283   164   300 0.84 AAA domain (dynein-related subfamily)
AAA                  PF00004.24   132 seq1062_BIOID38941   -            441   3.6e-05   23.8   0.0   1   1     3e-08   8.2e-05   22.6   0.0     1   111   165   283   165   301 0.76 ATPase family associated with various cellular activities (AAA)
Hexapep              PF00132.19    36 seq1063_BIOID38941   -            456   3.8e-30  101.9  14.0   1   3   1.3e-09   4.3e-06   25.8   2.5     4    36   268   300   266   300 0.94 Bacterial transferase hexapeptide (six repeats)
Hexapep              PF00132.19    36 seq1063_BIOID38941   -            456   3.8e-30  101.9  14.0   2   3   4.3e-08   0.00015   21.0   0.1     2    32   353   382   352   384 0.94 Bacterial transferase hexapeptide (six repeats)
Hexapep              PF00132.19    36 seq1063_BIOID38941   -            456   3.8e-30  101.9  14.0   3   3   2.8e-12   9.7e-09   34.2   0.2     2    36   395   429   394   429 0.96 Bacterial transferase hexapeptide (six repeats)
NTP_transf_3         PF12804.2    179 seq1063_BIOID38941   -            456   2.8e-20   73.1   0.6   1   1   1.9e-23   6.3e-20   71.9   0.4     1   113     8   123     8   250 0.88 MobA-like NTP transferase domain
NTP_transferase      PF00483.18   248 seq1063_BIOID38941   -            456   1.2e-13   50.8   0.0   1   1   5.1e-17   1.7e-13   50.3   0.0     3   220     9   214     7   220 0.85 Nucleotidyl transferase
IspD                 PF01128.14   221 seq1063_BIOID38941   -            456   1.4e-06   27.9   0.1   1   1   8.5e-10   2.9e-06   26.8   0.0     1    45     6    50     6    78 0.83 Uncharacterized protein family UPF0007
TraN                 PF06986.6    248 seq1065_BIOID38941   -            602     3e-74  249.3  25.1   1   1   2.2e-78     3e-74  249.3  17.4     4   247   306   552   303   553 0.95 Type-1V conjugative transfer system mating pair stabilisation
FMN_red              PF03358.10   152 seq1066_BIOID38941   -            198   8.1e-15   54.5   0.0   1   1   3.1e-18   1.1e-14   54.1   0.0    14   144    13   143     2   149 0.85 NADPH-dependent FMN reductase
Flavodoxin_1         PF00258.20   143 seq1066_BIOID38941   -            198   2.8e-11   43.4   0.1   1   1   1.4e-14   4.8e-11   42.7   0.0     1   138     6   130     6   135 0.81 Flavodoxin
Flavodoxin_2         PF02525.12   199 seq1066_BIOID38941   -            198     1e-05   25.0   0.0   1   1   3.9e-09   1.3e-05   24.6   0.0     2   138     3   117     2   147 0.74 Flavodoxin-like fold
SBP_bac_3            PF00497.15   225 seq1067_BIOID38941   -            341   1.7e-33  115.6   0.0   1   1   1.7e-37   2.4e-33  115.1   0.0     2   211    38   251    37   256 0.91 Bacterial extracellular solute-binding proteins, family 3
Peptidase_S66        PF02016.10   285 seq1070_BIOID38941   -            304   7.4e-77  257.9   0.0   1   1   6.2e-81   8.5e-77  257.7   0.0     3   285     6   286     4   286 0.92 LD-carboxypeptidase
SKI                  PF01202.17   158 seq1071_BIOID38941   -            174   4.8e-48  162.8   0.0   1   1   1.6e-51   5.5e-48  162.7   0.0     1   157    11   168    11   169 0.98 Shikimate kinase
AAA_17               PF13207.1    121 seq1071_BIOID38941   -            174   1.9e-06   28.5   0.0   1   1   1.3e-09   4.3e-06   27.4   0.0     3    66     6    67     5   172 0.67 AAA domain
AAA                  PF00004.24   132 seq1071_BIOID38941   -            174   2.2e-06   27.7   0.0   1   1   3.1e-08   0.00011   22.3   0.0     2    30     6    34     5    95 0.86 ATPase family associated with various cellular activities (AAA)
FimH_man-bind        PF09160.5    147 seq1072_BIOID38941   -            303   5.8e-57  191.5   0.2   1   1   1.5e-60     1e-56  190.7   0.1     1   147    27   171    27   171 0.99 FimH, mannose binding
Fimbrial             PF00419.15   145 seq1072_BIOID38941   -            303   1.1e-09   38.4   7.6   1   1   1.7e-13   1.1e-09   38.4   5.3     7   145   176   303   170   303 0.85 Fimbrial protein
GFO_IDH_MocA         PF01408.17   120 seq1073_BIOID38941   -            345   3.5e-27   95.2   0.0   1   1   1.2e-30   5.7e-27   94.5   0.0     1   117     3   120     3   123 0.96 Oxidoreductase family, NAD-binding Rossmann fold
GFO_IDH_MocA_C       PF02894.12   115 seq1073_BIOID38941   -            345   6.7e-14   51.5   0.0   1   1   2.5e-17   1.1e-13   50.7   0.0     1   113   135   237   135   239 0.92 Oxidoreductase family, C-terminal alpha/beta domain
NAD_binding_3        PF03447.11   117 seq1073_BIOID38941   -            345   5.9e-07   29.7   0.0   1   1   2.8e-10   1.3e-06   28.6   0.0    26   114    33   119    19   120 0.83 Homoserine dehydrogenase, NAD binding domain
DUF940               PF06082.6    658 seq1074_BIOID38941   -            698  4.3e-258  858.1  13.4   1   1  3.5e-262  4.8e-258  857.9   9.3     1   658    29   693    29   693 0.97 Bacterial putative lipoprotein (DUF940)
DUF204               PF02659.10    67 seq1075_BIOID38941   -            206   9.1e-39  131.3  23.3   1   2   1.2e-24   1.7e-20   72.7   1.6     1    67    31    99    31    99 0.98 Domain of unknown function DUF
DUF204               PF02659.10    67 seq1075_BIOID38941   -            206   9.1e-39  131.3  23.3   2   2   5.6e-22   7.6e-18   64.2   9.2     1    67   133   196   133   196 0.99 Domain of unknown function DUF
Phos_pyr_kin         PF08543.7    246 seq1076_BIOID38941   -            283   3.1e-26   91.9   0.0   1   1   1.3e-29   8.8e-26   90.4   0.0    60   234    88   266    66   275 0.90 Phosphomethylpyrimidine kinase
PfkB                 PF00294.19   301 seq1076_BIOID38941   -            283   3.2e-16   59.2   0.0   1   1     6e-20   4.1e-16   58.8   0.0   137   281    96   256    38   263 0.84 pfkB family carbohydrate kinase
YccJ                 PF13993.1     69 seq1077_BIOID38941   -             75   3.5e-42  142.2   2.1   1   1   2.9e-46   3.9e-42  142.0   1.5     1    69     7    75     7    75 0.99 YccJ-like protein
RRF                  PF01765.14   165 seq1078_BIOID38941   -            185   3.9e-68  227.9   1.7   1   1   3.7e-72     5e-68  227.6   1.2     1   165    19   183    19   183 0.99 Ribosome recycling factor
PTS_EIIA_2           PF00359.17   142 seq1082_BIOID38941   -            658   2.5e-31  108.2   0.0   1   1   8.9e-35     4e-31  107.5   0.0     5   141    29   170    25   171 0.95 Phosphoenolpyruvate-dependent sugar phosphotransferase system, EIIA 2
PTS_IIB              PF02302.12    90 seq1082_BIOID38941   -            658   5.5e-15   55.4   0.2   1   1   2.2e-18     1e-14   54.6   0.1     2    90   188   279   187   279 0.95 PTS system, Lactose/Cellobiose specific IIB subunit
PTS_EIIC             PF02378.13   321 seq1082_BIOID38941   -            658   3.9e-11   42.2  35.1   1   1   5.9e-14   2.7e-10   39.4  23.9     2   268   312   562   311   632 0.72 Phosphotransferase system, EIIC
BATS                 PF06968.8     92 seq1084_BIOID38941   -            346   1.7e-29  101.3   0.0   1   1   5.5e-33   3.7e-29  100.2   0.0     1    92   220   312   220   312 0.99 Biotin and Thiamin Synthesis associated domain
Radical_SAM          PF04055.16   166 seq1084_BIOID38941   -            346   3.9e-19   69.3   0.0   1   1   4.6e-22   3.2e-18   66.3   0.0     4   160    50   203    47   209 0.92 Radical SAM superfamily
HTH_3                PF01381.17    55 seq1087_BIOID38941   -            228   1.6e-15   56.5   0.8   1   1   1.3e-18   2.5e-15   55.9   0.6     2    51     9    57     8    61 0.94 Helix-turn-helix
HTH_19               PF12844.2     64 seq1087_BIOID38941   -            228   1.2e-13   50.7   0.2   1   1   8.9e-17   1.7e-13   50.2   0.1     2    63     6    66     5    67 0.94 Helix-turn-helix domain
HTH_31               PF13560.1     64 seq1087_BIOID38941   -            228   8.9e-11   41.7   0.0   1   1   8.3e-14   1.6e-10   40.8   0.0     2    58     4    58     3    67 0.95 Helix-turn-helix domain
Peptidase_S24        PF00717.18    70 seq1087_BIOID38941   -            228   3.9e-08   32.6   0.0   1   1   4.1e-11     8e-08   31.6   0.0     1    68   138   207   138   209 0.86 Peptidase S24-like
HTH_26               PF13443.1     63 seq1087_BIOID38941   -            228   1.5e-05   24.9   0.0   1   1   1.6e-08   3.2e-05   23.9   0.0     8    53    14    57     2    58 0.90 Cro/C1-type HTH DNA-binding domain
CreA                 PF05981.7    129 seq1088_BIOID38941   -            157     1e-57  193.0   0.0   1   1   8.6e-62   1.2e-57  192.8   0.0     1   128    24   156    24   157 0.96 CreA protein
UspB                 PF10625.4    107 seq1090_BIOID38941   -            111   2.6e-52  174.9   0.8   1   1   2.2e-56     3e-52  174.7   0.6     1   107     1   107     1   107 0.99 Universal stress protein B (UspB)
BPD_transp_1         PF00528.17   185 seq1092_BIOID38941   -            399   5.9e-16   58.4  32.0   1   1   9.3e-19   1.3e-14   54.0  18.2     2   183   109   394   108   396 0.88 Binding-protein-dependent transport system inner membrane component
Na_H_Exchanger       PF00999.16   384 seq1093_BIOID38941   -            578   4.6e-57  193.1  45.7   1   1   1.3e-60   5.7e-57  192.8  31.7     3   383    15   388    10   389 0.95 Sodium/hydrogen exchanger family
TrkA_C               PF02080.16    71 seq1093_BIOID38941   -            578     1e-11   44.1   0.0   1   1     5e-15   2.3e-11   43.0   0.0     5    70   420   483   417   484 0.94 TrkA-C domain
CorC_HlyC            PF03471.12    81 seq1093_BIOID38941   -            578   1.3e-09   37.5   0.1   1   1     6e-13   2.7e-09   36.5   0.1     2    79   493   571   492   573 0.86 Transporter associated domain
AroM                 PF07302.6    221 seq1095_BIOID38941   -            225   3.4e-86  288.0   2.4   1   1   2.8e-90   3.8e-86  287.8   1.7     2   220     5   224     4   225 0.99 AroM protein
Trans_reg_C          PF00486.23    77 seq1097_BIOID38941   -            219   1.8e-22   78.8   0.5   1   1     5e-26   3.4e-22   78.0   0.1     1    77   145   216   145   216 0.98 Transcriptional regulatory protein, C terminal
Response_reg         PF00072.19   112 seq1097_BIOID38941   -            219   3.7e-21   75.0   0.0   1   1   7.5e-25   5.1e-21   74.6   0.0     1   111     3   112     3   113 0.98 Response regulator receiver domain
DXP_reductoisom      PF02670.11   129 seq1098_BIOID38941   -            398     6e-49  165.7   0.7   1   1   1.3e-52     6e-49  165.7   0.5     1   129     4   132     4   132 0.99 1-deoxy-D-xylulose 5-phosphate reductoisomerase
DXPR_C               PF13288.1    121 seq1098_BIOID38941   -            398   2.4e-45  153.3   0.3   1   1   1.1e-48   5.2e-45  152.2   0.2     1   121   271   389   271   389 0.99 DXP reductoisomerase C-terminal domain
DXP_redisom_C        PF08436.7     84 seq1098_BIOID38941   -            398   7.5e-34  115.3   0.0   1   1   4.4e-37     2e-33  113.9   0.0     1    84   146   239   146   239 0.96 1-deoxy-D-xylulose 5-phosphate reductoisomerase C-terminal
HAD                  PF12710.2    191 seq1101_BIOID38941   -            211     4e-09   36.8   0.0   1   1   4.1e-13   5.6e-09   36.3   0.0     1   186     9   188     9   193 0.61 haloacid dehalogenase-like hydrolase
Response_reg         PF00072.19   112 seq1103_BIOID38941   -            229   4.1e-26   91.0   0.0   1   1   9.1e-30   6.2e-26   90.4   0.0     1   111     6   115     6   116 0.98 Response regulator receiver domain
Trans_reg_C          PF00486.23    77 seq1103_BIOID38941   -            229   7.3e-23   80.1   0.0   1   1   1.9e-26   1.3e-22   79.3   0.0     2    77   151   226   150   226 0.94 Transcriptional regulatory protein, C terminal
Pirin                PF02678.11   107 seq1104_BIOID38941   -            236   2.1e-36  123.9   0.4   1   1   4.7e-40   3.2e-36  123.3   0.3     5   107    12   124     8   124 0.94 Pirin
Cupin_2              PF07883.6     71 seq1104_BIOID38941   -            236   1.9e-07   30.3   0.8   1   1   6.6e-11   4.5e-07   29.1   0.2     5    67    53   119    51   125 0.88 Cupin domain
SIS                  PF01380.17   131 seq1105_BIOID38941   -            609   1.8e-64  215.0   0.1   1   2   4.2e-36   1.1e-32  112.2   0.0     2   130   290   418   289   419 0.97 SIS domain
SIS                  PF01380.17   131 seq1105_BIOID38941   -            609   1.8e-64  215.0   0.1   2   2   1.2e-32   3.4e-29  100.9   0.0     2   130   462   591   461   592 0.97 SIS domain
GATase_2             PF00310.16   361 seq1105_BIOID38941   -            609   5.2e-26   91.0   0.7   1   2   2.4e-08   6.5e-05   21.6   0.1     1    54     2    44     2    62 0.85 Glutamine amidotransferases class-II
GATase_2             PF00310.16   361 seq1105_BIOID38941   -            609   5.2e-26   91.0   0.7   2   2   1.9e-22   5.2e-19   68.0   0.1   190   293    61   152    50   160 0.95 Glutamine amidotransferases class-II
GATase_6             PF13522.1    133 seq1105_BIOID38941   -            609   2.1e-24   85.8   0.1   1   1   1.3e-27   3.6e-24   85.0   0.1    11   123    65   183    46   193 0.85 Glutamine amidotransferase domain
GATase_7             PF13537.1    124 seq1105_BIOID38941   -            609   2.6e-17   62.6   0.0   1   1   1.7e-20   4.6e-17   61.8   0.0     1   118    72   194    72   199 0.85 Glutamine amidotransferase domain
GATase_4             PF13230.1    272 seq1105_BIOID38941   -            609     2e-07   29.8   0.1   1   1   3.1e-10   8.6e-07   27.7   0.1    59   133    54   128    45   148 0.86 Glutamine amidotransferases class-II
DUF296               PF03479.10   120 seq1107_BIOID38941   -            143     1e-26   92.8   0.2   1   1   8.4e-31   1.2e-26   92.6   0.2     2   119    13   125    12   126 0.95 Domain of unknown function (DUF296)
TrbE                 PF11100.3     66 seq1110_BIOID38941   -             86   8.9e-33  111.8   4.1   1   1   7.8e-37   1.1e-32  111.5   2.8     1    65    10    74    10    75 0.97 Conjugal transfer protein TrbE
MFS_2                PF13347.1    427 seq1112_BIOID38941   -            468  8.5e-103  343.8  26.8   1   1  1.4e-106  9.6e-103  343.7  18.6     2   427    25   451    24   451 0.97 MFS/sugar transport protein
MFS_1                PF07690.11   354 seq1112_BIOID38941   -            468     1e-10   40.8  48.8   1   1     1e-13     7e-10   38.0  21.0    71   352   109   396   107   398 0.75 Major Facilitator Superfamily
Aminotran_1_2        PF00155.16   363 seq1113_BIOID38941   -            384     2e-68  230.9   0.0   1   1   4.9e-72   2.2e-68  230.7   0.0     2   363    40   380    39   380 0.96 Aminotransferase class I and II
Beta_elim_lyase      PF01212.16   290 seq1113_BIOID38941   -            384   4.6e-07   29.1   0.0   1   1     4e-10   1.8e-06   27.1   0.0    27    95    82   147    67   206 0.74 Beta-eliminating lyase
Cys_Met_Meta_PP      PF01053.15   386 seq1113_BIOID38941   -            384   1.2e-05   23.6   0.0   1   1   4.1e-09   1.9e-05   23.0   0.0    57   185    86   212    82   215 0.87 Cys/Met metabolism PLP-dependent enzyme
HATPase_c            PF02518.21   111 seq1114_BIOID38941   -            449   6.3e-19   67.6   0.0   1   1   2.3e-22   1.6e-18   66.3   0.0     4   106   351   447   348   449 0.93 Histidine kinase-, DNA gyrase B-, and HSP90-like ATPase
HisKA                PF00512.20    68 seq1114_BIOID38941   -            449   8.1e-13   48.0   1.6   1   1   2.9e-16     2e-12   46.7   1.1     3    67   238   301   236   302 0.96 His Kinase A (phospho-acceptor) domain
DUF1255              PF06865.6     94 seq1116_BIOID38941   -             94   5.4e-35  119.4   0.0   1   1   4.3e-39   5.9e-35  119.3   0.0     1    94     1    94     1    94 0.98 Protein of unknown function (DUF1255)
DUF3816              PF12822.2    172 seq1117_BIOID38941   -            192   1.1e-12   48.1  23.9   1   1   9.1e-17   1.2e-12   47.9  16.6     2   171    10   173     9   174 0.91 Protein of unknown function (DUF3816)
TraF                 PF13728.1    215 seq1118_BIOID38941   -            247   8.6e-79  263.8   0.3   1   1   7.1e-83   9.8e-79  263.6   0.2     1   215    23   237    23   237 1.00 F plasmid transfer operon protein
dCMP_cyt_deam_1      PF00383.17   102 seq1119_BIOID38941   -            178   1.7e-27   94.9   0.0   1   1   1.8e-31   2.4e-27   94.4   0.0     3   101    18   116    16   117 0.96 Cytidine and deoxycytidylate deaminase zinc-binding region
HATPase_c            PF02518.21   111 seq1121_BIOID38941   -            474   8.5e-22   76.8   0.0   1   1   3.2e-25   1.4e-21   76.1   0.0     5   109   367   470   363   472 0.92 Histidine kinase-, DNA gyrase B-, and HSP90-like ATPase
HisKA                PF00512.20    68 seq1121_BIOID38941   -            474   4.1e-13   49.0   0.3   1   1   2.8e-16   1.3e-12   47.4   0.2     6    67   260   319   256   320 0.91 His Kinase A (phospho-acceptor) domain
HAMP                 PF00672.20    70 seq1121_BIOID38941   -            474   2.2e-11   43.6  11.1   1   1   2.5e-13   1.1e-09   38.1   0.1     2    69   185   251   184   252 0.90 HAMP domain
Peripla_BP_3         PF13377.1    160 seq1122_BIOID38941   -            341   9.6e-43  145.8   0.0   1   1   9.5e-46   3.2e-42  144.1   0.0     2   160   171   331   170   331 0.92 Periplasmic binding protein-like domain
Peripla_BP_1         PF00532.16   279 seq1122_BIOID38941   -            341   8.6e-35  120.1   0.0   1   1     3e-38     1e-34  119.9   0.0     2   275    60   325    59   329 0.93 Periplasmic binding proteins and sugar binding domain of LacI family
LacI                 PF00356.16    46 seq1122_BIOID38941   -            341   3.7e-21   74.3   0.8   1   1   2.1e-24   7.1e-21   73.4   0.6     1    46     3    48     3    48 0.99 Bacterial regulatory proteins, lacI family
Peripla_BP_4         PF13407.1    258 seq1122_BIOID38941   -            341   2.6e-20   72.7   0.0   1   1   1.1e-23   3.6e-20   72.3   0.0     1   253    62   308    62   313 0.89 Periplasmic binding protein domain
BPD_transp_1         PF00528.17   185 seq1124_BIOID38941   -            368   2.3e-26   92.3  10.5   1   1   1.7e-30   2.3e-26   92.3   7.3     2   183   175   361   174   363 0.94 Binding-protein-dependent transport system inner membrane component
Peripla_BP_1         PF00532.16   279 seq1125_BIOID38941   -            331   3.3e-30  105.1   0.0   1   1   1.2e-33   4.3e-30  104.7   0.0     2   259    64   309    63   319 0.93 Periplasmic binding proteins and sugar binding domain of LacI family
Peripla_BP_3         PF13377.1    160 seq1125_BIOID38941   -            331   1.9e-24   86.3   0.0   1   1   5.5e-27   1.9e-23   83.1   0.0     5   159   176   330   172   331 0.84 Periplasmic binding protein-like domain
LacI                 PF00356.16    46 seq1125_BIOID38941   -            331   5.1e-18   64.2   0.0   1   1   3.1e-21   1.1e-17   63.2   0.0     2    46     8    52     7    52 0.98 Bacterial regulatory proteins, lacI family
Peripla_BP_4         PF13407.1    258 seq1125_BIOID38941   -            331   3.4e-12   46.1   0.0   1   1   1.3e-15   4.4e-12   45.7   0.0     1   217    66   275    66   309 0.88 Periplasmic binding protein domain
DUF2773              PF10971.3     81 seq1128_BIOID38941   -             57   1.2e-33  114.8   0.4   1   1   9.1e-38   1.3e-33  114.7   0.3    25    81     1    57     1    57 0.99 Protein of unknown function (DUF2773)
Semialdhyde_dh       PF01118.19   121 seq1130_BIOID38941   -            334   6.7e-33  113.4   0.0   1   1   1.9e-36   1.3e-32  112.5   0.0     3   121     5   146     3   146 0.97 Semialdehyde dehydrogenase, NAD binding domain
Semialdhyde_dhC      PF02774.13   184 seq1130_BIOID38941   -            334     3e-20   72.7   0.0   1   1   6.6e-24   4.5e-20   72.1   0.0     1   184   163   311   163   311 0.95 Semialdehyde dehydrogenase, dimerisation domain
Prenyltransf         PF01255.14   223 seq1132_BIOID38941   -            252   6.7e-82  273.8   0.0   1   1   5.6e-86   7.7e-82  273.6   0.0     1   222    23   243    23   244 0.99 Putative undecaprenyl diphosphate synthase
MFS_1                PF07690.11   354 seq1134_BIOID38941   -            416   1.6e-25   89.5  61.2   1   2   3.7e-20   2.5e-16   59.2  19.0     1   224    22   237    22   242 0.81 Major Facilitator Superfamily
MFS_1                PF07690.11   354 seq1134_BIOID38941   -            416   1.6e-25   89.5  61.2   2   2   7.4e-13     5e-09   35.2  19.8    10   179   237   409   232   415 0.80 Major Facilitator Superfamily
MFS_3                PF05977.8    524 seq1134_BIOID38941   -            416   4.8e-21   74.3  33.9   1   1   9.1e-25   6.2e-21   73.9  23.5     9   396    16   400    12   414 0.89 Transmembrane secretion effector
zf-C4_ClpX           PF06689.8     41 seq1135_BIOID38941   -             67   1.1e-10   40.6   4.6   1   1   1.1e-14   1.5e-10   40.2   3.2     3    36     6    41     5    45 0.85 ClpX C4-type zinc finger
Glyco_hydro_38       PF01074.17   277 seq1137_BIOID38941   -            877   2.5e-44  151.5   0.0   1   1   8.9e-48   4.1e-44  150.8   0.0     2   266     7   266     6   274 0.88 Glycosyl hydrolases family 38 N-terminal domain
Glyco_hydro_38C      PF07748.8    458 seq1137_BIOID38941   -            877   7.4e-31  107.2   0.0   1   1   2.4e-34   1.1e-30  106.7   0.0     2   417   386   843   385   862 0.77 Glycosyl hydrolases family 38 C-terminal domain
Alpha-mann_mid       PF09261.6     80 seq1137_BIOID38941   -            877   1.2e-06   28.4   0.0   1   1   6.3e-10   2.9e-06   27.2   0.0     2    79   280   356   279   357 0.88 Alpha mannosidase, middle domain
Methyltransf_11      PF08241.7     95 seq1143_BIOID38941   -            251   2.5e-24   85.4   0.0   1   1   3.2e-27   4.4e-24   84.6   0.0     1    95    47   138    47   138 0.98 Methyltransferase domain
Methyltransf_23      PF13489.1    162 seq1143_BIOID38941   -            251   1.8e-15   56.9   0.1   1   1   1.9e-18   2.6e-15   56.3   0.0     4   151    25   174    17   181 0.78 Methyltransferase domain
Methyltransf_31      PF13847.1    152 seq1143_BIOID38941   -            251   9.2e-15   54.4   0.0   1   1   8.7e-18   1.2e-14   54.0   0.0     5   118    44   147    40   196 0.84 Methyltransferase domain
Methyltransf_12      PF08242.7     99 seq1143_BIOID38941   -            251   2.3e-11   43.9   0.0   1   1   3.3e-14   4.6e-11   42.9   0.0     1    98    47   135    47   136 0.86 Methyltransferase domain
Methyltransf_18      PF12847.2    112 seq1143_BIOID38941   -            251     1e-09   38.8   0.0   1   1   1.4e-12   1.9e-09   37.9   0.0     4   110    45   139    42   141 0.79 Methyltransferase domain
Methyltransf_25      PF13649.1    101 seq1143_BIOID38941   -            251   3.4e-09   36.8   0.0   1   1     8e-12   1.1e-08   35.2   0.0     1   101    46   134    46   134 0.87 Methyltransferase domain
Ubie_methyltran      PF01209.13   233 seq1143_BIOID38941   -            251   2.4e-09   36.5   0.0   1   1   2.4e-12   3.2e-09   36.1   0.0    44   168    39   155     9   169 0.85 ubiE/COQ5 methyltransferase family
Methyltransf_8       PF05148.10   219 seq1143_BIOID38941   -            251   3.8e-06   26.5   0.0   1   1   4.1e-09   5.6e-06   26.0   0.0    58   156    29   138    16   158 0.77 Hypothetical methyltransferase
MTS                  PF05175.9    170 seq1143_BIOID38941   -            251   6.4e-05   22.2   0.0   1   1   7.2e-08   9.9e-05   21.6   0.0    19    74    30    83    22   108 0.83 Methyltransferase small domain
PsiE                 PF06146.7     69 seq1145_BIOID38941   -            136   1.8e-16   59.9   5.7   1   1   1.3e-20   1.8e-16   59.9   3.9     5    69    62   123    58   123 0.95 Phosphate-starvation-inducible E
UxuA                 PF03786.8    351 seq1146_BIOID38941   -            394  4.2e-163  541.7   0.2   1   1    7e-167  4.8e-163  541.6   0.1     1   350     1   388     1   389 0.99 D-mannonate dehydratase (UxuA)
AP_endonuc_2         PF01261.19   211 seq1146_BIOID38941   -            394     1e-08   34.6   0.0   1   1   8.1e-12   5.6e-08   32.2   0.0     3   189    18   299    16   320 0.82 Xylose isomerase-like TIM barrel
HI0933_like          PF03486.9    409 seq1147_BIOID38941   -            400  3.9e-156  519.5   0.0   1   1  2.3e-159  4.4e-156  519.3   0.0     2   408     5   392     4   393 0.98 HI0933-like protein
Pyr_redox_3          PF13738.1    203 seq1147_BIOID38941   -            400   1.9e-11   44.2   0.0   1   1   2.5e-14   4.8e-11   42.9   0.0     1   141     7   166     7   189 0.71 Pyridine nucleotide-disulphide oxidoreductase
FAD_binding_2        PF00890.19   421 seq1147_BIOID38941   -            400     1e-10   40.9   2.5   1   1   6.2e-10   1.2e-06   27.5   0.2     1    45     5    49     5    56 0.94 FAD binding domain
Pyr_redox_2          PF07992.9    200 seq1147_BIOID38941   -            400   1.3e-09   38.1   0.0   1   1   4.7e-12   9.1e-09   35.3   0.0     1   197     5   370     5   373 0.72 Pyridine nucleotide-disulphide oxidoreductase
NAD_binding_8        PF13450.1     68 seq1147_BIOID38941   -            400   2.2e-05   24.2   1.1   1   1   2.5e-08   4.8e-05   23.1   0.8     1    32     8    39     8    50 0.95 NAD(P)-binding Rossmann-like domain
ABC_tran             PF00005.22   118 seq1150_BIOID38941   -            225   3.9e-15   56.1   0.0   1   1   3.7e-19   5.1e-15   55.7   0.0     1   117    42   170    42   171 0.87 ABC transporter
MFS_2                PF13347.1    427 seq1151_BIOID38941   -            467  2.8e-103  345.4  36.8   1   1  4.6e-107  3.2e-103  345.3  25.5     2   426    16   437    14   438 0.97 MFS/sugar transport protein
tRNA-synt_1e         PF01406.14   301 seq1152_BIOID38941   -            461  4.5e-144  479.0   0.1   1   1  2.1e-147  5.7e-144  478.6   0.1     2   300    15   313    14   314 0.99 tRNA synthetases class I (C) catalytic domain
DALR_2               PF09190.6     63 seq1152_BIOID38941   -            461     2e-26   91.9   1.7   1   1   7.1e-30     2e-26   91.9   1.2     1    63   341   402   341   402 0.99 DALR domain
tRNA-synt_1g         PF09334.6    391 seq1152_BIOID38941   -            461   2.2e-16   59.4   1.6   1   2   3.9e-10   1.1e-06   27.5   0.1    13   112    35   133    29   147 0.82 tRNA synthetases class I (M)
tRNA-synt_1g         PF09334.6    391 seq1152_BIOID38941   -            461   2.2e-16   59.4   1.6   2   2   3.1e-11   8.6e-08   31.1   0.1   312   373   251   311   231   317 0.85 tRNA synthetases class I (M)
tRNA-synt_1f         PF01921.13   360 seq1152_BIOID38941   -            461   1.7e-07   30.1   0.0   1   1     2e-08   5.6e-05   21.8   0.0   276   317   261   301   214   329 0.85 tRNA synthetases class I (K)
tRNA-synt_1          PF00133.17   601 seq1152_BIOID38941   -            461   1.1e-06   26.8   0.2   1   1   3.5e-09   9.5e-06   23.7   0.0   515   596   221   300   206   305 0.81 tRNA synthetases class I (I, L, M and V)
ABC_tran             PF00005.22   118 seq1153_BIOID38941   -            252   4.2e-26   91.5   0.0   1   1   8.8e-30     6e-26   91.0   0.0     1   118    52   176    52   176 0.90 ABC transporter
TetR_N               PF00440.18    47 seq1154_BIOID38941   -            178   4.9e-09   35.5   0.1   1   1   1.2e-12   7.9e-09   34.9   0.1     1    47    13    59    13    59 0.97 Bacterial regulatory proteins, tetR family
TetR_C_6             PF13977.1    131 seq1154_BIOID38941   -            178   6.7e-08   32.3   0.2   1   1   2.3e-11   1.6e-07   31.0   0.2    16   125    80   176    66   178 0.89 Bacterial transcriptional repressor
CTP_transf_1         PF01148.15   259 seq1155_BIOID38941   -            285   1.3e-63  214.9  19.9   1   1   1.1e-67   1.5e-63  214.7  13.8     2   257     4   279     3   281 0.88 Cytidylyltransferase family
SKI                  PF01202.17   158 seq1157_BIOID38941   -            175   1.3e-13   51.0   0.0   1   1   4.5e-17   1.5e-13   50.7   0.0     1   156    17   170    17   172 0.80 Shikimate kinase
AAA_33               PF13671.1    143 seq1157_BIOID38941   -            175   6.5e-09   35.7   0.0   1   1   2.7e-12   9.4e-09   35.1   0.0     3   121    12   127    10   144 0.79 AAA domain
APS_kinase           PF01583.15   157 seq1157_BIOID38941   -            175   2.5e-06   27.1   0.0   1   1     9e-10   3.1e-06   26.8   0.0     6   116    12   120     7   148 0.80 Adenylylsulphate kinase
TraQ                 PF09679.5     93 seq1158_BIOID38941   -             94   2.4e-50  168.2   0.5   1   1     2e-54   2.7e-50  168.0   0.3     1    93     2    94     2    94 0.99 Type-F conjugative transfer system pilin chaperone (TraQ)
AA_kinase            PF00696.23   241 seq1160_BIOID38941   -            258     1e-39  136.4   2.0   1   1   8.4e-44   1.1e-39  136.2   1.4     3   240     5   235     3   236 0.93 Amino acid kinase family
Fimbrial             PF00419.15   145 seq1162_BIOID38941   -            190   1.4e-18   67.4   4.8   1   1   1.2e-22   1.7e-18   67.1   3.3     1   145    28   189    28   189 0.88 Fimbrial protein
DUF2517              PF10725.4     63 seq1163_BIOID38941   -             68   1.6e-36  123.7   1.7   1   1   1.3e-40   1.7e-36  123.5   1.2     1    62     3    64     3    65 0.98 Protein of unknown function (DUF2517)
CreD                 PF06123.7    430 seq1164_BIOID38941   -            450  2.5e-157  523.7   0.0   1   1  2.1e-161  2.8e-157  523.5   0.0     2   430     5   428     4   428 0.99 Inner membrane protein CreD
AAA_26               PF13500.1    199 seq1167_BIOID38941   -            225   7.2e-42  143.1   0.0   1   1   1.9e-45   8.5e-42  142.9   0.0     1   193     3   208     3   213 0.95 AAA domain
CbiA                 PF01656.18   195 seq1167_BIOID38941   -            225   3.5e-20   72.1   0.0   1   1   9.2e-24   4.2e-20   71.8   0.0     2   180     6   199     5   217 0.78 CobQ/CobB/MinD/ParA nucleotide binding domain
ROK                  PF00480.15   179 seq1170_BIOID38941   -            331   1.1e-58  197.8   0.2   1   1     3e-62   1.4e-58  197.5   0.1     1   179    33   222    33   222 0.96 ROK family
Glucokinase          PF02685.11   316 seq1170_BIOID38941   -            331     5e-10   38.5   0.0   1   1   2.1e-13   9.5e-10   37.6   0.0     4   236    35   267    32   276 0.82 Glucokinase
TraF                 PF13728.1    215 seq1172_BIOID38941   -            181     3e-14   52.9   0.0   1   1   3.2e-18   4.4e-14   52.3   0.0   121   206    70   159    62   167 0.86 F plasmid transfer operon protein
YobH                 PF13996.1     70 seq1174_BIOID38941   -             79   1.7e-36  123.8   1.2   1   1   1.4e-40   1.9e-36  123.6   0.8     1    70     2    71     2    71 0.99 YobH-like protein
DnaJ_C               PF01556.13    81 seq1177_BIOID38941   -            306   8.5e-28   95.9   0.6   1   1     4e-22   2.7e-18   65.5   0.0     1    75   210   280   210   286 0.89 DnaJ C terminal domain
DnaJ                 PF00226.26    64 seq1177_BIOID38941   -            306     6e-25   86.6   0.9   1   1   1.9e-28   1.3e-24   85.5   0.6     1    64     5    66     5    66 0.99 DnaJ domain
Flavodoxin_2         PF02525.12   199 seq1179_BIOID38941   -            193   6.5e-38  130.1   0.0   1   1   7.2e-42   9.8e-38  129.5   0.0     2   199     3   188     2   190 0.87 Flavodoxin-like fold
4HBT                 PF03061.17    79 seq1180_BIOID38941   -            155   8.5e-19   67.3   0.1   1   1   1.7e-22   1.1e-18   66.9   0.1     2    78    57   145    56   146 0.97 Thioesterase superfamily
4HBT_3               PF13622.1    256 seq1180_BIOID38941   -            155   7.1e-07   29.1   0.3   1   1   1.4e-10   9.4e-07   28.7   0.2     3    85    52   153    47   154 0.85 Thioesterase-like superfamily
ABC_tran             PF00005.22   118 seq1181_BIOID38941   -            225   1.1e-13   51.4   0.1   1   1   2.1e-17   1.4e-13   51.0   0.1     1   117    43   164    43   165 0.89 ABC transporter
GntP_permease        PF02447.11   441 seq1184_BIOID38941   -            446  1.1e-166  554.6  44.7   1   1  2.7e-170  1.2e-166  554.4  31.0     2   438     5   441     4   445 0.98 GntP family permease
CitMHS               PF03600.11   349 seq1184_BIOID38941   -            446   2.5e-11   42.6  32.8   1   1   9.8e-15   4.5e-11   41.8  22.8     6   329    14   375     9   393 0.72 Citrate transporter
DUF401               PF04165.7    386 seq1184_BIOID38941   -            446   1.3e-07   30.9   4.7   1   1   2.8e-11   1.3e-07   30.9   3.3   223   367   270   422   267   444 0.78 Protein of unknown function (DUF401)
RHS_repeat           PF05593.9     38 seq1185_BIOID38941   -            752   4.1e-55  182.8  68.9   1   8   7.2e-12   9.9e-08   31.8   0.7     1    38   425   463   425   463 0.97 RHS Repeat
RHS_repeat           PF05593.9     38 seq1185_BIOID38941   -            752   4.1e-55  182.8  68.9   2   8   1.4e-11   1.9e-07   30.9   0.1     1    37   468   504   468   505 0.97 RHS Repeat
RHS_repeat           PF05593.9     38 seq1185_BIOID38941   -            752   4.1e-55  182.8  68.9   3   8   4.6e-10   6.3e-06   26.1   0.5     1    25   489   513   489   515 0.95 RHS Repeat
RHS_repeat           PF05593.9     38 seq1185_BIOID38941   -            752   4.1e-55  182.8  68.9   4   8   2.2e-09   2.9e-05   23.9   0.1     1    36   533   568   533   570 0.92 RHS Repeat
RHS_repeat           PF05593.9     38 seq1185_BIOID38941   -            752   4.1e-55  182.8  68.9   5   8   6.8e-14   9.3e-10   38.3   1.4     1    37   575   611   575   612 0.98 RHS Repeat
RHS_repeat           PF05593.9     38 seq1185_BIOID38941   -            752   4.1e-55  182.8  68.9   6   8   3.1e-09   4.2e-05   23.4   0.3     1    37   617   652   617   653 0.96 RHS Repeat
RHS_repeat           PF05593.9     38 seq1185_BIOID38941   -            752   4.1e-55  182.8  68.9   7   8   6.7e-13   9.1e-09   35.1   0.8     1    38   637   674   637   674 0.99 RHS Repeat
RHS_repeat           PF05593.9     38 seq1185_BIOID38941   -            752   4.1e-55  182.8  68.9   8   8   1.7e-09   2.4e-05   24.2   2.1     1    31   699   729   699   738 0.92 RHS Repeat
HlyD                 PF00529.15   306 seq1187_BIOID38941   -            387   1.5e-79  267.3   9.3   1   1   6.4e-83   1.7e-79  267.1   6.4     4   305    56   335    53   336 0.98 HlyD family secretion protein
HlyD_3               PF13437.1    105 seq1187_BIOID38941   -            387   2.7e-17   62.9   2.5   1   1   2.3e-17   6.2e-14   52.1   0.1     2    98   211   324   210   331 0.77 HlyD family secretion protein
HlyD_2               PF12700.2    328 seq1187_BIOID38941   -            387     1e-15   57.6   5.2   1   1   4.9e-19   1.3e-15   57.2   3.6    19   239    52   288    38   322 0.82 HlyD family secretion protein
Biotin_lipoyl_2      PF13533.1     50 seq1187_BIOID38941   -            387   1.2e-13   50.3   1.0   1   1   3.7e-11     1e-07   31.3   0.2     4    50    56   102    54   102 0.97 Biotin-lipoyl like
Pili_assembly_N      PF00345.15   122 seq1192_BIOID38941   -            243     9e-39  131.9   0.2   1   1   1.7e-42   1.2e-38  131.5   0.2     1   121    38   158    38   159 0.92 Gram-negative pili assembly chaperone, N-terminal domain
Pili_assembly_C      PF02753.12    68 seq1192_BIOID38941   -            243   5.4e-14   51.6   0.0   1   1     2e-17   1.4e-13   50.3   0.0     2    65   179   237   178   240 0.95 Gram-negative pili assembly chaperone, C-terminal domain
DUF2303              PF10065.4    276 seq1193_BIOID38941   -            274     2e-93  312.1   0.5   1   1   1.6e-97   2.2e-93  312.0   0.3     1   276     1   273     1   273 0.98 Uncharacterized conserved protein (DUF2303)
MFS_1                PF07690.11   354 seq1195_BIOID38941   -            403   1.5e-43  148.8  41.6   1   1   2.1e-47   1.5e-43  148.8  28.8     4   347    14   341    11   348 0.86 Major Facilitator Superfamily
Sugar_tr             PF00083.19   451 seq1195_BIOID38941   -            403   4.4e-09   35.3   4.8   1   1   6.5e-13   4.4e-09   35.3   3.3    44   123    39   115    16   185 0.88 Sugar (and other) transporter
Peptidase_M50        PF02163.17   192 seq1197_BIOID38941   -            450   1.9e-69  232.3   0.2   1   1   4.8e-73   2.2e-69  232.1   0.2     2   192    11   446    10   446 0.99 Peptidase family M50
PDZ                  PF00595.19    81 seq1197_BIOID38941   -            450   8.1e-13   48.2   0.3   1   1     1e-13   4.6e-10   39.4   0.0     8    81   209   277   203   277 0.91 PDZ domain (Also known as DHR or GLGF)
PDZ_2                PF13180.1     82 seq1197_BIOID38941   -            450   7.3e-11   41.7   0.0   1   1   1.1e-11   5.1e-08   32.5   0.0    19    78   227   285   211   287 0.84 PDZ domain
Mannitol_dh_C        PF08125.8    245 seq1198_BIOID38941   -            486   1.3e-96  322.4   0.0   1   1  2.6e-100   1.7e-96  321.9   0.0     1   245   216   463   216   463 0.99 Mannitol dehydrogenase C-terminal domain
Mannitol_dh          PF01232.18   151 seq1198_BIOID38941   -            486   3.1e-54  182.9   0.0   1   1   7.2e-58   4.9e-54  182.2   0.0     2   151    24   188    23   188 0.99 Mannitol dehydrogenase Rossmann domain
GATase_5             PF13507.1    259 seq1200_BIOID38941   -           1295  6.4e-104  346.3   0.0   1   1  2.3e-107    1e-103  345.6   0.0     1   257  1039  1292  1039  1293 0.97 CobB/CobQ-like glutamine amidotransferase domain
AIRS_C               PF02769.17   153 seq1200_BIOID38941   -           1295   4.1e-47  159.8   2.4   1   2   6.6e-26     3e-22   79.1   0.0     2   151   432   589   431   591 0.93 AIR synthase related protein, C-terminal domain
AIRS_C               PF02769.17   153 seq1200_BIOID38941   -           1295   4.1e-47  159.8   2.4   2   2     4e-26   1.8e-22   79.8   0.8     2   150   822   966   821   969 0.92 AIR synthase related protein, C-terminal domain
AIRS                 PF00586.19    96 seq1200_BIOID38941   -           1295   7.9e-28   96.4   3.5   1   1   7.2e-31   3.3e-27   94.4   0.0     1    96   257   389   257   389 0.98 AIR synthase related protein, N-terminal domain
Lyase_1              PF00206.15   312 seq1201_BIOID38941   -            457  3.8e-102  341.5   0.0   1   1  1.4e-105  1.9e-101  339.2   0.0     1   312     6   301     6   301 0.99 Lyase
EamA                 PF00892.15   126 seq1202_BIOID38941   -            295   2.1e-17   63.2  33.9   1   2   3.8e-16   2.6e-12   46.7   8.8     1   123    18   142    18   145 0.94 EamA-like transporter family
EamA                 PF00892.15   126 seq1202_BIOID38941   -            295   2.1e-17   63.2  33.9   2   2   7.1e-09   4.9e-05   23.2   8.5     1   125   159   284   159   285 0.84 EamA-like transporter family
EmrE                 PF13536.1    113 seq1202_BIOID38941   -            295   2.3e-08   34.0  35.7   1   1   7.9e-12   5.4e-08   32.9   9.7     4   108    42   147    39   151 0.89 Multidrug resistance efflux transporter
ABM                  PF03992.11    78 seq1205_BIOID38941   -            104   5.2e-22   77.5   0.1   1   1   4.5e-26   6.2e-22   77.3   0.0     1    78     1    87     1    87 0.92 Antibiotic biosynthesis monooxygenase
AP_endonuc_2         PF01261.19   211 seq1211_BIOID38941   -            444   1.3e-19   70.2   0.3   1   1   1.5e-22   2.1e-18   66.3   0.1    25   200   107   312    84   318 0.79 Xylose isomerase-like TIM barrel
MerR_2               PF13591.1     84 seq1213_BIOID38941   -            101   6.9e-30  102.3   0.3   1   1   5.7e-34   7.9e-30  102.1   0.2     1    84     8    92     8    92 0.95 MerR HTH family regulatory protein
Usher                PF00577.15   552 seq1216_BIOID38941   -            840  4.6e-186  619.6  26.8   1   1  1.3e-189  5.9e-186  619.3  18.6     1   552   192   749   192   749 0.96 Type VII secretion system (T7SS), usher protein
PapC_N               PF13954.1    146 seq1216_BIOID38941   -            840   2.4e-35  121.1   0.0   1   1   1.1e-38   5.1e-35  120.0   0.0     3   146    29   176    27   176 0.95 PapC N-terminal domain
PapC_C               PF13953.1     68 seq1216_BIOID38941   -            840   3.8e-21   74.3   0.0   1   1   3.6e-24   1.6e-20   72.3   0.0     2    66   760   826   759   828 0.90 PapC C-terminal domain
TraH                 PF06122.6    361 seq1217_BIOID38941   -            457  1.5e-116  389.0   5.0   1   1  1.4e-120  1.9e-116  388.7   3.4     1   361    29   378    29   378 0.96 Conjugative relaxosome accessory transposon protein
UvrB                 PF12344.3     44 seq1219_BIOID38941   -            673   6.7e-23   79.8   0.9   1   1   1.3e-25   2.9e-22   77.7   0.1     1    43   552   594   552   595 0.97 Ultra-violet resistance protein B
Helicase_C           PF00271.26    78 seq1219_BIOID38941   -            673   1.2e-15   57.0   0.0   1   1   1.2e-18   2.8e-15   55.8   0.0     2    77   465   545   464   546 0.98 Helicase conserved C-terminal domain
ResIII               PF04851.10   184 seq1219_BIOID38941   -            673   1.1e-11   44.8   0.0   1   1     3e-14   6.9e-11   42.1   0.0     4    94    13   101    10   134 0.79 Type III restriction enzyme, res subunit
UVR                  PF02151.14    36 seq1219_BIOID38941   -            673   5.2e-07   28.8   1.1   1   1     7e-10   1.6e-06   27.3   0.8     2    35   634   667   633   668 0.93 UvrB/uvrC motif
Chorismate_bind      PF00425.13   257 seq1222_BIOID38941   -            391     2e-68  230.3   0.0   1   1   1.8e-72   2.5e-68  230.0   0.0     2   257   126   380   125   380 0.97 chorismate binding enzyme
MFS_1                PF07690.11   354 seq1223_BIOID38941   -            494   2.7e-50  171.0  47.5   1   1   5.8e-54   2.7e-50  171.0  32.9     2   353    59   449    58   450 0.90 Major Facilitator Superfamily
Sugar_tr             PF00083.19   451 seq1223_BIOID38941   -            494   1.4e-08   33.6  16.2   1   1     3e-12   1.4e-08   33.6  11.3    44   192    86   229    54   232 0.88 Sugar (and other) transporter
MFS_3                PF05977.8    524 seq1223_BIOID38941   -            494   0.00022   19.3  14.4   1   1   4.8e-08   0.00022   19.3  10.0    12   214    55   253    47   279 0.90 Transmembrane secretion effector
DUF796               PF05638.7    134 seq1225_BIOID38941   -            172   9.9e-35  119.3   0.0   1   1   8.3e-39   1.1e-34  119.1   0.0     1   133     6   155     6   156 0.94 Protein of unknown function (DUF796)
Alpha-amylase        PF00128.19   316 seq1226_BIOID38941   -            548   1.9e-11   43.8   2.4   1   1   6.2e-15   8.5e-11   41.7   1.7    22   196   246   480   239   523 0.65 Alpha amylase, catalytic domain
MFS_1                PF07690.11   354 seq1229_BIOID38941   -            512   1.8e-52  178.1  38.1   1   1   2.7e-56   1.8e-52  178.1  26.4     1   353    23   417    23   418 0.88 Major Facilitator Superfamily
TRI12                PF06609.8    599 seq1229_BIOID38941   -            512   5.3e-07   28.0  14.2   1   1   7.8e-11   5.3e-07   28.0   9.9    57   320    31   283    15   317 0.77 Fungal trichothecene efflux pump (TRI12)
DEAD                 PF00270.24   173 seq1232_BIOID38941   -            698   1.5e-19   70.0   0.0   1   1   8.9e-23     4e-19   68.5   0.0     2   172    23   194    22   195 0.81 DEAD/DEAH box helicase
Helicase_C           PF00271.26    78 seq1232_BIOID38941   -            698   8.7e-14   51.0   0.0   1   1   7.1e-17   3.2e-13   49.2   0.0     3    77   259   340   257   341 0.92 Helicase conserved C-terminal domain
ResIII               PF04851.10   184 seq1232_BIOID38941   -            698   1.6e-08   34.5   0.0   1   1   2.4e-11   1.1e-07   31.7   0.0     3   182    20   187    18   189 0.76 Type III restriction enzyme, res subunit
Pribosyltran         PF00156.22   125 seq1236_BIOID38941   -            208   7.3e-16   57.9   0.2   1   1   7.4e-20     1e-15   57.4   0.1    21   125    63   160    41   160 0.93 Phosphoribosyl transferase domain
Bac_surface_Ag       PF01103.18   323 seq1238_BIOID38941   -            810  1.7e-100  336.4  16.0   1   1  1.1e-103  3.7e-100  335.4  11.1     1   323   448   810   448   810 0.96 Surface antigen
Surf_Ag_VNR          PF07244.10    78 seq1238_BIOID38941   -            810   3.1e-65  216.4  10.4   1   5   6.3e-10   2.2e-06   27.8   0.0     1    78    24    91    24    91 0.87 Surface antigen variable number repeat
Surf_Ag_VNR          PF07244.10    78 seq1238_BIOID38941   -            810   3.1e-65  216.4  10.4   2   5   5.9e-15     2e-11   44.0   0.0     1    78    92   172    92   172 0.93 Surface antigen variable number repeat
Surf_Ag_VNR          PF07244.10    78 seq1238_BIOID38941   -            810   3.1e-65  216.4  10.4   3   5   3.5e-17   1.2e-13   51.1   0.1     2    78   176   263   175   263 0.86 Surface antigen variable number repeat
Surf_Ag_VNR          PF07244.10    78 seq1238_BIOID38941   -            810   3.1e-65  216.4  10.4   4   5   5.8e-14     2e-10   40.8   0.0     1    78   266   344   266   344 0.92 Surface antigen variable number repeat
Surf_Ag_VNR          PF07244.10    78 seq1238_BIOID38941   -            810   3.1e-65  216.4  10.4   5   5     1e-18   3.5e-15   56.0   0.1     1    78   347   421   347   421 0.91 Surface antigen variable number repeat
CMAS                 PF02353.15   273 seq1241_BIOID38941   -            382  1.6e-106  355.2   0.2   1   1  1.6e-109  2.4e-106  354.6   0.2     2   273   108   368   107   368 0.98 Mycolic acid cyclopropane synthetase
Methyltransf_23      PF13489.1    162 seq1241_BIOID38941   -            382   1.5e-14   53.9   0.0   1   1   1.6e-17   2.4e-14   53.2   0.0    14   135   157   287   143   315 0.73 Methyltransferase domain
Methyltransf_11      PF08241.7     95 seq1241_BIOID38941   -            382   8.6e-13   48.4   0.0   1   1   1.1e-15   1.6e-12   47.5   0.0     1    94   172   264   172   265 0.97 Methyltransferase domain
Methyltransf_18      PF12847.2    112 seq1241_BIOID38941   -            382     8e-11   42.3   0.0   1   1   1.4e-13   2.1e-10   41.0   0.0     1   111   167   267   167   268 0.91 Methyltransferase domain
Methyltransf_31      PF13847.1    152 seq1241_BIOID38941   -            382   5.2e-11   42.2   0.0   1   1   5.6e-14   8.6e-11   41.5   0.0     2   112   166   269   165   329 0.85 Methyltransferase domain
Methyltransf_12      PF08242.7     99 seq1241_BIOID38941   -            382     4e-08   33.5   0.0   1   1   5.5e-11   8.4e-08   32.4   0.0     1    99   172   263   172   263 0.83 Methyltransferase domain
Methyltransf_25      PF13649.1    101 seq1241_BIOID38941   -            382   2.1e-07   31.1   0.0   1   1   2.8e-10   4.2e-07   30.1   0.0     1   101   171   261   171   261 0.90 Methyltransferase domain
PCMT                 PF01135.14   210 seq1241_BIOID38941   -            382   3.9e-06   26.4   0.0   1   1   3.8e-09   5.7e-06   25.8   0.0    61   123   155   215   135   230 0.82 Protein-L-isoaspartate(D-aspartate) O-methyltransferase (PCMT)
MTS                  PF05175.9    170 seq1241_BIOID38941   -            382   3.7e-05   23.0   0.0   1   1     4e-08   6.1e-05   22.3   0.0    22   104   158   234   152   265 0.81 Methyltransferase small domain
HypA                 PF01155.14   113 seq1242_BIOID38941   -            120   9.1e-33  112.2   6.4   1   1   7.4e-37     1e-32  112.0   4.4     1   112     5   117     5   118 0.98 Hydrogenase expression/synthesis hypA family
SpoVR                PF04293.8    427 seq1246_BIOID38941   -            510  2.9e-200  665.0   7.2   1   1  2.5e-204  3.4e-200  664.7   5.0     2   427    18   453    17   453 0.98 SpoVR like protein
GntR                 PF00392.16    64 seq1249_BIOID38941   -            257   1.8e-23   81.5   1.4   1   1     7e-27   3.2e-23   80.8   0.2     1    64    10    73    10    73 0.99 Bacterial regulatory proteins, gntR family
FCD                  PF07729.7    125 seq1249_BIOID38941   -            257   3.9e-21   75.5   7.6   1   1   1.3e-24   5.8e-21   74.9   5.3     1   125    97   226    97   226 0.92 FCD domain
Rrf2                 PF02082.15    83 seq1249_BIOID38941   -            257   5.4e-05   23.1   0.1   1   1   2.9e-08   0.00013   21.8   0.0    28    69    36    76    23    82 0.88 Transcriptional regulator
YbjM                 PF11045.3    125 seq1252_BIOID38941   -            125   5.5e-63  210.1   9.7   1   1   4.5e-67   6.1e-63  210.0   6.7     1   124     1   124     1   125 0.99 Putative inner membrane protein of Enterobacteriaceae
DUF4049              PF13258.1    318 seq1253_BIOID38941   -            529  1.9e-192  638.0   6.0   1   1  2.4e-196  3.3e-192  637.2   4.2     1   318   209   526   209   526 1.00 Domain of unknown function (DUF4049)
cobW                 PF02492.14   178 seq1254_BIOID38941   -            290     1e-48  165.0   0.0   1   1   9.8e-53   1.3e-48  164.6   0.0     2   177   106   267   105   268 0.98 CobW/HypB/UreG, nucleotide-binding domain
FGGY_N               PF00370.16   245 seq1255_BIOID38941   -            484     2e-90  302.2   0.0   1   1   4.1e-94   2.8e-90  301.8   0.0     1   245     1   240     1   240 0.99 FGGY family of carbohydrate kinases, N-terminal domain
FGGY_C               PF02782.11   197 seq1255_BIOID38941   -            484   4.3e-34  117.7   1.3   1   1   9.4e-38   6.4e-34  117.2   0.9     1   196   249   435   249   436 0.92 FGGY family of carbohydrate kinases, C-terminal domain
Bac_Ubq_Cox          PF01654.12   436 seq1257_BIOID38941   -            523  1.2e-183  610.3  21.3   1   1    1e-187  1.4e-183  610.1  14.7     1   435     8   503     8   504 0.98 Bacterial Cytochrome Ubiquinol Oxidase
Beta_protein         PF14350.1    347 seq1258_BIOID38941   -            365   1.3e-88  297.3   0.1   1   1   1.1e-92   1.5e-88  297.1   0.0     1   347     5   359     5   359 0.97 Beta protein
AMP-binding          PF00501.23   418 seq1259_BIOID38941   -            536   4.5e-86  288.7   0.0   1   1   7.8e-90   5.3e-86  288.4   0.0     1   417    50   461    50   462 0.95 AMP-binding enzyme
DUF4009              PF13193.1     41 seq1259_BIOID38941   -            536     8e-08   31.4   0.1   1   1   3.6e-11   2.4e-07   29.9   0.0     1    29   501   529   501   535 0.92 Domain of unknown function (DUF4009)
MR_MLE_N             PF02746.11   117 seq1260_BIOID38941   -            404   3.6e-34  117.1   0.0   1   1   1.8e-37     8e-34  116.0   0.0    25   117    14   110     7   110 0.97 Mandelate racemase / muconate lactonizing enzyme, N-terminal domain
MR_MLE_C             PF13378.1    111 seq1260_BIOID38941   -            404     4e-26   91.0   0.0   1   1   1.9e-29   8.4e-26   90.0   0.0     1   110   263   374   263   375 0.89 Enolase C-terminal domain-like
MR_MLE               PF01188.16    67 seq1260_BIOID38941   -            404   3.7e-11   43.2   0.0   1   1   3.5e-14   1.6e-10   41.2   0.0     2    67   196   263   195   263 0.92 Mandelate racemase / muconate lactonizing enzyme, C-terminal domain
TraG_N               PF07916.6    466 seq1261_BIOID38941   -            940  6.1e-127  423.7  13.8   1   1  4.5e-131  6.1e-127  423.7   9.5     1   465     3   450     3   451 0.98 TraG-like protein, N-terminal region
Xan_ur_permease      PF00860.15   389 seq1262_BIOID38941   -            429  1.6e-108  362.5  42.7   1   1  1.7e-112  2.4e-108  362.0  29.6     2   387    16   383    15   385 0.98 Permease family
SpoU_methylase       PF00588.14   142 seq1263_BIOID38941   -            228   3.5e-33  114.3   0.0   1   1   3.6e-37   4.9e-33  113.8   0.0     2   142     3   153     2   153 0.87 SpoU rRNA Methylase family
ABC_tran             PF00005.22   118 seq1264_BIOID38941   -            511   9.3e-30  103.3   0.1   1   2   3.6e-21   2.5e-17   63.2   0.0     1   118    51   169    51   169 0.96 ABC transporter
ABC_tran             PF00005.22   118 seq1264_BIOID38941   -            511   9.3e-30  103.3   0.1   2   2   2.4e-13   1.7e-09   37.9   0.0     3   117   305   431   303   432 0.76 ABC transporter
AsnC_trans_reg       PF01037.16    74 seq1265_BIOID38941   -            164   1.9e-24   85.0   0.1   1   1   1.4e-27   6.5e-24   83.3   0.0     1    74    78   152    78   152 0.98 AsnC family
HTH_24               PF13412.1     48 seq1265_BIOID38941   -            164   2.3e-21   74.8   0.2   1   1   1.1e-24     5e-21   73.7   0.1     1    48    12    59    12    59 0.98 Winged helix-turn-helix DNA-binding
HTH_AsnC-type        PF13404.1     42 seq1265_BIOID38941   -            164   2.6e-20   71.5   0.4   1   1     9e-24   4.1e-20   70.9   0.2     1    42    12    53    12    53 0.99 AsnC-type helix-turn-helix domain
ZipA_C               PF04354.8    131 seq1268_BIOID38941   -            345     2e-50  169.5   0.1   1   1     2e-54   2.7e-50  169.1   0.1     2   129   209   335   208   337 0.98 ZipA, C-terminal FtsZ-binding domain
Phage_integrase      PF00589.17   173 seq1269_BIOID38941   -            387   2.4e-46  157.4   0.3   1   1     1e-49   1.4e-45  154.9   0.0     1   172   184   355   184   356 0.99 Phage integrase family
DUF3289              PF11692.3    277 seq1270_BIOID38941   -            284   3.1e-81  272.5   5.4   1   1   2.9e-85     4e-81  272.1   3.7     6   271    11   277     2   282 0.92 Protein of unknown function (DUF3289)
Fimbrial             PF00419.15   145 seq1272_BIOID38941   -            180     8e-20   71.4   7.7   1   1     7e-24   9.6e-20   71.1   5.3     1   145    30   180    30   180 0.87 Fimbrial protein
DUF1418              PF07214.7     96 seq1273_BIOID38941   -             95   2.8e-42  142.1   1.9   1   1   2.3e-46   3.1e-42  141.9   1.3     1    96     1    95     1    95 0.99 Protein of unknown function (DUF1418)
HupF_HypC            PF01455.13    68 seq1274_BIOID38941   -             90   1.9e-25   88.4   0.2   1   1   1.7e-29   2.3e-25   88.2   0.1     1    68     1    72     1    72 0.98 HupF/HypC family
FtsK_SpoIIIE         PF01580.13   205 seq1277_BIOID38941   -           1355     4e-74  248.4   0.1   1   1   1.8e-77   6.2e-74  247.7   0.1     2   205   974  1187   973  1187 0.98 FtsK/SpoIIIE family
DUF4117              PF13491.1    171 seq1277_BIOID38941   -           1355   3.5e-41  140.3  17.3   1   1   1.4e-44   4.9e-41  139.9  12.0     2   171    20   191    19   191 0.95 Domain of unknown function (DUF4117)
Ftsk_gamma           PF09397.5     67 seq1277_BIOID38941   -           1355     4e-30  103.1   0.0   1   1   2.6e-33     9e-30  102.0   0.0     2    65  1288  1351  1287  1353 0.96 Ftsk gamma domain
Nitroreductase       PF00881.19   165 seq1279_BIOID38941   -            240   1.5e-22   80.0   0.2   1   1   2.4e-26   3.2e-22   78.9   0.1     3   165    10   159     8   159 0.78 Nitroreductase family
HypD                 PF01924.11   356 seq1281_BIOID38941   -            373  9.8e-154  511.2   0.0   1   1  8.2e-158  1.1e-153  511.0   0.0     5   355    13   368     9   369 0.96 Hydrogenase formation hypA family
Leader_Thr           PF08254.6     22 seq1282_BIOID38941   -             21   1.1e-09   37.3  14.8   1   1   8.3e-14   1.1e-09   37.2  10.3     1    22     1    21     1    21 0.99 Threonine leader peptide
Homoserine_dh        PF00742.14   179 seq1284_BIOID38941   -            834   6.3e-52  175.7   0.0   1   1   6.1e-55   1.7e-51  174.3   0.0     1   179   628   825   628   825 0.98 Homoserine dehydrogenase
AA_kinase            PF00696.23   241 seq1284_BIOID38941   -            834   6.2e-45  153.5   0.5   1   1   3.5e-47   9.5e-44  149.6   0.1     2   241    15   298    14   298 0.81 Amino acid kinase family
NAD_binding_3        PF03447.11   117 seq1284_BIOID38941   -            834   3.5e-31  107.9   0.0   1   1     4e-34   1.1e-30  106.3   0.0     1   116   486   619   486   620 0.97 Homoserine dehydrogenase, NAD binding domain
ACT_7                PF13840.1     65 seq1284_BIOID38941   -            834   2.3e-20   71.7   1.5   1   2   1.3e-11   3.6e-08   32.6   0.0     5    63   328   388   326   390 0.91 Family description
ACT_7                PF13840.1     65 seq1284_BIOID38941   -            834   2.3e-20   71.7   1.5   2   2     5e-13   1.4e-09   37.2   0.3     3    62   407   468   405   471 0.93 Family description
ACT                  PF01842.20    66 seq1284_BIOID38941   -            834   4.4e-17   61.0   0.3   1   2   5.1e-10   1.4e-06   27.5   0.0     6    63   338   390   334   393 0.86 ACT domain
ACT                  PF01842.20    66 seq1284_BIOID38941   -            834   4.4e-17   61.0   0.3   2   2   8.1e-11   2.2e-07   30.0   0.4     2    53   415   461   414   471 0.79 ACT domain
Fimbrial             PF00419.15   145 seq1287_BIOID38941   -            357     5e-25   88.3   6.3   1   1   3.7e-29     5e-25   88.3   4.3     2   144   204   355   203   356 0.94 Fimbrial protein
DUF943               PF06092.7    157 seq1288_BIOID38941   -            163   1.3e-45  154.4   3.3   1   1   1.1e-49   1.5e-45  154.2   2.3     1   156     1   154     1   155 0.94 Enterobacterial putative membrane protein (DUF943)
MFS_1                PF07690.11   354 seq1290_BIOID38941   -            427   3.5e-56  190.3  61.3   1   1   2.6e-58   1.8e-54  184.7  27.3     1   347    28   380    28   384 0.87 Major Facilitator Superfamily
DNA_processg_A       PF02481.10   212 seq1291_BIOID38941   -            400   1.9e-44  151.0   0.0   1   1   1.8e-48   2.4e-44  150.6   0.0     2   209    89   292    88   295 0.95 DNA recombination-mediator protein A
DNA_ligase_aden      PF01653.13   315 seq1292_BIOID38941   -            671  1.2e-134  448.1   0.0   1   1  8.8e-138  1.7e-134  447.5   0.0     2   315     3   318     2   318 0.98 NAD-dependent DNA ligase adenylation domain
DNA_ligase_OB        PF03120.11    82 seq1292_BIOID38941   -            671   6.9e-36  121.6   1.3   1   1   9.9e-39   1.9e-35  120.2   0.9     2    81   321   400   320   401 0.98 NAD-dependent DNA ligase OB-fold domain
HHH_2                PF12826.2     64 seq1292_BIOID38941   -            671   3.6e-26   90.7   0.5   1   1   1.9e-26   3.7e-23   81.0   0.2     1    64   510   573   510   573 0.98 Helix-hairpin-helix motif
BRCT                 PF00533.21    78 seq1292_BIOID38941   -            671     1e-13   51.1   0.0   1   1   1.4e-16   2.8e-13   49.6   0.0     4    77   596   668   593   669 0.96 BRCA1 C Terminus (BRCT) domain
DNA_ligase_ZBD       PF03119.11    28 seq1292_BIOID38941   -            671   5.3e-12   45.0   4.8   1   1   2.7e-15   5.3e-12   45.0   3.3     1    28   407   434   407   434 0.97 NAD-dependent DNA ligase C4 zinc finger domain
PTCB-BRCT            PF12738.2     63 seq1292_BIOID38941   -            671   3.5e-06   26.6   0.0   1   1     5e-09   9.9e-06   25.2   0.0     5    59   605   660   602   661 0.88 twin BRCT domain
Pili_assembly_N      PF00345.15   122 seq1293_BIOID38941   -            230   5.5e-37  126.1   0.2   1   1   2.1e-40   1.4e-36  124.8   0.0     1   121    26   145    26   146 0.91 Gram-negative pili assembly chaperone, N-terminal domain
Pili_assembly_C      PF02753.12    68 seq1293_BIOID38941   -            230     2e-16   59.4   0.3   1   1   5.2e-20   3.6e-16   58.6   0.2     1    65   165   223   165   226 0.96 Gram-negative pili assembly chaperone, C-terminal domain
CsiD                 PF08943.5    297 seq1294_BIOID38941   -            360  1.1e-148  493.8   0.2   1   1  2.6e-152  1.8e-148  493.1   0.0     1   297    55   350    55   350 1.00 CsiD
TauD                 PF02668.11   258 seq1294_BIOID38941   -            360   4.5e-11   42.7   0.1   1   1   9.8e-15   6.7e-11   42.2   0.1    33   256   123   344    98   346 0.80 Taurine catabolism dioxygenase TauD, TfdA family
Bac_DnaA             PF00308.13   219 seq1295_BIOID38941   -            248     2e-16   60.2   0.0   1   1   1.9e-19   2.6e-15   56.5   0.0     6   212    33   226    29   232 0.87 Bacterial dnaA  protein
MatE                 PF01554.13   162 seq1296_BIOID38941   -            457   2.3e-73  245.0  36.2   1   2   1.4e-41   1.9e-37  128.2   3.8     1   162    17   177    17   177 0.98 MatE
MatE                 PF01554.13   162 seq1296_BIOID38941   -            457   2.3e-73  245.0  36.2   2   2   3.8e-42   5.2e-38  130.0   8.5     1   162   244   405   244   405 1.00 MatE
YiaAB                PF05360.9     53 seq1298_BIOID38941   -            117   6.5e-18   63.9  13.5   1   1   5.4e-20   7.4e-16   57.3   3.9     2    51     9    58     8    60 0.95 yiaA/B two helix domain
Cyto_ox_2            PF02322.10   328 seq1299_BIOID38941   -            379  7.9e-121  403.1  36.0   1   1  6.7e-125  9.2e-121  402.8  25.0     2   327     7   362     6   363 0.99 Cytochrome oxidase subunit II
Isochorismatase      PF00857.15   174 seq1302_BIOID38941   -            285   5.9e-38  130.3   0.0   1   1   1.1e-41   7.6e-38  130.0   0.0     2   173    32   204    31   205 0.97 Isochorismatase family
PP-binding           PF00550.20    67 seq1302_BIOID38941   -            285   2.5e-08   33.9   0.0   1   1   9.9e-12   6.8e-08   32.5   0.0     2    62   217   275   216   280 0.86 Phosphopantetheine attachment site
DUF4049              PF13258.1    318 seq1305_BIOID38941   -            540  5.3e-157  521.6   3.2   1   1  5.8e-161  7.9e-157  521.0   2.2     1   318   194   503   194   503 0.99 Domain of unknown function (DUF4049)
RimK                 PF08443.6    190 seq1306_BIOID38941   -            300   1.9e-82  275.2   0.0   1   1   8.6e-86   2.4e-82  274.9   0.0     1   190    97   286    97   286 1.00 RimK-like ATP-grasp domain
GSH-S_ATP            PF02955.11   174 seq1306_BIOID38941   -            300   9.1e-19   67.1   0.2   1   1   4.9e-22   1.3e-18   66.5   0.2    13   163   115   265   103   276 0.84 Prokaryotic glutathione synthetase, ATP-grasp domain
ATP-grasp_4          PF13535.1    184 seq1306_BIOID38941   -            300   6.4e-15   55.2   0.0   1   1   3.3e-18     9e-15   54.7   0.0     1   177    96   263    96   268 0.82 ATP-grasp domain
ATP-grasp_3          PF02655.9    161 seq1306_BIOID38941   -            300     2e-09   37.3   0.0   1   1   1.1e-12   3.1e-09   36.7   0.0     1   156    97   263    97   266 0.79 ATP-grasp domain
Dala_Dala_lig_C      PF07478.8    203 seq1306_BIOID38941   -            300   1.3e-05   24.5   0.2   1   1   1.7e-08   4.6e-05   22.7   0.1    33   177   135   267   107   273 0.76 D-ala D-ala ligase C-terminus
BPD_transp_2         PF02653.11   267 seq1307_BIOID38941   -            342   8.3e-46  155.9  43.3   1   1   8.5e-50   1.2e-45  155.5  30.0     5   267    40   301    36   301 0.97 Branched-chain amino acid transport system / permease component
YiaAB                PF05360.9     53 seq1312_BIOID38941   -            145   5.2e-44  147.4  13.5   1   2   4.9e-26   6.7e-22   76.6   0.8     1    53    12    64    12    64 0.99 yiaA/B two helix domain
YiaAB                PF05360.9     53 seq1312_BIOID38941   -            145   5.2e-44  147.4  13.5   2   2   6.5e-26   8.9e-22   76.2   3.7     1    53    75   127    75   127 0.99 yiaA/B two helix domain
OmpH                 PF03938.9    158 seq1313_BIOID38941   -            161   6.2e-23   81.3  16.0   1   1   5.4e-27   7.4e-23   81.1  11.1     3   157    10   160     6   161 0.93 Outer membrane protein (OmpH-like)
Usher                PF00577.15   552 seq1314_BIOID38941   -            869  3.3e-208  692.7  23.3   1   1  8.5e-212  3.9e-208  692.5  16.2     5   552   202   777   198   777 0.99 Type VII secretion system (T7SS), usher protein
PapC_N               PF13954.1    146 seq1314_BIOID38941   -            869   4.3e-46  155.9   0.0   1   1   1.7e-49   7.7e-46  155.1   0.0     2   146    38   189    37   189 0.98 PapC N-terminal domain
PapC_C               PF13953.1     68 seq1314_BIOID38941   -            869   7.4e-23   79.8   0.1   1   1   4.5e-26   2.1e-22   78.4   0.0     1    67   787   852   787   853 0.96 PapC C-terminal domain
AIRS_C               PF02769.17   153 seq1315_BIOID38941   -            336   6.5e-24   84.5   2.0   1   1   1.6e-27   1.1e-23   83.8   1.4     2   149   166   313   165   315 0.95 AIR synthase related protein, C-terminal domain
AIRS                 PF00586.19    96 seq1315_BIOID38941   -            336   1.5e-13   50.6   2.4   1   1   5.2e-17   3.6e-13   49.4   0.1    10    96    44   132    35   132 0.90 AIR synthase related protein, N-terminal domain
GPW_gp25             PF04965.9     99 seq1316_BIOID38941   -            133   4.3e-12   45.3   0.0   1   1   4.7e-16   6.4e-12   44.7   0.0     5    94    23   111    19   116 0.89 Gene 25-like lysozyme
Mob_synth_C          PF06463.8    128 seq1317_BIOID38941   -            352     7e-36  122.6   0.0   1   1   3.6e-39   1.2e-35  121.8   0.0     1   127   209   335   209   336 0.98 Molybdenum Cofactor Synthesis C
Radical_SAM          PF04055.16   166 seq1317_BIOID38941   -            352   6.9e-27   94.5   0.0   1   1   2.7e-30   9.4e-27   94.0   0.0     2   166    42   204    41   204 0.97 Radical SAM superfamily
Fer4_12              PF13353.1    139 seq1317_BIOID38941   -            352   1.6e-07   31.4   0.0   1   1   8.7e-11     3e-07   30.5   0.0    15   116    47   148    36   154 0.84 4Fe-4S single cluster domain
Fer4_14              PF13394.1    117 seq1317_BIOID38941   -            352   5.9e-07   29.4   0.0   1   1   5.8e-10     2e-06   27.7   0.0     6    90    45   127    38   148 0.70 4Fe-4S single cluster domain
NhaB                 PF06450.7    515 seq1318_BIOID38941   -            513  1.4e-306 1016.9  26.1   1   1  2.3e-310  1.6e-306 1016.7  18.1     1   514     1   511     1   512 1.00 Bacterial Na+/H+ antiporter B (NhaB)
CitMHS               PF03600.11   349 seq1318_BIOID38941   -            513     8e-09   34.4   4.3   1   1   1.2e-12     8e-09   34.4   3.0   130   344   200   436   192   441 0.76 Citrate transporter
Peripla_BP_1         PF00532.16   279 seq1324_BIOID38941   -            358   1.9e-89  299.5   0.0   1   1   5.1e-93   2.3e-89  299.1   0.0     2   279    88   356    87   356 0.99 Periplasmic binding proteins and sugar binding domain of LacI family
Peripla_BP_3         PF13377.1    160 seq1324_BIOID38941   -            358   3.5e-25   88.7   0.1   1   1   4.5e-27   2.1e-23   82.9   0.0     2   160   197   358   196   358 0.88 Periplasmic binding protein-like domain
LacI                 PF00356.16    46 seq1324_BIOID38941   -            358   3.7e-21   74.3   0.4   1   1   1.4e-24   6.3e-21   73.6   0.3     1    46    30    75    30    75 0.98 Bacterial regulatory proteins, lacI family
DAO                  PF01266.19   358 seq1326_BIOID38941   -            444   2.2e-62  210.8   0.0   1   1     2e-66   2.7e-62  210.6   0.0     1   356    25   412    25   414 0.86 FAD dependent oxidoreductase
adh_short_C2         PF13561.1    243 seq1327_BIOID38941   -            258   5.9e-29  101.4   0.1   1   1   1.7e-32   7.5e-29  101.1   0.1     3   242    24   254    22   255 0.92 Enoyl-(Acyl carrier protein) reductase
adh_short            PF00106.20   167 seq1327_BIOID38941   -            258   2.8e-27   95.5   9.7   1   1   5.8e-30   2.6e-26   92.3   6.7     2   164    17   170    16   173 0.88 short chain dehydrogenase
KR                   PF08659.5    181 seq1327_BIOID38941   -            258     3e-11   43.2   8.6   1   1   9.9e-14   4.5e-10   39.3   5.5    56   160    57   165    17   171 0.90 KR domain
Hexapep              PF00132.19    36 seq1328_BIOID38941   -            341   4.3e-32  108.0  41.1   1   3   1.2e-14   8.4e-11   40.7   2.6     2    36   110   144   109   144 0.95 Bacterial transferase hexapeptide (six repeats)
Hexapep              PF00132.19    36 seq1328_BIOID38941   -            341   4.3e-32  108.0  41.1   2   3   1.7e-12   1.2e-08   33.9   0.3     1    35   145   179   145   180 0.96 Bacterial transferase hexapeptide (six repeats)
Hexapep              PF00132.19    36 seq1328_BIOID38941   -            341   4.3e-32  108.0  41.1   3   3   4.2e-11   2.9e-07   29.5   6.4     1    35   222   256   222   257 0.94 Bacterial transferase hexapeptide (six repeats)
LpxD                 PF04613.9     72 seq1328_BIOID38941   -            341   1.9e-23   81.6   0.0   1   1   4.7e-27   3.2e-23   80.9   0.0     1    72    21    90    21    90 0.97 UDP-3-O-[3-hydroxymyristoyl] glucosamine N-acyltransferase, LpxD
HATPase_c            PF02518.21   111 seq1329_BIOID38941   -            496   5.8e-20   70.9   0.0   1   1   2.3e-23   1.1e-19   70.1   0.0     3   109   383   490   381   492 0.97 Histidine kinase-, DNA gyrase B-, and HSP90-like ATPase
HisKA                PF00512.20    68 seq1329_BIOID38941   -            496     2e-15   56.4   0.4   1   1   4.3e-19     2e-15   56.4   0.3     2    67   271   337   270   338 0.97 His Kinase A (phospho-acceptor) domain
HAMP                 PF00672.20    70 seq1329_BIOID38941   -            496     2e-08   34.1   8.7   1   1     2e-11   9.3e-08   32.0   0.1     2    69   197   265   196   266 0.93 HAMP domain
PBP_like_2           PF12849.2    281 seq1330_BIOID38941   -            346   9.1e-56  189.2   7.2   1   1   1.8e-59   1.2e-55  188.8   5.0    10   278    27   306     8   308 0.91 PBP superfamily domain
PBP_like             PF12727.2    193 seq1330_BIOID38941   -            346   1.6e-10   40.1   0.0   1   1   5.2e-14   3.6e-10   39.0   0.0     3   168    47   236    45   302 0.76 PBP superfamily domain
YbjN                 PF10722.4    127 seq1332_BIOID38941   -            158   8.2e-14   51.6   0.2   1   1   6.9e-18   9.5e-14   51.4   0.1     2   123     9   132     8   136 0.97 Putative bacterial sensory transduction regulator
YbgT_YccB            PF08173.6     28 seq1333_BIOID38941   -             37   6.1e-16   57.8   4.2   1   1   4.9e-20   6.7e-16   57.6   2.9     1    28     1    28     1    28 0.97 Membrane bound YbgT-like protein
BPD_transp_2         PF02653.11   267 seq1336_BIOID38941   -            330   4.7e-47  160.0  43.0   1   1   4.2e-51   5.8e-47  159.7  29.8     3   267    36   305    34   305 0.94 Branched-chain amino acid transport system / permease component
LysR_substrate       PF03466.15   209 seq1337_BIOID38941   -            315   9.6e-55  184.8   0.6   1   1   1.9e-58   1.3e-54  184.3   0.4     4   208    99   303    96   304 0.99 LysR substrate binding domain
HTH_1                PF00126.22    60 seq1337_BIOID38941   -            315   8.8e-22   76.4   0.5   1   1   2.5e-25   1.7e-21   75.5   0.1     1    59    13    71    13    72 0.98 Bacterial regulatory helix-turn-helix protein, lysR family
Cyd_oper_YbgE        PF09600.5     82 seq1338_BIOID38941   -             97   1.5e-33  114.6   7.9   1   1   1.4e-37   1.9e-33  114.3   5.5     1    81    16    96    16    97 0.97 Cyd operon protein YbgE (Cyd_oper_YbgE)
TraS                 PF10624.4    164 seq1339_BIOID38941   -            165   8.1e-91  301.7   0.8   1   1   6.7e-95   9.1e-91  301.6   0.5     1   164     3   164     3   164 0.99 Plasmid conjugative transfer entry exclusion protein TraS
DUF2233              PF09992.4    170 seq1342_BIOID38941   -            254   1.2e-19   70.8   0.1   1   1   1.1e-23   1.5e-19   70.5   0.1     2   145    84   232    83   252 0.85 Predicted periplasmic protein (DUF2233)
ABC_tran             PF00005.22   118 seq1344_BIOID38941   -            401   5.6e-22   78.2   0.0   1   1   3.6e-25   1.2e-21   77.0   0.0     1   117    73   191    73   192 0.92 ABC transporter
TOBE_2               PF08402.5     75 seq1344_BIOID38941   -            401   9.6e-12   44.6   0.3   1   1   1.2e-14   4.2e-11   42.5   0.1     1    75   313   385   313   385 0.95 TOBE domain
GTP_cyclohydroI      PF01227.17    86 seq1345_BIOID38941   -            282   9.5e-18   63.5   0.0   1   1   5.2e-20   7.1e-16   57.5   0.0     1    83   196   271   196   274 0.97 GTP cyclohydrolase I
Sigma54_activat      PF00158.21   168 seq1346_BIOID38941   -            692   4.3e-71  237.6   0.1   1   1   3.8e-74   7.4e-71  236.9   0.0     1   168   381   548   381   548 0.99 Sigma-54 interaction domain
GAF_3                PF13492.1    129 seq1346_BIOID38941   -            692   1.1e-17   64.1   0.0   1   1   6.6e-15   1.3e-11   44.5   0.0     1   129   202   346   202   346 0.85 GAF domain
GAF                  PF01590.21   154 seq1346_BIOID38941   -            692   2.4e-16   60.1   0.1   1   1   1.5e-14     3e-11   43.6   0.0     1   154   202   344   202   344 0.91 GAF domain
GAF_2                PF13185.1    148 seq1346_BIOID38941   -            692   4.7e-13   49.7   0.0   1   1   5.4e-12     1e-08   35.6   0.0     3   148   202   345   194   345 0.76 GAF domain
AAA_5                PF07728.9    139 seq1346_BIOID38941   -            692   5.3e-08   32.5   0.1   1   1   6.5e-11   1.3e-07   31.3   0.0     2   130   405   529   404   538 0.79 AAA domain (dynein-related subfamily)
AAA                  PF00004.24   132 seq1346_BIOID38941   -            692   3.3e-06   27.2   0.0   1   1   4.7e-09   9.2e-06   25.7   0.0     1   112   405   525   405   541 0.81 ATPase family associated with various cellular activities (AAA)
HTH_8                PF02954.14    42 seq1346_BIOID38941   -            692   7.6e-05   22.0   0.2   1   1   3.9e-08   7.6e-05   22.0   0.1     6    42   645   684   642   684 0.90 Bacterial regulatory protein, Fis family
4HBT                 PF03061.17    79 seq1347_BIOID38941   -            137   7.5e-17   61.1   0.1   1   1   8.9e-21   1.2e-16   60.4   0.1     1    79    50   127    50   127 0.98 Thioesterase superfamily
OEP                  PF02321.13   188 seq1348_BIOID38941   -            495   6.9e-60  201.7  39.4   1   2   1.2e-30   1.7e-26   92.9  13.5     2   188    28   211    27   211 0.98 Outer membrane efflux protein
OEP                  PF02321.13   188 seq1348_BIOID38941   -            495   6.9e-60  201.7  39.4   2   2   1.8e-37   2.5e-33  115.1   8.2     2   188   234   429   233   429 0.98 Outer membrane efflux protein
Semialdhyde_dhC      PF02774.13   184 seq1349_BIOID38941   -            408   6.1e-61  205.3   0.0   1   1   1.1e-64   7.6e-61  205.0   0.0     1   184   185   394   185   394 0.97 Semialdehyde dehydrogenase, dimerisation domain
Semialdhyde_dh       PF01118.19   121 seq1349_BIOID38941   -            408   2.2e-23   82.7   0.0   1   1   5.8e-27     4e-23   81.9   0.0     1   119    44   161    44   163 0.90 Semialdehyde dehydrogenase, NAD binding domain
MoCF_biosynth        PF00994.19   144 seq1350_BIOID38941   -            170   5.6e-31  106.7   0.0   1   1   5.1e-35     7e-31  106.4   0.0     1   143    14   156    12   157 0.92 Probable molybdopterin binding domain
4HBT                 PF03061.17    79 seq1351_BIOID38941   -            134     8e-19   67.4   0.4   1   1   2.4e-22   1.1e-18   66.9   0.3     1    77    20   103    20   105 0.98 Thioesterase superfamily
4HBT_2               PF13279.1    121 seq1351_BIOID38941   -            134   2.7e-12   47.0   0.2   1   1   7.1e-16   3.2e-12   46.8   0.1     3   117    14   128    12   132 0.88 Thioesterase-like superfamily
Acyl-ACP_TE          PF01643.12   249 seq1351_BIOID38941   -            134   1.3e-05   24.2   0.1   1   1   3.1e-09   1.4e-05   24.0   0.0    31   132    33   132     4   134 0.79 Acyl-ACP thioesterase
TraT                 PF05818.7    215 seq1353_BIOID38941   -            276   2.5e-90  301.5   7.5   1   1   2.3e-94   3.1e-90  301.1   5.2     1   215    65   276    65   276 0.99 Enterobacterial TraT complement resistance protein
DUF3820              PF12843.2     67 seq1354_BIOID38941   -             72   1.9e-30  104.1   0.5   1   1   1.5e-34   2.1e-30  104.0   0.4     1    67     1    68     1    68 0.98 Protein of unknown function (DUF3820)
DUF3442              PF11924.3    280 seq1355_BIOID38941   -           1417  7.8e-106  353.6   0.4   1   1  7.3e-109  2.5e-105  351.9   0.3     2   280    71   350    70   350 0.99 Protein of unknown function (DUF3442)
Big_1                PF02369.11   100 seq1355_BIOID38941   -           1417   5.1e-51  170.6 105.8   1   3   1.3e-13   4.4e-10   39.2   6.9     7    97   996  1086   990  1088 0.83 Bacterial Ig-like domain (group 1)
Big_1                PF02369.11   100 seq1355_BIOID38941   -           1417   5.1e-51  170.6 105.8   2   3     5e-17   1.7e-13   50.2   3.4     9    97  1101  1187  1089  1190 0.84 Bacterial Ig-like domain (group 1)
Big_1                PF02369.11   100 seq1355_BIOID38941   -           1417   5.1e-51  170.6 105.8   3   3   2.2e-16   7.5e-13   48.1  10.0     4    95  1195  1287  1191  1292 0.84 Bacterial Ig-like domain (group 1)
Response_reg         PF00072.19   112 seq1356_BIOID38941   -            230   1.4e-26   92.5   0.1   1   1   5.1e-30   3.5e-26   91.2   0.0     1   112     5   114     5   114 0.98 Response regulator receiver domain
Trans_reg_C          PF00486.23    77 seq1356_BIOID38941   -            230   1.4e-16   60.0   0.2   1   1   4.4e-20     3e-16   58.9   0.1     1    77   153   225   153   225 0.97 Transcriptional regulatory protein, C terminal
SBP_bac_8            PF13416.1    281 seq1358_BIOID38941   -            395     3e-37  128.7   2.1   1   1   1.4e-40   3.9e-37  128.3   1.4     3   280    71   361    69   362 0.86 Bacterial extracellular solute-binding protein
SBP_bac_6            PF13343.1    242 seq1358_BIOID38941   -            395   5.1e-28   97.9   0.9   1   1   2.9e-31   7.9e-28   97.2   0.6     5   216   105   343    83   374 0.85 Bacterial extracellular solute-binding protein
SBP_bac_1            PF01547.20   314 seq1358_BIOID38941   -            395   9.1e-17   61.6   6.9   1   1   5.3e-20   1.4e-16   60.9   4.8    17   311    69   328    59   331 0.73 Bacterial extracellular solute-binding protein
SBP_bac_11           PF13531.1    231 seq1358_BIOID38941   -            395   4.6e-08   32.8   0.0   1   1   1.3e-10   3.5e-07   29.9   0.0    16   228    70   336    65   338 0.80 Bacterial extracellular solute-binding protein
YsaB                 PF13983.1     77 seq1361_BIOID38941   -             99   1.5e-48  162.6   0.6   1   1   1.3e-52   1.8e-48  162.4   0.4     1    77    23    99    23    99 1.00 YsaB-like lipoprotein
FabA                 PF07977.8    138 seq1362_BIOID38941   -            151   8.4e-43  145.0   0.0   1   1   7.2e-47   9.8e-43  144.8   0.0     1   137    17   141    17   142 0.97 FabA-like domain
GHMP_kinases_N       PF00288.21    67 seq1363_BIOID38941   -            310   1.7e-17   63.1   0.3   1   1   5.7e-21   3.9e-17   61.9   0.2     2    67    84   150    83   150 0.95 GHMP kinases N terminal domain
GHMP_kinases_C       PF08544.8     85 seq1363_BIOID38941   -            310     1e-11   44.7   1.8   1   1   1.9e-15   1.3e-11   44.3   0.0     2    83   211   287   210   289 0.92 GHMP kinases C terminal
BPD_transp_1         PF00528.17   185 seq1366_BIOID38941   -            319   1.5e-17   63.5  20.4   1   1   1.1e-21   1.5e-17   63.5  14.2     3   175    95   304    89   314 0.87 Binding-protein-dependent transport system inner membrane component
MotA_ExbB            PF01618.11   139 seq1367_BIOID38941   -            230   6.2e-47  158.6   0.2   1   1     6e-51   8.1e-47  158.2   0.1     2   138    74   210    73   211 0.98 MotA/TolQ/ExbB proton channel family
HlyD                 PF00529.15   306 seq1368_BIOID38941   -            355   1.1e-39  136.4  25.5   1   1   4.6e-43   1.3e-39  136.2  17.7     2   306    47   339    46   339 0.96 HlyD family secretion protein
HlyD_2               PF12700.2    328 seq1368_BIOID38941   -            355   3.6e-19   68.9   1.7   1   1   1.9e-22   5.1e-19   68.4   1.2    13   239    39   290    37   308 0.78 HlyD family secretion protein
HlyD_3               PF13437.1    105 seq1368_BIOID38941   -            355   5.3e-18   65.1   0.1   1   1   1.8e-16   4.8e-13   49.2   0.0     2    97   214   319   213   326 0.86 HlyD family secretion protein
Biotin_lipoyl_2      PF13533.1     50 seq1368_BIOID38941   -            355     4e-10   39.0   2.9   1   1   1.5e-13     4e-10   39.0   2.0     2    46    47    95    44   110 0.83 Biotin-lipoyl like
Peripla_BP_4         PF13407.1    258 seq1369_BIOID38941   -            340   2.1e-53  181.2   4.5   1   1   3.8e-57   2.6e-53  180.8   3.1     1   256    30   285    30   287 0.95 Periplasmic binding protein domain
MoaC                 PF01967.16   136 seq1370_BIOID38941   -            161   1.5e-60  202.6   1.3   1   1   1.3e-64   1.7e-60  202.4   0.9     1   136    15   150    15   150 1.00 MoaC family
Aldedh               PF00171.17   462 seq1371_BIOID38941   -            482  1.5e-175  583.8   0.1   1   1  1.3e-179  1.7e-175  583.6   0.1     1   461    19   477    19   478 0.99 Aldehyde dehydrogenase family
CstA                 PF02554.9    376 seq1373_BIOID38941   -            701  5.2e-156  518.8  28.7   1   1  7.7e-160  5.2e-156  518.8  19.9     1   359    32   420    32   436 0.95 Carbon starvation protein CstA
DUF4161              PF13722.1    127 seq1373_BIOID38941   -            701   1.8e-46  157.4   7.5   1   1   2.7e-50   1.8e-46  157.4   5.2     3   127   467   596   464   596 0.98 C-terminal domain on CstA (DUF4161)
DsbB                 PF02600.11   156 seq1375_BIOID38941   -            178   2.3e-42  144.2  14.5   1   1     2e-46   2.8e-42  144.0  10.0     3   155    12   163     3   164 0.96 Disulfide bond formation protein DsbB
tRNA-synt_2e         PF02091.10   284 seq1377_BIOID38941   -            303  2.2e-160  532.1   0.0   1   1  1.8e-164  2.5e-160  532.0   0.0     1   284     9   298     9   298 0.99 Glycyl-tRNA synthetase alpha subunit
Acetyltransf_11      PF13720.1     83 seq1378_BIOID38941   -            262   2.4e-30  104.4   0.0   1   1   5.6e-34   3.8e-30  103.8   0.0     1    83   180   262   180   262 0.98 Udp N-acetylglucosamine O-acyltransferase; Domain 2
Hexapep              PF00132.19    36 seq1378_BIOID38941   -            262     5e-30  101.5  21.3   1   5   3.6e-09   2.5e-05   23.4   0.3     4    35     2    33     1    34 0.91 Bacterial transferase hexapeptide (six repeats)
Hexapep              PF00132.19    36 seq1378_BIOID38941   -            262     5e-30  101.5  21.3   2   5   5.4e-13   3.7e-09   35.5   3.3     1    36    17    52    17    52 0.96 Bacterial transferase hexapeptide (six repeats)
Hexapep              PF00132.19    36 seq1378_BIOID38941   -            262     5e-30  101.5  21.3   3   5   1.5e-07     0.001   18.3   1.1     1    35    35    69    35    69 0.92 Bacterial transferase hexapeptide (six repeats)
Hexapep              PF00132.19    36 seq1378_BIOID38941   -            262     5e-30  101.5  21.3   4   5   3.1e-07    0.0021   17.3   0.0     2    35    66    99    65   100 0.95 Bacterial transferase hexapeptide (six repeats)
Hexapep              PF00132.19    36 seq1378_BIOID38941   -            262     5e-30  101.5  21.3   5   5   1.9e-13   1.3e-09   37.0   0.1     2    36   109   143   108   143 0.96 Bacterial transferase hexapeptide (six repeats)
DUF3412              PF11892.3    123 seq1379_BIOID38941   -            454   1.8e-57  192.3   0.0   1   1   6.2e-61   4.2e-57  191.1   0.0     2   122   333   453   332   454 0.98 Domain of unknown function (DUF3412)
Lysine_decarbox      PF03641.9    133 seq1379_BIOID38941   -            454   9.5e-34  115.9   0.1   1   1     2e-37   1.4e-33  115.4   0.0     1   133   190   329   190   329 0.95 Possible lysine decarboxylase
Lipoprotein_20       PF13942.1    180 seq1382_BIOID38941   -            237   6.7e-81  269.9   3.9   1   1   6.2e-85   8.4e-81  269.6   2.7     2   178    44   220    43   222 0.98 YfhG lipoprotein
ThiS                 PF02597.15    78 seq1383_BIOID38941   -             81     5e-22   77.9   0.0   1   1   4.1e-26   5.6e-22   77.8   0.0     1    78     4    81     4    81 0.99 ThiS family
Porin_1              PF00267.16   337 seq1385_BIOID38941   -            353  5.3e-142  472.9  25.1   1   1  8.8e-146    6e-142  472.7  17.4     1   337    29   353    29   353 0.98 Gram-negative porin
Porin_4              PF13609.1    311 seq1385_BIOID38941   -            353   6.2e-22   78.3  31.9   1   1   9.1e-26   6.2e-22   78.3  22.1     4   304    12   327     7   336 0.76 Gram-negative porin
ExbD                 PF02472.11   130 seq1386_BIOID38941   -            142     5e-23   81.3   0.1   1   1   4.1e-27   5.6e-23   81.2   0.1     2   129    10   141     9   142 0.89 Biopolymer transport protein ExbD/TolR
UPF0118              PF01594.11   327 seq1387_BIOID38941   -            353   2.6e-83  279.6  41.1   1   1   2.2e-87     3e-83  279.4  28.5     3   326    20   345    18   346 0.97 Domain of unknown function DUF20
LamB                 PF02264.10   398 seq1389_BIOID38941   -            446  8.4e-169  561.7  25.0   1   1  6.9e-173  9.5e-169  561.5  17.3     1   398    28   446    28   446 0.97 LamB porin
TrwB_AAD_bind        PF10412.4    386 seq1390_BIOID38941   -            717  1.6e-147  491.0   0.0   1   1  7.1e-151  1.9e-147  490.7   0.0     2   386   172   561   171   561 0.99 Type IV secretion-system coupling protein DNA-binding domain
TraD_N               PF12615.3    101 seq1390_BIOID38941   -            717   1.3e-33  115.2  11.9   1   1   2.2e-36   6.1e-33  113.0   8.1     1   101    31   129    31   129 0.99 F sex factor protein N terminal
TraG-D_C             PF12696.2    128 seq1390_BIOID38941   -            717   4.5e-18   65.2   0.0   1   1   2.9e-21     8e-18   64.4   0.0     1   127   419   541   419   542 0.86 TraM recognition site of TraD and TraG
T4SS-DNA_transf      PF02534.9    469 seq1390_BIOID38941   -            717     2e-07   29.8   0.0   1   1   1.6e-10   4.4e-07   28.7   0.0   250   360   362   475   198   501 0.76 Type IV secretory system Conjugative DNA transfer
Response_reg         PF00072.19   112 seq1391_BIOID38941   -            229   1.1e-29  102.5   0.0   1   1   2.4e-33   1.6e-29  102.0   0.0     1   112     5   117     5   117 0.97 Response regulator receiver domain
Trans_reg_C          PF00486.23    77 seq1391_BIOID38941   -            229   5.8e-28   96.5   0.0   1   1   1.4e-31   9.6e-28   95.8   0.0     2    77   151   225   149   225 0.95 Transcriptional regulatory protein, C terminal
MoaE                 PF02391.12   117 seq1392_BIOID38941   -            150   2.5e-40  136.7   0.0   1   1   2.2e-44     3e-40  136.5   0.0     2   116     6   121     5   122 0.97 MoaE protein
PALP                 PF00291.20   307 seq1393_BIOID38941   -            428   1.9e-33  115.8   0.0   1   1     2e-37   2.7e-33  115.3   0.0    30   289    96   366    94   374 0.81 Pyridoxal-phosphate dependent enzyme
BPD_transp_1         PF00528.17   185 seq1395_BIOID38941   -            296   6.3e-31  107.2  17.5   1   1   4.6e-35   6.3e-31  107.2  12.1     1   175   101   289    97   293 0.95 Binding-protein-dependent transport system inner membrane component
ABC_tran             PF00005.22   118 seq1396_BIOID38941   -            404   1.4e-27   96.2   0.0   1   1   7.8e-31   2.7e-27   95.3   0.0     1   117    86   204    86   205 0.93 ABC transporter
TOBE_2               PF08402.5     75 seq1396_BIOID38941   -            404   3.9e-19   68.2   0.0   1   1   2.9e-22   9.8e-19   67.0   0.0     1    75   322   402   322   402 0.93 TOBE domain
LysR_substrate       PF03466.15   209 seq1397_BIOID38941   -            308     3e-46  157.0   2.1   1   1   6.8e-50   4.6e-46  156.4   1.5     2   207    89   292    88   294 0.98 LysR substrate binding domain
HTH_1                PF00126.22    60 seq1397_BIOID38941   -            308   2.2e-23   81.6   1.8   1   1   1.4e-26   9.3e-23   79.6   0.4     1    60     5    64     5    64 0.98 Bacterial regulatory helix-turn-helix protein, lysR family
Fimbrial             PF00419.15   145 seq1400_BIOID38941   -            335   5.7e-19   68.6   0.1   1   1   6.6e-23     9e-19   68.0   0.1     2   145   188   335   187   335 0.92 Fimbrial protein
ABC2_membrane_3      PF12698.2    344 seq1401_BIOID38941   -            911   1.6e-41  142.3   6.2   1   1   1.1e-44   2.5e-41  141.7   4.3    12   343   569   903   560   904 0.88 ABC-2 family transporter protein
ABC_tran             PF00005.22   118 seq1401_BIOID38941   -            911   8.3e-37  126.0   0.0   1   2   7.2e-21   1.6e-17   63.8   0.0     1   118    52   176    52   176 0.89 ABC transporter
ABC_tran             PF00005.22   118 seq1401_BIOID38941   -            911   8.3e-37  126.0   0.0   2   2   1.5e-19   3.3e-16   59.5   0.0     1   118   316   436   316   436 0.90 ABC transporter
AAA_21               PF13304.1    303 seq1401_BIOID38941   -            911   3.9e-22   79.4   0.9   1   1     9e-10     2e-06   27.8   0.0   220   297   391   466   354   466 0.80 AAA domain
ABC2_membrane_2      PF12679.2    277 seq1401_BIOID38941   -            911   6.8e-20   70.9   5.0   1   1   5.7e-23   1.3e-19   70.0   3.5    72   275   675   909   544   910 0.77 ABC-2 family transporter protein
ABC2_membrane        PF01061.19   209 seq1401_BIOID38941   -            911   3.4e-17   62.2  12.9   1   1     3e-20   6.8e-17   61.2   7.2    52   207   711   874   680   876 0.85 ABC-2 type transporter
ABC2_membrane_4      PF12730.2    232 seq1401_BIOID38941   -            911   1.8e-08   33.6  15.8   1   1   1.4e-11   3.2e-08   32.8  11.0    50   227   718   898   550   906 0.63 ABC-2 family transporter protein
Gln-synt_C           PF00120.19   259 seq1402_BIOID38941   -            469  2.1e-106  354.7   0.0   1   1    4e-110  2.7e-106  354.3   0.0     2   259   103   379   102   379 0.98 Glutamine synthetase, catalytic domain
Gln-synt_N           PF03951.14    84 seq1402_BIOID38941   -            469   2.1e-31  107.1   0.1   1   1   6.2e-35   4.2e-31  106.2   0.1     1    84    14    95    14    95 0.98 Glutamine synthetase, beta-Grasp domain
ydhR                 PF08803.6     97 seq1403_BIOID38941   -            101   1.1e-43  147.1   0.0   1   1   8.6e-48   1.2e-43  146.9   0.0     1    97     4   100     4   100 0.99 Putative mono-oxygenase ydhR
CBM_48               PF02922.13    85 seq1404_BIOID38941   -            728   1.8e-29  101.4   0.0   1   1   5.3e-30   2.4e-26   91.4   0.0     2    85   125   207   124   207 0.95 Carbohydrate-binding module 48 (Isoamylase N-terminal domain)
Alpha-amylase_C      PF02806.13    96 seq1404_BIOID38941   -            728   3.4e-22   78.2   0.0   1   1   1.5e-25   6.8e-22   77.2   0.0     1    92   628   724   628   728 0.92 Alpha amylase, C-terminal all-beta domain
Alpha-amylase        PF00128.19   316 seq1404_BIOID38941   -            728   9.4e-15   54.6   0.0   1   1   2.5e-15   1.1e-11   44.5   0.0    10    82   273   346   267   371 0.88 Alpha amylase, catalytic domain
DeoC                 PF01791.4    236 seq1407_BIOID38941   -            291     2e-16   59.8   0.1   1   1   1.9e-20   2.6e-16   59.5   0.1     1   235    51   258    51   259 0.90 DeoC/LacD family aldolase
LpxB                 PF02684.10   373 seq1408_BIOID38941   -            382    2e-153  510.3   0.0   1   1  1.7e-157  2.3e-153  510.1   0.0     1   373     9   377     9   377 1.00 Lipid-A-disaccharide synthetase
DUF1190              PF06693.6    165 seq1409_BIOID38941   -            234     7e-56  188.7  12.3   1   1   6.7e-60   9.1e-56  188.3   8.5     2   164    51   221    50   222 0.96 Protein of unknown function (DUF1190)
TolA                 PF06519.6     96 seq1410_BIOID38941   -            421   2.2e-38  129.9   0.0   1   1   3.3e-42   2.2e-38  129.9   0.0     1    96   325   419   325   419 0.98 TolA C-terminal
TonB_2               PF13103.1     85 seq1410_BIOID38941   -            421   3.2e-05   23.7   0.0   1   1   1.4e-08   9.4e-05   22.2   0.0     2    73   338   405   337   414 0.86 TonB C terminal
tRNA_synt_2f         PF02092.12   549 seq1411_BIOID38941   -            689  1.5e-228  759.7   0.0   1   1  2.8e-232  1.9e-228  759.3   0.0     1   548     6   552     6   553 1.00 Glycyl-tRNA synthetase beta subunit
DALR_1               PF05746.10   119 seq1411_BIOID38941   -            689   7.3e-09   35.5   0.9   1   1   3.5e-12   2.4e-08   33.8   0.6     4   104   582   679   579   685 0.90 DALR anticodon binding domain
Sigma54_activat      PF00158.21   168 seq1412_BIOID38941   -            449   1.9e-72  242.0   0.0   1   1   1.8e-75     6e-72  240.4   0.0     1   167   141   307   141   308 0.98 Sigma-54 interaction domain
Response_reg         PF00072.19   112 seq1412_BIOID38941   -            449   3.1e-29  101.1   0.0   1   1   1.8e-32   6.3e-29  100.1   0.0     1   111    13   122    13   123 0.98 Response regulator receiver domain
AAA_5                PF07728.9    139 seq1412_BIOID38941   -            449   4.6e-06   26.2   0.0   1   1   2.6e-09   8.9e-06   25.3   0.0     2   104   165   272   164   298 0.74 AAA domain (dynein-related subfamily)
PqiA                 PF04403.8    160 seq1413_BIOID38941   -            427   4.4e-83  276.5  28.0   1   2   1.2e-41   1.7e-37  128.3   5.9     1   160    65   221    65   221 0.96 Paraquat-inducible protein A
PqiA                 PF04403.8    160 seq1413_BIOID38941   -            427   4.4e-83  276.5  28.0   2   2   1.1e-49   1.5e-45  154.5   8.0     1   158   262   420   262   422 0.97 Paraquat-inducible protein A
LolA                 PF03548.10   165 seq1414_BIOID38941   -            204   3.3e-57  192.5   4.4   1   1   2.8e-61   3.8e-57  192.3   3.0     2   165    34   192    33   192 0.99 Outer membrane lipoprotein carrier protein LolA
Bax1-I               PF01027.15   205 seq1415_BIOID38941   -            234   3.6e-59  199.6  36.8   1   1     3e-63   4.1e-59  199.5  25.5     2   205    19   230    18   230 0.92 Inhibitor of apoptosis-promoting Bax1
PfkB                 PF00294.19   301 seq1416_BIOID38941   -            304   1.2e-69  234.6   0.0   1   1     1e-73   1.4e-69  234.4   0.0     2   299     3   298     2   300 0.96 pfkB family carbohydrate kinase
NAD_binding_9        PF13454.1    156 seq1417_BIOID38941   -            534   5.7e-33  113.7   0.2   1   1   8.7e-37   1.2e-32  112.7   0.0     1   155     5   164     5   165 0.90 FAD-NAD(P)-binding
HATPase_c            PF02518.21   111 seq1418_BIOID38941   -            914   3.5e-29  100.6   0.0   1   1   4.2e-32   1.1e-28   98.9   0.0     1   110   557   662   557   663 0.98 Histidine kinase-, DNA gyrase B-, and HSP90-like ATPase
HisKA                PF00512.20    68 seq1418_BIOID38941   -            914     9e-17   60.7   0.2   1   1   3.3e-20     9e-17   60.7   0.1     2    68   444   508   443   508 0.95 His Kinase A (phospho-acceptor) domain
Response_reg         PF00072.19   112 seq1418_BIOID38941   -            914   7.7e-15   54.7   0.1   1   1   1.7e-17   4.6e-14   52.2   0.0     1   107   684   790   684   795 0.95 Response regulator receiver domain
Hpt                  PF01627.18    90 seq1418_BIOID38941   -            914     4e-11   42.6   0.9   1   1   1.5e-14     4e-11   42.6   0.6     1    85   827   907   827   910 0.92 Hpt domain
HAMP                 PF00672.20    70 seq1418_BIOID38941   -            914     8e-09   35.4   0.4   1   1   2.9e-12     8e-09   35.4   0.3     1    68   334   402   334   407 0.85 HAMP domain
DUF3329              PF11808.3     90 seq1419_BIOID38941   -            431   1.1e-31  108.5   6.1   1   1   8.1e-35   1.8e-31  107.9   4.2     2    90     4    92     3    92 0.98 Domain of unknown function (DUF3329)
HATPase_c            PF02518.21   111 seq1419_BIOID38941   -            431   1.4e-30  105.1   0.0   1   1   1.1e-33   2.6e-30  104.3   0.0     2   110   314   423   313   424 0.98 Histidine kinase-, DNA gyrase B-, and HSP90-like ATPase
HisKA                PF00512.20    68 seq1419_BIOID38941   -            431   1.7e-20   72.6   1.4   1   1   1.4e-23   3.3e-20   71.7   0.3     2    67   204   268   203   269 0.97 His Kinase A (phospho-acceptor) domain
PAS                  PF00989.19   113 seq1419_BIOID38941   -            431     4e-11   42.5   0.0   1   1   3.7e-14   8.4e-11   41.5   0.0     2   113    99   194    98   194 0.95 PAS fold
HATPase_c_2          PF13581.1    125 seq1419_BIOID38941   -            431   1.6e-08   34.2   0.0   1   1   1.3e-11   2.9e-08   33.4   0.0    30   114   316   408   281   420 0.83 Histidine kinase-like ATPase domain
HATPase_c_3          PF13589.1    137 seq1419_BIOID38941   -            431   1.1e-06   28.2   0.0   1   1   7.7e-10   1.8e-06   27.5   0.0     3    93   318   410   316   429 0.78 Histidine kinase-, DNA gyrase B-, and HSP90-like ATPase
Aminotran_3          PF00202.16   339 seq1420_BIOID38941   -            426  1.2e-121  405.5   0.1   1   1  1.1e-125  1.5e-121  405.3   0.1     2   338    27   360    26   361 0.98 Aminotransferase class-III
TetR_N               PF00440.18    47 seq1423_BIOID38941   -            234   1.3e-13   50.2   2.0   1   1   1.5e-17   2.1e-13   49.5   0.1     1    46    34    80    34    81 0.95 Bacterial regulatory proteins, tetR family
GSP_synth            PF03738.9     97 seq1425_BIOID38941   -            386   2.8e-29  101.0   0.1   1   1   5.1e-33     7e-29   99.8   0.1     2    97   174   265   173   265 0.97 Glutathionylspermidine synthase preATP-grasp
ABC_tran             PF00005.22   118 seq1427_BIOID38941   -            257   2.3e-20   73.0   0.0   1   1   5.2e-24   3.6e-20   72.3   0.0     1   117    50   181    50   182 0.85 ABC transporter
AAA_21               PF13304.1    303 seq1427_BIOID38941   -            257   2.6e-14   53.7   0.0   1   1   1.1e-10   7.3e-07   29.3   0.0   219   298   130   211    97   213 0.82 AAA domain
MgsA_C               PF12002.3    168 seq1429_BIOID38941   -            447   3.2e-68  228.5   0.6   1   1   4.5e-71   5.5e-68  227.7   0.4     1   167   268   435   268   436 0.99 MgsA AAA+ ATPase C terminal
AAA                  PF00004.24   132 seq1429_BIOID38941   -            447   2.2e-18   66.6   0.1   1   1   2.3e-20   2.8e-17   63.0   0.0     1   126    53   159    53   165 0.91 ATPase family associated with various cellular activities (AAA)
RuvB_N               PF05496.7    234 seq1429_BIOID38941   -            447   3.3e-16   58.9   0.1   1   1   1.6e-18     2e-15   56.3   0.0    15   133    17   138     7   154 0.79 Holliday junction DNA helicase ruvB N-terminus
AAA_5                PF07728.9    139 seq1429_BIOID38941   -            447   9.2e-08   31.7   0.1   1   1   1.1e-09   1.4e-06   28.0   0.0     2   101    53   142    52   181 0.79 AAA domain (dynein-related subfamily)
AAA_19               PF13245.1     76 seq1429_BIOID38941   -            447   1.4e-07   31.0   0.4   1   1   1.3e-09   1.6e-06   27.6   0.0    10    62    51    95    43   134 0.65 Part of AAA domain
ABM                  PF03992.11    78 seq1430_BIOID38941   -             96   4.4e-16   58.5   0.1   1   1   3.6e-20   4.9e-16   58.4   0.1     1    77     1    76     1    77 0.95 Antibiotic biosynthesis monooxygenase
Fimbrial             PF00419.15   145 seq1434_BIOID38941   -            171   5.2e-15   55.8   0.1   1   1   4.6e-19   6.2e-15   55.5   0.1     1   145    29   171    27   171 0.88 Fimbrial protein
BPD_transp_1         PF00528.17   185 seq1436_BIOID38941   -            317   7.1e-24   84.2  18.8   1   1   5.2e-28   7.1e-24   84.2  13.0     1   183   117   313   113   315 0.91 Binding-protein-dependent transport system inner membrane component
MalM                 PF07148.7    136 seq1439_BIOID38941   -            306   2.3e-50  169.4   0.1   1   1   2.4e-54   3.3e-50  168.9   0.0     2   136    75   210    74   210 0.98 Maltose operon periplasmic protein precursor (MalM)
MutS_V               PF00488.16   235 seq1440_BIOID38941   -            853  7.7e-105  349.3   0.0   1   1  4.6e-108  1.3e-104  348.6   0.0     1   234   567   798   567   799 0.99 MutS domain V
MutS_III             PF05192.13   204 seq1440_BIOID38941   -            853   3.1e-49  167.4   3.1   1   1   2.1e-52   5.7e-49  166.5   2.2     1   204   271   560   271   560 0.96 MutS domain III
MutS_I               PF01624.15   113 seq1440_BIOID38941   -            853   2.8e-44  149.6   0.0   1   1   2.8e-47   7.6e-44  148.2   0.0     1   112    11   122    11   123 0.99 MutS domain I
MutS_II              PF05188.12   137 seq1440_BIOID38941   -            853   1.9e-33  115.3   0.0   1   1   1.6e-36   4.5e-33  114.1   0.0     1   137   131   256   131   256 0.98 MutS domain II
MutS_IV              PF05190.13    92 seq1440_BIOID38941   -            853   3.6e-28   97.4   0.1   1   1   3.6e-31   9.9e-28   96.0   0.1     1    90   428   517   428   519 0.97 MutS family domain IV
RNase_HII            PF01351.13   198 seq1441_BIOID38941   -            198   6.2e-58  195.5   0.0   1   1   5.2e-62   7.1e-58  195.4   0.0     1   197    13   189    13   190 0.99 Ribonuclease HII
Bax1-I               PF01027.15   205 seq1442_BIOID38941   -            215   7.4e-12   45.1  30.7   1   1   6.3e-16   8.6e-12   44.9  21.3     7   202     5   203     1   207 0.75 Inhibitor of apoptosis-promoting Bax1
Methyltransf_23      PF13489.1    162 seq1443_BIOID38941   -            252   1.8e-19   69.8   0.0   1   1   1.9e-22   2.6e-19   69.3   0.0     2   159    13   176     9   178 0.83 Methyltransferase domain
Methyltransf_31      PF13847.1    152 seq1443_BIOID38941   -            252   1.2e-16   60.4   0.0   1   1   1.2e-19   1.6e-16   60.1   0.0     5   118    33   152    29   200 0.82 Methyltransferase domain
Methyltransf_18      PF12847.2    112 seq1443_BIOID38941   -            252   1.4e-15   57.7   0.0   1   1     5e-18   6.9e-15   55.4   0.0     5   111    35   130    31   131 0.90 Methyltransferase domain
Methyltransf_11      PF08241.7     95 seq1443_BIOID38941   -            252   1.8e-15   57.1   0.0   1   1   8.4e-18   1.1e-14   54.4   0.0     2    94    37   127    36   128 0.97 Methyltransferase domain
Methyltransf_12      PF08242.7     99 seq1443_BIOID38941   -            252   2.6e-11   43.7   0.0   1   1   3.1e-14   4.3e-11   43.0   0.0     2    99    37   126    36   126 0.91 Methyltransferase domain
Methyltransf_25      PF13649.1    101 seq1443_BIOID38941   -            252   8.3e-11   42.0   0.0   1   1   1.4e-13   1.9e-10   40.8   0.0     1   101    35   124    35   124 0.89 Methyltransferase domain
MTS                  PF05175.9    170 seq1443_BIOID38941   -            252   9.4e-06   25.0   0.0   1   1     1e-08   1.4e-05   24.4   0.0    19   106    20   101    11   138 0.82 Methyltransferase small domain
Methyltransf_2       PF00891.13   241 seq1443_BIOID38941   -            252   0.00016   20.8   0.0   1   1   1.7e-07   0.00023   20.3   0.0    91   163    22    98     9   110 0.87 O-methyltransferase
Peptidase_M48        PF01435.13   226 seq1445_BIOID38941   -            325   7.9e-27   94.1   0.3   1   1   7.6e-31     1e-26   93.7   0.2     5   226   113   314   109   314 0.89 Peptidase family M48
DUF2502              PF10697.4     82 seq1446_BIOID38941   -             98   8.4e-25   86.5  15.4   1   1   7.3e-29     1e-24   86.3  10.7     1    82    25    97    25    97 0.96 Protein of unknown function (DUF2502)
PTS_2-RNA            PF01885.11   186 seq1447_BIOID38941   -            184   7.9e-53  178.4   0.0   1   1     7e-57   9.6e-53  178.1   0.0     2   180     6   175     5   180 0.96 RNA 2'-phosphotransferase, Tpt1 / KptA family
LacY_symp            PF01306.14   413 seq1448_BIOID38941   -            415  3.4e-194  645.0  37.6   1   1  8.5e-198  3.9e-194  644.8  26.0     2   412     5   410     4   411 0.99 LacY proton/sugar symporter
MFS_1                PF07690.11   354 seq1448_BIOID38941   -            415   2.5e-24   85.5  54.6   1   1   1.7e-23   7.7e-20   70.8  23.2     5   310    19   315    15   335 0.76 Major Facilitator Superfamily
Nuc_H_symport        PF03825.11   400 seq1448_BIOID38941   -            415   6.2e-07   28.4  31.2   1   1   2.2e-10     1e-06   27.7  21.6    11   395    19   397    14   403 0.69 Nucleoside H+ symporter
DUF466               PF04328.8     65 seq1449_BIOID38941   -             65   2.9e-32  110.1   0.5   1   1   2.3e-36   3.1e-32  110.0   0.3     1    65     1    65     1    65 0.99 Protein of unknown function (DUF466)
DUF1422              PF07226.6    118 seq1450_BIOID38941   -            119   1.1e-54  183.0   1.2   1   1   9.1e-59   1.2e-54  182.9   0.9     3   116     2   115     1   117 0.97 Protein of unknown function (DUF1422)
MCE                  PF02470.15    81 seq1451_BIOID38941   -            879   1.2e-64  214.1  10.4   1   3   3.5e-21   4.8e-17   61.6   0.1     2    81    48   139    47   139 0.97 mce related protein
MCE                  PF02470.15    81 seq1451_BIOID38941   -            879   1.2e-64  214.1  10.4   2   3   1.6e-11   2.2e-07   30.6   0.0     2    76   282   357   281   371 0.88 mce related protein
MCE                  PF02470.15    81 seq1451_BIOID38941   -            879   1.2e-64  214.1  10.4   3   3   1.2e-14   1.6e-10   40.7   0.0     4    81   638   726   636   726 0.96 mce related protein
PD40                 PF07676.7     39 seq1453_BIOID38941   -            431   1.2e-35  120.5   5.0   1   4   2.5e-08   8.6e-05   21.9   0.0    11    34   203   224   198   227 0.82 WD40-like Beta Propeller Repeat
PD40                 PF07676.7     39 seq1453_BIOID38941   -            431   1.2e-35  120.5   5.0   2   4   8.4e-13   2.9e-09   36.2   0.0     2    39   238   273   237   273 0.95 WD40-like Beta Propeller Repeat
PD40                 PF07676.7     39 seq1453_BIOID38941   -            431   1.2e-35  120.5   5.0   3   4   6.4e-13   2.2e-09   36.6   0.1     2    38   282   316   281   317 0.96 WD40-like Beta Propeller Repeat
PD40                 PF07676.7     39 seq1453_BIOID38941   -            431   1.2e-35  120.5   5.0   4   4   4.2e-07    0.0014   18.0   0.0     3    30   370   397   368   403 0.93 WD40-like Beta Propeller Repeat
TolB_N               PF04052.8    105 seq1453_BIOID38941   -            431   9.2e-32  109.1   0.0   1   1   7.2e-35   2.5e-31  107.7   0.0     1    99    24   122    24   127 0.97 TolB amino-terminal domain
DPPIV_N              PF00930.16   353 seq1453_BIOID38941   -            431   1.6e-13   49.8   0.0   1   1   2.3e-13     8e-10   37.7   0.0   239   348   249   353   220   358 0.87 Dipeptidyl peptidase IV (DPP IV) N-terminal region
P-II                 PF00543.17   102 seq1454_BIOID38941   -            112   1.3e-43  147.5   2.6   1   1     1e-47   1.4e-43  147.3   1.8     1   102     4   105     4   105 0.99 Nitrogen regulatory protein P-II
HATPase_c            PF02518.21   111 seq1455_BIOID38941   -            349   7.9e-20   70.5   0.0   1   1   3.2e-23   1.5e-19   69.6   0.0     2   109   234   346   233   348 0.91 Histidine kinase-, DNA gyrase B-, and HSP90-like ATPase
HisKA                PF00512.20    68 seq1455_BIOID38941   -            349   4.1e-13   49.0   3.7   1   1     1e-16   4.6e-13   48.8   0.1     3    60   131   186   129   189 0.97 His Kinase A (phospho-acceptor) domain
PAS                  PF00989.19   113 seq1455_BIOID38941   -            349   7.3e-08   32.0   0.0   1   1   5.4e-11   2.4e-07   30.3   0.0     5    96    11    99    10   108 0.91 PAS fold
HlyE                 PF06109.8    299 seq1457_BIOID38941   -            351    1e-192  638.5  12.9   1   1    1e-196  1.4e-192  638.1   9.0     1   299    52   350    52   350 1.00 Haemolysin E (HlyE)
PhoU                 PF01895.14    88 seq1458_BIOID38941   -            241   2.4e-34  117.4   9.6   1   2   8.1e-21   1.1e-16   60.9   1.5     2    86    26   111    25   113 0.96 PhoU domain
PhoU                 PF01895.14    88 seq1458_BIOID38941   -            241   2.4e-34  117.4   9.6   2   2   5.7e-21   7.8e-17   61.3   0.6     1    87   128   212   128   213 0.91 PhoU domain
DNA_pol3_alpha       PF07733.7    426 seq1459_BIOID38941   -           1160    2e-177  589.7   0.0   1   1  5.8e-181  2.6e-177  589.4   0.0     2   426   291   735   290   735 0.96 Bacterial DNA polymerase III alpha subunit
PHP                  PF02811.14   175 seq1459_BIOID38941   -           1160   3.9e-30  104.7   0.0   1   1   2.4e-33   1.1e-29  103.3   0.0     1   170     7   178     7   192 0.96 PHP domain
tRNA_anti            PF01336.20    76 seq1459_BIOID38941   -           1160   1.2e-08   34.4   0.1   1   1   5.4e-12   2.5e-08   33.5   0.1     2    75  1000  1072   994  1073 0.88 OB-fold nucleic acid binding domain
Bax1-I               PF01027.15   205 seq1460_BIOID38941   -            237   1.7e-12   47.2  24.9   1   1   1.6e-16   2.1e-12   46.9  17.3     3   201    19   220    17   225 0.82 Inhibitor of apoptosis-promoting Bax1
BPD_transp_1         PF00528.17   185 seq1463_BIOID38941   -            281   1.9e-14   53.4  20.7   1   1   1.4e-18   1.9e-14   53.4  14.3     3   184    81   273    79   274 0.86 Binding-protein-dependent transport system inner membrane component
tRNA-synt_1c         PF00749.16   314 seq1464_BIOID38941   -            471  5.1e-126  419.4   0.0   1   1  5.9e-130  8.1e-126  418.8   0.0     1   314     2   305     2   305 0.99 tRNA synthetases class I (E and Q), catalytic domain
Branch_AA_trans      PF05525.8    428 seq1465_BIOID38941   -            439  5.8e-158  525.8  32.2   1   1  4.9e-162  6.6e-158  525.6  22.3     3   427     8   429     6   430 0.99 Branched-chain amino acid transport protein
CBM_48               PF02922.13    85 seq1466_BIOID38941   -            657   3.9e-21   74.7   0.0   1   1   1.1e-24   7.8e-21   73.8   0.0     1    85    11    97    11    97 0.89 Carbohydrate-binding module 48 (Isoamylase N-terminal domain)
Alpha-amylase        PF00128.19   316 seq1466_BIOID38941   -            657   2.1e-19   69.9   0.0   1   1   2.5e-20   1.7e-16   60.3   0.0    10   312   185   522   183   527 0.73 Alpha amylase, catalytic domain
tRNA-synt_2b         PF00587.20   173 seq1470_BIOID38941   -            430   2.9e-38  131.0   0.0   1   1   6.1e-42   4.2e-38  130.5   0.0     2   172   173   349   172   350 0.96 tRNA synthetase class II core domain (G, H, P, S and T)
Seryl_tRNA_N         PF02403.17   108 seq1470_BIOID38941   -            430   4.2e-34  116.6   3.5   1   1     1e-37   6.8e-34  116.0   2.4     1   108     1   107     1   107 0.99 Seryl-tRNA synthetase N-terminal domain
TrwC                 PF08751.6    297 seq1474_BIOID38941   -           1763   7.2e-87  291.4   0.6   1   1   1.6e-90   7.2e-87  291.4   0.4     2   296    14   294    13   295 0.97 TrwC relaxase
TraI                 PF07057.6    126 seq1474_BIOID38941   -           1763     9e-60  200.0   0.0   1   1   5.6e-63   2.5e-59  198.6   0.0     1   126  1441  1567  1441  1567 0.98 DNA helicase TraI
AAA_30               PF13604.1    196 seq1474_BIOID38941   -           1763   4.3e-42  143.8  15.5   1   1   1.4e-43   6.4e-40  136.7   1.3     1   186   975  1163   975  1169 0.93 AAA domain
SopA                 PF13981.1    135 seq1475_BIOID38941   -            442   4.2e-30  104.4   5.9   1   1   2.7e-33   9.2e-30  103.3   4.1     3   135   209   342   207   342 0.97 SopA-like central domain
Pentapeptide_4       PF13599.1     78 seq1475_BIOID38941   -            442   5.4e-17   61.2  18.0   1   1   1.6e-16   5.6e-13   48.3   4.0     6    78    90   165    85   169 0.92 Pentapeptide repeats (9 copies)
Sigma54_activat      PF00158.21   168 seq1476_BIOID38941   -            489   4.7e-71  237.5   0.0   1   1   2.7e-74   7.4e-71  236.9   0.0     1   167   160   326   160   327 0.99 Sigma-54 interaction domain
Response_reg         PF00072.19   112 seq1476_BIOID38941   -            489   1.3e-32  111.9   0.0   1   1     1e-35   2.9e-32  110.8   0.0     1   111    26   135    26   136 0.97 Response regulator receiver domain
HTH_8                PF02954.14    42 seq1476_BIOID38941   -            489   2.2e-15   55.8   3.9   1   1   1.7e-18   4.5e-15   54.7   1.0     3    42   447   486   445   486 0.96 Bacterial regulatory protein, Fis family
AAA_5                PF07728.9    139 seq1476_BIOID38941   -            489   3.1e-08   33.3   0.0   1   1   2.5e-11   6.9e-08   32.2   0.0     2   125   184   304   183   321 0.86 AAA domain (dynein-related subfamily)
AAA_2                PF07724.9    171 seq1476_BIOID38941   -            489   2.7e-05   24.0   0.0   1   1   1.8e-08     5e-05   23.1   0.0     2   125   180   299   179   336 0.79 AAA domain (Cdc48 subfamily)
SDH_alpha            PF03313.10   283 seq1477_BIOID38941   -            455  1.2e-102  342.6  11.1   1   1  2.3e-106  1.6e-102  342.2   7.7     2   282   183   449   182   450 0.96 Serine dehydratase alpha chain
SDH_beta             PF03315.10   158 seq1477_BIOID38941   -            455     1e-55  188.0   0.1   1   1   3.7e-59   2.6e-55  186.7   0.0     1   157     3   158     3   159 0.96 Serine dehydratase beta chain
PRD                  PF00874.15    90 seq1478_BIOID38941   -            278     1e-46  156.8   2.2   1   2   2.2e-29   1.5e-25   88.9   0.0     2    90    78   164    77   164 0.97 PRD domain
PRD                  PF00874.15    90 seq1478_BIOID38941   -            278     1e-46  156.8   2.2   2   2   1.8e-22   1.2e-18   66.8   0.9     1    89   181   273   181   274 0.96 PRD domain
CAT_RBD              PF03123.10    59 seq1478_BIOID38941   -            278   3.9e-25   87.1   0.8   1   1   1.1e-28   7.4e-25   86.3   0.6     1    57     3    59     3    61 0.96 CAT RNA binding domain
ABC2_membrane_3      PF12698.2    344 seq1480_BIOID38941   -            375   1.7e-33  115.9  13.1   1   1   6.2e-37   2.1e-33  115.6   9.1    12   343    28   365    24   366 0.81 ABC-2 family transporter protein
ABC2_membrane        PF01061.19   209 seq1480_BIOID38941   -            375   6.5e-28   97.2  13.4   1   1   1.9e-31   6.5e-28   97.2   9.3    25   209   139   337   118   337 0.83 ABC-2 type transporter
ABC2_membrane_2      PF12679.2    277 seq1480_BIOID38941   -            375   1.8e-16   59.7   9.4   1   1     7e-20   2.4e-16   59.3   6.5     5   274    13   369     9   370 0.78 ABC-2 family transporter protein
ABC2_membrane_4      PF12730.2    232 seq1480_BIOID38941   -            375   8.4e-11   41.3  10.3   1   1   3.5e-14   1.2e-10   40.8   7.1     4   231    16   361    13   365 0.65 ABC-2 family transporter protein
Aminotran_1_2        PF00155.16   363 seq1481_BIOID38941   -            386   7.9e-58  196.0   0.0   1   1   2.6e-61     9e-58  195.8   0.0     3   363    32   383    30   383 0.94 Aminotransferase class I and II
Cys_Met_Meta_PP      PF01053.15   386 seq1481_BIOID38941   -            386   4.9e-08   31.5   0.0   1   1   2.5e-11   8.4e-08   30.7   0.0    75   180    96   205    63   212 0.85 Cys/Met metabolism PLP-dependent enzyme
DegT_DnrJ_EryC1      PF01041.12   363 seq1481_BIOID38941   -            386   1.4e-05   24.2   0.0   1   1   9.6e-09   3.3e-05   23.0   0.0    46   146    97   202    86   204 0.88 DegT/DnrJ/EryC1/StrS aminotransferase family
Aminotran_5          PF00266.14   371 seq1481_BIOID38941   -            386   3.1e-05   22.7   0.0   1   1   1.3e-08   4.5e-05   22.2   0.0    46   165    74   189    48   236 0.80 Aminotransferase class-V
OmpA                 PF00691.15    97 seq1484_BIOID38941   -            173   1.1e-19   70.5   0.0   1   1   1.4e-23     2e-19   69.6   0.0     1    97    72   167    72   167 0.95 OmpA family
Zip                  PF02535.17   319 seq1488_BIOID38941   -            265   2.2e-32  112.2  21.1   1   1   4.2e-31   5.7e-27   94.4   3.7   150   317    94   254    89   256 0.96 ZIP Zinc transporter
DUF2593              PF10767.4    144 seq1489_BIOID38941   -            162   7.6e-72  239.5   6.3   1   1   6.3e-76   8.7e-72  239.4   4.3     2   144    20   162    19   162 0.99 Protein of unknown function (DUF2593)
DUF1391              PF07151.7     49 seq1490_BIOID38941   -             50   7.8e-36  121.2   0.8   1   1   6.1e-40   8.3e-36  121.1   0.6     1    48     2    49     2    50 0.97 Protein of unknown function (DUF1391)
GD_AH_C              PF04295.8    397 seq1492_BIOID38941   -            523  1.6e-147  491.2   0.1   1   1  2.7e-151  1.8e-147  491.0   0.0     2   396   117   522   116   523 0.97 D-galactarate dehydratase / Altronate hydrolase, C terminus
SAF                  PF08666.7     63 seq1492_BIOID38941   -            523   5.1e-14   52.3   1.0   1   1   2.3e-17   1.6e-13   50.7   0.2     1    62    22    91    22    92 0.98 SAF domain
TonB_dep_Rec         PF00593.19   276 seq1493_BIOID38941   -            628   1.4e-30  107.0  21.3   1   1     2e-34   1.4e-30  107.0  14.8     1   276   404   627   404   627 0.90 TonB dependent receptor
Plug                 PF07715.10   108 seq1493_BIOID38941   -            628   6.4e-30  103.5   1.5   1   1   9.4e-34   6.4e-30  103.5   1.0     4   108    55   160    52   160 0.97 TonB-dependent Receptor Plug Domain
Peptidase_M20        PF01546.23   171 seq1494_BIOID38941   -            485   7.1e-22   77.6   0.1   1   1   1.4e-25   9.6e-22   77.2   0.1     1   171    72   481    72   481 0.94 Peptidase family M20/M25/M40
M20_dimer            PF07687.9    109 seq1494_BIOID38941   -            485   4.9e-09   35.7   0.0   1   1   2.9e-11     2e-07   30.6   0.0    12   107   207   293   200   295 0.85 Peptidase dimerisation domain
Fer4_5               PF12801.2     48 seq1496_BIOID38941   -            357     4e-21   74.4   6.6   1   2   2.7e-17   7.4e-14   51.1   0.3     2    47    97   142    96   143 0.93 4Fe-4S binding domain
Fer4_5               PF12801.2     48 seq1496_BIOID38941   -            357     4e-21   74.4   6.6   2   2   5.7e-12   1.6e-08   34.1   0.7     2    48   201   247   200   247 0.83 4Fe-4S binding domain
Fer4_10              PF13237.1     52 seq1496_BIOID38941   -            357   9.7e-07   28.3  14.3   1   1   3.5e-10   9.7e-07   28.3   9.9     2    52   244   289   243   289 0.94 4Fe-4S dicluster domain
TPR_6                PF13174.1     33 seq1499_BIOID38941   -            263   1.8e-22   78.0   1.7   1   3   2.8e-07   0.00047   20.3   0.0     4    33   146   176   145   176 0.86 Tetratricopeptide repeat
TPR_6                PF13174.1     33 seq1499_BIOID38941   -            263   1.8e-22   78.0   1.7   2   3   2.2e-08   3.8e-05   23.7   0.1     3    33   183   213   181   213 0.95 Tetratricopeptide repeat
TPR_6                PF13174.1     33 seq1499_BIOID38941   -            263   1.8e-22   78.0   1.7   3   3   7.2e-11   1.2e-07   31.5   0.0     1    33   218   250   218   250 0.96 Tetratricopeptide repeat
TPR_16               PF13432.1     65 seq1499_BIOID38941   -            263   6.3e-12   45.7   0.0   1   1   1.6e-09   2.7e-06   27.7   0.0     2    65   147   214   146   214 0.92 Tetratricopeptide repeat
TPR_2                PF07719.12    34 seq1499_BIOID38941   -            263   1.1e-09   37.3   0.2   1   2   2.1e-06    0.0035   17.0   0.1     2    33   181   212   180   213 0.93 Tetratricopeptide repeat
TPR_2                PF07719.12    34 seq1499_BIOID38941   -            263   1.1e-09   37.3   0.2   2   2   5.3e-06    0.0091   15.7   0.0     1    33   217   249   217   250 0.95 Tetratricopeptide repeat
TPR_8                PF13181.1     34 seq1499_BIOID38941   -            263   2.9e-06   26.5   0.9   1   2   0.00027      0.46   10.2   0.2     2    29   181   208   180   213 0.89 Tetratricopeptide repeat
TPR_8                PF13181.1     34 seq1499_BIOID38941   -            263   2.9e-06   26.5   0.9   2   2   2.7e-05     0.046   13.3   0.0     5    29   221   245   217   250 0.85 Tetratricopeptide repeat
SHMT                 PF00464.14   399 seq1501_BIOID38941   -            419  2.2e-192  638.7   0.3   1   1  7.3e-196  2.5e-192  638.4   0.2     1   399    10   388    10   388 0.99 Serine hydroxymethyltransferase
Aminotran_1_2        PF00155.16   363 seq1501_BIOID38941   -            419   1.2e-10   40.7   0.0   1   1     5e-14   1.7e-10   40.2   0.0    55   350    86   370    35   380 0.69 Aminotransferase class I and II
Beta_elim_lyase      PF01212.16   290 seq1501_BIOID38941   -            419   1.5e-06   27.4   0.0   1   1   8.8e-10     3e-06   26.4   0.0    35   166    81   204    51   244 0.79 Beta-eliminating lyase
Aminotran_5          PF00266.14   371 seq1501_BIOID38941   -            419   8.5e-06   24.6   0.0   1   1   3.6e-09   1.2e-05   24.0   0.0    50   207    82   238    40   263 0.73 Aminotransferase class-V
PTS_EIIA_1           PF00358.15   133 seq1503_BIOID38941   -            650   2.8e-52  175.6   0.3   1   1     1e-55   4.7e-52  174.9   0.2     4   132   502   630   499   631 0.98 phosphoenolpyruvate-dependent sugar phosphotransferase system, EIIA 1
PTS_EIIC             PF02378.13   321 seq1503_BIOID38941   -            650   5.1e-29  101.0  27.9   1   1   1.1e-32   5.1e-29  101.0  19.4     2   319   131   413   130   416 0.81 Phosphotransferase system, EIIC
PTS_EIIB             PF00367.15    35 seq1503_BIOID38941   -            650   4.6e-16   57.6   0.1   1   1   1.7e-19   7.8e-16   56.9   0.0     1    34    30    63    30    64 0.97 phosphotransferase system, EIIB
AA_permease          PF00324.16   479 seq1504_BIOID38941   -            457  4.2e-103  345.1  48.2   1   1  7.3e-107    5e-103  344.8  33.4     1   474    15   451    15   455 0.96 Amino acid permease
AA_permease_2        PF13520.1    426 seq1504_BIOID38941   -            457   1.1e-47  162.4  56.6   1   1   1.8e-51   1.2e-47  162.2  39.2     2   425    12   442    11   445 0.88 Amino acid permease
RPAP2_Rtr1           PF04181.8     79 seq1509_BIOID38941   -             58   9.5e-05   22.3   2.3   1   1   2.1e-08   0.00014   21.7   1.6    22    71     8    53     3    57 0.76 Rtr1/RPAP2 family
Aldedh               PF00171.17   462 seq1510_BIOID38941   -            681   9.6e-59  198.7   0.3   1   1   1.7e-62   1.2e-58  198.5   0.2    30   461    40   498    12   499 0.82 Aldehyde dehydrogenase family
MaoC_dehydratas      PF01575.14   123 seq1510_BIOID38941   -            681   1.9e-30  104.6   0.0   1   1   6.2e-34   4.2e-30  103.5   0.0     7   119   537   648   532   652 0.92 MaoC like domain
Molybdopterin        PF00384.17   432 seq1513_BIOID38941   -            814  9.8e-114  380.3   0.0   1   1  2.6e-117  1.2e-113  380.0   0.0     1   432   119   576   119   576 0.96 Molybdopterin oxidoreductase
Molydop_binding      PF01568.16   109 seq1513_BIOID38941   -            814   3.2e-29  100.7   0.0   1   1   1.7e-32   7.7e-29   99.5   0.0     1   107   695   806   695   808 0.97 Molydopterin dinucleotide binding domain
Molybdop_Fe4S4       PF04879.11    55 seq1513_BIOID38941   -            814   8.6e-18   63.7   0.9   1   1   3.4e-21   1.5e-17   62.9   0.6     1    55    56   116    56   116 0.98 Molybdopterin oxidoreductase Fe4S4 domain
Metallophos          PF00149.23   201 seq1514_BIOID38941   -            218   2.6e-16   59.5   3.8   1   1   1.1e-19   7.5e-16   58.0   2.7     2   197    16   187    15   191 0.83 Calcineurin-like phosphoesterase
Metallophos_2        PF12850.2    156 seq1514_BIOID38941   -            218   4.9e-07   29.5   0.0   1   1   1.2e-10   8.3e-07   28.8   0.0     3   137    17   207    16   213 0.62 Calcineurin-like phosphoesterase superfamily domain
DUF3053              PF11254.3    229 seq1517_BIOID38941   -            276   9.1e-98  325.9   2.4   1   1  7.7e-102   1.1e-97  325.7   1.7     1   228    48   274    48   275 0.99 Protein of unknown function (DUF3053)
5_3_exonuc_N         PF02739.11   169 seq1519_BIOID38941   -            281   3.7e-25   88.1   0.0   1   1   8.1e-29   5.5e-25   87.5   0.0    35   149    56   172    35   188 0.90 5'-3' exonuclease, N-terminal resolvase-like domain
5_3_exonuc           PF01367.15   101 seq1519_BIOID38941   -            281   1.2e-23   83.1   0.0   1   1   2.7e-27   1.8e-23   82.5   0.0     1    91   190   279   190   281 0.97 5'-3' exonuclease, C-terminal SAM fold
Chor_lyase           PF04345.8    168 seq1520_BIOID38941   -            165   5.8e-31  107.0   0.0   1   1     5e-35   6.8e-31  106.8   0.0    13   163    18   165    11   165 0.90 Chorismate lyase
Nol1_Nop2_Fmu        PF01189.12   283 seq1521_BIOID38941   -            481  9.5e-111  369.5   0.0   1   2   2.7e-31   7.4e-28   97.6   0.0    12   177    42   210    31   211 0.88 NOL1/NOP2/sun family
Nol1_Nop2_Fmu        PF01189.12   283 seq1521_BIOID38941   -            481  9.5e-111  369.5   0.0   2   2   2.7e-86   7.5e-83  278.0   0.0     9   282   201   480   201   481 0.99 NOL1/NOP2/sun family
Nol1_Nop2_Fmu_2      PF13636.1    102 seq1521_BIOID38941   -            481   6.7e-23   80.5   0.0   1   1   4.3e-26   1.2e-22   79.8   0.0     3   102   368   470   366   470 0.91 pre-rRNA processing and ribosome biogenesis
Methyltransf_26      PF13659.1    117 seq1521_BIOID38941   -            481   2.9e-07   30.3   0.1   1   1   3.1e-10   8.4e-07   28.9   0.1     2   116   121   249   120   250 0.87 Methyltransferase domain
Methyltransf_18      PF12847.2    112 seq1521_BIOID38941   -            481   5.6e-07   30.0   0.0   1   1   3.8e-10     1e-06   29.1   0.0     3   112   121   249   119   249 0.87 Methyltransferase domain
NTP_transferase      PF00483.18   248 seq1522_BIOID38941   -            443   2.2e-70  236.6   0.0   1   1     4e-74   2.7e-70  236.3   0.0     2   246    34   303    33   305 0.97 Nucleotidyl transferase
NTP_transf_3         PF12804.2    179 seq1522_BIOID38941   -            443   5.5e-07   29.8   0.0   1   1   1.3e-10   8.8e-07   29.1   0.0     1   121    34   178    34   246 0.79 MobA-like NTP transferase domain
HicB                 PF05534.7     51 seq1524_BIOID38941   -            119   1.4e-19   69.2   0.0   1   1   1.6e-23   2.2e-19   68.6   0.0     1    51    60   112    60   112 0.99 HicB family
Transaldolase        PF00923.14   287 seq1525_BIOID38941   -            338    3e-104  348.0   0.3   1   1  2.5e-108  3.5e-104  347.8   0.2     1   287    35   334    35   334 0.95 Transaldolase
Exonuc_VIII          PF06630.6    182 seq1528_BIOID38941   -            883   5.5e-72  240.8   0.2   1   1   1.5e-75     1e-71  239.9   0.1     1   182     1   182     1   182 0.94 Enterobacterial exodeoxyribonuclease VIII
DUF3799              PF12684.2    237 seq1528_BIOID38941   -            883   1.7e-06   27.4   0.0   1   1   5.3e-10   3.6e-06   26.3   0.0     3   226   631   867   630   869 0.81 PDDEXK-like domain of unknown function (DUF3799)
UbiA                 PF01040.13   257 seq1532_BIOID38941   -            290   8.5e-41  139.7  25.0   1   1   7.6e-45     1e-40  139.4  17.3     2   256    26   277    25   283 0.85 UbiA prenyltransferase family
PPC                  PF04151.10    70 seq1534_BIOID38941   -            133   2.3e-07   31.5   1.0   1   1   2.5e-11   3.4e-07   31.0   0.3     1    68    48   111    48   113 0.85 Bacterial pre-peptidase C-terminal domain
MASE1                PF05231.9    299 seq1538_BIOID38941   -            768   1.8e-55  187.9  38.7   1   1   5.8e-59   2.6e-55  187.4  26.8     2   297    55   353    54   355 0.98 MASE1
EAL                  PF00563.15   236 seq1538_BIOID38941   -            768     3e-55  187.1   0.3   1   1   1.1e-58   5.2e-55  186.3   0.2     3   236   533   763   531   763 0.91 EAL domain
Asp_Glu_race         PF01177.17   217 seq1541_BIOID38941   -            285   3.4e-30  105.4   0.1   1   1   3.4e-34   4.7e-30  105.0   0.0     2   215    25   234    24   236 0.86 Asp/Glu/Hydantoin racemase
Toxin_YhaV           PF11663.3    141 seq1543_BIOID38941   -            154   7.4e-60  200.6   0.1   1   1   6.1e-64   8.4e-60  200.4   0.1     2   140    12   152    11   153 0.98 Toxin with endonuclease activity YhaV
Alpha-amylase        PF00128.19   316 seq1544_BIOID38941   -            605   3.2e-80  269.8   0.0   1   1   6.3e-84   4.3e-80  269.3   0.0     1   316   178   494   178   494 0.96 Alpha amylase, catalytic domain
Alpha-amylase_N      PF02903.9    120 seq1544_BIOID38941   -            605   6.4e-09   35.7   0.0   1   1     2e-12   1.4e-08   34.6   0.0     5   108     4   105     1   115 0.82 Alpha amylase, N-terminal ig-like domain
BMFP                 PF04380.8     79 seq1546_BIOID38941   -            108   3.1e-27   94.3   6.0   1   1   2.7e-31   3.7e-27   94.1   4.2     1    78    13    90    13    91 0.98 Membrane fusogenic activity
DUF3304              PF11745.3    118 seq1547_BIOID38941   -            184     1e-20   74.0   0.0   1   1   9.6e-25   1.3e-20   73.6   0.0     5   116    41   145    37   147 0.92 Protein of unknown function (DUF3304)
ACCA                 PF03255.9    145 seq1549_BIOID38941   -            319     6e-65  217.1   0.2   1   1   1.9e-68   8.7e-65  216.5   0.1     2   145     5   151     4   151 0.97 Acetyl co-enzyme A carboxylase carboxyltransferase alpha subunit
Carboxyl_trans       PF01039.17   493 seq1549_BIOID38941   -            319   1.5e-18   66.3   0.1   1   1   4.1e-22   1.9e-18   66.0   0.0   272   473    85   288    58   300 0.84 Carboxyl transferase domain
MdcE                 PF06833.6    234 seq1549_BIOID38941   -            319   6.6e-06   25.3   0.0   1   1     2e-09   9.1e-06   24.9   0.0     5   176    88   262    84   313 0.81 Malonate decarboxylase gamma subunit (MdcE)
MoCF_biosynth        PF00994.19   144 seq1550_BIOID38941   -            195   3.6e-27   94.4   0.0   1   1   3.4e-31   4.7e-27   94.0   0.0     2   137     8   146     7   150 0.87 Probable molybdopterin binding domain
CSD                  PF00313.17    66 seq1552_BIOID38941   -             70   2.3e-22   78.3   0.0   1   1   1.9e-26   2.5e-22   78.2   0.0     1    65     5    69     5    70 0.98 'Cold-shock' DNA-binding domain
Glyco_transf_5       PF08323.6    245 seq1553_BIOID38941   -            477   7.3e-72  241.6   0.2   1   1   8.9e-75     4e-71  239.2   0.0     1   244     2   233     2   234 0.92 Starch synthase catalytic domain
Glycos_transf_1      PF00534.15   172 seq1553_BIOID38941   -            477   2.2e-16   59.6   0.0   1   1   7.9e-20   3.6e-16   58.9   0.0    12   155   289   438   283   448 0.93 Glycosyl transferases group 1
Glyco_trans_4_4      PF13579.1    160 seq1553_BIOID38941   -            477   1.2e-10   41.5   7.7   1   1   1.1e-12   5.2e-09   36.3   3.4     1   144    17   219    17   225 0.58 Glycosyl transferase 4-like domain
Glyco_hydro_1        PF00232.13   455 seq1554_BIOID38941   -            464    1e-151  505.1   0.4   1   1  1.7e-155  1.1e-151  504.9   0.3     3   454     2   459     1   460 0.95 Glycosyl hydrolase family 1
NAD_binding_2        PF03446.10   162 seq1556_BIOID38941   -            302   1.8e-36  125.4   5.8   1   1   1.9e-40   2.6e-36  124.8   4.1     3   161     8   168     6   169 0.95 NAD binding domain of 6-phosphogluconate dehydrogenase
DUF1480              PF07351.8     80 seq1557_BIOID38941   -             78   3.5e-42  142.1   0.0   1   1   2.8e-46   3.8e-42  142.0   0.0     3    79     2    77     1    78 0.98 Protein of unknown function (DUF1480)
Fimbrial             PF00419.15   145 seq1559_BIOID38941   -            183   1.2e-18   67.6   3.1   1   1     1e-22   1.4e-18   67.3   2.1     1   145    30   183    30   183 0.85 Fimbrial protein
YbhQ                 PF11076.3    135 seq1560_BIOID38941   -            136   4.3e-79  262.5  13.2   1   1   3.7e-83   5.1e-79  262.3   9.1     1   134     1   132     1   134 0.98 Putative inner membrane protein YbhQ
DUF1482              PF07358.6     57 seq1562_BIOID38941   -             91     5e-32  109.1   0.1   1   1   4.4e-36     6e-32  108.9   0.1     1    57    29    86    29    86 0.99 Protein of unknown function (DUF1482)
TPR_16               PF13432.1     65 seq1564_BIOID38941   -           1093   7.3e-18   64.6  32.7   1   1   3.3e-10   7.5e-07   29.5   5.2     1    56   499   561   499   562 0.96 Tetratricopeptide repeat
TPR_11               PF13414.1     69 seq1564_BIOID38941   -           1093   5.9e-15   54.5  26.0   1   1   1.4e-10   3.3e-07   29.7   1.3     8    69   749   810   745   810 0.95 TPR repeat
TPR_2                PF07719.12    34 seq1564_BIOID38941   -           1093   2.8e-11   42.2  31.9   1   2     8e-06     0.018   14.7   0.1     3    34   571   602   569   602 0.95 Tetratricopeptide repeat
TPR_2                PF07719.12    34 seq1564_BIOID38941   -           1093   2.8e-11   42.2  31.9   2   2   2.3e-05     0.052   13.3   0.0     3    33   746   776   744   777 0.92 Tetratricopeptide repeat
TPR_1                PF00515.23    34 seq1564_BIOID38941   -           1093   1.3e-10   40.3  21.2   1   1   2.9e-06    0.0066   15.8   0.0     7    28   541   562   537   563 0.93 Tetratricopeptide repeat
Cu_amine_oxid        PF01179.15   414 seq1566_BIOID38941   -            757  1.4e-139  465.3   0.3   1   1  5.1e-143  1.7e-139  465.0   0.2     1   409   335   752   335   757 0.96 Copper amine oxidase, enzyme domain
Cu_amine_oxidN3      PF02728.11   101 seq1566_BIOID38941   -            757   7.1e-29   99.7   0.2   1   1   1.2e-31   4.2e-28   97.2   0.0     2   101   216   317   215   317 0.98 Copper amine oxidase, N3 domain
Cu_amine_oxidN2      PF02727.11    86 seq1566_BIOID38941   -            757   8.8e-27   92.9   1.6   1   1   5.1e-30   1.8e-26   91.9   0.2     1    85   124   209   124   210 0.96 Copper amine oxidase, N2 domain
Cu_amine_oxidN1      PF07833.6     93 seq1566_BIOID38941   -            757   6.7e-13   48.6   0.0   1   1   5.2e-16   1.8e-12   47.3   0.0     5    79    36   110    33   121 0.94 Copper amine oxidase N-terminal domain
MinC_C               PF03775.11   105 seq1567_BIOID38941   -            231   4.4e-40  135.4   0.0   1   1   9.7e-44   6.6e-40  134.8   0.0     1   105   125   230   125   230 0.98 Septum formation inhibitor MinC, C-terminal domain
MinC_N               PF05209.8     99 seq1567_BIOID38941   -            231     4e-35  119.4   0.0   1   1   8.6e-39   5.9e-35  118.8   0.0     1    99     1   104     1   104 0.98 Septum formation inhibitor MinC, N-terminal domain
Fer4_11              PF13247.1     99 seq1571_BIOID38941   -            205   4.6e-32  109.7  10.9   1   1     3e-35   4.6e-32  109.7   7.5     3    97    60   153    58   155 0.97 4Fe-4S dicluster domain
Fer4_7               PF12838.2     52 seq1571_BIOID38941   -            205   3.9e-13   49.4  26.7   1   1   9.8e-11   1.5e-07   31.5   5.9     2    50    99   147    98   157 0.89 4Fe-4S dicluster domain
Fer4_2               PF12797.2     22 seq1571_BIOID38941   -            205   4.1e-13   48.3  31.6   1   1   6.2e-10   9.5e-07   28.2   0.6     2    20     6    24     5    33 0.89 4Fe-4S binding domain
Fer4                 PF00037.22    24 seq1571_BIOID38941   -            205   5.6e-13   47.7  34.4   1   1   7.7e-11   1.2e-07   30.9   3.3     1    23    92   114    92   115 0.94 4Fe-4S binding domain
Fer4_9               PF13187.1     55 seq1571_BIOID38941   -            205   2.7e-12   46.6  26.8   1   1   2.3e-10   3.6e-07   30.2   7.6     2    53    99   148    98   150 0.95 4Fe-4S dicluster domain
Fer4_6               PF12837.2     24 seq1571_BIOID38941   -            205   7.7e-11   41.2  39.9   1   1   2.7e-09   4.2e-06   26.2   3.2     1    23    91   113    91   114 0.95 4Fe-4S binding domain
Fer4_4               PF12800.2     17 seq1571_BIOID38941   -            205   1.9e-08   33.8  35.8   1   3   1.6e-05     0.025   14.7   1.8     1    15    11    25    11    31 0.91 4Fe-4S binding domain
Fer4_4               PF12800.2     17 seq1571_BIOID38941   -            205   1.9e-08   33.8  35.8   2   3   8.3e-05      0.13   12.5   1.9     2    16    65    81    64    85 0.86 4Fe-4S binding domain
Fer4_4               PF12800.2     17 seq1571_BIOID38941   -            205   1.9e-08   33.8  35.8   3   3   2.6e-07    0.0004   20.3   2.0     2    17    97   112    96   112 0.91 4Fe-4S binding domain
Fer4_3               PF12798.2     15 seq1571_BIOID38941   -            205   9.2e-07   28.8  40.4   1   2   8.7e-06     0.013   15.8   4.2     1    15    67    83    67    83 0.98 4Fe-4S binding domain
Fer4_3               PF12798.2     15 seq1571_BIOID38941   -            205   9.2e-07   28.8  40.4   2   2     4e-05     0.061   13.7   1.6     1    13   126   147   126   149 0.94 4Fe-4S binding domain
Usher                PF00577.15   552 seq1573_BIOID38941   -            837  1.9e-177  591.2  31.0   1   1  5.1e-181  2.3e-177  590.9  21.5     3   551   198   749   196   750 0.96 Type VII secretion system (T7SS), usher protein
PapC_N               PF13954.1    146 seq1573_BIOID38941   -            837   8.8e-39  132.2   0.1   1   1   5.1e-42   2.3e-38  130.9   0.1     1   146    37   182    37   182 0.98 PapC N-terminal domain
PapC_C               PF13953.1     68 seq1573_BIOID38941   -            837   3.3e-14   52.1   0.4   1   1   3.6e-16   1.7e-12   46.7   0.0     3    59   762   816   761   823 0.91 PapC C-terminal domain
OKR_DC_1             PF01276.15   417 seq1574_BIOID38941   -            713    2e-194  645.8   0.0   1   1  5.3e-198  2.4e-194  645.5   0.0     1   417   130   545   130   545 1.00 Orn/Lys/Arg decarboxylase, major domain
OKR_DC_1_C           PF03711.10   137 seq1574_BIOID38941   -            713   8.5e-53  177.9   0.0   1   1   4.3e-56   1.9e-52  176.8   0.0     1   135   570   702   570   704 0.99 Orn/Lys/Arg decarboxylase, C-terminal domain
OKR_DC_1_N           PF03709.10   115 seq1574_BIOID38941   -            713   8.4e-27   93.3   0.0   1   1   3.8e-30   1.7e-26   92.4   0.0     1   115    14   124    14   124 0.99 Orn/Lys/Arg decarboxylase, N-terminal domain
DUF1537              PF07005.6    223 seq1575_BIOID38941   -            420   2.3e-62  210.4  15.2   1   1   2.8e-66   3.9e-62  209.7  10.5     1   223   161   380   161   380 0.95 Protein of unknown function, DUF1537
DUF2886              PF11102.3    200 seq1578_BIOID38941   -            214     5e-63  212.1   1.7   1   1   4.1e-67   5.6e-63  212.0   1.1     1   200    13   210    13   210 0.99 Protein of unknown function (DUF2886)
Tagatose_6_P_K       PF08013.6    424 seq1583_BIOID38941   -            426  1.6e-208  692.2   0.0   1   1  1.3e-212  1.8e-208  692.0   0.0     1   423     1   424     1   425 1.00 Tagatose 6 phosphate kinase
Molybdopterin        PF00384.17   432 seq1586_BIOID38941   -            777  1.4e-112  376.5   0.0   1   1  2.5e-116  1.7e-112  376.2   0.0     1   432    56   517    56   517 0.98 Molybdopterin oxidoreductase
Molydop_binding      PF01568.16   109 seq1586_BIOID38941   -            777   1.9e-23   82.2   0.0   1   1   7.8e-27   5.3e-23   80.7   0.0     2    95   637   740   636   754 0.92 Molydopterin dinucleotide binding domain
CbiA                 PF01656.18   195 seq1588_BIOID38941   -            270   1.1e-28   99.8   0.4   1   1   5.3e-32   1.5e-28   99.4   0.3     1   193     5   217     5   219 0.81 CobQ/CobB/MinD/ParA nucleotide binding domain
AAA_31               PF13614.1    157 seq1588_BIOID38941   -            270   6.9e-18   64.9   0.0   1   1   3.4e-21   9.4e-18   64.5   0.0     1   156     3   151     3   152 0.92 AAA domain
ArsA_ATPase          PF02374.10   305 seq1588_BIOID38941   -            270   6.5e-10   38.4   2.9   1   1   2.9e-13     8e-10   38.1   1.5     3    38     5    40     2    46 0.91 Anion-transporting ATPase
MipZ                 PF09140.6    261 seq1588_BIOID38941   -            270   2.8e-08   33.0   0.6   1   1   2.1e-11   5.7e-08   32.0   0.4     1   127     3   142     3   166 0.69 ATPase MipZ
DmsC                 PF04976.7    276 seq1590_BIOID38941   -            308  1.7e-116  388.1  23.0   1   1  1.5e-120    2e-116  387.9  15.9     1   276    22   298    22   298 1.00 DMSO reductase anchor subunit (DmsC)
Phosphorylase        PF00343.15   713 seq1592_BIOID38941   -            815         0 1233.0   0.3   1   1         0         0 1232.8   0.2     1   713   101   812   101   812 1.00 Carbohydrate phosphorylase
Cupin_6              PF12852.2    186 seq1593_BIOID38941   -            284   1.8e-26   92.7   0.5   1   1   1.2e-29   5.6e-26   91.1   0.4     1   186     2   162     2   162 0.93 Cupin
HTH_18               PF12833.2     81 seq1593_BIOID38941   -            284   1.5e-20   72.9   0.2   1   1   2.3e-23     1e-19   70.2   0.1     1    81   199   278   199   278 0.97 Helix-turn-helix domain
HTH_AraC             PF00165.18    42 seq1593_BIOID38941   -            284   2.6e-15   55.5   0.0   1   2   1.1e-08   4.9e-05   22.9   0.0     7    41   192   226   188   227 0.94 Bacterial regulatory helix-turn-helix proteins, AraC family
HTH_AraC             PF00165.18    42 seq1593_BIOID38941   -            284   2.6e-15   55.5   0.0   2   2   4.5e-11   2.1e-07   30.4   0.0    13    41   247   276   238   277 0.92 Bacterial regulatory helix-turn-helix proteins, AraC family
LamB                 PF02264.10   398 seq1594_BIOID38941   -            538  1.5e-152  508.2  22.1   1   1  2.9e-156    2e-152  507.7  15.3     1   398   127   538   127   538 0.98 LamB porin
Sugarporin_N         PF11471.3     60 seq1594_BIOID38941   -            538   4.9e-17   61.2   5.4   1   1   1.2e-20   8.4e-17   60.4   3.7     4    59     3    59     1    60 0.91 Maltoporin periplasmic N-terminal extension
RecT                 PF03837.9    199 seq1595_BIOID38941   -            279   2.4e-53  180.2   0.0   1   1   2.2e-57     3e-53  179.9   0.0     1   190    55   255    55   265 0.91 RecT family
MMR_HSR1             PF01926.18   114 seq1596_BIOID38941   -            210   5.6e-18   64.8   0.0   1   1   2.1e-21   7.3e-18   64.5   0.0     1   114    28   146    28   165 0.86 50S ribosome-binding GTPase
FeoB_N               PF02421.13   189 seq1596_BIOID38941   -            210   4.6e-06   25.8   0.1   1   1   2.5e-09   8.4e-06   25.0   0.1     1   163    27   200    27   208 0.72 Ferrous iron transport protein B
Caps_synth_GfcC      PF06251.6    229 seq1597_BIOID38941   -            248   7.2e-82  273.8   0.2   1   1     6e-86   8.2e-82  273.6   0.1     1   228    21   247    21   248 0.99 Capsule biosynthesis GfcC
S-AdoMet_synt_C      PF02773.11   138 seq1598_BIOID38941   -            384   3.7e-76  253.3   0.0   1   1   1.2e-79   5.6e-76  252.7   0.0     1   138   233   370   233   370 1.00 S-adenosylmethionine synthetase, C-terminal domain
S-AdoMet_synt_M      PF02772.11   120 seq1598_BIOID38941   -            384   5.5e-51  171.4   0.0   1   1   3.7e-54   1.7e-50  169.8   0.0     2   120   114   231   113   231 0.99 S-adenosylmethionine synthetase, central domain
S-AdoMet_synt_N      PF00438.15   100 seq1598_BIOID38941   -            384     2e-43  146.5   0.1   1   1   8.4e-47   3.8e-43  145.6   0.1     2   100     3   101     2   101 0.99 S-adenosylmethionine synthetase, N-terminal domain
MFS_1                PF07690.11   354 seq1599_BIOID38941   -            438   5.5e-21   74.5  37.6   1   1   8.1e-25   5.5e-21   74.5  26.1     2   342    32   389    30   398 0.77 Major Facilitator Superfamily
Sugar_tr             PF00083.19   451 seq1599_BIOID38941   -            438   2.5e-06   26.2   7.6   1   1   3.7e-10   2.5e-06   26.2   5.3    43   182    52   222     5   246 0.78 Sugar (and other) transporter
Queuosine_synth      PF02547.10   341 seq1603_BIOID38941   -            356  2.2e-144  480.2   0.0   1   1  1.8e-148  2.5e-144  480.1   0.0     2   341     3   344     2   344 0.96 Queuosine biosynthesis protein
MinE                 PF03776.9     70 seq1604_BIOID38941   -             88   3.3e-28   96.8   0.8   1   1   2.8e-32   3.8e-28   96.6   0.6     1    70    14    83    14    83 0.94 Septum formation topological specificity factor MinE
Aldolase_II          PF00596.16   183 seq1607_BIOID38941   -            212   3.4e-44  150.5   0.0   1   1   2.8e-48   3.9e-44  150.3   0.0     2   181    14   190    13   192 0.93 Class II Aldolase and Adducin N-terminal domain
TraX                 PF05857.6    219 seq1608_BIOID38941   -            248     8e-53  179.2  10.8   1   1   6.6e-57   9.1e-53  179.0   7.5     2   218    32   247    31   248 0.96 TraX protein
DUF940               PF06082.6    658 seq1609_BIOID38941   -            698    4e-257  854.9  10.5   1   1  3.3e-261  4.5e-257  854.7   7.3     2   657    33   691    32   692 0.96 Bacterial putative lipoprotein (DUF940)
PTSIIB_sorb          PF03830.10   151 seq1610_BIOID38941   -            169   5.9e-55  185.1   0.3   1   1   4.9e-59   6.7e-55  184.9   0.2     1   149    15   162    15   164 0.99 PTS system sorbose subfamily IIB component
DUF1187              PF06688.6     61 seq1611_BIOID38941   -             86   1.2e-38  130.8   2.8   1   1   1.1e-42   1.6e-38  130.5   1.9     1    61    26    86    26    86 0.99 Protein of unknown function (DUF1187)
AhpC-TSA             PF00578.16   124 seq1614_BIOID38941   -            187   1.5e-33  114.9   0.1   1   1   4.3e-37     2e-33  114.6   0.1     4   123     7   133     4   134 0.94 AhpC/TSA family
Redoxin              PF08534.5    146 seq1614_BIOID38941   -            187   1.8e-13   50.1   0.0   1   1   4.7e-17   2.2e-13   49.9   0.0    15   140    18   146     4   152 0.84 Redoxin
1-cysPrx_C           PF10417.4     40 seq1614_BIOID38941   -            187   1.6e-06   27.4   0.1   1   1   6.5e-10     3e-06   26.6   0.1     1    31   154   182   154   186 0.88 C-terminal domain of 1-Cys peroxiredoxin
HSP70                PF00012.15   602 seq1618_BIOID38941   -            638  4.8e-270  896.5  15.9   1   1  4.1e-274  5.7e-270  896.3  11.0     1   600     4   602     4   604 0.99 Hsp70 protein
CCG                  PF02754.11    85 seq1619_BIOID38941   -            239     2e-29  101.3   0.1   1   2   2.2e-17   3.1e-13   49.4   0.0     1    84     3    84     3    85 0.95 Cysteine-rich domain
CCG                  PF02754.11    85 seq1619_BIOID38941   -            239     2e-29  101.3   0.1   2   2   1.3e-17   1.8e-13   50.1   0.0     2    84   133   216   132   217 0.92 Cysteine-rich domain
AP_endonuc_2         PF01261.19   211 seq1620_BIOID38941   -            258   1.5e-31  109.2   1.7   1   1   1.3e-35   1.8e-31  109.0   1.2     1   211    21   219    21   219 0.95 Xylose isomerase-like TIM barrel
DUF1233              PF06806.7     72 seq1621_BIOID38941   -             71   3.3e-28   96.9   0.1   1   1   2.8e-32   3.8e-28   96.7   0.1     4    67     5    69     3    71 0.97 Putative excisionase (DUF1233)
EII-Sor              PF03609.9    237 seq1623_BIOID38941   -            259   1.2e-79  266.8  26.2   1   1   9.9e-84   1.3e-79  266.6  18.2     1   236     1   236     1   237 1.00 PTS system sorbose-specific iic component
Glyoxalase           PF00903.20   128 seq1626_BIOID38941   -            129   7.8e-23   80.7   0.0   1   1   1.9e-26   8.7e-23   80.5   0.0     2   128     7   126     6   126 0.97 Glyoxalase/Bleomycin resistance protein/Dioxygenase superfamily
Glyoxalase_2         PF12681.2    108 seq1626_BIOID38941   -            129   3.8e-18   65.9   0.0   1   1   9.7e-22   4.4e-18   65.7   0.0     1   108    12   127    12   127 0.79 Glyoxalase-like domain
Glyoxalase_4         PF13669.1    110 seq1626_BIOID38941   -            129   2.6e-13   49.8   0.0   1   1   6.9e-17   3.2e-13   49.5   0.0     1    96     8   102     8   115 0.85 Glyoxalase/Bleomycin resistance protein/Dioxygenase superfamily
DUF3596              PF12167.3     88 seq1627_BIOID38941   -            411     7e-28   95.9   0.0   1   1   3.1e-31   2.1e-27   94.3   0.0     1    87     5    91     5    92 0.96 Domain of unknown function (DUF3596)
Phage_integrase      PF00589.17   173 seq1627_BIOID38941   -            411   8.6e-23   80.7   0.0   1   1     3e-26   2.1e-22   79.5   0.0     4   166   203   391   201   397 0.83 Phage integrase family
Esterase             PF00756.15   251 seq1628_BIOID38941   -            398     5e-19   68.5   0.0   1   1   3.4e-22   2.3e-18   66.4   0.0     1   153   159   318   159   396 0.78 Putative esterase
CBM_48               PF02922.13    85 seq1628_BIOID38941   -            398   5.4e-12   45.4   0.1   1   1   1.6e-15   1.1e-11   44.5   0.1     7    74    53   113    47   133 0.84 Carbohydrate-binding module 48 (Isoamylase N-terminal domain)
Fucose_iso_N1        PF07881.7    171 seq1629_BIOID38941   -            591   1.7e-87  291.1   0.0   1   1   6.2e-91   2.8e-87  290.4   0.0     3   171     6   174     4   174 0.99 L-fucose isomerase, first N-terminal domain
Fucose_iso_N2        PF07882.7    181 seq1629_BIOID38941   -            591   1.2e-80  269.3   1.1   1   1   4.1e-84   1.9e-80  268.7   0.7     1   181   175   355   175   355 0.99 L-fucose isomerase, second N-terminal domain
Fucose_iso_C         PF02952.12   142 seq1629_BIOID38941   -            591   1.3e-54  183.4   0.0   1   1   4.6e-58   2.1e-54  182.7   0.0     2   142   385   554   384   554 0.94 L-fucose isomerase, C-terminal domain
ProQ                 PF04352.8    115 seq1630_BIOID38941   -            186   1.4e-30  105.1   2.4   1   1   3.3e-33   2.3e-29  101.2   0.0     6   113    73   180    68   181 0.96 ProQ/FINO family
FinO_N               PF12602.3     72 seq1630_BIOID38941   -            186   2.3e-26   91.7  12.5   1   1   6.6e-30   4.5e-26   90.8   8.7     1    72     1    62     1    62 0.99 Fertility inhibition protein N terminal
LexA_DNA_bind        PF01726.11    65 seq1631_BIOID38941   -            202   6.6e-32  108.7   0.1   1   1   1.5e-35   1.1e-31  108.1   0.1     1    65     1    65     1    65 0.99 LexA DNA binding domain
Peptidase_S24        PF00717.18    70 seq1631_BIOID38941   -            202   8.9e-17   60.3   0.8   1   1   1.9e-20   1.3e-16   59.8   0.5     1    68   114   180   114   182 0.96 Peptidase S24-like
TGT                  PF01702.13   238 seq1633_BIOID38941   -            375  2.9e-105  350.7   0.0   1   1  2.5e-109  3.5e-105  350.4   0.0     1   237   125   362   125   363 0.99 Queuine tRNA-ribosyltransferase
Sugar_tr             PF00083.19   451 seq1635_BIOID38941   -            464  3.2e-138  460.9  29.0   1   1    8e-142  3.6e-138  460.7  20.1     1   449    18   449    18   451 0.97 Sugar (and other) transporter
MFS_1                PF07690.11   354 seq1635_BIOID38941   -            464   5.7e-42  143.6  43.8   1   2     9e-34   4.1e-30  104.6  13.1     2   241    23   284    22   287 0.82 Major Facilitator Superfamily
MFS_1                PF07690.11   354 seq1635_BIOID38941   -            464   5.7e-42  143.6  43.8   2   2   1.5e-16   6.7e-13   48.0  13.2     3   186   258   449   256   460 0.85 Major Facilitator Superfamily
PK                   PF00224.16   348 seq1636_BIOID38941   -            542  3.9e-150  499.1   9.5   1   1  7.1e-154  4.9e-150  498.8   6.6     1   345    73   414    73   417 0.98 Pyruvate kinase, barrel domain
PK_C                 PF02887.11   117 seq1636_BIOID38941   -            542   6.9e-28   96.4   3.0   1   1   1.3e-31   8.9e-28   96.0   0.6     1   116   427   540   427   541 0.97 Pyruvate kinase, alpha/beta domain
MFS_1                PF07690.11   354 seq1637_BIOID38941   -            382   5.7e-28   97.5  53.1   1   2   9.3e-18   6.3e-14   51.3  20.9     2   233    12   226    11   227 0.79 Major Facilitator Superfamily
MFS_1                PF07690.11   354 seq1637_BIOID38941   -            382   5.7e-28   97.5  53.1   2   2   1.1e-17   7.4e-14   51.1  13.6     6   174   210   371   205   381 0.89 Major Facilitator Superfamily
Sugar_tr             PF00083.19   451 seq1637_BIOID38941   -            382     2e-07   29.8  17.4   1   1   2.9e-11     2e-07   29.8  12.0    44   176    39   167    16   184 0.85 Sugar (and other) transporter
Pyr_redox_2          PF07992.9    200 seq1638_BIOID38941   -            531   1.5e-32  113.0   0.0   1   1   2.4e-34   4.7e-31  108.1   0.0     1   199   224   503   224   504 0.91 Pyridine nucleotide-disulphide oxidoreductase
Pyr_redox            PF00070.22    80 seq1638_BIOID38941   -            531   1.9e-14   53.6   7.3   1   1   1.4e-17   2.7e-14   53.2   0.3     1    75   367   437   367   442 0.93 Pyridine nucleotide-disulphide oxidoreductase
Pyr_redox_3          PF13738.1    203 seq1638_BIOID38941   -            531   3.9e-11   43.2   1.9   1   1   7.1e-13   1.4e-09   38.2   0.6    15   196   216   394   213   400 0.80 Pyridine nucleotide-disulphide oxidoreductase
Thioredoxin_3        PF13192.1     76 seq1638_BIOID38941   -            531   2.5e-08   33.4   0.0   1   1   3.9e-11   7.6e-08   31.9   0.0     4    74   132   205   129   207 0.82 Thioredoxin domain
Pili_assembly_N      PF00345.15   122 seq1639_BIOID38941   -            252   1.2e-35  121.8   1.7   1   1     3e-39   2.1e-35  121.0   1.2     2   121    30   147    29   148 0.90 Gram-negative pili assembly chaperone, N-terminal domain
Pili_assembly_C      PF02753.12    68 seq1639_BIOID38941   -            252   3.2e-07   29.9   1.1   1   1   7.9e-11   5.4e-07   29.2   0.3     2    64   171   230   170   234 0.84 Gram-negative pili assembly chaperone, C-terminal domain
Frataxin_Cyay        PF01491.11   109 seq1640_BIOID38941   -            106   3.6e-38  129.5   0.2   1   1   2.9e-42     4e-38  129.4   0.1     1   108     1   105     1   106 0.97 Frataxin-like domain
DNA_pol3_theta       PF06440.6     75 seq1641_BIOID38941   -             82   1.8e-38  129.8   0.3   1   1   1.5e-42   2.1e-38  129.6   0.2     3    74     9    80     7    81 0.97 DNA polymerase III, theta subunit
FHIPEP               PF00771.15   658 seq1642_BIOID38941   -            579  8.6e-195  648.7   0.2   1   1  7.3e-199    1e-194  648.5   0.1   100   657     9   571     7   572 0.96 FHIPEP family
ATP_bind_3           PF01171.15   182 seq1644_BIOID38941   -            432   6.3e-59  198.4   0.0   1   1   1.9e-62   8.6e-59  197.9   0.0     1   180    14   191    14   193 0.97 PP-loop family
TilS_C               PF11734.3     74 seq1644_BIOID38941   -            432   3.1e-26   90.2   0.0   1   1   2.4e-29   1.1e-25   88.5   0.0     1    74   356   427   356   427 0.91 TilS substrate C-terminal domain
TilS                 PF09179.6     69 seq1644_BIOID38941   -            432   2.6e-23   81.6   5.2   1   1   2.2e-26     1e-22   79.8   3.6     1    69   241   309   241   309 0.99 TilS substrate binding domain
DUF162               PF02589.10   189 seq1645_BIOID38941   -            475   9.4e-52  175.1   0.1   1   1   8.4e-55   1.3e-51  174.7   0.1     3   189    72   294    70   294 0.99 Uncharacterised ACR, YkgG family COG1556
Fer4_8               PF13183.1     57 seq1645_BIOID38941   -            475   1.2e-11   44.2   2.1   1   1   1.9e-14   2.9e-11   43.1   1.5     2    57   309   376   308   376 0.79 4Fe-4S dicluster domain
DUF3390              PF11870.3     93 seq1645_BIOID38941   -            475   4.5e-10   39.1   0.5   1   1   7.1e-13   1.1e-09   37.9   0.4    13    92   387   470   379   471 0.83 Domain of unknown function (DUF3390)
Fer4_9               PF13187.1     55 seq1645_BIOID38941   -            475   1.1e-08   35.0   0.5   1   1   2.2e-11   3.3e-08   33.5   0.4     1    53   311   375   311   376 0.94 4Fe-4S dicluster domain
Fer4_17              PF13534.1     61 seq1645_BIOID38941   -            475   1.2e-07   31.8   1.9   1   1   2.5e-10   3.8e-07   30.2   1.3     1    60   311   376   311   377 0.71 4Fe-4S dicluster domain
Fer4_10              PF13237.1     52 seq1645_BIOID38941   -            475     9e-08   31.6   4.1   1   1   2.1e-10   3.2e-07   29.9   3.0     7    52   310   373   305   373 0.69 4Fe-4S dicluster domain
Fer4_7               PF12838.2     52 seq1645_BIOID38941   -            475   1.8e-07   31.3   4.3   1   1   3.2e-10   4.8e-07   29.9   2.9     1    51   311   375   311   376 0.77 4Fe-4S dicluster domain
EIID-AGA             PF03613.9    264 seq1647_BIOID38941   -            292   1.9e-96  321.9   9.1   1   1  1.6e-100   2.2e-96  321.7   6.3     2   263    35   291    34   292 0.99 PTS system mannose/fructose/sorbose family IID component
GntP_permease        PF02447.11   441 seq1648_BIOID38941   -            454  3.8e-154  513.2  49.8   1   1  6.3e-158  4.3e-154  513.1  34.5     2   440     5   453     4   454 0.98 GntP family permease
[truncated: 1,322,934 more chars]
