# Supplementary material for: A domain sequence approach to pangenomics: applications to Escherichia coli
Source: F1000Res. 2013 May 29;1:19. Originally published 2012 Oct 1. [Version 2] doi: 10.12688/f1000research.1-19.v2 (PMC3901455; doi:10.12688/f1000research.1-19.v2)
Supplement: The 347 text files show the results from scanning each of the fasta-files against the Pfam-A database [file f1000research-1-1101-s0002.tgz › Escherichia_coli_E128010_BIOID40269.txt]

#                                                                            --- full sequence --- -------------- this domain -------------   hmm coord   ali coord   env coord
# target name        accession   tlen query name           accession   qlen   E-value  score  bias   #  of  c-Evalue  i-Evalue  score  bias  from    to  from    to  from    to  acc description of target
#------------------- ---------- ----- -------------------- ---------- ----- --------- ------ ----- --- --- --------- --------- ------ ----- ----- ----- ----- ----- ----- ----- ---- ---------------------
BPD_transp_1         PF00528.17   185 seq1_BIOID40269      -            224   2.7e-31  108.4  12.8   1   1   3.1e-35   4.2e-31  107.7   8.9     1   184    40   223    40   224 0.98 Binding-protein-dependent transport system inner membrane component
DDE_Tnp_IS66         PF03050.9    271 seq2_BIOID40269      -            498  1.1e-102  342.7   0.2   1   1  3.3e-106  1.1e-102  342.7   0.2     1   270   161   447   161   448 0.99 Transposase IS66 family
DDE_Tnp_IS66_C       PF13817.1     39 seq2_BIOID40269      -            498   4.2e-19   68.1   0.4   1   1   3.4e-22   1.1e-18   66.7   0.3     1    39   454   492   454   492 0.98 IS66 C-terminal element
HTH_Tnp_IS66         PF13005.2     59 seq2_BIOID40269      -            498   8.2e-17   60.6   7.9   1   1   5.2e-20   1.8e-16   59.6   5.5     2    59   100   155    99   155 0.98 putative Helix-turn-helix domain of transposase IS66
LZ_Tnp_IS66          PF13007.2     78 seq2_BIOID40269      -            498   1.5e-12   47.8   7.7   1   1   1.1e-15   3.7e-12   46.6   5.3     2    77    21    96    20    97 0.83 Transposase C of IS166 homeodomain
LexA_DNA_bind        PF01726.11    65 seq3_BIOID40269      -            108   1.4e-19   69.2   0.0   1   1   1.4e-23   1.9e-19   68.8   0.0     1    65     1    65     1    65 0.99 LexA DNA binding domain
UvrD_C               PF13361.1    319 seq4_BIOID40269      -            625   1.7e-48  165.6   0.0   1   1   4.9e-52   2.2e-48  165.2   0.0    79   315     2   261     1   264 0.92 UvrD-like helicase C-terminal domain
PDDEXK_1             PF12705.2    257 seq4_BIOID40269      -            625   1.4e-08   34.3   0.3   1   1   7.9e-12   3.6e-08   32.9   0.0    39   201   396   594   381   621 0.68 PD-(D/E)XK nuclease superfamily
Phage_integrase      PF00589.17   173 seq5_BIOID40269      -             59   2.5e-09   36.9   0.1   1   1   2.6e-13   3.5e-09   36.4   0.0   139   171     1    33     1    35 0.94 Phage integrase family
PapC_C               PF13953.1     68 seq11_BIOID40269     -             83   2.9e-21   74.7   0.1   1   1   2.5e-25   3.4e-21   74.5   0.1     1    67     2    69     2    70 0.92 PapC C-terminal domain
TraC_F_IV            PF11130.3    235 seq12_BIOID40269     -            876   2.6e-58  197.1   0.0   1   1   1.2e-61   4.2e-58  196.4   0.0     2   235    38   278    37   278 0.98 F pilus assembly Type-IV secretion system for plasmid transfer
AAA_10               PF12846.2    328 seq12_BIOID40269     -            876     4e-43  147.8   0.1   1   1   1.9e-46   6.4e-43  147.1   0.0     1   323   480   774   480   777 0.85 AAA-like domain
DUF87                PF01935.12   229 seq12_BIOID40269     -            876   2.2e-05   24.3   0.0   1   1   1.8e-08   6.2e-05   22.8   0.0    26   222   483   670   469   677 0.76 Domain of unknown function DUF87
Flg_bbr_C            PF06429.8     74 seq13_BIOID40269     -             51   1.6e-16   59.8   3.1   1   1   1.3e-20   1.7e-16   59.7   2.2    28    74     1    47     1    47 0.97 Flagellar basal body rod FlgEFG protein C-terminal
DUF1327              PF07041.6    113 seq14_BIOID40269     -            104   2.4e-46  156.1   0.0   1   1     2e-50   2.7e-46  155.9   0.0     1    87     1    87     1   101 0.94 Protein of unknown function (DUF1327)
MR_MLE               PF01188.16    67 seq15_BIOID40269     -            320   3.4e-10   40.1   0.1   1   1   6.9e-14   9.4e-10   38.7   0.1     2    67   146   213   145   213 0.87 Mandelate racemase / muconate lactonizing enzyme, C-terminal domain
DeoC                 PF01791.4    236 seq17_BIOID40269     -            292   2.1e-45  154.7   0.0   1   1   1.8e-49   2.4e-45  154.5   0.0     2   235    17   257    16   258 0.97 DeoC/LacD family aldolase
PTSIIB_sorb          PF03830.10   151 seq20_BIOID40269     -            161   1.7e-44  151.2   0.0   1   1   1.4e-48   1.9e-44  151.0   0.0     1   150     3   152     3   153 0.99 PTS system sorbose subfamily IIB component
Molybdopterin        PF00384.17   432 seq24_BIOID40269     -            764   4.7e-92  308.8   0.1   1   1   1.3e-95   5.7e-92  308.5   0.1     1   431    32   503    32   504 0.95 Molybdopterin oxidoreductase
Molydop_binding      PF01568.16   109 seq24_BIOID40269     -            764   4.2e-24   84.3   0.0   1   1   1.9e-27   8.5e-24   83.3   0.0     1   109   650   758   650   758 0.94 Molydopterin dinucleotide binding domain
Molybdop_Fe4S4       PF04879.11    55 seq24_BIOID40269     -            764   1.3e-05   24.8   0.1   1   1   1.2e-08   5.5e-05   22.7   0.0    29    54     3    28     1    29 0.93 Molybdopterin oxidoreductase Fe4S4 domain
DDE_Tnp_IS1          PF03400.8    131 seq25_BIOID40269     -            167   1.4e-77  258.0   0.8   1   1   1.2e-81   1.6e-77  257.7   0.6     1   131    37   167    37   167 0.99 IS1 transposase
HlyD                 PF00529.15   306 seq29_BIOID40269     -            278   9.5e-25   87.4  24.7   1   1   2.3e-28   1.1e-24   87.2  17.1    33   306     1   262     1   262 0.96 HlyD family secretion protein
HlyD_3               PF13437.1    105 seq29_BIOID40269     -            278   8.1e-14   51.7   0.0   1   1   6.3e-17   2.9e-13   49.9   0.0     2    97   137   242   136   249 0.86 HlyD family secretion protein
HlyD_2               PF12700.2    328 seq29_BIOID40269     -            278   1.4e-08   34.1   0.8   1   1   3.7e-12   1.7e-08   33.9   0.5    55   239    12   213     1   232 0.71 HlyD family secretion protein
HyaE                 PF07449.6    107 seq31_BIOID40269     -            132   4.2e-40  135.8   0.0   1   1   3.5e-44   4.8e-40  135.6   0.0     1   107    10   116    10   116 0.99 Hydrogenase-1 expression protein HyaE
DDE_Tnp_IS66         PF03050.9    271 seq33_BIOID40269     -            126   4.3e-25   88.3   0.0   1   1   7.8e-29   5.3e-25   88.0   0.0   197   270     2    75     1    76 0.97 Transposase IS66 family
DDE_Tnp_IS66_C       PF13817.1     39 seq33_BIOID40269     -            126   7.4e-20   70.5   0.4   1   1     2e-23   1.4e-19   69.7   0.3     1    39    82   120    82   120 0.98 IS66 C-terminal element
HATPase_c            PF02518.21   111 seq34_BIOID40269     -            478   6.6e-25   86.8   0.0   1   1   3.7e-28   1.3e-24   85.9   0.0     6   110   362   465   358   466 0.97 Histidine kinase-, DNA gyrase B-, and HSP90-like ATPase
DUF4118              PF13493.1    105 seq34_BIOID40269     -            478   3.8e-15   55.8   9.1   1   1     2e-18   6.8e-15   55.0   6.3    28   104    11    84     3    85 0.93 Domain of unknown function (DUF4118)
HisKA                PF00512.20    68 seq34_BIOID40269     -            478   4.4e-12   45.6   1.8   1   1   3.2e-15   1.1e-11   44.4   1.2     2    68   248   314   247   314 0.88 His Kinase A (phospho-acceptor) domain
GAF_3                PF13492.1    129 seq34_BIOID40269     -            478     5e-10   39.4   0.0   1   1   3.8e-13   1.3e-09   38.1   0.0     2   129   112   228   111   228 0.85 GAF domain
TnpB_IS66            PF05717.8    108 seq38_BIOID40269     -            115   2.7e-42  142.4   0.0   1   1   2.2e-46   2.9e-42  142.3   0.0     2   104     7   107     6   111 0.97 IS66 Orf2 like protein
Peripla_BP_2         PF01497.13   238 seq39_BIOID40269     -            302   7.5e-31  106.9   0.5   1   1   6.7e-35   9.2e-31  106.6   0.4     1   237    42   271    42   272 0.93 Periplasmic binding protein
Phage_ASH            PF10554.4    108 seq40_BIOID40269     -            187   1.2e-17   64.1   0.9   1   1   1.3e-21   1.8e-17   63.5   0.6     1    98    16   107    16   135 0.84 Ash protein family
Ldr_toxin            PF13940.1     35 seq41_BIOID40269     -             35   3.3e-25   87.4   1.7   1   1   2.6e-29   3.5e-25   87.3   1.2     1    35     1    35     1    35 1.00 Toxin Ldr, type I toxin-antitoxin system
FtsA                 PF14450.1    120 seq42_BIOID40269     -            167   6.3e-08   32.3   0.0   1   1   1.8e-11   8.1e-08   32.0   0.0     3   100    30   143    28   157 0.84 Cell division protein FtsA
EutA                 PF06277.6    473 seq42_BIOID40269     -            167   0.00013   20.5   0.1   1   1   3.8e-08   0.00017   20.1   0.1   148   183    31    66    20   116 0.70 Ethanolamine utilisation protein EutA
Antirestrict         PF03230.8     94 seq43_BIOID40269     -            141   1.5e-30  104.9   0.0   1   1   1.4e-34   1.9e-30  104.5   0.0     1    94    42   141    42   141 0.93 Antirestriction protein
Terminase_5          PF06056.7     58 seq44_BIOID40269     -            137   2.2e-26   91.0   0.5   1   1   6.8e-30   3.1e-26   90.5   0.4     2    58     7    63     6    63 0.98 Putative ATPase subunit of terminase (gpP-like)
HTH_23               PF13384.1     50 seq44_BIOID40269     -            137   1.7e-07   30.5   0.0   1   1   7.5e-11   3.4e-07   29.5   0.0     6    40     7    41     3    43 0.94 Homeodomain-like domain
Fe-ADH               PF00465.14   366 seq45_BIOID40269     -            180     5e-13   48.3   0.2   1   1   6.3e-17   8.6e-13   47.5   0.2   197   364    18   166    11   168 0.90 Iron-containing alcohol dehydrogenase
DUF3927              PF13064.1     46 seq46_BIOID40269     -             52   2.9e-22   77.7  11.8   1   1   2.3e-26   3.1e-22   77.6   8.2     1    46     3    48     3    48 0.98 Protein of unknown function (DUF3927)
DUF303               PF03629.13   255 seq47_BIOID40269     -            616   1.2e-29  103.2   0.0   1   1   2.3e-33   1.6e-29  102.8   0.0     2   200    65   295    64   355 0.78 Domain of unknown function (DUF303)
DUF1737              PF08410.5     54 seq47_BIOID40269     -            616   2.4e-17   62.3   0.0   1   1   8.6e-21   5.9e-17   61.0   0.0     1    53     1    50     1    51 0.96 Domain of unknown function (DUF1737)
Flg_bbr_C            PF06429.8     74 seq48_BIOID40269     -            547   1.4e-07   31.2   2.5   1   1     2e-11   1.4e-07   31.2   1.7    23    74   491   546   469   546 0.82 Flagellar basal body rod FlgEFG protein C-terminal
Flg_bb_rod           PF00460.15    31 seq48_BIOID40269     -            547   2.8e-05   23.5  11.0   1   1   4.2e-09   2.8e-05   23.5   7.6     1    31     5    35     5    35 0.97 Flagella basal body rod protein
FGGY_C               PF02782.11   197 seq50_BIOID40269     -            174   8.9e-25   87.3   2.1   1   1   9.1e-29   1.2e-24   86.9   1.4    90   197     2   109     1   109 0.98 FGGY family of carbohydrate kinases, C-terminal domain
DUF3672              PF12421.3    136 seq51_BIOID40269     -            177     2e-37  128.2   0.1   1   1   1.8e-41   2.5e-37  127.9   0.1     7   135     1   135     1   136 0.88 Fibronectin type III protein
AAA_2                PF07724.9    171 seq52_BIOID40269     -            197   3.4e-20   72.5   0.0   1   1   7.4e-24   5.1e-20   71.9   0.0    72   170     2    90     1    91 0.96 AAA domain (Cdc48 subfamily)
ClpB_D2-small        PF10431.4     81 seq52_BIOID40269     -            197   1.5e-15   56.6   0.6   1   1   4.1e-19   2.8e-15   55.8   0.4     1    75    96   171    96   177 0.94 C-terminal, D2-small domain, of ClpB protein
Fimbrial_CS1         PF04449.7    143 seq53_BIOID40269     -            170   7.8e-59  197.7   6.2   1   1   6.6e-63     9e-59  197.5   4.3     2   143    25   169    24   169 0.98 CS1 type fimbrial major subunit
ACR_tran             PF00873.14  1021 seq56_BIOID40269     -            750  1.3e-269  896.7  26.5   1   1  3.2e-273  1.4e-269  896.5  18.4   282  1020     2   732     1   733 0.99 AcrB/AcrD/AcrF family
SecD_SecF            PF02355.11   189 seq56_BIOID40269     -            750   8.8e-09   34.7  32.9   1   1   1.5e-09   6.6e-06   25.3  10.9    36   183    58   205    48   211 0.82 Protein export membrane protein
MMPL                 PF03176.10   333 seq56_BIOID40269     -            750   8.8e-09   34.3  11.2   1   1   1.9e-12   8.8e-09   34.3   7.7   105   308    14   215     5   237 0.81 MMPL family
AMP-binding          PF00501.23   418 seq58_BIOID40269     -            465     5e-26   90.8   0.1   1   1   3.2e-29   4.4e-25   87.7   0.1   130   413   106   382    21   384 0.87 AMP-binding enzyme
MR_MLE_N             PF02746.11   117 seq61_BIOID40269     -            382   3.7e-31  107.4   0.0   1   1   1.5e-34   6.9e-31  106.5   0.0    28   117    15   107     4   107 0.97 Mandelate racemase / muconate lactonizing enzyme, N-terminal domain
MR_MLE_C             PF13378.1    111 seq61_BIOID40269     -            382   1.8e-29  101.8   0.0   1   1   7.8e-33   3.6e-29  100.8   0.0     1   111   234   351   234   351 0.88 Enolase C-terminal domain-like
MR_MLE               PF01188.16    67 seq61_BIOID40269     -            382   3.8e-11   43.2   0.0   1   1   1.7e-14   7.7e-11   42.2   0.0     2    67   167   234   166   234 0.96 Mandelate racemase / muconate lactonizing enzyme, C-terminal domain
TraL                 PF07178.6     95 seq64_BIOID40269     -            104   2.1e-36  123.6   0.5   1   1   1.8e-40   2.4e-36  123.5   0.3     1    95    10   104    10   104 0.99 TraL protein
AlaDh_PNT_C          PF01262.16   168 seq65_BIOID40269     -            528   1.2e-56  190.7   1.8   1   1     4e-60   1.8e-56  190.1   1.3     2   168   165   329   164   329 0.98 Alanine dehydrogenase/PNT, C-terminal domain
AlaDh_PNT_N          PF05222.10   136 seq65_BIOID40269     -            528   2.1e-52  176.6   0.0   1   1   9.7e-56   4.4e-52  175.5   0.0     1   136    22   155    22   155 0.99 Alanine dehydrogenase/PNT, N-terminal domain
DUF3814              PF12769.2     87 seq65_BIOID40269     -            528   1.8e-37  127.2   7.5   1   1   9.8e-41   4.5e-37  125.9   4.8     3    87   445   527   443   527 0.96 Domain of unknown function (DUF3814)
Proteasome           PF00227.21   190 seq66_BIOID40269     -            176   1.5e-25   89.4   0.2   1   1     2e-29   2.8e-25   88.6   0.1     5   186     2   168     2   172 0.94 Proteasome subunit
Peptidase_M85        PF13678.1    251 seq67_BIOID40269     -             96   9.8e-21   74.1   0.1   1   1   8.4e-25   1.1e-20   73.9   0.1     2    64    34    96    33    96 0.98 NFkB-p65-degrading zinc protease
GST_N_3              PF13417.1     75 seq70_BIOID40269     -            202   5.7e-16   58.4   0.0   1   1   2.7e-19   9.2e-16   57.7   0.0     1    68     3    71     3    78 0.95 Glutathione S-transferase, N-terminal domain
GST_N_2              PF13409.1     70 seq70_BIOID40269     -            202   2.2e-10   40.2   0.0   1   1   1.1e-13   3.8e-10   39.5   0.0     2    68     9    71     8    72 0.92 Glutathione S-transferase, N-terminal domain
GST_C                PF00043.20    95 seq70_BIOID40269     -            202   1.3e-09   37.8   0.0   1   1   5.1e-13   1.7e-09   37.3   0.0     2    95    97   192    96   192 0.96 Glutathione S-transferase, C-terminal domain
GST_N                PF02798.15    76 seq70_BIOID40269     -            202   1.4e-06   28.3   0.0   1   1     1e-09   3.5e-06   26.9   0.0    11    75    11    71     2    71 0.87 Glutathione S-transferase, N-terminal domain
XdhC_C               PF13478.1    136 seq76_BIOID40269     -            138   8.4e-20   71.3   0.0   1   1   1.4e-21   1.9e-17   63.7   0.0    50   136    33   121    27   121 0.94 XdhC Rossmann domain
HTH_Tnp_1            PF01527.15    76 seq77_BIOID40269     -            263     3e-20   71.8   0.0   1   1   1.7e-23   7.9e-20   70.4   0.0     2    69   139   210   138   217 0.87 Transposase
VWA_CoxE             PF05762.9    222 seq78_BIOID40269     -            378   3.3e-66  222.5   0.2   1   1   9.9e-70   4.5e-66  222.0   0.1     1   222   151   372   151   372 0.98 VWA domain containing CoxE-like protein
VWA_2                PF13519.1    172 seq78_BIOID40269     -            378   1.4e-09   38.2   0.5   1   1   2.8e-12   1.3e-08   35.0   0.2     2   141   217   347   216   375 0.79 von Willebrand factor type A domain
VWA                  PF00092.23   179 seq78_BIOID40269     -            378   4.5e-06   26.3   0.9   1   1   7.6e-09   3.5e-05   23.4   0.6     2   142   217   336   216   359 0.74 von Willebrand factor type A domain
rve                  PF00665.21   120 seq81_BIOID40269     -            138   3.8e-19   68.8   0.0   1   1   1.1e-22   5.2e-19   68.4   0.0    40   120     2    82     1    82 0.97 Integrase core domain
rve_3                PF13683.1     67 seq81_BIOID40269     -            138   3.7e-12   45.4   0.0   1   1   1.2e-15   5.5e-12   44.9   0.0     2    67    54   120    53   120 0.96 Integrase core domain
rve_2                PF13333.1     52 seq81_BIOID40269     -            138   1.1e-06   28.4   0.1   1   1   6.2e-10   2.8e-06   27.1   0.0     1    49    72   125    72   127 0.86 Integrase core domain
NikR_C               PF08753.6     79 seq82_BIOID40269     -            133   3.2e-30  103.7   4.0   1   1   6.9e-34   4.7e-30  103.1   2.8     2    78    54   130    53   131 0.97 NikR C terminal nickel binding domain
RHH_1                PF01402.16    39 seq82_BIOID40269     -            133   2.3e-10   39.7   0.5   1   1   5.4e-14   3.7e-10   39.1   0.3     1    38     3    41     3    42 0.95 Ribbon-helix-helix protein, copG family
CbiA                 PF01656.18   195 seq83_BIOID40269     -            221   7.4e-08   31.9   0.1   1   1   1.5e-11   1.1e-07   31.4   0.1     1   161    11   150    11   182 0.74 CobQ/CobB/MinD/ParA nucleotide binding domain
MipZ                 PF09140.6    261 seq83_BIOID40269     -            221   2.2e-06   26.8   2.2   1   1     2e-08   0.00014   20.9   0.0    70   133    52   115    34   133 0.84 ATPase MipZ
Flg_bbr_C            PF06429.8     74 seq84_BIOID40269     -            260   5.3e-27   93.4   3.1   1   1   1.6e-30   1.1e-26   92.4   1.3     2    74   183   260   182   260 0.91 Flagellar basal body rod FlgEFG protein C-terminal
Flg_bb_rod           PF00460.15    31 seq84_BIOID40269     -            260   2.9e-14   52.2   1.2   1   1   1.1e-17   7.4e-14   50.9   0.8     1    31     5    35     5    35 0.98 Flagella basal body rod protein
Inositol_P           PF00459.20   271 seq86_BIOID40269     -            267   2.5e-77  259.7   0.0   1   1   2.1e-81   2.8e-77  259.5   0.0     3   268     2   260     1   263 0.97 Inositol monophosphatase family
MFS_2                PF13347.1    427 seq87_BIOID40269     -            397  8.7e-103  343.8  31.0   1   1  7.6e-107    1e-102  343.6  21.5    61   426     6   368     4   369 0.97 MFS/sugar transport protein
LacAB_rpiB           PF02502.13   140 seq88_BIOID40269     -            150   1.5e-51  173.6   0.1   1   1   1.4e-55   1.9e-51  173.3   0.1     3   139     6   142     6   143 0.99 Ribose/Galactose Isomerase
SSB                  PF00436.20   104 seq92_BIOID40269     -            175   4.5e-39  132.3   0.3   1   1   4.1e-43   5.6e-39  132.0   0.2     1   101     6   109     6   112 0.96 Single-strand binding protein family
FTR1                 PF03239.9    306 seq97_BIOID40269     -            276   1.8e-76  256.9  18.6   1   1   1.4e-80     2e-76  256.7  12.9     1   304     1   274     1   276 0.98 Iron permease FTR1 family
MASE1                PF05231.9    299 seq102_BIOID40269    -            501   4.1e-54  183.5  45.5   1   1   1.1e-57     5e-54  183.2  31.5     2   299    12   278    11   278 0.98 MASE1
HisKA_3              PF07730.8     68 seq102_BIOID40269    -            501   1.9e-14   53.6   2.9   1   1   4.2e-18   1.9e-14   53.6   2.0     2    68   306   371   305   371 0.95 Histidine kinase
HATPase_c            PF02518.21   111 seq102_BIOID40269    -            501     1e-12   47.6   0.0   1   1   3.7e-16   1.7e-12   46.9   0.0     5   110   414   498   410   499 0.95 Histidine kinase-, DNA gyrase B-, and HSP90-like ATPase
ImpA-rel_N           PF06812.7     62 seq103_BIOID40269    -            480   5.9e-09   35.4   0.6   1   1   4.3e-13   5.9e-09   35.4   0.4     1    61    64   121    64   122 0.95 ImpA-related N-terminal
Big_2                PF02368.13    79 seq104_BIOID40269    -            250   4.2e-10   39.2  10.6   1   1   6.2e-14   4.2e-10   39.2   7.3     2    76   161   237   160   244 0.94 Bacterial Ig-like domain (group 2)
BMC                  PF00936.14    75 seq105_BIOID40269    -            111   9.1e-26   89.2   5.0   1   1   8.3e-30   1.1e-25   88.9   3.5     1    75    16    92    16    92 0.98 BMC domain
OrfB_IS605           PF01385.14   227 seq106_BIOID40269    -            294   3.7e-51  173.5   4.2   1   1   6.8e-55   4.6e-51  173.2   2.9     1   224    69   275    69   278 0.97 Probable transposase
HTH_OrfB_IS605       PF12323.3     46 seq106_BIOID40269    -            294   1.3e-14   53.1   0.5   1   1   1.9e-18   1.3e-14   53.1   0.4     1    46     1    48     1    48 0.95 Helix-turn-helix domain
Phage_lysozyme       PF00959.14   110 seq107_BIOID40269    -            177   3.5e-29  101.1   0.0   1   1   3.5e-33   4.7e-29  100.7   0.0     1   110    48   166    48   166 0.97 Phage lysozyme
HDPD                 PF02924.9    118 seq108_BIOID40269    -            115   9.3e-18   64.0   0.4   1   1   7.5e-22     1e-17   63.8   0.3     2   115     4   109     3   112 0.93 Bacteriophage lambda head decoration protein D
DUF905               PF06006.7     71 seq110_BIOID40269    -             64   1.1e-19   69.4   0.0   1   1   9.3e-24   1.3e-19   69.2   0.0     3    47    20    64    18    64 0.98 Bacterial protein of unknown function (DUF905)
P2_Phage_GpR         PF06891.6    135 seq112_BIOID40269    -            155   2.1e-37  127.8   0.0   1   1   1.8e-41   2.4e-37  127.6   0.0     1   135     1   130     1   130 0.98 P2 phage tail completion protein R (GpR)
TnpB_IS66            PF05717.8    108 seq113_BIOID40269    -            115     4e-42  141.9   0.0   1   1   3.2e-46   4.4e-42  141.7   0.0     2   104     7   107     6   111 0.97 IS66 Orf2 like protein
GntR                 PF00392.16    64 seq119_BIOID40269    -            257   1.8e-23   81.5   1.4   1   1     7e-27   3.2e-23   80.8   0.2     1    64    10    73    10    73 0.99 Bacterial regulatory proteins, gntR family
FCD                  PF07729.7    125 seq119_BIOID40269    -            257   7.8e-21   74.5   6.9   1   1   2.6e-24   1.2e-20   74.0   4.8     1   125    97   226    97   226 0.92 FCD domain
Rrf2                 PF02082.15    83 seq119_BIOID40269    -            257   6.5e-05   22.8   0.1   1   1   3.8e-08   0.00017   21.4   0.0    28    67    36    74    23    80 0.88 Transcriptional regulator
FecCD                PF01032.13   311 seq120_BIOID40269    -            330   1.7e-82  276.6  41.8   1   1   1.4e-86     2e-82  276.4  29.0     2   310    19   324    13   325 0.98 FecCD transport family
Phage_holin_3        PF05106.7    100 seq121_BIOID40269    -            107   2.9e-18   65.5   0.8   1   1   2.5e-22   3.4e-18   65.3   0.5     6   100     7   101     2   101 0.95 Phage holin family (Lysis protein S)
gpW                  PF02831.10    68 seq122_BIOID40269    -             68   2.2e-33  113.4   2.3   1   1   1.8e-37   2.4e-33  113.3   1.6     1    68     1    68     1    68 0.99 gpW
EI24                 PF07264.6    219 seq126_BIOID40269    -            253   2.9e-52  177.1  20.5   1   1   2.4e-56   3.3e-52  176.9  14.2     1   219    11   232    11   232 0.96 Etoposide-induced protein 2.4 (EI24)
HupH_C               PF04809.8    120 seq127_BIOID40269    -            285   1.5e-49  166.6   0.0   1   2   4.3e-11   5.9e-07   29.1   0.0     6    96    50   140    47   155 0.82 HupH hydrogenase expression protein, C-terminal conserved region
HupH_C               PF04809.8    120 seq127_BIOID40269    -            285   1.5e-49  166.6   0.0   2   2   4.5e-44   6.2e-40  135.5   0.0     1   119   163   279   163   280 0.99 HupH hydrogenase expression protein, C-terminal conserved region
Phage_antitermQ      PF06530.7    126 seq129_BIOID40269    -            127     3e-57  191.5   0.4   1   1   2.5e-61   3.4e-57  191.3   0.3     1   125     1   125     1   126 0.99 Phage antitermination protein Q
TraE                 PF05309.6    187 seq130_BIOID40269    -             70   5.1e-06   25.6   0.8   1   1   4.4e-10   6.1e-06   25.3   0.5    13    49     1    37     1    41 0.94 TraE protein
DDE_Tnp_IS66         PF03050.9    271 seq131_BIOID40269    -            512  1.3e-101  339.2   0.0   1   1  3.8e-105  1.3e-101  339.2   0.0     1   271   175   462   175   462 0.98 Transposase IS66 family
DDE_Tnp_IS66_C       PF13817.1     39 seq131_BIOID40269    -            512   1.8e-19   69.3   0.0   1   1   1.3e-22   4.5e-19   68.0   0.0     1    39   468   506   468   506 0.98 IS66 C-terminal element
HTH_Tnp_IS66         PF13005.2     59 seq131_BIOID40269    -            512   4.1e-17   61.6   0.8   1   1   2.3e-20   7.7e-17   60.7   0.5     3    59   115   169   113   169 0.96 putative Helix-turn-helix domain of transposase IS66
LZ_Tnp_IS66          PF13007.2     78 seq131_BIOID40269    -            512   1.1e-13   51.5   4.9   1   1   3.1e-17   1.1e-13   51.5   3.4     1    77    38   110    38   111 0.91 Transposase C of IS166 homeodomain
Resolvase            PF00239.16   141 seq135_BIOID40269    -            196   1.1e-40  138.6   0.6   1   1   4.9e-44   2.2e-40  137.6   0.0     1   140     4   144     4   145 0.92 Resolvase, N terminal domain
HTH_7                PF02796.10    45 seq135_BIOID40269    -            196   4.3e-12   45.5   0.1   1   1   2.7e-15   1.2e-11   44.1   0.0     1    45   147   191   147   191 0.98 Helix-turn-helix domain of resolvase
EII-Sor              PF03609.9    237 seq137_BIOID40269    -            249   7.8e-65  218.3  23.7   1   1   6.4e-69   8.7e-65  218.1  16.4     6   236     5   238     1   239 0.97 PTS system sorbose-specific iic component
YgbA_NO              PF11756.3    114 seq138_BIOID40269    -            117   8.2e-45  151.3   2.9   1   1     7e-49   9.6e-45  151.1   2.0     3   112     4   110     2   112 0.96 Nitrous oxide-stimulated promoter
Cons_hypoth698       PF03601.9    305 seq139_BIOID40269    -            349  3.8e-117  390.1  25.3   1   1  3.3e-121  4.4e-117  389.9  17.5     1   305    18   326    18   326 0.98 Conserved hypothetical protein 698
rve                  PF00665.21   120 seq140_BIOID40269    -            357   8.6e-21   74.1   0.0   1   1   5.4e-24   1.5e-20   73.4   0.0     3   120   176   288   174   288 0.90 Integrase core domain
rve_3                PF13683.1     67 seq140_BIOID40269    -            357     1e-16   60.0   0.1   1   1   9.7e-20   2.7e-16   58.7   0.0     2    67   260   328   259   328 0.98 Integrase core domain
HTH_28               PF13518.1     52 seq140_BIOID40269    -            357   5.1e-09   35.8   0.2   1   1   7.2e-12     2e-08   33.9   0.0     9    51    39    81    33    86 0.92 Helix-turn-helix domain
HTH_23               PF13384.1     50 seq140_BIOID40269    -            357   8.1e-08   31.5   0.0   1   1   7.5e-11     2e-07   30.2   0.0     5    50    31    75    28    75 0.94 Homeodomain-like domain
DUF3560              PF12083.3    126 seq144_BIOID40269    -            453   5.8e-44  149.0   8.5   1   1   9.2e-48   1.3e-43  147.9   5.9     3   126    88   212    86   212 0.98 Domain of unknown function (DUF3560)
Terminase_6          PF03237.10   384 seq145_BIOID40269    -             62   5.1e-05   22.0   0.0   1   1     4e-09   5.4e-05   22.0   0.0     1    35     1    40     1    49 0.91 Terminase-like family
Sulfatase            PF00884.18   379 seq146_BIOID40269    -            577   8.6e-48  163.1   6.4   1   1   1.9e-51   1.3e-47  162.5   4.4     2   308   238   535   237   565 0.93 Sulfatase
DUF1705              PF08019.7    156 seq146_BIOID40269    -            577     5e-05   22.7   7.5   1   1   7.3e-09     5e-05   22.7   5.2    11   149    59   206    50   211 0.60 Domain of unknown function (DUF1705)
FecCD                PF01032.13   311 seq147_BIOID40269    -            318   3.7e-94  314.9  27.0   1   1   3.3e-98   4.5e-94  314.6  18.7     2   311    13   316     9   316 0.98 FecCD transport family
DEAD                 PF00270.24   173 seq148_BIOID40269    -            732   7.2e-19   67.7   0.0   1   1   5.1e-22   2.3e-18   66.1   0.0     4   168   203   362   200   367 0.83 DEAD/DEAH box helicase
Helicase_C           PF00271.26    78 seq148_BIOID40269    -            732   1.1e-10   41.1   0.0   1   1     3e-11   1.4e-07   31.1   0.0    22    78   521   589   503   589 0.84 Helicase conserved C-terminal domain
ResIII               PF04851.10   184 seq148_BIOID40269    -            732   3.3e-10   39.9   0.0   1   1     2e-13   9.2e-10   38.5   0.0     3   182   198   359   196   361 0.79 Type III restriction enzyme, res subunit
MCPsignal            PF00015.16   213 seq149_BIOID40269    -            551   3.9e-74  248.6  37.0   1   1   2.1e-75   9.7e-72  240.8  18.4     1   213   324   518   324   518 0.99 Methyl-accepting chemotaxis protein (MCP) signalling domain
TarH                 PF02203.10   171 seq149_BIOID40269    -            551   1.1e-52  178.1   3.4   1   1   2.5e-56   1.1e-52  178.1   2.4     1   169     1   175     1   177 0.96 Tar ligand binding domain homologue
HAMP                 PF00672.20    70 seq149_BIOID40269    -            551   3.1e-14   52.7   0.4   1   1   6.8e-18   3.1e-14   52.7   0.3     1    68   196   263   196   265 0.95 HAMP domain
DUF1380              PF07128.7    139 seq150_BIOID40269    -            140   3.1e-06   26.9   0.2   1   1   2.6e-10   3.5e-06   26.7   0.2     1   103     1   100     1   131 0.83 Protein of unknown function (DUF1380)
oligo_HPY            PF08352.7     64 seq151_BIOID40269    -            327   3.6e-19   68.7   0.4   1   1   1.4e-22   6.2e-19   67.9   0.3     1    64   233   297   233   297 0.99 Oligopeptide/dipeptide transporter, C-terminal region
ABC_tran             PF00005.22   118 seq151_BIOID40269    -            327   5.9e-19   68.4   0.0   1   1   2.3e-22   1.1e-18   67.6   0.0    15   118    65   182    52   182 0.88 ABC transporter
AAA_21               PF13304.1    303 seq151_BIOID40269    -            327   6.9e-10   39.2   0.0   1   1   2.7e-12   1.2e-08   35.1   0.0   231   302   148   217   112   218 0.93 AAA domain
Ldr_toxin            PF13940.1     35 seq152_BIOID40269    -             35   3.3e-25   87.4   1.7   1   1   2.6e-29   3.5e-25   87.3   1.2     1    35     1    35     1    35 1.00 Toxin Ldr, type I toxin-antitoxin system
Fe-ADH               PF00465.14   366 seq153_BIOID40269    -            395  8.9e-111  369.9   8.3   1   1  1.5e-114    1e-110  369.7   5.8     1   366    27   387    27   387 0.94 Iron-containing alcohol dehydrogenase
Fe-ADH_2             PF13685.1    250 seq153_BIOID40269    -            395   6.7e-16   58.2   5.1   1   1   8.6e-13   5.9e-09   35.4   0.0     5    97    35   128    32   134 0.93 Iron-containing alcohol dehydrogenase
LysR_substrate       PF03466.15   209 seq155_BIOID40269    -            136   6.5e-16   57.9   0.0   1   1   5.3e-20   7.2e-16   57.8   0.0   103   207    24   131     2   133 0.90 LysR substrate binding domain
Phage_portal_2       PF05136.8    355 seq156_BIOID40269    -            530  3.2e-107  358.0   0.2   1   1  2.8e-111  3.9e-107  357.7   0.2     1   355    26   398    26   398 0.98 Phage portal protein, lambda family
Potass_KdpF          PF09604.5     25 seq158_BIOID40269    -             67     6e-06   25.8   5.9   1   1   4.4e-10     6e-06   25.8   4.1     2    25    44    67    43    67 0.95 F subunit of K+-transporting ATPase (Potass_KdpF)
SNase                PF00565.12   108 seq159_BIOID40269    -            153     6e-25   87.4   0.1   1   1   5.5e-29   7.6e-25   87.1   0.1     1   108    44   140    44   140 0.98 Staphylococcal nuclease homologue
Arabinose_Isome      PF02610.10   359 seq162_BIOID40269    -            500  6.5e-186  617.3   0.4   1   1  1.1e-189  7.7e-186  617.1   0.3     1   359     1   359     1   359 1.00 L-arabinose isomerase
Arabinose_Iso_C      PF11762.3    115 seq162_BIOID40269    -            500   4.5e-49  164.7   0.0   1   1   1.3e-52   9.1e-49  163.7   0.0     1   115   362   476   362   476 0.99 L-arabinose isomerase C-terminal domain
Enterotoxin_ST       PF02048.11    54 seq164_BIOID40269    -             79   4.4e-19   68.3  12.7   1   1     4e-23   5.5e-19   68.0   8.8     1    54    27    78    27    78 0.96 Heat-stable enterotoxin ST
MFS_1                PF07690.11   354 seq165_BIOID40269    -            401   2.1e-49  168.0  72.0   1   1   9.9e-50   6.8e-46  156.5  29.3     2   354     9   350     8   350 0.83 Major Facilitator Superfamily
DUF303               PF03629.13   255 seq167_BIOID40269    -            620   1.2e-26   93.4   0.0   1   1   2.4e-30   1.6e-26   92.9   0.0     1   200    67   298    67   351 0.75 Domain of unknown function (DUF303)
DUF1737              PF08410.5     54 seq167_BIOID40269    -            620   1.3e-18   66.3   0.0   1   1   4.8e-22   3.3e-18   65.0   0.0     1    53     1    53     1    54 0.98 Domain of unknown function (DUF1737)
DUF932               PF06067.6    239 seq168_BIOID40269    -            272   1.7e-62  210.7   0.0   1   1   1.4e-66     2e-62  210.5   0.0     2   239    37   261    36   261 0.99 Domain of unknown function (DUF932)
MTS                  PF05175.9    170 seq169_BIOID40269    -            397   1.9e-20   72.8   0.0   1   1   2.9e-23   3.6e-20   71.9   0.0    31   138   219   347   211   360 0.92 Methyltransferase small domain
Methyltransf_26      PF13659.1    117 seq169_BIOID40269    -            397     1e-18   67.3   0.0   1   1   1.6e-21     2e-18   66.4   0.0     2   116   221   350   220   351 0.92 Methyltransferase domain
Methyltransf_31      PF13847.1    152 seq169_BIOID40269    -            397     3e-16   59.2   0.0   1   1   1.1e-18   1.4e-15   57.0   0.0     2   118   218   357   217   379 0.80 Methyltransferase domain
Methyltransf_18      PF12847.2    112 seq169_BIOID40269    -            397   1.4e-12   48.0   0.0   1   1   2.8e-15   3.5e-12   46.7   0.0     3   110   221   348   219   350 0.82 Methyltransferase domain
PrmA                 PF06325.8    295 seq169_BIOID40269    -            397   1.9e-08   33.6   0.0   1   1   2.4e-11     3e-08   33.0   0.0   159   232   217   294   211   295 0.84 Ribosomal protein L11 methyltransferase (PrmA)
Methyltransf_25      PF13649.1    101 seq169_BIOID40269    -            397   1.1e-07   31.9   0.0   1   1   2.1e-10   2.6e-07   30.8   0.0     1    73   223   293   223   341 0.90 Methyltransferase domain
UPF0020              PF01170.13   180 seq169_BIOID40269    -            397   2.1e-06   27.3   0.0   1   1   3.3e-09   4.1e-06   26.3   0.0    30   117   221   298   211   304 0.84 Putative RNA methylase family UPF0020
Methyltransf_15      PF09445.5    164 seq169_BIOID40269    -            397   2.9e-06   26.8   0.0   1   1   3.9e-09   4.8e-06   26.1   0.0     3    79   222   296   220   301 0.92 RNA cap guanine-N2 methyltransferase
Met_10               PF02475.11   200 seq169_BIOID40269    -            397   9.4e-06   25.2   0.0   1   1   1.3e-08   1.6e-05   24.4   0.0   100   179   218   297   209   308 0.90 Met-10+ like-protein
Ubie_methyltran      PF01209.13   233 seq169_BIOID40269    -            397   4.6e-05   22.5   0.0   1   1   6.2e-08   7.7e-05   21.8   0.0    45    98   217   269   208   282 0.88 ubiE/COQ5 methyltransferase family
Cons_hypoth95        PF03602.10   183 seq169_BIOID40269    -            397    0.0001   21.6   0.0   1   1   1.4e-07   0.00018   20.8   0.0    42   128   219   301   203   314 0.81 Conserved hypothetical protein 95
AAA_2                PF07724.9    171 seq172_BIOID40269    -            443   5.2e-52  176.0   0.7   1   2   6.4e-10   1.5e-06   28.1   0.0     5    66    52   113    49   115 0.92 AAA domain (Cdc48 subfamily)
AAA_2                PF07724.9    171 seq172_BIOID40269    -            443   5.2e-52  176.0   0.7   2   2   3.9e-46   8.9e-43  146.0   0.1    10   171   188   329   170   329 0.89 AAA domain (Cdc48 subfamily)
AAA                  PF00004.24   132 seq172_BIOID40269    -            443   1.8e-16   60.4   0.1   1   2   2.2e-10   5.1e-07   29.8   0.0     1    57    53   107    53   142 0.72 ATPase family associated with various cellular activities (AAA)
AAA                  PF00004.24   132 seq172_BIOID40269    -            443   1.8e-16   60.4   0.1   2   2   9.6e-10   2.2e-06   27.7   0.0    39   130   226   332   188   334 0.73 ATPase family associated with various cellular activities (AAA)
AAA_5                PF07728.9    139 seq172_BIOID40269    -            443   7.4e-08   32.1   0.3   1   1   1.4e-09   3.3e-06   26.7   0.0     1    99    52   149    52   206 0.77 AAA domain (dynein-related subfamily)
ClpB_D2-small        PF10431.4     81 seq172_BIOID40269    -            443   2.3e-06   27.2   0.8   1   1     7e-09   1.6e-05   24.6   0.0     1    62   335   405   335   411 0.90 C-terminal, D2-small domain, of ClpB protein
Ail_Lom              PF06316.6    199 seq174_BIOID40269    -            199  3.2e-126  418.3   4.9   1   1  5.2e-130  3.5e-126  418.1   3.4     1   199     1   199     1   199 1.00 Enterobacterial Ail/Lom protein
OMP_b-brl            PF13505.1    176 seq174_BIOID40269    -            199   2.3e-25   89.4   4.0   1   1   4.1e-29   2.8e-25   89.1   2.8     2   176    11   199     8   199 0.86 Outer membrane protein beta-barrel domain
EutN_CcmL            PF03319.8     83 seq179_BIOID40269    -             95   1.9e-31  108.1   0.3   1   1   1.6e-35   2.2e-31  107.9   0.2     1    83     1    83     1    83 1.00 Ethanolamine utilisation protein EutN/carboxysome
DNA_mis_repair       PF01119.14   119 seq181_BIOID40269    -            615   5.2e-37  125.8   0.0   1   1   2.5e-40   8.6e-37  125.1   0.0     2   118   213   330   212   331 0.95 DNA mismatch repair protein, C-terminal domain
MutL_C               PF08676.6    144 seq181_BIOID40269    -            615   1.6e-23   82.7   0.2   1   1   4.7e-27   1.6e-23   82.7   0.1     2   134   435   563   434   572 0.92 MutL C terminal dimerisation domain
HATPase_c_3          PF13589.1    137 seq181_BIOID40269    -            615   1.1e-13   50.9   0.0   1   1   5.6e-17   1.9e-13   50.1   0.0     4   103    24   123    21   142 0.81 Histidine kinase-, DNA gyrase B-, and HSP90-like ATPase
HATPase_c            PF02518.21   111 seq181_BIOID40269    -            615   5.7e-11   42.0   0.0   1   1   3.8e-14   1.3e-10   40.8   0.0     2    72    19    87    18   147 0.79 Histidine kinase-, DNA gyrase B-, and HSP90-like ATPase
PTS-HPr              PF00381.14    84 seq186_BIOID40269    -             89   2.4e-30  104.1   0.0   1   1   1.9e-34   2.6e-30  104.0   0.0     1    83     1    83     1    84 0.98 PTS HPr component phosphorylation site
Na_Ca_ex             PF01699.19   139 seq189_BIOID40269    -            366   2.3e-08   33.6  12.0   1   1   1.7e-12   2.3e-08   33.6   8.3     3   138   234   363   232   364 0.78 Sodium/calcium exchanger protein
EAL                  PF00563.15   236 seq190_BIOID40269    -            528     6e-66  222.1   0.4   1   1   1.3e-69   8.8e-66  221.6   0.3     2   235   273   505   272   506 0.96 EAL domain
CSS-motif            PF12792.2    208 seq190_BIOID40269    -            528   2.2e-38  131.5   1.0   1   1   4.6e-42   3.2e-38  131.0   0.7     2   207    37   246    36   247 0.91 CSS motif domain associated with EAL
TraP                 PF07296.6    202 seq191_BIOID40269    -            194   1.2e-83  278.9   0.1   1   1   9.9e-88   1.4e-83  278.7   0.0     1   202     1   194     1   194 0.97 TraP protein
TraI                 PF07057.6    126 seq192_BIOID40269    -            331   4.2e-60  201.1   0.0   1   1     7e-64   9.5e-60  199.9   0.0     1   126     9   135     9   135 0.98 DNA helicase TraI
Packaging_FI         PF14000.1    125 seq193_BIOID40269    -            143   6.9e-40  136.0   0.1   1   1   5.8e-44     8e-40  135.8   0.1     1   125    19   140    19   140 0.92 DNA packaging protein FI
KdpA                 PF03814.10   552 seq198_BIOID40269    -            557  5.2e-245  813.5  29.2   1   1  4.3e-249  5.9e-245  813.3  20.3     1   552     9   557     9   557 0.99 Potassium-transporting ATPase A subunit
GlcNAc_2-epim        PF07221.6    346 seq199_BIOID40269    -            418  2.1e-123  411.6  11.7   1   1  1.8e-127  2.4e-123  411.4   8.1     2   346    37   392    36   392 0.99 N-acylglucosamine 2-epimerase (GlcNAc 2-epimerase)
UTRA                 PF07702.8    141 seq200_BIOID40269    -            248   9.6e-28   96.4   0.0   1   1   2.1e-31   1.4e-27   95.9   0.0     2   140    98   236    97   237 0.98 UTRA domain
GntR                 PF00392.16    64 seq200_BIOID40269    -            248   2.3e-16   58.8   0.0   1   1   6.7e-20   4.6e-16   57.9   0.0     1    64    12    75    12    75 0.99 Bacterial regulatory proteins, gntR family
Acyl_transf_1        PF00698.16   318 seq201_BIOID40269    -            309   8.7e-43  146.7   3.3   1   1   7.6e-47     1e-42  146.4   2.3     2   281     6   290     5   306 0.90 Acyl transferase domain
DUF905               PF06006.7     71 seq202_BIOID40269    -             77   2.6e-39  132.2   0.2   1   1   2.1e-43   2.9e-39  132.1   0.1     2    71     9    77     8    77 0.98 Bacterial protein of unknown function (DUF905)
PrgH                 PF09480.5    375 seq204_BIOID40269    -            393  8.9e-139  462.3   4.4   1   1  7.4e-143    1e-138  462.2   3.0     1   375    16   391    16   391 1.00 Type III secretion system protein PrgH-EprH (PrgH)
Terminase_6          PF03237.10   384 seq206_BIOID40269    -            140   1.1e-12   47.3   0.3   1   1   9.2e-17   1.3e-12   47.1   0.2   122   221     1   127     1   136 0.87 Terminase-like family
DUF3672              PF12421.3    136 seq207_BIOID40269    -            102   6.4e-06   26.2   0.0   1   1   7.4e-10     1e-05   25.5   0.0    87   136    12    61     2    61 0.91 Fibronectin type III protein
DDE_Tnp_IS66         PF03050.9    271 seq208_BIOID40269    -            412   9.1e-73  244.6   0.0   1   1   4.1e-76   1.4e-72  244.0   0.0     1   209   126   351   126   360 0.97 Transposase IS66 family
DDE_Tnp_IS66_C       PF13817.1     39 seq208_BIOID40269    -            412   3.3e-19   68.4   0.1   1   1   2.5e-22   8.5e-19   67.1   0.0     1    39   368   406   368   406 0.98 IS66 C-terminal element
HTH_Tnp_IS66         PF13005.2     59 seq208_BIOID40269    -            412   2.5e-17   62.3   0.7   1   1   1.3e-20   4.4e-17   61.5   0.5     3    59    66   120    64   120 0.95 putative Helix-turn-helix domain of transposase IS66
LZ_Tnp_IS66          PF13007.2     78 seq208_BIOID40269    -            412   2.1e-08   34.5   0.8   1   1   6.1e-12   2.1e-08   34.5   0.5    14    77     2    61     1    62 0.78 Transposase C of IS166 homeodomain
Gp_dh_C              PF02800.15   157 seq209_BIOID40269    -            367   4.7e-53  178.7   0.2   1   1   9.4e-57   6.4e-53  178.2   0.1     1   157   188   344   188   344 0.99 Glyceraldehyde 3-phosphate dehydrogenase, C-terminal domain
Gp_dh_N              PF00044.19   151 seq209_BIOID40269    -            367     1e-52  177.9   0.1   1   1     4e-56   2.7e-52  176.6   0.0     1   151    31   183    31   183 0.99 Glyceraldehyde 3-phosphate dehydrogenase, NAD binding domain
SelA                 PF03841.8    367 seq210_BIOID40269    -            463  1.6e-176  586.4   0.0   1   1  2.7e-180  1.8e-176  586.1   0.0     1   366    83   451    83   452 0.99 L-seryl-tRNA selenium transferase
Se-cys_synth_N       PF12390.3     40 seq210_BIOID40269    -            463   2.8e-10   40.0   0.5   1   1   4.1e-14   2.8e-10   40.0   0.4     1    40     9    48     9    48 0.99 Selenocysteine synthase N terminal
TraK                 PF06586.6    234 seq216_BIOID40269    -            242   4.3e-70  235.3   0.0   1   1   3.4e-74   4.7e-70  235.2   0.0     5   234    12   235     1   235 0.97 TraK protein
TnpB_IS66            PF05717.8    108 seq222_BIOID40269    -             82   6.5e-27   92.9   0.0   1   1   5.1e-31     7e-27   92.8   0.0     2    65     7    70     6    80 0.95 IS66 Orf2 like protein
Phage_GPA            PF05840.8    371 seq223_BIOID40269    -            569  1.4e-131  438.4   0.0   1   1  1.4e-135    2e-131  438.0   0.0     1   326   179   510   179   532 0.96 Bacteriophage replication gene A protein (GPA)
PRK                  PF00485.13   194 seq225_BIOID40269    -            336   3.1e-13   49.6   0.0   1   1   4.4e-17     6e-13   48.6   0.0     1   148   110   264   110   273 0.87 Phosphoribulokinase / Uridine kinase family
Ldr_toxin            PF13940.1     35 seq228_BIOID40269    -             35   3.3e-25   87.4   1.7   1   1   2.6e-29   3.5e-25   87.3   1.2     1    35     1    35     1    35 1.00 Toxin Ldr, type I toxin-antitoxin system
SBP_bac_3            PF00497.15   225 seq229_BIOID40269    -            518   1.1e-30  106.5   0.0   1   1   4.4e-34     2e-30  105.6   0.0    10   224    52   267    45   268 0.91 Bacterial extracellular solute-binding proteins, family 3
SLT                  PF01464.15   121 seq229_BIOID40269    -            518   4.8e-27   93.7   0.1   1   1   1.7e-30     8e-27   93.0   0.1     5   118   295   404   292   407 0.95 Transglycosylase SLT domain
Lysozyme_like        PF13702.1    160 seq229_BIOID40269    -            518   1.5e-06   27.7   0.0   1   1   1.2e-09   5.3e-06   25.8   0.0     8   100   291   391   283   448 0.65 Lysozyme-like
Ecotin               PF03974.8    128 seq230_BIOID40269    -            169   2.2e-52  176.0   0.1   1   1     2e-56   2.7e-52  175.7   0.1     2   128    35   160    34   160 0.97 Ecotin
Aldedh               PF00171.17   462 seq231_BIOID40269    -            467   5.1e-31  107.3  14.3   1   1   1.1e-34   1.5e-30  105.8   9.9    29   428    34   423    18   434 0.84 Aldehyde dehydrogenase family
PhdYeFM_antitox      PF02604.14    75 seq232_BIOID40269    -             83   1.5e-09   37.1   0.0   1   1   1.3e-13   1.7e-09   36.9   0.0     3    68    10    73     8    80 0.89 Antitoxin Phd_YefM, type II toxin-antitoxin system
F_bP_aldolase        PF01116.15   287 seq233_BIOID40269    -            286   1.5e-81  273.5   0.1   1   1   1.2e-85   1.6e-81  273.4   0.0     2   283     3   277     2   281 0.97 Fructose-bisphosphate aldolase class-II
FlgH                 PF02107.11   180 seq234_BIOID40269    -            232   3.4e-69  231.9   0.3   1   1   2.9e-73   3.9e-69  231.6   0.2     4   180    44   231    41   231 0.95 Flagellar L-ring protein
DJ-1_PfpI            PF01965.19   147 seq235_BIOID40269    -            172   1.6e-42  144.3   0.0   1   1   2.7e-46   1.9e-42  144.1   0.0     1   147    31   171    31   171 0.97 DJ-1/PfpI family
DUF4066              PF13278.1    166 seq235_BIOID40269    -            172   3.4e-13   49.1   0.0   1   1   5.9e-17     4e-13   48.8   0.0     1   151     8   153     8   155 0.89 Putative amidotransferase
DUF2813              PF11398.3    373 seq238_BIOID40269    -            552  6.4e-154  512.4   0.0   1   1    2e-157  8.9e-154  511.9   0.0     1   373     1   375     1   375 0.99 Protein of unknown function (DUF2813)
ParBc                PF02195.13    90 seq239_BIOID40269    -            654   3.2e-22   78.3   0.0   1   1   5.2e-26   7.1e-22   77.2   0.0     1    89    38   133    38   134 0.97 ParB-like nuclease domain
Phage_lysis          PF03245.8    125 seq241_BIOID40269    -            155   1.8e-48  163.5   9.8   1   1   1.5e-52   2.1e-48  163.3   6.8     1   124    29   153    29   154 0.99 Bacteriophage lysis protein
Abhydrolase_5        PF12695.2    142 seq243_BIOID40269    -            293   5.3e-27   94.2   0.0   1   1     3e-30   6.7e-27   93.8   0.0     1   141    89   265    89   266 0.89 Alpha/beta hydrolase family
Abhydrolase_6        PF12697.2    228 seq243_BIOID40269    -            293   2.5e-16   60.1   0.3   1   1   6.6e-15   1.5e-11   44.5   0.0     1   102    90   194    90   212 0.88 Alpha/beta hydrolase family
Abhydrolase_1        PF00561.15   230 seq243_BIOID40269    -            293   5.1e-11   42.4   0.2   1   1   2.2e-09   4.9e-06   26.1   0.0     1    79   115   193   115   217 0.91 alpha/beta hydrolase fold
Peptidase_S9         PF00326.16   213 seq243_BIOID40269    -            293   1.2e-10   40.9   0.0   1   1   3.5e-13   7.9e-10   38.1   0.0     8   212   108   291   103   292 0.71 Prolyl oligopeptidase family
Hydrolase_4          PF12146.3     79 seq243_BIOID40269    -            293   2.1e-07   30.5   0.0   1   1   6.9e-10   1.6e-06   27.7   0.0    11    61    82   132    76   149 0.82 Putative lysophospholipase
OrfB_Zn_ribbon       PF07282.6     69 seq244_BIOID40269    -            114   1.1e-26   92.2   0.6   1   1   1.2e-30   1.6e-26   91.6   0.4     1    68    16    84    16    85 0.98 Putative transposase DNA-binding domain
Peptidase_M75        PF09375.5    285 seq245_BIOID40269    -            375   3.4e-52  177.4   5.4   1   1   6.5e-56   4.5e-52  177.0   3.7     1   285   135   368   135   368 0.96 Imelysin
Cupredoxin_1         PF13473.1    104 seq245_BIOID40269    -            375   5.5e-25   87.1   0.1   1   1   1.3e-28   9.1e-25   86.4   0.1     4   104    13   115    10   115 0.95 Cupredoxin-like domain
Lipoprotein_9        PF03180.9    237 seq247_BIOID40269    -            272   5.4e-92  306.8   0.2   1   1   4.4e-96   6.1e-92  306.7   0.1     1   237    34   272    34   272 1.00 NLPA lipoprotein
GGDEF                PF00990.16   161 seq250_BIOID40269    -           1105   2.3e-45  153.9   0.2   1   1   2.9e-48   4.9e-45  152.8   0.2     1   160   682   838   682   839 0.97 GGDEF domain
MASE1                PF05231.9    299 seq250_BIOID40269    -           1105   1.6e-33  115.9  42.3   1   1   9.1e-37   1.6e-33  115.9  29.3     2   298    19   294    18   295 0.88 MASE1
PAS_9                PF13426.1    104 seq250_BIOID40269    -           1105   1.8e-29  102.1   0.0   1   2   1.3e-15   2.2e-12   47.1   0.0     3   104   314   416   312   416 0.96 PAS domain
PAS_9                PF13426.1    104 seq250_BIOID40269    -           1105   1.8e-29  102.1   0.0   2   2   3.7e-12   6.4e-09   36.0   0.0     2   104   566   670   565   670 0.92 PAS domain
PAS_3                PF08447.6     91 seq250_BIOID40269    -           1105   5.4e-26   90.3   0.0   1   2   9.6e-13   1.6e-09   37.5   0.0     4    89   327   409   324   411 0.93 PAS fold
PAS_3                PF08447.6     91 seq250_BIOID40269    -           1105   5.4e-26   90.3   0.0   2   2   1.3e-13   2.3e-10   40.3   0.0     2    91   452   537   451   537 0.96 PAS fold
PAS_4                PF08448.5    110 seq250_BIOID40269    -           1105   5.7e-24   84.1   0.0   1   2   4.4e-10   7.5e-07   29.0   0.0     7   110   314   419   309   419 0.90 PAS fold
PAS_4                PF08448.5    110 seq250_BIOID40269    -           1105   5.7e-24   84.1   0.0   2   2   1.1e-13     2e-10   40.5   0.0     1   109   561   672   561   673 0.94 PAS fold
PAS                  PF00989.19   113 seq250_BIOID40269    -           1105   1.6e-23   82.5   0.1   1   2   1.2e-12   2.1e-09   37.0   0.0     2   113   303   414   302   414 0.92 PAS fold
PAS                  PF00989.19   113 seq250_BIOID40269    -           1105   1.6e-23   82.5   0.1   2   2   5.8e-11   9.9e-08   31.6   0.0     7   113   561   668   555   668 0.94 PAS fold
EAL                  PF00563.15   236 seq250_BIOID40269    -           1105   1.6e-18   66.9   0.2   1   1   2.5e-21   4.3e-18   65.5   0.1    37   233   896  1087   891  1090 0.93 EAL domain
PAS_8                PF13188.1     64 seq250_BIOID40269    -           1105   1.7e-11   43.4   0.0   1   2   1.2e-06    0.0021   17.7   0.0     2    51   303   358   302   371 0.72 PAS domain
PAS_8                PF13188.1     64 seq250_BIOID40269    -           1105   1.7e-11   43.4   0.0   2   2   1.6e-07   0.00027   20.5   0.0     1    52   555   607   555   619 0.80 PAS domain
Phage_attach         PF05354.6    117 seq251_BIOID40269    -            117   1.8e-58  195.0   0.1   1   1   2.9e-62     2e-58  194.9   0.0     1   117     1   117     1   117 1.00 Phage Head-Tail Attachment
Gifsy-2              PF13856.1     95 seq251_BIOID40269    -            117   3.5e-30  103.8   0.0   1   1   5.8e-34     4e-30  103.6   0.0     1    95     4   105     4   105 0.99 ATP-binding sugar transporter from pro-phage
AstB                 PF04996.7    440 seq252_BIOID40269    -            447  1.5e-247  821.3   2.5   1   1  1.3e-251  1.8e-247  821.1   1.7     1   439     1   441     1   443 1.00 Succinylarginine dihydrolase
DDE_Tnp_IS66         PF03050.9    271 seq254_BIOID40269    -            467   9.4e-98  326.6   0.7   1   1  5.8e-101     2e-97  325.5   0.0     1   271   126   417   126   417 0.98 Transposase IS66 family
DDE_Tnp_IS66_C       PF13817.1     39 seq254_BIOID40269    -            467   4.9e-20   71.1   0.2   1   1   3.5e-23   1.2e-19   69.8   0.1     2    39   424   461   423   461 0.99 IS66 C-terminal element
HTH_Tnp_IS66         PF13005.2     59 seq254_BIOID40269    -            467     4e-14   52.0   3.6   1   1   1.2e-17     4e-14   52.0   2.5     1    59    64   120    64   120 0.97 putative Helix-turn-helix domain of transposase IS66
LZ_Tnp_IS66          PF13007.2     78 seq254_BIOID40269    -            467   2.8e-09   37.3   5.0   1   1   2.4e-12   8.1e-09   35.9   3.5    13    77     1    61     1    62 0.88 Transposase C of IS166 homeodomain
LysE                 PF01810.13   191 seq255_BIOID40269    -            195   2.9e-14   52.6  16.7   1   1   2.5e-18   3.4e-14   52.4  11.6     1   188    14   194    14   195 0.81 LysE type translocator
Ail_Lom              PF06316.6    199 seq256_BIOID40269    -            199  5.1e-119  394.8   4.7   1   1  8.4e-123  5.7e-119  394.6   3.3     1   199     1   199     1   199 1.00 Enterobacterial Ail/Lom protein
OMP_b-brl            PF13505.1    176 seq256_BIOID40269    -            199     1e-25   90.5   3.2   1   1   1.9e-29   1.3e-25   90.2   2.2     2   176    11   199     9   199 0.87 Outer membrane protein beta-barrel domain
Antitoxin-MazE       PF04014.13    47 seq257_BIOID40269    -             75   1.7e-05   24.2   0.2   1   1   1.9e-09   2.6e-05   23.7   0.2     3    42     8    51     6    55 0.82 Antidote-toxin recognition MazE
Transketolase_N      PF00456.16   333 seq263_BIOID40269    -            663  1.2e-170  566.5   0.1   1   1    5e-174  1.7e-170  566.0   0.1     2   333     4   334     3   334 1.00 Transketolase, thiamine diphosphate binding domain
Transket_pyr         PF02779.19   178 seq263_BIOID40269    -            663   1.7e-44  151.3   0.0   1   1   9.7e-48   3.3e-44  150.3   0.0     2   176   354   524   353   526 0.96 Transketolase, pyrimidine binding domain
Transketolase_C      PF02780.15   124 seq263_BIOID40269    -            663   1.6e-17   63.4   0.1   1   1     1e-20   3.5e-17   62.3   0.1     1   124   540   655   540   655 0.94 Transketolase, C-terminal domain
DXP_synthase_N       PF13292.1    270 seq263_BIOID40269    -            663   7.3e-09   34.8   0.0   1   1   8.6e-09   2.9e-05   23.0   0.0    18   179     4   193     1   199 0.80 1-deoxy-D-xylulose-5-phosphate synthase
Plasmid_stabil       PF05016.9     90 seq266_BIOID40269    -             95   5.8e-14   52.1   0.1   1   1   4.8e-18   6.6e-14   51.9   0.1     1    88     5    83     5    85 0.97 Plasmid stabilisation system protein
SWIM                 PF04434.12    40 seq268_BIOID40269    -            674   2.2e-07   30.0   0.9   1   2   5.2e-07    0.0071   15.6   0.1    12    39    73    96    63    97 0.84 SWIM zinc finger
SWIM                 PF04434.12    40 seq268_BIOID40269    -            674   2.2e-07   30.0   0.9   2   2   4.7e-06     0.064   12.6   0.0    10    38   167   191   152   192 0.82 SWIM zinc finger
FAD_binding_2        PF00890.19   421 seq270_BIOID40269    -            419   8.2e-57  192.8   0.0   1   1   1.4e-60   9.4e-57  192.6   0.0     1   421     4   399     4   399 0.95 FAD binding domain
Terminase_6          PF03237.10   384 seq271_BIOID40269    -            145   6.2e-22   77.7   0.0   1   1   4.8e-26   6.6e-22   77.6   0.0   247   382     5   144     1   145 0.94 Terminase-like family
PALP                 PF00291.20   307 seq272_BIOID40269    -            323   1.3e-63  214.9   0.3   1   1   1.1e-67   1.5e-63  214.7   0.2     3   306    10   300     8   301 0.87 Pyridoxal-phosphate dependent enzyme
Tra_M                PF05261.6    127 seq275_BIOID40269    -            161   2.6e-58  195.4   1.1   1   1   2.4e-62   3.3e-58  195.1   0.7     1   127    35   161    35   161 1.00 TraM protein
DUF2689              PF10894.3     61 seq276_BIOID40269    -            106   1.7e-45  152.5   3.4   1   1   2.5e-49   3.4e-45  151.5   2.2     1    61     1    61     1    61 1.00 Protein of unknown function (DUF2689)
DDE_Tnp_IS66         PF03050.9    271 seq277_BIOID40269    -            523  1.3e-102  342.5   0.2   1   1  3.8e-106  1.3e-102  342.5   0.2     1   270   186   472   186   473 0.99 Transposase IS66 family
DDE_Tnp_IS66_C       PF13817.1     39 seq277_BIOID40269    -            523   3.3e-19   68.4   0.4   1   1   3.6e-22   1.2e-18   66.6   0.3     1    39   479   517   479   517 0.98 IS66 C-terminal element
HTH_Tnp_IS66         PF13005.2     59 seq277_BIOID40269    -            523   8.7e-17   60.5   7.9   1   1   5.5e-20   1.9e-16   59.5   5.5     2    59   125   180   124   180 0.98 putative Helix-turn-helix domain of transposase IS66
LZ_Tnp_IS66          PF13007.2     78 seq277_BIOID40269    -            523   1.5e-12   47.8   7.7   1   1   1.2e-15     4e-12   46.5   5.3     2    77    46   121    45   122 0.83 Transposase C of IS166 homeodomain
MFS_1                PF07690.11   354 seq278_BIOID40269    -            441   3.5e-60  203.5  77.1   1   2     3e-55   2.1e-51  174.6  26.3     1   354    36   400    36   400 0.86 Major Facilitator Superfamily
MFS_1                PF07690.11   354 seq278_BIOID40269    -            441   3.5e-60  203.5  77.1   2   2   3.7e-15   2.5e-11   42.8  21.6     2   172   257   433   256   440 0.87 Major Facilitator Superfamily
Sugar_tr             PF00083.19   451 seq278_BIOID40269    -            441   4.2e-07   28.7  28.0   1   1   9.7e-11   6.7e-07   28.1  19.4    43   430    59   427    24   438 0.74 Sugar (and other) transporter
Rz1                  PF06085.6     40 seq279_BIOID40269    -             61     8e-23   79.4  10.5   1   1   7.2e-27   9.8e-23   79.1   7.3     1    39    20    60    20    61 0.97 Lipoprotein Rz1 precursor
ABC_tran             PF00005.22   118 seq282_BIOID40269    -            271   1.5e-22   80.0   0.1   1   1     7e-26   2.4e-22   79.4   0.0     1   118    47   172    47   172 0.92 ABC transporter
AAA_29               PF13555.1     62 seq282_BIOID40269    -            271   5.2e-07   28.9   0.0   1   1   2.7e-10   9.4e-07   28.1   0.0    15    51    26    61    19    66 0.86 P-loop containing region of AAA domain
AAA_16               PF13191.1    166 seq282_BIOID40269    -            271   2.3e-06   27.9   0.1   1   1     1e-09   3.6e-06   27.3   0.1    24   158    33   189    20   216 0.68 AAA ATPase domain
Bac_Ubq_Cox          PF01654.12   436 seq284_BIOID40269    -            514    3e-184  612.3  24.2   1   1  2.9e-188  3.9e-184  611.9  16.8     1   435     7   502     7   503 0.97 Bacterial Cytochrome Ubiquinol Oxidase
RtcR                 PF06956.6    183 seq285_BIOID40269    -            532   1.3e-88  295.0   0.0   1   1   8.5e-92   1.9e-88  294.4   0.0     1   183     1   185     1   185 0.99 Regulator of RNA terminal phosphate cyclase
Sigma54_activat      PF00158.21   168 seq285_BIOID40269    -            532     6e-51  172.1   0.1   1   1   4.7e-54   1.1e-50  171.3   0.0     2   166   187   355   186   357 0.93 Sigma-54 interaction domain
AAA                  PF00004.24   132 seq285_BIOID40269    -            532   1.4e-08   34.9   0.0   1   1   1.3e-11     3e-08   33.7   0.0     1    97   211   310   211   339 0.85 ATPase family associated with various cellular activities (AAA)
AAA_5                PF07728.9    139 seq285_BIOID40269    -            532     3e-07   30.1   0.0   1   1   6.8e-10   1.5e-06   27.8   0.0     2    97   211   314   210   337 0.80 AAA domain (dynein-related subfamily)
Mg_chelatase         PF01078.16   207 seq285_BIOID40269    -            532   2.3e-06   26.7   0.3   1   1   2.5e-08   5.7e-05   22.2   0.2    16   134   202   310   194   327 0.74 Magnesium chelatase, subunit ChlI
NACHT                PF05729.7    167 seq285_BIOID40269    -            532   1.8e-05   24.2   0.0   1   1   1.7e-08   3.8e-05   23.2   0.0     2   110   210   302   209   337 0.83 NACHT domain
Glyco_hydro_31       PF01055.21   451 seq291_BIOID40269    -            772  6.7e-124  413.8   3.8   1   1  1.5e-127    1e-123  413.2   2.6     1   450   239   668   239   669 0.95 Glycosyl hydrolases family 31
Gal_mutarotas_2      PF13802.1     68 seq291_BIOID40269    -            772   1.5e-18   66.3   1.1   1   1   8.4e-22   5.7e-18   64.4   0.1     1    67   159   218   159   219 0.94 Galactose mutarotase-like
Response_reg         PF00072.19   112 seq294_BIOID40269    -            225   1.6e-29  102.0   0.0   1   1   3.4e-33   2.3e-29  101.5   0.0     1   111     4   112     4   113 0.98 Response regulator receiver domain
Trans_reg_C          PF00486.23    77 seq294_BIOID40269    -            225   2.1e-22   78.7   0.0   1   1   6.4e-26   4.4e-22   77.6   0.0     2    77   148   223   146   223 0.97 Transcriptional regulatory protein, C terminal
Antirestrict         PF03230.8     94 seq296_BIOID40269    -            271   1.5e-38  130.4   0.2   1   1   1.7e-42   2.3e-38  129.9   0.1     1    94   174   271   174   271 0.98 Antirestriction protein
PIN                  PF01850.16   121 seq297_BIOID40269    -            132   4.9e-16   59.0   0.0   1   1     4e-20   5.5e-16   58.8   0.0     2   120     5   125     4   126 0.93 PIN domain
ABC_tran             PF00005.22   118 seq298_BIOID40269    -            255   7.7e-21   74.5   0.0   1   1   2.5e-24   1.1e-20   73.9   0.0     1   118    42   167    42   167 0.95 ABC transporter
AAA_29               PF13555.1     62 seq298_BIOID40269    -            255   6.8e-08   31.8   0.1   1   1   3.6e-11   1.6e-07   30.6   0.1    21    54    26    59    17    62 0.86 P-loop containing region of AAA domain
Hydrolase_3          PF08282.7    254 seq300_BIOID40269    -            322   6.2e-14   52.0   0.1   1   1   1.1e-15   3.8e-12   46.2   0.0   187   250   249   311   234   315 0.89 haloacid dehalogenase-like hydrolase
HAD                  PF12710.2    191 seq300_BIOID40269    -            322   5.9e-13   49.2   0.0   1   1   2.1e-16   7.1e-13   49.0   0.0    46   191   146   281    49   281 0.78 haloacid dehalogenase-like hydrolase
Hydrolase            PF00702.21   204 seq300_BIOID40269    -            322   8.8e-11   42.6   0.5   1   1   3.4e-14   1.2e-10   42.1   0.4    65   204   124   284    53   284 0.77 haloacid dehalogenase-like hydrolase
OKR_DC_1             PF01276.15   417 seq305_BIOID40269    -            711  8.2e-202  670.1   0.0   1   1  2.2e-205  9.9e-202  669.8   0.0     1   417   101   543   101   543 1.00 Orn/Lys/Arg decarboxylase, major domain
OKR_DC_1_C           PF03711.10   137 seq305_BIOID40269    -            711   5.9e-52  175.2   0.0   1   1   5.1e-55   2.3e-51  173.3   0.0     1   135   568   699   568   701 0.98 Orn/Lys/Arg decarboxylase, C-terminal domain
OKR_DC_1_N           PF03709.10   115 seq305_BIOID40269    -            711   3.9e-14   52.5   0.0   1   1   1.8e-17   8.2e-14   51.5   0.0     1   114     4    94     4    95 0.89 Orn/Lys/Arg decarboxylase, N-terminal domain
PTS_EIIA_2           PF00359.17   142 seq308_BIOID40269    -            157     5e-32  110.4   0.0   1   1   4.3e-36   5.9e-32  110.2   0.0     3   140     6   148     4   150 0.91 Phosphoenolpyruvate-dependent sugar phosphotransferase system, EIIA 2
AP_endonuc_2         PF01261.19   211 seq309_BIOID40269    -            285   7.7e-39  133.0   0.3   1   1   7.7e-43   1.1e-38  132.6   0.2     3   211    20   239    19   239 0.93 Xylose isomerase-like TIM barrel
BCCT                 PF02028.12   485 seq311_BIOID40269    -            504    1e-123  413.0  44.0   1   1  8.4e-128  1.1e-123  412.9  30.5     1   484    14   500    14   501 0.98 BCCT family transporter
PaaX_C               PF08223.6    172 seq313_BIOID40269    -            316   2.9e-55  186.4   3.5   1   1   5.8e-59     4e-55  186.0   2.5     1   172   104   274   104   274 0.98 PaaX-like protein C-terminal domain
PaaX                 PF07848.7     70 seq313_BIOID40269    -            316   3.2e-29  100.6   0.5   1   1   9.4e-33   6.4e-29   99.6   0.4     3    70    20    87    18    87 0.98 PaaX-like protein
Phage_min_tail       PF05939.8    109 seq314_BIOID40269    -            109   8.2e-38  128.5   0.1   1   1   6.6e-42     9e-38  128.4   0.1     1   109     1   109     1   109 0.99 Phage minor tail protein
Dynamin_N            PF00350.18   168 seq318_BIOID40269    -            742   1.1e-18   67.4   0.0   1   1     8e-22   3.7e-18   65.7   0.0     1   148    72   278    72   300 0.79 Dynamin family
MMR_HSR1             PF01926.18   114 seq318_BIOID40269    -            742     4e-08   33.1   0.0   1   1   1.1e-10   5.1e-07   29.5   0.0     2   114    72   298    71   298 0.78 50S ribosome-binding GTPase
DDE_Tnp_1_assoc      PF13808.1     90 seq319_BIOID40269    -            378   1.8e-33  113.9   0.0   1   1   5.4e-37   3.7e-33  112.9   0.0     1    90     6    95     6    95 0.99 DDE_Tnp_1-associated
DDE_Tnp_1            PF01609.16   211 seq319_BIOID40269    -            378   5.8e-31  107.6   0.3   1   1   1.5e-34   9.9e-31  106.8   0.2     3   211   102   343   100   343 0.93 Transposase DDE domain
Zn_Tnp_IS91          PF14319.1    111 seq325_BIOID40269    -            121   2.2e-26   91.4   0.2   1   1   1.9e-30   2.6e-26   91.2   0.2     8   105    23   120    15   121 0.92 Transposase zinc-binding domain
Transgly_assoc       PF04226.8     48 seq327_BIOID40269    -             82   1.5e-16   60.0  12.4   1   1   1.1e-20   1.5e-16   60.0   8.6     1    47    33    81    33    82 0.97 Transglycosylase associated protein
PNTB                 PF02233.11   464 seq328_BIOID40269    -            462  7.5e-230  763.3  19.7   1   1  6.2e-234  8.5e-230  763.1  13.6     2   464     5   462     4   462 0.98 NAD(P) transhydrogenase beta subunit
Phage_AlpA           PF05930.7     51 seq331_BIOID40269    -             68   2.8e-19   68.4   0.1   1   1   4.8e-23   3.3e-19   68.2   0.1     1    51    10    59    10    59 0.97 Prophage CP4-57 regulatory protein (AlpA)
HTH_17               PF12728.2     51 seq331_BIOID40269    -             68   2.4e-07   30.8   0.0   1   1     4e-11   2.7e-07   30.6   0.0     9    50    20    62    14    63 0.90 Helix-turn-helix domain
Packaging_FI         PF14000.1    125 seq332_BIOID40269    -            140   2.6e-41  140.6   3.1   1   1   2.2e-45     3e-41  140.4   2.1     1   125    19   137    19   137 0.97 DNA packaging protein FI
IcmF-related         PF06761.7    312 seq335_BIOID40269    -           1174   1.7e-84  283.6   9.8   1   1   3.7e-88   1.7e-84  283.6   6.8     1   311   505   818   505   819 0.98 Intracellular multiplication and human macrophage-killing
ImcF-related_N       PF14331.1    266 seq335_BIOID40269    -           1174   5.3e-62  209.0   3.8   1   1   1.2e-65   5.3e-62  209.0   2.6     7   261   205   455   200   462 0.91 ImcF-related N-terminal domain
DUF1215              PF06744.7    125 seq335_BIOID40269    -           1174   7.3e-34  115.9   1.0   1   1   4.7e-37   2.1e-33  114.4   0.1     2   125   914  1033   913  1033 0.95 Protein of unknown function (DUF1215)
AAA_30               PF13604.1    196 seq336_BIOID40269    -            608   3.2e-28   98.5   0.3   1   1     6e-31   8.2e-28   97.2   0.2     8   150   156   318   152   325 0.81 AAA domain
Helicase_RecD        PF05127.9    177 seq336_BIOID40269    -            608   3.5e-23   82.0   0.0   1   1     5e-26   6.9e-23   81.0   0.0     1   176   168   354   168   355 0.91 Helicase
UvrD_C_2             PF13538.1    104 seq336_BIOID40269    -            608     1e-16   60.8   0.0   1   1     2e-19   2.8e-16   59.4   0.0     3   103   478   579   476   580 0.78 Family description
AAA_19               PF13245.1     76 seq336_BIOID40269    -            608   8.2e-17   60.6   2.8   1   1     6e-20   8.2e-17   60.6   1.9     2    76   158   244   155   244 0.85 Part of AAA domain
Viral_helicase1      PF01443.13   226 seq336_BIOID40269    -            608   1.5e-10   40.9   4.3   1   1   3.9e-09   5.4e-06   26.0   0.1   174   225   530   580   517   581 0.83 Viral (Superfamily 1) RNA helicase
AAA_22               PF13401.1    131 seq336_BIOID40269    -            608   3.7e-07   30.1   0.0   1   1   7.1e-10   9.7e-07   28.8   0.0     3   122   163   295   159   303 0.65 AAA domain
UvrD-helicase        PF00580.16   315 seq336_BIOID40269    -            608   2.7e-07   30.0   0.3   1   1   5.1e-10     7e-07   28.7   0.2     7    89   158   240   153   247 0.85 UvrD/REP helicase N-terminal domain
DUF2075              PF09848.4    352 seq336_BIOID40269    -            608   1.4e-06   27.4   0.0   1   1   3.6e-08   4.9e-05   22.3   0.0     2    93   165   272   164   410 0.77 Uncharacterized conserved protein (DUF2075)
FlgI                 PF02119.11   342 seq337_BIOID40269    -            366  3.2e-138  459.9  15.5   1   1  2.7e-142  3.6e-138  459.7  10.8     1   342    22   366    22   366 0.99 Flagellar P-ring protein
TraX                 PF05857.6    219 seq338_BIOID40269    -            248   5.7e-53  179.6   9.9   1   1   4.7e-57   6.5e-53  179.4   6.8     2   218    32   247    31   248 0.96 TraX protein
MFS_1                PF07690.11   354 seq340_BIOID40269    -            440   5.3e-50  170.0  43.9   1   1   1.2e-53   5.3e-50  170.0  30.4     1   353    36   397    36   398 0.91 Major Facilitator Superfamily
DUF1228              PF06779.9     85 seq340_BIOID40269    -            440   2.4e-05   24.1   1.5   1   1   5.3e-09   2.4e-05   24.1   1.0     7    84    46   123    39   124 0.94 Protein of unknown function (DUF1228)
Peripla_BP_1         PF00532.16   279 seq341_BIOID40269    -            342   3.5e-94  315.0   0.0   1   1   5.9e-98     4e-94  314.8   0.0     1   279    44   337    44   337 0.98 Periplasmic binding proteins and sugar binding domain of LacI family
Peripla_BP_4         PF13407.1    258 seq341_BIOID40269    -            342   1.6e-19   70.1   0.0   1   1     3e-23     2e-19   69.8   0.0     5   257    51   296    49   297 0.87 Periplasmic binding protein domain
SepZ                 PF06066.6     99 seq345_BIOID40269    -            110   2.4e-50  168.4  11.6   1   1   1.9e-54   2.7e-50  168.3   8.1     1    99    11   110    11   110 0.98 SepZ
DUF2776              PF10951.3    347 seq346_BIOID40269    -            378  1.1e-165  550.7  33.0   1   1    9e-170  1.2e-165  550.5  22.9     1   347    29   376    29   376 0.99 Protein of unknown function (DUF2776)
TisB_toxin           PF13939.1     28 seq347_BIOID40269    -             29   4.8e-16   57.9  11.3   1   1   3.7e-20   5.1e-16   57.8   7.8     1    28     1    28     1    28 0.99 Toxin TisB, type I toxin-antitoxin system
EutH                 PF04346.7    354 seq349_BIOID40269    -            408    2e-147  490.6  45.9   1   1  1.7e-151  2.3e-147  490.4  31.8     1   353     1   391     1   392 0.98 Ethanolamine utilisation protein, EutH
Chorismate_synt      PF01264.16   346 seq351_BIOID40269    -            361  1.7e-147  490.3   0.0   1   1  1.4e-151  1.9e-147  490.1   0.0     1   346    10   346    10   346 0.98 Chorismate synthase
TraV                 PF09676.5    119 seq354_BIOID40269    -            171   3.9e-40  137.1   1.2   1   1   3.2e-44   4.4e-40  136.9   0.8     1   119    23   165    23   165 0.98 Type IV conjugative transfer system lipoprotein (TraV)
Phage_tail_L         PF05100.7    206 seq358_BIOID40269    -            232     8e-97  322.2   0.1   1   1  6.8e-101   9.2e-97  322.0   0.0     1   206    29   230    29   230 0.99 Phage minor tail protein L
SNase                PF00565.12   108 seq364_BIOID40269    -            173   2.7e-28   98.2   0.1   1   1   2.6e-32   3.5e-28   97.8   0.0     1   108    64   160    64   160 0.98 Staphylococcal nuclease homologue
PGK                  PF00162.14   384 seq365_BIOID40269    -            387  8.1e-142  472.2   0.3   1   1  6.7e-146  9.2e-142  472.0   0.2     2   384     6   373     5   373 0.99 Phosphoglycerate kinase
Phage_min_tail       PF05939.8    109 seq366_BIOID40269    -            109   1.3e-37  127.9   0.0   1   1   1.1e-41   1.4e-37  127.8   0.0     1   109     1   109     1   109 0.99 Phage minor tail protein
HTH_Tnp_1            PF01527.15    76 seq367_BIOID40269    -             98   2.1e-09   37.0   0.6   1   1   7.8e-13   1.1e-08   34.8   0.4     1    74     1    87     1    88 0.81 Transposase
Aldedh               PF00171.17   462 seq371_BIOID40269    -            499  2.3e-163  543.6   0.0   1   1  2.1e-167  2.8e-163  543.4   0.0     5   462    33   495    30   495 0.97 Aldehyde dehydrogenase family
GIY-YIG              PF01541.19    80 seq372_BIOID40269    -            100   9.2e-10   38.6   0.0   1   1   8.1e-14   1.1e-09   38.3   0.0     2    76     4    73     3    77 0.91 GIY-YIG catalytic domain
PTS_IIB              PF02302.12    90 seq374_BIOID40269    -             93   9.5e-11   41.8   0.1   1   1   8.4e-15   1.1e-10   41.6   0.1     2    81     5    77     4    86 0.80 PTS system, Lactose/Cellobiose specific IIB subunit
PerC                 PF06069.6     90 seq375_BIOID40269    -            104     4e-44  148.4   2.0   1   1   3.4e-48   4.6e-44  148.2   1.4     1    89     1    89     1    90 0.99 PerC transcriptional activator
SelA                 PF03841.8    367 seq376_BIOID40269    -            369   1.8e-19   69.6   0.4   1   1   7.1e-23   4.9e-19   68.1   0.2     1   271    14   269    14   319 0.82 L-seryl-tRNA selenium transferase
Beta_elim_lyase      PF01212.16   290 seq376_BIOID40269    -            369   2.6e-05   23.4   0.4   1   1   8.5e-09   5.8e-05   22.2   0.3   144   272   169   282   122   293 0.77 Beta-eliminating lyase
UbiA                 PF01040.13   257 seq379_BIOID40269    -            308   7.6e-37  126.7  21.2   1   1   7.3e-41     1e-36  126.4  14.7     1   225    21   273    21   306 0.76 UbiA prenyltransferase family
DDE_Tnp_1_assoc      PF13808.1     90 seq380_BIOID40269    -             79   4.8e-27   93.3   0.0   1   1   3.9e-31   5.3e-27   93.2   0.0     1    73     6    78     6    79 0.98 DDE_Tnp_1-associated
HTH_Tnp_1            PF01527.15    76 seq381_BIOID40269    -            126   2.5e-21   75.2   0.0   1   1   2.5e-25   3.5e-21   74.8   0.0     1    70    10    86    10    92 0.86 Transposase
Y2_Tnp               PF04986.8    183 seq382_BIOID40269    -            108   4.6e-17   62.2   0.3   1   1   3.7e-21   5.1e-17   62.1   0.2     1    70    21    86    21   104 0.91 Putative transposase
Nitrate_red_del      PF02613.10   136 seq384_BIOID40269    -            184   3.9e-19   68.6   0.4   1   1   4.2e-23   5.8e-19   68.1   0.3     3   135    31   150    29   151 0.90 Nitrate reductase delta subunit
Phage_attach         PF05354.6    117 seq386_BIOID40269    -            123   1.7e-59  198.3   0.1   1   1   2.7e-63   1.9e-59  198.2   0.1     1   117     7   123     7   123 1.00 Phage Head-Tail Attachment
Gifsy-2              PF13856.1     95 seq386_BIOID40269    -            123   1.8e-29  101.6   0.0   1   1     3e-33     2e-29  101.4   0.0     1    95    10   111    10   111 0.99 ATP-binding sugar transporter from pro-phage
Terminase_5          PF06056.7     58 seq387_BIOID40269    -             77   7.9e-25   86.0   0.4   1   1   2.7e-28   9.4e-25   85.8   0.3     2    58     7    63     6    63 0.98 Putative ATPase subunit of terminase (gpP-like)
HTH_23               PF13384.1     50 seq387_BIOID40269    -             77   4.4e-07   29.2   0.0   1   1   2.2e-10   7.4e-07   28.5   0.0     6    40     7    41     3    43 0.91 Homeodomain-like domain
HTH_28               PF13518.1     52 seq387_BIOID40269    -             77   4.3e-05   23.2   0.0   1   1   1.9e-08   6.3e-05   22.7   0.0     7    35    13    41     7    41 0.91 Helix-turn-helix domain
Aldose_epim          PF01263.15   301 seq389_BIOID40269    -            308   1.4e-54  185.1   0.0   1   1   1.1e-58   1.5e-54  185.0   0.0     2   296    20   299    19   304 0.92 Aldose 1-epimerase
MxiH                 PF09392.5     90 seq391_BIOID40269    -            142     3e-12   46.8   0.9   1   1     3e-16   4.1e-12   46.3   0.6     2    90    56   141    55   141 0.96 Type III secretion needle MxiH like
DUF770               PF05591.7    158 seq392_BIOID40269    -            166   4.6e-55  185.3   0.1   1   1   3.9e-59   5.3e-55  185.1   0.1     2   156     7   161     6   163 0.97 Protein of unknown function (DUF770)
Ldr_toxin            PF13940.1     35 seq396_BIOID40269    -             44   6.8e-23   80.0   5.5   1   1   5.6e-27   7.7e-23   79.8   3.8     1    35    10    44    10    44 1.00 Toxin Ldr, type I toxin-antitoxin system
priB_priC            PF07445.7    173 seq399_BIOID40269    -            175     4e-57  192.3  16.5   1   1   3.3e-61   4.5e-57  192.1  11.4     1   173     7   175     7   175 0.99 Primosomal replication protein priB and priC
RepB-RCR_reg         PF10723.4     85 seq402_BIOID40269    -             82   1.3e-36  124.0   1.7   1   1   2.1e-40   1.4e-36  123.9   1.2     1    79     1    79     1    82 0.98 Replication regulatory protein RepB
RHH_1                PF01402.16    39 seq402_BIOID40269    -             82     1e-05   25.0   0.0   1   1   2.6e-09   1.8e-05   24.3   0.0     6    36    48    78    46    80 0.94 Ribbon-helix-helix protein, copG family
GTP_EFTU             PF00009.22   188 seq403_BIOID40269    -            614   2.2e-37  128.2   0.0   1   1   1.4e-40   3.8e-37  127.4   0.0     5   184     2   163     1   166 0.95 Elongation factor Tu GTP binding domain
SelB-wing_3          PF09107.6     50 seq403_BIOID40269    -            614   8.4e-20   69.7   0.6   1   1   9.4e-23   2.6e-19   68.2   0.4     1    50   557   606   557   606 0.96 Elongation factor SelB, winged helix
SelB-wing_2          PF09106.6     59 seq403_BIOID40269    -            614   3.3e-19   68.4   1.1   1   1   4.4e-22   1.2e-18   66.6   0.8     1    59   423   480   423   480 0.99 Elongation factor SelB, winged helix
GTP_EFTU_D2          PF03144.20    74 seq403_BIOID40269    -            614   9.1e-09   35.2   0.0   1   1   1.1e-11   2.9e-08   33.5   0.0     1    73   189   256   189   257 0.94 Elongation factor Tu domain 2
MMR_HSR1             PF01926.18   114 seq403_BIOID40269    -            614   1.7e-05   24.6   0.0   1   1   2.4e-08   6.4e-05   22.8   0.0     2   109     3   107     2   132 0.73 50S ribosome-binding GTPase
Dyp_perox            PF04261.7    313 seq407_BIOID40269    -            185   1.1e-32  112.9   0.0   1   1   9.2e-37   1.3e-32  112.7   0.0     1   116    61   185    61   185 0.98 Dyp-type peroxidase family
RadC                 PF04002.10   123 seq410_BIOID40269    -            158   4.9e-46  155.2   0.0   1   1   4.6e-50   6.3e-46  154.9   0.0     2   123    37   158    36   158 0.98 RadC-like JAB domain
PRD                  PF00874.15    90 seq411_BIOID40269    -            398   3.5e-25   87.8   0.0   1   2   3.1e-13   4.3e-09   36.2   0.0     2    89   103   189   102   190 0.97 PRD domain
PRD                  PF00874.15    90 seq411_BIOID40269    -            398   3.5e-25   87.8   0.0   2   2   2.3e-17   3.1e-13   49.5   0.0     2    89   212   300   211   301 0.97 PRD domain
Aldolase_II          PF00596.16   183 seq412_BIOID40269    -            231   1.7e-47  161.3   0.4   1   1   1.5e-51   2.1e-47  161.0   0.3     3   181     9   196     7   198 0.90 Class II Aldolase and Adducin N-terminal domain
Phage_tail_L         PF05100.7    206 seq417_BIOID40269    -            232     2e-97  324.1   0.2   1   1  1.7e-101   2.4e-97  323.9   0.1     1   206    29   230    29   230 0.99 Phage minor tail protein L
ACR_tran             PF00873.14  1021 seq420_BIOID40269    -           1025         0 1227.4  15.4   1   1         0         0 1227.2  10.7     2  1020     4  1008     3  1009 0.99 AcrB/AcrD/AcrF family
MMPL                 PF03176.10   333 seq420_BIOID40269    -           1025   1.7e-13   49.9  19.4   1   2   1.4e-11   6.3e-08   31.5   5.4   138   313   327   501   226   521 0.83 MMPL family
MMPL                 PF03176.10   333 seq420_BIOID40269    -           1025   1.7e-13   49.9  19.4   2   2   4.2e-09   1.9e-05   23.4   2.5    73   306   785  1012   687  1024 0.76 MMPL family
SecD_SecF            PF02355.11   189 seq420_BIOID40269    -           1025   7.3e-12   44.7  18.7   1   2   3.7e-10   1.7e-06   27.2   5.6    35   186   336   489   316   492 0.80 Protein export membrane protein
SecD_SecF            PF02355.11   189 seq420_BIOID40269    -           1025   7.3e-12   44.7  18.7   2   2   8.1e-09   3.7e-05   22.8   2.0    25   183   844  1005   831  1022 0.87 Protein export membrane protein
Rsd_AlgQ             PF04353.8    153 seq421_BIOID40269    -            158     5e-50  169.0   0.4   1   1   4.2e-54   5.7e-50  168.8   0.3     1   150     1   148     1   151 0.98 Regulator of RNA polymerase sigma(70) subunit, Rsd/AlgQ
Lysis_S              PF04971.7     68 seq422_BIOID40269    -             68   1.3e-46  155.9   0.6   1   1   1.1e-50   1.5e-46  155.8   0.4     1    68     1    68     1    68 1.00 Lysis protein S
EIIC-GAT             PF03611.9    415 seq423_BIOID40269    -            462   1.9e-85  287.0  26.9   1   1   1.4e-89   1.9e-85  287.0  18.6     1   411    22   412    22   418 0.98 PTS system sugar-specific permease component
DUF1097              PF06496.6    144 seq425_BIOID40269    -            165   3.5e-37  127.2  26.2   1   1   2.9e-41     4e-37  127.1  18.2     2   143     9   156     8   157 0.98 Protein of unknown function (DUF1097)
HTH_18               PF12833.2     81 seq427_BIOID40269    -            283   7.4e-21   73.9   1.7   1   1   1.7e-24   1.2e-20   73.2   0.1     1    81   191   270   191   270 0.97 Helix-turn-helix domain
HTH_AraC             PF00165.18    42 seq427_BIOID40269    -            283   2.6e-17   61.9   0.4   1   1   6.6e-15   4.5e-11   42.0   0.0     8    42   234   269   230   269 0.95 Bacterial regulatory helix-turn-helix proteins, AraC family
DUF2618              PF10940.3     40 seq428_BIOID40269    -             34   3.4e-09   36.1   4.0   1   1   2.5e-13   3.5e-09   36.1   2.8     3    31     5    33     3    34 0.93 Protein of unknown function (DUF2618)
DUF519               PF04378.8    245 seq429_BIOID40269    -            280  1.3e-115  384.4   0.0   1   1  1.1e-119  1.5e-115  384.2   0.0     1   245    33   278    33   278 1.00 Protein of unknown function (DUF519)
Terminase_6          PF03237.10   384 seq431_BIOID40269    -            488   1.5e-75  254.3   1.0   1   1   1.2e-79   1.7e-75  254.0   0.7     1   384    55   472    55   472 0.95 Terminase-like family
PfkB                 PF00294.19   301 seq434_BIOID40269    -            362   1.1e-57  195.3   0.0   1   1   3.1e-61   1.4e-57  194.9   0.0     2   293    58   344    57   352 0.92 pfkB family carbohydrate kinase
HTH_24               PF13412.1     48 seq434_BIOID40269    -            362   8.2e-11   41.0   2.4   1   1   4.9e-14   2.2e-10   39.6   1.7     1    48     1    48     1    48 0.98 Winged helix-turn-helix DNA-binding
HTH_11               PF08279.7     55 seq434_BIOID40269    -            362   6.7e-05   22.3   0.8   1   1   4.1e-08   0.00019   20.9   0.5     1    52     4    50     4    53 0.83 HTH domain
YbaK                 PF04073.10   123 seq435_BIOID40269    -            159   1.2e-24   86.3   0.2   1   1     1e-28   1.4e-24   86.1   0.1     8   122    31   146    22   147 0.93 YbaK / prolyl-tRNA synthetases associated domain
ketoacyl-synt        PF00109.21   255 seq436_BIOID40269    -            406   4.2e-43  147.5   2.7   1   1   1.3e-46   5.9e-43  147.0   1.9     2   255     2   246     1   246 0.87 Beta-ketoacyl synthase, N-terminal domain
Ketoacyl-synt_C      PF02801.17   119 seq436_BIOID40269    -            406   9.7e-30  102.7   2.0   1   1   5.4e-33   2.4e-29  101.4   0.4     1   119   254   362   254   362 0.96 Beta-ketoacyl synthase, C-terminal domain
Thiolase_N           PF00108.18   264 seq436_BIOID40269    -            406   6.3e-05   21.9   0.2   1   1   2.8e-08   0.00013   20.9   0.1    68   146   143   223   132   232 0.78 Thiolase, N-terminal domain
TnpB_IS66            PF05717.8    108 seq437_BIOID40269    -            115   2.6e-42  142.4   0.0   1   1   2.1e-46   2.9e-42  142.3   0.0     2   104     7   107     6   111 0.97 IS66 Orf2 like protein
Hydrolase            PF00702.21   204 seq439_BIOID40269    -            682   1.4e-34  120.3   4.7   1   1     3e-38   1.4e-34  120.3   3.3     1   204   301   530   301   530 0.80 haloacid dehalogenase-like hydrolase
E1-E2_ATPase         PF00122.15   230 seq439_BIOID40269    -            682   1.4e-34  119.0   0.2   1   1     3e-38   1.4e-34  119.0   0.1     3   230    73   297    71   297 0.93 E1-E2 ATPase
HAD                  PF12710.2    191 seq439_BIOID40269    -            682   2.1e-13   50.7   0.0   1   1   1.2e-16   5.4e-13   49.4   0.0     2   189   305   525   304   525 0.66 haloacid dehalogenase-like hydrolase
AA_kinase            PF00696.23   241 seq441_BIOID40269    -            449   1.5e-47  162.1   0.1   1   1   4.7e-51   2.2e-47  161.5   0.1     2   240     4   277     3   278 0.80 Amino acid kinase family
ACT                  PF01842.20    66 seq441_BIOID40269    -            449   1.7e-07   30.4   0.0   1   1   2.6e-09   1.2e-05   24.5   0.0    11    42   322   355   316   379 0.74 ACT domain
Elong-fact-P_C       PF09285.6     56 seq443_BIOID40269    -            188   5.3e-27   92.8   1.0   1   1   2.4e-30   1.1e-26   91.8   0.2     1    56   131   186   131   186 0.99 Elongation factor P, C-terminal
EFP                  PF01132.15    55 seq443_BIOID40269    -            188   3.2e-24   84.2   0.1   1   1   1.2e-27   5.5e-24   83.4   0.0     3    55    71   123    69   123 0.97 Elongation factor P (EF-P) OB domain
EFP_N                PF08207.7     58 seq443_BIOID40269    -            188   5.8e-24   83.6   0.0   1   1   4.5e-27     2e-23   81.8   0.0     3    57     7    61     5    62 0.97 Elongation factor P (EF-P) KOW-like domain
AstE_AspA            PF04952.9    292 seq444_BIOID40269    -            322   3.5e-72  242.6   0.0   1   1   2.9e-76   3.9e-72  242.4   0.0     4   289    45   319    42   322 0.97 Succinylglutamate desuccinylase / Aspartoacylase family
Hexapep              PF00132.19    36 seq445_BIOID40269    -            196   3.9e-16   57.6  12.6   1   2   9.6e-10   1.3e-05   24.3   0.0     3    36    12    45    10    45 0.90 Bacterial transferase hexapeptide (six repeats)
Hexapep              PF00132.19    36 seq445_BIOID40269    -            196   3.9e-16   57.6  12.6   2   2     1e-12   1.4e-08   33.7   1.6     1    35    88   122    88   123 0.95 Bacterial transferase hexapeptide (six repeats)
AAA_25               PF13481.1    194 seq446_BIOID40269    -            460     2e-26   92.5   0.0   1   1   1.7e-29   3.2e-26   91.7   0.0    10   194    72   226    64   226 0.90 AAA domain
KaiC                 PF06745.8    226 seq446_BIOID40269    -            460   1.5e-18   66.6   0.1   1   1   6.2e-19   1.2e-15   57.1   0.1     2   202    78   261    77   278 0.85 KaiC
ChlI                 PF13541.1    121 seq446_BIOID40269    -            460   5.6e-12   45.1   0.0   1   1   6.5e-15   1.3e-11   43.9   0.0    35   121   348   433   321   433 0.92 Subunit ChlI of Mg-chelatase
Lon_C                PF05362.8    205 seq446_BIOID40269    -            460   4.1e-08   32.6   0.1   1   1   4.7e-11   9.2e-08   31.5   0.0    94   200   356   455   347   457 0.88 Lon protease (S16) C-terminal proteolytic domain
RecA                 PF00154.16   323 seq446_BIOID40269    -            460   2.4e-05   23.4   0.1   1   1   2.3e-08   4.5e-05   22.5   0.0    17   140    61   179    49   189 0.77 recA bacterial DNA recombination protein
zf-dskA_traR         PF01258.12    36 seq447_BIOID40269    -             73   2.3e-13   49.5   3.4   1   1   2.4e-17   3.3e-13   48.9   2.3     5    36    35    67    30    67 0.91 Prokaryotic dksA/traR C4-type zinc finger
TrbI_Ftype           PF09677.5    111 seq448_BIOID40269    -            128   4.2e-51  171.3   0.4   1   1   3.7e-55     5e-51  171.0   0.3     1   111    15   125    15   125 0.99 Type-F conjugative transfer system protein (TrbI_Ftype)
rve                  PF00665.21   120 seq449_BIOID40269    -            332     1e-23   83.5   0.0   1   1   4.2e-27   1.9e-23   82.7   0.0     3   119   165   285   163   286 0.97 Integrase core domain
rve_3                PF13683.1     67 seq449_BIOID40269    -            332   2.2e-16   59.0   0.1   1   1   1.6e-19   7.2e-16   57.3   0.0     2    65   258   321   257   322 0.97 Integrase core domain
HTH_21               PF13276.1     60 seq449_BIOID40269    -            332   1.5e-15   56.8   1.8   1   1   8.2e-19   3.7e-15   55.5   0.4     6    57    91   148    86   151 0.80 HTH-like domain
UDG                  PF03167.14   152 seq450_BIOID40269    -            229   3.2e-30  104.4   0.1   1   1   3.4e-34   4.6e-30  103.9   0.0     6   152    54   211    50   211 0.96 Uracil DNA glycosylase superfamily
Lysis_S              PF04971.7     68 seq451_BIOID40269    -            106   4.8e-47  157.4   0.5   1   1   4.6e-51   6.2e-47  157.0   0.3     1    68    39   106    39   106 1.00 Lysis protein S
CCG                  PF02754.11    85 seq452_BIOID40269    -            396   2.2e-33  113.9   0.6   1   2     3e-19   8.3e-16   57.6   0.0     1    85   163   249   163   249 0.94 Cysteine-rich domain
CCG                  PF02754.11    85 seq452_BIOID40269    -            396   2.2e-33  113.9   0.6   2   2   2.5e-18     7e-15   54.7   0.0     1    84   293   376   293   377 0.95 Cysteine-rich domain
Fer4_8               PF13183.1     57 seq452_BIOID40269    -            396   6.4e-10   38.8   5.9   1   1   2.3e-13   6.4e-10   38.8   4.1     2    57     6    70     5    71 0.81 4Fe-4S dicluster domain
Fer4_17              PF13534.1     61 seq452_BIOID40269    -            396     3e-07   30.5   6.3   1   1   1.1e-10     3e-07   30.5   4.4     1    60     8    70     8    71 0.78 4Fe-4S dicluster domain
Phage_lysozyme       PF00959.14   110 seq455_BIOID40269    -            122   1.3e-10   41.3   0.0   1   1   1.3e-14   1.8e-10   40.9   0.0     1    54    48   100    48   116 0.90 Phage lysozyme
IPPT                 PF01715.12   253 seq456_BIOID40269    -            316  8.7e-108  359.0   0.0   1   1  1.5e-111    1e-107  358.7   0.0     2   252    45   297    44   298 0.99 IPP transferase
IPT                  PF01745.11   233 seq456_BIOID40269    -            316   6.5e-07   28.6   0.0   1   1   1.7e-08   0.00012   21.2   0.0     5   100    14   109    10   120 0.80 Isopentenyl transferase
ProQ                 PF04352.8    115 seq457_BIOID40269    -            186   1.3e-29  102.0   1.5   1   1   5.8e-32     4e-28   97.2   0.0     6   113    73   180    68   181 0.96 ProQ/FINO family
FinO_N               PF12602.3     72 seq457_BIOID40269    -            186     9e-25   86.6  13.1   1   1   2.7e-28   1.9e-24   85.6   9.1     1    72     1    62     1    62 0.98 Fertility inhibition protein N terminal
HHA                  PF05321.6     57 seq458_BIOID40269    -             69   1.8e-28   98.3   0.1   1   1   1.5e-32     2e-28   98.1   0.1     1    57    10    66    10    66 0.99 Haemolysin expression modulating protein
Sigma54_activat      PF00158.21   168 seq460_BIOID40269    -            528   4.5e-65  218.0   0.1   1   1   1.8e-68   6.2e-65  217.6   0.0     1   167   218   393   218   394 0.96 Sigma-54 interaction domain
PrpR_N               PF06506.6    175 seq460_BIOID40269    -            528   3.8e-58  195.6   0.1   1   1   1.7e-61   5.7e-58  195.0   0.1     2   171    29   197    28   202 0.98 Propionate catabolism activator
HTH_8                PF02954.14    42 seq460_BIOID40269    -            528   1.1e-10   40.8   0.1   1   1   2.4e-13   8.2e-10   37.9   0.0    11    40   498   527   498   528 0.98 Bacterial regulatory protein, Fis family
Mg_chelatase         PF01078.16   207 seq460_BIOID40269    -            528   3.2e-05   23.0   0.3   1   1   2.9e-08    0.0001   21.4   0.2     9   155   226   366   215   371 0.78 Magnesium chelatase, subunit ChlI
YscJ_FliF            PF01514.12   207 seq461_BIOID40269    -             48   1.5e-10   40.4   0.6   1   1   1.1e-14   1.5e-10   40.4   0.4    13    57     4    47     1    48 0.92 Secretory protein of YscJ/FliF family
YscJ_FliF            PF01514.12   207 seq462_BIOID40269    -            190   3.8e-59  199.1   4.0   1   1   3.3e-63   4.6e-59  198.9   2.8     3   196     3   185     1   189 0.97 Secretory protein of YscJ/FliF family
HTH_Tnp_1            PF01527.15    76 seq467_BIOID40269    -            215   1.6e-20   72.6   0.0   1   1   1.1e-23   5.1e-20   71.0   0.0     2    69    91   162    90   169 0.87 Transposase
Lysis_S              PF04971.7     68 seq468_BIOID40269    -             71   2.5e-47  158.3   0.6   1   1     2e-51   2.8e-47  158.1   0.4     1    68     4    71     4    71 1.00 Lysis protein S
Prok-JAB             PF14464.1    105 seq471_BIOID40269    -            247   4.8e-20   70.9   0.3   1   1   1.3e-23   8.8e-20   70.1   0.2     3    99     3    99     1   108 0.91 Prokaryotic homologs of the JAB domain
NLPC_P60             PF00877.14   105 seq471_BIOID40269    -            247     1e-12   47.6   0.0   1   1   2.1e-16   1.4e-12   47.1   0.0     1   105   111   224   111   224 0.94 NlpC/P60 family
PTS-HPr              PF00381.14    84 seq474_BIOID40269    -             85   1.3e-31  108.2   0.2   1   1   9.9e-36   1.4e-31  108.1   0.1     1    82     1    82     1    84 0.98 PTS HPr component phosphorylation site
PIG-L                PF02585.12   128 seq475_BIOID40269    -            223   1.4e-24   86.9   1.4   1   1   1.6e-28   2.2e-24   86.2   1.0     1   127    20   141    20   142 0.94 GlcNAc-PI de-N-acetylase
PP-binding           PF00550.20    67 seq476_BIOID40269    -             78   2.7e-16   59.4   0.4   1   1   4.4e-20     3e-16   59.3   0.3     1    67     6    73     6    73 0.96 Phosphopantetheine attachment site
DUF1493              PF07377.7    111 seq476_BIOID40269    -             78   0.00024   21.0   0.4   1   1   4.1e-08   0.00028   20.8   0.3     1    59     1    55     1    62 0.91 Protein of unknown function (DUF1493)
DUF1097              PF06496.6    144 seq480_BIOID40269    -            173   1.6e-46  157.6  25.0   1   1   1.4e-50   1.9e-46  157.3  17.4     1   143    18   156    18   157 0.99 Protein of unknown function (DUF1097)
MerR-DNA-bind        PF09278.6     65 seq483_BIOID40269    -            154     7e-15   55.0   0.1   1   1   2.6e-18   1.2e-14   54.3   0.0     2    65    55   119    54   119 0.96 MerR, DNA binding
MerR                 PF00376.18    38 seq483_BIOID40269    -            154   4.6e-14   51.5   0.3   1   1   2.5e-17   1.1e-13   50.3   0.1     1    38    13    49    13    49 0.98 MerR family regulatory protein
MerR_1               PF13411.1     69 seq483_BIOID40269    -            154   2.8e-12   46.1   0.0   1   1     1e-15   4.6e-12   45.4   0.0     2    65    13    76    12    78 0.96 MerR HTH family regulatory protein
Ldr_toxin            PF13940.1     35 seq486_BIOID40269    -             44   6.8e-23   80.0   5.5   1   1   5.6e-27   7.7e-23   79.8   3.8     1    35    10    44    10    44 1.00 Toxin Ldr, type I toxin-antitoxin system
Phage_fiber_C        PF06820.7     64 seq487_BIOID40269    -             89   9.3e-37  124.8   0.7   1   1   8.7e-41   1.2e-36  124.5   0.5     1    64    28    89    28    89 0.99 Putative prophage tail fibre C-terminus
DUF2496              PF10689.4     44 seq488_BIOID40269    -             53   2.8e-24   84.3   2.1   1   1   2.3e-28   3.2e-24   84.1   1.5     1    44     2    45     2    45 0.98 Protein of unknown function (DUF2496)
GPW_gp25             PF04965.9     99 seq489_BIOID40269    -            130   6.7e-13   47.9   0.0   1   1   6.2e-17   8.4e-13   47.5   0.0     3    94    18   108    16   113 0.90 Gene 25-like lysozyme
OKR_DC_1             PF01276.15   417 seq490_BIOID40269    -            735  7.8e-199  660.3   0.0   1   1  2.1e-202  9.4e-199  660.0   0.0     1   417   112   554   112   554 0.99 Orn/Lys/Arg decarboxylase, major domain
OKR_DC_1_C           PF03711.10   137 seq490_BIOID40269    -            735     2e-53  180.0   0.2   1   1   1.2e-56   5.6e-53  178.5   0.1     1   135   579   710   579   712 0.98 Orn/Lys/Arg decarboxylase, C-terminal domain
OKR_DC_1_N           PF03709.10   115 seq490_BIOID40269    -            735     1e-24   86.6   0.0   1   1   4.1e-28   1.9e-24   85.8   0.0     1   115     7   106     7   106 0.99 Orn/Lys/Arg decarboxylase, N-terminal domain
YscJ_FliF            PF01514.12   207 seq491_BIOID40269    -            178   2.9e-30  104.8   0.2   1   1   2.7e-34   3.7e-30  104.5   0.1    77   200     2   126     1   133 0.96 Secretory protein of YscJ/FliF family
DUF2726              PF10881.3    126 seq496_BIOID40269    -            196   2.1e-27   95.0   0.1   1   1   2.4e-31   3.2e-27   94.4   0.0     2   108    59   169    58   180 0.94 Protein of unknown function (DUF2726)
DUF987               PF06174.6     66 seq497_BIOID40269    -             73   1.7e-43  145.8   0.2   1   1   1.4e-47   1.9e-43  145.6   0.1     1    66     1    66     1    66 0.99 Protein of unknown function (DUF987)
Dyp_perox            PF04261.7    313 seq499_BIOID40269    -            235   1.4e-69  234.1   0.0   1   1   1.2e-73   1.6e-69  233.9   0.0   121   312     2   222     1   223 0.98 Dyp-type peroxidase family
Peripla_BP_3         PF13377.1    160 seq500_BIOID40269    -            343   2.5e-44  150.9   0.0   1   1   1.4e-47   4.9e-44  150.0   0.0     1   160   178   339   178   339 0.95 Periplasmic binding protein-like domain
Peripla_BP_1         PF00532.16   279 seq500_BIOID40269    -            343   2.1e-36  125.4   0.0   1   1   8.3e-40   2.8e-36  125.0   0.0     2   259    70   317    69   335 0.91 Periplasmic binding proteins and sugar binding domain of LacI family
LacI                 PF00356.16    46 seq500_BIOID40269    -            343   1.6e-19   69.0   0.9   1   1     8e-23   2.7e-19   68.3   0.6     1    46    13    58    13    58 0.98 Bacterial regulatory proteins, lacI family
Peripla_BP_4         PF13407.1    258 seq500_BIOID40269    -            343   3.5e-14   52.6   0.0   1   1   5.9e-17     2e-13   50.1   0.0     1   257    72   320    72   321 0.86 Periplasmic binding protein domain
DUF1327              PF07041.6    113 seq501_BIOID40269    -            116   2.9e-66  220.3   0.0   1   1   2.4e-70   3.3e-66  220.1   0.0     1   112     1   112     1   113 0.99 Protein of unknown function (DUF1327)
Phage_lysozyme       PF00959.14   110 seq502_BIOID40269    -            165   3.1e-32  111.0   0.3   1   1   2.8e-36   3.8e-32  110.7   0.2     1   109    48   154    48   155 0.98 Phage lysozyme
DinI                 PF06183.8     65 seq503_BIOID40269    -            112     2e-06   27.5   0.0   1   1   2.7e-10   3.7e-06   26.7   0.0     1    27    69    95    69   100 0.93 DinI-like family
AICARFT_IMPCHas      PF01808.13   315 seq504_BIOID40269    -            529  1.9e-145  483.7   4.9   1   1  3.5e-149  2.4e-145  483.4   3.4     1   315   137   461   137   461 0.99 AICARFT/IMPCHase bienzyme
MGS                  PF02142.17    95 seq504_BIOID40269    -            529   5.8e-32  109.3   0.0   1   1   1.9e-35   1.3e-31  108.2   0.0     1    95    19   132    19   132 0.99 MGS-like domain
Phage_lysozyme       PF00959.14   110 seq505_BIOID40269    -             57   4.8e-12   46.0   0.6   1   1   3.8e-16   5.3e-12   45.8   0.4    63   109     1    46     1    47 0.95 Phage lysozyme
HTH_Tnp_1            PF01527.15    76 seq507_BIOID40269    -            215   1.8e-20   72.5   0.0   1   1   1.2e-23   5.3e-20   71.0   0.0     2    69    91   162    90   169 0.87 Transposase
TraW_N               PF12477.3     31 seq508_BIOID40269    -            210   7.6e-11   41.5   0.2   1   1   8.2e-15   1.1e-10   40.9   0.2     1    30     1    30     1    31 0.97 Sex factor F TraW protein N terminal
Cyto_ox_2            PF02322.10   328 seq510_BIOID40269    -            378  5.8e-112  373.9  33.8   1   1  4.8e-116  6.6e-112  373.7  23.4     1   328     6   362     6   362 0.99 Cytochrome oxidase subunit II
Gln-synt_C           PF00120.19   259 seq511_BIOID40269    -            472   1.2e-76  257.2   0.0   1   1   1.2e-80   1.6e-76  256.7   0.0     3   257   135   388   133   390 0.95 Glutamine synthetase, catalytic domain
Peptidase_M74        PF03411.8    240 seq512_BIOID40269    -            274  7.4e-136  450.8   0.1   1   1  6.2e-140  8.5e-136  450.6   0.1     1   239    35   273    35   274 1.00 Penicillin-insensitive murein endopeptidase
LysR_substrate       PF03466.15   209 seq516_BIOID40269    -            310   4.4e-19   68.3   0.0   1   1   9.5e-23   6.5e-19   67.7   0.0     2   191    91   280    90   292 0.92 LysR substrate binding domain
HTH_1                PF00126.22    60 seq516_BIOID40269    -            310   8.5e-18   63.7   0.6   1   1   2.6e-21   1.8e-17   62.7   0.4     3    60     9    66     8    66 0.96 Bacterial regulatory helix-turn-helix protein, lysR family
Phage_fiber_C        PF06820.7     64 seq518_BIOID40269    -             34   8.6e-17   60.9   0.2   1   1   6.6e-21     9e-17   60.8   0.2    30    64     1    34     1    34 0.97 Putative prophage tail fibre C-terminus
PEP-utilizers_C      PF02896.13   294 seq519_BIOID40269    -            575  1.6e-124  414.4   0.2   1   1  4.8e-128  2.2e-124  414.0   0.1     1   293   250   541   250   542 0.99 PEP-utilising enzyme, TIM barrel domain
PEP-utilisers_N      PF05524.8    123 seq519_BIOID40269    -            575   1.9e-31  108.3   5.0   1   1   4.2e-35   1.9e-31  108.3   3.5     2   123     3   127     2   127 0.96 PEP-utilising enzyme, N-terminal
PEP-utilizers        PF00391.18    81 seq519_BIOID40269    -            575     7e-25   86.2   0.2   1   1   4.5e-28   2.1e-24   84.7   0.1     9    80   152   224   147   225 0.93 PEP-utilising enzyme, mobile domain
HTH_Tnp_1            PF01527.15    76 seq520_BIOID40269    -            134   2.4e-16   59.3   0.0   1   1   2.3e-20   3.2e-16   58.9   0.0     2    58     9    72     8   101 0.84 Transposase
DUF877               PF05943.7    423 seq522_BIOID40269    -            309   1.2e-76  257.8   0.0   1   1   1.2e-80   1.7e-76  257.3   0.0     1   188    68   255    68   263 0.98 Protein of unknown function (DUF877)
HTH_36               PF13730.1     55 seq524_BIOID40269    -            313   9.1e-11   41.6   0.0   1   1   4.9e-14   2.2e-10   40.3   0.0     5    55    20    70    16    70 0.91 Helix-turn-helix domain
GntR                 PF00392.16    64 seq524_BIOID40269    -            313   2.5e-07   29.8   0.0   1   1   1.2e-10   5.4e-07   28.8   0.0    25    60    41    76    35    78 0.95 Bacterial regulatory proteins, gntR family
ketoacyl-synt        PF00109.21   255 seq525_BIOID40269    -            413     6e-60  202.7   1.1   1   1   1.7e-63     6e-60  202.7   0.8     2   255     4   247     3   247 0.93 Beta-ketoacyl synthase, N-terminal domain
Ketoacyl-synt_C      PF02801.17   119 seq525_BIOID40269    -            413   2.5e-39  133.6   1.7   1   1   1.4e-42   4.7e-39  132.7   1.2     1   119   255   370   255   370 0.97 Beta-ketoacyl synthase, C-terminal domain
Thiolase_N           PF00108.18   264 seq525_BIOID40269    -            413   1.2e-06   27.6   0.1   1   1   8.7e-10     3e-06   26.3   0.0    80   120   156   196   145   216 0.93 Thiolase, N-terminal domain
DUF3491              PF11996.3    936 seq526_BIOID40269    -            266   2.2e-37  128.0   0.0   1   1     2e-41   2.7e-37  127.6   0.0     1    89   155   243   155   252 0.97 Protein of unknown function (DUF3491)
Phage_lysis          PF03245.8    125 seq528_BIOID40269    -            145   3.6e-42  143.1   3.4   1   1   3.1e-46   4.2e-42  142.9   2.3    11   125    32   144    23   144 0.94 Bacteriophage lysis protein
ThiC                 PF01964.13   421 seq529_BIOID40269    -            631  3.8e-201  667.9   0.0   1   1  2.8e-204  1.9e-200  665.6   0.0     1   420   148   597   148   598 0.99 ThiC family
ThiC-associated      PF13667.1     80 seq529_BIOID40269    -            631   7.6e-34  115.0   0.1   1   1     3e-37   2.1e-33  113.6   0.0     2    80    26   109    25   109 0.94 ThiC-associated domain
Glyco_trans_2_3      PF13632.1    192 seq530_BIOID40269    -            745   6.7e-48  162.8   0.1   1   1   1.5e-51   6.7e-48  162.8   0.1     2   191   165   382   164   387 0.92 Glycosyl transferase family group 2
Glyco_tranf_2_3      PF13641.1    230 seq530_BIOID40269    -            745   1.2e-42  146.1   0.1   1   1     6e-46   2.7e-42  145.0   0.1     2   228    70   331    69   333 0.91 Glycosyltransferase like family 2
T2SE_Nter            PF05157.10   109 seq530_BIOID40269    -            745   2.5e-18   66.0   3.6   1   1   1.4e-21   6.5e-18   64.6   0.0     3   108   524   628   522   629 0.97 Type II secretion system (T2SS), protein E, N-terminal domain
Phage_Nu1            PF07471.7    164 seq531_BIOID40269    -            169   4.2e-18   65.2   0.0   1   1   4.3e-22   5.8e-18   64.7   0.0    72   163    59   150    45   151 0.88 Phage DNA packaging protein Nu1
DNA_pol_B            PF00136.16   467 seq532_BIOID40269    -            783   9.2e-49  166.3   0.0   1   2   9.1e-11   6.2e-07   28.4   0.1    42    73   400   430   373   440 0.90 DNA polymerase family B
DNA_pol_B            PF00136.16   467 seq532_BIOID40269    -            783   9.2e-49  166.3   0.0   2   2   2.6e-43   1.8e-39  135.7   0.0   159   451   490   771   444   779 0.85 DNA polymerase family B
DNA_pol_B_exo1       PF03104.14   317 seq532_BIOID40269    -            783   4.6e-16   58.5   0.0   1   1   1.3e-18   8.9e-15   54.2   0.0    65   317    74   296    49   296 0.91 DNA polymerase family B, exonuclease domain
Methyltransf_6       PF03737.10   154 seq533_BIOID40269    -            161   4.3e-55  185.6   0.4   1   1   3.5e-59   4.8e-55  185.5   0.2     1   153     1   152     1   153 0.99 Demethylmenaquinone methyltransferase
Entericidin          PF08085.6     21 seq536_BIOID40269    -             41   5.3e-09   35.3   0.0   1   1   4.6e-13   6.3e-09   35.1   0.0     1    21    20    40    20    40 0.99 Entericidin EcnA/B family
NLPC_P60             PF00877.14   105 seq537_BIOID40269    -            223   3.6e-14   52.3   0.0   1   1   7.1e-18   4.9e-14   51.9   0.0     1   104    87   199    87   200 0.93 NlpC/P60 family
Prok-JAB             PF14464.1    105 seq537_BIOID40269    -            223   3.4e-10   39.3   0.0   1   1   9.1e-14   6.2e-10   38.4   0.0    30    96     6    74     1    85 0.87 Prokaryotic homologs of the JAB domain
PsiB                 PF06290.6    143 seq538_BIOID40269    -            145   2.5e-72  240.8   0.0   1   1     2e-76   2.8e-72  240.6   0.0     1   143     2   144     2   144 0.99 Plasmid SOS inhibition protein (PsiB)
Acyl-CoA_dh_1        PF00441.19   150 seq539_BIOID40269    -            380   9.8e-47  158.6   1.3   1   1   3.9e-50   1.3e-46  158.2   0.9     1   150   227   376   227   376 0.99 Acyl-CoA dehydrogenase, C-terminal domain
Acyl-CoA_dh_N        PF02771.11   113 seq539_BIOID40269    -            380   7.7e-17   61.7   0.1   1   1   4.7e-20   1.6e-16   60.7   0.0     1   106     6   110     6   116 0.92 Acyl-CoA dehydrogenase, N-terminal domain
Acyl-CoA_dh_M        PF02770.14    52 seq539_BIOID40269    -            380   2.9e-16   58.5   0.1   1   1   2.7e-19   9.2e-16   56.9   0.0     3    51   123   171   121   172 0.97 Acyl-CoA dehydrogenase, middle domain
Acyl-CoA_dh_2        PF08028.6    134 seq539_BIOID40269    -            380   1.4e-15   57.5   0.8   1   1   6.8e-19   2.3e-15   56.8   0.6     9   125   250   356   243   359 0.95 Acyl-CoA dehydrogenase, C-terminal domain
HisKA_3              PF07730.8     68 seq540_BIOID40269    -            598   5.9e-19   68.0   0.9   1   1   1.7e-22   5.9e-19   68.0   0.6     1    64   390   453   390   457 0.97 Histidine kinase
PilJ                 PF13675.1    112 seq540_BIOID40269    -            598   1.4e-18   67.0  13.6   1   1   6.4e-22   2.2e-18   66.4   1.1     2   108    34   131    33   135 0.90 Type IV pili methyl-accepting chemotaxis transducer N-term
HATPase_c            PF02518.21   111 seq540_BIOID40269    -            598   1.7e-15   56.6   0.1   1   1   1.2e-18   4.1e-15   55.3   0.1     4   108   497   583   494   586 0.92 Histidine kinase-, DNA gyrase B-, and HSP90-like ATPase
HAMP                 PF00672.20    70 seq540_BIOID40269    -            598   2.8e-11   43.3   3.2   1   1   8.1e-15   2.8e-11   43.3   2.2     4    69   159   224   158   225 0.93 HAMP domain
YagB_YeeU_YfjZ       PF06154.6    105 seq546_BIOID40269    -            122   3.2e-52  175.0   0.0   1   1   2.8e-56   3.9e-52  174.8   0.0     2   104    16   118    15   119 0.98 YagB/YeeU/YfjZ family
DUF1076              PF06416.7    113 seq547_BIOID40269    -            191   7.5e-44  147.9   0.1   1   1   8.5e-48   1.2e-43  147.3   0.1     1   113    81   189    79   189 0.96 Protein of unknown function (DUF1076)
MFS_1                PF07690.11   354 seq550_BIOID40269    -            463   7.3e-34  116.9  29.7   1   1   5.3e-38   7.3e-34  116.9  20.6     1   348    35   397    35   403 0.84 Major Facilitator Superfamily
Phage_integrase      PF00589.17   173 seq552_BIOID40269    -            210   9.2e-49  165.3   0.0   1   1   7.9e-53   1.1e-48  165.0   0.0     1   171    21   191    21   193 0.98 Phage integrase family
Rz1                  PF06085.6     40 seq553_BIOID40269    -             63   5.5e-20   70.3   2.0   1   1     5e-24   6.8e-20   70.0   1.4     1    40    22    60    22    60 0.99 Lipoprotein Rz1 precursor
Phage_lysozyme       PF00959.14   110 seq554_BIOID40269    -            177   3.5e-29  101.1   0.0   1   1   3.5e-33   4.7e-29  100.7   0.0     1   110    48   166    48   166 0.97 Phage lysozyme
TnpB_IS66            PF05717.8    108 seq555_BIOID40269    -            115   1.3e-44  149.9   0.0   1   1     1e-48   1.4e-44  149.8   0.0     2   107     7   110     6   111 0.96 IS66 Orf2 like protein
Glyco_hydro_31       PF01055.21   451 seq556_BIOID40269    -            678   6.3e-94  315.0   3.3   1   1     6e-98   8.2e-94  314.6   2.3     6   449   230   666   225   668 0.93 Glycosyl hydrolases family 31
Sigma54_activat      PF00158.21   168 seq557_BIOID40269    -            504   9.8e-68  226.7   0.0   1   1   1.2e-70   2.3e-67  225.5   0.0     1   167   187   353   187   354 0.99 Sigma-54 interaction domain
GAF_2                PF13185.1    148 seq557_BIOID40269    -            504   8.4e-10   39.2   2.2   1   1   2.5e-12   4.9e-09   36.7   0.2     9   143    26   156    22   158 0.80 GAF domain
GAF                  PF01590.21   154 seq557_BIOID40269    -            504   9.3e-10   38.7   0.2   1   1   1.2e-12   2.3e-09   37.4   0.1     4   148    23   154    21   157 0.83 GAF domain
GAF_3                PF13492.1    129 seq557_BIOID40269    -            504   1.6e-08   34.5   0.4   1   1   1.1e-10   2.1e-07   31.0   0.1     6   121    25   154    21   159 0.81 GAF domain
AAA                  PF00004.24   132 seq557_BIOID40269    -            504   5.2e-06   26.5   0.0   1   1   5.9e-09   1.2e-05   25.4   0.0     1   126   211   342   211   348 0.75 ATPase family associated with various cellular activities (AAA)
AAA_5                PF07728.9    139 seq557_BIOID40269    -            504   6.7e-06   25.7   0.0   1   1   7.4e-09   1.5e-05   24.6   0.0     1   123   210   329   210   340 0.78 AAA domain (dynein-related subfamily)
RVT_1                PF00078.22   214 seq559_BIOID40269    -            507   3.3e-54  183.3   0.0   1   1   7.6e-58   5.2e-54  182.7   0.0     1   214    91   337    91   337 0.97 Reverse transcriptase (RNA-dependent DNA polymerase)
GIIM                 PF08388.6     80 seq559_BIOID40269    -            507   9.5e-12   44.4   1.8   1   1   1.4e-15   9.5e-12   44.4   1.3     3    69   360   426   358   448 0.85 Group II intron, maturase-specific domain
Pyr_redox_2          PF07992.9    200 seq560_BIOID40269    -            450   4.6e-43  147.3   1.5   1   1   2.2e-46   7.4e-43  146.6   0.7     2   196     7   305     6   308 0.95 Pyridine nucleotide-disulphide oxidoreductase
Pyr_redox_dim        PF02852.17   110 seq560_BIOID40269    -            450   3.9e-37  126.5   0.7   1   1   1.8e-39   6.1e-36  122.6   0.2     1   110   339   450   339   450 0.99 Pyridine nucleotide-disulphide oxidoreductase, dimerisation domain
Pyr_redox            PF00070.22    80 seq560_BIOID40269    -            450   5.3e-18   65.0   0.0   1   1   5.6e-21   1.9e-17   63.2   0.0     1    80   169   249   169   250 0.96 Pyridine nucleotide-disulphide oxidoreductase
Pyr_redox_3          PF13738.1    203 seq560_BIOID40269    -            450   3.3e-09   36.9   0.1   1   1   7.3e-11   2.5e-07   30.8   0.0     3   200    10   200     8   203 0.77 Pyridine nucleotide-disulphide oxidoreductase
Entericidin          PF08085.6     21 seq564_BIOID40269    -             48   1.2e-08   34.2   2.6   1   1   1.2e-12   1.7e-08   33.7   1.8     1    21    23    43    23    43 0.98 Entericidin EcnA/B family
OrgA_MxiK            PF09482.5    183 seq566_BIOID40269    -            193   2.3e-64  216.3   0.3   1   1   1.9e-68   2.5e-64  216.1   0.2     1   182     5   185     5   186 0.99 Bacterial type III secretion apparatus protein (OrgA_MxiK)
Aldo_ket_red         PF00248.16   283 seq567_BIOID40269    -            286   2.1e-54  184.1   0.0   1   1   1.8e-58   2.4e-54  183.9   0.0     1   281    15   283    15   285 0.96 Aldo/keto reductase family
Glycos_transf_2      PF00535.21   169 seq568_BIOID40269    -            398   8.8e-24   83.9   0.0   1   1   3.9e-27   1.3e-23   83.3   0.0     2   167    34   200    33   202 0.85 Glycosyl transferase family 2
Glyco_tranf_2_3      PF13641.1    230 seq568_BIOID40269    -            398   1.7e-19   70.4   0.0   1   1   6.6e-23   2.2e-19   70.0   0.0     5   230    34   254    29   254 0.86 Glycosyltransferase like family 2
Glyco_transf_21      PF13506.1    174 seq568_BIOID40269    -            398   3.2e-12   45.9   0.0   1   1   1.7e-15   5.8e-12   45.1   0.0    18   173    97   252    86   253 0.82 Glycosyl transferase family 21
Glyco_trans_2_3      PF13632.1    192 seq568_BIOID40269    -            398   2.4e-10   40.3  14.8   1   1   6.1e-13   2.1e-09   37.2  10.3     4   190   115   310   113   362 0.63 Glycosyl transferase family group 2
Phage_lysis          PF03245.8    125 seq569_BIOID40269    -            153   5.9e-49  165.1  13.7   1   1   4.9e-53   6.7e-49  164.9   9.5     1   125    29   153    29   153 0.99 Bacteriophage lysis protein
F_bP_aldolase        PF01116.15   287 seq571_BIOID40269    -            359   1.2e-97  326.3   0.0   1   1    1e-101   1.4e-97  326.1   0.0     2   284    15   356    14   359 0.95 Fructose-bisphosphate aldolase class-II
Lambda_tail_I        PF06805.7     82 seq572_BIOID40269    -            193   5.7e-13   48.3   0.0   1   1   7.2e-17   9.8e-13   47.6   0.0    25    82     2    64     1    64 0.97 Bacteriophage lambda tail assembly protein I
DUF1307              PF06998.6    123 seq574_BIOID40269    -            157   4.8e-43  145.9   7.3   1   1   4.2e-47   5.7e-43  145.7   5.0     1   123    32   155    32   155 0.98 Protein of unknown function (DUF1307)
DUF333               PF03891.10    50 seq575_BIOID40269    -             84   4.2e-20   71.1   0.1   1   1   3.7e-24   5.1e-20   70.9   0.1     1    50    31    79    31    79 0.97 Domain of unknown function (DUF333)
ABC_tran             PF00005.22   118 seq578_BIOID40269    -            343   2.1e-27   95.6   0.0   1   1   1.3e-30   4.4e-27   94.6   0.0     1   118    45   169    45   169 0.95 ABC transporter
NIL                  PF09383.5     76 seq578_BIOID40269    -            343   7.6e-23   79.7   0.0   1   1   4.6e-26   1.6e-22   78.7   0.0     4    76   268   340   266   340 0.98 NIL domain
AAA_21               PF13304.1    303 seq578_BIOID40269    -            343   1.3e-12   48.1   0.1   1   1   1.8e-11     6e-08   32.8   0.0   220   298   124   200    87   205 0.84 AAA domain
MetJ                 PF01340.15   104 seq579_BIOID40269    -            105   9.5e-70  230.8   0.1   1   1   7.7e-74     1e-69  230.6   0.1     1   104     2   105     2   105 1.00 Met Apo-repressor, MetJ
Multi_Drug_Res       PF00893.14    93 seq582_BIOID40269    -            155   2.5e-33  114.2  10.3   1   1   6.2e-37   8.4e-33  112.5   7.0     1    93    51   143    51   143 0.99 Small Multidrug Resistance protein
TraU                 PF06834.6    280 seq583_BIOID40269    -            330   1.4e-84  283.4   0.7   1   1   1.1e-88   1.6e-84  283.2   0.5     2   279    29   329    28   330 0.97 TraU protein
Peptidase_U32        PF01136.14   233 seq584_BIOID40269    -            331   5.1e-62  208.7   0.0   1   1   4.8e-66   6.6e-62  208.3   0.0     3   232    76   330    74   331 0.94 Peptidase family U32
Terminase_GpA        PF05876.7    557 seq585_BIOID40269    -            642  1.6e-179  597.7   0.1   1   1  1.5e-183    2e-179  597.4   0.1     1   547    39   601    39   609 0.98 Phage terminase large subunit (GpA)
TnpB_IS66            PF05717.8    108 seq586_BIOID40269    -            115   1.3e-44  149.9   0.0   1   1     1e-48   1.4e-44  149.8   0.0     2   107     7   110     6   111 0.96 IS66 Orf2 like protein
YfiO                 PF13525.1    203 seq589_BIOID40269    -            245     1e-84  282.9   5.4   1   1   2.6e-88   1.2e-84  282.7   3.7     1   202    28   236    28   238 0.97 Outer membrane lipoprotein
TPR_18               PF13512.1    142 seq589_BIOID40269    -            245   3.1e-65  218.3   7.1   1   1     3e-68   1.4e-64  216.3   1.2     2   142    24   167    23   167 0.98 Tetratricopeptide repeat
PTS_EIIA_2           PF00359.17   142 seq591_BIOID40269    -            147   4.5e-28   97.6   0.0   1   1   3.7e-32   5.1e-28   97.4   0.0     2   141     6   146     5   147 0.92 Phosphoenolpyruvate-dependent sugar phosphotransferase system, EIIA 2
Rz1                  PF06085.6     40 seq593_BIOID40269    -             60   7.9e-24   82.6   8.5   1   1   7.4e-28     1e-23   82.3   5.9     1    40    20    60    20    60 0.98 Lipoprotein Rz1 precursor
Cytochrom_NNT        PF03264.9    174 seq594_BIOID40269    -            390   2.9e-65  218.8   7.6   1   1   4.6e-68   3.1e-64  215.4   4.3     2   174    11   184    10   184 0.98 NapC/NirT cytochrome c family, N-terminal region
Secretin             PF00263.16   165 seq595_BIOID40269    -            512     3e-33  114.4   3.5   1   1   4.4e-37     3e-33  114.4   2.5     1   162   336   504   336   507 0.93 Bacterial type II and III secretion system protein
Secretin_N           PF03958.12    82 seq595_BIOID40269    -            512   4.2e-25   87.6   2.7   1   1   1.2e-22   7.9e-19   67.5   0.2     1    82   180   275   180   275 0.99 Bacterial type II/III secretion system short domain
ORF11CD3             PF10549.4     57 seq596_BIOID40269    -            205   3.6e-23   80.9   0.1   1   1   9.7e-27   6.6e-23   80.0   0.0     2    56   143   198   142   199 0.97 ORF11CD3 domain
Phage_pRha           PF09669.5     92 seq596_BIOID40269    -            205   1.1e-22   80.0   0.4   1   1   4.4e-26     3e-22   78.6   0.1     1    92    47   138    47   138 0.88 Phage regulatory protein Rha (Phage_pRha)
DDE_Tnp_IS66         PF03050.9    271 seq597_BIOID40269    -            523  8.4e-102  339.9   0.3   1   1  2.4e-105  8.4e-102  339.9   0.2     1   270   186   472   186   473 0.99 Transposase IS66 family
DDE_Tnp_IS66_C       PF13817.1     39 seq597_BIOID40269    -            523   3.4e-19   68.4   0.4   1   1   3.6e-22   1.2e-18   66.6   0.3     1    39   479   517   479   517 0.98 IS66 C-terminal element
HTH_Tnp_IS66         PF13005.2     59 seq597_BIOID40269    -            523   8.2e-17   60.6   7.9   1   1   5.5e-20   1.9e-16   59.5   5.5     2    59   125   180   124   180 0.98 putative Helix-turn-helix domain of transposase IS66
LZ_Tnp_IS66          PF13007.2     78 seq597_BIOID40269    -            523   1.5e-12   47.8   7.7   1   1   1.2e-15     4e-12   46.5   5.3     2    77    46   121    45   122 0.83 Transposase C of IS166 homeodomain
DUF1219              PF06755.7    117 seq598_BIOID40269    -            124   2.8e-58  194.3   0.0   1   1   2.4e-62   3.2e-58  194.2   0.0     1   113     1   113     1   123 0.98 Protein of unknown function (DUF1219)
IstB_IS21            PF01695.12   178 seq599_BIOID40269    -            127   4.7e-17   61.8   0.3   1   1   9.2e-21   1.3e-16   60.4   0.1    70   149    27   108    16   116 0.86 IstB-like ATP binding protein
2-Hacid_dh_C         PF02826.14   178 seq601_BIOID40269    -            329   5.3e-53  178.6   0.0   1   1   1.8e-56   8.2e-53  178.0   0.0     1   178   110   297   110   297 0.94 D-isomer specific 2-hydroxyacid dehydrogenase, NAD binding domain
2-Hacid_dh           PF00389.25   133 seq601_BIOID40269    -            329   2.3e-35  120.8   0.0   1   1   5.9e-39   2.7e-35  120.6   0.0     3   132     5   328     3   329 0.98 D-isomer specific 2-hydroxyacid dehydrogenase, catalytic domain
NAD_binding_2        PF03446.10   162 seq601_BIOID40269    -            329   7.5e-06   25.8   0.0   1   1   5.1e-09   2.3e-05   24.2   0.0     3   119   146   259   144   263 0.91 NAD binding domain of 6-phosphogluconate dehydrogenase
Lact-deh-memb        PF09330.6    291 seq602_BIOID40269    -            582  2.6e-153  509.4   1.5   1   1  3.8e-157  2.6e-153  509.4   1.1     1   291   289   578   289   578 1.00 D-lactate dehydrogenase, membrane binding
FAD_binding_4        PF01565.18   139 seq602_BIOID40269    -            582   2.6e-08   33.3   0.0   1   1   6.3e-12   4.3e-08   32.6   0.0     2   115    58   177    57   197 0.84 FAD binding domain
Xan_ur_permease      PF00860.15   389 seq608_BIOID40269    -            449   1.7e-88  296.6  48.3   1   1   1.6e-92   2.1e-88  296.3  33.5     1   388    26   409    26   410 0.99 Permease family
HTH_Tnp_1            PF01527.15    76 seq610_BIOID40269    -             99   7.6e-09   35.2   2.9   1   1   7.1e-13   9.7e-09   34.9   2.0     3    76    11    79     9    79 0.90 Transposase
TauE                 PF01925.14   240 seq611_BIOID40269    -            269   1.8e-40  138.8  27.2   1   1   1.6e-44   2.2e-40  138.4  18.9     1   240    18   253    18   253 0.95 Sulfite exporter TauE/SafE
DUF3748              PF12566.3    122 seq612_BIOID40269    -            416   1.4e-64  215.3   2.8   1   1   3.7e-67   2.5e-63  211.2   2.1     1   122    74   191    74   191 0.99 Protein of unknown function (DUF3748)
TetR_C_3             PF08362.6    143 seq615_BIOID40269    -            212   5.4e-59  197.9   0.0   1   1     1e-62   7.1e-59  197.5   0.0     1   143    70   212    70   212 0.99 YcdC-like protein, C-terminal region
TetR_N               PF00440.18    47 seq615_BIOID40269    -            212   1.3e-16   59.8   0.2   1   1   2.9e-20     2e-16   59.2   0.1     1    47    23    69    23    69 0.98 Bacterial regulatory proteins, tetR family
DUF3491              PF11996.3    936 seq616_BIOID40269    -            932         0 1107.6   0.0   1   1         0         0 1107.4   0.0   111   936     1   816     1   816 1.00 Protein of unknown function (DUF3491)
LTXXQ                PF07813.7    100 seq617_BIOID40269    -            161   5.3e-23   81.2  11.4   1   1   7.7e-27   5.3e-23   81.2   7.9     3    99    45   141    43   142 0.97 LTXXQ motif family protein
Metal_resist         PF13801.1    125 seq617_BIOID40269    -            161   1.8e-10   40.7   8.8   1   1   3.5e-14   2.4e-10   40.3   5.4    14   124    29   136     6   137 0.90 Heavy-metal resistance
HlyD                 PF00529.15   306 seq618_BIOID40269    -            387   1.8e-78  263.8   9.2   1   1   7.7e-82   2.1e-78  263.6   6.4     4   305    56   335    53   336 0.98 HlyD family secretion protein
HlyD_3               PF13437.1    105 seq618_BIOID40269    -            387   4.7e-17   62.1   1.8   1   1   1.9e-17   5.1e-14   52.3   0.1     2    98   211   324   210   331 0.77 HlyD family secretion protein
HlyD_2               PF12700.2    328 seq618_BIOID40269    -            387   1.3e-15   57.3   4.6   1   1   6.2e-19   1.7e-15   56.9   3.2    19   239    52   288    38   322 0.81 HlyD family secretion protein
Biotin_lipoyl_2      PF13533.1     50 seq618_BIOID40269    -            387   9.5e-14   50.6   0.8   1   1   3.7e-11     1e-07   31.3   0.2     4    50    56   102    54   102 0.97 Biotin-lipoyl like
HHA                  PF05321.6     57 seq619_BIOID40269    -             58   6.5e-22   77.3   0.0   1   1   5.1e-26     7e-22   77.2   0.0     2    57     2    55     1    55 0.94 Haemolysin expression modulating protein
Lambda_tail_I        PF06805.7     82 seq620_BIOID40269    -            164   5.9e-07   29.1   0.0   1   1   7.2e-11   9.9e-07   28.3   0.0    44    82     5    48     1    48 0.88 Bacteriophage lambda tail assembly protein I
StbA                 PF06406.6    318 seq621_BIOID40269    -            319  8.7e-151  501.1   0.0   1   1  1.4e-154  9.8e-151  501.0   0.0     1   318     1   316     1   316 0.99 StbA protein
HlyD_2               PF12700.2    328 seq623_BIOID40269    -            371   5.2e-34  117.7   4.0   1   1   1.4e-37   6.3e-34  117.4   2.7     1   328    40   362    40   362 0.88 HlyD family secretion protein
HlyD_3               PF13437.1    105 seq623_BIOID40269    -            371   2.5e-15   56.5   7.5   1   1     1e-17   4.6e-14   52.5   0.1     1    97   185   285   185   305 0.87 HlyD family secretion protein
HlyD                 PF00529.15   306 seq623_BIOID40269    -            371   2.7e-13   49.7  25.0   1   1   1.3e-16   5.7e-13   48.7  17.3     1   167    60   233    60   243 0.92 HlyD family secretion protein
SSF                  PF00474.12   406 seq624_BIOID40269    -            502  1.1e-146  488.5  29.9   1   1  1.3e-150  1.7e-146  487.8  20.7     1   406    35   437    35   437 0.99 Sodium:solute symporter family
YjcZ                 PF13990.1    270 seq625_BIOID40269    -            292  8.7e-118  392.2   5.2   1   1  7.2e-122  9.8e-118  392.0   3.6     1   270    21   287    21   287 0.99 YjcZ-like protein
Phage_portal         PF04860.7    347 seq627_BIOID40269    -            348   1.4e-56  191.5   0.0   1   1   1.3e-60   1.7e-56  191.2   0.0    10   321    49   346    41   348 0.93 Phage portal protein
SIS                  PF01380.17   131 seq629_BIOID40269    -            306   1.7e-30  105.2   0.5   1   1   4.3e-34     3e-30  104.4   0.3     1   131   152   282   152   282 0.99 SIS domain
HTH_6                PF01418.12    77 seq629_BIOID40269    -            306   1.1e-29  101.8   0.2   1   1   3.1e-33   2.1e-29  100.9   0.1     1    76    25   100    25   101 0.98 Helix-turn-helix domain, rpiR family
DUF877               PF05943.7    423 seq631_BIOID40269    -            182   7.2e-74  248.6   0.0   1   1   5.9e-78     8e-74  248.5   0.0   244   423     2   180     1   180 0.99 Protein of unknown function (DUF877)
DDE_Tnp_IS66         PF03050.9    271 seq632_BIOID40269    -            523  1.3e-102  342.5   0.2   1   1  3.8e-106  1.3e-102  342.5   0.2     1   270   186   472   186   473 0.99 Transposase IS66 family
DDE_Tnp_IS66_C       PF13817.1     39 seq632_BIOID40269    -            523   3.3e-19   68.4   0.4   1   1   3.6e-22   1.2e-18   66.6   0.3     1    39   479   517   479   517 0.98 IS66 C-terminal element
HTH_Tnp_IS66         PF13005.2     59 seq632_BIOID40269    -            523   8.7e-17   60.5   7.9   1   1   5.5e-20   1.9e-16   59.5   5.5     2    59   125   180   124   180 0.98 putative Helix-turn-helix domain of transposase IS66
LZ_Tnp_IS66          PF13007.2     78 seq632_BIOID40269    -            523   1.5e-12   47.8   7.7   1   1   1.2e-15     4e-12   46.5   5.3     2    77    46   121    45   122 0.83 Transposase C of IS166 homeodomain
AAA_28               PF13521.1    163 seq633_BIOID40269    -            410   4.7e-29  101.3   0.0   1   1     2e-32   6.9e-29  100.7   0.0     2   163   234   394   233   394 0.92 AAA domain
HTH_3                PF01381.17    55 seq633_BIOID40269    -            410   1.3e-09   37.6   0.1   1   1   1.3e-12   4.4e-09   35.9   0.0     1    52     7    59     7    61 0.95 Helix-turn-helix
HTH_19               PF12844.2     64 seq633_BIOID40269    -            410   2.4e-08   33.7   0.0   1   1   1.9e-10   6.6e-07   29.1   0.0     3    55     6    59     5    67 0.94 Helix-turn-helix domain
Transposase_31       PF04754.7    205 seq634_BIOID40269    -            300   3.2e-81  271.4   0.1   1   1   3.2e-85   4.4e-81  271.0   0.0     2   204     9   209     8   210 0.99 Putative transposase, YhgA-like
Porin_1              PF00267.16   337 seq635_BIOID40269    -            353  5.3e-142  472.9  25.1   1   1  8.8e-146    6e-142  472.7  17.4     1   337    29   353    29   353 0.98 Gram-negative porin
Porin_4              PF13609.1    311 seq635_BIOID40269    -            353   6.2e-22   78.3  31.9   1   1   9.1e-26   6.2e-22   78.3  22.1     4   304    12   327     7   336 0.76 Gram-negative porin
PerC                 PF06069.6     90 seq636_BIOID40269    -            164   1.3e-09   37.8   2.7   1   1   1.6e-13   2.2e-09   37.1   1.9     5    56   100   151    96   156 0.93 PerC transcriptional activator
MFS_1                PF07690.11   354 seq637_BIOID40269    -            392     1e-32  113.2  67.4   1   2   2.8e-21   3.9e-17   61.9  22.3     1   233    20   242    20   249 0.84 Major Facilitator Superfamily
MFS_1                PF07690.11   354 seq637_BIOID40269    -            392     1e-32  113.2  67.4   2   2   1.3e-18   1.8e-14   53.1  24.4     3   173   223   389   222   392 0.89 Major Facilitator Superfamily
Zeta_toxin           PF06414.7    201 seq639_BIOID40269    -            308   1.3e-54  184.2   0.1   1   1   2.9e-58     2e-54  183.6   0.1     5   195    97   284    94   291 0.95 Zeta toxin
KAP_NTPase           PF07693.9    325 seq639_BIOID40269    -            308   2.9e-05   23.1   0.0   1   1   5.9e-09   4.1e-05   22.6   0.0     9   115    98   225    90   278 0.84 KAP family P-loop domain
MMR_HSR1             PF01926.18   114 seq640_BIOID40269    -            426   3.4e-21   75.2   0.1   1   1   3.3e-24   9.1e-21   73.8   0.1     2   114   200   318   199   318 0.83 50S ribosome-binding GTPase
GTP-bdg_N            PF13167.1     95 seq640_BIOID40269    -            426   1.6e-15   56.9   0.0   1   1   1.4e-18   3.8e-15   55.6   0.0     8    95    25   112    18   112 0.96 GTP-binding GTPase N-terminal
FeoB_N               PF02421.13   189 seq640_BIOID40269    -            426     1e-08   34.5   0.1   1   1   7.5e-12   2.1e-08   33.5   0.0     2   168   199   369   198   390 0.81 Ferrous iron transport protein B
Arf                  PF00025.16   175 seq640_BIOID40269    -            426   1.2e-05   24.4   0.6   1   1   2.8e-08   7.6e-05   21.9   0.4    19   132   202   326   190   360 0.79 ADP-ribosylation factor family
DUF830               PF05708.7    158 seq641_BIOID40269    -            202   2.5e-45  154.1   0.0   1   1     2e-49   2.8e-45  154.0   0.0     2   157    21   193    20   194 0.97 Orthopoxvirus protein of unknown function (DUF830)
PhoH                 PF02562.11   205 seq642_BIOID40269    -            307   1.5e-74  249.6   0.0   1   1   1.4e-78   1.9e-74  249.2   0.0     2   204   102   306   101   307 0.98 PhoH-like protein
PTS_EIIC             PF02378.13   321 seq644_BIOID40269    -            462   8.4e-22   77.3  31.8   1   1   1.2e-25   8.4e-22   77.3  22.1     2   321    19   277    18   278 0.93 Phosphotransferase system, EIIC
PTS_IIB              PF02302.12    90 seq644_BIOID40269    -            462   1.1e-12   48.0   0.2   1   1   4.4e-16     3e-12   46.6   0.0     1    90   372   455   372   455 0.94 PTS system, Lactose/Cellobiose specific IIB subunit
adh_short            PF00106.20   167 seq645_BIOID40269    -            269   5.9e-26   91.2   0.0   1   1   2.9e-29     8e-26   90.8   0.0     1   166    16   177    16   178 0.90 short chain dehydrogenase
adh_short_C2         PF13561.1    243 seq645_BIOID40269    -            269   4.2e-12   46.2   0.0   1   1   2.1e-15   5.6e-12   45.8   0.0     6   193    25   202    22   211 0.90 Enoyl-(Acyl carrier protein) reductase
KR                   PF08659.5    181 seq645_BIOID40269    -            269   4.6e-12   45.8   0.0   1   1   2.9e-15   8.1e-12   45.0   0.0     3   165    18   175    17   194 0.80 KR domain
NAD_binding_10       PF13460.1    183 seq645_BIOID40269    -            269   1.3e-09   38.2   0.0   1   1   6.9e-13   1.9e-09   37.6   0.0     1   146    18   192    18   214 0.81 NADH(P)-binding
rve                  PF00665.21   120 seq647_BIOID40269    -            288   8.9e-30  103.1   0.0   1   1   6.7e-33   1.8e-29  102.1   0.0     3   119   126   240   124   241 0.96 Integrase core domain
rve_2                PF13333.1     52 seq647_BIOID40269    -            288   3.8e-20   71.5   1.6   1   1     4e-22   1.1e-18   66.9   0.1     1    52   231   287   231   287 0.98 Integrase core domain
rve_3                PF13683.1     67 seq647_BIOID40269    -            288   1.9e-15   55.9   0.0   1   1   1.4e-18   3.8e-15   55.0   0.0     4    67   215   279   212   279 0.96 Integrase core domain
HTH_21               PF13276.1     60 seq647_BIOID40269    -            288     2e-10   40.4   0.1   1   1   3.2e-13   8.8e-10   38.3   0.0     4    59    47   101    44   102 0.90 HTH-like domain
DDE_Tnp_IS240        PF13610.1    140 seq647_BIOID40269    -            288   3.6e-10   39.8   0.0   1   1   2.3e-13   6.3e-10   39.0   0.0     2   129   130   260   129   272 0.88 DDE domain
DUF957               PF06117.6     65 seq653_BIOID40269    -            181   3.5e-27   93.6   0.0   1   1   3.6e-31   4.9e-27   93.1   0.0     1    57   124   180   124   181 0.98 Enterobacterial protein of unknown function (DUF957)
IncFII_repA          PF02387.10   281 seq655_BIOID40269    -            289   5.6e-97  324.1   0.1   1   1  4.9e-101   6.7e-97  323.9   0.1     3   271     9   269     1   276 0.98 IncFII RepA protein family
His_Phos_2           PF00328.17   347 seq657_BIOID40269    -            442   1.5e-41  142.8   0.0   1   1   1.3e-45   1.7e-41  142.5   0.0     1   345    39   383    39   387 0.87 Histidine phosphatase superfamily (branch 2)
Fe-ADH               PF00465.14   366 seq662_BIOID40269    -            383  3.5e-121  404.1   9.5   1   1  5.8e-125    4e-121  403.9   6.6     2   366    10   375     9   375 0.97 Iron-containing alcohol dehydrogenase
Fe-ADH_2             PF13685.1    250 seq662_BIOID40269    -            383     2e-19   69.7   5.2   1   1   1.2e-20   8.4e-17   61.1   3.6     2   246    14   278    13   280 0.91 Iron-containing alcohol dehydrogenase
DUF2773              PF10971.3     81 seq663_BIOID40269    -            768   1.8e-43  146.2   2.6   1   1   3.9e-47   5.4e-43  144.7   1.4     1    81   688   768   688   768 0.99 Protein of unknown function (DUF2773)
HTH_Tnp_IS1          PF12759.2     50 seq666_BIOID40269    -             91   2.2e-32  110.1   0.1   1   1   4.8e-36   3.3e-32  109.6   0.1     1    50    39    88    39    88 0.99 InsA C-terminal domain
Zn_Tnp_IS1           PF03811.8     36 seq666_BIOID40269    -             91   1.1e-21   75.9   4.5   1   1   3.1e-25   2.1e-21   74.9   3.1     1    36     1    36     1    36 0.99 InsA N-terminal domain
MIP                  PF00230.15   227 seq667_BIOID40269    -            281   1.8e-76  256.4  12.9   1   1   1.5e-80     2e-76  256.2   9.0     2   227     2   251     1   251 0.97 Major intrinsic protein
Phage_lysis          PF03245.8    125 seq671_BIOID40269    -            183   1.4e-49  167.0   8.6   1   1   1.2e-53   1.6e-49  166.8   6.0     1   125    57   182    57   182 0.99 Bacteriophage lysis protein
Aminotran_4          PF01063.14   231 seq672_BIOID40269    -            269   1.2e-43  149.0   0.0   1   1   1.1e-47   1.5e-43  148.8   0.0     2   225    38   259    37   266 0.87 Aminotransferase class IV
CoA_transf_3         PF02515.12   191 seq673_BIOID40269    -            405   1.4e-47  161.2   0.0   1   1   1.4e-51     2e-47  160.8   0.0     2   181    70   249    69   258 0.93 CoA-transferase family III
GPW_gp25             PF04965.9     99 seq676_BIOID40269    -            137   1.4e-18   66.1   0.0   1   1   1.3e-22   1.8e-18   65.7   0.0     3    94    29   118    27   124 0.90 Gene 25-like lysozyme
GARS_A               PF01071.14   194 seq677_BIOID40269    -            429   1.2e-86  289.1   0.1   1   1   8.3e-90   1.6e-86  288.7   0.0     1   194   103   296   103   296 0.99 Phosphoribosylglycinamide synthetase, ATP-grasp (A) domain
GARS_N               PF02844.10   100 seq677_BIOID40269    -            429   4.1e-38  129.7   0.1   1   1   3.9e-41   7.7e-38  128.8   0.1     1   100     1   102     1   102 0.95 Phosphoribosylglycinamide synthetase, N domain
GARS_C               PF02843.11    93 seq677_BIOID40269    -            429   5.4e-30  103.3   0.1   1   1   1.7e-32   3.4e-29  100.7   0.0     1    92   330   423   330   424 0.94 Phosphoribosylglycinamide synthetase, C domain
ATP-grasp_4          PF13535.1    184 seq677_BIOID40269    -            429   6.5e-15   55.2   0.0   1   1   7.6e-18   1.5e-14   54.0   0.0     5   180   105   292   103   293 0.78 ATP-grasp domain
ATP-grasp_3          PF02655.9    161 seq677_BIOID40269    -            429   1.8e-07   31.0   0.0   1   1   1.5e-10     3e-07   30.3   0.0     3   159   104   292   103   294 0.79 ATP-grasp domain
CPSase_L_D2          PF02786.12   211 seq677_BIOID40269    -            429   1.3e-05   24.5   0.0   1   1   1.4e-08   2.8e-05   23.3   0.0     6   138   109   244   104   293 0.67 Carbamoyl-phosphate synthase L chain, ATP binding domain
ATP-grasp            PF02222.17   172 seq677_BIOID40269    -            429   8.3e-05   21.8   0.0   1   1   6.8e-08   0.00013   21.2   0.0     2    83   113   200   112   222 0.84 ATP-grasp domain
HutD                 PF05962.6    184 seq679_BIOID40269    -            191   3.1e-46  157.3   0.1   1   1   2.5e-50   3.5e-46  157.1   0.0     2   184     5   179     4   179 0.91 HutD
BPD_transp_1         PF00528.17   185 seq680_BIOID40269    -            217   2.5e-20   72.6  20.3   1   1   1.8e-24   2.5e-20   72.6  14.1     2   181    32   216    27   217 0.84 Binding-protein-dependent transport system inner membrane component
Thioredoxin          PF00085.15   104 seq682_BIOID40269    -            139   4.4e-30  103.3   0.9   1   1   2.9e-32   6.6e-29   99.5   0.0     2   102    37   136    36   138 0.94 Thioredoxin
Thioredoxin_2        PF13098.1    112 seq682_BIOID40269    -            139   1.4e-12   47.6   0.0   1   1     4e-15     9e-12   45.0   0.0     7   112    54   135    49   135 0.88 Thioredoxin-like domain
Thioredoxin_7        PF13899.1     82 seq682_BIOID40269    -            139   5.9e-08   32.5   0.4   1   1     3e-10   6.7e-07   29.1   0.0     7    81    42   114    36   115 0.82 Thioredoxin-like
Redoxin              PF08534.5    146 seq682_BIOID40269    -            139   2.6e-06   26.9   0.0   1   1     4e-08     9e-05   21.9   0.0    28    73    52    95    34   103 0.87 Redoxin
HyaE                 PF07449.6    107 seq682_BIOID40269    -            139   8.6e-05   22.2   0.0   1   1   6.1e-08   0.00014   21.6   0.0    52   100    76   124    67   129 0.87 Hydrogenase-1 expression protein HyaE
DUF3521              PF12035.3     35 seq683_BIOID40269    -             90   8.5e-19   66.9   0.8   1   1   9.6e-23   1.3e-18   66.3   0.6     1    34     1    34     1    35 0.99 Protein of unknown function (DUF3521)
KdpC                 PF02669.10   188 seq686_BIOID40269    -            190  1.8e-100  334.1   0.2   1   1  1.5e-104    2e-100  334.0   0.2     1   188     1   188     1   188 0.99 K+-transporting ATPase, c chain
Peptidase_U32        PF01136.14   233 seq688_BIOID40269    -            292   1.3e-34  119.0   0.0   1   1   1.2e-38   1.7e-34  118.6   0.0     5   195    82   263    76   287 0.89 Peptidase family U32
AA_permease          PF00324.16   479 seq690_BIOID40269    -            457  7.6e-127  423.4  47.5   1   1  1.2e-130  8.5e-127  423.2  32.9     1   476    19   454    19   457 0.98 Amino acid permease
AA_permease_2        PF13520.1    426 seq690_BIOID40269    -            457   1.5e-44  152.1  50.8   1   1   2.8e-48   1.9e-44  151.7  35.2     8   412    22   426    18   444 0.86 Amino acid permease
Ribosomal_S30AE      PF02482.14    94 seq691_BIOID40269    -            113   3.8e-29  100.7   0.1   1   1   3.5e-33   4.8e-29  100.4   0.1     2    92     3    93     2    95 0.97 Sigma 54 modulation protein / S30EA ribosomal protein
DUF462               PF04315.7    165 seq692_BIOID40269    -            182     1e-77  259.0   0.1   1   1   8.5e-82   1.2e-77  258.8   0.1     1   163    13   176    13   178 0.99 Protein of unknown function, DUF462
Response_reg         PF00072.19   112 seq693_BIOID40269    -            260   1.2e-27   96.0   0.0   1   1     3e-31   2.1e-27   95.2   0.0     1   112    40   149    40   149 0.99 Response regulator receiver domain
Trans_reg_C          PF00486.23    77 seq693_BIOID40269    -            260   4.6e-25   87.2   0.0   1   1   1.6e-28   1.1e-24   86.0   0.0     3    77   182   255   178   255 0.95 Transcriptional regulatory protein, C terminal
DDE_Tnp_IS1          PF03400.8    131 seq694_BIOID40269    -            125   1.1e-73  245.4   1.3   1   1   8.7e-78   1.2e-73  245.2   0.9     7   131     1   125     1   125 1.00 IS1 transposase
AA_permease          PF00324.16   479 seq696_BIOID40269    -            461   2.3e-43  148.1  34.4   1   1   4.1e-47   2.8e-43  147.8  23.8     2   428    27   421    26   442 0.81 Amino acid permease
AA_permease_2        PF13520.1    426 seq696_BIOID40269    -            461   1.2e-31  109.5  36.1   1   1   2.2e-35   1.5e-31  109.2  25.0    39   400    61   416    22   436 0.79 Amino acid permease
Hexapep              PF00132.19    36 seq698_BIOID40269    -            146   1.7e-14   52.4   5.3   1   1   4.5e-10   6.2e-06   25.3   0.8     4    34     2    32     1    34 0.91 Bacterial transferase hexapeptide (six repeats)
PHO4                 PF01384.15   326 seq701_BIOID40269    -            499  4.3e-100  334.4  19.9   1   1  3.7e-104    5e-100  334.2  13.8     1   326    30   488    30   488 0.88 Phosphate transporter family
PTS_EIIA_1           PF00358.15   133 seq704_BIOID40269    -            169   5.4e-54  181.2   2.2   1   1   4.7e-58   6.5e-54  180.9   1.5     3   132    20   149    18   150 0.98 phosphoenolpyruvate-dependent sugar phosphotransferase system, EIIA 1
DUF3296              PF11726.3    180 seq705_BIOID40269    -            189     9e-56  188.1   0.0   1   1   7.4e-60     1e-55  187.9   0.0     1   180    11   188    11   188 0.98 Protein of unknown function (DUF3296)
HTH_Tnp_IS1          PF12759.2     50 seq706_BIOID40269    -             90   6.8e-29   98.9   0.0   1   1   1.3e-32   8.6e-29   98.6   0.0     1    50    38    87    38    87 0.99 InsA C-terminal domain
Zn_Tnp_IS1           PF03811.8     36 seq706_BIOID40269    -             90   1.1e-16   59.8   7.3   1   1   2.7e-20   1.8e-16   59.1   5.0     1    36     1    35     1    35 0.99 InsA N-terminal domain
Plasmid_stab_B       PF10784.4     72 seq709_BIOID40269    -            114   7.2e-24   83.0   0.0   1   1   6.8e-28   9.4e-24   82.7   0.0     1    66    17    82    17    88 0.94 Plasmid stability protein
Molybdopterin        PF00384.17   432 seq710_BIOID40269    -            848  8.8e-106  354.0   0.0   1   1  1.6e-109  1.1e-105  353.8   0.0     1   431    99   572    99   573 0.95 Molybdopterin oxidoreductase
Molydop_binding      PF01568.16   109 seq710_BIOID40269    -            848   1.7e-23   82.3   0.0   1   1   5.3e-27   3.6e-23   81.3   0.0     1   108   690   811   690   812 0.95 Molydopterin dinucleotide binding domain
META                 PF03724.11   101 seq713_BIOID40269    -            140   3.5e-18   65.2   0.2   1   1   3.1e-22   4.3e-18   64.9   0.1     2   100    30   125    29   126 0.93 META domain
LysE                 PF01810.13   191 seq714_BIOID40269    -            184   4.2e-50  169.5   9.5   1   1   3.4e-54   4.7e-50  169.4   6.6    13   191     1   180     1   180 0.99 LysE type translocator
MS_channel           PF00924.13   206 seq715_BIOID40269    -            286   4.3e-59  199.2   3.1   1   1   6.3e-63   4.3e-59  199.2   2.1     3   206    72   268    70   268 0.99 Mechanosensitive ion channel
TM_helix             PF05552.7     53 seq715_BIOID40269    -            286   1.4e-14   53.3   6.9   1   1     2e-18   1.4e-14   53.3   4.8     2    53    15    66    14    66 0.97 Conserved TM helix
MFS_1                PF07690.11   354 seq717_BIOID40269    -            406   7.8e-48  162.9  78.9   1   2   6.3e-39   8.6e-35  119.9  30.7     2   342    31   355    30   355 0.83 Major Facilitator Superfamily
MFS_1                PF07690.11   354 seq717_BIOID40269    -            406   7.8e-48  162.9  78.9   2   2   1.1e-19   1.5e-15   56.7  18.5     1   178   232   404   232   406 0.90 Major Facilitator Superfamily
Phage-tail_3         PF13550.1    164 seq718_BIOID40269    -            866   9.2e-37  126.2   0.0   1   1   1.4e-40   1.9e-36  125.2   0.0     1   163   330   499   330   500 0.95 Putative phage tail protein
TrbC_Ftype           PF09673.5    113 seq720_BIOID40269    -            216   1.3e-28   98.7   0.0   1   1   1.8e-32   2.5e-28   97.8   0.0     1   113    97   195    97   195 0.97 Type-F conjugative transfer system pilin assembly protein
Thioredoxin          PF00085.15   104 seq721_BIOID40269    -            296   7.3e-19   67.2   0.0   1   1     2e-22   1.4e-18   66.3   0.0     3   103    19   120    17   121 0.94 Thioredoxin
DUF879               PF05947.7    602 seq723_BIOID40269    -            616  3.2e-196  653.1   0.3   1   1  2.7e-200  3.6e-196  653.0   0.2     2   602     5   616     4   616 0.95 Bacterial protein of unknown function (DUF879)
DUF2629              PF10945.3     44 seq725_BIOID40269    -             62   3.3e-27   93.4   1.3   1   1     3e-31   4.2e-27   93.1   0.9     2    44    18    60    17    60 0.98 Protein of unknown function (DUF2629)
Response_reg         PF00072.19   112 seq729_BIOID40269    -            216   3.4e-31  107.4   0.1   1   1   1.5e-34   5.1e-31  106.8   0.0     1   111     9   120     9   121 0.98 Response regulator receiver domain
GerE                 PF00196.14    58 seq729_BIOID40269    -            216   6.4e-23   79.7   0.4   1   1   3.8e-26   1.3e-22   78.7   0.3     2    57   154   209   153   210 0.97 Bacterial regulatory proteins, luxR family
Sigma70_r4_2         PF08281.7     54 seq729_BIOID40269    -            216   3.3e-10   39.1   0.1   1   1     2e-13   6.7e-10   38.1   0.0     9    54   154   198   151   198 0.95 Sigma-70, region 4
Sigma70_r4           PF04545.11    50 seq729_BIOID40269    -            216   1.1e-06   27.6   0.4   1   1   7.6e-10   2.6e-06   26.5   0.1     3    49   154   199   153   200 0.93 Sigma-70, region 4
Multi_Drug_Res       PF00893.14    93 seq730_BIOID40269    -            109   6.2e-29  100.2   6.5   1   1   5.4e-33   7.4e-29   99.9   4.5     3    93     6    99     4    99 0.96 Small Multidrug Resistance protein
TMP-TENI             PF02581.12   180 seq731_BIOID40269    -            211     6e-57  191.5   0.4   1   1   5.2e-61     7e-57  191.3   0.3     3   180    17   189    15   189 0.98 Thiamine monophosphate synthase/TENI
rve                  PF00665.21   120 seq732_BIOID40269    -            148   1.7e-17   63.5   0.0   1   1     6e-21   2.7e-17   62.8   0.0    28   119     2    92     1    93 0.97 Integrase core domain
rve_3                PF13683.1     67 seq732_BIOID40269    -            148   2.2e-11   42.9   0.0   1   1   6.9e-15   3.1e-11   42.5   0.0     6    66    69   129    64   130 0.89 Integrase core domain
rve_2                PF13333.1     52 seq732_BIOID40269    -            148   7.2e-06   25.8   0.0   1   1   2.8e-09   1.3e-05   25.0   0.0     1    46    83   132    83   137 0.84 Integrase core domain
MacB_PCD             PF12704.2    232 seq733_BIOID40269    -            648   3.9e-54  183.5   3.2   1   1   1.2e-57   3.9e-54  183.5   2.2     1   231   261   491   261   492 0.94 MacB-like periplasmic core domain
ABC_tran             PF00005.22   118 seq733_BIOID40269    -            648   6.1e-21   74.8   0.0   1   1   3.4e-24   1.2e-20   73.9   0.0     1   117    48   172    48   173 0.94 ABC transporter
FtsX                 PF02687.16   121 seq733_BIOID40269    -            648   1.6e-20   72.9  10.7   1   1   4.6e-24   1.6e-20   72.9   7.4     2   121   527   641   526   641 0.97 FtsX-like permease family
AAA_21               PF13304.1    303 seq733_BIOID40269    -            648   8.3e-12   45.5   0.1   1   1   6.3e-10   2.1e-06   27.7   0.0   222   300   130   205    85   208 0.88 AAA domain
MFS_1                PF07690.11   354 seq734_BIOID40269    -            512     1e-51  175.6  38.1   1   1   1.5e-55     1e-51  175.6  26.4     1   353    23   417    23   418 0.88 Major Facilitator Superfamily
TRI12                PF06609.8    599 seq734_BIOID40269    -            512   9.4e-07   27.2  14.8   1   1   1.4e-10   9.4e-07   27.2  10.3    57   320    31   283    15   320 0.77 Fungal trichothecene efflux pump (TRI12)
DTW                  PF03942.10   204 seq735_BIOID40269    -            240     7e-60  201.6   0.0   1   1   6.1e-64   8.3e-60  201.3   0.0     1   202    35   224    35   226 0.97 DTW domain
GerE                 PF00196.14    58 seq736_BIOID40269    -            148   5.3e-23   79.9   0.6   1   1   1.2e-26   8.1e-23   79.3   0.4     2    57    84   139    83   140 0.96 Bacterial regulatory proteins, luxR family
Sigma70_r4_2         PF08281.7     54 seq736_BIOID40269    -            148   9.1e-07   28.1   0.0   1   1   2.3e-10   1.6e-06   27.3   0.0     9    54    84   128    84   128 0.95 Sigma-70, region 4
AA_permease_2        PF13520.1    426 seq737_BIOID40269    -            439   1.7e-50  171.7  53.6   1   1   2.8e-54   1.9e-50  171.5  37.1     2   415    10   415     9   428 0.91 Amino acid permease
AA_permease          PF00324.16   479 seq737_BIOID40269    -            439   4.1e-20   71.4  46.0   1   1   7.9e-24   5.4e-20   71.0  31.9     5   419    17   403    12   425 0.88 Amino acid permease
Sugar_tr             PF00083.19   451 seq738_BIOID40269    -            500   8.8e-71  238.6  25.4   1   1   3.5e-74   1.2e-70  238.2  17.6     3   446    28   448    25   453 0.95 Sugar (and other) transporter
MFS_1                PF07690.11   354 seq738_BIOID40269    -            500   5.1e-37  127.3  39.5   1   2   4.1e-30   1.4e-26   92.9  10.8     9   257    38   310    30   311 0.75 Major Facilitator Superfamily
MFS_1                PF07690.11   354 seq738_BIOID40269    -            500   5.1e-37  127.3  39.5   2   2   2.2e-14   7.6e-11   41.2  14.2    38   171   301   437   299   467 0.79 Major Facilitator Superfamily
Osmo_CC              PF08946.5     46 seq738_BIOID40269    -            500   3.7e-25   87.5   8.5   1   1   2.1e-28   7.2e-25   86.6   5.9     1    46   454   499   454   499 0.99 Osmosensory transporter coiled coil
HATPase_c            PF02518.21   111 seq746_BIOID40269    -            572     3e-07   30.0   0.0   1   1   1.1e-10   1.6e-06   27.7   0.0    12    96   427   548   420   556 0.71 Histidine kinase-, DNA gyrase B-, and HSP90-like ATPase
Mg_chelatase         PF01078.16   207 seq747_BIOID40269    -            516   1.5e-89  298.5   0.0   1   1   1.3e-92   2.6e-89  297.7   0.0     1   200   199   396   199   401 0.98 Magnesium chelatase, subunit ChlI
ChlI                 PF13541.1    121 seq747_BIOID40269    -            516   6.1e-45  151.5   0.1   1   1   5.3e-48     1e-44  150.7   0.1     1   121    31   152    31   152 0.96 Subunit ChlI of Mg-chelatase
Mg_chelatase_2       PF13335.1     96 seq747_BIOID40269    -            516   3.2e-32  110.6   0.3   1   1   4.2e-35   8.2e-32  109.3   0.2     2    96   410   502   409   502 0.99 Magnesium chelatase, subunit ChlI
AAA_5                PF07728.9    139 seq747_BIOID40269    -            516   1.2e-12   47.6   0.0   1   1   1.1e-15   2.2e-12   46.7   0.0     1   126   222   362   222   372 0.90 AAA domain (dynein-related subfamily)
MCM                  PF00493.18   332 seq747_BIOID40269    -            516   1.1e-12   47.3   0.0   1   1   5.2e-12     1e-08   34.2   0.0   114   201   297   392   281   407 0.85 MCM2/3/5 family
Sigma54_activat      PF00158.21   168 seq747_BIOID40269    -            516   4.2e-06   26.2   0.0   1   1   2.1e-08   4.1e-05   23.0   0.0    18   145   216   358   205   368 0.71 Sigma-54 interaction domain
YhjQ                 PF06564.7    244 seq748_BIOID40269    -            250  1.1e-126  421.0   4.8   1   1  3.9e-130  1.3e-126  420.7   3.4     1   241     1   241     1   244 0.99 YhjQ protein
AAA_31               PF13614.1    157 seq748_BIOID40269    -            250     4e-08   33.2   0.0   1   1   5.5e-11   1.9e-07   31.0   0.0     2   149     3   148     2   152 0.74 AAA domain
CbiA                 PF01656.18   195 seq748_BIOID40269    -            250   1.9e-07   30.5   0.0   1   1   7.2e-11   2.5e-07   30.2   0.0     5   161     8   176     4   207 0.66 CobQ/CobB/MinD/ParA nucleotide binding domain
ArsA_ATPase          PF02374.10   305 seq748_BIOID40269    -            250   6.3e-06   25.3   0.0   1   1   3.3e-09   1.1e-05   24.5   0.0     9    54    10    55     2    61 0.93 Anion-transporting ATPase
DAO                  PF01266.19   358 seq752_BIOID40269    -            501   2.2e-44  151.7   0.1   1   1   9.3e-48   6.4e-44  150.2   0.1     1   356     5   357     5   359 0.82 FAD dependent oxidoreductase
PDT                  PF00800.13   182 seq756_BIOID40269    -            386     7e-61  204.8   0.3   1   1   1.5e-64     1e-60  204.2   0.2     1   180   106   286   106   288 0.96 Prephenate dehydratase
CM_2                 PF01817.16    81 seq756_BIOID40269    -            386   1.9e-22   79.0   2.0   1   1   6.3e-26   4.3e-22   77.8   1.4     1    80    11    90    11    91 0.99 Chorismate mutase type II
YfcL                 PF08891.6     85 seq757_BIOID40269    -             92     2e-34  117.3   0.3   1   1   1.6e-38   2.2e-34  117.1   0.2     1    85     2    88     2    88 0.98 YfcL protein
Amidase_3            PF01520.13   175 seq758_BIOID40269    -            417   1.2e-52  178.1   0.3   1   1   2.9e-56     2e-52  177.4   0.2     1   174   190   404   190   405 0.99 N-acetylmuramoyl-L-alanine amidase
AMIN                 PF11741.3     95 seq758_BIOID40269    -            417   4.6e-25   87.3   0.1   1   1   1.2e-28   8.2e-25   86.4   0.1     1    95    39   142    39   142 0.98 AMIN domain
YceG                 PF02618.11   297 seq759_BIOID40269    -            340     4e-95  318.1   0.0   1   1   3.4e-99   4.6e-95  317.9   0.0     3   297    42   330    40   330 0.94 YceG-like family
TPR_3                PF07720.7     36 seq760_BIOID40269    -            151   2.9e-10   39.6   0.2   1   1   5.5e-14   7.6e-10   38.2   0.2     1    36    32    65    32    65 0.96 Tetratricopeptide repeat
Lipoprotein_9        PF03180.9    237 seq761_BIOID40269    -            271  4.3e-101  336.6   2.9   1   1  7.1e-105  4.9e-101  336.4   2.0     1   237    33   271    33   271 0.99 NLPA lipoprotein
OpuAC                PF04069.7    257 seq761_BIOID40269    -            271     9e-05   21.8   1.1   1   1   1.9e-08   0.00013   21.3   0.8     2   113    32   132    31   261 0.82 Substrate binding domain of ABC-type glycine betaine transport system
Caudo_TAP            PF02413.12   130 seq763_BIOID40269    -             48   1.8e-20   73.3   1.1   1   1   1.5e-24     2e-20   73.1   0.7    88   130     4    46     2    46 0.97 Caudovirales tail fibre assembly protein
FGGY_N               PF00370.16   245 seq765_BIOID40269    -            481   5.8e-84  281.1   0.1   1   1   1.2e-87   8.3e-84  280.6   0.1    17   245     1   232     1   232 0.99 FGGY family of carbohydrate kinases, N-terminal domain
FGGY_C               PF02782.11   197 seq765_BIOID40269    -            481   8.3e-63  211.4   0.5   1   1   3.6e-66   2.4e-62  209.9   0.7     1   197   241   431   241   431 0.96 FGGY family of carbohydrate kinases, C-terminal domain
FxsA                 PF04186.8    120 seq769_BIOID40269    -            158   1.1e-36  124.9   8.3   1   1   9.6e-41   1.3e-36  124.7   5.7     1   113     6   118     6   127 0.93 FxsA cytoplasmic membrane protein
NfrA_C               PF13283.1    176 seq770_BIOID40269    -            990   7.2e-47  158.8   3.9   1   1   2.6e-50   7.2e-47  158.8   2.7     2   170   807   977   806   982 0.98 Bacteriophage N adsorption protein A C-term
TPR_16               PF13432.1     65 seq770_BIOID40269    -            990   1.4e-09   38.2   8.5   1   1   7.2e-10     2e-06   28.2   0.6     2    65   617   680   616   680 0.97 Tetratricopeptide repeat
TPR_14               PF13428.1     44 seq770_BIOID40269    -            990   1.5e-08   34.3  13.9   1   1   3.6e-08   9.7e-05   22.5   0.3     3    43   648   688   646   689 0.94 Tetratricopeptide repeat
TPR_15               PF13429.1    280 seq770_BIOID40269    -            990     4e-08   32.5   3.8   1   1   1.5e-11     4e-08   32.5   2.7   103   238   566   704   555   715 0.84 Tetratricopeptide repeat
HTH_5                PF01022.15    47 seq771_BIOID40269    -            117   2.6e-18   65.2   1.9   1   1   6.1e-22   4.2e-18   64.6   1.3     1    45    15    60    15    62 0.98 Bacterial regulatory protein, arsR family
HTH_20               PF12840.2     61 seq771_BIOID40269    -            117   4.7e-11   42.2   0.3   1   1   9.9e-15   6.8e-11   41.7   0.2     2    61     8    67     7    67 0.97 Helix-turn-helix domain
Oxidored_q6          PF01058.17   131 seq772_BIOID40269    -            381     7e-29   99.9   0.4   1   1   8.3e-33   1.1e-28   99.2   0.2     1   130    71   216    71   217 0.95 NADH ubiquinone oxidoreductase, 20 Kd subunit
MFS_2                PF13347.1    427 seq773_BIOID40269    -            468  8.5e-103  343.8  26.8   1   1  1.4e-106  9.6e-103  343.7  18.6     2   427    25   451    24   451 0.97 MFS/sugar transport protein
MFS_1                PF07690.11   354 seq773_BIOID40269    -            468     1e-10   40.8  48.8   1   1     1e-13     7e-10   38.0  21.0    71   352   109   396   107   398 0.75 Major Facilitator Superfamily
Band_7               PF01145.20   179 seq775_BIOID40269    -            419   4.9e-33  114.4   1.1   1   1   1.2e-36   8.4e-33  113.6   0.7     1   178    98   271    98   272 0.96 SPFH domain / Band 7 family
HflK_N               PF12221.3     42 seq775_BIOID40269    -            419   7.8e-17   60.6  18.5   1   1   4.1e-20   2.8e-16   58.8  12.8     1    42     1    60     1    60 0.96 Bacterial membrane protein N terminal
Lactamase_B_2        PF12706.2    194 seq776_BIOID40269    -            294   1.8e-27   96.0   0.0   1   1   4.4e-31     3e-27   95.3   0.0     3   193    24   259    23   260 0.82 Beta-lactamase superfamily domain
Lactamase_B          PF00753.22   194 seq776_BIOID40269    -            294   2.7e-14   53.1   0.2   1   1   5.1e-17   3.5e-13   49.5   0.0     3   128     5   131     3   138 0.92 Metallo-beta-lactamase superfamily
DUF1441              PF07278.6    152 seq777_BIOID40269    -            158   1.3e-67  226.0   1.0   1   1   1.1e-71   1.5e-67  225.8   0.7     1   152     9   155     9   155 0.99 Protein of unknown function (DUF1441)
HATPase_c            PF02518.21   111 seq779_BIOID40269    -            461   1.8e-13   50.0   0.0   1   1   8.1e-17   3.7e-13   49.0   0.0     2    95   345   436   344   444 0.88 Histidine kinase-, DNA gyrase B-, and HSP90-like ATPase
HisKA                PF00512.20    68 seq779_BIOID40269    -            461   1.8e-11   43.7   1.0   1   1     1e-14   4.7e-11   42.4   0.7     2    66   236   299   235   301 0.97 His Kinase A (phospho-acceptor) domain
HAMP                 PF00672.20    70 seq779_BIOID40269    -            461     4e-10   39.6   2.2   1   1   1.6e-13   7.2e-10   38.8   0.0     2    69   162   230   161   231 0.95 HAMP domain
MFS_1                PF07690.11   354 seq780_BIOID40269    -            471   8.7e-56  189.0  70.0   1   2   6.5e-54   4.4e-50  170.2  35.1     1   353    15   405    15   406 0.91 Major Facilitator Superfamily
MFS_1                PF07690.11   354 seq780_BIOID40269    -            471   8.7e-56  189.0  70.0   2   2     4e-12   2.8e-08   32.8   7.9    57   178   322   455   321   469 0.79 Major Facilitator Superfamily
MFS_3                PF05977.8    524 seq780_BIOID40269    -            471   6.3e-10   37.6  13.8   1   1   9.2e-14   6.3e-10   37.6   9.6    20   187    20   183     6   246 0.85 Transmembrane secretion effector
Fimbrial             PF00419.15   145 seq781_BIOID40269    -            184   9.4e-21   74.4   9.3   1   1   6.9e-25   9.4e-21   74.4   6.4     1   145    35   184    35   184 0.87 Fimbrial protein
gpW                  PF02831.10    68 seq785_BIOID40269    -             68   2.2e-33  113.4   2.3   1   1   1.8e-37   2.4e-33  113.3   1.6     1    68     1    68     1    68 0.99 gpW
Methyltransf_23      PF13489.1    162 seq786_BIOID40269    -            217   5.5e-13   48.7   0.0   1   1     2e-16     7e-13   48.4   0.0    20   161    33   199    18   200 0.78 Methyltransferase domain
Methyltransf_12      PF08242.7     99 seq786_BIOID40269    -            217   1.6e-09   38.0   0.0   1   1   9.7e-13   3.3e-09   36.9   0.0     1    97    40   141    40   143 0.76 Methyltransferase domain
Methyltransf_11      PF08241.7     95 seq786_BIOID40269    -            217   1.3e-05   25.4   0.0   1   1   7.1e-09   2.4e-05   24.5   0.0     1    94    40   144    40   145 0.81 Methyltransferase domain
TehB                 PF03848.9    192 seq786_BIOID40269    -            217   2.7e-05   23.3   1.1   1   1   1.4e-08   4.8e-05   22.4   0.2    28   135    33   149    19   159 0.71 Tellurite resistance protein TehB
TraN                 PF06986.6    248 seq792_BIOID40269    -            602   1.1e-73  247.5  24.5   1   1   8.2e-78   1.1e-73  247.5  17.0     4   247   306   552   303   553 0.95 Type-1V conjugative transfer system mating pair stabilisation
DUF3702              PF12486.3    148 seq793_BIOID40269    -            362   3.2e-44  150.0  14.4   1   1   2.3e-48   3.2e-44  150.0  10.0     1   148   204   348   204   348 0.99 ImpA domain protein
Transaldolase        PF00923.14   287 seq794_BIOID40269    -            316  1.8e-102  342.2   0.0   1   1  1.5e-106    2e-102  342.0   0.0     1   285    13   310    13   312 0.94 Transaldolase
Cytochrom_C552       PF02335.10   435 seq795_BIOID40269    -            478  1.7e-172  573.9   7.8   1   1  3.1e-176  2.1e-172  573.6   5.4     3   433    43   472    41   474 0.98 Cytochrome c552
DUF3279              PF11682.3    128 seq796_BIOID40269    -            135   4.7e-56  187.7   1.2   1   1     4e-60   5.4e-56  187.5   0.8     1   128     3   129     3   129 0.99 Protein of unknown function (DUF3279)
HSP70                PF00012.15   602 seq798_BIOID40269    -            450   1.5e-24   85.7   0.0   1   2   1.4e-18     2e-14   52.3   0.0     2   207     3   228     2   259 0.76 Hsp70 protein
HSP70                PF00012.15   602 seq798_BIOID40269    -            450   1.5e-24   85.7   0.0   2   2   8.8e-12   1.2e-07   29.9   0.0   250   352   329   423   305   448 0.80 Hsp70 protein
MltA                 PF03562.12   158 seq799_BIOID40269    -            365   2.5e-44  150.6   0.5   1   1   2.5e-46   1.7e-42  144.6   0.4     1   158   125   257   125   257 0.96 MltA specific insert domain
3D                   PF06725.6     75 seq799_BIOID40269    -            365   1.2e-25   89.1   0.0   1   1   4.2e-29   2.9e-25   87.9   0.0     2    75   277   354   276   354 0.93 3D domain
ThiF                 PF00899.16   136 seq800_BIOID40269    -            251   8.1e-44  148.6   0.1   1   1   1.7e-47   1.1e-43  148.1   0.1     2   134    28   159    27   161 0.98 ThiF family
MoeZ_MoeB            PF05237.8     84 seq800_BIOID40269    -            251   3.5e-29  100.0   0.0   1   1   9.5e-33   6.5e-29   99.2   0.0     4    82   168   245   166   247 0.96 MoeZ/MoeB domain
Aldedh               PF00171.17   462 seq801_BIOID40269    -            109   9.1e-15   53.8   0.1   1   1   7.3e-19     1e-14   53.6   0.1     1    75    33   108    33   109 0.94 Aldehyde dehydrogenase family
RapA_C               PF12137.3    362 seq802_BIOID40269    -            968  2.7e-161  536.3   1.1   1   1  1.4e-164  3.8e-161  535.8   0.7     1   362   604   966   604   966 1.00 RNA polymerase recycling family C-terminal
SNF2_N               PF00176.18   296 seq802_BIOID40269    -            968   1.7e-40  138.6   0.0   1   1     2e-43   5.4e-40  136.9   0.0     1   256   157   422   157   468 0.88 SNF2 family N-terminal domain
Helicase_C           PF00271.26    78 seq802_BIOID40269    -            968   1.3e-13   50.5   0.0   1   1   1.2e-16   3.1e-13   49.2   0.0     3    78   524   601   522   601 0.96 Helicase conserved C-terminal domain
ResIII               PF04851.10   184 seq802_BIOID40269    -            968   1.7e-08   34.4   0.0   1   1   2.4e-11   6.4e-08   32.5   0.0    24   183   169   317   151   318 0.75 Type III restriction enzyme, res subunit
DEAD                 PF00270.24   173 seq802_BIOID40269    -            968   4.3e-08   32.7   0.0   1   1   1.6e-10   4.5e-07   29.3   0.0    16   167   172   317   155   321 0.75 DEAD/DEAH box helicase
Bac_luciferase       PF00296.15   307 seq805_BIOID40269    -            335   8.7e-31  107.0   0.5   1   1   1.1e-33   1.6e-29  102.9   0.3    18   299    23   297     8   306 0.76 Luciferase-like monooxygenase
tRNA_U5-meth_tr      PF05958.6    352 seq807_BIOID40269    -            366  3.1e-187  621.3   1.3   1   1  1.3e-190  3.5e-187  621.1   0.9     1   351    10   365    10   366 0.99 tRNA (Uracil-5-)-methyltransferase
Methyltransf_4       PF02390.12   197 seq807_BIOID40269    -            366   5.4e-07   28.7   0.1   1   1   3.8e-10     1e-06   27.8   0.1    21    86   211   275   178   286 0.81 Putative methyltransferase
MTS                  PF05175.9    170 seq807_BIOID40269    -            366   8.1e-06   25.2   0.0   1   1   5.7e-09   1.6e-05   24.2   0.0    31    87   210   264   188   282 0.85 Methyltransferase small domain
Cons_hypoth95        PF03602.10   183 seq807_BIOID40269    -            366   1.6e-05   24.2   0.2   1   1   2.2e-08     6e-05   22.3   0.2    41   123   209   301   196   350 0.73 Conserved hypothetical protein 95
ADH_zinc_N           PF00107.21   130 seq808_BIOID40269    -            349   1.1e-18   66.9   0.2   1   1   1.7e-22   2.4e-18   65.8   0.2     1   128   110   253   110   255 0.95 Zinc-binding dehydrogenase
HSP20                PF00011.16   102 seq809_BIOID40269    -            137   1.4e-21   76.1   0.1   1   1   1.2e-25   1.7e-21   75.9   0.1     4   102    42   137    39   137 0.94 Hsp20/alpha crystallin family
AMP-binding          PF00501.23   418 seq813_BIOID40269    -            517  6.4e-110  367.2   0.0   1   1  1.1e-113  7.6e-110  367.0   0.0     1   418    39   451    39   451 0.98 AMP-binding enzyme
ArsB                 PF02040.10   423 seq816_BIOID40269    -            429  2.4e-230  764.6  39.5   1   1    4e-234  2.7e-230  764.4  27.4     1   423     3   425     3   425 1.00 Arsenical pump membrane protein
CitMHS               PF03600.11   349 seq816_BIOID40269    -            429   2.6e-15   55.7  35.8   1   1   5.2e-19   3.6e-15   55.3  24.8     3   343     7   363     5   369 0.82 Citrate transporter
ATP-grasp_5          PF13549.1    222 seq817_BIOID40269    -            886   3.7e-75  251.8   0.2   1   1   3.9e-78     9e-75  250.5   0.1     1   221   472   693   472   694 0.96 ATP-grasp domain
Succ_CoA_lig         PF13607.1    138 seq817_BIOID40269    -            886   1.3e-46  157.5   0.1   1   1   1.1e-49   2.4e-46  156.6   0.1     1   138   147   280   147   280 0.97 Succinyl-CoA ligase like flavodoxin domain
CoA_binding_2        PF13380.1    115 seq817_BIOID40269    -            886     2e-23   82.6   0.0   1   1   1.1e-25   2.6e-22   79.0   0.0     1   113    13   130    13   132 0.95 CoA binding domain
Acetyltransf_1       PF00583.19    83 seq817_BIOID40269    -            886     1e-10   41.4   0.0   1   1   1.6e-13   3.7e-10   39.5   0.0    10    82   781   863   775   864 0.81 Acetyltransferase (GNAT) family
Acetyltransf_3       PF13302.1    142 seq817_BIOID40269    -            886   1.8e-09   37.8   0.0   1   1   1.7e-12   3.9e-09   36.8   0.0     1   142   725   864   725   864 0.80 Acetyltransferase (GNAT) domain
Acetyltransf_4       PF13420.1    155 seq817_BIOID40269    -            886     1e-06   28.6   0.0   1   1   4.8e-08   0.00011   22.0   0.0     4   135   731   864   728   871 0.80 Acetyltransferase (GNAT) domain
Aminotran_1_2        PF00155.16   363 seq818_BIOID40269    -            398     8e-80  268.3   0.0   1   1   1.4e-83   9.3e-80  268.1   0.0     2   363    43   387    42   387 0.98 Aminotransferase class I and II
Aminotran_5          PF00266.14   371 seq818_BIOID40269    -            398     1e-05   24.3   0.0   1   1   1.2e-08     8e-05   21.4   0.0    43   181    87   216    75   219 0.79 Aminotransferase class-V
POR_N                PF01855.14   230 seq820_BIOID40269    -           1174   1.8e-81  272.9   1.2   1   1   2.7e-84   2.8e-81  272.2   0.8     2   230    13   244    12   244 0.98 Pyruvate flavodoxin/ferredoxin oxidoreductase, thiamine diP-bdg
POR                  PF01558.13   173 seq820_BIOID40269    -           1174   4.5e-30  104.7   0.0   1   1   8.2e-33   8.6e-30  103.7   0.0     1   173   426   610   426   610 0.90 Pyruvate ferredoxin/flavodoxin oxidoreductase
EKR                  PF10371.4     60 seq820_BIOID40269    -           1174   1.7e-23   81.8   0.0   1   1   3.6e-26   3.8e-23   80.7   0.0     6    59   625   678   620   679 0.93 Domain of unknown function
Fer4_7               PF12838.2     52 seq820_BIOID40269    -           1174   1.9e-10   40.8   8.8   1   1   1.8e-13   1.9e-10   40.8   6.1     2    50   689   757   688   758 0.72 4Fe-4S dicluster domain
TPP_enzyme_C         PF02775.16   153 seq820_BIOID40269    -           1174   2.8e-09   36.5   0.1   1   1   8.3e-12   8.8e-09   35.0   0.0    46   152   954  1066   939  1067 0.89 Thiamine pyrophosphate enzyme, C-terminal TPP binding domain
Fer4                 PF00037.22    24 seq820_BIOID40269    -           1174   4.7e-09   35.3  20.6   1   2   1.7e-08   1.8e-05   24.0   0.9     2    24   683   705   682   705 0.93 4Fe-4S binding domain
Fer4                 PF00037.22    24 seq820_BIOID40269    -           1174   4.7e-09   35.3  20.6   2   2   5.8e-08   6.1e-05   22.3   2.7     3    20   740   757   738   758 0.89 4Fe-4S binding domain
Fer4_16              PF13484.1     67 seq820_BIOID40269    -           1174   2.9e-08   34.2   7.1   1   1   8.8e-11   9.3e-08   32.5   4.9     2    66   689   757   688   758 0.59 4Fe-4S double cluster binding domain
Fer4_6               PF12837.2     24 seq820_BIOID40269    -           1174   5.9e-08   32.1  18.8   1   1   1.1e-08   1.2e-05   24.8   1.7     1    24   681   704   681   704 0.94 4Fe-4S binding domain
Fer4_10              PF13237.1     52 seq820_BIOID40269    -           1174   1.7e-07   30.8  23.1   1   1   9.6e-10     1e-06   28.3   7.7     3    52   683   756   681   756 0.82 4Fe-4S dicluster domain
Fer4_17              PF13534.1     61 seq820_BIOID40269    -           1174   2.3e-06   27.7   5.6   1   1   2.2e-09   2.3e-06   27.7   3.9     2    58   689   757   673   760 0.73 4Fe-4S dicluster domain
Ring_hydroxyl_A      PF00848.14   209 seq824_BIOID40269    -            453   2.4e-32  112.1   0.0   1   1   4.9e-36   3.4e-32  111.6   0.0     2   208   164   433   163   435 0.90 Ring hydroxylating alpha subunit (catalytic domain)
Rieske               PF00355.21    98 seq824_BIOID40269    -            453   2.5e-24   84.5   0.1   1   1   6.3e-28   4.3e-24   83.7   0.1     1    86    42   125    42   142 0.90 Rieske [2Fe-2S] domain
LysE                 PF01810.13   191 seq827_BIOID40269    -            211   9.9e-60  200.9  15.7   1   1   8.2e-64   1.1e-59  200.7  10.9     2   190    14   201    13   202 0.96 LysE type translocator
Terminase_GpA        PF05876.7    557 seq828_BIOID40269    -            210   1.7e-43  148.7   0.0   1   1   1.4e-47     2e-43  148.5   0.0     1   137    38   172    38   193 0.98 Phage terminase large subunit (GpA)
Glyco_tranf_2_3      PF13641.1    230 seq829_BIOID40269    -            632   9.3e-33  113.8   0.0   1   1   5.9e-36   1.4e-32  113.3   0.0     1   230   273   500   273   500 0.87 Glycosyltransferase like family 2
Glycos_transf_2      PF00535.21   169 seq829_BIOID40269    -            632   2.3e-30  105.3   0.0   1   1   1.6e-33   3.6e-30  104.7   0.0     1   169   276   447   276   447 0.98 Glycosyl transferase family 2
Glyco_trans_2_3      PF13632.1    192 seq829_BIOID40269    -            632   3.1e-19   69.3   0.8   1   1   1.4e-22   3.1e-19   69.3   0.6     2   187   356   555   355   569 0.71 Glycosyl transferase family group 2
Cellulose_synt       PF03552.9    722 seq829_BIOID40269    -            632   2.1e-17   62.6   1.0   1   1   9.3e-16   2.1e-12   46.0   0.1   415   542   446   568   443   593 0.83 Cellulose synthase
Glyco_transf_21      PF13506.1    174 seq829_BIOID40269    -            632   6.8e-14   51.4   0.0   1   1   5.3e-17   1.2e-13   50.6   0.0    12   174   334   499   325   499 0.87 Glycosyl transferase family 21
Glyco_tranf_2_2      PF10111.4    281 seq829_BIOID40269    -            632   1.4e-06   27.4   0.0   1   1   9.4e-10   2.1e-06   26.8   0.0    32   185   303   448   277   474 0.84 Glycosyltransferase like family 2
Fimbrial             PF00419.15   145 seq833_BIOID40269    -            223   1.3e-15   57.7   0.0   1   1   1.2e-19   1.6e-15   57.4   0.0     2   145    77   223    76   223 0.86 Fimbrial protein
DUF3279              PF11682.3    128 seq835_BIOID40269    -            144     2e-57  192.1   5.4   1   1   1.7e-61   2.4e-57  191.9   3.8     1   126     2   126     2   128 0.97 Protein of unknown function (DUF3279)
Aldedh               PF00171.17   462 seq838_BIOID40269    -            360  1.5e-130  435.5   0.0   1   1  1.2e-134  1.7e-130  435.3   0.0   120   460     2   346     1   348 0.95 Aldehyde dehydrogenase family
Trns_repr_metal      PF02583.12    85 seq839_BIOID40269    -             96   3.4e-26   91.1   0.8   1   1   2.8e-30   3.8e-26   90.9   0.6     2    85    11    94    10    94 0.94 Metal-sensitive transcriptional repressor
DUF2543              PF10820.3     81 seq843_BIOID40269    -             81   1.5e-50  168.9   1.2   1   1   1.2e-54   1.7e-50  168.8   0.9     1    81     1    81     1    81 1.00 Protein of unknown function (DUF2543)
Rhodanese            PF00581.15   113 seq844_BIOID40269    -            334   1.6e-36  124.9   0.0   1   2   5.6e-22   7.7e-18   64.7   0.0     2   112    62   181    61   182 0.86 Rhodanese-like domain
Rhodanese            PF00581.15   113 seq844_BIOID40269    -            334   1.6e-36  124.9   0.0   2   2     6e-20   8.2e-16   58.2   0.0    11   112   219   324   210   325 0.85 Rhodanese-like domain
DUF2655              PF10848.3     82 seq845_BIOID40269    -            106   1.4e-57  191.3   1.3   1   1   1.3e-61   1.8e-57  191.0   0.9     1    82     1    82     1    82 1.00 Protein of unknown function (DUF2655)
HSP20                PF00011.16   102 seq846_BIOID40269    -            144   4.5e-19   68.1   0.0   1   1   3.9e-23   5.4e-19   67.8   0.0     3   102    41   137    39   137 0.94 Hsp20/alpha crystallin family
Thymidylate_kin      PF02223.12   186 seq847_BIOID40269    -            213   1.2e-60  203.9   0.0   1   1   9.8e-65   1.3e-60  203.8   0.0     1   186     8   200     8   200 0.98 Thymidylate kinase
Plasmid_stabil       PF05016.9     90 seq850_BIOID40269    -             93   5.6e-16   58.6   0.1   1   1   4.5e-20   6.1e-16   58.4   0.1     1    90     4    92     4    92 0.90 Plasmid stabilisation system protein
Na_H_Exchanger       PF00999.16   384 seq854_BIOID40269    -            558   5.8e-76  255.3  52.7   1   1   1.2e-79   7.9e-76  254.9  36.5     4   379    14   385    11   389 0.94 Sodium/hydrogen exchanger family
TrkA_N               PF02254.13   116 seq854_BIOID40269    -            558   6.6e-25   87.2   0.2   1   1   1.7e-28   1.2e-24   86.4   0.2     2   115   421   534   420   535 0.97 TrkA-N domain
Curlin_rpt           PF07012.7     34 seq855_BIOID40269    -            160   8.3e-22   76.5  32.2   1   3   1.1e-15   1.5e-11   43.7   0.8     1    34    62    95    62    95 0.99 Curlin associated repeat
Curlin_rpt           PF07012.7     34 seq855_BIOID40269    -            160   8.3e-22   76.5  32.2   2   3   2.3e-09   3.2e-05   23.4   2.1     9    32    92   115    91   116 0.95 Curlin associated repeat
Curlin_rpt           PF07012.7     34 seq855_BIOID40269    -            160   8.3e-22   76.5  32.2   3   3   7.8e-12   1.1e-07   31.3   4.2     1    34   106   139   106   139 0.98 Curlin associated repeat
ADH_N                PF08240.7    109 seq856_BIOID40269    -            369   1.1e-28   99.0   2.4   1   1   1.6e-32   1.1e-28   99.0   1.7     2   108    28   154    27   155 0.91 Alcohol dehydrogenase GroES-like domain
ADH_zinc_N           PF00107.21   130 seq856_BIOID40269    -            369   5.7e-20   71.0   0.1   1   1   1.5e-23   9.9e-20   70.2   0.0     1   128   197   330   197   332 0.90 Zinc-binding dehydrogenase
Sigma70_r4_2         PF08281.7     54 seq862_BIOID40269    -            173   2.5e-15   55.5   0.4   1   1   1.5e-18   5.1e-15   54.5   0.0     2    54   112   164   111   164 0.97 Sigma-70, region 4
Sigma70_r2           PF04542.9     71 seq862_BIOID40269    -            173   5.2e-11   41.8   0.2   1   1   2.2e-14   7.7e-11   41.3   0.1     1    69    16    81    16    83 0.89 Sigma-70 region 2
Sigma70_r4           PF04545.11    50 seq862_BIOID40269    -            173   7.5e-08   31.4   0.0   1   1   4.6e-11   1.6e-07   30.4   0.0     2    47   118   163   117   164 0.95 Sigma-70, region 4
ThiG                 PF05690.9    247 seq865_BIOID40269    -            281    1e-109  365.2   1.2   1   1  1.7e-113  1.1e-109  365.0   0.9     2   247    29   272    28   272 0.99 Thiazole biosynthesis protein ThiG
NiFeSe_Hases         PF00374.14   507 seq867_BIOID40269    -            597  1.6e-243  808.9   0.0   1   1  1.4e-247  1.9e-243  808.7   0.0     1   507    54   582    54   582 0.98 Nickel-dependent hydrogenase
Transketolase_N      PF00456.16   333 seq869_BIOID40269    -            667  6.2e-169  560.9   0.0   1   1    2e-172    9e-169  560.4   0.0     2   333     3   333     2   333 1.00 Transketolase, thiamine diphosphate binding domain
Transket_pyr         PF02779.19   178 seq869_BIOID40269    -            667   5.9e-47  159.3   0.0   1   1   2.4e-50   1.1e-46  158.4   0.0     2   176   353   523   352   525 0.97 Transketolase, pyrimidine binding domain
Transketolase_C      PF02780.15   124 seq869_BIOID40269    -            667   1.1e-16   60.8   0.0   1   1   6.9e-20   3.1e-16   59.3   0.0     1   124   539   654   539   654 0.86 Transketolase, C-terminal domain
UPF0066              PF01980.11   120 seq870_BIOID40269    -            235   1.3e-40  137.9   0.0   1   1   3.5e-44   4.8e-40  136.1   0.0     1   118    18   142    18   144 0.95 Uncharacterised protein family UPF0066
Xan_ur_permease      PF00860.15   389 seq871_BIOID40269    -            470   4.2e-45  153.7  48.3   1   1   3.8e-49   5.2e-45  153.4  33.5     3   387    58   431    56   433 0.94 Permease family
SIMPL                PF04402.9    210 seq872_BIOID40269    -            246   2.4e-48  164.6   7.2   1   1   2.1e-52   2.9e-48  164.4   5.0     1   210    30   232    30   232 0.93 Protein of unknown function (DUF541)
SlyX                 PF04102.7     69 seq873_BIOID40269    -             72   4.1e-26   91.0   2.4   1   1   3.4e-30   4.6e-26   90.8   1.7     1    69     5    72     5    72 0.99 SlyX
Band_7               PF01145.20   179 seq875_BIOID40269    -            334   1.4e-37  129.2   0.7   1   1   1.5e-41   2.1e-37  128.6   0.5     2   178    22   243    21   245 0.97 SPFH domain / Band 7 family
PseudoU_synth_2      PF00849.17   164 seq876_BIOID40269    -            319   2.6e-30  105.3   0.1   1   1   6.1e-34   4.2e-30  104.6   0.0     1   163   101   249   101   250 0.90 RNA pseudouridylate synthase
S4                   PF01479.20    48 seq876_BIOID40269    -            319   1.7e-10   40.0   0.2   1   1   4.7e-14   3.2e-10   39.1   0.2     1    48    20    66    20    66 0.96 S4 domain
Pili_assembly_N      PF00345.15   122 seq877_BIOID40269    -            241   1.1e-40  138.0   0.1   1   1   2.7e-44   1.9e-40  137.3   0.0     1   121    37   156    37   157 0.91 Gram-negative pili assembly chaperone, N-terminal domain
Pili_assembly_C      PF02753.12    68 seq877_BIOID40269    -            241   9.5e-17   60.4   0.3   1   1   8.1e-20   5.6e-16   58.0   0.1     1    65   176   234   176   237 0.95 Gram-negative pili assembly chaperone, C-terminal domain
DUF796               PF05638.7    134 seq879_BIOID40269    -            160   9.1e-31  106.5   0.1   1   1   8.1e-35   1.1e-30  106.2   0.1     1   134     6   145     6   145 0.93 Protein of unknown function (DUF796)
DUF1305              PF06996.6    303 seq881_BIOID40269    -            362   7.6e-93  310.7   0.1   1   1   6.4e-97   8.7e-93  310.5   0.1     3   303    35   349    33   349 0.97 Protein of unknown function (DUF1305)
PTS_2-RNA            PF01885.11   186 seq882_BIOID40269    -            184   1.7e-52  177.3   0.0   1   1   1.5e-56     2e-52  177.0   0.0     2   180     6   175     5   180 0.96 RNA 2'-phosphotransferase, Tpt1 / KptA family
FBPase_glpX          PF03320.8    309 seq883_BIOID40269    -            321  2.7e-124  413.7   1.0   1   1  2.2e-128  2.9e-124  413.5   0.7     3   309     3   321     1   321 0.99 Bacterial fructose-1,6-bisphosphatase, glpX-encoded
HTH_Tnp_1            PF01527.15    76 seq884_BIOID40269    -            215   1.8e-20   72.5   0.0   1   1   1.2e-23   5.3e-20   71.0   0.0     2    69    91   162    90   169 0.87 Transposase
SBP_bac_5            PF00496.17   374 seq886_BIOID40269    -            547   1.5e-82  277.2   0.2   1   1   1.3e-86   1.8e-82  277.0   0.2     3   371    80   456    78   459 0.94 Bacterial extracellular solute-binding proteins, family 5 Middle
Bundlin              PF05307.6     97 seq887_BIOID40269    -            195   5.4e-62  205.6   8.5   1   1   7.9e-66   5.4e-62  205.6   5.9     1    97     1    97     1    97 1.00 Bundlin
PilS                 PF08805.6    133 seq887_BIOID40269    -            195   8.3e-12   44.6  13.3   1   1   2.8e-15   1.9e-11   43.4   9.2     3   130    45   192    40   195 0.80 PilS N terminal
CDP-OH_P_transf      PF01066.16   101 seq888_BIOID40269    -            201     7e-13   48.6  12.8   1   1   2.8e-16   3.8e-12   46.2   8.8     3    77    26   121    24   198 0.79 CDP-alcohol phosphatidyltransferase
ThiF                 PF00899.16   136 seq889_BIOID40269    -            268     5e-41  139.5   0.5   1   1   5.7e-45   7.8e-41  138.9   0.3     2   128    30   157    29   164 0.96 ThiF family
Transposase_mut      PF00872.13   381 seq893_BIOID40269    -            131   1.3e-20   73.1   0.0   1   1   1.1e-24   1.5e-20   73.0   0.0     5   121     5   121     1   123 0.83 Transposase, Mutator family
GerE                 PF00196.14    58 seq894_BIOID40269    -            241   2.9e-10   39.1   0.7   1   1   3.8e-14   5.2e-10   38.3   0.5     4    57   154   207   152   208 0.95 Bacterial regulatory proteins, luxR family
MFS_2                PF13347.1    427 seq896_BIOID40269    -            469  2.9e-103  345.4  36.8   1   1  4.7e-107  3.2e-103  345.2  25.5     2   426    18   439    16   440 0.97 MFS/sugar transport protein
Asp-Al_Ex            PF06826.7    169 seq898_BIOID40269    -            561   5.3e-92  305.7  44.8   1   2   9.2e-50   6.3e-46  155.8  15.3     2   168    19   187    18   188 0.99 Predicted Permease Membrane Region
Asp-Al_Ex            PF06826.7    169 seq898_BIOID40269    -            561   5.3e-92  305.7  44.8   2   2   7.6e-50   5.2e-46  156.1  10.2     2   168   382   554   381   555 0.98 Predicted Permease Membrane Region
TrkA_C               PF02080.16    71 seq898_BIOID40269    -            561   5.4e-20   70.6   4.0   1   2   1.3e-10     9e-07   28.2   0.1     8    68   220   280   214   283 0.85 TrkA-C domain
TrkA_C               PF02080.16    71 seq898_BIOID40269    -            561   5.4e-20   70.6   4.0   2   2   3.5e-15   2.4e-11   42.9   0.5     2    71   299   368   298   368 0.95 TrkA-C domain
HycA_repressor       PF11046.3    149 seq899_BIOID40269    -            153   2.1e-90  300.2   1.0   1   1   1.7e-94   2.3e-90  300.1   0.7     1   148     1   148     1   149 0.99 Transcriptional repressor of hyc and hyp operons
FBPase_glpX          PF03320.8    309 seq900_BIOID40269    -            336  5.5e-135  448.8   7.6   1   1  4.6e-139  6.2e-135  448.6   5.3     2   309     3   322     2   322 0.99 Bacterial fructose-1,6-bisphosphatase, glpX-encoded
HATPase_c            PF02518.21   111 seq901_BIOID40269    -            467   5.8e-24   83.8   0.0   1   1   2.7e-27   1.2e-23   82.7   0.0     1   111   349   460   349   460 0.98 Histidine kinase-, DNA gyrase B-, and HSP90-like ATPase
HAMP                 PF00672.20    70 seq901_BIOID40269    -            467   1.5e-17   63.4   0.4   1   1   3.3e-21   1.5e-17   63.4   0.2     2    69   168   235   167   236 0.96 HAMP domain
HisKA                PF00512.20    68 seq901_BIOID40269    -            467   9.5e-14   51.0   0.2   1   1   2.1e-17   9.5e-14   51.0   0.1     1    68   240   304   240   304 0.97 His Kinase A (phospho-acceptor) domain
OMP_b-brl            PF13505.1    176 seq903_BIOID40269    -            171   3.9e-27   95.2  13.5   1   1   6.8e-31   4.7e-27   94.9   9.3     2   176     9   171     6   171 0.87 Outer membrane protein beta-barrel domain
Ail_Lom              PF06316.6    199 seq903_BIOID40269    -            171   1.5e-23   83.2   4.7   1   2   2.2e-18   1.5e-14   53.8   0.9     1   126     1   115     1   127 0.77 Enterobacterial Ail/Lom protein
Ail_Lom              PF06316.6    199 seq903_BIOID40269    -            171   1.5e-23   83.2   4.7   2   2   2.2e-11   1.5e-07   31.0   0.1   154   199   126   171   120   171 0.93 Enterobacterial Ail/Lom protein
Curlin_rpt           PF07012.7     34 seq907_BIOID40269    -            151   9.8e-29   98.6  29.3   1   3   3.6e-16   4.9e-12   45.2   0.6     1    34    40    74    40    74 0.99 Curlin associated repeat
Curlin_rpt           PF07012.7     34 seq907_BIOID40269    -            151   9.8e-29   98.6  29.3   2   3   7.7e-17   1.1e-12   47.3   0.3     2    34    86   119    85   119 0.98 Curlin associated repeat
Curlin_rpt           PF07012.7     34 seq907_BIOID40269    -            151   9.8e-29   98.6  29.3   3   3   1.2e-09   1.7e-05   24.3   3.5     8    34   115   141   114   141 0.95 Curlin associated repeat
ADH_N                PF08240.7    109 seq910_BIOID40269    -            341   9.4e-32  108.9   2.5   1   1   1.4e-35   9.4e-32  108.9   1.7     2   109    26   135    25   135 0.96 Alcohol dehydrogenase GroES-like domain
ADH_zinc_N           PF00107.21   130 seq910_BIOID40269    -            341   3.4e-27   94.4   0.1   1   1   7.1e-31   4.9e-27   93.9   0.1     1   128   174   301   174   304 0.95 Zinc-binding dehydrogenase
Dus                  PF01207.12   310 seq911_BIOID40269    -            345  7.5e-100  333.6   0.0   1   1  6.3e-104  8.6e-100  333.4   0.0     2   308    30   340    29   342 0.98 Dihydrouridine synthase (Dus)
Usp                  PF00582.21   140 seq912_BIOID40269    -            144   5.2e-21   75.1   0.0   1   1   4.3e-25   5.9e-21   75.0   0.0     2   140     3   138     2   138 0.98 Universal stress protein family
Paired_CXXCH_1       PF09699.5     41 seq915_BIOID40269    -            190   1.5e-07   30.6  26.0   1   1     2e-08   6.7e-05   22.2   3.7     4    40   135   173   131   174 0.78 Doubled CXXCH motif (Paired_CXXCH_1)
ArsC                 PF03960.10   110 seq916_BIOID40269    -            141   5.5e-31  106.7   0.0   1   1   4.8e-35   6.6e-31  106.5   0.0     1   109     7   114     7   115 0.99 ArsC family
SLT                  PF01464.15   121 seq917_BIOID40269    -            154   1.3e-32  111.7   1.2   1   1   1.1e-36   1.5e-32  111.4   0.9     1   120    21   140    21   141 0.97 Transglycosylase SLT domain
HTH_1                PF00126.22    60 seq920_BIOID40269    -            279   2.8e-21   74.8   1.5   1   1   7.6e-25   5.2e-21   74.0   1.0     2    60     4    62     3    62 0.96 Bacterial regulatory helix-turn-helix protein, lysR family
LysR_substrate       PF03466.15   209 seq920_BIOID40269    -            279   6.7e-15   54.6   0.0   1   1   3.2e-18   2.2e-14   52.9   0.0     5   201    88   270    84   272 0.90 LysR substrate binding domain
DrsE                 PF02635.10   117 seq921_BIOID40269    -            117   4.2e-23   81.5   0.0   1   1   3.4e-27   4.6e-23   81.4   0.0     2   117     3   117     2   117 0.94 DsrE/DsrF-like family
Ring_hydroxyl_B      PF00866.13   145 seq922_BIOID40269    -            172   2.4e-47  160.1   5.2   1   1     2e-51   2.7e-47  159.9   3.6     1   145    19   166    19   166 0.98 Ring hydroxylating beta subunit
SmpA_OmlA            PF04355.8     71 seq925_BIOID40269    -            112   8.1e-13   47.6   0.0   1   1   7.7e-17     1e-12   47.3   0.0     6    70    33    96    29    97 0.95 SmpA / OmlA family
ECH                  PF00378.15   245 seq927_BIOID40269    -            297   1.3e-80  269.9   0.0   1   1   1.1e-84   1.5e-80  269.7   0.0     3   245    44   289    42   289 0.99 Enoyl-CoA hydratase/isomerase family
HTH_Tnp_1            PF01527.15    76 seq928_BIOID40269    -            141   3.9e-17   61.8   0.2   1   1   1.1e-20   7.3e-17   60.9   0.0     2    54     9    62     8    99 0.79 Transposase
HTH_23               PF13384.1     50 seq928_BIOID40269    -            141   3.7e-07   29.4   0.0   1   1     1e-10   7.1e-07   28.5   0.0     6    46    18    59    13    64 0.90 Homeodomain-like domain
HTH_Tnp_1            PF01527.15    76 seq929_BIOID40269    -            134   2.4e-16   59.3   0.0   1   1   2.3e-20   3.2e-16   58.9   0.0     2    58     9    72     8   101 0.84 Transposase
Glt_symporter        PF03616.9    368 seq930_BIOID40269    -            401  3.1e-163  542.3  24.6   1   1  2.3e-167  3.1e-163  542.3  17.0     1   368     2   366     2   366 0.98 Sodium/glutamate symporter
Peptidase_C48        PF02902.14   216 seq931_BIOID40269    -            123   9.9e-13   48.0   0.4   1   1   8.9e-17   1.2e-12   47.7   0.3   136   215     1    82     1    83 0.96 Ulp1 protease family, C-terminal catalytic domain
BATS                 PF06968.8     92 seq932_BIOID40269    -            377   5.9e-22   77.1   0.0   1   1   4.1e-25   2.8e-21   75.0   0.0     1    92   256   361   256   361 0.98 Biotin and Thiamin Synthesis associated domain
Radical_SAM          PF04055.16   166 seq932_BIOID40269    -            377   1.4e-08   35.0   0.0   1   1   3.5e-12   2.4e-08   34.2   0.0     4   151    82   227    79   235 0.85 Radical SAM superfamily
Cpn10                PF00166.16    93 seq935_BIOID40269    -             97   5.2e-29   99.9   1.8   1   1   4.2e-33   5.7e-29   99.7   1.3     1    93     2    95     2    95 0.97 Chaperonin 10 Kd subunit
Tafi-CsgC            PF10610.4    106 seq939_BIOID40269    -            142   1.2e-66  221.0   4.5   1   1   1.2e-70   1.6e-66  220.6   3.1     1   106    37   142    37   142 0.99 Thin aggregative fimbriae synthesis protein
SLT                  PF01464.15   121 seq940_BIOID40269    -            654     4e-31  106.9   0.1   1   1   5.2e-35   7.1e-31  106.1   0.0     2   116   492   606   491   611 0.95 Transglycosylase SLT domain
Nitrate_red_del      PF02613.10   136 seq942_BIOID40269    -            199   1.9e-21   76.1   2.2   1   1   2.5e-25   3.5e-21   75.3   1.5     3   136    41   172    14   172 0.87 Nitrate reductase delta subunit
TrbE                 PF11100.3     66 seq943_BIOID40269    -             86   9.6e-34  114.9   4.4   1   1   8.5e-38   1.2e-33  114.6   3.0     1    66    10    75    10    75 0.99 Conjugal transfer protein TrbE
tRNA-synt_2b         PF00587.20   173 seq944_BIOID40269    -            572   7.4e-43  145.9   0.0   1   1   2.4e-46   1.1e-42  145.4   0.0     3   169    51   215    49   219 0.97 tRNA synthetase class II core domain (G, H, P, S and T)
YbaK                 PF04073.10   123 seq944_BIOID40269    -            572   5.8e-27   93.8   0.1   1   1   2.4e-30   1.1e-26   92.9   0.1     1   119   257   376   257   379 0.96 YbaK / prolyl-tRNA synthetases associated domain
HGTP_anticodon       PF03129.15    94 seq944_BIOID40269    -            572   7.6e-22   76.9   0.1   1   1   3.8e-25   1.7e-21   75.7   0.1     1    93   475   568   475   569 0.97 Anticodon binding domain
CTP_transf_1         PF01148.15   259 seq945_BIOID40269    -            298   5.6e-60  203.0  21.0   1   1   6.4e-64   8.7e-60  202.4  14.6     3   258    38   295    36   296 0.88 Cytidylyltransferase family
TnpB_IS66            PF05717.8    108 seq946_BIOID40269    -            115   1.3e-44  149.9   0.0   1   1     1e-48   1.4e-44  149.8   0.0     2   107     7   110     6   111 0.96 IS66 Orf2 like protein
HTH_Tnp_IS1          PF12759.2     50 seq947_BIOID40269    -             91   2.2e-32  110.1   0.1   1   1   4.8e-36   3.3e-32  109.6   0.1     1    50    39    88    39    88 0.99 InsA C-terminal domain
Zn_Tnp_IS1           PF03811.8     36 seq947_BIOID40269    -             91   1.1e-21   75.9   4.5   1   1   3.1e-25   2.1e-21   74.9   3.1     1    36     1    36     1    36 0.99 InsA N-terminal domain
SNARE_assoc          PF09335.6    123 seq948_BIOID40269    -            192   6.2e-18   65.0   2.1   1   1   4.6e-22   6.2e-18   65.0   1.5     3   122    23   143    21   144 0.92 SNARE associated Golgi protein
TcpQ                 PF10671.4     85 seq949_BIOID40269    -            137   2.1e-24   85.0   0.4   1   1   2.7e-28   3.7e-24   84.3   0.3     2    81    54   134    53   136 0.97 Toxin co-regulated pilus biosynthesis protein Q
DUF3811              PF11656.3     87 seq950_BIOID40269    -             90     4e-39  132.4   5.3   1   1   3.2e-43   4.4e-39  132.3   3.7     1    87     3    90     3    90 0.98 YjbD family (DUF3811)
Fer4_11              PF13247.1     99 seq951_BIOID40269    -            203     2e-14   53.1  15.1   1   1   4.3e-14   5.9e-11   42.0   2.8     5    60    46    99    42   104 0.92 4Fe-4S dicluster domain
Fer4_9               PF13187.1     55 seq951_BIOID40269    -            203   1.1e-13   51.0  17.7   1   2   1.1e-09   1.5e-06   28.2   5.3     2    55    12    68    11    68 0.85 4Fe-4S dicluster domain
Fer4_9               PF13187.1     55 seq951_BIOID40269    -            203   1.1e-13   51.0  17.7   2   2   9.5e-10   1.3e-06   28.4   1.6     2    54    82   163    81   164 0.96 4Fe-4S dicluster domain
Fer4                 PF00037.22    24 seq951_BIOID40269    -            203   8.7e-12   44.0  36.1   1   1   3.9e-10   5.4e-07   28.8   0.9     2    24    76    98    75    98 0.93 4Fe-4S binding domain
Usher                PF00577.15   552 seq952_BIOID40269    -            878    8e-223  741.0  25.6   1   1  2.2e-226  9.9e-223  740.7  17.8     1   552   208   790   208   790 0.99 Type VII secretion system (T7SS), usher protein
PapC_N               PF13954.1    146 seq952_BIOID40269    -            878     5e-48  162.2   0.0   1   1   2.8e-51   1.3e-47  160.9   0.0     2   146    48   194    47   194 0.98 PapC N-terminal domain
PapC_C               PF13953.1     68 seq952_BIOID40269    -            878   1.4e-27   95.0   0.1   1   1   1.1e-30   4.8e-27   93.2   0.1     1    67   800   865   800   866 0.97 PapC C-terminal domain
HlyD                 PF00529.15   306 seq953_BIOID40269    -            397   1.4e-80  270.8  14.4   1   1     4e-84   1.4e-80  270.8  10.0     1   306    64   361    64   361 0.99 HlyD family secretion protein
HlyD_2               PF12700.2    328 seq953_BIOID40269    -            397   4.6e-19   68.6   1.0   1   1   1.7e-22   5.9e-19   68.2   0.7     2   328    45   361    44   361 0.79 HlyD family secretion protein
HlyD_3               PF13437.1    105 seq953_BIOID40269    -            397     2e-12   47.2   4.5   1   1   1.5e-13   5.1e-10   39.5   0.2     2   105   176   290   175   290 0.89 HlyD family secretion protein
Biotin_lipoyl_2      PF13533.1     50 seq953_BIOID40269    -            397   7.2e-11   41.4   9.5   1   1   9.9e-11   3.4e-07   29.7   0.1     4    49    67   121    48   122 0.89 Biotin-lipoyl like
Band_7               PF01145.20   179 seq954_BIOID40269    -            305   2.4e-35  121.9   0.5   1   1   1.7e-39   2.4e-35  121.9   0.3     1   178    21   203    21   204 0.96 SPFH domain / Band 7 family
NUDIX                PF00293.23   135 seq955_BIOID40269    -            173   1.2e-20   73.4   0.1   1   1   1.1e-24   1.5e-20   73.1   0.0     3   130    36   168    34   172 0.88 NUDIX domain
QRPTase_C            PF01729.14   169 seq956_BIOID40269    -            311   3.7e-65  218.4   0.1   1   1     7e-69   4.8e-65  218.0   0.1     1   169   145   309   145   309 0.99 Quinolinate phosphoribosyl transferase, C-terminal domain
QRPTase_N            PF02749.11    88 seq956_BIOID40269    -            311   2.1e-27   94.6   0.1   1   1   1.1e-30   7.8e-27   92.8   0.0     4    88    57   143    55   143 0.98 Quinolinate phosphoribosyl transferase, N-terminal domain
HTH_1                PF00126.22    60 seq957_BIOID40269    -            298   1.1e-14   53.7   0.1   1   1   1.3e-16   8.9e-13   47.6   0.0     2    60     7    65     6    65 0.96 Bacterial regulatory helix-turn-helix protein, lysR family
LysR_substrate       PF03466.15   209 seq957_BIOID40269    -            298   6.2e-11   41.6   0.0   1   1   1.1e-14   7.8e-11   41.3   0.0     2   194    89   282    88   292 0.86 LysR substrate binding domain
GerE                 PF00196.14    58 seq958_BIOID40269    -            193   1.6e-10   40.0   0.1   1   1   2.1e-14   2.9e-10   39.1   0.1     3    43   152   192   150   193 0.96 Bacterial regulatory proteins, luxR family
ClpS                 PF02617.12    82 seq963_BIOID40269    -            106   8.1e-35  118.3   0.1   1   1     7e-39   9.6e-35  118.0   0.1     2    82    23   103    22   103 0.98 ATP-dependent Clp protease adaptor protein ClpS
Peptidase_M20        PF01546.23   171 seq965_BIOID40269    -            485   7.2e-22   77.6   0.1   1   1   1.4e-25   9.6e-22   77.2   0.1     1   171    72   481    72   481 0.94 Peptidase family M20/M25/M40
M20_dimer            PF07687.9    109 seq965_BIOID40269    -            485   2.1e-09   36.9   0.0   1   1   1.2e-11   8.4e-08   31.8   0.0    12   107   207   293   200   295 0.85 Peptidase dimerisation domain
Fer4_11              PF13247.1     99 seq966_BIOID40269    -            223   1.4e-26   92.1  10.8   1   1     1e-29   1.4e-26   92.1   7.5     2    98    84   181    83   182 0.95 4Fe-4S dicluster domain
Fer4_7               PF12838.2     52 seq966_BIOID40269    -            223   4.5e-17   62.0  26.5   1   2   2.4e-12   3.3e-09   36.8   5.5     2    52    46   108    45   108 0.76 4Fe-4S dicluster domain
Fer4_7               PF12838.2     52 seq966_BIOID40269    -            223   4.5e-17   62.0  26.5   2   2   1.5e-09   2.1e-06   27.9   8.5     2    52   125   176   124   176 0.81 4Fe-4S dicluster domain
Fer4_9               PF13187.1     55 seq966_BIOID40269    -            223   1.1e-15   57.4  25.6   1   2   4.2e-10   5.7e-07   29.5   5.1     2    54    46   108    45   109 0.87 4Fe-4S dicluster domain
Fer4_9               PF13187.1     55 seq966_BIOID40269    -            223   1.1e-15   57.4  25.6   2   2     2e-11   2.8e-08   33.7   7.1     2    54   125   176   124   177 0.96 4Fe-4S dicluster domain
Fer4                 PF00037.22    24 seq966_BIOID40269    -            223   3.5e-13   48.4  40.5   1   1   2.7e-09   3.7e-06   26.1   2.2     2    21   119   138   118   141 0.90 4Fe-4S binding domain
Fer4_10              PF13237.1     52 seq966_BIOID40269    -            223   2.9e-12   46.0  49.9   1   2     8e-09   1.1e-05   25.0   8.7     7    52    90   136    84   136 0.93 4Fe-4S dicluster domain
Fer4_10              PF13237.1     52 seq966_BIOID40269    -            223   2.9e-12   46.0  49.9   2   2     2e-09   2.8e-06   26.9   7.0     4    52   120   173   117   173 0.85 4Fe-4S dicluster domain
Fer4_2               PF12797.2     22 seq966_BIOID40269    -            223     4e-10   38.8  36.2   1   1   9.6e-09   1.3e-05   24.6   1.2     2    20    38    56    37    64 0.89 4Fe-4S binding domain
Fer4_3               PF12798.2     15 seq966_BIOID40269    -            223   1.6e-09   37.5  44.1   1   3   2.8e-05     0.039   14.4   5.2     1    15    92   108    92   108 0.98 4Fe-4S binding domain
Fer4_3               PF12798.2     15 seq966_BIOID40269    -            223   1.6e-09   37.5  44.1   2   3   0.00027      0.37   11.3   3.7     1    13   125   137   125   139 0.94 4Fe-4S binding domain
Fer4_3               PF12798.2     15 seq966_BIOID40269    -            223   1.6e-09   37.5  44.1   3   3   2.6e-07   0.00036   20.7   1.5     1    15   152   176   152   176 0.98 4Fe-4S binding domain
Fer4_4               PF12800.2     17 seq966_BIOID40269    -            223   4.8e-07   29.4  37.0   1   3    0.0002      0.27   11.5   1.9     3    15    45    57    43    61 0.90 4Fe-4S binding domain
Fer4_4               PF12800.2     17 seq966_BIOID40269    -            223   4.8e-07   29.4  37.0   2   3   0.00016      0.22   11.8   3.0     2    17    90   107    89   107 0.86 4Fe-4S binding domain
Fer4_4               PF12800.2     17 seq966_BIOID40269    -            223   4.8e-07   29.4  37.0   3   3   1.9e-06    0.0026   17.8   2.4     2    17   123   138   122   138 0.91 4Fe-4S binding domain
TraF                 PF13728.1    215 seq967_BIOID40269    -            249   3.2e-78  262.0   0.3   1   1   2.6e-82   3.6e-78  261.8   0.2     1   215    25   239    25   239 1.00 F plasmid transfer operon protein
Cpn60_TCP1           PF00118.19   488 seq970_BIOID40269    -            548  1.2e-126  423.1  10.9   1   1  9.8e-131  1.3e-126  422.9   7.5     1   486    23   523    23   525 0.94 TCP-1/cpn60 chaperonin family
DUF3302              PF11742.3     78 seq972_BIOID40269    -            117   2.1e-45  152.3   8.2   1   1   1.9e-49   2.6e-45  152.0   5.7     1    78    13    90    13    90 0.99 Protein of unknown function (DUF3302)
Rieske               PF00355.21    98 seq976_BIOID40269    -            106   1.7e-17   62.6   0.0   1   1   2.8e-21   1.9e-17   62.4   0.0     3    97     4    94     2    95 0.85 Rieske [2Fe-2S] domain
Rieske_2             PF13806.1    104 seq976_BIOID40269    -            106   1.9e-12   46.6   0.0   1   1   3.3e-16   2.2e-12   46.4   0.0    18   103    17    99     4   100 0.82 Rieske-like [2Fe-2S] domain
TnpB_IS66            PF05717.8    108 seq977_BIOID40269    -            115   2.7e-42  142.4   0.0   1   1   2.2e-46   2.9e-42  142.3   0.0     2   104     7   107     6   111 0.97 IS66 Orf2 like protein
DDE_Tnp_IS1          PF03400.8    131 seq979_BIOID40269    -            125   1.1e-73  245.4   1.3   1   1   8.7e-78   1.2e-73  245.2   0.9     7   131     1   125     1   125 1.00 IS1 transposase
TnpB_IS66            PF05717.8    108 seq980_BIOID40269    -            116   2.6e-39  132.8   0.0   1   1   2.1e-43   2.9e-39  132.7   0.0     2   104     7   107     6   111 0.97 IS66 Orf2 like protein
MtlR                 PF05068.7    170 seq981_BIOID40269    -            169   8.8e-72  239.9   0.2   1   1   7.1e-76   9.8e-72  239.8   0.2     1   169     1   168     1   169 0.99 Mannitol repressor
DUF2065              PF09838.4     57 seq982_BIOID40269    -             65   9.4e-23   79.5   3.3   1   1   7.6e-27     1e-22   79.4   2.3     1    57     5    61     5    61 0.98 Uncharacterized protein conserved in bacteria (DUF2065)
PTR2                 PF00854.16   373 seq985_BIOID40269    -            489   2.3e-79  266.7  24.6   1   1   4.4e-83     3e-79  266.3  17.1     2   372    82   427    81   428 0.97 POT family
MFS_1                PF07690.11   354 seq985_BIOID40269    -            489   7.5e-15   54.4  59.6   1   1   3.1e-16   2.1e-12   46.3  21.2    12   298    30   288    16   339 0.65 Major Facilitator Superfamily
PilZ                 PF07238.9    102 seq987_BIOID40269    -            239   6.9e-16   58.0   0.1   1   1   6.9e-20   9.5e-16   57.5   0.0     1   101    61   157    61   158 0.95 PilZ domain
Secretin             PF00263.16   165 seq989_BIOID40269    -            552   9.6e-23   80.2   4.8   1   1   1.4e-26   9.6e-23   80.2   3.3     2   165   376   546   375   546 0.92 Bacterial type II and III secretion system protein
Secretin_N_2         PF07655.8     98 seq989_BIOID40269    -            552   3.3e-10   40.1   8.9   1   1   4.8e-14   3.3e-10   40.1   6.2    28    97   216   278   201   279 0.78 Secretin N-terminal domain
PTS_IIB              PF02302.12    90 seq991_BIOID40269    -            106   5.7e-16   58.6   0.0   1   1   5.3e-20   7.2e-16   58.2   0.0     2    89     6    94     5    95 0.90 PTS system, Lactose/Cellobiose specific IIB subunit
Methyltransf_4       PF02390.12   197 seq992_BIOID40269    -            239   9.8e-65  217.1   0.0   1   1   8.7e-69   1.2e-64  216.9   0.0     5   197    49   238    42   238 0.97 Putative methyltransferase
TatD_DNase           PF01026.16   255 seq993_BIOID40269    -            265   1.2e-76  257.2   0.0   1   1   9.8e-81   1.3e-76  257.0   0.0     1   255     4   255     4   255 0.96 TatD related DNase
MerR_1               PF13411.1     69 seq994_BIOID40269    -            243   2.4e-18   65.5   0.2   1   1   2.6e-21   1.8e-17   62.7   0.0     1    68     4    72     4    73 0.98 MerR HTH family regulatory protein
MerR                 PF00376.18    38 seq994_BIOID40269    -            243   7.2e-13   47.7   0.0   1   1   2.1e-16   1.4e-12   46.7   0.0     1    38     5    42     5    42 0.98 MerR family regulatory protein
AAA_2                PF07724.9    171 seq998_BIOID40269    -            758   2.6e-51  173.8   0.0   1   1   1.5e-50   1.5e-47  161.6   0.0     1   171   486   647   486   647 0.97 AAA domain (Cdc48 subfamily)
ClpB_D2-small        PF10431.4     81 seq998_BIOID40269    -            758     5e-25   87.1   0.0   1   1   1.5e-27   1.5e-24   85.5   0.0     1    81   653   733   653   733 0.98 C-terminal, D2-small domain, of ClpB protein
AAA                  PF00004.24   132 seq998_BIOID40269    -            758   1.8e-24   86.3   0.1   1   2   4.1e-16     4e-13   49.5   0.0     2   125   211   342   210   347 0.76 ATPase family associated with various cellular activities (AAA)
AAA                  PF00004.24   132 seq998_BIOID40269    -            758   1.8e-24   86.3   0.1   2   2   5.9e-11   5.7e-08   32.9   0.0     2   111   492   607   491   621 0.85 ATPase family associated with various cellular activities (AAA)
AAA_5                PF07728.9    139 seq998_BIOID40269    -            758   4.2e-19   68.5   0.0   1   1   2.9e-16   2.8e-13   49.6   0.0     2   125   491   609   490   619 0.89 AAA domain (dynein-related subfamily)
Clp_N                PF02861.15    53 seq998_BIOID40269    -            758   2.3e-16   59.3   1.3   1   1     1e-17   9.9e-15   54.1   0.7     1    52    13    62    13    63 0.97 Clp amino terminal domain
AAA_16               PF13191.1    166 seq998_BIOID40269    -            758   1.7e-13   51.1   6.7   1   1     6e-11   5.9e-08   33.1   0.0     1    95   187   287   187   354 0.79 AAA ATPase domain
Sigma54_activat      PF00158.21   168 seq998_BIOID40269    -            758   1.3e-12   47.3   0.2   1   2     1e-07   9.8e-05   21.7   0.0     2   105   189   290   188   328 0.85 Sigma-54 interaction domain
Sigma54_activat      PF00158.21   168 seq998_BIOID40269    -            758   1.3e-12   47.3   0.2   2   2   3.1e-08   3.1e-05   23.4   0.0    22   148   484   612   460   618 0.77 Sigma-54 interaction domain
Phage_Cox            PF10743.4     87 seq999_BIOID40269    -             95   5.8e-28   96.6   0.1   1   1     5e-32   6.8e-28   96.4   0.0     3    87    10    95     9    95 0.98 Regulatory phage protein cox
NAD_binding_1        PF00175.16   109 seq1003_BIOID40269   -            248   5.7e-17   62.1   0.0   1   1   1.2e-20   8.1e-17   61.6   0.0     1   109   111   223   111   223 0.89 Oxidoreductase NAD-binding domain
FAD_binding_6        PF00970.19    99 seq1003_BIOID40269   -            248   2.8e-10   40.0   0.0   1   1     8e-14   5.5e-10   39.1   0.0     9    90    14    90     6    98 0.85 Oxidoreductase FAD-binding domain
BATS                 PF06968.8     92 seq1005_BIOID40269   -            346   1.7e-29  101.3   0.0   1   1   5.5e-33   3.7e-29  100.2   0.0     1    92   220   312   220   312 0.99 Biotin and Thiamin Synthesis associated domain
Radical_SAM          PF04055.16   166 seq1005_BIOID40269   -            346   3.9e-19   69.3   0.0   1   1   4.6e-22   3.2e-18   66.3   0.0     4   160    50   203    47   209 0.92 Radical SAM superfamily
DUF318               PF03773.8    307 seq1006_BIOID40269   -            337   1.5e-53  181.6  25.1   1   1   1.4e-57     2e-53  181.3  17.4     2   306    11   334    10   335 0.88 Predicted permease
DUF1198              PF06711.6    148 seq1007_BIOID40269   -            159     4e-72  240.7   0.4   1   1   3.3e-76   4.5e-72  240.5   0.3     1   148    10   157    10   157 1.00 Protein of unknown function (DUF1198)
adh_short            PF00106.20   167 seq1009_BIOID40269   -            270   2.1e-22   79.7   0.3   1   1   7.4e-26   3.4e-22   79.0   0.2     2   166     8   174     7   175 0.87 short chain dehydrogenase
adh_short_C2         PF13561.1    243 seq1009_BIOID40269   -            270   1.8e-13   50.7   0.0   1   1   4.6e-17   2.1e-13   50.5   0.0     6   225    16   238    13   257 0.75 Enoyl-(Acyl carrier protein) reductase
KR                   PF08659.5    181 seq1009_BIOID40269   -            270   2.1e-06   27.4   0.0   1   1   1.2e-09   5.5e-06   26.0   0.0     4   103    10   103     8   122 0.84 KR domain
Adenylsucc_synt      PF00709.16   421 seq1010_BIOID40269   -            432  3.4e-177  589.2   0.0   1   1  2.8e-181  3.9e-177  588.9   0.0     2   420     5   424     4   425 0.99 Adenylosuccinate synthetase
HlyD                 PF00529.15   306 seq1011_BIOID40269   -            378   1.9e-59  201.3  13.0   1   1   6.2e-63   2.1e-59  201.2   9.0     3   306    64   349    62   349 0.98 HlyD family secretion protein
HlyD_3               PF13437.1    105 seq1011_BIOID40269   -            378   3.8e-11   43.1   0.6   1   1   9.5e-12   3.3e-08   33.7   0.0     2    80   222   301   221   335 0.87 HlyD family secretion protein
Biotin_lipoyl_2      PF13533.1     50 seq1011_BIOID40269   -            378   2.6e-09   36.4   1.0   1   1   1.3e-09   4.4e-06   26.1   0.2     4    49    65   110    61   113 0.93 Biotin-lipoyl like
HlyD_2               PF12700.2    328 seq1011_BIOID40269   -            378   8.1e-09   34.9   0.2   1   1   4.3e-12   1.5e-08   34.1   0.2    26   240    68   301    63   319 0.74 HlyD family secretion protein
Oxidored_q1          PF00361.15   270 seq1012_BIOID40269   -            608     1e-36  126.5  16.6   1   1   7.4e-41     1e-36  126.5  11.5     1   267   124   395   124   398 0.93 NADH-Ubiquinone/plastoquinone (complex I), various chains
MipA                 PF06629.7    226 seq1014_BIOID40269   -            248   1.6e-76  256.5   6.4   1   1   1.3e-80   1.8e-76  256.3   4.5     2   226    26   248    25   248 0.99 MltA-interacting protein MipA
DDE_Tnp_IS66         PF03050.9    271 seq1016_BIOID40269   -            512  1.3e-101  339.2   0.0   1   1  3.8e-105  1.3e-101  339.2   0.0     1   271   175   462   175   462 0.98 Transposase IS66 family
DDE_Tnp_IS66_C       PF13817.1     39 seq1016_BIOID40269   -            512   1.8e-19   69.3   0.0   1   1   1.3e-22   4.5e-19   68.0   0.0     1    39   468   506   468   506 0.98 IS66 C-terminal element
HTH_Tnp_IS66         PF13005.2     59 seq1016_BIOID40269   -            512   4.1e-17   61.6   0.8   1   1   2.3e-20   7.7e-17   60.7   0.5     3    59   115   169   113   169 0.96 putative Helix-turn-helix domain of transposase IS66
LZ_Tnp_IS66          PF13007.2     78 seq1016_BIOID40269   -            512   1.1e-13   51.5   4.9   1   1   3.1e-17   1.1e-13   51.5   3.4     1    77    38   110    38   111 0.91 Transposase C of IS166 homeodomain
Hexapep              PF00132.19    36 seq1020_BIOID40269   -            203   3.5e-16   57.7  17.4   1   3   1.1e-09   1.6e-05   24.0   0.3     2    34    18    50    17    52 0.90 Bacterial transferase hexapeptide (six repeats)
Hexapep              PF00132.19    36 seq1020_BIOID40269   -            203   3.5e-16   57.7  17.4   2   3   1.1e-08   0.00015   21.0   2.3     1    30    78   106    78   107 0.94 Bacterial transferase hexapeptide (six repeats)
Hexapep              PF00132.19    36 seq1020_BIOID40269   -            203   3.5e-16   57.7  17.4   3   3   9.6e-13   1.3e-08   33.8   0.4     1    35    95   129    95   130 0.95 Bacterial transferase hexapeptide (six repeats)
Pyr_redox_2          PF07992.9    200 seq1022_BIOID40269   -            466   5.2e-32  111.2   0.0   1   1   5.3e-35     1e-31  110.2   0.0     1   198     8   315     8   317 0.89 Pyridine nucleotide-disulphide oxidoreductase
Pyr_redox_dim        PF02852.17   110 seq1022_BIOID40269   -            466   4.1e-30  103.9   0.8   1   1   5.4e-33   1.1e-29  102.5   0.5     1   109   346   457   346   458 0.97 Pyridine nucleotide-disulphide oxidoreductase, dimerisation domain
Pyr_redox            PF00070.22    80 seq1022_BIOID40269   -            466   1.8e-18   66.6   1.6   1   1   4.2e-19   8.3e-16   58.0   0.0     1    76   178   251   178   258 0.94 Pyridine nucleotide-disulphide oxidoreductase
Pyr_redox_3          PF13738.1    203 seq1022_BIOID40269   -            466   1.7e-08   34.6   0.0   1   1   8.1e-11   1.6e-07   31.4   0.0     1   176    10   185    10   212 0.71 Pyridine nucleotide-disulphide oxidoreductase
FAD_binding_2        PF00890.19   421 seq1022_BIOID40269   -            466   8.6e-06   24.7   3.1   1   1   4.2e-08   8.3e-05   21.4   1.3     1    40     8    48     8    51 0.96 FAD binding domain
Thi4                 PF01946.12   230 seq1022_BIOID40269   -            466     1e-05   24.6   0.4   1   1   2.4e-08   4.6e-05   22.4   0.2    17    61     6    50     2    64 0.89 Thi4 family
Glycos_transf_2      PF00535.21   169 seq1027_BIOID40269   -            344   1.1e-35  122.7   0.2   1   1   4.4e-39     2e-35  121.8   0.1     1   130     9   137     9   224 0.92 Glycosyl transferase family 2
Glyco_tranf_2_3      PF13641.1    230 seq1027_BIOID40269   -            344     1e-17   64.6   0.1   1   1   3.3e-21   1.5e-17   64.1   0.1     3   137     8   137     5   207 0.86 Glycosyltransferase like family 2
Glyco_tranf_2_2      PF10111.4    281 seq1027_BIOID40269   -            344   7.8e-12   44.7   0.5   1   1   2.9e-15   1.3e-11   44.0   0.0     1   111     9   108     9   119 0.84 Glycosyltransferase like family 2
PTS_EIIC             PF02378.13   321 seq1028_BIOID40269   -            452   2.8e-52  177.4  36.7   1   1   2.1e-56   2.8e-52  177.4  25.5     2   319    30   363    29   364 0.88 Phosphotransferase system, EIIC
KdgM                 PF06178.8    218 seq1030_BIOID40269   -            242     5e-87  290.8  10.2   1   1   8.4e-91   5.7e-87  290.6   7.1     2   218    27   242    26   242 0.99 Oligogalacturonate-specific porin protein (KdgM)
DUF1597              PF07642.6    344 seq1030_BIOID40269   -            242   3.7e-07   29.3   8.4   1   1   1.9e-10   1.3e-06   27.6   5.8   151   326    59   231    26   241 0.78 Outer membrane protein family (DUF1597)
Response_reg         PF00072.19   112 seq1031_BIOID40269   -            240   8.2e-25   86.8   0.0   1   1   1.8e-28   1.2e-24   86.3   0.0     1   112    13   122    13   122 0.98 Response regulator receiver domain
Trans_reg_C          PF00486.23    77 seq1031_BIOID40269   -            240     1e-22   79.6   0.1   1   1   2.7e-26   1.8e-22   78.8   0.0     2    77   157   232   156   232 0.96 Transcriptional regulatory protein, C terminal
Peripla_BP_1         PF00532.16   279 seq1032_BIOID40269   -            391   1.4e-89  299.9   0.0   1   1   3.7e-93   1.7e-89  299.6   0.0     2   279   121   389   120   389 0.99 Periplasmic binding proteins and sugar binding domain of LacI family
Peripla_BP_3         PF13377.1    160 seq1032_BIOID40269   -            391   2.6e-25   89.1   0.3   1   1   3.3e-27   1.5e-23   83.4   0.0     2   160   230   391   229   391 0.88 Periplasmic binding protein-like domain
LacI                 PF00356.16    46 seq1032_BIOID40269   -            391   4.2e-21   74.1   0.4   1   1   1.6e-24   7.1e-21   73.4   0.3     1    46    63   108    63   108 0.98 Bacterial regulatory proteins, lacI family
NrfD                 PF03916.9    313 seq1034_BIOID40269   -            318  6.2e-112  373.9  32.3   1   1  5.1e-116  6.9e-112  373.7  22.4     2   313     5   318     4   318 0.99 Polysulphide reductase, NrfD
Cytochrom_B_N        PF00033.14   188 seq1036_BIOID40269   -            235   3.7e-36  124.1  21.2   1   1   6.1e-40   4.2e-36  123.9  14.7     2   188    12   220    11   220 0.97 Cytochrome b(N-terminal)/b6/petB
Ni_hydr_CYTB         PF01292.15   182 seq1036_BIOID40269   -            235   1.8e-35  121.8  19.1   1   1     3e-39   2.1e-35  121.6  13.2     2   182    14   220    13   220 0.95 Prokaryotic cytochrome b561
HTH_Tnp_1            PF01527.15    76 seq1038_BIOID40269   -            100   3.5e-11   42.7   0.8   1   1     3e-15   4.2e-11   42.5   0.5     3    76    12    86    10    86 0.94 Transposase
Methyltransf_20      PF12147.3    311 seq1041_BIOID40269   -            566  7.7e-150  497.8   0.0   1   1  3.7e-153    1e-149  497.5   0.0     1   311   254   563   254   563 0.99 Putative methyltransferase
Hydrolase_4          PF12146.3     79 seq1041_BIOID40269   -            566   1.3e-26   92.1   0.2   1   1   1.8e-28     5e-25   87.0   0.1     5    78     2    76     1    77 0.98 Putative lysophospholipase
Abhydrolase_6        PF12697.2    228 seq1041_BIOID40269   -            566   7.3e-20   71.7   5.0   1   1   4.8e-23   1.3e-19   70.8   2.8     1   216    17   242    17   254 0.73 Alpha/beta hydrolase family
Abhydrolase_5        PF12695.2    142 seq1041_BIOID40269   -            566     2e-12   46.9   1.3   1   1   6.9e-15   1.9e-11   43.7   0.4     1   141    16   241    16   242 0.83 Alpha/beta hydrolase family
Methyltransf_18      PF12847.2    112 seq1041_BIOID40269   -            566   2.6e-09   37.5   0.0   1   1   2.1e-12   5.8e-09   36.4   0.0     4   110   391   500   389   501 0.86 Methyltransferase domain
BPD_transp_1         PF00528.17   185 seq1045_BIOID40269   -            321   1.5e-44  151.6  11.2   1   1   1.1e-48   1.5e-44  151.6   7.8     1   181    92   311    92   315 0.99 Binding-protein-dependent transport system inner membrane component
Lip_A_acyltrans      PF03279.8    295 seq1047_BIOID40269   -            328  4.5e-113  376.8   0.3   1   1  3.7e-117  5.1e-113  376.7   0.2     2   295    27   318    26   318 0.99 Bacterial lipid A biosynthesis acyltransferase
PaaA_PaaC            PF05138.7    263 seq1048_BIOID40269   -            309  1.5e-100  335.3   0.5   1   1  1.2e-104  1.7e-100  335.2   0.3     4   263    17   291     1   291 0.97 Phenylacetic acid catabolic protein
Peripla_BP_2         PF01497.13   238 seq1052_BIOID40269   -            318   7.9e-32  110.1   0.5   1   1   6.8e-36   9.4e-32  109.9   0.3     1   236    49   297    49   299 0.96 Periplasmic binding protein
PEP-utilizers_C      PF02896.13   294 seq1053_BIOID40269   -            833    4e-111  370.4   0.0   1   1  1.9e-114  5.3e-111  370.0   0.0     2   293   363   653   362   654 0.99 PEP-utilising enzyme, TIM barrel domain
PTS_EIIA_2           PF00359.17   142 seq1053_BIOID40269   -            833   4.5e-32  110.6   0.0   1   1   3.2e-35   8.8e-32  109.6   0.0     2   141   689   829   688   830 0.97 Phosphoenolpyruvate-dependent sugar phosphotransferase system, EIIA 2
PEP-utilizers        PF00391.18    81 seq1053_BIOID40269   -            833   3.9e-19   67.8   0.0   1   1   4.2e-22   1.2e-18   66.3   0.0     7    81   262   337   259   337 0.93 PEP-utilising enzyme, mobile domain
PTS-HPr              PF00381.14    84 seq1053_BIOID40269   -            833     3e-17   62.1   0.0   1   1   2.8e-20   7.6e-17   60.8   0.0     5    83     6    86     2    87 0.94 PTS HPr component phosphorylation site
PEP-utilisers_N      PF05524.8    123 seq1053_BIOID40269   -            833     8e-14   51.3   1.1   1   1   4.8e-17   1.3e-13   50.6   0.0     2   123   119   238   118   238 0.87 PEP-utilising enzyme, N-terminal
DUF177               PF02620.12   119 seq1054_BIOID40269   -            173   4.8e-23   81.3   0.7   1   1   5.4e-27   7.4e-23   80.7   0.5     1   119    61   171    61   171 0.90 Uncharacterized ACR, COG1399
LysR_substrate       PF03466.15   209 seq1055_BIOID40269   -            297   4.2e-46  156.5   1.6   1   1     9e-50   6.1e-46  156.0   1.1     2   208    89   296    88   297 0.96 LysR substrate binding domain
HTH_1                PF00126.22    60 seq1055_BIOID40269   -            297   4.9e-23   80.5   2.0   1   1   1.4e-26   9.8e-23   79.5   1.4     1    60     5    64     5    64 0.98 Bacterial regulatory helix-turn-helix protein, lysR family
BcsB                 PF03170.8    605 seq1056_BIOID40269   -            779  3.9e-225  748.3   1.7   1   1  3.5e-229  4.8e-225  748.0   1.1     4   605    68   681    65   681 0.99 Bacterial cellulose synthase subunit
PseudoU_synth_2      PF00849.17   164 seq1059_BIOID40269   -            219   2.9e-30  105.1   0.0   1   1   2.6e-34   3.5e-30  104.8   0.0     1   163    22   169    22   170 0.92 RNA pseudouridylate synthase
PLDc_2               PF13091.1    126 seq1060_BIOID40269   -            451   1.4e-22   79.6   0.0   1   1   3.2e-19   2.2e-15   56.4   0.0     4   123   259   406   256   409 0.84 PLD-like domain
PLDc                 PF00614.17    28 seq1060_BIOID40269   -            451   1.3e-13   50.0   2.2   1   1   2.4e-11   1.6e-07   30.7   0.1     2    28   353   379   352   379 0.94 Phospholipase D Active site motif
PLDc_2               PF13091.1    126 seq1062_BIOID40269   -            565   8.9e-35  119.0   0.0   1   2   1.5e-13     1e-09   38.1   0.0     6   124   131   274   127   276 0.68 PLD-like domain
PLDc_2               PF13091.1    126 seq1062_BIOID40269   -            565   8.9e-35  119.0   0.0   2   2   3.4e-26   2.3e-22   78.9   0.0     5   123   367   509   363   512 0.92 PLD-like domain
Ureidogly_hydro      PF04115.7    165 seq1065_BIOID40269   -            160     4e-52  175.7   0.0   1   1   3.3e-56   4.6e-52  175.5   0.0     3   159     2   153     1   158 0.95 Ureidoglycolate hydrolase
LolB                 PF03550.9    157 seq1067_BIOID40269   -            207   4.5e-56  188.6   1.6   1   1   4.4e-60   6.1e-56  188.2   1.1     2   157    49   204    48   204 0.99 Outer membrane lipoprotein LolB
N_methyl_2           PF13544.1     31 seq1068_BIOID40269   -            146   3.3e-09   35.6   0.6   1   1   8.6e-13   5.9e-09   34.8   0.4    11    31     2    22     1    22 0.94 Type IV pilin N-term methylation site GFxxxE
N_methyl             PF07963.7     20 seq1068_BIOID40269   -            146   3.3e-07   29.5   3.6   1   1   9.3e-11   6.4e-07   28.6   2.5     1    20     5    24     5    24 0.95 Prokaryotic N-terminal methylation motif
DUF469               PF04320.9    101 seq1069_BIOID40269   -            108   6.5e-42  142.2   0.5   1   1   5.4e-46   7.3e-42  142.1   0.4     1   101     7   107     7   107 1.00 Protein with unknown function (DUF469)
ACR_tran             PF00873.14  1021 seq1073_BIOID40269   -           1049         0 1473.8  17.9   1   1         0         0 1473.6  12.4     1  1021     1  1030     1  1030 1.00 AcrB/AcrD/AcrF family
Metal_resist         PF13801.1    125 seq1079_BIOID40269   -            141   9.4e-20   70.7   1.7   1   1     1e-23   1.4e-19   70.2   1.2     7   122    11   120     5   123 0.84 Heavy-metal resistance
Terminase_GpA        PF05876.7    557 seq1080_BIOID40269   -            567  4.6e-142  474.1   0.2   1   1  4.3e-146  5.9e-142  473.7   0.1   133   557    28   508    23   508 0.95 Phage terminase large subunit (GpA)
Peptidase_S51        PF03575.12   153 seq1082_BIOID40269   -            229   2.8e-44  150.4   0.0   1   1   2.4e-48   3.3e-44  150.1   0.0     1   151    49   200    49   202 0.98 Peptidase family S51
Abhydrolase_6        PF12697.2    228 seq1084_BIOID40269   -            254   7.5e-35  120.7   5.2   1   1   3.2e-38   8.7e-35  120.5   3.6     1   227    19   246    19   247 0.79 Alpha/beta hydrolase family
Abhydrolase_1        PF00561.15   230 seq1084_BIOID40269   -            254     9e-20   71.1   0.6   1   2   2.8e-15   7.5e-12   45.1   0.2     3    80    45   124    43   184 0.79 alpha/beta hydrolase fold
Abhydrolase_1        PF00561.15   230 seq1084_BIOID40269   -            254     9e-20   71.1   0.6   2   2   5.8e-09   1.6e-05   24.4   0.0   173   228   193   248   187   250 0.93 alpha/beta hydrolase fold
Abhydrolase_5        PF12695.2    142 seq1084_BIOID40269   -            254     4e-16   58.9   0.2   1   1   3.4e-19   9.3e-16   57.7   0.1     1   141    18   234    18   235 0.85 Alpha/beta hydrolase family
PGAP1                PF07819.8    225 seq1084_BIOID40269   -            254   2.2e-09   37.1   0.1   1   1   1.9e-11   5.2e-08   32.6   0.1     3   144    15   138    13   159 0.78 PGAP1-like protein
DUF676               PF05057.9    218 seq1084_BIOID40269   -            254   0.00011   21.4   0.0   1   1   6.1e-08   0.00017   20.8   0.0     8   103    19   105    12   121 0.84 Putative serine esterase (DUF676)
Pyr_redox_2          PF07992.9    200 seq1087_BIOID40269   -            400   2.7e-28   99.0   0.0   1   1   1.2e-30   1.7e-27   96.5   0.0     2   196     6   277     5   281 0.89 Pyridine nucleotide-disulphide oxidoreductase
Pyr_redox            PF00070.22    80 seq1087_BIOID40269   -            400   7.9e-20   70.9   1.2   1   1   4.2e-20   5.8e-17   61.7   0.1     1    77   146   222   146   226 0.92 Pyridine nucleotide-disulphide oxidoreductase
TraQ                 PF09679.5     93 seq1088_BIOID40269   -             94   1.6e-49  165.6   0.2   1   1   1.4e-53   1.8e-49  165.4   0.2     1    93     2    94     2    94 0.99 Type-F conjugative transfer system pilin chaperone (TraQ)
Aldo_ket_red         PF00248.16   283 seq1092_BIOID40269   -            284   8.4e-69  231.3   0.1   1   1     7e-73   9.5e-69  231.2   0.1     2   281    17   271    16   273 0.95 Aldo/keto reductase family
DegT_DnrJ_EryC1      PF01041.12   363 seq1093_BIOID40269   -            390  7.2e-133  443.0   0.1   1   1    3e-136  8.1e-133  442.8   0.0     3   363    23   385    21   385 0.98 DegT/DnrJ/EryC1/StrS aminotransferase family
Aminotran_1_2        PF00155.16   363 seq1093_BIOID40269   -            390   2.1e-09   36.7   0.1   1   1   2.7e-12   7.5e-09   34.8   0.0    46   197    46   175    28   221 0.88 Aminotransferase class I and II
Cys_Met_Meta_PP      PF01053.15   386 seq1093_BIOID40269   -            390   3.2e-08   32.1   0.1   1   1   1.7e-11   4.5e-08   31.6   0.1    54   193    43   181    41   255 0.81 Cys/Met metabolism PLP-dependent enzyme
Beta_elim_lyase      PF01212.16   290 seq1093_BIOID40269   -            390     7e-07   28.5   0.0   1   1   4.3e-10   1.2e-06   27.8   0.0    29   235    44   250    35   307 0.72 Beta-eliminating lyase
Aminotran_5          PF00266.14   371 seq1093_BIOID40269   -            390   2.9e-06   26.1   0.2   1   1   1.4e-09   3.9e-06   25.7   0.1    55   296    53   287    46   331 0.80 Aminotransferase class-V
HTH_Tnp_1            PF01527.15    76 seq1094_BIOID40269   -            215   1.8e-20   72.5   0.0   1   1   1.2e-23   5.3e-20   71.0   0.0     2    69    91   162    90   169 0.87 Transposase
DUF3521              PF12035.3     35 seq1096_BIOID40269   -             46   4.6e-10   39.0   0.3   1   1   4.6e-14   6.3e-10   38.6   0.2     1    35     1    28     1    28 0.99 Protein of unknown function (DUF3521)
PTS_EIIC             PF02378.13   321 seq1098_BIOID40269   -            477   1.4e-80  270.4  33.4   1   1   2.1e-84   1.4e-80  270.4  23.2     1   321    13   320    13   320 0.94 Phosphotransferase system, EIIC
PTS_EIIB             PF00367.15    35 seq1098_BIOID40269   -            477   7.7e-14   50.5   0.1   1   1     2e-17   1.3e-13   49.7   0.0     3    35   404   436   402   436 0.95 phosphotransferase system, EIIB
DUF3749              PF12568.3    128 seq1104_BIOID40269   -            127   5.2e-48  161.7   0.0   1   1   4.3e-52   5.8e-48  161.5   0.0     1   128     2   125     2   125 0.98 Acetyltransferase (GNAT) domain
Aminotran_1_2        PF00155.16   363 seq1105_BIOID40269   -            384     4e-68  229.8   0.0   1   1   6.6e-72   4.5e-68  229.7   0.0     2   362    40   379    39   380 0.96 Aminotransferase class I and II
Beta_elim_lyase      PF01212.16   290 seq1105_BIOID40269   -            384     2e-06   27.0   0.1   1   1   1.3e-09   9.1e-06   24.8   0.0    27    87    82   142    67   206 0.77 Beta-eliminating lyase
TonB_dep_Rec         PF00593.19   276 seq1106_BIOID40269   -            764   3.8e-35  122.0  13.9   1   1   5.5e-39   3.8e-35  122.0   9.6     1   275   483   762   483   763 0.92 TonB dependent receptor
Plug                 PF07715.10   108 seq1106_BIOID40269   -            764   2.5e-29  101.6   1.6   1   1     1e-32   7.1e-29  100.1   1.1     8   108    67   181    61   181 0.96 TonB-dependent Receptor Plug Domain
T2SE                 PF00437.15   272 seq1107_BIOID40269   -            461     8e-84  280.6   0.6   1   1   1.6e-87   1.1e-83  280.1   0.4     4   271    89   353    86   354 0.98 Type II/IV secretion system protein
T2SE_Nter            PF05157.10   109 seq1107_BIOID40269   -            461   8.1e-06   25.7   0.0   1   1   3.6e-09   2.5e-05   24.1   0.0    43   104     8    68     6    73 0.92 Type II secretion system (T2SS), protein E, N-terminal domain
Ribosomal_L32p       PF01783.18    56 seq1109_BIOID40269   -             57   4.1e-19   68.3   0.9   1   1   3.3e-23   4.4e-19   68.2   0.7     1    56     2    57     2    57 0.98 Ribosomal L32p protein family
DUF1435              PF07256.7     78 seq1110_BIOID40269   -             91   2.7e-39  132.9   8.9   1   1   2.4e-43   3.2e-39  132.6   6.2     1    78    14    91    14    91 0.99 Protein of unknown function (DUF1435)
DUF830               PF05708.7    158 seq1111_BIOID40269   -            211   3.3e-12   46.5   0.0   1   1   8.1e-16   5.5e-12   45.8   0.0     2   105    83   185    82   192 0.90 Orthopoxvirus protein of unknown function (DUF830)
DUF2884              PF11101.3    229 seq1112_BIOID40269   -            239   1.7e-59  200.8   2.3   1   1   1.4e-63     2e-59  200.6   1.6     1   215    24   234    24   239 0.98 Protein of unknown function (DUF2884)
DUF2314              PF10077.4    133 seq1113_BIOID40269   -            153     4e-24   85.0   0.1   1   1   3.9e-28   5.4e-24   84.6   0.1     2   127    33   149    32   151 0.90 Uncharacterized protein conserved in bacteria (DUF2314)
T6SS-SciN            PF12790.2    142 seq1114_BIOID40269   -            174   7.4e-33  113.0   0.0   1   1   6.2e-37   8.5e-33  112.8   0.0     1   142    13   167    13   167 0.98 Type VI secretion lipoprotein
TraF                 PF13728.1    215 seq1115_BIOID40269   -            181   2.1e-14   53.4   0.0   1   1   2.3e-18   3.1e-14   52.8   0.0   121   211    70   164    62   167 0.86 F plasmid transfer operon protein
IclR                 PF01614.13   129 seq1116_BIOID40269   -            271   1.9e-40  137.4   0.0   1   1   4.5e-44   3.1e-40  136.7   0.0     2   128   140   263   139   264 0.98 Bacterial transcriptional regulator
HTH_IclR             PF09339.5     52 seq1116_BIOID40269   -            271   1.5e-12   46.8   0.1   1   1   7.3e-16     5e-12   45.1   0.0     1    51    23    73    23    74 0.98 IclR helix-turn-helix domain
DUF1508              PF07411.7     49 seq1117_BIOID40269   -            123   8.1e-48  159.5   6.0   1   2   1.2e-27   1.7e-23   81.6   0.2     1    49    23    71    23    71 0.97 Domain of unknown function (DUF1508)
DUF1508              PF07411.7     49 seq1117_BIOID40269   -            123   8.1e-48  159.5   6.0   2   2   2.5e-27   3.4e-23   80.7   0.9     1    48    74   121    74   122 0.97 Domain of unknown function (DUF1508)
GHMP_kinases_N       PF00288.21    67 seq1119_BIOID40269   -            283   2.5e-10   40.1   0.1   1   1   7.4e-14   5.1e-10   39.1   0.1     1    66    91   148    91   149 0.87 GHMP kinases N terminal domain
GHMP_kinases_C       PF08544.8     85 seq1119_BIOID40269   -            283     1e-06   28.7   0.0   1   1     3e-10     2e-06   27.7   0.0    28    81   214   263   191   266 0.83 GHMP kinases C terminal
PTS_EIIC             PF02378.13   321 seq1122_BIOID40269   -            625   1.3e-69  234.3  32.8   1   1     2e-73   1.3e-69  234.3  22.7     2   320    97   433    96   434 0.94 Phosphotransferase system, EIIC
PTS_EIIB             PF00367.15    35 seq1122_BIOID40269   -            625   7.9e-13   47.2   0.1   1   1   2.1e-16   1.4e-12   46.4   0.1     1    33   537   569   537   570 0.95 phosphotransferase system, EIIB
DUF4154              PF13689.1    145 seq1125_BIOID40269   -            172     6e-33  113.3   0.0   1   1   5.4e-37   7.3e-33  113.0   0.0     6   145    32   168    27   168 0.95 Domain of unknown function (DUF4154)
Cytochrom_C_asm      PF01578.15   214 seq1126_BIOID40269   -            552   1.1e-49  168.8  21.0   1   1   7.9e-54   1.1e-49  168.8  14.5     1   212    72   279    72   281 0.97 Cytochrome C assembly protein
BPD_transp_1         PF00528.17   185 seq1128_BIOID40269   -            296     9e-19   67.5  13.8   1   1   1.3e-22     9e-19   67.5   9.6     1   180   113   292   113   296 0.91 Binding-protein-dependent transport system inner membrane component
OppC_N               PF12911.2     56 seq1128_BIOID40269   -            296   1.1e-10   40.5   1.6   1   1   1.9e-12   1.3e-08   33.9   0.0     5    56    16    67    12    67 0.94 N-terminal TM domain of oligopeptide transport permease C
HTH_AraC             PF00165.18    42 seq1129_BIOID40269   -            253   4.7e-19   67.4   0.8   1   2     5e-10   3.4e-06   26.5   0.1     1    40   155   193   155   195 0.95 Bacterial regulatory helix-turn-helix proteins, AraC family
HTH_AraC             PF00165.18    42 seq1129_BIOID40269   -            253   4.7e-19   67.4   0.8   2   2   4.7e-14   3.2e-10   39.3   0.0     6    41   208   244   206   245 0.94 Bacterial regulatory helix-turn-helix proteins, AraC family
HTH_18               PF12833.2     81 seq1129_BIOID40269   -            253   6.1e-15   54.9   0.0   1   1   1.8e-18   1.2e-14   54.0   0.0     2    80   169   245   168   246 0.96 Helix-turn-helix domain
Sigma70_r4_2         PF08281.7     54 seq1130_BIOID40269   -            173   6.3e-15   54.2   0.4   1   1   3.6e-18   1.2e-14   53.3   0.0     2    54   112   164   111   164 0.97 Sigma-70, region 4
Sigma70_r2           PF04542.9     71 seq1130_BIOID40269   -            173     1e-11   44.1   0.2   1   1   4.3e-15   1.5e-11   43.6   0.1     1    69    16    81    16    83 0.90 Sigma-70 region 2
Sigma70_r4           PF04545.11    50 seq1130_BIOID40269   -            173   4.2e-07   29.0   0.0   1   1   2.7e-10   9.2e-07   27.9   0.0     2    47   118   163   117   164 0.95 Sigma-70, region 4
HTH_Tnp_IS1          PF12759.2     50 seq1132_BIOID40269   -             91   2.2e-32  110.1   0.1   1   1   4.8e-36   3.3e-32  109.6   0.1     1    50    39    88    39    88 0.99 InsA C-terminal domain
Zn_Tnp_IS1           PF03811.8     36 seq1132_BIOID40269   -             91   1.1e-21   75.9   4.5   1   1   3.1e-25   2.1e-21   74.9   3.1     1    36     1    36     1    36 0.99 InsA N-terminal domain
PaaB                 PF06243.6     94 seq1134_BIOID40269   -             95   4.3e-35  119.6   0.0   1   1   3.4e-39   4.6e-35  119.5   0.0     3    94     6    95     4    95 0.97 Phenylacetic acid degradation B
Trp_repressor        PF01371.14    88 seq1135_BIOID40269   -            108   3.8e-31  106.7   0.1   1   1   3.3e-35   4.5e-31  106.4   0.0     1    87    17   103    17   104 0.98 Trp repressor protein
DUF3521              PF12035.3     35 seq1136_BIOID40269   -             44   3.8e-11   42.5   0.2   1   1     5e-15   6.9e-11   41.6   0.1     1    35    11    42    11    42 0.92 Protein of unknown function (DUF3521)
DUF4156              PF13698.1     93 seq1138_BIOID40269   -            128   4.7e-32  109.6   0.1   1   1   4.3e-36   5.9e-32  109.2   0.0     2    93    34   126    33   126 0.98 Domain of unknown function (DUF4156)
tRNA-synt_2          PF00152.15   335 seq1140_BIOID40269   -            335   5.4e-70  235.6   0.0   1   1     5e-74   6.9e-70  235.3   0.0    21   333    25   333    14   335 0.88 tRNA synthetases class II (D, K and N)
DUF903               PF06004.7     50 seq1143_BIOID40269   -             76     8e-26   89.2   3.9   1   1   6.9e-30   9.4e-26   88.9   2.7     1    50    25    74    25    74 0.98 Bacterial protein of unknown function (DUF903)
Rrf2                 PF02082.15    83 seq1144_BIOID40269   -            141   2.1e-25   88.5   0.1   1   1   2.4e-29   3.3e-25   87.9   0.1     1    82     1    82     1    83 0.99 Transcriptional regulator
ROK                  PF00480.15   179 seq1146_BIOID40269   -            406   7.9e-36  123.4   0.0   1   1   8.3e-40   1.1e-35  122.9   0.0     4   178    92   273    89   274 0.86 ROK family
TnpB_IS66            PF05717.8    108 seq1147_BIOID40269   -            115   1.3e-44  149.9   0.0   1   1     1e-48   1.4e-44  149.8   0.0     2   107     7   110     6   111 0.96 IS66 Orf2 like protein
Bundlin              PF05307.6     97 seq1148_BIOID40269   -            192   2.8e-13   49.4   0.7   1   1   2.1e-17   2.8e-13   49.4   0.5     7    73    10    77     4    94 0.86 Bundlin
Abhydrolase_3        PF07859.8    211 seq1150_BIOID40269   -            319   4.6e-53  179.8   0.0   1   1   1.8e-56   6.1e-53  179.4   0.0     1   210    87   295    87   296 0.90 alpha/beta hydrolase fold
DUF2424              PF10340.4    374 seq1150_BIOID40269   -            319   2.4e-07   29.6   0.0   1   1   9.7e-11   3.3e-07   29.1   0.0   119   276    79   235    60   247 0.81 Protein of unknown function (DUF2424)
Abhydrolase_5        PF12695.2    142 seq1150_BIOID40269   -            319   1.1e-06   28.3   0.0   1   1   4.7e-10   1.6e-06   27.8   0.0     2   141    87   292    86   293 0.76 Alpha/beta hydrolase family
DLH                  PF01738.13   218 seq1150_BIOID40269   -            319   0.00014   21.1   0.0   1   1     7e-08   0.00024   20.3   0.0   147   206   253   307   227   319 0.80 Dienelactone hydrolase family
Fe_dep_repr_C        PF02742.10    71 seq1153_BIOID40269   -            155   1.4e-13   50.2   0.9   1   1   1.5e-16   2.9e-13   49.1   0.6     1    57    95   150    95   154 0.95 Iron dependent repressor, metal binding and dimerisation domain
Fe_dep_repress       PF01325.14    60 seq1153_BIOID40269   -            155   6.9e-11   41.8   0.0   1   1   6.3e-14   1.2e-10   40.9   0.0     6    60    38    92    35    92 0.95 Iron dependent repressor, N-terminal DNA binding domain
HTH_24               PF13412.1     48 seq1153_BIOID40269   -            155   1.2e-07   30.9   0.0   1   1     9e-11   1.8e-07   30.3   0.0     3    48    40    85    38    85 0.90 Winged helix-turn-helix DNA-binding
MarR                 PF01047.17    59 seq1153_BIOID40269   -            155   1.7e-06   27.4   0.0   1   1   1.6e-09   3.1e-06   26.6   0.0    11    48    48    85    47    87 0.95 MarR family
RHH_1                PF01402.16    39 seq1154_BIOID40269   -            120   3.8e-09   35.9   2.0   1   1     5e-13   6.8e-09   35.1   1.4     1    37    75   111    75   113 0.95 Ribbon-helix-helix protein, copG family
DnaB_C               PF03796.10   265 seq1155_BIOID40269   -            471  4.1e-108  360.1   0.2   1   1  1.2e-111  5.4e-108  359.7   0.1     1   263   206   463   206   465 0.97 DnaB-like helicase C terminal domain
DnaB                 PF00772.16   103 seq1155_BIOID40269   -            471   8.7e-38  128.2   0.0   1   1   4.2e-41   1.9e-37  127.1   0.0     1   103    26   128    26   128 0.99 DnaB-like helicase N terminal domain
AAA_25               PF13481.1    194 seq1155_BIOID40269   -            471     1e-13   51.0   0.1   1   1   3.6e-17   1.6e-13   50.3   0.0    29   190   220   386   179   390 0.84 AAA domain
DUF876               PF05936.7    425 seq1156_BIOID40269   -            443  1.1e-147  491.7   0.5   1   1  9.2e-152  1.3e-147  491.6   0.3     1   425    20   442    20   442 0.99 Bacterial protein of unknown function (DUF876)
Peptidase_U32        PF01136.14   233 seq1157_BIOID40269   -            453   6.3e-95  316.4   0.0   1   1     6e-99   8.2e-95  316.0   0.0     1   232    75   344    75   345 0.98 Peptidase family U32
Caudo_TAP            PF02413.12   130 seq1159_BIOID40269   -            136   4.4e-29  101.1   0.1   1   1   3.7e-33   5.1e-29  100.9   0.1    15   130    10   132     3   132 0.95 Caudovirales tail fibre assembly protein
PTS_IIA              PF02255.11    96 seq1160_BIOID40269   -            116     5e-35  119.1   6.4   1   1   4.3e-39   5.9e-35  118.9   4.4     1    96    18   113    18   113 0.99 PTS system, Lactose/Cellobiose specific IIA subunit
Porin_1              PF00267.16   337 seq1161_BIOID40269   -            377  2.5e-148  493.7  27.3   1   1  4.1e-152  2.8e-148  493.5  19.0     1   337    27   377    27   377 0.98 Gram-negative porin
Porin_4              PF13609.1    311 seq1161_BIOID40269   -            377   1.4e-24   87.1  37.8   1   1   2.7e-28   1.9e-24   86.6  26.2     5   304    13   347     6   354 0.79 Gram-negative porin
HTH_Tnp_IS1          PF12759.2     50 seq1162_BIOID40269   -             91   2.2e-32  110.1   0.1   1   1   4.8e-36   3.3e-32  109.6   0.1     1    50    39    88    39    88 0.99 InsA C-terminal domain
Zn_Tnp_IS1           PF03811.8     36 seq1162_BIOID40269   -             91   1.1e-21   75.9   4.5   1   1   3.1e-25   2.1e-21   74.9   3.1     1    36     1    36     1    36 0.99 InsA N-terminal domain
PaaA_PaaC            PF05138.7    263 seq1163_BIOID40269   -            248   6.3e-97  323.5   0.7   1   1  5.1e-101     7e-97  323.3   0.5    17   263     3   248     1   248 0.99 Phenylacetic acid catabolic protein
GGDEF                PF00990.16   161 seq1170_BIOID40269   -            407   5.3e-45  152.7   0.5   1   1   6.1e-49   8.3e-45  152.1   0.3     1   159   248   402   248   404 0.96 GGDEF domain
NADHdh               PF00146.16   311 seq1172_BIOID40269   -            307     2e-20   72.9   9.8   1   1   1.6e-24   2.2e-20   72.8   6.8    12   296    11   295     1   307 0.81 NADH dehydrogenase
DDE_Tnp_IS66         PF03050.9    271 seq1175_BIOID40269   -            523  1.3e-102  342.5   0.2   1   1  3.8e-106  1.3e-102  342.5   0.2     1   270   186   472   186   473 0.99 Transposase IS66 family
DDE_Tnp_IS66_C       PF13817.1     39 seq1175_BIOID40269   -            523   3.3e-19   68.4   0.4   1   1   3.6e-22   1.2e-18   66.6   0.3     1    39   479   517   479   517 0.98 IS66 C-terminal element
HTH_Tnp_IS66         PF13005.2     59 seq1175_BIOID40269   -            523   8.7e-17   60.5   7.9   1   1   5.5e-20   1.9e-16   59.5   5.5     2    59   125   180   124   180 0.98 putative Helix-turn-helix domain of transposase IS66
LZ_Tnp_IS66          PF13007.2     78 seq1175_BIOID40269   -            523   1.5e-12   47.8   7.7   1   1   1.2e-15     4e-12   46.5   5.3     2    77    46   121    45   122 0.83 Transposase C of IS166 homeodomain
DUF2279              PF10043.4     85 seq1177_BIOID40269   -            114   1.1e-32  111.9   4.0   1   1   9.9e-37   1.4e-32  111.7   2.8     2    84    27   111    26   112 0.96 Predicted periplasmic lipoprotein (DUF2279)
SLT_2                PF13406.1    262 seq1178_BIOID40269   -            396   3.8e-86  288.1   0.1   1   1   3.3e-90   4.5e-86  287.8   0.0     3   261    92   387    90   388 0.90 Transglycosylase SLT domain
TPP_enzyme_N         PF02776.13   172 seq1179_BIOID40269   -            623   2.2e-54  183.3   2.8   1   1   4.8e-56   2.2e-52  176.9   0.9     1   170    34   203    34   205 0.98 Thiamine pyrophosphate enzyme, N-terminal TPP binding domain
TPP_enzyme_C         PF02775.16   153 seq1179_BIOID40269   -            623   4.4e-36  123.6   0.2   1   1   1.1e-37   4.8e-34  117.0   0.0     2   153   423   583   422   583 0.96 Thiamine pyrophosphate enzyme, C-terminal TPP binding domain
TPP_enzyme_M         PF00205.17   137 seq1179_BIOID40269   -            623   4.4e-35  120.2   0.6   1   1     2e-38   9.3e-35  119.2   0.0     1   136   223   358   223   359 0.94 Thiamine pyrophosphate enzyme, central domain
RNB                  PF00773.14   325 seq1180_BIOID40269   -            827  5.4e-105  351.1   0.0   1   1  2.3e-108  7.8e-105  350.6   0.0     1   324   274   601   274   602 0.96 RNB domain
OB_RNB               PF08206.6     58 seq1180_BIOID40269   -            827   1.9e-29  100.8   9.9   1   2   2.4e-25   8.1e-22   76.3   0.1     1    58   101   158   101   158 0.99 Ribonuclease B OB domain
OB_RNB               PF08206.6     58 seq1180_BIOID40269   -            827   1.9e-29  100.8   9.9   2   2     2e-09   6.7e-06   25.4   0.0     6    58   172   227   170   227 0.96 Ribonuclease B OB domain
S1                   PF00575.18    74 seq1180_BIOID40269   -            827   8.7e-20   70.4   0.4   1   1   6.9e-23   2.4e-19   69.0   0.3     2    73   655   738   654   739 0.98 S1 RNA binding domain
HTH_12               PF08461.5     66 seq1180_BIOID40269   -            827   1.7e-13   49.9   0.8   1   1   1.1e-16   3.8e-13   48.8   0.5     2    64    37    97    36    99 0.93 Ribonuclease R winged-helix domain
HTH_24               PF13412.1     48 seq1182_BIOID40269   -             88   6.6e-06   25.3   0.0   1   1   6.8e-10   9.3e-06   24.8   0.0     8    47     3    42     1    43 0.96 Winged helix-turn-helix DNA-binding
Asparaginase         PF00710.15   313 seq1183_BIOID40269   -            348   3.6e-89  298.6   4.1   1   1     3e-93   4.2e-89  298.4   2.9     1   313    25   342    25   342 0.96 Asparaginase
DSPc                 PF00782.15   133 seq1184_BIOID40269   -            451   2.5e-25   88.4   0.0   1   1   1.4e-28   4.9e-25   87.5   0.0     1   132   327   450   327   451 0.96 Dual specificity phosphatase, catalytic domain
PAP2                 PF01569.16   129 seq1184_BIOID40269   -            451   8.1e-11   41.5   3.6   1   1     8e-14   2.7e-10   39.8   2.5     4   126   106   220   100   223 0.86 PAP2 superfamily
PAP2_3               PF14378.1    191 seq1184_BIOID40269   -            451     2e-08   33.9   1.8   1   1   5.7e-12     2e-08   33.9   1.3    71   189   101   211    91   213 0.85 PAP2 superfamily
Y_phosphatase        PF00102.22   236 seq1184_BIOID40269   -            451   2.8e-05   23.4   0.0   1   1   1.2e-08   4.2e-05   22.8   0.0   152   223   376   438   350   445 0.83 Protein-tyrosine phosphatase
DDE_Tnp_IS1          PF03400.8    131 seq1185_BIOID40269   -            125   1.1e-73  245.4   1.3   1   1   8.7e-78   1.2e-73  245.2   0.9     7   131     1   125     1   125 1.00 IS1 transposase
HTH_18               PF12833.2     81 seq1187_BIOID40269   -            280   6.4e-20   70.9   0.3   1   1     4e-23   1.4e-19   69.8   0.2     8    81   202   274   197   274 0.97 Helix-turn-helix domain
HTH_AraC             PF00165.18    42 seq1187_BIOID40269   -            280   3.6e-18   64.6   0.9   1   2   8.4e-08   0.00029   20.4   0.0    19    42   200   223   181   223 0.82 Bacterial regulatory helix-turn-helix proteins, AraC family
HTH_AraC             PF00165.18    42 seq1187_BIOID40269   -            280   3.6e-18   64.6   0.9   2   2   8.1e-15   2.8e-11   42.7   0.1     2    42   235   273   234   273 0.95 Bacterial regulatory helix-turn-helix proteins, AraC family
Cupin_2              PF07883.6     71 seq1187_BIOID40269   -            280   2.5e-08   33.1   0.2   1   1   1.2e-11   4.2e-08   32.4   0.1     4    56    29    81    26    90 0.91 Cupin domain
AraC_binding         PF02311.14   136 seq1187_BIOID40269   -            280   6.3e-05   22.5   0.3   1   1   3.1e-08    0.0001   21.8   0.2    17    60    38    81    26   103 0.90 AraC-like ligand binding domain
LysR_substrate       PF03466.15   209 seq1189_BIOID40269   -            305   7.6e-42  142.6   0.2   1   1   1.7e-45   1.2e-41  142.0   0.2     3   208    91   292    89   293 0.95 LysR substrate binding domain
HTH_1                PF00126.22    60 seq1189_BIOID40269   -            305   7.7e-23   79.8   2.6   1   1   2.7e-26   1.9e-22   78.6   1.8     1    60     8    67     8    67 0.98 Bacterial regulatory helix-turn-helix protein, lysR family
Glycos_transf_2      PF00535.21   169 seq1191_BIOID40269   -            322   1.1e-30  106.4   0.0   1   1   3.2e-34   1.4e-30  106.0   0.0     1   165    11   171    11   175 0.85 Glycosyl transferase family 2
Glyco_tranf_2_3      PF13641.1    230 seq1191_BIOID40269   -            322   3.5e-12   46.5   0.0   1   1   1.2e-15   5.4e-12   45.9   0.0     2   132     9   135     8   205 0.81 Glycosyltransferase like family 2
Glyco_tranf_2_2      PF10111.4    281 seq1191_BIOID40269   -            322   9.6e-06   24.7   0.0   1   1   3.1e-09   1.4e-05   24.2   0.0     1   104    11   108    11   120 0.81 Glycosyltransferase like family 2
CitMHS               PF03600.11   349 seq1192_BIOID40269   -            372   2.1e-28   98.7  20.9   1   1   3.1e-32   2.1e-28   98.7  14.5    41   321    32   306    12   330 0.89 Citrate transporter
Na_sulph_symp        PF00939.14   471 seq1192_BIOID40269   -            372   1.1e-07   31.0   5.8   1   1   1.6e-11   1.1e-07   31.0   4.0   320   449    41   166    35   184 0.80 Sodium:sulfate symporter transmembrane region
Fimbrial             PF00419.15   145 seq1193_BIOID40269   -            177   1.6e-21   76.9   4.0   1   1   1.4e-25   1.9e-21   76.6   2.8     1   145    28   177    28   177 0.94 Fimbrial protein
DoxX                 PF07681.7     85 seq1194_BIOID40269   -            114   5.5e-17   61.8  14.4   1   1     5e-21   6.8e-17   61.5  10.0     1    85    31   113    31   113 0.98 DoxX
Flavodoxin_1         PF00258.20   143 seq1195_BIOID40269   -            176   3.1e-33  114.6   0.1   1   1     1e-36   3.6e-33  114.4   0.0     1   143     6   160     6   160 0.95 Flavodoxin
Flavodoxin_3         PF12641.2    160 seq1195_BIOID40269   -            176   1.1e-11   44.3   0.0   1   1   3.6e-15   1.2e-11   44.1   0.0     2   110     6   124     5   164 0.85 Flavodoxin domain
Flavodoxin_5         PF12724.2    143 seq1195_BIOID40269   -            176   4.1e-08   33.2   0.0   1   1   1.7e-11   5.7e-08   32.7   0.0     2    84     6    89     5   108 0.83 Flavodoxin domain
Pribosyltran_N       PF13793.1    116 seq1196_BIOID40269   -            337     4e-49  165.0   0.2   1   1   6.8e-51   4.6e-47  158.4   0.0     1   116    26   143    26   143 0.98 N-terminal domain of ribose phosphate pyrophosphokinase
Pribosyltran         PF00156.22   125 seq1196_BIOID40269   -            337   3.9e-16   58.7   0.3   1   1   1.6e-19   1.1e-15   57.3   0.2    23   119   180   266   171   272 0.88 Phosphoribosyl transferase domain
Methyltransf_11      PF08241.7     95 seq1197_BIOID40269   -            251   2.4e-24   85.5   0.0   1   1   3.2e-27   4.4e-24   84.6   0.0     1    95    47   138    47   138 0.98 Methyltransferase domain
Methyltransf_23      PF13489.1    162 seq1197_BIOID40269   -            251   6.9e-15   54.9   0.1   1   1   7.4e-18     1e-14   54.4   0.0     4   145    25   168    17   179 0.76 Methyltransferase domain
Methyltransf_31      PF13847.1    152 seq1197_BIOID40269   -            251   9.9e-15   54.3   0.0   1   1   9.6e-18   1.3e-14   53.9   0.0     5   118    44   147    40   190 0.84 Methyltransferase domain
Methyltransf_12      PF08242.7     99 seq1197_BIOID40269   -            251   2.2e-11   43.9   0.0   1   1   3.3e-14   4.6e-11   42.9   0.0     1    98    47   135    47   136 0.86 Methyltransferase domain
Methyltransf_18      PF12847.2    112 seq1197_BIOID40269   -            251     1e-09   38.8   0.0   1   1   1.4e-12   1.9e-09   37.9   0.0     4   110    45   139    42   141 0.79 Methyltransferase domain
Methyltransf_25      PF13649.1    101 seq1197_BIOID40269   -            251     3e-09   37.0   0.0   1   1     8e-12   1.1e-08   35.2   0.0     1   101    46   134    46   134 0.87 Methyltransferase domain
Ubie_methyltran      PF01209.13   233 seq1197_BIOID40269   -            251   2.1e-09   36.7   0.0   1   1     2e-12   2.8e-09   36.3   0.0    42   168    37   155     2   167 0.83 ubiE/COQ5 methyltransferase family
Methyltransf_8       PF05148.10   219 seq1197_BIOID40269   -            251   3.7e-06   26.6   0.0   1   1   3.9e-09   5.3e-06   26.0   0.0    58   156    29   138    16   158 0.77 Hypothetical methyltransferase
MTS                  PF05175.9    170 seq1197_BIOID40269   -            251   6.3e-05   22.3   0.0   1   1   7.2e-08   9.9e-05   21.6   0.0    19    74    30    83    22   108 0.83 Methyltransferase small domain
DUF1454              PF07305.7    200 seq1201_BIOID40269   -            199  1.4e-111  370.1   1.7   1   1  1.2e-115  1.6e-111  369.9   1.2     1   200     1   199     1   199 1.00 Protein of unknown function (DUF1454)
ABC_tran             PF00005.22   118 seq1202_BIOID40269   -            637     1e-36  125.7   1.1   1   2   2.4e-18   3.3e-15   56.3   0.0     1   118    41   178    41   178 0.87 ABC transporter
ABC_tran             PF00005.22   118 seq1202_BIOID40269   -            637     1e-36  125.7   1.1   2   2   2.6e-21   3.6e-18   65.9   0.0     1   118   352   459   352   459 0.92 ABC transporter
ABC_tran_2           PF12848.2     85 seq1202_BIOID40269   -            637   6.6e-29   99.4   4.3   1   1   4.8e-32   6.6e-29   99.4   3.0     1    83   217   298   217   302 0.93 ABC transporter
ABC_tran             PF00005.22   118 seq1204_BIOID40269   -            330   3.1e-19   69.3   0.0   1   1   7.1e-22   3.3e-18   66.0   0.0     1   118    47   187    47   187 0.91 ABC transporter
oligo_HPY            PF08352.7     64 seq1204_BIOID40269   -            330   4.6e-18   65.2   0.4   1   1     2e-21   9.1e-18   64.2   0.2     1    64   238   305   238   305 0.96 Oligopeptide/dipeptide transporter, C-terminal region
AAA_21               PF13304.1    303 seq1204_BIOID40269   -            330   7.7e-11   42.3   0.2   1   1   7.7e-11   3.5e-07   30.3   0.0   234   300   156   220   131   223 0.86 AAA domain
MipA                 PF06629.7    226 seq1205_BIOID40269   -            246   1.6e-73  246.7   1.6   1   1   1.4e-77   1.9e-73  246.5   1.1     2   226    24   246    23   246 0.99 MltA-interacting protein MipA
TraH                 PF06122.6    361 seq1207_BIOID40269   -            457  7.5e-120  399.9   4.6   1   1  7.5e-124    1e-119  399.4   3.2     1   361    29   378    29   378 0.96 Conjugative relaxosome accessory transposon protein
Hpt                  PF01627.18    90 seq1208_BIOID40269   -            890   2.1e-13   49.9   0.0   1   1   5.7e-16   3.9e-12   45.8   0.0     3    83   811   885   809   890 0.89 Hpt domain
HATPase_c            PF02518.21   111 seq1208_BIOID40269   -            890   3.4e-11   42.7   0.0   1   1   1.2e-14   8.5e-11   41.4   0.0     1   109   565   675   565   677 0.94 Histidine kinase-, DNA gyrase B-, and HSP90-like ATPase
HTH_Tnp_IS1          PF12759.2     50 seq1210_BIOID40269   -             75   1.5e-31  107.5   0.1   1   1   2.8e-35   1.9e-31  107.1   0.0     1    50    23    72    23    72 0.99 InsA C-terminal domain
Zn_Tnp_IS1           PF03811.8     36 seq1210_BIOID40269   -             75   7.9e-09   34.7   2.2   1   1   1.2e-12   7.9e-09   34.7   1.5    18    36     2    20     1    20 0.96 InsA N-terminal domain
LigT_PEase           PF02834.11    87 seq1211_BIOID40269   -            176   5.1e-23   80.7   0.6   1   2   1.9e-16   1.3e-12   47.3   0.1     1    87    11    89    11    89 0.92 LigT like Phosphoesterase
LigT_PEase           PF02834.11    87 seq1211_BIOID40269   -            176   5.1e-23   80.7   0.6   2   2     3e-11     2e-07   30.7   0.0     5    85    93   164    90   166 0.71 LigT like Phosphoesterase
2_5_RNA_ligase2      PF13563.1    153 seq1211_BIOID40269   -            176   9.4e-11   41.5   0.1   1   1   1.6e-14   1.1e-10   41.3   0.0     2   121    14   135    13   165 0.87 2'-5' RNA ligase superfamily
OstA_C               PF04453.9    388 seq1212_BIOID40269   -            784  7.2e-110  367.5  31.5   1   1  1.1e-113  7.2e-110  367.5  21.8     2   388   309   697   308   697 0.99 Organic solvent tolerance protein
OstA                 PF03968.9    113 seq1212_BIOID40269   -            784   2.1e-28   98.4   0.0   1   1   6.9e-32   4.7e-28   97.2   0.0     1   112    53   194    53   195 0.98 OstA-like protein
His_Phos_1           PF00300.17   158 seq1213_BIOID40269   -            215   1.1e-38  132.7   0.2   1   1   9.5e-43   1.3e-38  132.4   0.1     1   157     3   156     3   157 0.91 Histidine phosphatase superfamily (branch 1)
HD                   PF01966.17   122 seq1214_BIOID40269   -            231   1.5e-15   57.2   0.7   1   1   2.3e-19   3.1e-15   56.1   0.5     4   121    29   131    27   132 0.92 HD domain
DUF1391              PF07151.7     49 seq1215_BIOID40269   -             51   5.1e-35  118.5   0.9   1   1     4e-39   5.5e-35  118.4   0.6     1    48     2    49     2    50 0.97 Protein of unknown function (DUF1391)
T2SF                 PF00482.18   124 seq1216_BIOID40269   -            400   9.7e-55  183.6   0.9   1   2   1.8e-31   2.4e-27   95.1   0.2     2   124    64   186    63   186 0.98 Type II secretion system (T2SS), protein F
T2SF                 PF00482.18   124 seq1216_BIOID40269   -            400   9.7e-55  183.6   0.9   2   2   5.2e-29   7.1e-25   87.2   0.0     3   124   268   388   266   388 0.98 Type II secretion system (T2SS), protein F
DUF59                PF01883.14    72 seq1219_BIOID40269   -            172   6.5e-15   54.7   0.0   1   1     1e-18   1.4e-14   53.7   0.0     2    64    20    82    19    92 0.92 Domain of unknown function DUF59
DDE_Tnp_IS1          PF03400.8    131 seq1226_BIOID40269   -            125   1.7e-69  231.8   2.2   1   1   1.4e-73   1.9e-69  231.6   1.6     7   131     1   125     1   125 1.00 IS1 transposase
Fimbrial             PF00419.15   145 seq1229_BIOID40269   -            169   1.3e-09   38.3   8.2   1   1   1.2e-13   1.6e-09   37.9   5.7     1   144    30   168    30   169 0.74 Fimbrial protein
Phage_portal_2       PF05136.8    355 seq1233_BIOID40269   -            500   4.9e-98  327.8   0.4   1   1  4.5e-102   6.2e-98  327.4   0.3     3   355    33   371    31   371 0.98 Phage portal protein, lambda family
AA_permease_2        PF13520.1    426 seq1236_BIOID40269   -            291   3.3e-23   81.8  35.4   1   1   5.6e-27   3.8e-23   81.5  24.5     9   256     1   262     1   279 0.76 Amino acid permease
AA_permease          PF00324.16   479 seq1236_BIOID40269   -            291   8.7e-17   60.4  27.4   1   1   1.6e-20   1.1e-16   60.1  19.0    20   270    12   261     4   282 0.74 Amino acid permease
Fer2                 PF00111.22    78 seq1238_BIOID40269   -            426   1.4e-17   63.1   0.6   1   1   5.4e-21   2.5e-17   62.2   0.4     2    77   337   411   336   412 0.91 2Fe-2S iron-sulfur cluster binding domain
FAD_binding_6        PF00970.19    99 seq1238_BIOID40269   -            426   5.8e-16   58.3   0.0   1   1   2.1e-19   9.7e-16   57.5   0.0     2    99    77   175    76   175 0.91 Oxidoreductase FAD-binding domain
NAD_binding_1        PF00175.16   109 seq1238_BIOID40269   -            426   1.5e-15   57.6   0.0   1   1   5.4e-19   2.5e-15   56.8   0.0     2   107   188   295   187   297 0.92 Oxidoreductase NAD-binding domain
HTH_Tnp_1            PF01527.15    76 seq1239_BIOID40269   -             99   7.6e-09   35.2   2.9   1   1   7.1e-13   9.7e-09   34.9   2.0     3    76    11    79     9    79 0.90 Transposase
Complex1_30kDa       PF00329.14   103 seq1240_BIOID40269   -            569   1.8e-28   98.6   0.0   1   1   9.8e-32   4.5e-28   97.3   0.0     1   103    44   150    44   150 0.94 Respiratory-chain NADH dehydrogenase, 30 Kd subunit
Complex1_49kDa       PF00346.14   272 seq1240_BIOID40269   -            569   4.5e-27   94.6   0.0   1   2   2.4e-22   1.1e-18   67.1   0.0     6   172   299   464   295   471 0.95 Respiratory-chain NADH dehydrogenase, 49 Kd subunit
Complex1_49kDa       PF00346.14   272 seq1240_BIOID40269   -            569   4.5e-27   94.6   0.0   2   2   9.7e-10   4.4e-06   25.7   0.0   209   272   474   537   463   537 0.90 Respiratory-chain NADH dehydrogenase, 49 Kd subunit
NiFeSe_Hases         PF00374.14   507 seq1240_BIOID40269   -            569   1.2e-14   53.9   0.1   1   1   4.6e-16   2.1e-12   46.4   0.0     1    68   218   286   218   294 0.91 Nickel-dependent hydrogenase
RNase_H              PF00075.19   132 seq1243_BIOID40269   -            155   3.9e-41  140.3   0.0   1   1   3.2e-45   4.4e-41  140.2   0.0     2   131     3   141     2   142 0.92 RNase H
Glyco_hydro_8        PF01270.12   342 seq1244_BIOID40269   -            368  1.7e-120  401.7   2.7   1   1  1.4e-124    2e-120  401.5   1.9     1   342     1   346     1   346 0.98 Glycosyl hydrolases family 8
AAA_26               PF13500.1    199 seq1248_BIOID40269   -            231   2.3e-30  105.5   0.0   1   1   3.9e-34   2.7e-30  105.3   0.0     2   196     4   207     3   210 0.92 AAA domain
CbiA                 PF01656.18   195 seq1248_BIOID40269   -            231   1.8e-17   63.2   0.0   1   1   3.3e-21   2.2e-17   62.9   0.0     2   181     6   196     5   212 0.79 CobQ/CobB/MinD/ParA nucleotide binding domain
Slp                  PF03843.8    160 seq1249_BIOID40269   -            243     1e-45  154.4   0.0   1   1   9.7e-50   1.3e-45  154.1   0.0     1   157    71   228    71   231 0.91 Outer membrane lipoprotein Slp family
AAA_26               PF13500.1    199 seq1250_BIOID40269   -            225   7.2e-42  143.1   0.0   1   1   1.9e-45   8.5e-42  142.9   0.0     1   193     3   208     3   213 0.95 AAA domain
CbiA                 PF01656.18   195 seq1250_BIOID40269   -            225   3.5e-20   72.1   0.0   1   1   9.2e-24   4.2e-20   71.8   0.0     2   180     6   199     5   217 0.78 CobQ/CobB/MinD/ParA nucleotide binding domain
SfsA                 PF03749.8    216 seq1251_BIOID40269   -            234   4.7e-83  277.7   0.0   1   1   3.9e-87   5.3e-83  277.6   0.0     1   213    13   228    13   231 0.98 Sugar fermentation stimulation protein
TIM                  PF00121.13   244 seq1253_BIOID40269   -            255   3.2e-93  311.1   1.0   1   1   2.6e-97   3.6e-93  311.0   0.7     1   243     4   245     4   246 0.97 Triosephosphate isomerase
FUR                  PF01475.14   120 seq1254_BIOID40269   -            148   4.9e-49  165.1   0.2   1   1   4.3e-53   5.8e-49  164.8   0.1     1   120    10   130    10   130 0.99 Ferric uptake regulator family
Usp                  PF00582.21   140 seq1256_BIOID40269   -            144   4.6e-28   98.0   0.7   1   1   3.8e-32   5.2e-28   97.8   0.5     1   140     1   144     1   144 0.99 Universal stress protein family
Glyco_hydro_4        PF02056.11   183 seq1258_BIOID40269   -            450   2.7e-77  258.1   0.0   1   1   5.7e-81   3.9e-77  257.5   0.0     1   182     6   187     6   188 0.99 Family 4 glycosyl hydrolase
Glyco_hydro_4C       PF11975.3    232 seq1258_BIOID40269   -            450   1.2e-71  241.1   0.0   1   1   2.2e-75   1.5e-71  240.7   0.0     1   232   192   415   192   415 0.99 Family 4 glycosyl hydrolase C-terminal domain
CcmH                 PF03918.9    148 seq1259_BIOID40269   -            127   5.8e-47  158.2   0.8   1   1     5e-51   6.8e-47  158.0   0.6     4   125     7   126     4   127 0.91 Cytochrome C biogenesis protein
DUF2077              PF09850.4    206 seq1260_BIOID40269   -            253   1.6e-60  203.9   0.1   1   1   1.4e-64   1.9e-60  203.6   0.1     1   205    32   236    32   237 0.97 Uncharacterized protein conserved in bacteria (DUF2077)
DUF423               PF04241.10    89 seq1261_BIOID40269   -            131   4.2e-27   93.7   7.2   1   1   5.3e-31   7.2e-27   93.0   5.0     1    89    19   107    19   107 0.99 Protein of unknown function (DUF423)
Transaldolase        PF00923.14   287 seq1262_BIOID40269   -            220   5.3e-48  163.4   0.1   1   1   8.2e-52   1.1e-47  162.4   0.0     1   244     3   206     3   218 0.94 Transaldolase
Epimerase            PF01370.16   236 seq1263_BIOID40269   -            660   1.7e-41  142.1   0.0   1   1     8e-45   2.7e-41  141.4   0.0     1   236   318   566   318   566 0.91 NAD dependent epimerase/dehydratase family
Formyl_trans_N       PF00551.14   181 seq1263_BIOID40269   -            660   5.4e-25   87.8   0.0   1   1   2.4e-28   8.1e-25   87.2   0.0    67   178    63   174    20   177 0.90 Formyl transferase
Formyl_trans_C       PF02911.13   100 seq1263_BIOID40269   -            660   2.3e-20   72.4   0.0   1   1   1.2e-23   4.3e-20   71.5   0.0     3    98   202   295   200   297 0.95 Formyl transferase, C-terminal domain
3Beta_HSD            PF01073.14   280 seq1263_BIOID40269   -            660   5.8e-06   25.0   0.0   1   1   2.4e-09   8.2e-06   24.5   0.0     1   157   319   474   319   504 0.79 3-beta hydroxysteroid dehydrogenase/isomerase family
OmpA                 PF00691.15    97 seq1265_BIOID40269   -            160   3.6e-18   65.6   0.1   1   1     4e-22   5.5e-18   65.0   0.1     1    97    55   151    55   151 0.95 OmpA family
His_Phos_2           PF00328.17   347 seq1266_BIOID40269   -            413   6.3e-39  134.1   0.0   1   1   5.5e-43   7.5e-39  133.9   0.0     1   344    30   359    30   364 0.85 Histidine phosphatase superfamily (branch 2)
rve                  PF00665.21   120 seq1267_BIOID40269   -            288   8.9e-30  103.1   0.0   1   1   6.7e-33   1.8e-29  102.1   0.0     3   119   126   240   124   241 0.96 Integrase core domain
rve_2                PF13333.1     52 seq1267_BIOID40269   -            288   3.8e-20   71.5   1.6   1   1     4e-22   1.1e-18   66.9   0.1     1    52   231   287   231   287 0.98 Integrase core domain
rve_3                PF13683.1     67 seq1267_BIOID40269   -            288   1.9e-15   55.9   0.0   1   1   1.4e-18   3.8e-15   55.0   0.0     4    67   215   279   212   279 0.96 Integrase core domain
HTH_21               PF13276.1     60 seq1267_BIOID40269   -            288     2e-10   40.4   0.1   1   1   3.2e-13   8.8e-10   38.3   0.0     4    59    47   101    44   102 0.90 HTH-like domain
DDE_Tnp_IS240        PF13610.1    140 seq1267_BIOID40269   -            288   3.6e-10   39.8   0.0   1   1   2.3e-13   6.3e-10   39.0   0.0     2   129   130   260   129   272 0.88 DDE domain
Ala_racemase_N       PF01168.15   217 seq1269_BIOID40269   -            359   3.1e-61  206.5   0.0   1   1   5.7e-65   3.9e-61  206.2   0.0     1   217     8   219     8   219 0.94 Alanine racemase, N-terminal domain
Ala_racemase_C       PF00842.16   129 seq1269_BIOID40269   -            359     8e-40  135.1   0.1   1   1   1.8e-43   1.2e-39  134.5   0.1     1   129   234   358   234   358 0.97 Alanine racemase, C-terminal domain
PfkB                 PF00294.19   301 seq1270_BIOID40269   -            304     1e-69  234.8   0.0   1   1   8.4e-74   1.1e-69  234.7   0.0     2   299     3   298     2   300 0.97 pfkB family carbohydrate kinase
Glyco_hydro_4        PF02056.11   183 seq1271_BIOID40269   -            212   1.7e-73  245.7   0.0   1   1   1.4e-77   1.9e-73  245.5   0.0     1   182     5   184     5   185 0.99 Family 4 glycosyl hydrolase
DNA_III_psi          PF03603.8    128 seq1273_BIOID40269   -            137   1.4e-45  154.1   0.1   1   1   1.2e-49   1.6e-45  153.9   0.1     1   128     1   128     1   128 0.99 DNA polymerase III psi subunit
FimH_man-bind        PF09160.5    147 seq1274_BIOID40269   -            303   1.5e-57  193.4   0.2   1   1     4e-61   2.8e-57  192.5   0.1     1   147    27   171    27   171 0.99 FimH, mannose binding
Fimbrial             PF00419.15   145 seq1274_BIOID40269   -            303   1.1e-09   38.4   7.6   1   1   1.7e-13   1.1e-09   38.4   5.3     7   145   176   303   170   303 0.85 Fimbrial protein
DNA_methylase        PF00145.12   335 seq1276_BIOID40269   -            472   8.3e-76  255.1   0.0   1   1   9.4e-80   1.3e-75  254.5   0.0     1   331    87   448    87   451 0.87 C-5 cytosine-specific DNA methylase
T2SE                 PF00437.15   272 seq1277_BIOID40269   -            534   1.4e-37  129.0   0.0   1   1   4.6e-41   3.1e-37  127.8   0.0    11   271   120   401   112   402 0.80 Type II/IV secretion system protein
DUF1202              PF06717.6    308 seq1278_BIOID40269   -            335    5e-175  580.9  15.7   1   1  4.2e-179  5.7e-175  580.7  10.9     1   307    13   322    13   323 0.99 Protein of unknown function (DUF1202)
ABC_tran             PF00005.22   118 seq1281_BIOID40269   -            268   1.6e-20   73.5   0.0   1   1   4.5e-24   3.1e-20   72.5   0.0     1   117    54   178    54   179 0.88 ABC transporter
CinA                 PF02464.12   155 seq1284_BIOID40269   -            166   1.1e-61  206.7   2.5   1   1     9e-66   1.2e-61  206.5   1.7     3   153     9   160     7   162 0.98 Competence-damaged protein
Sulfate_transp       PF00916.15   280 seq1286_BIOID40269   -            550   3.5e-71  239.3  10.3   1   1   7.6e-75   3.5e-71  239.3   7.1     1   279   110   400   110   401 0.96 Sulfate transporter family
Sulfate_tra_GLY      PF13792.1     84 seq1286_BIOID40269   -            550   1.5e-24   85.3   5.5   1   1   3.3e-28   1.5e-24   85.3   3.8     6    82    11    86     3    88 0.96 Sulfate transporter N-terminal domain with GLY motif
STAS                 PF01740.16   117 seq1286_BIOID40269   -            550   5.4e-12   45.0   0.0   1   1     2e-15   9.2e-12   44.3   0.0     4   116   444   545   442   546 0.95 STAS domain
TPR_11               PF13414.1     69 seq1287_BIOID40269   -            198   3.7e-15   55.2   9.6   1   1   2.2e-15     1e-11   44.1   4.9     1    68    71   140    71   141 0.90 TPR repeat
TPR_2                PF07719.12    34 seq1287_BIOID40269   -            198     2e-06   27.1  11.9   1   2   6.1e-07    0.0028   17.3   1.1     2    32    74   104    73   106 0.90 Tetratricopeptide repeat
TPR_2                PF07719.12    34 seq1287_BIOID40269   -            198     2e-06   27.1  11.9   2   2   4.4e-06      0.02   14.6   0.0     3    31   146   174   144   176 0.93 Tetratricopeptide repeat
TPR_1                PF00515.23    34 seq1287_BIOID40269   -            198   6.3e-06   25.4   9.1   1   1   1.7e-07   0.00075   18.8   0.7     2    32    74   104    73   106 0.91 Tetratricopeptide repeat
OMP_b-brl            PF13505.1    176 seq1289_BIOID40269   -            251     1e-24   87.2  12.5   1   1   3.9e-28   1.3e-24   86.9   8.6     1   176    11   251    11   251 0.78 Outer membrane protein beta-barrel domain
OmpA_membrane        PF01389.12   183 seq1289_BIOID40269   -            251   6.6e-08   32.1   6.1   1   1     3e-11     1e-07   31.5   4.2     4   175    30   243    27   251 0.76 OmpA-like transmembrane domain
Opacity              PF02462.10   132 seq1289_BIOID40269   -            251   2.6e-07   30.4   3.4   1   1   2.3e-10     8e-07   28.8   2.0    26   117   120   223    70   251 0.67 Opacity family porin protein
OmpW                 PF03922.9    192 seq1289_BIOID40269   -            251   3.1e-06   26.8   0.5   1   1     2e-09   6.7e-06   25.7   0.2    87   192   130   251   111   251 0.86 OmpW family
FtsJ                 PF01728.14   181 seq1290_BIOID40269   -            366   1.8e-08   34.4   0.0   1   1   7.2e-12   9.8e-08   32.0   0.0     3    62   186   247   184   301 0.70 FtsJ-like methyltransferase
DicB                 PF05358.6     62 seq1292_BIOID40269   -             97   1.7e-37  126.6   0.6   1   1   1.7e-41   2.3e-37  126.1   0.0     1    62    36    97    36    97 0.99 DicB protein
ACPS                 PF01648.15   113 seq1295_BIOID40269   -            209   8.4e-12   44.8   1.4   1   1   1.4e-14   1.9e-10   40.5   0.1     1    61   106   174   106   201 0.79 4'-phosphopantetheinyl transferase superfamily
Acetyltransf_1       PF00583.19    83 seq1297_BIOID40269   -            148   1.8e-19   69.4   0.0   1   1   1.6e-22   2.7e-19   68.8   0.0     4    82    48   120    45   121 0.92 Acetyltransferase (GNAT) family
FR47                 PF08445.5     86 seq1297_BIOID40269   -            148     3e-12   45.9   0.0   1   1   2.4e-15   4.2e-12   45.5   0.0    17    81    59   124    42   130 0.82 FR47-like protein
Acetyltransf_10      PF13673.1    117 seq1297_BIOID40269   -            148   5.7e-12   45.6   0.1   1   1   4.4e-15   7.5e-12   45.2   0.1    22   117    18   120     8   120 0.86 Acetyltransferase (GNAT) domain
Acetyltransf_7       PF13508.1     79 seq1297_BIOID40269   -            148   6.7e-12   45.2   0.0   1   1   5.3e-15     9e-12   44.8   0.0     8    78    45   121    38   122 0.86 Acetyltransferase (GNAT) domain
Acetyltransf_4       PF13420.1    155 seq1297_BIOID40269   -            148   4.4e-08   33.1   0.0   1   1   3.1e-11   5.2e-08   32.8   0.0    32   148    23   134     5   141 0.82 Acetyltransferase (GNAT) domain
Acetyltransf_8       PF13523.1    152 seq1297_BIOID40269   -            148   4.8e-08   32.9   0.0   1   1   8.6e-10   1.5e-06   28.0   0.0    75   138    61   122     4   127 0.78 Acetyltransferase (GNAT) domain
Acetyltransf_3       PF13302.1    142 seq1297_BIOID40269   -            148   7.8e-07   29.3   0.1   1   1   1.6e-09   2.7e-06   27.6   0.1    67   142    49   121     3   121 0.73 Acetyltransferase (GNAT) domain
Acetyltransf_9       PF13527.1    128 seq1297_BIOID40269   -            148   1.2e-06   28.3   0.0   1   1   1.3e-09   2.2e-06   27.4   0.0    74   127    64   122    49   123 0.89 Acetyltransferase (GNAT) domain
5TM-5TMR_LYT         PF07694.7    169 seq1299_BIOID40269   -            565   3.5e-43  146.7  19.3   1   1   1.5e-46   5.3e-43  146.1  13.4     1   167    28   192    28   194 0.95 5TMR of 5TMR-LYT
His_kinase           PF06580.8     82 seq1299_BIOID40269   -            565   7.7e-25   86.5   1.6   1   1   2.3e-28   7.7e-25   86.5   1.1     1    80   360   440   360   442 0.98 Histidine kinase
HATPase_c            PF02518.21   111 seq1299_BIOID40269   -            565     1e-11   44.4   0.0   1   1   5.9e-15     2e-11   43.4   0.0     9   110   456   552   453   553 0.93 Histidine kinase-, DNA gyrase B-, and HSP90-like ATPase
ECF-ribofla_trS      PF07155.7    169 seq1299_BIOID40269   -            565     9e-08   31.9  12.5   1   1   5.4e-11   1.9e-07   30.8   8.7     8   157    46   186    40   208 0.73 ECF-type riboflavin transporter, S component
ATP_bind_3           PF01171.15   182 seq1300_BIOID40269   -            311   1.1e-14   54.2   0.0   1   1   1.3e-18   1.7e-14   53.5   0.0     2   161    42   205    41   209 0.84 PP-loop family
TraG_N               PF07916.6    466 seq1305_BIOID40269   -            941  1.9e-124  415.5  14.4   1   1  1.4e-128  1.9e-124  415.5  10.0     1   465     3   450     3   451 0.98 TraG-like protein, N-terminal region
DUF1482              PF07358.6     57 seq1306_BIOID40269   -             66   2.5e-28   97.3   0.2   1   1   2.1e-32   2.8e-28   97.1   0.1     1    57     7    65     7    65 0.98 Protein of unknown function (DUF1482)
Fe-ADH               PF00465.14   366 seq1307_BIOID40269   -            367     8e-64  215.4   5.9   1   1   1.4e-67   9.8e-64  215.1   4.1     1   366     8   348     8   348 0.92 Iron-containing alcohol dehydrogenase
Fe-ADH_2             PF13685.1    250 seq1307_BIOID40269   -            367   1.4e-33  116.1   0.1   1   1   2.5e-37   1.7e-33  115.8   0.0     3   250    14   276    12   276 0.82 Iron-containing alcohol dehydrogenase
GerE                 PF00196.14    58 seq1311_BIOID40269   -            176   9.6e-09   34.3   1.3   1   1   1.3e-12   1.8e-08   33.4   0.9     3    56   115   168   113   170 0.96 Bacterial regulatory proteins, luxR family
MdoG                 PF04349.7    484 seq1312_BIOID40269   -            517  8.5e-263  871.7   1.2   1   1  7.2e-267  9.8e-263  871.5   0.8     1   483    29   514    29   515 1.00 Periplasmic glucan biosynthesis protein, MdoG
HlyD_2               PF12700.2    328 seq1313_BIOID40269   -            464   3.7e-26   91.9   1.9   1   1   1.4e-29   4.7e-26   91.6   1.3     9   328   123   425   115   425 0.82 HlyD family secretion protein
HlyD                 PF00529.15   306 seq1313_BIOID40269   -            464   1.1e-23   83.8  17.2   1   1   4.3e-27   1.5e-23   83.4  11.7     1   241   135   360   135   425 0.85 HlyD family secretion protein
HlyD_3               PF13437.1    105 seq1313_BIOID40269   -            464   4.1e-16   59.1   3.8   1   1   1.5e-14   5.2e-11   42.6   0.6     1   101   246   351   246   356 0.93 HlyD family secretion protein
Biotin_lipoyl_2      PF13533.1     50 seq1313_BIOID40269   -            464   6.8e-14   51.1   7.8   1   1     1e-16   3.5e-13   48.8   0.6     2    50   136   184   135   184 0.97 Biotin-lipoyl like
GGDEF                PF00990.16   161 seq1314_BIOID40269   -            452   1.7e-50  170.6   0.0   1   1   1.8e-54   2.4e-50  170.1   0.0     1   161   282   439   282   439 0.98 GGDEF domain
zf-dskA_traR         PF01258.12    36 seq1315_BIOID40269   -            151   5.7e-10   38.6   3.6   1   1   7.5e-14     1e-09   37.8   2.5     2    35   110   143   109   147 0.87 Prokaryotic dksA/traR C4-type zinc finger
RecA                 PF00154.16   323 seq1316_BIOID40269   -            358    1e-173  576.7   2.4   1   1  3.5e-177  1.2e-173  576.5   1.7     1   320    14   332    14   335 0.99 recA bacterial DNA recombination protein
KaiC                 PF06745.8    226 seq1316_BIOID40269   -            358     3e-10   39.4   0.2   1   1   3.4e-12   1.2e-08   34.2   0.2     2   173    47   223    46   280 0.68 KaiC
Rad51                PF08423.6    261 seq1316_BIOID40269   -            358   1.3e-09   37.2   0.2   1   1   7.1e-13   2.4e-09   36.3   0.1    19   227    40   233    24   274 0.76 Rad51
AAA_25               PF13481.1    194 seq1316_BIOID40269   -            358   3.3e-08   33.0   0.3   1   1   2.6e-11     9e-08   31.6   0.2    13   174    44   183    33   195 0.74 AAA domain
AP_endonuc_2         PF01261.19   211 seq1317_BIOID40269   -            258   6.7e-33  113.6   0.2   1   1   5.9e-37   8.1e-33  113.3   0.1     1   211    21   219    21   219 0.95 Xylose isomerase-like TIM barrel
Methyltransf_27      PF13708.1    194 seq1318_BIOID40269   -            277   5.7e-77  257.5   0.4   1   1   5.5e-81   7.5e-77  257.1   0.3     2   194    82   274    81   274 0.99 Methyltransferase domain
HTH_3                PF01381.17    55 seq1319_BIOID40269   -            102   5.1e-06   26.1   0.0   1   1   6.1e-10   8.4e-06   25.4   0.0     1    46     7    53     7    56 0.94 Helix-turn-helix
BCSC_C               PF05420.6    342 seq1320_BIOID40269   -           1157  2.7e-124  414.6  11.9   1   1  3.6e-127  5.5e-124  413.6   8.2     2   341   802  1139   801  1140 0.97 Cellulose synthase operon protein C C-terminus (BCSC_C)
TPR_16               PF13432.1     65 seq1320_BIOID40269   -           1157   8.2e-29   99.5  70.2   1   2     1e-11   1.6e-08   34.8   2.8     2    64   274   336   273   337 0.96 Tetratricopeptide repeat
TPR_16               PF13432.1     65 seq1320_BIOID40269   -           1157   8.2e-29   99.5  70.2   2   2   3.8e-12   5.7e-09   36.2   1.6     2    64   356   418   355   419 0.95 Tetratricopeptide repeat
TPR_11               PF13414.1     69 seq1320_BIOID40269   -           1157   1.6e-24   85.2  37.7   1   1   9.6e-14   1.5e-10   40.4   0.6     2    69   268   334   267   334 0.96 TPR repeat
TPR_2                PF07719.12    34 seq1320_BIOID40269   -           1157   9.3e-19   65.6  31.8   1   1   3.5e-08   5.3e-05   22.7   0.1     2    33   304   335   303   336 0.95 Tetratricopeptide repeat
TPR_7                PF13176.1     36 seq1320_BIOID40269   -           1157   4.5e-13   47.8  17.1   1   1   3.9e-07    0.0006   19.3   0.0     1    32   305   334   305   341 0.85 Tetratricopeptide repeat
TPR_8                PF13181.1     34 seq1320_BIOID40269   -           1157   2.8e-11   42.2  13.4   1   1   3.7e-08   5.6e-05   22.5   0.1     2    32   304   334   303   337 0.93 Tetratricopeptide repeat
TPR_1                PF00515.23    34 seq1320_BIOID40269   -           1157   1.1e-09   37.3  22.0   1   1   5.4e-08   8.3e-05   21.9   0.1     2    33   304   335   303   336 0.95 Tetratricopeptide repeat
HAD_2                PF13419.1    176 seq1324_BIOID40269   -            225   1.6e-27   96.7   0.0   1   1   4.1e-31   1.9e-27   96.5   0.0     1   176     6   195     6   195 0.91 Haloacid dehalogenase-like hydrolase
Hydrolase_like       PF13242.1     75 seq1324_BIOID40269   -            225   9.9e-13   47.4   0.0   1   1   3.3e-16   1.5e-12   46.9   0.0     3    75   149   218   147   218 0.85 HAD-hyrolase-like
Hydrolase            PF00702.21   204 seq1324_BIOID40269   -            225   1.4e-11   45.2   0.3   1   1   1.5e-14   6.6e-11   43.0   0.2   107   204    78   189     3   189 0.74 haloacid dehalogenase-like hydrolase
Transposase_mut      PF00872.13   381 seq1327_BIOID40269   -            150   2.9e-30  104.9   0.1   1   1   2.2e-34   3.1e-30  104.8   0.0     7   149     7   148     1   150 0.84 Transposase, Mutator family
ECH                  PF00378.15   245 seq1328_BIOID40269   -             86   1.8e-15   56.6   0.1   1   1   1.5e-19     2e-15   56.4   0.1     4    78     8    80     6    86 0.89 Enoyl-CoA hydratase/isomerase family
DAGK_cat             PF00781.19   130 seq1331_BIOID40269   -            299   1.2e-26   92.5   0.3   1   1   2.8e-30   1.9e-26   91.8   0.2     3   129     8   131     6   132 0.96 Diacylglycerol kinase catalytic domain
NAD_kinase           PF01513.16   285 seq1331_BIOID40269   -            299     8e-06   24.7   0.1   1   1   1.4e-09   9.7e-06   24.4   0.1    64   136    45   124    12   198 0.81 ATP-NAD kinase
Lactamase_B          PF00753.22   194 seq1332_BIOID40269   -            251   1.5e-33  115.9   0.5   1   1   2.9e-37     2e-33  115.6   0.3     3   194     9   165     7   165 0.93 Metallo-beta-lactamase superfamily
Lactamase_B_2        PF12706.2    194 seq1332_BIOID40269   -            251   2.9e-08   33.3   0.1   1   1   6.7e-12   4.6e-08   32.7   0.1     3   187    25   198    23   204 0.58 Beta-lactamase superfamily domain
SelR                 PF01641.13   124 seq1333_BIOID40269   -            137   5.5e-56  187.4   0.0   1   1   4.6e-60   6.3e-56  187.2   0.0     2   123     8   128     7   129 0.97 SelR domain
Phage_integrase      PF00589.17   173 seq1334_BIOID40269   -            375   2.2e-28   98.9   1.0   1   1   9.7e-32   1.3e-27   96.4   0.2     2   171   213   360   212   362 0.87 Phage integrase family
CreA                 PF05981.7    129 seq1335_BIOID40269   -            157     1e-57  193.0   0.0   1   1   8.6e-62   1.2e-57  192.8   0.0     1   128    24   156    24   157 0.96 CreA protein
CLP_protease         PF00574.18   182 seq1337_BIOID40269   -            674   2.9e-46  157.3   0.8   1   1   1.3e-49   5.7e-46  156.3   0.6    29   179    46   191    26   194 0.95 Clp protease
Mu-like_gpT          PF10124.4    291 seq1337_BIOID40269   -            674   5.9e-10   38.4   0.2   1   1   9.3e-09   4.3e-05   22.5   0.1   230   287   541   603   534   607 0.80 Mu-like prophage major head subunit gpT
SDH_sah              PF01972.11   286 seq1337_BIOID40269   -            674     4e-09   35.5   1.6   1   1   5.8e-12   2.6e-08   32.8   0.9    92   153    61   122    46   172 0.93 Serine dehydrogenase proteinase
DUF559               PF04480.7    109 seq1338_BIOID40269   -            116   2.3e-46  155.8   0.7   1   1   1.9e-50   2.6e-46  155.6   0.5     2   109     3   110     2   110 0.98 Protein of unknown function (DUF559)
Abhydrolase_1        PF00561.15   230 seq1339_BIOID40269   -            340     3e-26   92.2   0.0   1   1   2.6e-29     9e-26   90.7   0.0     4   218   105   312   102   315 0.96 alpha/beta hydrolase fold
Abhydrolase_6        PF12697.2    228 seq1339_BIOID40269   -            340     3e-16   59.9   0.7   1   1   1.2e-19   4.2e-16   59.4   0.5     1   219    75   312    75   320 0.70 Alpha/beta hydrolase family
Abhydrolase_5        PF12695.2    142 seq1339_BIOID40269   -            340   7.6e-11   41.8   0.4   1   1   7.2e-14   2.5e-10   40.1   0.2     2   141    75   308    74   309 0.65 Alpha/beta hydrolase family
UvrB                 PF12344.3     44 seq1341_BIOID40269   -            673   6.7e-23   79.8   0.9   1   1   1.3e-25   2.9e-22   77.7   0.1     1    43   552   594   552   595 0.97 Ultra-violet resistance protein B
Helicase_C           PF00271.26    78 seq1341_BIOID40269   -            673   1.2e-15   57.0   0.0   1   1   1.2e-18   2.8e-15   55.8   0.0     2    77   465   545   464   546 0.98 Helicase conserved C-terminal domain
ResIII               PF04851.10   184 seq1341_BIOID40269   -            673   1.1e-11   44.8   0.0   1   1     3e-14   6.9e-11   42.1   0.0     4    94    13   101    10   134 0.79 Type III restriction enzyme, res subunit
UVR                  PF02151.14    36 seq1341_BIOID40269   -            673   5.2e-07   28.8   1.1   1   1     7e-10   1.6e-06   27.3   0.8     2    35   634   667   633   668 0.93 UvrB/uvrC motif
DUF3418              PF11898.3    586 seq1343_BIOID40269   -           1300  1.2e-241  803.1   0.6   1   1  7.1e-245  1.6e-241  802.7   0.4     2   586   712  1298   711  1298 0.99 Domain of unknown function (DUF3418)
OB_NTP_bind          PF07717.11   111 seq1343_BIOID40269   -           1300   1.1e-24   86.1   0.0   1   1   9.4e-28   2.1e-24   85.2   0.0     2   111   600   699   599   699 0.97 Oligonucleotide/oligosaccharide-binding (OB)-fold
HA2                  PF04408.18   102 seq1343_BIOID40269   -           1300   2.7e-24   85.0   0.0   1   1   2.5e-27   5.8e-24   83.9   0.0     2   101   465   558   464   559 0.90 Helicase associated domain (HA2)
Helicase_C           PF00271.26    78 seq1343_BIOID40269   -           1300   1.1e-10   41.0   0.1   1   1   1.1e-13   2.5e-10   39.9   0.1     2    77   312   403   311   404 0.94 Helicase conserved C-terminal domain
DEAD                 PF00270.24   173 seq1343_BIOID40269   -           1300   5.9e-07   28.9   0.0   1   1     6e-10   1.4e-06   27.7   0.0     7   167    86   233    80   239 0.72 DEAD/DEAH box helicase
LrgA                 PF03788.9     96 seq1344_BIOID40269   -            132   4.4e-29   99.9  10.2   1   1     4e-33   5.4e-29   99.6   7.1     1    94    21   114    21   116 0.98 LrgA family
ECH                  PF00378.15   245 seq1346_BIOID40269   -            168   2.5e-52  177.3   1.8   1   1   2.1e-56   2.8e-52  177.1   1.2    87   245     2   160     1   160 0.99 Enoyl-CoA hydratase/isomerase family
SDF                  PF00375.13   390 seq1347_BIOID40269   -            437  1.4e-120  402.5  38.5   1   1  1.2e-124  1.6e-120  402.3  26.7     1   390     8   411     8   411 0.97 Sodium:dicarboxylate symporter family
tRNA-synt_1c         PF00749.16   314 seq1348_BIOID40269   -            308   2.2e-51  174.2   0.0   1   1   8.5e-55   1.2e-50  171.9   0.0     5   295    19   284    17   298 0.93 tRNA synthetases class I (E and Q), catalytic domain
AA_permease_2        PF13520.1    426 seq1349_BIOID40269   -            216   2.2e-08   32.9  14.6   1   1   2.1e-12   2.9e-08   32.5  10.1   269   419    25   184     4   205 0.80 Amino acid permease
Sulfatase            PF00884.18   379 seq1351_BIOID40269   -            500   3.5e-31  108.4   0.1   1   1   3.4e-35   4.6e-31  108.0   0.1     2   308   193   459   192   490 0.82 Sulfatase
YdjC                 PF04794.7    261 seq1352_BIOID40269   -            252   9.1e-71  238.2   0.0   1   1   7.5e-75     1e-70  238.0   0.0     2   260     4   241     3   242 0.92 YdjC-like protein
YbaJ                 PF10757.4    122 seq1353_BIOID40269   -            124   4.7e-71  236.4   1.2   1   1   3.8e-75   5.2e-71  236.3   0.9     1   121     1   121     1   122 0.99 Biofilm formation regulator YbaJ
Aminotran_1_2        PF00155.16   363 seq1357_BIOID40269   -            411   1.2e-86  290.8   0.0   1   1     1e-90   1.4e-86  290.6   0.0     2   362    41   406    40   407 0.98 Aminotransferase class I and II
ABC_tran             PF00005.22   118 seq1358_BIOID40269   -            530   1.4e-36  125.3   0.0   1   2   1.1e-18   1.9e-15   57.1   0.0     1   118    41   184    41   184 0.98 ABC transporter
ABC_tran             PF00005.22   118 seq1358_BIOID40269   -            530   1.4e-36  125.3   0.0   2   2   2.2e-21   3.7e-18   65.8   0.0     1   118   359   467   359   467 0.95 ABC transporter
ABC_tran_2           PF12848.2     85 seq1358_BIOID40269   -            530   3.4e-23   81.1   3.0   1   1   1.8e-23     3e-20   71.7   1.4     2    85   224   309   223   309 0.91 ABC transporter
Fer4_7               PF12838.2     52 seq1360_BIOID40269   -            180   8.4e-14   51.5   9.3   1   1   5.6e-17   8.4e-14   51.5   6.5     1    52    39    89    39    89 0.94 4Fe-4S dicluster domain
Fer4                 PF00037.22    24 seq1360_BIOID40269   -            180   3.9e-14   51.4  11.8   1   2   3.5e-10   5.4e-07   28.8   2.0     4    24    36    56    33    56 0.90 4Fe-4S binding domain
Fer4                 PF00037.22    24 seq1360_BIOID40269   -            180   3.9e-14   51.4  11.8   2   2   5.6e-12   8.5e-09   34.5   1.2     3    24    70    91    68    91 0.92 4Fe-4S binding domain
Fer4_6               PF12837.2     24 seq1360_BIOID40269   -            180   7.2e-11   41.3  11.7   1   2   1.6e-09   2.4e-06   27.0   2.2     4    24    35    55    32    55 0.89 4Fe-4S binding domain
Fer4_6               PF12837.2     24 seq1360_BIOID40269   -            180   7.2e-11   41.3  11.7   2   2     3e-09   4.6e-06   26.1   1.0     3    24    69    90    67    90 0.91 4Fe-4S binding domain
Fer4_9               PF13187.1     55 seq1360_BIOID40269   -            180   1.2e-10   41.3   8.7   1   1     8e-14   1.2e-10   41.3   6.1     2    55    40    90    39    90 0.94 4Fe-4S dicluster domain
Fer4_10              PF13237.1     52 seq1360_BIOID40269   -            180   9.3e-10   38.0  11.7   1   1   6.1e-13   9.3e-10   38.0   8.1     4    52    35    86    32    86 0.92 4Fe-4S dicluster domain
Fer4_8               PF13183.1     57 seq1360_BIOID40269   -            180   1.7e-07   31.0  22.7   1   1   4.6e-10   6.9e-07   29.0   7.7     3    55    38    87    36    91 0.75 4Fe-4S dicluster domain
DUF1315              PF07023.7     94 seq1361_BIOID40269   -             90   1.1e-38  130.8   0.5   1   1   8.3e-43   1.1e-38  130.8   0.4     2    80     4    82     3    90 0.94 Protein of unknown function (DUF1315)
Vsr                  PF03852.10    75 seq1362_BIOID40269   -            156   3.2e-33  113.0   0.1   1   1   3.8e-37   5.2e-33  112.3   0.1     1    73     2    74     2    76 0.98 DNA mismatch endonuclease Vsr
Transposase_mut      PF00872.13   381 seq1363_BIOID40269   -             78   3.7e-11   42.0   0.0   1   1   3.1e-15   4.2e-11   41.8   0.0   187   233     3    49     1    55 0.93 Transposase, Mutator family
HHA                  PF05321.6     57 seq1364_BIOID40269   -            139     6e-30  103.0   0.3   1   1   6.3e-34   8.7e-30  102.5   0.2     1    57    80   136    80   136 0.99 Haemolysin expression modulating protein
Response_reg         PF00072.19   112 seq1366_BIOID40269   -            229   2.4e-26   91.8   0.0   1   1     5e-30   3.4e-26   91.3   0.0     1   111     6   115     6   116 0.98 Response regulator receiver domain
Trans_reg_C          PF00486.23    77 seq1366_BIOID40269   -            229   7.3e-23   80.1   0.0   1   1   1.9e-26   1.3e-22   79.3   0.0     2    77   151   226   150   226 0.94 Transcriptional regulatory protein, C terminal
PilJ                 PF13675.1    112 seq1367_BIOID40269   -            571   1.4e-24   86.4   0.9   1   1     4e-28   1.4e-24   86.4   0.6     1   112    34   138    34   138 0.97 Type IV pili methyl-accepting chemotaxis transducer N-term
HisKA_3              PF07730.8     68 seq1367_BIOID40269   -            571   1.5e-19   69.9   3.2   1   1   1.8e-22     6e-19   68.0   1.2     1    65   366   430   366   434 0.97 Histidine kinase
HAMP                 PF00672.20    70 seq1367_BIOID40269   -            571   3.8e-13   49.3   0.0   1   1   1.1e-16   3.8e-13   49.3   0.0     2    69   160   228   159   229 0.92 HAMP domain
HATPase_c            PF02518.21   111 seq1367_BIOID40269   -            571   1.3e-12   47.2   0.0   1   1   7.5e-16   2.6e-12   46.3   0.0     4   108   473   560   470   563 0.89 Histidine kinase-, DNA gyrase B-, and HSP90-like ATPase
SpoU_methylase       PF00588.14   142 seq1368_BIOID40269   -            243     7e-42  142.5   0.0   1   1   1.9e-45   1.3e-41  141.6   0.0     2   142    96   236    95   236 0.96 SpoU rRNA Methylase family
SpoU_sub_bind        PF08032.7     76 seq1368_BIOID40269   -            243   3.1e-19   68.7   0.1   1   1   2.9e-22     2e-18   66.2   0.0     1    72     4    76     4    80 0.96 RNA 2'-O ribose methyltransferase substrate binding
LrgB                 PF04172.11   215 seq1369_BIOID40269   -            231   1.2e-82  276.2  15.2   1   1   9.7e-87   1.3e-82  276.0  10.6     1   215    12   226    12   226 0.99 LrgB-like family
TetR_C_6             PF13977.1    131 seq1371_BIOID40269   -            201   1.7e-33  115.0   4.2   1   1   2.5e-37   1.7e-33  115.0   2.9     3   130    75   198    73   199 0.94 Bacterial transcriptional repressor
TetR_N               PF00440.18    47 seq1371_BIOID40269   -            201   2.6e-14   52.4   0.6   1   1   9.4e-18   6.4e-14   51.2   0.0     1    46    20    65    20    66 0.98 Bacterial regulatory proteins, tetR family
NAD_binding_2        PF03446.10   162 seq1373_BIOID40269   -            292   7.1e-49  165.6   0.7   1   1   2.2e-52   1.5e-48  164.6   0.3     2   161     1   160     1   162 0.97 NAD binding domain of 6-phosphogluconate dehydrogenase
F420_oxidored        PF03807.12    96 seq1373_BIOID40269   -            292   1.8e-07   31.3   0.2   1   1   1.3e-10   9.2e-07   29.0   0.1     1    93     2    92     2    94 0.81 NADP oxidoreductase coenzyme F420-dependent
GTP_EFTU             PF00009.22   188 seq1374_BIOID40269   -            538   9.9e-45  152.1   0.0   1   1   3.4e-48   1.6e-44  151.5   0.0     3   187    22   286    20   287 0.92 Elongation factor Tu GTP binding domain
GTP_EFTU_D2          PF03144.20    74 seq1374_BIOID40269   -            538   2.8e-11   43.2   0.1   1   1   2.7e-14   1.2e-10   41.2   0.0     2    74   323   389   322   389 0.97 Elongation factor Tu domain 2
MMR_HSR1             PF01926.18   114 seq1378_BIOID40269   -            294     5e-14   52.1   0.0   1   1   3.8e-17   8.7e-14   51.3   0.0     2    98    41   137    40   158 0.76 50S ribosome-binding GTPase
Gtr1_RagA            PF04670.7    231 seq1378_BIOID40269   -            294     9e-06   24.8   0.0   1   1   5.6e-09   1.3e-05   24.3   0.0     4   102    43   142    41   185 0.84 Gtr1/RagA G protein conserved region
AIG1                 PF04548.11   212 seq1378_BIOID40269   -            294   1.8e-05   23.8   0.0   1   1   1.7e-08   3.8e-05   22.7   0.0     5    72    43   108    40   142 0.86 AIG1 family
T2SF                 PF00482.18   124 seq1379_BIOID40269   -            352     7e-33  113.0   8.1   1   2   4.1e-18   5.6e-14   52.0   0.0     4   124    21   143    18   143 0.96 Type II secretion system (T2SS), protein F
T2SF                 PF00482.18   124 seq1379_BIOID40269   -            352     7e-33  113.0   8.1   2   2   3.2e-22   4.4e-18   65.2   0.6     1   122   218   340   218   342 0.97 Type II secretion system (T2SS), protein F
Rotamase             PF00639.16    95 seq1380_BIOID40269   -            428   8.6e-51  170.5   0.0   1   2   2.8e-24   7.6e-21   74.5   0.0     1    95   178   272   178   272 0.97 PPIC-type PPIASE domain
Rotamase             PF00639.16    95 seq1380_BIOID40269   -            428   8.6e-51  170.5   0.0   2   2   5.3e-30   1.4e-26   92.8   0.0     1    94   289   381   289   382 0.98 PPIC-type PPIASE domain
Rotamase_3           PF13616.1    117 seq1380_BIOID40269   -            428   1.6e-49  166.8   0.0   1   2   1.2e-23   3.3e-20   72.3   0.0     8   115   166   272   159   274 0.92 PPIC-type PPIASE domain
Rotamase_3           PF13616.1    117 seq1380_BIOID40269   -            428   1.6e-49  166.8   0.0   2   2   9.5e-30   2.6e-26   92.0   0.0    14   116   283   383   275   384 0.93 PPIC-type PPIASE domain
SurA_N               PF09312.6    118 seq1380_BIOID40269   -            428   9.3e-46  154.3   9.3   1   1   3.4e-49   9.3e-46  154.3   6.5     1   118    25   142    25   142 0.99 SurA N-terminal domain
Rotamase_2           PF13145.1    121 seq1380_BIOID40269   -            428   2.8e-21   76.2   1.1   1   2   9.9e-14   2.7e-10   40.8   0.0    33   110   194   275   181   286 0.77 PPIC-type PPIASE domain
Rotamase_2           PF13145.1    121 seq1380_BIOID40269   -            428   2.8e-21   76.2   1.1   2   2   2.3e-11   6.2e-08   33.1   0.1    33   110   302   385   293   395 0.69 PPIC-type PPIASE domain
SurA_N_3             PF13624.1    154 seq1380_BIOID40269   -            428     7e-10   38.9   4.0   1   1   4.6e-13   1.3e-09   38.1   2.7    26   152    12   140     5   142 0.78 SurA N-terminal domain
ECH                  PF00378.15   245 seq1381_BIOID40269   -            262   2.2e-62  210.2   0.0   1   1   1.8e-66   2.5e-62  210.1   0.0     3   244     8   253     6   254 0.96 Enoyl-CoA hydratase/isomerase family
DUF3521              PF12035.3     35 seq1383_BIOID40269   -             47   4.9e-15   54.9   2.8   1   1   4.1e-19   5.6e-15   54.7   1.9     1    34     9    42     9    43 0.98 Protein of unknown function (DUF3521)
adh_short_C2         PF13561.1    243 seq1384_BIOID40269   -            262   2.9e-79  266.2   0.1   1   1   4.7e-83   3.2e-79  266.0   0.1     1   243    13   252    13   252 0.98 Enoyl-(Acyl carrier protein) reductase
adh_short            PF00106.20   167 seq1384_BIOID40269   -            262   6.1e-09   35.8   0.2   1   1   1.2e-12   7.9e-09   35.5   0.1     2   165     8   176     7   178 0.83 short chain dehydrogenase
LysM                 PF01476.15    44 seq1386_BIOID40269   -            452   1.7e-28   98.0   0.0   1   2   3.2e-18   2.2e-14   52.9   0.0     1    43   343   384   343   385 0.98 LysM domain
LysM                 PF01476.15    44 seq1386_BIOID40269   -            452   1.7e-28   98.0   0.0   2   2   1.6e-13   1.1e-09   37.9   0.0     1    42   402   441   402   443 0.90 LysM domain
SLT                  PF01464.15   121 seq1386_BIOID40269   -            452   5.8e-26   90.2   0.1   1   1   1.4e-29   9.4e-26   89.5   0.1     2   118   103   215   102   218 0.97 Transglycosylase SLT domain
CoaE                 PF01121.15   180 seq1389_BIOID40269   -            202   9.8e-78  259.5   0.4   1   1   3.4e-81   1.1e-77  259.3   0.2     1   176     3   177     3   181 0.99 Dephospho-CoA kinase
AAA_17               PF13207.1    121 seq1389_BIOID40269   -            202   3.2e-08   34.2   0.6   1   1   1.7e-10   5.8e-07   30.2   0.4     1    77     4   114     4   192 0.61 AAA domain
HIT                  PF01230.18    98 seq1394_BIOID40269   -            125   9.1e-30  102.9   0.0   1   1   1.6e-33   1.1e-29  102.7   0.0     1    97    18   115    18   116 0.97 HIT domain
DcpS_C               PF11969.3    116 seq1394_BIOID40269   -            125   2.7e-25   88.7   0.0   1   1   4.3e-29     3e-25   88.6   0.0     2   103    11   112    10   123 0.96 Scavenger mRNA decapping enzyme C-term binding
Response_reg         PF00072.19   112 seq1395_BIOID40269   -            216   1.7e-24   85.8   0.1   1   1   6.7e-28     3e-24   85.0   0.0     1   111     6   120     6   121 0.96 Response regulator receiver domain
GerE                 PF00196.14    58 seq1395_BIOID40269   -            216     7e-19   66.7   0.1   1   1   2.5e-22   1.2e-18   66.0   0.1     2    57   149   204   148   205 0.96 Bacterial regulatory proteins, luxR family
Polysacc_deac_1      PF01522.16   124 seq1397_BIOID40269   -            296   2.5e-14   52.8   0.0   1   1   4.5e-18   6.1e-14   51.6   0.0    16   123    15   169     6   170 0.93 Polysaccharide deacetylase
SSF                  PF00474.12   406 seq1398_BIOID40269   -            520   7.7e-45  153.1  20.2   1   1   5.6e-49   7.7e-45  153.1  14.0    20   405     3   391     1   392 0.85 Sodium:solute symporter family
AAA_5                PF07728.9    139 seq1400_BIOID40269   -            684   1.2e-13   50.8   0.0   1   1   2.6e-13   1.8e-09   37.3   0.0    55   139   434   522   386   522 0.80 AAA domain (dynein-related subfamily)
Oxidored_q6          PF01058.17   131 seq1403_BIOID40269   -            255   1.5e-23   82.6   0.1   1   1   1.6e-27   2.2e-23   82.1   0.0     1   129    48   157    48   159 0.94 NADH ubiquinone oxidoreductase, 20 Kd subunit
DUF1287              PF06940.6    164 seq1404_BIOID40269   -            109   5.1e-30  103.9   0.0   1   1   4.4e-34   6.1e-30  103.6   0.0     1    71    39   109    39   109 0.98 Domain of unknown function (DUF1287)
RecX                 PF02631.11   122 seq1405_BIOID40269   -            166   3.6e-32  111.0   0.3   1   1   6.2e-36   8.4e-32  109.8   0.0     6   117    51   162    46   166 0.94 RecX family
Mac                  PF12464.3     55 seq1407_BIOID40269   -            183   1.1e-18   66.8   0.4   1   1   2.7e-22   1.8e-18   66.1   0.3     1    54     5    58     5    59 0.97 Maltose acetyltransferase
Hexapep              PF00132.19    36 seq1407_BIOID40269   -            183   2.2e-14   52.1  16.3   1   1   2.3e-15   1.6e-11   43.0   5.3     2    36   130   164   129   164 0.96 Bacterial transferase hexapeptide (six repeats)
UPF0270              PF06794.7     70 seq1408_BIOID40269   -             72   9.2e-36  121.3   0.1   1   1   7.4e-40     1e-35  121.2   0.0     1    70     1    70     1    70 0.99 Uncharacterised protein family (UPF0270)
Sigma54_activat      PF00158.21   168 seq1409_BIOID40269   -            325   1.2e-62  210.2   0.0   1   1   5.1e-66   1.7e-62  209.6   0.0     2   163     9   170     8   175 0.98 Sigma-54 interaction domain
AAA_5                PF07728.9    139 seq1409_BIOID40269   -            325   1.2e-07   31.4   0.0   1   1   6.6e-11   2.2e-07   30.5   0.0     1   122    31   149    31   169 0.82 AAA domain (dynein-related subfamily)
HTH_8                PF02954.14    42 seq1409_BIOID40269   -            325   1.2e-05   24.5   0.7   1   1   7.1e-09   2.4e-05   23.6   0.5     6    41   287   322   283   323 0.89 Bacterial regulatory protein, Fis family
LytTR                PF04397.10    98 seq1412_BIOID40269   -            250   9.3e-33  112.1   1.0   1   1   3.2e-36   2.2e-32  110.9   0.1     2    97   152   248   151   249 0.98 LytTr DNA-binding domain
Response_reg         PF00072.19   112 seq1412_BIOID40269   -            250   2.6e-23   82.0   0.1   1   1   6.3e-27   4.3e-23   81.3   0.0     1   110     9   117     9   119 0.96 Response regulator receiver domain
UPF0253              PF06786.7     66 seq1413_BIOID40269   -             72   1.7e-34  117.6   1.8   1   1   1.4e-38   1.9e-34  117.4   1.3     2    66     8    72     7    72 0.98 Uncharacterised protein family (UPF0253)
PolyA_pol_arg_C      PF12626.2    124 seq1414_BIOID40269   -            472   9.1e-43  144.7   2.1   1   1   3.9e-46   1.8e-42  143.7   1.5     1   123   342   465   342   466 0.94 Polymerase A arginine-rich C-terminus
PolyA_pol            PF01743.15   126 seq1414_BIOID40269   -            472   9.7e-40  135.5   0.5   1   1   9.9e-43   4.5e-39  133.4   0.1     1   126    69   200    69   200 0.93 Poly A polymerase head domain
PolyA_pol_RNAbd      PF12627.2     64 seq1414_BIOID40269   -            472   9.6e-22   76.2   0.2   1   1   8.3e-25   3.8e-21   74.3   0.0     1    61   227   287   227   290 0.96 Probable RNA and SrmB- binding site of polymerase A
HATPase_c            PF02518.21   111 seq1415_BIOID40269   -            474   8.5e-22   76.8   0.0   1   1   3.2e-25   1.4e-21   76.1   0.0     5   109   367   470   363   472 0.92 Histidine kinase-, DNA gyrase B-, and HSP90-like ATPase
HisKA                PF00512.20    68 seq1415_BIOID40269   -            474   4.1e-13   48.9   0.3   1   1   2.8e-16   1.3e-12   47.4   0.2     6    67   260   319   256   320 0.91 His Kinase A (phospho-acceptor) domain
HAMP                 PF00672.20    70 seq1415_BIOID40269   -            474   2.4e-11   43.5  10.9   1   1   2.9e-13   1.3e-09   37.9   0.1     2    69   185   251   184   252 0.88 HAMP domain
Aldedh               PF00171.17   462 seq1416_BIOID40269   -            490  1.7e-177  590.3   0.0   1   1  1.4e-181  1.9e-177  590.1   0.0     2   462    16   479    15   479 0.98 Aldehyde dehydrogenase family
Rhodanese            PF00581.15   113 seq1417_BIOID40269   -            143   1.6e-17   63.7   0.0   1   1   1.5e-21     2e-17   63.4   0.0     2   112    42   134    41   135 0.92 Rhodanese-like domain
Glycos_transf_2      PF00535.21   169 seq1419_BIOID40269   -            847   1.4e-19   70.2   0.0   1   1   6.3e-23   2.2e-19   69.6   0.0     2   168   246   429   245   430 0.98 Glycosyl transferase family 2
Glyco_tranf_2_3      PF13641.1    230 seq1419_BIOID40269   -            847   3.3e-15   56.4   0.3   1   1     3e-18     1e-14   54.8   0.0     2   230   243   493   242   493 0.84 Glycosyltransferase like family 2
Glyco_trans_2_3      PF13632.1    192 seq1419_BIOID40269   -            847   2.9e-13   49.8  14.5   1   1   8.6e-17   2.9e-13   49.8  10.1     1   185   341   533   341   708 0.82 Glycosyl transferase family group 2
Glyco_transf_21      PF13506.1    174 seq1419_BIOID40269   -            847   4.5e-08   32.5   0.0   1   1   4.7e-11   1.6e-07   30.6   0.0     6   147   312   468   308   492 0.77 Glycosyl transferase family 21
DUF1425              PF07233.7     94 seq1421_BIOID40269   -            125   1.6e-23   81.9   0.0   1   1   1.4e-27   1.9e-23   81.7   0.0     2    93    34   124    33   125 0.98 Protein of unknown function (DUF1425)
PRK                  PF00485.13   194 seq1424_BIOID40269   -            289     3e-74  248.6   0.0   1   1   2.7e-78   3.6e-74  248.4   0.0     1   194     7   214     7   214 0.99 Phosphoribulokinase / Uridine kinase family
DUF1287              PF06940.6    164 seq1425_BIOID40269   -             84   1.2e-31  109.2   0.0   1   1   9.3e-36   1.3e-31  109.1   0.0    85   164     2    81     1    81 0.99 Domain of unknown function (DUF1287)
ROF                  PF07073.7     80 seq1426_BIOID40269   -             86   7.7e-25   86.6   0.0   1   1   6.3e-29   8.6e-25   86.4   0.0     1    79     9    82     9    83 0.97 Modulator of Rho-dependent transcription termination (ROF)
dCMP_cyt_deam_2      PF08211.6    124 seq1427_BIOID40269   -            294   2.3e-50  169.6   0.2   1   1   6.8e-52   4.7e-48  162.1   0.0     1   123   157   278   157   279 0.98 Cytidine and deoxycytidylate deaminase zinc-binding region
dCMP_cyt_deam_1      PF00383.17   102 seq1427_BIOID40269   -            294   1.4e-17   63.0   0.0   1   1   4.8e-18   3.3e-14   52.2   0.0    10    93    56   139    47   143 0.86 Cytidine and deoxycytidylate deaminase zinc-binding region
HTH_Tnp_1            PF01527.15    76 seq1432_BIOID40269   -            134   2.4e-16   59.3   0.0   1   1   2.3e-20   3.2e-16   58.9   0.0     2    58     9    72     8   101 0.84 Transposase
DUF1342              PF07072.6    211 seq1435_BIOID40269   -            247   6.4e-76  254.5   0.3   1   1   5.3e-80   7.3e-76  254.3   0.2     1   211    19   225    19   225 0.99 Protein of unknown function (DUF1342)
Pept_tRNA_hydro      PF01195.14   184 seq1436_BIOID40269   -            194   5.3e-64  214.9   0.0   1   1   4.3e-68   5.9e-64  214.8   0.0     1   184     5   189     5   189 0.99 Peptidyl-tRNA hydrolase
KGG                  PF10685.4     23 seq1437_BIOID40269   -             57   2.5e-20   71.7  18.2   1   2   5.5e-14   7.5e-10   38.3   4.3     1    23    10    31    10    31 0.98 Stress-induced bacterial acidophilic repeat motif
KGG                  PF10685.4     23 seq1437_BIOID40269   -             57   2.5e-20   71.7  18.2   2   2   2.5e-14   3.4e-10   39.5   2.8     1    23    32    53    32    53 0.99 Stress-induced bacterial acidophilic repeat motif
3HCDH_N              PF02737.13   180 seq1438_BIOID40269   -            475   7.1e-65  217.9   1.4   1   1   2.1e-68   7.1e-65  217.9   0.9     1   178     7   184     7   186 0.99 3-hydroxyacyl-CoA dehydrogenase, NAD binding domain
3HCDH                PF00725.17    97 seq1438_BIOID40269   -            475   1.1e-46  156.9   0.0   1   2   5.3e-32   1.8e-28   98.6   0.0     1    97   188   285   188   285 0.98 3-hydroxyacyl-CoA dehydrogenase, C-terminal domain
3HCDH                PF00725.17    97 seq1438_BIOID40269   -            475   1.1e-46  156.9   0.0   2   2   1.2e-18   4.2e-15   55.8   0.0     1    80   387   466   387   472 0.96 3-hydroxyacyl-CoA dehydrogenase, C-terminal domain
NAD_binding_2        PF03446.10   162 seq1438_BIOID40269   -            475   9.1e-07   28.7   1.9   1   1   4.1e-10   1.4e-06   28.1   0.2     2    95     6   122     5   149 0.76 NAD binding domain of 6-phosphogluconate dehydrogenase
GCS2                 PF04107.8    288 seq1440_BIOID40269   -            372   4.5e-94  314.6   0.0   1   1   9.1e-98   1.3e-93  313.2   0.0     1   288    14   292    14   292 0.99 Glutamate-cysteine ligase family 2(GCS2)
SLT                  PF01464.15   121 seq1441_BIOID40269   -            200   5.9e-32  109.5   0.0   1   1   5.4e-36   7.4e-32  109.2   0.0     2   117    53   167    52   171 0.95 Transglycosylase SLT domain
SIS                  PF01380.17   131 seq1442_BIOID40269   -            298   1.9e-08   33.8   0.0   1   1   2.8e-12   1.9e-08   33.8   0.0    52   128   130   208   126   211 0.96 SIS domain
SIS_2                PF13580.1    138 seq1442_BIOID40269   -            298   5.4e-07   29.2   1.4   1   1   2.2e-10   1.5e-06   27.8   0.1    20   136    47   164    39   166 0.84 SIS domain
EspG                 PF06872.6    383 seq1445_BIOID40269   -             63   4.2e-17   61.4   1.6   1   1   3.3e-21   4.5e-17   61.3   1.1     1    46    15    60    15    63 0.96 EspG protein
DUF3897              PF13036.1    180 seq1449_BIOID40269   -            213   7.9e-53  178.6   0.0   1   1     7e-57   9.5e-53  178.3   0.0     1   180    10   210    10   210 0.92 Protein of unknown function (DUF3897)
Transp_cyt_pur       PF02133.10   439 seq1451_BIOID40269   -            484  3.3e-140  467.4  42.6   1   1  2.7e-144  3.7e-140  467.2  29.5     1   439    19   457    19   457 0.99 Permease for cytosine/purines, uracil, thiamine, allantoin
tRNA-synt_2c         PF01411.14   552 seq1452_BIOID40269   -            876  1.4e-242  805.8   0.0   1   1  4.9e-246  2.3e-242  805.1   0.0     1   552     7   556     7   556 0.99 tRNA synthetases class II (A)
tRNA_SAD             PF07973.9     44 seq1452_BIOID40269   -            876   9.7e-19   66.8   0.3   1   1   1.1e-21   5.2e-18   64.5   0.1     1    44   653   696   653   696 0.99 Threonyl and Alanyl tRNA synthetase second additional domain
DHHA1                PF02272.14    68 seq1452_BIOID40269   -            876   5.3e-16   57.9   3.8   1   1   3.5e-19   1.6e-15   56.4   2.6     2    67   800   868   799   869 0.92 DHHA1 domain
YlaC                 PF10777.4    156 seq1453_BIOID40269   -            169   8.1e-76  252.7   0.3   1   1   6.7e-80   9.2e-76  252.5   0.2     1   155    14   167    14   168 0.99 sigma70 family sigma factor YlaC
T2SE                 PF00437.15   272 seq1454_BIOID40269   -            331     2e-28   98.9   0.0   1   1     2e-32   2.7e-28   98.5   0.0    94   259    97   266    53   279 0.77 Type II/IV secretion system protein
HycH                 PF07450.6    131 seq1456_BIOID40269   -            136   1.3e-57  193.4   0.1   1   1   1.1e-61   1.5e-57  193.2   0.0     1   130     3   133     3   134 0.99 Formate hydrogenlyase maturation protein HycH
WYL                  PF13280.1    172 seq1458_BIOID40269   -            226   3.1e-08   33.5   0.0   1   1   7.8e-12   5.3e-08   32.8   0.0    31    77   151   195   126   215 0.83 WYL domain
HTH_11               PF08279.7     55 seq1458_BIOID40269   -            226     7e-05   22.2   0.1   1   1   1.9e-08   0.00013   21.4   0.1     1    35    14    47    14    50 0.91 HTH domain
Glutaredoxin         PF00462.19    60 seq1460_BIOID40269   -             83   9.9e-25   86.1   0.0   1   1   1.7e-28   1.2e-24   85.9   0.0     1    60     4    63     4    63 0.99 Glutaredoxin
GST_N_3              PF13417.1     75 seq1460_BIOID40269   -             83   6.8e-09   35.7   0.0   1   1   1.1e-12   7.8e-09   35.5   0.0     2    57     7    63     6    72 0.88 Glutathione S-transferase, N-terminal domain
FCD                  PF07729.7    125 seq1461_BIOID40269   -            230   1.6e-19   70.3   1.7   1   1   3.4e-23   1.6e-19   70.3   1.2     3   124   108   226   105   227 0.94 FCD domain
GntR                 PF00392.16    64 seq1461_BIOID40269   -            230   2.2e-19   68.5   0.5   1   1   9.5e-23   4.3e-19   67.5   0.3     5    64    18    77    14    77 0.97 Bacterial regulatory proteins, gntR family
TnpB_IS66            PF05717.8    108 seq1462_BIOID40269   -            115   2.7e-42  142.4   0.0   1   1   2.2e-46   2.9e-42  142.3   0.0     2   104     7   107     6   111 0.97 IS66 Orf2 like protein
PMT                  PF02366.13   245 seq1463_BIOID40269   -            550   1.4e-54  184.9  21.1   1   1   2.1e-58   1.4e-54  184.9  14.7     3   245     5   237     3   237 0.98 Dolichyl-phosphate-mannose-protein mannosyltransferase
PMT_2                PF13231.1    159 seq1463_BIOID40269   -            550   6.8e-12   45.4  22.0   1   1     1e-15   6.8e-12   45.4  15.3     2   159    61   222    60   222 0.80 Dolichyl-phosphate-mannose-protein mannosyltransferase
UxuA                 PF03786.8    351 seq1464_BIOID40269   -            394  4.2e-163  541.7   0.2   1   1    7e-167  4.8e-163  541.6   0.1     1   350     1   388     1   389 0.99 D-mannonate dehydratase (UxuA)
AP_endonuc_2         PF01261.19   211 seq1464_BIOID40269   -            394   7.7e-09   35.0   0.0   1   1   7.8e-12   5.3e-08   32.3   0.0     3   189    18   299    16   322 0.81 Xylose isomerase-like TIM barrel
EspG                 PF06872.6    383 seq1465_BIOID40269   -            321  1.8e-162  539.9   1.2   1   1  1.5e-166    2e-162  539.7   0.8    64   383     1   320     1   320 1.00 EspG protein
HTH_18               PF12833.2     81 seq1467_BIOID40269   -            285     5e-19   68.0   0.4   1   1   1.5e-22   1.1e-18   67.0   0.2     2    80   204   281   203   282 0.95 Helix-turn-helix domain
HTH_AraC             PF00165.18    42 seq1467_BIOID40269   -            285   3.1e-14   52.1   0.1   1   1   4.8e-14   3.3e-10   39.3   0.0     9    40   247   279   241   279 0.92 Bacterial regulatory helix-turn-helix proteins, AraC family
PdxA                 PF04166.7    299 seq1468_BIOID40269   -            329  2.9e-122  407.4   0.0   1   1  2.7e-126  3.6e-122  407.1   0.0     6   299    29   322    25   322 0.99 Pyridoxal phosphate biosynthetic protein PdxA
DUF308               PF03729.8     72 seq1469_BIOID40269   -            190   3.3e-19   68.5  37.4   1   2     1e-15   1.4e-11   44.0   9.7     2    71    27    97    26    98 0.93 Short repeat of unknown function (DUF308)
DUF308               PF03729.8     72 seq1469_BIOID40269   -            190   3.3e-19   68.5  37.4   2   2   6.2e-13   8.5e-09   35.1   9.2     1    71    84   153    84   154 0.94 Short repeat of unknown function (DUF308)
DUF808               PF05661.7    295 seq1471_BIOID40269   -            305  3.1e-133  443.0  16.4   1   1  2.7e-137  3.7e-133  442.7  11.4     1   293     3   292     3   294 0.95 Protein of unknown function (DUF808)
Thiolase_N           PF00108.18   264 seq1474_BIOID40269   -            393  4.5e-110  366.6   1.8   1   1  1.3e-113  5.7e-110  366.3   1.2     1   263     1   261     1   262 0.99 Thiolase, N-terminal domain
Thiolase_C           PF02803.13   123 seq1474_BIOID40269   -            393   5.5e-53  177.4   0.3   1   1   2.5e-56   1.1e-52  176.4   0.2     2   123   270   391   269   391 0.98 Thiolase, C-terminal domain
ketoacyl-synt        PF00109.21   255 seq1474_BIOID40269   -            393   2.1e-06   27.3   2.0   1   1   6.2e-10   2.8e-06   26.8   0.3   170   209    81   120    79   136 0.87 Beta-ketoacyl synthase, N-terminal domain
SecB                 PF02556.9    149 seq1475_BIOID40269   -            155   1.6e-58  196.4   0.1   1   1   1.3e-62   1.8e-58  196.2   0.0     1   148     1   145     1   146 0.97 Preprotein translocase subunit SecB
DUF2190              PF09956.4    106 seq1476_BIOID40269   -            108   5.7e-29   99.8   7.0   1   1   4.8e-33   6.5e-29   99.7   4.8     1   106     2   107     2   107 0.94 Uncharacterized conserved protein (DUF2190)
HycI                 PF01750.13   130 seq1477_BIOID40269   -            156   2.9e-27   94.6   0.0   1   1   2.4e-31   3.3e-27   94.4   0.0     7   127    26   139    20   142 0.92 Hydrogenase maturation protease
DEDD_Tnp_IS110       PF01548.12   144 seq1479_BIOID40269   -            326   4.1e-44  149.6   0.2   1   1   2.4e-47   1.7e-43  147.6   0.1     1   144     7   151     7   151 0.99 Transposase
Transposase_20       PF02371.11    87 seq1479_BIOID40269   -            326   4.5e-27   93.8   0.4   1   1   1.2e-30   8.1e-27   93.0   0.3     2    85   196   280   195   282 0.96 Transposase IS116/IS110/IS902 family
YchF-GTPase_C        PF06071.8     84 seq1480_BIOID40269   -            363   4.7e-41  138.3   0.6   1   1   1.8e-44     8e-41  137.6   0.4     1    84   279   362   279   362 0.99 Protein of unknown function (DUF933)
MMR_HSR1             PF01926.18   114 seq1480_BIOID40269   -            363   9.2e-19   67.4   0.0   1   1     5e-22   2.3e-18   66.1   0.0     1    89     4   109     4   208 0.81 50S ribosome-binding GTPase
FeoB_N               PF02421.13   189 seq1480_BIOID40269   -            363   8.1e-09   34.8   0.0   1   1   8.5e-12   3.9e-08   32.6   0.0     2    43     4    45     3    53 0.91 Ferrous iron transport protein B
DUF329               PF03884.9     57 seq1481_BIOID40269   -             67   2.1e-26   91.1   1.5   1   1   1.7e-30   2.4e-26   90.9   1.0     2    56     8    64     3    65 0.92 Domain of unknown function (DUF329)
DDE_Tnp_IS66         PF03050.9    271 seq1482_BIOID40269   -            512  1.3e-101  339.2   0.0   1   1  3.8e-105  1.3e-101  339.2   0.0     1   271   175   462   175   462 0.98 Transposase IS66 family
DDE_Tnp_IS66_C       PF13817.1     39 seq1482_BIOID40269   -            512   1.8e-19   69.3   0.0   1   1   1.3e-22   4.5e-19   68.0   0.0     1    39   468   506   468   506 0.98 IS66 C-terminal element
HTH_Tnp_IS66         PF13005.2     59 seq1482_BIOID40269   -            512   3.9e-17   61.6   0.9   1   1   2.2e-20   7.4e-17   60.8   0.6     3    59   115   169   113   169 0.96 putative Helix-turn-helix domain of transposase IS66
LZ_Tnp_IS66          PF13007.2     78 seq1482_BIOID40269   -            512   1.1e-13   51.5   4.9   1   1   3.1e-17   1.1e-13   51.5   3.4     1    77    38   110    38   111 0.91 Transposase C of IS166 homeodomain
CSD                  PF00313.17    66 seq1483_BIOID40269   -             70   2.6e-33  113.5   0.3   1   1   4.1e-37   2.8e-33  113.3   0.2     1    65     5    69     5    70 0.98 'Cold-shock' DNA-binding domain
OB_RNB               PF08206.6     58 seq1483_BIOID40269   -             70   1.5e-05   24.2   0.3   1   1   3.5e-09   2.4e-05   23.6   0.2     7    28    15    36    11    40 0.87 Ribonuclease B OB domain
APH                  PF01636.18   239 seq1485_BIOID40269   -            265   5.1e-19   68.8   9.1   1   1   7.5e-23   5.1e-19   68.8   6.3     2   237    16   224    15   226 0.78 Phosphotransferase enzyme family
Choline_kinase       PF01633.15   211 seq1485_BIOID40269   -            265   7.3e-06   25.5   0.0   1   1   1.5e-09     1e-05   25.0   0.0   143   192   154   201   129   226 0.78 Choline/ethanolamine kinase
EAL                  PF00563.15   236 seq1487_BIOID40269   -            518   1.4e-64  217.7   0.0   1   1   2.9e-68     2e-64  217.2   0.0     2   235   275   503   274   504 0.96 EAL domain
CSS-motif            PF12792.2    208 seq1487_BIOID40269   -            518   2.1e-41  141.4   0.0   1   1   5.5e-45   3.8e-41  140.6   0.0     2   208    38   249    37   249 0.94 CSS motif domain associated with EAL
FecCD                PF01032.13   311 seq1488_BIOID40269   -            326   4.5e-85  285.0  36.3   1   1   8.2e-89   5.6e-85  284.7  25.2     1   311    22   323    22   323 0.97 FecCD transport family
ABC-3                PF00950.12   258 seq1488_BIOID40269   -            326   0.00012   21.3   8.3   1   1     4e-08   0.00027   20.1   5.8    51   199   116   261   100   321 0.86 ABC 3 transport family
Acyl_transf_1        PF00698.16   318 seq1490_BIOID40269   -            163   6.6e-08   32.1   0.0   1   1   5.9e-12     8e-08   31.8   0.0   148   278     9   140     3   156 0.94 Acyl transferase domain
ACR_tran             PF00873.14  1021 seq1491_BIOID40269   -            666  4.1e-274  911.6   9.8   1   1    1e-277  4.6e-274  911.4   6.8     1   655     1   665     1   666 0.99 AcrB/AcrD/AcrF family
MMPL                 PF03176.10   333 seq1491_BIOID40269   -            666   3.5e-09   35.6   8.9   1   1   7.8e-13   3.5e-09   35.6   6.2   138   317   333   513   307   538 0.82 MMPL family
SecD_SecF            PF02355.11   189 seq1491_BIOID40269   -            666   4.7e-05   22.5  11.9   1   1   2.1e-08   9.8e-05   21.5   8.2    24   186   331   496   311   499 0.79 Protein export membrane protein
DUF218               PF02698.12   155 seq1492_BIOID40269   -            239   3.3e-21   75.2   0.0   1   1   3.3e-25   4.6e-21   74.8   0.0     4   132    47   172    45   186 0.93 DUF218 domain
DUF4224              PF13986.1     47 seq1494_BIOID40269   -             67   4.2e-19   67.7   0.0   1   1   3.5e-23   4.8e-19   67.5   0.0     1    46     4    49     4    50 0.96 Domain of unknown function (DUF4224)
PTS_EIIC             PF02378.13   321 seq1495_BIOID40269   -            474   2.8e-39  134.7  28.5   1   1   4.1e-43   2.8e-39  134.7  19.8     2   319   119   399   118   401 0.88 Phosphotransferase system, EIIC
PTS_EIIB             PF00367.15    35 seq1495_BIOID40269   -            474   1.9e-12   46.1   0.3   1   1     5e-16   3.4e-12   45.2   0.2     4    35    13    44    11    44 0.96 phosphotransferase system, EIIB
Gifsy-2              PF13856.1     95 seq1496_BIOID40269   -             93   7.9e-27   93.1   0.0   1   1   6.3e-31   8.6e-27   92.9   0.0     1    94     1    89     1    90 0.99 ATP-binding sugar transporter from pro-phage
Gln-synt_C           PF00120.19   259 seq1499_BIOID40269   -            469  2.1e-106  354.7   0.0   1   1    4e-110  2.7e-106  354.3   0.0     2   259   103   379   102   379 0.98 Glutamine synthetase, catalytic domain
Gln-synt_N           PF03951.14    84 seq1499_BIOID40269   -            469   2.1e-31  107.1   0.1   1   1   6.2e-35   4.2e-31  106.2   0.1     1    84    14    95    14    95 0.98 Glutamine synthetase, beta-Grasp domain
MFS_1                PF07690.11   354 seq1500_BIOID40269   -            392   6.7e-44  149.9  67.9   1   2   6.7e-41   9.2e-37  126.4  27.1     2   353    21   355    20   356 0.90 Major Facilitator Superfamily
MFS_1                PF07690.11   354 seq1500_BIOID40269   -            392   6.7e-44  149.9  67.9   2   2     9e-14   1.2e-09   37.2  14.5    49   172   268   387   267   392 0.91 Major Facilitator Superfamily
Sulfatase            PF00884.18   379 seq1501_BIOID40269   -            497   2.3e-85  286.7   0.4   1   1   2.2e-89     3e-85  286.4   0.3     1   379     4   413     4   413 0.92 Sulfatase
MFS_1                PF07690.11   354 seq1504_BIOID40269   -            475   2.5e-51  174.4  57.2   1   1     2e-50   1.3e-46  158.8  33.6     2   353    17   406    16   407 0.90 Major Facilitator Superfamily
MFS_3                PF05977.8    524 seq1504_BIOID40269   -            475   6.1e-07   27.8  26.4   1   1   1.3e-08   9.2e-05   20.6   7.7    30   176    31   172    10   193 0.83 Transmembrane secretion effector
NAD_Gly3P_dh_C       PF07479.9    149 seq1505_BIOID40269   -            339     4e-54  182.2   0.6   1   1   2.8e-57   6.3e-54  181.6   0.4     2   147   184   325   183   327 0.98 NAD-dependent glycerol-3-phosphate dehydrogenase C-terminus
NAD_Gly3P_dh_N       PF01210.18   157 seq1505_BIOID40269   -            339   6.1e-51  172.1   0.0   1   1   3.8e-54   8.6e-51  171.6   0.0     2   156     8   163     7   164 0.99 NAD-dependent glycerol-3-phosphate dehydrogenase N-terminus
ApbA                 PF02558.11   151 seq1505_BIOID40269   -            339   8.9e-12   44.5   0.0   1   1   6.5e-15   1.5e-11   43.8   0.0     2   107     9   115     8   140 0.92 Ketopantoate reductase PanE/ApbA
F420_oxidored        PF03807.12    96 seq1505_BIOID40269   -            339   5.2e-07   29.8   0.0   1   1   3.1e-09   7.1e-06   26.2   0.0     3    83     9    97     7   106 0.88 NADP oxidoreductase coenzyme F420-dependent
NAD_binding_2        PF03446.10   162 seq1505_BIOID40269   -            339   2.7e-05   24.0   0.0   1   1     3e-08   6.7e-05   22.7   0.0     3   108     7   124     5   145 0.86 NAD binding domain of 6-phosphogluconate dehydrogenase
HPPK                 PF01288.15   127 seq1506_BIOID40269   -            159   1.8e-44  150.4   0.0   1   1   1.5e-48   2.1e-44  150.1   0.0     1   127     5   132     5   132 0.99 7,8-dihydro-6-hydroxymethylpterin-pyrophosphokinase (HPPK)
BON                  PF04972.12    64 seq1508_BIOID40269   -            216   2.3e-39  132.8  15.7   1   2   8.6e-23   1.2e-18   66.5   3.7     1    63    75   137    75   138 0.98 BON domain
BON                  PF04972.12    64 seq1508_BIOID40269   -            216   2.3e-39  132.8  15.7   2   2   1.5e-24   2.1e-20   72.1   1.8     1    62   154   215   154   216 0.97 BON domain
GMC_oxred_N          PF00732.14   298 seq1510_BIOID40269   -            577  5.4e-108  360.5   0.0   1   1  2.6e-111  8.8e-108  359.8   0.0     1   297    18   315    18   316 0.99 GMC oxidoreductase
GMC_oxred_C          PF05199.8    145 seq1510_BIOID40269   -            577   2.6e-44  150.8   0.0   1   1   1.2e-47   4.3e-44  150.1   0.0     3   145   408   542   406   542 0.97 GMC oxidoreductase
Acid_phosphat_B      PF03767.9    230 seq1513_BIOID40269   -            237   3.8e-50  170.2   0.0   1   1   3.2e-54   4.3e-50  170.0   0.0     2   229    11   220    10   221 0.96 HAD superfamily, subfamily IIIB (Acid phosphatase)
CreD                 PF06123.7    430 seq1514_BIOID40269   -            450  2.5e-157  523.7   0.0   1   1  2.1e-161  2.8e-157  523.5   0.0     2   430     5   428     4   428 0.99 Inner membrane protein CreD
DUF1158              PF06643.6     82 seq1515_BIOID40269   -             82   1.7e-48  162.7   9.5   1   1   1.3e-52   1.8e-48  162.6   6.6     1    82     1    82     1    82 0.99 Protein of unknown function (DUF1158)
DiS_P_DiS            PF06750.8     92 seq1517_BIOID40269   -            249   3.6e-27   93.8   1.5   1   1   1.3e-30   8.7e-27   92.6   1.0     2    90    13   105    12   107 0.95 Bacterial Peptidase A24 N-terminal domain
Peptidase_A24        PF01478.13   106 seq1517_BIOID40269   -            249     2e-17   63.1  10.6   1   1   2.9e-21     2e-17   63.1   7.3     2   106   117   222   116   222 0.83 Type IV leader peptidase family
DDE_Tnp_IS1          PF03400.8    131 seq1518_BIOID40269   -             97     2e-30  105.4   0.2   1   1   1.8e-34   2.5e-30  105.1   0.1     1    61    37    97    37    97 0.98 IS1 transposase
Minor_tail_Z         PF06763.6    189 seq1519_BIOID40269   -            209     6e-88  293.3  10.3   1   1     5e-92   6.8e-88  293.1   7.1     1   189     5   208     5   208 0.99 Prophage minor tail protein Z (GPZ)
GnsAB                PF08178.6     54 seq1526_BIOID40269   -             57   6.1e-33  112.1   4.2   1   1     5e-37   6.8e-33  111.9   2.9     1    54     1    54     1    54 1.00 GnsA/GnsB family
RNB                  PF00773.14   325 seq1528_BIOID40269   -            644   3.6e-82  276.1   0.0   1   1     1e-85   4.5e-82  275.8   0.0     1   324   189   516   189   517 0.95 RNB domain
OB_RNB               PF08206.6     58 seq1528_BIOID40269   -            644   4.3e-19   67.6   0.0   1   1   2.6e-22   1.2e-18   66.2   0.0     1    57    24    80    24    81 0.95 Ribonuclease B OB domain
S1                   PF00575.18    74 seq1528_BIOID40269   -            644   2.2e-12   46.7   1.0   1   1   5.6e-13   2.6e-09   36.9   0.2     4    69   560   638   557   640 0.78 S1 RNA binding domain
4HBT                 PF03061.17    79 seq1529_BIOID40269   -            140   5.8e-22   77.4   0.2   1   1   7.2e-26   9.8e-22   76.7   0.0     3    79    50   123    48   123 0.96 Thioesterase superfamily
TraT                 PF05818.7    215 seq1530_BIOID40269   -            243     9e-90  299.6   7.1   1   1   7.7e-94   1.1e-89  299.4   5.0     1   215    32   243    32   243 0.99 Enterobacterial TraT complement resistance protein
cNMP_binding         PF00027.24    91 seq1534_BIOID40269   -            210   8.9e-24   83.0   0.0   1   1     4e-27   1.4e-23   82.4   0.0     3    90    23   111    21   112 0.97 Cyclic nucleotide-binding domain
Crp                  PF00325.15    32 seq1534_BIOID40269   -            210   2.1e-15   55.7   0.4   1   1   1.1e-18   3.9e-15   54.8   0.3     1    32   166   197   166   197 0.98 Bacterial regulatory proteins, crp family
HTH_Crp_2            PF13545.1     76 seq1534_BIOID40269   -            210   2.2e-11   43.2   0.1   1   1   1.5e-14     5e-11   42.1   0.1     1    67   142   206   142   207 0.94 Crp-like helix-turn-helix domain
RrnaAD               PF00398.15   262 seq1535_BIOID40269   -            273   1.9e-77  259.7   0.0   1   1   1.5e-81   2.1e-77  259.5   0.0     3   261    10   265     8   266 0.98 Ribosomal RNA adenine dimethylase
HTH_Tnp_1            PF01527.15    76 seq1536_BIOID40269   -             99   7.6e-09   35.2   2.9   1   1   7.1e-13   9.7e-09   34.9   2.0     3    76    11    79     9    79 0.90 Transposase
McrBC                PF10117.4    321 seq1537_BIOID40269   -            436   2.9e-97  325.3   2.2   1   1  2.5e-101   3.4e-97  325.1   1.5     1   321    65   386    65   386 0.97 McrBC 5-methylcytosine restriction system component
DUF2158              PF09926.4     53 seq1538_BIOID40269   -             60   8.5e-19   66.6   0.4   1   1   7.3e-23     1e-18   66.3   0.3     1    53     3    49     3    49 0.98 Uncharacterized small protein (DUF2158)
DUF419               PF04237.8     92 seq1539_BIOID40269   -            122   1.7e-26   92.2   0.0   1   1   1.5e-30   2.1e-26   92.0   0.0     1    92    14   107    14   107 0.97 Protein of unknown function (DUF419)
DDE_Tnp_IS1          PF03400.8    131 seq1540_BIOID40269   -             69   1.6e-36  125.1   0.8   1   1   1.3e-40   1.8e-36  125.0   0.6    63   131     1    69     1    69 0.99 IS1 transposase
SdiA-regulated       PF06977.6    249 seq1541_BIOID40269   -            246   6.9e-73  244.5   0.2   1   1   1.2e-76   7.9e-73  244.3   0.1     7   248     6   242     2   243 0.96 SdiA-regulated
VacJ                 PF04333.8    200 seq1546_BIOID40269   -            251     2e-82  275.4   0.0   1   1   1.7e-86   2.3e-82  275.2   0.0     2   199    25   225    24   226 0.98 VacJ like lipoprotein
Glyco_hydro_3        PF00933.16   299 seq1548_BIOID40269   -            341   4.2e-72  242.5   0.0   1   1   3.9e-76   5.3e-72  242.2   0.0     3   294     7   319     5   320 0.94 Glycosyl hydrolase family 3 N terminal domain
DUF2542              PF10808.3     79 seq1549_BIOID40269   -             79     5e-46  154.7   5.7   1   1     4e-50   5.5e-46  154.6   3.9     1    79     1    79     1    79 1.00 Protein of unknown function (DUF2542)
Cytochrom_C_asm      PF01578.15   214 seq1550_BIOID40269   -            288   5.7e-45  153.3  17.3   1   1   4.2e-49   5.7e-45  153.3  12.0     5   212    62   286    58   288 0.97 Cytochrome C assembly protein
Rib_5-P_isom_A       PF06026.9    173 seq1552_BIOID40269   -            231   2.7e-63  212.2   0.5   1   1   2.6e-67   3.5e-63  211.9   0.3     3   173    61   227    59   227 0.98 Ribose 5-phosphate isomerase A (phosphoriboisomerase A)
Amidohydro_4         PF13147.1    304 seq1554_BIOID40269   -            453   4.4e-30  105.5   0.2   1   1   3.5e-33   1.2e-29  104.1   0.2     1   304    45   389    45   389 0.86 Amidohydrolase
Amidohydro_1         PF01979.15   333 seq1554_BIOID40269   -            453   3.1e-19   69.6   0.0   1   1   2.1e-21   7.1e-18   65.2   0.0     1   332    50   391    50   392 0.67 Amidohydrolase family
Amidohydro_5         PF13594.1     68 seq1554_BIOID40269   -            453   4.2e-17   61.6   0.9   1   1   2.9e-20   9.8e-17   60.4   0.6     1    68    23    88    23    88 0.84 Amidohydrolase
DUF905               PF06006.7     71 seq1560_BIOID40269   -             77   2.2e-40  135.7   0.0   1   1   1.8e-44   2.5e-40  135.5   0.0     2    71     7    76     6    76 0.98 Bacterial protein of unknown function (DUF905)
rve                  PF00665.21   120 seq1561_BIOID40269   -            288   8.9e-30  103.1   0.0   1   1   6.7e-33   1.8e-29  102.1   0.0     3   119   126   240   124   241 0.96 Integrase core domain
rve_2                PF13333.1     52 seq1561_BIOID40269   -            288   3.8e-20   71.5   1.6   1   1     4e-22   1.1e-18   66.9   0.1     1    52   231   287   231   287 0.98 Integrase core domain
rve_3                PF13683.1     67 seq1561_BIOID40269   -            288   1.9e-15   55.9   0.0   1   1   1.4e-18   3.8e-15   55.0   0.0     4    67   215   279   212   279 0.96 Integrase core domain
HTH_21               PF13276.1     60 seq1561_BIOID40269   -            288     2e-10   40.4   0.1   1   1   3.2e-13   8.8e-10   38.3   0.0     4    59    47   101    44   102 0.90 HTH-like domain
DDE_Tnp_IS240        PF13610.1    140 seq1561_BIOID40269   -            288   3.6e-10   39.8   0.0   1   1   2.3e-13   6.3e-10   39.0   0.0     2   129   130   260   129   272 0.88 DDE domain
T2SE                 PF00437.15   272 seq1562_BIOID40269   -            326   2.4e-41  141.3   0.1   1   1   3.8e-45   5.3e-41  140.2   0.1    74   265    73   260    14   266 0.83 Type II/IV secretion system protein
GerE                 PF00196.14    58 seq1565_BIOID40269   -            186   8.2e-06   24.9   0.9   1   1   1.3e-09   1.8e-05   23.8   0.6     8    55   131   178   126   180 0.89 Bacterial regulatory proteins, luxR family
Cons_hypoth95        PF03602.10   183 seq1566_BIOID40269   -            198   5.4e-61  205.0   0.0   1   1   8.9e-65   6.1e-61  204.8   0.0     1   183    12   188    12   188 0.95 Conserved hypothetical protein 95
MTS                  PF05175.9    170 seq1566_BIOID40269   -            198   7.7e-05   22.0   0.0   1   1   1.6e-08   0.00011   21.5   0.0    26   113    46   136    34   145 0.82 Methyltransferase small domain
DUF1328              PF07043.8     39 seq1567_BIOID40269   -             59   1.6e-12   47.0  24.5   1   1   1.4e-16   1.9e-12   46.8  17.0     1    39    12    50    12    50 0.99 Protein of unknown function (DUF1328)
GGDEF                PF00990.16   161 seq1569_BIOID40269   -            564   6.7e-47  158.9   0.0   1   1   8.5e-51   1.2e-46  158.1   0.0     1   161   398   557   398   557 0.97 GGDEF domain
Phage_tail_U         PF06141.6    133 seq1571_BIOID40269   -            132   2.3e-63  211.9   0.2   1   1   1.9e-67   2.6e-63  211.8   0.2     1   133     1   132     1   132 0.99 Phage minor tail protein U
DNA_ligase_aden      PF01653.13   315 seq1573_BIOID40269   -            560   3.7e-81  272.3   0.0   1   1     7e-85   4.8e-81  272.0   0.0     2   314    29   307    28   308 0.98 NAD-dependent DNA ligase adenylation domain
DNA_ligase_OB        PF03120.11    82 seq1573_BIOID40269   -            560   1.2e-26   92.0   0.2   1   1   3.4e-30   2.3e-26   91.1   0.2     2    80   311   391   310   393 0.95 NAD-dependent DNA ligase OB-fold domain
GSHPx                PF00255.14   108 seq1574_BIOID40269   -            183   3.3e-46  154.9   0.0   1   1   3.1e-50   4.2e-46  154.6   0.0     3   107     7   111     5   112 0.97 Glutathione peroxidase
DUF497               PF04365.8     80 seq1576_BIOID40269   -             98   8.4e-27   92.7   0.7   1   1   7.1e-31   9.7e-27   92.6   0.5     1    80    10    92    10    92 0.96 Protein of unknown function (DUF497)
Fimbrial             PF00419.15   145 seq1577_BIOID40269   -            194   8.1e-15   55.1   9.8   1   1   7.4e-19     1e-14   54.8   6.8     2   145    31   194    30   194 0.80 Fimbrial protein
SLT                  PF01464.15   121 seq1578_BIOID40269   -            148   2.1e-25   88.4   0.0   1   1   1.8e-29   2.5e-25   88.2   0.0     2   117    13   134    12   138 0.95 Transglycosylase SLT domain
EamA                 PF00892.15   126 seq1579_BIOID40269   -            111   3.2e-10   40.0   8.9   1   1   8.4e-14   3.8e-10   39.7   6.2    24   124     3   107     1   109 0.84 EamA-like transporter family
Multi_Drug_Res       PF00893.14    93 seq1579_BIOID40269   -            111   3.4e-08   33.7   4.9   1   1     1e-11   4.6e-08   33.2   3.4     1    93     1   100     1   100 0.87 Small Multidrug Resistance protein
EAL                  PF00563.15   236 seq1580_BIOID40269   -            644   1.2e-54  185.1   1.1   1   1     2e-57     9e-54  182.3   0.0     3   236   397   630   395   630 0.91 EAL domain
HAMP                 PF00672.20    70 seq1580_BIOID40269   -            644   1.9e-11   43.8   0.3   1   1   1.2e-14   5.5e-11   42.3   0.2     3    69   144   214   142   215 0.84 HAMP domain
GGDEF                PF00990.16   161 seq1580_BIOID40269   -            644   1.8e-11   43.8   0.0   1   1     2e-14     9e-11   41.5   0.0     6   161   229   376   224   376 0.94 GGDEF domain
Nitroreductase       PF00881.19   165 seq1581_BIOID40269   -            217   3.1e-30  105.0   0.0   1   1   2.6e-34   3.6e-30  104.8   0.0     2   165     8   193     7   193 0.97 Nitroreductase family
UPF0047              PF01894.12   118 seq1582_BIOID40269   -            138   4.5e-39  132.8   0.0   1   1   3.7e-43   5.1e-39  132.6   0.0     1   117    17   135    17   136 0.97 Uncharacterised protein family UPF0047
CedA                 PF10729.4     80 seq1584_BIOID40269   -             87   3.9e-54  180.0   0.5   1   1   3.3e-58   4.5e-54  179.8   0.3     1    80     8    87     8    87 0.99 Cell division activator CedA
KduI                 PF04962.7    262 seq1586_BIOID40269   -            278   4.2e-42  143.9   0.3   1   1   3.7e-46   5.1e-42  143.6   0.2     9   261    32   273    24   274 0.89 KduI/IolB family
GGDEF                PF00990.16   161 seq1588_BIOID40269   -            430   1.3e-45  154.7   0.0   1   1   4.8e-49   2.2e-45  154.0   0.0     1   161   273   426   273   426 0.96 GGDEF domain
PAS_4                PF08448.5    110 seq1588_BIOID40269   -            430   6.2e-09   35.7   0.0   1   1   6.9e-12   3.2e-08   33.4   0.0     6   110   162   264   156   264 0.89 PAS fold
PAS_8                PF13188.1     64 seq1588_BIOID40269   -            430   5.8e-07   29.0   0.0   1   2   5.9e-05      0.27   11.0   0.0     5    34    27    58    24    99 0.73 PAS domain
PAS_8                PF13188.1     64 seq1588_BIOID40269   -            430   5.8e-07   29.0   0.0   2   2   3.7e-06     0.017   14.8   0.0     9    37   157   191   150   217 0.74 PAS domain
Phage_integrase      PF00589.17   173 seq1590_BIOID40269   -            281   1.3e-11   44.3   0.0   1   1   3.8e-15   2.6e-11   43.3   0.0     2   169   105   260   104   264 0.84 Phage integrase family
Phage_integr_N2      PF13495.1     85 seq1590_BIOID40269   -            281   3.8e-07   30.2   0.1   1   1   8.7e-11   5.9e-07   29.6   0.1     2    83     7    85     6    87 0.91 Phage integrase, N-terminal SAM-like domain
Mob_synth_C          PF06463.8    128 seq1591_BIOID40269   -            329   6.4e-36  122.7   0.0   1   1   3.1e-39   1.1e-35  122.0   0.0     1   127   186   312   186   313 0.98 Molybdenum Cofactor Synthesis C
Radical_SAM          PF04055.16   166 seq1591_BIOID40269   -            329   5.8e-27   94.7   0.0   1   1   2.3e-30   7.9e-27   94.3   0.0     2   166    19   181    18   181 0.97 Radical SAM superfamily
Fer4_12              PF13353.1    139 seq1591_BIOID40269   -            329   1.4e-07   31.6   0.0   1   1   7.6e-11   2.6e-07   30.7   0.0    15   116    24   125    13   131 0.84 4Fe-4S single cluster domain
Fer4_14              PF13394.1    117 seq1591_BIOID40269   -            329   5.1e-07   29.6   0.0   1   1   5.1e-10   1.7e-06   27.9   0.0     6    90    22   104    15   125 0.70 4Fe-4S single cluster domain
DUF932               PF06067.6    239 seq1592_BIOID40269   -            272   4.2e-62  209.4   0.0   1   1   3.5e-66   4.8e-62  209.2   0.0     2   239    37   261    36   261 0.99 Domain of unknown function (DUF932)
FUSC-like            PF12805.2    284 seq1594_BIOID40269   -            696     3e-72  242.8   3.3   1   1   8.7e-76     3e-72  242.8   2.3     2   280    63   335    62   340 0.95 FUSC-like inner membrane protein yccS
FUSC_2               PF13515.1    128 seq1594_BIOID40269   -            696   8.6e-20   70.8  11.0   1   1   2.5e-23   8.6e-20   70.8   7.6     2   126   377   498   375   500 0.90 Fusaric acid resistance protein-like
FUSC                 PF04632.7    650 seq1594_BIOID40269   -            696   5.1e-08   31.7   4.2   1   1   1.5e-11   5.1e-08   31.7   2.9     7   280   369   659   363   690 0.80 Fusaric acid resistance protein family
ALMT                 PF11744.3    406 seq1594_BIOID40269   -            696   1.5e-05   23.7   1.9   1   1   1.7e-08   5.7e-05   21.8   1.0    41   193   389   528   373   594 0.80 Aluminium activated malate transporter
Patatin              PF01734.17   204 seq1595_BIOID40269   -            357     9e-22   77.8   0.3   1   1   5.6e-25   7.6e-21   74.8   0.2     1   203    27   195    27   196 0.89 Patatin-like phospholipase
SATase_N             PF06426.9    105 seq1596_BIOID40269   -            273   3.4e-40  136.4   0.2   1   1   7.3e-44     5e-40  135.8   0.1     1   105     9   113     9   113 1.00 Serine acetyltransferase, N-terminal
Hexapep              PF00132.19    36 seq1596_BIOID40269   -            273   2.5e-11   42.4   7.5   1   1   1.3e-13   9.1e-10   37.4   0.7     1    34   193   226   193   228 0.96 Bacterial transferase hexapeptide (six repeats)
Pyr_redox_2          PF07992.9    200 seq1597_BIOID40269   -            412   4.9e-16   59.0   0.1   1   1   6.1e-18     7e-15   55.3   0.1     1   198   126   384   126   386 0.81 Pyridine nucleotide-disulphide oxidoreductase
Pyr_redox            PF00070.22    80 seq1597_BIOID40269   -            412     8e-14   51.6   0.9   1   1     3e-10   3.5e-07   30.4   0.0     2    76   256   328   255   332 0.77 Pyridine nucleotide-disulphide oxidoreductase
NAD_binding_8        PF13450.1     68 seq1597_BIOID40269   -            412   3.5e-09   36.4   0.0   1   1   7.6e-12   8.6e-09   35.1   0.0     1    37   129   165   129   185 0.91 NAD(P)-binding Rossmann-like domain
HI0933_like          PF03486.9    409 seq1597_BIOID40269   -            412   1.7e-06   26.6   0.4   1   1   1.2e-08   1.4e-05   23.6   0.0     2    36   126   160   125   164 0.94 HI0933-like protein
FAD_binding_3        PF01494.14   356 seq1597_BIOID40269   -            412   2.2e-05   23.5   0.3   1   1     1e-07   0.00012   21.2   0.0     3    34   126   157   125   170 0.93 FAD binding domain
Thi4                 PF01946.12   230 seq1597_BIOID40269   -            412     5e-05   22.4   0.1   1   1     1e-07   0.00012   21.1   0.0    20    59   127   166   121   213 0.89 Thi4 family
DUF4415              PF14384.1     62 seq1599_BIOID40269   -            100     4e-18   65.1   0.1   1   1   4.3e-22   5.8e-18   64.6   0.1     1    62    37    93    37    93 0.96 Domain of unknown function (DUF4415)
FHIPEP               PF00771.15   658 seq1601_BIOID40269   -            579  8.6e-195  648.7   0.2   1   1  7.3e-199    1e-194  648.5   0.1   100   657     9   571     7   572 0.96 FHIPEP family
Big_2                PF02368.13    79 seq1603_BIOID40269   -            248   1.1e-12   47.4   8.1   1   1   8.4e-17   1.1e-12   47.4   5.6     1    74   160   235   160   240 0.93 Bacterial Ig-like domain (group 2)
DUF525               PF04379.9     90 seq1605_BIOID40269   -            125   1.1e-35  121.3   0.1   1   1     1e-39   1.4e-35  121.0   0.1     2    89    17   104    16   105 0.98 Protein of unknown function (DUF525)
DUF3521              PF12035.3     35 seq1607_BIOID40269   -             57   3.6e-19   68.1   1.8   1   1   3.4e-23   4.6e-19   67.8   1.3     1    35     1    35     1    35 0.99 Protein of unknown function (DUF3521)
DUF2170              PF09938.4    140 seq1610_BIOID40269   -            133   1.5e-42  144.1   1.5   1   1   1.2e-46   1.7e-42  143.9   1.0     3   139     2   132     1   133 0.96 Uncharacterized protein conserved in bacteria (DUF2170)
Beta-lactamase       PF00144.19   330 seq1611_BIOID40269   -            433     9e-72  241.7   1.0   1   1   7.7e-76     1e-71  241.5   0.7     1   328    43   412    43   414 0.94 Beta-lactamase
Elong-fact-P_C       PF09285.6     56 seq1612_BIOID40269   -            253     2e-21   74.9   0.0   1   1     1e-24   4.6e-21   73.8   0.0     1    56   196   251   196   251 0.99 Elongation factor P, C-terminal
EFP                  PF01132.15    55 seq1612_BIOID40269   -            253   4.2e-14   51.8   2.2   1   1   1.7e-17   7.7e-14   50.9   1.5     1    54   132   187   132   188 0.91 Elongation factor P (EF-P) OB domain
EFP_N                PF08207.7     58 seq1612_BIOID40269   -            253   3.3e-13   49.1   0.3   1   1   1.8e-16   8.2e-13   47.9   0.1     2    57    67   124    66   125 0.88 Elongation factor P (EF-P) KOW-like domain
DUF419               PF04237.8     92 seq1613_BIOID40269   -            118   1.2e-22   79.9   0.1   1   1   1.1e-26   1.5e-22   79.6   0.0     1    91    10   102    10   103 0.98 Protein of unknown function (DUF419)
DUF1145              PF06611.7     61 seq1615_BIOID40269   -             89   1.1e-25   88.8   6.8   1   1   8.1e-30   1.1e-25   88.8   4.7     1    60     1    60     1    61 0.97 Protein of unknown function (DUF1145)
ABC_tran             PF00005.22   118 seq1617_BIOID40269   -            249   2.3e-12   47.2   0.0   1   1   5.6e-16   3.8e-12   46.4   0.0     1   118    40   162    40   162 0.91 ABC transporter
DUF1375              PF07119.7     76 seq1619_BIOID40269   -             75   8.9e-21   73.3   0.2   1   1   9.2e-25   1.3e-20   72.9   0.1     6    75     8    69     3    70 0.91 Protein of unknown function (DUF1375)
DUF21                PF01595.15   183 seq1622_BIOID40269   -            420   3.5e-55  186.0   4.7   1   1   1.1e-58   4.9e-55  185.5   3.3     3   175     2   175     1   180 0.98 Domain of unknown function DUF21
CorC_HlyC            PF03471.12    81 seq1622_BIOID40269   -            420   2.9e-20   71.7   0.2   1   1     2e-23   9.2e-20   70.1   0.1     2    79   335   410   334   412 0.95 Transporter associated domain
CBS                  PF00571.23    57 seq1622_BIOID40269   -            420   9.6e-06   25.0   0.2   1   1   8.6e-08   0.00039   19.9   0.0     8    56   270   318   249   319 0.87 CBS domain
HATPase_c            PF02518.21   111 seq1623_BIOID40269   -            349   7.9e-20   70.5   0.0   1   1   3.2e-23   1.5e-19   69.6   0.0     2   109   234   346   233   348 0.91 Histidine kinase-, DNA gyrase B-, and HSP90-like ATPase
HisKA                PF00512.20    68 seq1623_BIOID40269   -            349   4.1e-13   49.0   3.7   1   1     1e-16   4.6e-13   48.8   0.1     3    60   131   186   129   189 0.97 His Kinase A (phospho-acceptor) domain
PAS                  PF00989.19   113 seq1623_BIOID40269   -            349   7.3e-08   32.0   0.0   1   1   5.4e-11   2.4e-07   30.3   0.0     5    96    11    99    10   108 0.91 PAS fold
LysR_substrate       PF03466.15   209 seq1627_BIOID40269   -            304   1.1e-43  148.6   0.0   1   1   2.4e-47   1.7e-43  148.0   0.0     2   208    89   293    88   294 0.93 LysR substrate binding domain
HTH_1                PF00126.22    60 seq1627_BIOID40269   -            304   2.3e-21   75.1   1.2   1   1   1.3e-24   8.6e-21   73.3   0.8     3    60     7    64     5    64 0.97 Bacterial regulatory helix-turn-helix protein, lysR family
2-Hacid_dh_C         PF02826.14   178 seq1628_BIOID40269   -            410   1.5e-50  170.7   0.0   1   1   8.2e-54   2.8e-50  169.8   0.0     2   178   118   294   117   294 0.93 D-isomer specific 2-hydroxyacid dehydrogenase, NAD binding domain
2-Hacid_dh           PF00389.25   133 seq1628_BIOID40269   -            410   7.1e-38  128.9   0.0   1   1   3.3e-41   1.1e-37  128.3   0.0     2   133    14   326    13   326 0.99 D-isomer specific 2-hydroxyacid dehydrogenase, catalytic domain
ACT                  PF01842.20    66 seq1628_BIOID40269   -            410   1.7e-10   40.0   0.1   1   1   2.1e-13   7.2e-10   38.0   0.0     7    66   344   402   339   402 0.95 ACT domain
NAD_binding_2        PF03446.10   162 seq1628_BIOID40269   -            410   2.2e-06   27.5   0.7   1   1   7.7e-09   2.6e-05   24.0   0.0     2   112   152   258   151   265 0.92 NAD binding domain of 6-phosphogluconate dehydrogenase
Pertactin            PF03212.9    121 seq1629_BIOID40269   -            955   2.6e-39  133.5   3.4   1   1   3.8e-43   2.6e-39  133.5   2.4     1   120   494   615   494   616 0.98 Pertactin
Autotransporter      PF03797.14   265 seq1629_BIOID40269   -            955     4e-35  121.3  22.8   1   1   5.8e-39     4e-35  121.3  15.8     2   262   689   939   688   942 0.95 Autotransporter beta-domain
Pili_assembly_N      PF00345.15   122 seq1631_BIOID40269   -            246   8.7e-44  148.1   0.0   1   1   3.4e-47   2.4e-43  146.7   0.0     2   122    27   152    26   152 0.93 Gram-negative pili assembly chaperone, N-terminal domain
Pili_assembly_C      PF02753.12    68 seq1631_BIOID40269   -            246   3.2e-19   68.4   0.1   1   1   8.8e-23     6e-19   67.5   0.1     1    66   175   242   175   244 0.96 Gram-negative pili assembly chaperone, C-terminal domain
UPF0227              PF05728.7    187 seq1633_BIOID40269   -            180   4.7e-72  241.5   0.0   1   1   3.9e-76   5.3e-72  241.3   0.0     1   186     1   177     1   178 0.99 Uncharacterised protein family (UPF0227)
HlyD                 PF00529.15   306 seq1636_BIOID40269   -            385   2.4e-73  247.0  15.9   1   1   9.5e-77   3.2e-73  246.5  11.0     1   306    60   357    60   357 0.98 HlyD family secretion protein
HlyD_2               PF12700.2    328 seq1636_BIOID40269   -            385   2.6e-21   75.9   2.4   1   1   1.1e-24   3.7e-21   75.5   1.7    11   328    50   357    40   357 0.86 HlyD family secretion protein
HlyD_3               PF13437.1    105 seq1636_BIOID40269   -            385   3.8e-09   36.7   5.4   1   1   6.4e-11   2.2e-07   31.0   0.7     2   105   172   286   171   286 0.85 HlyD family secretion protein
Biotin_lipoyl_2      PF13533.1     50 seq1636_BIOID40269   -            385   3.5e-08   32.8   0.1   1   1     1e-11   3.5e-08   32.8   0.1     1    47    60   106    60   109 0.94 Biotin-lipoyl like
MS_channel           PF00924.13   206 seq1637_BIOID40269   -            415   4.4e-74  248.1   0.3   1   1     7e-76   9.6e-72  240.5   0.2     1   205   142   396   142   397 0.99 Mechanosensitive ion channel
PspA_IM30            PF04012.7    221 seq1638_BIOID40269   -            232   4.3e-57  192.8  28.8   1   1   3.5e-61   4.8e-57  192.7  20.0     1   221     2   232     2   232 0.97 PspA/IM30 family
DUF218               PF02698.12   155 seq1639_BIOID40269   -            266   3.1e-24   85.1   0.0   1   1   3.3e-28   4.6e-24   84.5   0.0     1   137    36   183    36   208 0.92 DUF218 domain
Toxin_15             PF07906.8    284 seq1640_BIOID40269   -            406   4.1e-98  328.2   1.2   1   1  4.7e-102   6.4e-98  327.5   0.8     7   284   116   379   106   379 0.96 ShET2 enterotoxin, N-terminal region
2-Hacid_dh_C         PF02826.14   178 seq1642_BIOID40269   -            312   4.4e-45  152.8   0.0   1   1   8.3e-49   5.7e-45  152.5   0.0     2   178   105   277   104   277 0.95 D-isomer specific 2-hydroxyacid dehydrogenase, NAD binding domain
NAD_binding_2        PF03446.10   162 seq1642_BIOID40269   -            312   1.5e-06   28.0   0.0   1   1   5.1e-10   3.5e-06   26.9   0.0     3    91   138   224   136   242 0.92 NAD binding domain of 6-phosphogluconate dehydrogenase
Glyco_hydro_4C       PF11975.3    232 seq1643_BIOID40269   -            451   2.6e-86  289.0   0.0   1   1   5.2e-90   3.5e-86  288.6   0.0     2   232   193   421   192   421 0.99 Family 4 glycosyl hydrolase C-terminal domain
Glyco_hydro_4        PF02056.11   183 seq1643_BIOID40269   -            451   5.9e-80  266.7   0.1   1   1   1.2e-83     8e-80  266.3   0.1     1   182     6   188     6   189 0.99 Family 4 glycosyl hydrolase
adh_short            PF00106.20   167 seq1646_BIOID40269   -            253     2e-27   96.0   0.1   1   1     6e-31   2.7e-27   95.5   0.1     1   166    11   176    11   177 0.93 short chain dehydrogenase
adh_short_C2         PF13561.1    243 seq1646_BIOID40269   -            253     3e-20   72.9   0.0   1   1   8.9e-24   4.1e-20   72.5   0.0     5   241    19   249    17   250 0.91 Enoyl-(Acyl carrier protein) reductase
KR                   PF08659.5    181 seq1646_BIOID40269   -            253     1e-05   25.1   0.1   1   1   3.6e-09   1.7e-05   24.4   0.1     3   125    13   129    12   193 0.83 KR domain
ACR_tran             PF00873.14  1021 seq1648_BIOID40269   -            357  8.1e-152  506.7   0.1   1   1    2e-155  9.1e-152  506.6   0.1   671  1021     1   347     1   347 0.99 AcrB/AcrD/AcrF family
MMPL                 PF03176.10   333 seq1648_BIOID40269   -            357   2.4e-06   26.3   5.8   1   1   7.6e-10   3.5e-06   25.8   4.0   144   311   190   355   175   357 0.85 MMPL family
SecD_SecF            PF02355.11   189 seq1648_BIOID40269   -            357   1.9e-05   23.8   1.3   1   1   5.7e-09   2.6e-05   23.3   0.9    37   178   195   338   183   349 0.80 Protein export membrane protein
CsrA                 PF02599.11    54 seq1657_BIOID40269   -             61   5.4e-28   96.3   1.7   1   1   4.4e-32     6e-28   96.2   1.2     1    54     1    54     1    54 0.99 Global regulator protein family
Phage_lambd_GpG      PF06894.6    127 seq1658_BIOID40269   -            143   5.5e-57  190.7   0.4   1   1   4.7e-61   6.4e-57  190.5   0.3     1   127     1   127     1   127 0.98 Bacteriophage lambda minor tail protein (GpG)
Wzz                  PF02706.10   152 seq1661_BIOID40269   -            106   8.7e-05   22.2   0.3   1   1   6.7e-09   9.1e-05   22.1   0.2     2    42     8    48     7    93 0.85 Chain length determinant protein
DUF202               PF02656.10    73 seq1663_BIOID40269   -            115   3.3e-16   59.1   8.8   1   1   2.4e-20   3.3e-16   59.1   1.0     1    72    13    79    13    80 0.94 Domain of unknown function (DUF202)
Xan_ur_permease      PF00860.15   389 seq1664_BIOID40269   -            433   6.3e-98  327.6  32.7   1   1  5.5e-102   7.5e-98  327.4  22.7     2   387     9   394     8   396 0.97 Permease family
MoCF_biosynth        PF00994.19   144 seq1665_BIOID40269   -            170   5.6e-31  106.7   0.0   1   1   5.1e-35     7e-31  106.4   0.0     1   143    14   156    12   157 0.92 Probable molybdopterin binding domain
DNA_binding_1        PF01035.15    85 seq1666_BIOID40269   -            129     3e-29  100.4   0.0   1   1   2.9e-33     4e-29  100.0   0.0     2    84    32   114    31   115 0.97 6-O-methylguanine DNA methyltransferase, DNA binding domain
MtfA                 PF06167.7    253 seq1669_BIOID40269   -            278     6e-75  251.7   0.1   1   1   5.3e-79   7.2e-75  251.5   0.1    11   253    18   256     9   256 0.95 Phosphoenolpyruvate:glucose-phosphotransferase regulator
Response_reg         PF00072.19   112 seq1672_BIOID40269   -            232   5.1e-29  100.4   0.4   1   1   1.2e-32     8e-29   99.8   0.3     1   112     4   112     4   112 0.98 Response regulator receiver domain
Trans_reg_C          PF00486.23    77 seq1672_BIOID40269   -            232   1.4e-21   76.0   0.0   1   1   5.1e-25   3.5e-21   74.7   0.0     1    77   152   228   152   228 0.95 Transcriptional regulatory protein, C terminal
YhhN                 PF07947.9    185 seq1673_BIOID40269   -            208   2.2e-39  134.6  23.2   1   1     2e-43   2.7e-39  134.3  16.1     1   185    25   206    25   206 0.99 YhhN-like protein
TatD_DNase           PF01026.16   255 seq1674_BIOID40269   -            260   1.5e-67  227.4   0.0   1   1   1.2e-71   1.7e-67  227.2   0.0     1   255     6   257     6   257 0.98 TatD related DNase
Nitroreductase       PF00881.19   165 seq1675_BIOID40269   -            183   1.9e-25   89.5   0.1   1   1   1.5e-29   2.1e-25   89.3   0.0     2   164     8   161     7   162 0.94 Nitroreductase family
NLPC_P60             PF00877.14   105 seq1676_BIOID40269   -            154   2.6e-31  107.4   0.1   1   1   2.3e-35   3.1e-31  107.1   0.1     1   105    47   153    47   153 0.98 NlpC/P60 family
Transgly             PF00912.17   178 seq1678_BIOID40269   -            858   1.4e-67  226.3   0.0   1   1   4.3e-71   2.9e-67  225.2   0.0     1   177    62   237    62   238 0.98 Transglycosylase
Transpeptidase       PF00905.17   304 seq1678_BIOID40269   -            858   2.9e-28   98.6   3.2   1   1   1.5e-29     1e-25   90.3   0.0     2   204   436   617   435   681 0.79 Penicillin binding protein transpeptidase domain
Mannitol_dh          PF01232.18   151 seq1682_BIOID40269   -            215   1.3e-54  184.1   0.0   1   1   1.1e-58   1.5e-54  183.8   0.0     2   151    26   188    25   188 0.99 Mannitol dehydrogenase Rossmann domain
PapC_N               PF13954.1    146 seq1684_BIOID40269   -            105   8.9e-12   44.6   0.0   1   1   7.9e-16   1.1e-11   44.4   0.0     2    55    35    88    34    99 0.92 PapC N-terminal domain
DHO_dh               PF01180.16   293 seq1685_BIOID40269   -            411   6.9e-35  120.3   0.0   1   1   1.9e-38   8.7e-35  120.0   0.0     2   293     6   304     5   304 0.84 Dihydroorotate dehydrogenase
Dus                  PF01207.12   310 seq1685_BIOID40269   -            411   5.9e-08   31.7   0.1   1   1   2.4e-11   1.1e-07   30.9   0.1    43   153    91   198    80   203 0.83 Dihydrouridine synthase (Dus)
DUF202               PF02656.10    73 seq1686_BIOID40269   -            120   2.5e-09   37.0   9.0   1   1     3e-12   4.1e-08   33.1   6.2     1    66    12    71    12   115 0.89 Domain of unknown function (DUF202)
HTH_IclR             PF09339.5     52 seq1689_BIOID40269   -            315   2.9e-16   58.6   1.8   1   1   2.2e-19   7.6e-16   57.3   1.2     2    52    53   103    52   103 0.97 IclR helix-turn-helix domain
IclR                 PF01614.13   129 seq1689_BIOID40269   -            315   9.1e-13   47.9   0.0   1   1   8.2e-16   2.8e-12   46.3   0.0     8   127   174   295   168   297 0.91 Bacterial transcriptional regulator
Phage_tail_T         PF06223.7    103 seq1691_BIOID40269   -            134   8.3e-43  144.8   2.9   1   1   2.3e-42   3.2e-38  130.1   0.2     6   102     1   101     1   102 0.90 Minor tail protein T
DUF2491              PF10679.4    212 seq1692_BIOID40269   -            219   6.2e-70  234.3   0.0   1   1     5e-74   6.8e-70  234.2   0.0     2   212     5   217     1   217 0.98 Protein of unknown function (DUF2491)
Peptidase_M20        PF01546.23   171 seq1693_BIOID40269   -            396   9.6e-32  109.7   0.0   1   1   5.1e-35   3.5e-31  107.9   0.0     1   169    89   390    89   392 0.96 Peptidase family M20/M25/M40
M20_dimer            PF07687.9    109 seq1693_BIOID40269   -            396   5.9e-25   87.0   0.0   1   1   1.5e-28     1e-24   86.2   0.0     2   107   191   301   190   303 0.92 Peptidase dimerisation domain
EAL                  PF00563.15   236 seq1694_BIOID40269   -            661     1e-57  195.2   1.1   1   1   4.6e-61   1.6e-57  194.6   0.8     3   236   412   644   410   644 0.94 EAL domain
GGDEF                PF00990.16   161 seq1694_BIOID40269   -            661   8.8e-46  155.3   0.0   1   1   4.6e-49   1.6e-45  154.4   0.0     1   160   237   390   237   391 0.97 GGDEF domain
PAS_9                PF13426.1    104 seq1694_BIOID40269   -            661   3.3e-09   36.9   0.0   1   1   2.4e-12   8.4e-09   35.6   0.0     2   104   122   225   121   225 0.78 PAS domain
PAS                  PF00989.19   113 seq1694_BIOID40269   -            661   5.2e-07   29.3   0.0   1   1     5e-10   1.7e-06   27.6   0.0     4   107   114   217   111   223 0.64 PAS fold
Pyr_redox_2          PF07992.9    200 seq1695_BIOID40269   -            434   1.6e-33  116.2   0.0   1   1   1.6e-36   4.3e-33  114.7   0.0     1   197     7   318     7   320 0.91 Pyridine nucleotide-disulphide oxidoreductase
Pyr_redox            PF00070.22    80 seq1695_BIOID40269   -            434   1.7e-19   69.8   3.6   1   2     5e-08   0.00014   22.0   0.1     1    36     7    48     7    93 0.86 Pyridine nucleotide-disulphide oxidoreductase
Pyr_redox            PF00070.22    80 seq1695_BIOID40269   -            434   1.7e-19   69.8   3.6   2   2   8.1e-16   2.2e-12   47.0   0.4     1    69   172   255   172   264 0.92 Pyridine nucleotide-disulphide oxidoreductase
DAO                  PF01266.19   358 seq1695_BIOID40269   -            434   4.1e-11   42.2  10.4   1   1   1.7e-09   4.7e-06   25.6   0.0   147   236   226   308   223   339 0.80 FAD dependent oxidoreductase
Sigma54_activat      PF00158.21   168 seq1696_BIOID40269   -            469   4.4e-71  237.6   0.0   1   1   2.5e-74   6.8e-71  237.0   0.0     1   167   140   306   140   307 0.99 Sigma-54 interaction domain
Response_reg         PF00072.19   112 seq1696_BIOID40269   -            469   1.2e-32  112.0   0.0   1   1   9.7e-36   2.7e-32  110.9   0.0     1   111     6   115     6   116 0.97 Response regulator receiver domain
HTH_8                PF02954.14    42 seq1696_BIOID40269   -            469     1e-15   56.8   3.0   1   1   1.6e-18   4.3e-15   54.8   1.0     3    42   427   466   425   466 0.96 Bacterial regulatory protein, Fis family
AAA_5                PF07728.9    139 seq1696_BIOID40269   -            469   2.9e-08   33.4   0.0   1   1   2.3e-11   6.3e-08   32.3   0.0     2   125   164   284   163   301 0.86 AAA domain (dynein-related subfamily)
AAA_2                PF07724.9    171 seq1696_BIOID40269   -            469   2.5e-05   24.1   0.0   1   1   1.7e-08   4.6e-05   23.2   0.0     2   125   160   279   159   318 0.78 AAA domain (Cdc48 subfamily)
MoaC                 PF01967.16   136 seq1698_BIOID40269   -            161   1.5e-60  202.6   1.3   1   1   1.3e-64   1.7e-60  202.4   0.9     1   136    15   150    15   150 1.00 MoaC family
AsnC_trans_reg       PF01037.16    74 seq1700_BIOID40269   -            164   1.9e-24   85.0   0.1   1   1   1.4e-27   6.5e-24   83.3   0.0     1    74    78   152    78   152 0.98 AsnC family
HTH_24               PF13412.1     48 seq1700_BIOID40269   -            164   2.3e-21   74.8   0.2   1   1   1.1e-24     5e-21   73.7   0.1     1    48    12    59    12    59 0.98 Winged helix-turn-helix DNA-binding
HTH_AsnC-type        PF13404.1     42 seq1700_BIOID40269   -            164   2.6e-20   71.5   0.4   1   1     9e-24   4.1e-20   70.9   0.2     1    42    12    53    12    53 0.99 AsnC-type helix-turn-helix domain
TerC                 PF03741.11   184 seq1701_BIOID40269   -            527   4.9e-49  166.1  13.4   1   1   1.6e-52   7.1e-49  165.6   9.3     1   183    14   203    14   204 0.94 Integral membrane protein TerC family
CorC_HlyC            PF03471.12    81 seq1701_BIOID40269   -            527   2.2e-20   72.1   0.1   1   1   5.3e-23   2.4e-19   68.7   0.0     2    79   440   516   439   518 0.93 Transporter associated domain
CBS                  PF00571.23    57 seq1701_BIOID40269   -            527   3.8e-16   58.3   1.1   1   2     5e-09   2.3e-05   23.8   0.3     1    53   302   358   302   361 0.94 CBS domain
CBS                  PF00571.23    57 seq1701_BIOID40269   -            527   3.8e-16   58.3   1.1   2   2   9.4e-12   4.3e-08   32.5   0.0     3    53   369   419   368   423 0.93 CBS domain
Usher                PF00577.15   552 seq1702_BIOID40269   -            765  3.7e-161  537.4  28.0   1   1  9.9e-165  4.5e-161  537.1  19.4     1   552    99   671    99   671 0.96 Type VII secretion system (T7SS), usher protein
PapC_N               PF13954.1    146 seq1702_BIOID40269   -            765   3.4e-18   65.5   0.5   1   1   2.3e-21     1e-17   63.9   0.1    76   145    12    85     4    86 0.87 PapC N-terminal domain
PapC_C               PF13953.1     68 seq1702_BIOID40269   -            765   2.7e-17   62.0   0.1   1   1     2e-20   8.9e-17   60.3   0.1     1    65   681   746   681   749 0.91 PapC C-terminal domain
Aldedh               PF00171.17   462 seq1707_BIOID40269   -            479  6.7e-165  548.7   1.2   1   1  1.1e-168  7.5e-165  548.6   0.8     8   462    22   475    15   475 0.98 Aldehyde dehydrogenase family
LuxC                 PF05893.9    400 seq1707_BIOID40269   -            479   0.00013   20.7   0.0   1   1   3.7e-08   0.00025   19.7   0.0    88   285   142   335   138   356 0.81 Acyl-CoA reductase (LuxC)
PHP                  PF02811.14   175 seq1710_BIOID40269   -            141   7.6e-15   55.0   0.3   1   1   6.8e-19   9.3e-15   54.7   0.2     1   129     4   135     4   137 0.91 PHP domain
HATPase_c            PF02518.21   111 seq1711_BIOID40269   -            457     1e-25   89.4   0.0   1   1   2.3e-28   7.9e-25   86.6   0.0     2   110   346   453   345   454 0.97 Histidine kinase-, DNA gyrase B-, and HSP90-like ATPase
HisKA                PF00512.20    68 seq1711_BIOID40269   -            457   9.8e-15   54.1   3.5   1   1   2.9e-18   9.8e-15   54.1   2.4     1    67   238   299   238   300 0.95 His Kinase A (phospho-acceptor) domain
HAMP                 PF00672.20    70 seq1711_BIOID40269   -            457   8.2e-13   48.2   0.1   1   1   2.4e-16   8.2e-13   48.2   0.1     2    70   165   234   164   234 0.96 HAMP domain
HATPase_c_3          PF13589.1    137 seq1711_BIOID40269   -            457   5.7e-07   29.1   0.0   1   1   3.4e-10   1.2e-06   28.1   0.0     3    82   350   424   348   430 0.88 Histidine kinase-, DNA gyrase B-, and HSP90-like ATPase
MFS_2                PF13347.1    427 seq1712_BIOID40269   -             96   1.1e-20   73.3   3.2   1   1   9.3e-25   1.3e-20   73.1   2.2     1    63    29    90    28    93 0.96 MFS/sugar transport protein
Sugar_tr             PF00083.19   451 seq1715_BIOID40269   -            507  2.1e-129  431.9  32.1   1   1  7.2e-133  2.5e-129  431.6  22.3     2   449    61   494    60   496 0.96 Sugar (and other) transporter
MFS_1                PF07690.11   354 seq1715_BIOID40269   -            507   2.1e-37  128.5  40.1   1   1   1.8e-40   6.2e-37  127.0  22.7     2   328    65   410    64   422 0.80 Major Facilitator Superfamily
MFS_2                PF13347.1    427 seq1715_BIOID40269   -            507   8.8e-11   40.7  31.7   1   1   3.2e-11   1.1e-07   30.5   5.2   190   343    24   176    16   180 0.85 MFS/sugar transport protein
TRI12                PF06609.8    599 seq1715_BIOID40269   -            507   1.5e-09   36.5   6.1   1   1   4.4e-13   1.5e-09   36.5   4.2    38   229    51   246    35   257 0.75 Fungal trichothecene efflux pump (TRI12)
AIRS_C               PF02769.17   153 seq1716_BIOID40269   -            349   1.2e-27   96.6   0.3   1   1   2.4e-31   1.7e-27   96.2   0.2     1   151   171   345   171   347 0.85 AIR synthase related protein, C-terminal domain
AIRS                 PF00586.19    96 seq1716_BIOID40269   -            349     2e-19   69.4   0.2   1   1     7e-23   4.8e-19   68.2   0.1     2    95    52   142    51   143 0.97 AIR synthase related protein, N-terminal domain
TMP_2                PF06791.8    210 seq1717_BIOID40269   -            868   1.8e-66  223.6  11.0   1   1   2.7e-70   1.8e-66  223.6   7.7     2   209    61   268    60   269 0.98 Prophage tail length tape measure protein
Tape_meas_lam_C      PF09718.5     78 seq1717_BIOID40269   -            868   3.2e-21   74.8   6.0   1   1   4.8e-25   3.2e-21   74.8   4.2     1    78   641   718   641   718 0.98 Lambda phage tail tape-measure protein (Tape_meas_lam_C)
E1-E2_ATPase         PF00122.15   230 seq1718_BIOID40269   -            732   1.4e-47  161.5   0.0   1   1     1e-50   2.7e-47  160.6   0.0     1   230   205   426   205   426 0.98 E1-E2 ATPase
Hydrolase            PF00702.21   204 seq1718_BIOID40269   -            732   1.8e-35  123.2   7.2   1   1   1.3e-38   3.5e-35  122.2   5.0     3   203   432   639   430   640 0.87 haloacid dehalogenase-like hydrolase
HAD                  PF12710.2    191 seq1718_BIOID40269   -            732   3.5e-13   50.0   0.0   1   1   2.7e-16   7.3e-13   48.9   0.0     1   191   433   637   433   637 0.65 haloacid dehalogenase-like hydrolase
HMA                  PF00403.21    62 seq1718_BIOID40269   -            732   5.2e-13   48.8   0.2   1   1     4e-16   1.1e-12   47.8   0.2     3    61    53   109    52   110 0.96 Heavy-metal-associated domain
Hydrolase_3          PF08282.7    254 seq1718_BIOID40269   -            732   1.8e-07   30.8   1.8   1   1   2.1e-09   5.8e-06   25.9   0.8   187   254   610   672   608   672 0.86 haloacid dehalogenase-like hydrolase
ACR_tran             PF00873.14  1021 seq1720_BIOID40269   -            768  5.8e-304 1010.4  16.0   1   1  9.6e-308  6.5e-304 1010.2  11.1     1   759     1   768     1   768 0.99 AcrB/AcrD/AcrF family
MMPL                 PF03176.10   333 seq1720_BIOID40269   -            768   1.2e-06   27.3  12.0   1   1   1.8e-10   1.2e-06   27.3   8.4   139   305   334   499   286   523 0.84 MMPL family
SpoU_methylase       PF00588.14   142 seq1723_BIOID40269   -            228   3.5e-33  114.3   0.0   1   1   3.6e-37   4.9e-33  113.8   0.0     2   142     3   153     2   153 0.87 SpoU rRNA Methylase family
EAL                  PF00563.15   236 seq1725_BIOID40269   -            237   4.6e-12   45.8   0.2   1   1   4.8e-16   6.6e-12   45.3   0.1    15   233    13   223     5   225 0.78 EAL domain
Mannitol_dh_C        PF08125.8    245 seq1727_BIOID40269   -            265   3.4e-92  307.9   0.0   1   1   2.9e-96     4e-92  307.7   0.0     9   245     1   239     1   239 0.99 Mannitol dehydrogenase C-terminal domain
SDF                  PF00375.13   390 seq1731_BIOID40269   -            428  1.3e-114  382.9  40.9   1   1    1e-118  1.4e-114  382.7  28.3     1   390     9   401     9   401 0.97 Sodium:dicarboxylate symporter family
ThiS                 PF02597.15    78 seq1735_BIOID40269   -             81     5e-22   77.9   0.0   1   1   4.1e-26   5.6e-22   77.8   0.0     1    78     4    81     4    81 0.99 ThiS family
DUF350               PF03994.9     54 seq1739_BIOID40269   -            132   1.6e-31  107.6  11.9   1   2   2.3e-22   3.1e-18   65.1   0.4     1    53    13    65    13    66 0.98 Domain of Unknown Function (DUF350)
DUF350               PF03994.9     54 seq1739_BIOID40269   -            132   1.6e-31  107.6  11.9   2   2   8.5e-17   1.2e-12   47.2   3.4     1    54    78   130    78   130 0.99 Domain of Unknown Function (DUF350)
HTH_Tnp_IS1          PF12759.2     50 seq1740_BIOID40269   -             91   2.2e-32  110.1   0.1   1   1   4.8e-36   3.3e-32  109.6   0.1     1    50    39    88    39    88 0.99 InsA C-terminal domain
Zn_Tnp_IS1           PF03811.8     36 seq1740_BIOID40269   -             91   1.1e-21   75.9   4.5   1   1   3.1e-25   2.1e-21   74.9   3.1     1    36     1    36     1    36 0.99 InsA N-terminal domain
Glucosamine_iso      PF01182.15   199 seq1744_BIOID40269   -            266   9.1e-25   87.4   0.0   1   1   8.8e-29   1.2e-24   87.0   0.0     4   198    15   216    12   217 0.85 Glucosamine-6-phosphate isomerases/6-phosphogluconolactonase
FtsK_SpoIIIE         PF01580.13   205 seq1745_BIOID40269   -           1355     4e-74  248.4   0.1   1   1   1.8e-77   6.2e-74  247.7   0.1     2   205   974  1187   973  1187 0.98 FtsK/SpoIIIE family
DUF4117              PF13491.1    171 seq1745_BIOID40269   -           1355   3.5e-41  140.3  17.3   1   1   1.4e-44   4.9e-41  139.9  12.0     2   171    20   191    19   191 0.95 Domain of unknown function (DUF4117)
Ftsk_gamma           PF09397.5     67 seq1745_BIOID40269   -           1355     4e-30  103.1   0.0   1   1   2.6e-33     9e-30  102.0   0.0     2    65  1288  1351  1287  1353 0.96 Ftsk gamma domain
Acyl_CoA_thio        PF02551.10   132 seq1746_BIOID40269   -            286   9.1e-69  229.0   0.0   1   2     3e-17   2.1e-13   49.9   0.0     5   126    21   103    17   115 0.89 Acyl-CoA thioesterase
Acyl_CoA_thio        PF02551.10   132 seq1746_BIOID40269   -            286   9.1e-69  229.0   0.0   2   2   3.2e-55   2.2e-51  172.8   0.0     2   132   148   281   147   281 0.99 Acyl-CoA thioesterase
4HBT_3               PF13622.1    256 seq1746_BIOID40269   -            286   7.4e-40  137.2   0.1   1   1   1.3e-43     9e-40  136.9   0.1    10   255    32   281    25   282 0.84 Thioesterase-like superfamily
MFS_2                PF13347.1    427 seq1747_BIOID40269   -            473  1.2e-108  363.1  43.1   1   1    1e-112  1.4e-108  362.9  29.9     3   426     8   436     6   437 0.97 MFS/sugar transport protein
MoaE                 PF02391.12   117 seq1748_BIOID40269   -            150   2.5e-40  136.7   0.0   1   1   2.2e-44     3e-40  136.5   0.0     2   116     6   121     5   122 0.97 MoaE protein
HicB                 PF05534.7     51 seq1749_BIOID40269   -            118   5.4e-11   41.7   0.0   1   1   6.2e-15   8.4e-11   41.1   0.0     3    51    60   110    58   110 0.96 HicB family
Gly_kinase           PF02595.10   378 seq1751_BIOID40269   -            383  5.6e-184  611.0  20.1   1   1  4.7e-188  6.4e-184  610.8  13.9     1   377     3   379     3   380 1.00 Glycerate kinase family
Peripla_BP_3         PF13377.1    160 seq1752_BIOID40269   -            363   8.7e-34  116.7   0.2   1   1   8.6e-37   2.9e-33  115.0   0.0     1   160   174   332   174   332 0.90 Periplasmic binding protein-like domain
LacI                 PF00356.16    46 seq1752_BIOID40269   -            363   9.3e-23   79.4   3.6   1   1   5.4e-26   1.8e-22   78.5   1.4     1    46     8    53     8    53 0.99 Bacterial regulatory proteins, lacI family
Peripla_BP_1         PF00532.16   279 seq1752_BIOID40269   -            363     3e-22   79.0   0.3   1   1   1.2e-25   4.2e-22   78.5   0.2    18   278    81   329    79   330 0.89 Periplasmic binding proteins and sugar binding domain of LacI family
Peripla_BP_4         PF13407.1    258 seq1752_BIOID40269   -            363   2.4e-17   63.0   0.1   1   1   1.1e-20   3.6e-17   62.4   0.1    15   257    81   314    67   315 0.91 Periplasmic binding protein domain
ArsC                 PF03960.10   110 seq1754_BIOID40269   -            118   4.3e-32  110.3   0.0   1   1   3.5e-36   4.8e-32  110.1   0.0     1   110     5   114     5   114 0.97 ArsC family
HAD_2                PF13419.1    176 seq1755_BIOID40269   -            188     1e-25   90.9   0.1   1   1   2.5e-29   1.1e-25   90.7   0.1     1   174     8   183     8   185 0.88 Haloacid dehalogenase-like hydrolase
Hydrolase            PF00702.21   204 seq1755_BIOID40269   -            188   4.9e-14   53.2   0.1   1   1   1.5e-17   6.7e-14   52.7   0.0     4   204     8   179     5   179 0.89 haloacid dehalogenase-like hydrolase
Hydrolase_like       PF13242.1     75 seq1755_BIOID40269   -            188   2.1e-06   27.2   0.1   1   1   1.1e-09   4.9e-06   26.0   0.0     3    48   141   185   139   186 0.94 HAD-hyrolase-like
DUF1190              PF06693.6    165 seq1759_BIOID40269   -            212   3.9e-36  124.4   3.2   1   1   3.5e-40   4.8e-36  124.1   2.2     1   165    63   212    63   212 0.91 Protein of unknown function (DUF1190)
Big_1                PF02369.11   100 seq1762_BIOID40269   -           2294  1.5e-283  916.7 214.8   1  13   5.8e-21   1.6e-17   63.1   7.7     2    94   676   764   671   770 0.88 Bacterial Ig-like domain (group 1)
Big_1                PF02369.11   100 seq1762_BIOID40269   -           2294  1.5e-283  916.7 214.8   2  13   4.4e-25   1.2e-21   76.3   8.1     3    97   772   864   769   867 0.92 Bacterial Ig-like domain (group 1)
Big_1                PF02369.11   100 seq1762_BIOID40269   -           2294  1.5e-283  916.7 214.8   3  13   2.5e-27   6.7e-24   83.5   2.6     2    97   869   967   868   969 0.95 Bacterial Ig-like domain (group 1)
Big_1                PF02369.11   100 seq1762_BIOID40269   -           2294  1.5e-283  916.7 214.8   4  13   1.1e-27   3.1e-24   84.6   7.0     4   100   981  1073   978  1073 0.94 Bacterial Ig-like domain (group 1)
Big_1                PF02369.11   100 seq1762_BIOID40269   -           2294  1.5e-283  916.7 214.8   5  13   8.1e-22   2.2e-18   65.8   7.6     4   100  1079  1173  1076  1173 0.84 Bacterial Ig-like domain (group 1)
Big_1                PF02369.11   100 seq1762_BIOID40269   -           2294  1.5e-283  916.7 214.8   6  13   5.5e-27   1.5e-23   82.4   6.7     2    99  1184  1285  1183  1286 0.88 Bacterial Ig-like domain (group 1)
Big_1                PF02369.11   100 seq1762_BIOID40269   -           2294  1.5e-283  916.7 214.8   7  13   5.1e-23   1.4e-19   69.7   1.8     2    98  1288  1384  1287  1386 0.89 Bacterial Ig-like domain (group 1)
Big_1                PF02369.11   100 seq1762_BIOID40269   -           2294  1.5e-283  916.7 214.8   8  13   1.5e-28     4e-25   87.5   5.6     6    96  1392  1485  1388  1489 0.93 Bacterial Ig-like domain (group 1)
Big_1                PF02369.11   100 seq1762_BIOID40269   -           2294  1.5e-283  916.7 214.8   9  13   2.1e-26   5.6e-23   80.6   6.5     2    99  1491  1590  1490  1591 0.95 Bacterial Ig-like domain (group 1)
Big_1                PF02369.11   100 seq1762_BIOID40269   -           2294  1.5e-283  916.7 214.8  10  13   5.2e-25   1.4e-21   76.1   4.9     5    97  1601  1687  1595  1690 0.93 Bacterial Ig-like domain (group 1)
Big_1                PF02369.11   100 seq1762_BIOID40269   -           2294  1.5e-283  916.7 214.8  11  13   1.2e-20   3.3e-17   62.1   0.3    20    96  1712  1787  1693  1790 0.84 Bacterial Ig-like domain (group 1)
Big_1                PF02369.11   100 seq1762_BIOID40269   -           2294  1.5e-283  916.7 214.8  12  13   4.3e-24   1.2e-20   73.1   5.7     5   100  1798  1886  1792  1886 0.90 Bacterial Ig-like domain (group 1)
Big_1                PF02369.11   100 seq1762_BIOID40269   -           2294  1.5e-283  916.7 214.8  13  13   1.8e-22   4.9e-19   67.9   8.0     3   100  1891  1989  1889  1989 0.94 Bacterial Ig-like domain (group 1)
DUF3442              PF11924.3    280 seq1762_BIOID40269   -           2294   3.4e-99  331.8   2.2   1   1  1.2e-102   3.4e-99  331.8   1.6     3   280    77   355    75   355 0.99 Protein of unknown function (DUF3442)
UPF0061              PF02696.9    487 seq1765_BIOID40269   -            478  2.1e-219  728.6   0.1   1   1  1.7e-223  2.4e-219  728.5   0.0     1   487     1   454     1   454 0.99 Uncharacterized ACR, YdiU/UPF0061 family
Leader_Thr           PF08254.6     22 seq1769_BIOID40269   -             21   1.1e-09   37.3  14.8   1   1   8.3e-14   1.1e-09   37.2  10.3     1    22     1    21     1    21 0.99 Threonine leader peptide
Peptidase_M20        PF01546.23   171 seq1772_BIOID40269   -            375   5.5e-37  126.8   0.1   1   1   9.6e-41   6.6e-37  126.6   0.1     1   170    62   371    62   372 0.96 Peptidase family M20/M25/M40
M20_dimer            PF07687.9    109 seq1772_BIOID40269   -            375   3.5e-25   87.7   0.1   1   1   1.3e-28   8.7e-25   86.4   0.0     1   108   175   282   175   283 0.98 Peptidase dimerisation domain
Bax1-I               PF01027.15   205 seq1773_BIOID40269   -            234   3.6e-59  199.6  36.8   1   1     3e-63   4.1e-59  199.5  25.5     2   205    19   230    18   230 0.92 Inhibitor of apoptosis-promoting Bax1
cobW                 PF02492.14   178 seq1774_BIOID40269   -            328   9.6e-36  122.7   0.0   1   1   1.9e-39   1.3e-35  122.3   0.0     4   168     6   170     3   180 0.91 CobW/HypB/UreG, nucleotide-binding domain
CobW_C               PF07683.9     94 seq1774_BIOID40269   -            328     2e-06   27.2   0.4   1   1   6.4e-10   4.4e-06   26.2   0.0     2    92   241   321   240   323 0.90 Cobalamin synthesis protein cobW C-terminal domain
Homoserine_dh        PF00742.14   179 seq1775_BIOID40269   -            834   6.3e-52  175.7   0.0   1   1   6.1e-55   1.7e-51  174.3   0.0     1   179   628   825   628   825 0.98 Homoserine dehydrogenase
AA_kinase            PF00696.23   241 seq1775_BIOID40269   -            834   6.2e-45  153.5   0.5   1   1   3.5e-47   9.5e-44  149.6   0.1     2   241    15   298    14   298 0.81 Amino acid kinase family
NAD_binding_3        PF03447.11   117 seq1775_BIOID40269   -            834   3.5e-31  107.9   0.0   1   1     4e-34   1.1e-30  106.3   0.0     1   116   486   619   486   620 0.97 Homoserine dehydrogenase, NAD binding domain
ACT_7                PF13840.1     65 seq1775_BIOID40269   -            834   2.3e-20   71.7   1.5   1   2   1.3e-11   3.6e-08   32.6   0.0     5    63   328   388   326   390 0.91 Family description
ACT_7                PF13840.1     65 seq1775_BIOID40269   -            834   2.3e-20   71.7   1.5   2   2     5e-13   1.4e-09   37.2   0.3     3    62   407   468   405   471 0.93 Family description
ACT                  PF01842.20    66 seq1775_BIOID40269   -            834   4.4e-17   61.0   0.3   1   2   5.1e-10   1.4e-06   27.5   0.0     6    63   338   390   334   393 0.86 ACT domain
ACT                  PF01842.20    66 seq1775_BIOID40269   -            834   4.4e-17   61.0   0.3   2   2   8.1e-11   2.2e-07   30.0   0.4     2    53   415   461   414   471 0.79 ACT domain
Topoisom_bac         PF01131.15   403 seq1776_BIOID40269   -            653  2.1e-112  375.8   0.0   1   1  3.6e-116  2.4e-112  375.5   0.0     3   403   155   593   153   593 0.92 DNA topoisomerase
Toprim               PF01751.17    88 seq1776_BIOID40269   -            653   7.1e-16   57.7   0.0   1   1   2.8e-19   1.9e-15   56.3   0.0     2    85     3   134     2   137 0.93 Toprim domain
RNase_T              PF00929.19   164 seq1780_BIOID40269   -            204   4.9e-34  117.8   0.0   1   1   4.2e-38   5.7e-34  117.6   0.0     1   163    32   193    32   194 0.97 Exonuclease
DSRB                 PF10781.4     62 seq1781_BIOID40269   -             62   3.6e-41  138.3   0.2   1   1   2.8e-45   3.9e-41  138.2   0.1     1    61     1    61     1    62 0.98 Dextransucrase DSRB
SNARE_assoc          PF09335.6    123 seq1786_BIOID40269   -            142   7.9e-13   48.5   6.1   1   1   9.4e-17   1.3e-12   47.8   4.2     4   119    26   132    21   136 0.83 SNARE associated Golgi protein
Rick_17kDa_Anti      PF05433.10    42 seq1787_BIOID40269   -            179   1.7e-11   43.4  15.7   1   1   5.1e-15   1.7e-11   43.4  10.9     2    42    73   113    72   113 0.96 Glycine zipper 2TM domain
Gly-zipper_OmpA      PF13436.1    118 seq1787_BIOID40269   -            179   5.2e-09   35.6   3.0   1   1   1.5e-12   5.2e-09   35.6   2.1     5   112    28   134    24   136 0.78 Glycine-zipper containing OmpA-like membrane domain
Gly-zipper_YMGG      PF13441.1     45 seq1787_BIOID40269   -            179   3.6e-08   32.6  12.7   1   1     1e-11   3.6e-08   32.6   8.8     2    45    69   111    68   111 0.97 YMGG-like Gly-zipper
Gly-zipper_Omp       PF13488.1     46 seq1787_BIOID40269   -            179   1.8e-05   24.1  13.8   1   1   5.3e-09   1.8e-05   24.1   9.6     2    42    73   112    72   118 0.82 Glycine zipper
Amidohydro_1         PF01979.15   333 seq1788_BIOID40269   -            382   1.6e-39  136.4   0.3   1   1   5.3e-43   1.8e-39  136.2   0.2     1   332    50   363    50   364 0.94 Amidohydrolase family
Amidohydro_4         PF13147.1    304 seq1788_BIOID40269   -            382   1.2e-12   48.3   0.1   1   1   4.6e-15   1.6e-11   44.7   0.1     2   304    46   361    45   361 0.64 Amidohydrolase
Amidohydro_3         PF07969.6    404 seq1788_BIOID40269   -            382   1.5e-05   24.2   0.1   1   1   9.1e-09   3.1e-05   23.2   0.0   368   403   326   361   305   362 0.90 Amidohydrolase family
GSP_synth            PF03738.9     97 seq1793_BIOID40269   -            387   1.5e-25   89.1   0.0   1   1   3.7e-29     5e-25   87.4   0.0     2    97   172   263   171   263 0.93 Glutathionylspermidine synthase preATP-grasp
NAD_kinase           PF01513.16   285 seq1795_BIOID40269   -            292   6.2e-73  244.9   0.0   1   1   5.2e-77     7e-73  244.7   0.0     2   284     8   271     7   272 0.98 ATP-NAD kinase
Aldolase_II          PF00596.16   183 seq1796_BIOID40269   -            215   1.2e-49  168.3   1.1   1   1   1.1e-53   1.5e-49  168.0   0.8     1   183     8   182     8   182 0.94 Class II Aldolase and Adducin N-terminal domain
Peptidase_M20        PF01546.23   171 seq1797_BIOID40269   -            441   6.4e-25   87.5   5.5   1   1   2.1e-28   1.5e-24   86.4   3.8     1   170   117   433   117   434 0.91 Peptidase family M20/M25/M40
M20_dimer            PF07687.9    109 seq1797_BIOID40269   -            441   6.2e-10   38.6   0.4   1   1   2.7e-13   1.8e-09   37.1   0.3     9    98   236   325   231   331 0.83 Peptidase dimerisation domain
Asp_Glu_race         PF01177.17   217 seq1803_BIOID40269   -            230   2.2e-36  125.7   0.1   1   1   1.8e-40   2.5e-36  125.5   0.1     1   216     7   224     7   225 0.93 Asp/Glu/Hydantoin racemase
Peptidase_M16_C      PF05193.16   184 seq1806_BIOID40269   -            498   6.3e-19   68.2   0.0   1   1   2.8e-22   1.9e-18   66.6   0.0     3   183   201   377   199   378 0.83 Peptidase M16 inactive domain
Peptidase_M16        PF00675.15   149 seq1806_BIOID40269   -            498   6.8e-07   29.0   0.0   1   1   2.6e-10   1.8e-06   27.6   0.0     2   123    46   169    45   190 0.86 Insulinase (Peptidase family M16)
Glu_cys_ligase       PF04262.9    377 seq1807_BIOID40269   -            518  4.4e-181  601.2   0.0   1   1    4e-185  5.5e-181  600.9   0.0     2   377     7   381     6   381 0.99 Glutamate-cysteine ligase
Peripla_BP_3         PF13377.1    160 seq1809_BIOID40269   -            350   1.7e-33  115.7   0.0   1   1     1e-36   3.5e-33  114.7   0.0     2   160   186   345   185   345 0.92 Periplasmic binding protein-like domain
Peripla_BP_1         PF00532.16   279 seq1809_BIOID40269   -            350   1.1e-26   93.5   0.1   1   1   4.1e-30   1.4e-26   93.2   0.1     2   252    74   322    73   324 0.91 Periplasmic binding proteins and sugar binding domain of LacI family
LacI                 PF00356.16    46 seq1809_BIOID40269   -            350   1.3e-21   75.7   0.2   1   1   7.5e-25   2.6e-21   74.8   0.1     1    46    17    62    17    62 0.99 Bacterial regulatory proteins, lacI family
Peripla_BP_4         PF13407.1    258 seq1809_BIOID40269   -            350   1.2e-18   67.3   0.0   1   1   7.3e-22   2.5e-18   66.2   0.0     5   218    81   291    77   295 0.84 Periplasmic binding protein domain
DUF406               PF04175.7     94 seq1811_BIOID40269   -             94   1.2e-33  115.2   1.5   1   1   9.8e-38   1.3e-33  115.1   1.0     3    94     3    94     1    94 0.98 Protein of unknown function (DUF406)
Glyco_hydro_2_C      PF02836.12   298 seq1814_BIOID40269   -           1024  7.7e-125  415.5   0.0   1   1  3.1e-128  1.1e-124  415.1   0.0     1   297   336   629   336   630 0.98 Glycosyl hydrolases family 2, TIM barrel domain
Bgal_small_N         PF02929.12   276 seq1814_BIOID40269   -           1024   5.9e-91  304.1   0.0   1   1   2.7e-94   9.2e-91  303.5   0.0     3   275   751  1021   749  1022 0.98 Beta galactosidase small chain
Glyco_hydro_2_N      PF02837.13   167 seq1814_BIOID40269   -           1024     4e-51  172.7   0.0   1   1   2.5e-54   8.4e-51  171.7   0.0     2   167    50   219    49   219 0.94 Glycosyl hydrolases family 2, sugar binding domain
Glyco_hydro_2        PF00703.16   110 seq1814_BIOID40269   -           1024   2.1e-17   63.4   0.0   1   1     1e-19   3.5e-16   59.5   0.0     2   110   222   334   221   334 0.86 Glycosyl hydrolases family 2
Rhodanese            PF00581.15   113 seq1816_BIOID40269   -            350   4.8e-17   62.2   0.1   1   1   9.6e-21   1.3e-16   60.8   0.0     2   112   138   233   137   234 0.94 Rhodanese-like domain
HTH_Tnp_1            PF01527.15    76 seq1819_BIOID40269   -            134   2.4e-16   59.3   0.0   1   1   2.3e-20   3.2e-16   58.9   0.0     2    58     9    72     8   101 0.84 Transposase
RelB                 PF04221.7     83 seq1820_BIOID40269   -             86   1.7e-31  107.7   0.2   1   1   1.3e-35   1.8e-31  107.5   0.1     1    83     4    84     4    84 0.98 RelB antitoxin
Bax1-I               PF01027.15   205 seq1823_BIOID40269   -            215   7.4e-12   45.1  30.7   1   1   6.3e-16   8.6e-12   44.9  21.3     7   202     5   203     1   207 0.75 Inhibitor of apoptosis-promoting Bax1
DeoRC                PF00455.17   162 seq1825_BIOID40269   -            249   1.5e-46  157.8   0.0   1   1   7.1e-50   2.4e-46  157.1   0.0     2   162    68   228    67   228 0.98 DeoR C terminal sensor domain
HTH_DeoR             PF08220.7     57 seq1825_BIOID40269   -            249   5.5e-16   57.7   0.4   1   1   3.4e-19   1.2e-15   56.6   0.2     1    56     4    59     4    60 0.98 DeoR-like helix-turn-helix domain
HTH_11               PF08279.7     55 seq1825_BIOID40269   -            249   1.9e-09   36.9   0.4   1   1     2e-12   6.7e-09   35.1   0.1     1    42     4    44     4    53 0.91 HTH domain
HTH_Mga              PF08280.6     59 seq1825_BIOID40269   -            249   1.4e-06   27.8   0.0   1   1   1.1e-09   3.8e-06   26.4   0.0     5    44     3    42     2    46 0.94 M protein trans-acting positive regulator (MGA) HTH domain
UPF0149              PF03695.8    178 seq1827_BIOID40269   -            192   4.7e-42  143.7   1.4   1   1   3.9e-46   5.4e-42  143.5   1.0     1   175    10   177    10   180 0.94 Uncharacterised protein family (UPF0149)
Resolvase            PF00239.16   141 seq1828_BIOID40269   -            157     4e-15   55.7   0.1   1   1     5e-19   6.8e-15   55.0   0.1    59   141     5   106     1   106 0.88 Resolvase, N terminal domain
IclR                 PF01614.13   129 seq1829_BIOID40269   -            282   3.1e-44  149.6   0.0   1   1   6.9e-48   4.7e-44  149.0   0.0     2   128   143   268   142   269 0.97 Bacterial transcriptional regulator
HTH_IclR             PF09339.5     52 seq1829_BIOID40269   -            282   1.8e-14   52.9   0.0   1   1   5.2e-18   3.5e-14   51.9   0.0     1    50    25    74    25    76 0.96 IclR helix-turn-helix domain
Fimbrial             PF00419.15   145 seq1830_BIOID40269   -            189   7.3e-22   78.0   5.2   1   1   6.5e-26   8.9e-22   77.7   3.6     1   145    28   189    28   189 0.92 Fimbrial protein
Fe-ADH               PF00465.14   366 seq1831_BIOID40269   -            383  6.4e-115  383.5   1.5   1   1  1.1e-118  7.2e-115  383.3   1.0     4   366    12   375     9   375 0.95 Iron-containing alcohol dehydrogenase
Fe-ADH_2             PF13685.1    250 seq1831_BIOID40269   -            383   4.1e-19   68.7   0.4   1   1     5e-15   3.4e-11   42.7   0.0     2    97    14   110    13   117 0.94 Iron-containing alcohol dehydrogenase
UPF0370              PF13980.1     63 seq1833_BIOID40269   -             74   5.1e-34  115.7  11.7   1   1   4.1e-38   5.6e-34  115.6   8.1     1    61     9    70     9    74 0.94 Uncharacterised protein family (UPF0370)
ROK                  PF00480.15   179 seq1834_BIOID40269   -            397   3.1e-27   95.4   0.0   1   1   3.2e-31   4.3e-27   94.9   0.0    26   179   111   267    85   267 0.89 ROK family
Thiolase_N           PF00108.18   264 seq1837_BIOID40269   -            436   4.7e-66  222.3   0.5   1   1   1.4e-69   6.4e-66  221.9   0.3     3   264    14   288    12   288 0.97 Thiolase, N-terminal domain
Thiolase_C           PF02803.13   123 seq1837_BIOID40269   -            436   5.5e-37  125.8   0.7   1   1   3.4e-40   1.5e-36  124.3   0.1     3   122   297   434   295   435 0.98 Thiolase, C-terminal domain
TnpB_IS66            PF05717.8    108 seq1839_BIOID40269   -            115   2.7e-42  142.4   0.0   1   1   2.2e-46   2.9e-42  142.3   0.0     2   104     7   107     6   111 0.97 IS66 Orf2 like protein
SMC_N                PF02463.14   220 seq1842_BIOID40269   -            553   8.4e-19   67.5   0.0   1   1   2.4e-22   1.6e-18   66.5   0.0     1   217     1   511     1   514 0.94 RecF/RecN/SMC N terminal domain
AAA_23               PF13476.1    202 seq1842_BIOID40269   -            553     2e-18   67.3   4.3   1   1   1.5e-19   9.9e-16   58.5   3.0     1   195     4   215     4   381 0.48 AAA domain
ACR_tran             PF00873.14  1021 seq1843_BIOID40269   -            259  3.3e-111  372.3   9.5   1   1  5.5e-115  3.7e-111  372.1   6.6   771  1020     2   249     1   250 0.99 AcrB/AcrD/AcrF family
SecD_SecF            PF02355.11   189 seq1843_BIOID40269   -            259   7.3e-05   21.9   5.5   1   1   1.5e-08    0.0001   21.4   3.8    33   179    93   242    77   251 0.83 Protein export membrane protein
ROK                  PF00480.15   179 seq1845_BIOID40269   -            406   1.5e-59  200.7   0.2   1   1   5.1e-63   3.5e-59  199.5   0.0     1   179    90   274    90   274 0.99 ROK family
MarR                 PF01047.17    59 seq1845_BIOID40269   -            406   8.4e-08   31.7   0.0   1   1     4e-11   2.8e-07   30.0   0.0    10    48    25    63    18    67 0.94 MarR family
Peptidase_M24        PF00557.19   205 seq1846_BIOID40269   -            512   1.6e-64  217.2   0.1   1   1   3.4e-68   2.3e-64  216.7   0.1     3   205   256   485   254   485 0.91 Metallopeptidase family M24
AMP_N                PF05195.11   134 seq1846_BIOID40269   -            512   3.4e-41  139.6   0.1   1   1     1e-44   7.1e-41  138.6   0.1     1   128    75   204    75   210 0.93 Aminopeptidase P, N-terminal domain
Amidase_3            PF01520.13   175 seq1849_BIOID40269   -            289   2.7e-52  176.9   0.0   1   1     5e-56   6.8e-52  175.6   0.0     1   174    59   273    59   274 0.99 N-acetylmuramoyl-L-alanine amidase
Cytochrom_B_N        PF00033.14   188 seq1850_BIOID40269   -            188   6.7e-25   87.4   9.4   1   1   1.1e-28   7.6e-25   87.2   6.5     3   187    16   184    14   185 0.96 Cytochrome b(N-terminal)/b6/petB
Ni_hydr_CYTB         PF01292.15   182 seq1850_BIOID40269   -            188     1e-21   77.0  10.2   1   1   1.7e-25   1.2e-21   76.8   7.0     1   181    16   184    16   185 0.92 Prokaryotic cytochrome b561
YniB                 PF14002.1    166 seq1851_BIOID40269   -            178   2.3e-78  261.2   3.1   1   1   1.9e-82   2.6e-78  261.1   2.1     1   166    15   177    15   177 0.99 YniB-like protein
YkuD                 PF03734.9    146 seq1852_BIOID40269   -            246   2.4e-07   30.9   0.2   1   1   4.6e-11   6.2e-07   29.6   0.0     3   139    45   159    43   173 0.72 L,D-transpeptidase catalytic domain
Acyl-CoA_dh_1        PF00441.19   150 seq1853_BIOID40269   -            546   1.2e-32  112.9   0.8   1   1   2.2e-35     1e-31  109.9   0.3     1   148   290   443   290   445 0.97 Acyl-CoA dehydrogenase, C-terminal domain
Acyl-CoA_dh_M        PF02770.14    52 seq1853_BIOID40269   -            546   4.8e-14   51.4   0.0   1   1     2e-17   8.9e-14   50.6   0.0     1    51   186   236   186   238 0.96 Acyl-CoA dehydrogenase, middle domain
Acyl-CoA_dh_2        PF08028.6    134 seq1853_BIOID40269   -            546   2.1e-08   34.3   0.2   1   1   1.3e-11   5.8e-08   32.9   0.0    10   123   314   423   308   432 0.86 Acyl-CoA dehydrogenase, C-terminal domain
Phage_min_tail       PF05939.8    109 seq1855_BIOID40269   -            109   1.9e-38  130.6   0.0   1   1   1.5e-42   2.1e-38  130.4   0.0     1   109     1   109     1   109 0.99 Phage minor tail protein
RNase_PH             PF01138.16   132 seq1858_BIOID40269   -            238   2.8e-27   95.5   0.0   1   1   6.9e-31   4.7e-27   94.7   0.0     1   129    10   140    10   142 0.93 3' exoribonuclease family, domain 1
RNase_PH_C           PF03725.10    68 seq1858_BIOID40269   -            238   8.9e-13   47.8   0.7   1   1   2.4e-16   1.6e-12   47.0   0.5     1    66   157   222   157   224 0.96 3' exoribonuclease family, domain 2
LZ_Tnp_IS66          PF13007.2     78 seq1859_BIOID40269   -            109   1.2e-14   54.5   3.9   1   1   8.7e-19   1.2e-14   54.5   2.7     1    75    38   108    38   109 0.91 Transposase C of IS166 homeodomain
Bax1-I               PF01027.15   205 seq1860_BIOID40269   -            237   1.7e-12   47.2  24.9   1   1   1.6e-16   2.1e-12   46.9  17.3     3   201    19   220    17   225 0.82 Inhibitor of apoptosis-promoting Bax1
DUF1471              PF07338.8     56 seq1862_BIOID40269   -             85   8.5e-20   70.0   0.1   1   1   8.2e-24   1.1e-19   69.6   0.0     2    56    33    85    32    85 0.98 Protein of unknown function (DUF1471)
Fimbrial             PF00419.15   145 seq1865_BIOID40269   -            200   4.3e-18   65.8  11.0   1   1   3.8e-22   5.3e-18   65.5   7.6     6   145    39   200    32   200 0.77 Fimbrial protein
DUF165               PF02592.10   145 seq1866_BIOID40269   -            221   6.2e-35  120.3  11.9   1   1   7.8e-39   1.1e-34  119.5   8.3     1   145    43   186    43   186 0.90 Uncharacterized ACR, YhhQ family COG1738
Peptidase_M20        PF01546.23   171 seq1868_BIOID40269   -            481   2.3e-05   23.9   0.2   1   1   2.8e-09   3.8e-05   23.2   0.1     2    92    78   265    77   371 0.70 Peptidase family M20/M25/M40
Hexapep              PF00132.19    36 seq1870_BIOID40269   -            197   1.3e-09   36.9  20.7   1   1   4.5e-10   6.2e-06   25.3   2.1    12    35   107   130   106   131 0.94 Bacterial transferase hexapeptide (six repeats)
[truncated: 1,350,504 more chars]
