# Supplementary material for: A domain sequence approach to pangenomics: applications to Escherichia coli
Source: F1000Res. 2013 May 29;1:19. Originally published 2012 Oct 1. [Version 2] doi: 10.12688/f1000research.1-19.v2 (PMC3901455; doi:10.12688/f1000research.1-19.v2)
Supplement: The 347 text files show the results from scanning each of the fasta-files against the Pfam-A database [file f1000research-1-1101-s0002.tgz › Escherichia_coli_E1520_BIOID38945.txt]

#                                                                            --- full sequence --- -------------- this domain -------------   hmm coord   ali coord   env coord
# target name        accession   tlen query name           accession   qlen   E-value  score  bias   #  of  c-Evalue  i-Evalue  score  bias  from    to  from    to  from    to  acc description of target
#------------------- ---------- ----- -------------------- ---------- ----- --------- ------ ----- --- --- --------- --------- ------ ----- ----- ----- ----- ----- ----- ----- ---- ---------------------
DDE_Tnp_IS1          PF03400.8    131 seq6_BIOID38945      -            131   7.3e-75  249.1   1.7   1   1   5.9e-79   8.1e-75  249.0   1.2     1   131     1   131     1   131 0.99 IS1 transposase
OrfB_IS605           PF01385.14   227 seq10_BIOID38945     -            224   5.2e-24   84.7   1.7   1   1   1.1e-27   7.4e-24   84.2   1.2   127   224     2    97     1   100 0.96 Probable transposase
OrfB_Zn_ribbon       PF07282.6     69 seq10_BIOID38945     -            224   2.8e-24   84.4   0.3   1   1     4e-28   2.8e-24   84.4   0.2     1    67   126   193   126   195 0.98 Putative transposase DNA-binding domain
DDE_Tnp_1            PF01609.16   211 seq11_BIOID38945     -            370   2.5e-29  102.2   0.0   1   1   2.3e-33   3.2e-29  101.9   0.0     2   211   107   348   106   348 0.96 Transposase DDE domain
DDE_Tnp_IS1          PF03400.8    131 seq13_BIOID38945     -             72   5.4e-38  129.9   0.9   1   1   4.3e-42   5.8e-38  129.8   0.6    61   131     2    72     1    72 0.99 IS1 transposase
Antirestrict         PF03230.8     94 seq14_BIOID38945     -            159   1.6e-38  130.4   0.2   1   1   1.5e-42   2.1e-38  130.0   0.1     1    94    62   159    62   159 0.98 Antirestriction protein
DUF4329              PF14220.1    124 seq17_BIOID38945     -            400   3.3e-36  124.1   0.3   1   1   8.2e-40   5.6e-36  123.3   0.2     2   116   265   383   264   391 0.95 Domain of unknown function (DUF4329)
RHS                  PF03527.9     41 seq17_BIOID38945     -            400   8.9e-21   73.2   0.8   1   1   2.7e-24   1.8e-20   72.2   0.6     2    41   129   168   128   168 0.97 RHS protein
DDE_Tnp_IS1          PF03400.8    131 seq20_BIOID38945     -             81   1.9e-44  150.8   0.4   1   1   1.5e-48     2e-44  150.6   0.3    51   131     1    81     1    81 0.99 IS1 transposase
RHS                  PF03527.9     41 seq21_BIOID38945     -            382   8.2e-21   73.3   1.0   1   1   1.4e-24     2e-20   72.1   0.7     1    41   128   168   128   168 0.98 RHS protein
DDE_Tnp_IS1          PF03400.8    131 seq22_BIOID38945     -             81   1.9e-44  150.8   0.4   1   1   1.5e-48     2e-44  150.6   0.3    51   131     1    81     1    81 0.99 IS1 transposase
adh_short            PF00106.20   167 seq25_BIOID38945     -            247   7.6e-36  123.4   4.6   1   1   2.8e-39   9.5e-36  123.1   3.2     2   165     3   173     2   175 0.93 short chain dehydrogenase
adh_short_C2         PF13561.1    243 seq25_BIOID38945     -            247   4.9e-29  101.7   0.1   1   1   1.7e-32   5.8e-29  101.4   0.1     5   241    10   246     8   247 0.94 Enoyl-(Acyl carrier protein) reductase
KR                   PF08659.5    181 seq25_BIOID38945     -            247   2.9e-18   66.0   2.7   1   1   1.3e-21   4.3e-18   65.4   1.8     2   161     3   168     2   185 0.86 KR domain
Epimerase            PF01370.16   236 seq25_BIOID38945     -            247   2.8e-06   26.8   0.8   1   1   1.8e-09   6.2e-06   25.6   0.3     1   171     4   190     4   210 0.71 NAD dependent epimerase/dehydratase family
DDE_Tnp_IS1          PF03400.8    131 seq26_BIOID38945     -             81   1.9e-44  150.8   0.4   1   1   1.5e-48     2e-44  150.6   0.3    51   131     1    81     1    81 0.99 IS1 transposase
DDE_Tnp_IS1          PF03400.8    131 seq27_BIOID38945     -             81   1.9e-44  150.8   0.4   1   1   1.5e-48     2e-44  150.6   0.3    51   131     1    81     1    81 0.99 IS1 transposase
DDE_Tnp_IS1          PF03400.8    131 seq30_BIOID38945     -             81   1.9e-44  150.8   0.4   1   1   1.5e-48     2e-44  150.6   0.3    51   131     1    81     1    81 0.99 IS1 transposase
Antirestrict         PF03230.8     94 seq34_BIOID38945     -            159   7.4e-39  131.5   0.2   1   1   6.9e-43   9.5e-39  131.1   0.1     1    94    62   159    62   159 0.98 Antirestriction protein
DDE_Tnp_IS1          PF03400.8    131 seq43_BIOID38945     -            125   4.5e-74  246.6   1.5   1   1   3.6e-78   4.9e-74  246.4   1.1     7   131     1   125     1   125 1.00 IS1 transposase
DJ-1_PfpI            PF01965.19   147 seq44_BIOID38945     -            231   4.2e-12   45.6   0.0   1   1   4.7e-16   6.5e-12   45.0   0.0    31   143    82   222    56   226 0.80 DJ-1/PfpI family
PmbA_TldD            PF01523.11   293 seq45_BIOID38945     -            481   4.8e-75  252.4   1.1   1   1   5.3e-79   7.2e-75  251.8   0.8     1   293    34   332    34   332 0.92 Putative modulator of DNA gyrase
PhdYeFM_antitox      PF02604.14    75 seq47_BIOID38945     -             73   1.3e-16   59.8   0.1   1   1   1.9e-20   1.3e-16   59.7   0.1     1    64     1    63     1    73 0.90 Antitoxin Phd_YefM, type II toxin-antitoxin system
RelB_N               PF12910.2     46 seq47_BIOID38945     -             73   3.6e-12   45.3   0.2   1   1   1.1e-15   7.4e-12   44.3   0.0     1    45     1    44     1    45 0.95 Antitoxin of toxin-antitoxin stability system N-terminal
DDE_Tnp_1            PF01609.16   211 seq48_BIOID38945     -            285   5.8e-32  110.8   0.3   1   1   5.7e-36   7.8e-32  110.4   0.2     3   211     9   250     7   250 0.93 Transposase DDE domain
Ldr_toxin            PF13940.1     35 seq49_BIOID38945     -             44   4.4e-23   80.6   5.0   1   1   3.7e-27   5.1e-23   80.4   3.5     1    35    10    44    10    44 1.00 Toxin Ldr, type I toxin-antitoxin system
Caudo_TAP            PF02413.12   130 seq50_BIOID38945     -            131     3e-27   95.2   0.0   1   1   2.6e-31   3.5e-27   95.0   0.0    19   130    17   130     3   130 0.91 Caudovirales tail fibre assembly protein
Aminotran_1_2        PF00155.16   363 seq51_BIOID38945     -            468   5.5e-32  110.9   0.0   1   1   1.3e-35   8.6e-32  110.3   0.0    44   348   145   445   120   458 0.88 Aminotransferase class I and II
GntR                 PF00392.16    64 seq51_BIOID38945     -            468   1.8e-14   52.7   0.1   1   1   8.9e-18   6.1e-14   51.1   0.0     1    64     3    66     3    66 0.98 Bacterial regulatory proteins, gntR family
NQR2_RnfD_RnfE       PF03116.10   314 seq53_BIOID38945     -            352  1.2e-121  405.6  16.1   1   1  9.8e-126  1.3e-121  405.4  11.1     3   314     4   350     2   350 0.93 NQR2, RnfD, RnfE family
HTH_AraC             PF00165.18    42 seq55_BIOID38945     -            266   1.6e-18   65.7   0.1   1   2   2.4e-10   1.6e-06   27.5   0.0     1    37   166   201   166   202 0.94 Bacterial regulatory helix-turn-helix proteins, AraC family
HTH_AraC             PF00165.18    42 seq55_BIOID38945     -            266   1.6e-18   65.7   0.1   2   2   5.9e-13   4.1e-09   35.8   0.0     6    41   218   254   216   255 0.93 Bacterial regulatory helix-turn-helix proteins, AraC family
HTH_18               PF12833.2     81 seq55_BIOID38945     -            266   3.1e-15   55.9   0.1   1   1   1.5e-18     1e-14   54.2   0.0     3    78   181   253   179   255 0.95 Helix-turn-helix domain
2-Hacid_dh_C         PF02826.14   178 seq58_BIOID38945     -            325   1.2e-45  154.7   0.0   1   1   7.1e-49   4.9e-45  152.7   0.0     2   178   118   290   117   290 0.95 D-isomer specific 2-hydroxyacid dehydrogenase, NAD binding domain
NAD_binding_2        PF03446.10   162 seq58_BIOID38945     -            325   3.4e-06   26.9   0.0   1   1   1.2e-09   8.5e-06   25.6   0.0     3    90   151   236   149   242 0.92 NAD binding domain of 6-phosphogluconate dehydrogenase
HTH_Tnp_1            PF01527.15    76 seq60_BIOID38945     -            136   4.5e-19   68.0   0.6   1   1   1.2e-22     8e-19   67.2   0.4     2    74    23   102    22   104 0.89 Transposase
HTH_28               PF13518.1     52 seq60_BIOID38945     -            136   2.1e-06   27.4   0.5   1   1   6.5e-10   4.4e-06   26.4   0.0     1    43    32    75    32    78 0.93 Helix-turn-helix domain
Caudo_TAP            PF02413.12   130 seq61_BIOID38945     -            147   1.2e-31  109.4   0.0   1   1   9.5e-36   1.3e-31  109.3   0.0     2   130     9   143     8   143 0.96 Caudovirales tail fibre assembly protein
FCD                  PF07729.7    125 seq77_BIOID38945     -            230   1.6e-19   70.3   1.9   1   1   3.4e-23   1.6e-19   70.3   1.3     3   124   108   226   105   227 0.94 FCD domain
GntR                 PF00392.16    64 seq77_BIOID38945     -            230   2.2e-19   68.5   0.5   1   1   9.5e-23   4.3e-19   67.5   0.3     5    64    18    77    14    77 0.97 Bacterial regulatory proteins, gntR family
Citrate_synt         PF00285.16   356 seq79_BIOID38945     -            389  2.4e-116  388.2   0.0   1   1  2.1e-120  2.9e-116  387.9   0.0     2   356    22   370    22   370 0.98 Citrate synthase
ADH_zinc_N           PF00107.21   130 seq82_BIOID38945     -            227   3.2e-25   88.0   0.1   1   1   1.4e-28   4.6e-25   87.5   0.1     1   129    60   187    60   188 0.98 Zinc-binding dehydrogenase
AlaDh_PNT_C          PF01262.16   168 seq82_BIOID38945     -            227   6.3e-07   28.9   0.3   1   1   3.1e-10   1.1e-06   28.2   0.2    21    60    51    90    41   114 0.90 Alanine dehydrogenase/PNT, C-terminal domain
ADH_zinc_N_2         PF13602.1    127 seq82_BIOID38945     -            227   1.6e-06   28.9   0.1   1   1     1e-09   3.5e-06   27.8   0.1    11   114   110   211    63   212 0.76 Zinc-binding dehydrogenase
3HCDH_N              PF02737.13   180 seq82_BIOID38945     -            227   0.00011   21.7   0.2   1   1   4.5e-08   0.00015   21.3   0.1     1    43    52    94    52   141 0.90 3-hydroxyacyl-CoA dehydrogenase, NAD binding domain
Fic                  PF02661.13    97 seq84_BIOID38945     -            126   3.7e-05   24.2   0.0   1   1   4.2e-09   5.7e-05   23.6   0.0     2    97     4    84     3    84 0.85 Fic/DOC family
Tautomerase          PF01361.16    60 seq85_BIOID38945     -             77   3.9e-14   51.8   0.0   1   1     4e-18   5.5e-14   51.3   0.0     1    51     2    53     2    55 0.98 Tautomerase enzyme
Resolvase            PF00239.16   141 seq86_BIOID38945     -            190   1.5e-52  177.1   0.1   1   1   5.2e-56   2.4e-52  176.4   0.0     2   140     5   137     4   138 0.98 Resolvase, N terminal domain
HTH_7                PF02796.10    45 seq86_BIOID38945     -            190   6.2e-15   54.6   0.0   1   1   2.8e-18   1.3e-14   53.6   0.0     1    45   140   184   140   184 0.98 Helix-turn-helix domain of resolvase
Bac_export_1         PF01311.15   249 seq87_BIOID38945     -            113   3.8e-23   81.9   4.0   1   1     3e-27   4.1e-23   81.8   2.7   138   241     1   100     1   108 0.93 Bacterial export proteins, family 1
RadC                 PF04002.10   123 seq88_BIOID38945     -            158   4.9e-47  158.5   0.0   1   1   4.6e-51   6.2e-47  158.1   0.0     2   123    37   158    36   158 0.98 RadC-like JAB domain
HAD_2                PF13419.1    176 seq93_BIOID38945     -            164   2.7e-18   66.7   0.0   1   1   4.4e-22     3e-18   66.5   0.0     1   153     8   162     8   164 0.87 Haloacid dehalogenase-like hydrolase
Hydrolase            PF00702.21   204 seq93_BIOID38945     -            164   1.3e-09   38.7   0.0   1   1     3e-13     2e-09   38.1   0.0     4   186     8   161     5   162 0.86 haloacid dehalogenase-like hydrolase
NadA                 PF02445.11   296 seq94_BIOID38945     -            347  2.8e-105  351.2   0.0   1   1  2.3e-109  3.2e-105  351.0   0.0     2   295    31   340    30   341 0.98 Quinolinate synthetase A protein
CBM_5_12             PF02839.9     41 seq98_BIOID38945     -            897   1.6e-22   78.6  53.5   1   1   3.2e-16   4.4e-12   45.2   2.5     2    40   460   507   459   508 0.86 Carbohydrate binding domain
Mob_synth_C          PF06463.8    128 seq100_BIOID38945    -            352   7.1e-36  122.6   0.0   1   1   3.6e-39   1.2e-35  121.8   0.0     1   127   209   335   209   336 0.98 Molybdenum Cofactor Synthesis C
Radical_SAM          PF04055.16   166 seq100_BIOID38945    -            352   6.6e-27   94.5   0.0   1   1   2.6e-30     9e-27   94.1   0.0     2   166    42   204    41   204 0.97 Radical SAM superfamily
Fer4_12              PF13353.1    139 seq100_BIOID38945    -            352     2e-07   31.0   0.0   1   1   1.2e-10   3.9e-07   30.1   0.0    15   116    47   148    36   153 0.83 4Fe-4S single cluster domain
Fer4_14              PF13394.1    117 seq100_BIOID38945    -            352   6.4e-07   29.3   0.0   1   1   6.3e-10   2.1e-06   27.6   0.0     6    90    45   127    38   148 0.71 4Fe-4S single cluster domain
RadC                 PF04002.10   123 seq101_BIOID38945    -            158   4.9e-47  158.5   0.0   1   1   4.6e-51   6.2e-47  158.1   0.0     2   123    37   158    36   158 0.98 RadC-like JAB domain
DAHP_synth_1         PF00793.15   272 seq104_BIOID38945    -            379  2.6e-102  341.0   0.0   1   1  2.3e-106  3.2e-102  340.7   0.0     8   271    63   363    42   364 0.96 DAHP synthetase I family
rve                  PF00665.21   120 seq107_BIOID38945    -            301   5.8e-24   84.3   0.0   1   1   2.3e-27     1e-23   83.5   0.0     3   119   123   243   121   244 0.97 Integrase core domain
rve_3                PF13683.1     67 seq107_BIOID38945    -            301   1.6e-17   62.6   0.0   1   1   1.4e-20   6.3e-17   60.7   0.0     2    67   216   281   215   281 0.98 Integrase core domain
HTH_21               PF13276.1     60 seq107_BIOID38945    -            301   1.2e-16   60.3   1.2   1   1   2.4e-18   1.1e-14   54.0   0.3     6    57    49   106    44   109 0.80 HTH-like domain
AICARFT_IMPCHas      PF01808.13   315 seq110_BIOID38945    -            529  1.1e-146  487.7   4.5   1   1  2.1e-150  1.4e-146  487.4   3.1     1   315   137   461   137   461 0.99 AICARFT/IMPCHase bienzyme
MGS                  PF02142.17    95 seq110_BIOID38945    -            529   5.8e-32  109.3   0.0   1   1   1.9e-35   1.3e-31  108.2   0.0     1    95    19   132    19   132 0.99 MGS-like domain
DUF202               PF02656.10    73 seq111_BIOID38945    -            115   3.3e-16   59.1   8.8   1   1   2.4e-20   3.3e-16   59.1   1.0     1    72    13    79    13    80 0.94 Domain of unknown function (DUF202)
rve                  PF00665.21   120 seq112_BIOID38945    -            166     2e-11   43.9   0.0   1   1   1.9e-15   2.6e-11   43.5   0.0    24   118    34   138    14   140 0.92 Integrase core domain
Bac_export_2         PF01312.14   343 seq115_BIOID38945    -            243   1.1e-64  218.3   6.0   1   1     1e-68   1.4e-64  218.0   4.2     1   245     1   238     1   242 0.96 FlhB HrpN YscU SpaS Family
DDE_Tnp_1_assoc      PF13808.1     90 seq117_BIOID38945    -            248   1.5e-31  107.7   0.0   1   1   3.5e-35   2.4e-31  107.1   0.0     1    90     6    95     6    95 0.99 DDE_Tnp_1-associated
DDE_Tnp_1            PF01609.16   211 seq117_BIOID38945    -            248   3.6e-14   52.7   0.0   1   1   7.3e-18     5e-14   52.2   0.0     4   125   103   222   100   243 0.80 Transposase DDE domain
HTH_AraC             PF00165.18    42 seq119_BIOID38945    -            249   1.7e-16   59.3   1.6   1   2   6.6e-09   4.5e-05   23.0   0.1     1    42   145   185   145   185 0.95 Bacterial regulatory helix-turn-helix proteins, AraC family
HTH_AraC             PF00165.18    42 seq119_BIOID38945    -            249   1.7e-16   59.3   1.6   2   2   7.5e-13   5.2e-09   35.5   0.1     6    40   198   233   195   235 0.91 Bacterial regulatory helix-turn-helix proteins, AraC family
HTH_18               PF12833.2     81 seq119_BIOID38945    -            249   3.1e-15   55.9   0.0   1   1   6.9e-19   4.7e-15   55.3   0.0     2    80   159   235   158   236 0.91 Helix-turn-helix domain
Bac_Ubq_Cox          PF01654.12   436 seq120_BIOID38945    -            523  1.2e-183  610.3  21.3   1   1    1e-187  1.4e-183  610.1  14.7     1   435     8   503     8   504 0.98 Bacterial Cytochrome Ubiquinol Oxidase
Dynamin_N            PF00350.18   168 seq121_BIOID38945    -            742   6.1e-19   68.3   0.0   1   1   5.2e-22   2.4e-18   66.4   0.0     1   148    72   278    72   300 0.78 Dynamin family
MMR_HSR1             PF01926.18   114 seq121_BIOID38945    -            742   3.6e-08   33.2   0.0   1   1   1.1e-10   5.1e-07   29.5   0.0     2   114    72   298    71   298 0.78 50S ribosome-binding GTPase
HTH_Tnp_1            PF01527.15    76 seq122_BIOID38945    -            108   4.1e-11   42.5   1.0   1   1   1.2e-14   1.7e-10   40.6   0.7     1    74     1    87     1    88 0.85 Transposase
Inositol_P           PF00459.20   271 seq125_BIOID38945    -            267   2.5e-77  259.7   0.0   1   1   2.1e-81   2.8e-77  259.5   0.0     3   268     2   260     1   263 0.97 Inositol monophosphatase family
Aldo_ket_red         PF00248.16   283 seq127_BIOID38945    -            267   1.7e-57  194.2   0.5   1   1   1.6e-61   2.2e-57  193.9   0.4     2   281     6   250     5   251 0.95 Aldo/keto reductase family
DUF987               PF06174.6     66 seq130_BIOID38945    -             73   9.5e-43  143.4   0.2   1   1   7.8e-47   1.1e-42  143.2   0.1     1    66     1    66     1    66 0.99 Protein of unknown function (DUF987)
DUF968               PF06147.6    200 seq131_BIOID38945    -            347   3.3e-56  190.2   0.0   1   1   3.5e-60   4.7e-56  189.7   0.0     3   200   132   337   130   337 0.97 Protein of unknown function (DUF968)
SNARE_assoc          PF09335.6    123 seq132_BIOID38945    -            137   1.7e-11   44.2   4.1   1   1     2e-15   2.8e-11   43.5   2.8     4   109    26   122    21   130 0.81 SNARE associated Golgi protein
Acyl-CoA_dh_1        PF00441.19   150 seq135_BIOID38945    -            546   1.2e-32  112.9   0.8   1   1   2.2e-35     1e-31  109.9   0.3     1   148   290   443   290   445 0.97 Acyl-CoA dehydrogenase, C-terminal domain
Acyl-CoA_dh_M        PF02770.14    52 seq135_BIOID38945    -            546   5.4e-14   51.3   0.0   1   1   2.2e-17     1e-13   50.4   0.0     1    51   186   236   186   238 0.96 Acyl-CoA dehydrogenase, middle domain
Acyl-CoA_dh_2        PF08028.6    134 seq135_BIOID38945    -            546   2.1e-08   34.3   0.2   1   1   1.3e-11   5.8e-08   32.9   0.0    10   123   314   423   308   432 0.86 Acyl-CoA dehydrogenase, C-terminal domain
DUF202               PF02656.10    73 seq136_BIOID38945    -            120   2.5e-09   37.0   9.0   1   1     3e-12   4.1e-08   33.1   6.2     1    66    12    71    12   115 0.89 Domain of unknown function (DUF202)
Na_H_antiport_1      PF06965.7    378 seq139_BIOID38945    -            388  1.1e-165  550.8  29.2   1   1  9.6e-170  1.3e-165  550.6  20.2     2   378     5   380     4   380 0.99 Na+/H+ antiporter 1
MFS_1                PF07690.11   354 seq140_BIOID38945    -            475   7.1e-52  176.1  55.5   1   1   8.1e-51   5.5e-47  160.1  32.8     2   353    17   406    16   407 0.90 Major Facilitator Superfamily
MFS_3                PF05977.8    524 seq140_BIOID38945    -            475   8.1e-07   27.4  26.8   1   1   1.8e-08   0.00012   20.2   7.9    30   176    31   172    10   192 0.83 Transmembrane secretion effector
DUF987               PF06174.6     66 seq142_BIOID38945    -             73   4.5e-43  144.4   0.1   1   1   3.7e-47     5e-43  144.3   0.1     1    66     1    66     1    66 0.99 Protein of unknown function (DUF987)
Phage_sheath_1       PF04984.9    464 seq144_BIOID38945    -            390   4.8e-73  246.0   0.2   1   2   1.6e-19   2.2e-15   55.9   0.1     1    91     1    93     1    97 0.94 Phage tail sheath protein
Phage_sheath_1       PF04984.9    464 seq144_BIOID38945    -            390   4.8e-73  246.0   0.2   2   2   2.3e-60   3.2e-56  190.6   0.0   170   464    91   377    89   377 0.98 Phage tail sheath protein
DDE_Tnp_1_assoc      PF13808.1     90 seq149_BIOID38945    -            253   7.8e-32  108.7   0.0   1   1     2e-35   1.3e-31  107.9   0.0     1    89     6    94     6    95 0.99 DDE_Tnp_1-associated
DDE_Tnp_1            PF01609.16   211 seq149_BIOID38945    -            253   1.8e-16   60.2   0.1   1   1   4.1e-20   2.8e-16   59.6   0.1     3   125   102   220   100   247 0.86 Transposase DDE domain
HTH_Tnp_IS1          PF12759.2     50 seq150_BIOID38945    -             99     1e-29  101.6   0.2   1   1   2.2e-33   1.5e-29  101.0   0.1     1    48    39    86    39    88 0.98 InsA C-terminal domain
Zn_Tnp_IS1           PF03811.8     36 seq150_BIOID38945    -             99   9.8e-21   72.8   4.2   1   1   2.5e-24   1.7e-20   72.0   2.9     1    36     1    36     1    36 0.99 InsA N-terminal domain
rve                  PF00665.21   120 seq155_BIOID38945    -            295   4.9e-26   91.0   0.1   1   1   3.6e-29   1.2e-25   89.7   0.0     2   119   125   239   124   240 0.97 Integrase core domain
HTH_21               PF13276.1     60 seq155_BIOID38945    -            295   9.2e-17   60.6   3.5   1   1   6.3e-20   2.1e-16   59.5   2.4     2    60    46   103    44   103 0.94 HTH-like domain
rve_3                PF13683.1     67 seq155_BIOID38945    -            295   2.6e-11   42.7   0.1   1   1   1.8e-14   6.1e-11   41.5   0.0     6    67   216   277   211   277 0.92 Integrase core domain
rve_2                PF13333.1     52 seq155_BIOID38945    -            295   2.6e-06   27.2   0.0   1   1   1.6e-09   5.5e-06   26.2   0.0     1    44   230   276   230   283 0.88 Integrase core domain
DUF2163              PF09931.4    163 seq157_BIOID38945    -            217   2.5e-05   23.9   0.0   1   1   2.8e-09   3.8e-05   23.3   0.0    20   121    44   149    31   181 0.72 Uncharacterized conserved protein (DUF2163)
PRK                  PF00485.13   194 seq158_BIOID38945    -            368   3.8e-13   49.3   0.0   1   1   5.3e-17   7.2e-13   48.4   0.0     1   148   142   296   142   306 0.87 Phosphoribulokinase / Uridine kinase family
Phytase-like         PF13449.1    326 seq159_BIOID38945    -            457   7.7e-34  117.3   0.0   1   1   9.5e-38   1.3e-33  116.5   0.0    60   311   146   396    49   410 0.84 Esterase-like activity of phytase
Ribonuc_red_lgC      PF02867.10   537 seq162_BIOID38945    -            761  2.8e-134  448.5   0.0   1   1  1.3e-136    6e-133  444.1   0.0     1   536   222   731   222   732 0.95 Ribonucleotide reductase, barrel domain
ATP-cone             PF03477.11    90 seq162_BIOID38945    -            761   5.9e-15   55.3   0.1   1   1   2.8e-18   1.3e-14   54.2   0.1     3    90     7    92     5    92 0.97 ATP cone domain
Ribonuc_red_lgN      PF00317.16    83 seq162_BIOID38945    -            761   1.4e-12   47.0   1.0   1   1     5e-16   2.3e-12   46.4   0.1     2    82   142   219   141   220 0.93 Ribonucleotide reductase, all-alpha domain
MFS_1                PF07690.11   354 seq163_BIOID38945    -            424   4.7e-47  160.3  47.0   1   2   6.1e-36   1.7e-32  112.4  13.1     3   227    37   250    35   257 0.82 Major Facilitator Superfamily
MFS_1                PF07690.11   354 seq163_BIOID38945    -            424   4.7e-47  160.3  47.0   2   2     2e-17   5.4e-14   51.5  17.8     3   167   240   407   238   415 0.81 Major Facilitator Superfamily
MFS_2                PF13347.1    427 seq163_BIOID38945    -            424   1.2e-15   56.7  16.9   1   1   1.1e-13   3.1e-10   38.9   1.9   220   377    26   180    22   185 0.90 MFS/sugar transport protein
Sugar_tr             PF00083.19   451 seq163_BIOID38945    -            424   4.6e-11   41.8   7.4   1   1   1.7e-14   4.6e-11   41.8   5.1    44   194    66   209    46   225 0.79 Sugar (and other) transporter
FMN_bind             PF04205.9     81 seq165_BIOID38945    -            206   2.6e-18   65.8   0.1   1   1     4e-22   5.5e-18   64.7   0.0     1    77    99   187    99   191 0.98 FMN-binding domain
PHP                  PF02811.14   175 seq166_BIOID38945    -            245   1.2e-17   64.1   1.1   1   1   1.8e-21   2.5e-17   63.1   0.9     1   169     4   164     4   175 0.91 PHP domain
YagB_YeeU_YfjZ       PF06154.6    105 seq167_BIOID38945    -            124   3.8e-53  178.0   0.0   1   1   3.3e-57   4.5e-53  177.8   0.0     2   104    16   118    15   119 0.98 YagB/YeeU/YfjZ family
HOK_GEF              PF01848.11    43 seq168_BIOID38945    -             50   2.9e-23   80.8   2.7   1   1   2.3e-27   3.1e-23   80.6   1.9     1    43     4    46     4    46 0.99 Hok/gef family
Acetyltransf_2       PF00797.12   240 seq170_BIOID38945    -            281   4.2e-85  285.0   0.1   1   1   3.6e-89     5e-85  284.7   0.1     1   237    21   256    21   259 0.97 N-acetyltransferase
HTS                  PF04204.11   298 seq171_BIOID38945    -            309  5.5e-131  435.5   0.0   1   1  4.5e-135  6.1e-131  435.4   0.0     1   298     2   299     2   299 1.00 Homoserine O-succinyltransferase
YagB_YeeU_YfjZ       PF06154.6    105 seq174_BIOID38945    -            122   3.8e-52  174.8   0.0   1   1   3.3e-56   4.5e-52  174.6   0.0     2   104    16   118    15   119 0.98 YagB/YeeU/YfjZ family
HTH_Tnp_IS1          PF12759.2     50 seq177_BIOID38945    -             99     2e-30  103.8   0.2   1   1   4.4e-34     3e-30  103.3   0.1     1    48    39    86    39    88 0.98 InsA C-terminal domain
Zn_Tnp_IS1           PF03811.8     36 seq177_BIOID38945    -             99   1.3e-21   75.7   4.5   1   1   3.7e-25   2.5e-21   74.7   3.1     1    36     1    36     1    36 0.99 InsA N-terminal domain
DNA_III_psi          PF03603.8    128 seq178_BIOID38945    -            137   1.6e-45  153.9   0.1   1   1   1.3e-49   1.8e-45  153.7   0.1     1   128     1   128     1   128 0.99 DNA polymerase III psi subunit
Bac_export_2         PF01312.14   343 seq179_BIOID38945    -            120   2.9e-26   92.0   0.3   1   1   2.4e-30   3.3e-26   91.8   0.2   262   342     2    82     1    83 0.98 FlhB HrpN YscU SpaS Family
Glu_cys_ligase       PF04262.9    377 seq180_BIOID38945    -            518  4.4e-181  601.2   0.0   1   1    4e-185  5.5e-181  600.9   0.0     2   377     7   381     6   381 0.99 Glutamate-cysteine ligase
NMN_transporter      PF04973.7    182 seq182_BIOID38945    -            239   1.6e-46  157.9  27.1   1   1   1.3e-48   1.8e-44  151.2  18.8     1   180    23   227    23   229 0.94 Nicotinamide mononucleotide transporter
Carb_kinase          PF01256.12   242 seq183_BIOID38945    -            515   8.4e-83  277.2   4.2   1   1   7.4e-86   5.1e-82  274.6   1.2     2   242   258   496   257   496 0.99 Carbohydrate kinase
YjeF_N               PF03853.10   173 seq183_BIOID38945    -            515   7.8e-47  158.8   0.1   1   1     2e-50   1.4e-46  158.1   0.0     2   173    35   199    34   199 0.98 YjeF-related protein N-terminus
HTH_Tnp_IS1          PF12759.2     50 seq184_BIOID38945    -             91   7.7e-32  108.4   0.1   1   1   1.7e-35   1.2e-31  107.8   0.1     1    50    39    88    39    88 0.99 InsA C-terminal domain
Zn_Tnp_IS1           PF03811.8     36 seq184_BIOID38945    -             91   7.2e-21   73.2   4.2   1   1   2.1e-24   1.4e-20   72.3   2.9     1    36     1    36     1    36 0.99 InsA N-terminal domain
RHS                  PF03527.9     41 seq185_BIOID38945    -            236   1.8e-09   37.1   0.3   1   1   1.3e-13   1.8e-09   37.1   0.2    13    41     2    30     2    30 0.96 RHS protein
DDE_Tnp_1            PF01609.16   211 seq188_BIOID38945    -             66   1.7e-06   27.6   0.2   1   1   1.4e-10   1.9e-06   27.5   0.1   143   197     7    65     2    66 0.94 Transposase DDE domain
DUF413               PF04219.7     94 seq189_BIOID38945    -            112   1.5e-38  130.2   0.1   1   1   1.4e-42   1.9e-38  129.9   0.1     1    90    10    99    10   102 0.97 Protein of unknown function, DUF
MmgE_PrpD            PF03972.9    445 seq190_BIOID38945    -            483  3.5e-178  592.2   0.0   1   1  2.9e-182    4e-178  592.0   0.0     2   445    14   475    13   475 0.98 MmgE/PrpD family
Pyr_redox_2          PF07992.9    200 seq191_BIOID38945    -            485   1.6e-44  152.1   1.7   1   1   1.9e-47   2.5e-44  151.4   1.2     1   198    19   328    19   330 0.94 Pyridine nucleotide-disulphide oxidoreductase
Pyr_redox_dim        PF02852.17   110 seq191_BIOID38945    -            485   9.1e-35  118.9   0.0   1   1   1.6e-37   2.2e-34  117.6   0.0     1   109   358   466   358   467 0.98 Pyridine nucleotide-disulphide oxidoreductase, dimerisation domain
Pyr_redox            PF00070.22    80 seq191_BIOID38945    -            485   2.7e-15   56.4   0.8   1   1   1.9e-18   2.7e-15   56.4   0.5     1    78   188   264   188   267 0.94 Pyridine nucleotide-disulphide oxidoreductase
GIDA                 PF01134.17   392 seq191_BIOID38945    -            485   1.9e-08   33.4   1.1   1   1   9.3e-11   1.3e-07   30.7   0.4     1    60    19    81    19    94 0.91 Glucose inhibited division protein A
FAD_oxidored         PF12831.2    428 seq191_BIOID38945    -            485   2.9e-08   33.0   0.9   1   1   4.5e-11   6.2e-08   32.0   0.6     1    38    19    56    19    74 0.94 FAD dependent oxidoreductase
FAD_binding_2        PF00890.19   421 seq191_BIOID38945    -            485   1.5e-06   27.2   0.7   1   1   3.4e-08   4.6e-05   22.3   0.2     2    35    20    53    19    58 0.90 FAD binding domain
Thi4                 PF01946.12   230 seq191_BIOID38945    -            485   1.5e-05   24.1   0.1   1   1   2.7e-08   3.7e-05   22.8   0.1    11    63    11    63     4    95 0.79 Thi4 family
Caudo_TAP            PF02413.12   130 seq192_BIOID38945    -            191   6.2e-37  126.5   0.6   1   1   5.8e-41   7.9e-37  126.2   0.4     1   129    72   191    72   191 0.98 Caudovirales tail fibre assembly protein
PfkB                 PF00294.19   301 seq193_BIOID38945    -            310   1.3e-59  201.7   0.4   1   1   2.3e-63   1.6e-59  201.4   0.3     8   298    15   297     8   300 0.92 pfkB family carbohydrate kinase
Phos_pyr_kin         PF08543.7    246 seq193_BIOID38945    -            310   8.5e-09   34.8   0.3   1   1   2.9e-12     2e-08   33.6   0.1   107   223   168   279   155   292 0.85 Phosphomethylpyrimidine kinase
MoCF_biosynth        PF00994.19   144 seq198_BIOID38945    -            170   5.6e-31  106.7   0.0   1   1   5.1e-35     7e-31  106.4   0.0     1   143    14   156    12   157 0.92 Probable molybdopterin binding domain
DUF1040              PF06288.8     86 seq204_BIOID38945    -             89   1.6e-46  156.3   0.5   1   1   1.3e-50   1.8e-46  156.2   0.3     1    86     1    86     1    86 1.00 Protein of unknown function (DUF1040)
DUF1219              PF06755.7    117 seq205_BIOID38945    -            125   5.1e-61  203.2   0.0   1   1   4.4e-65     6e-61  203.0   0.0     1   114     1   114     1   121 0.97 Protein of unknown function (DUF1219)
PDH                  PF02153.12   258 seq208_BIOID38945    -            373   4.6e-32  110.7   0.0   1   1   2.5e-35   1.1e-31  109.5   0.0    38   257   135   344   124   345 0.93 Prephenate dehydrogenase
CM_2                 PF01817.16    81 seq208_BIOID38945    -            373   4.6e-24   84.2   0.2   1   1   2.2e-27     1e-23   83.1   0.1     1    80     9    88     9    89 0.98 Chorismate mutase type II
PAPS_reduct          PF01507.14   174 seq209_BIOID38945    -            302   8.7e-67  224.1   0.0   1   1   7.6e-71     1e-66  223.9   0.0     1   174    29   257    29   257 0.99 Phosphoadenosine phosphosulfate reductase family
Abhydrolase_5        PF12695.2    142 seq212_BIOID38945    -            293   5.3e-27   94.2   0.0   1   1     3e-30   6.7e-27   93.8   0.0     1   141    89   265    89   266 0.89 Alpha/beta hydrolase family
Abhydrolase_6        PF12697.2    228 seq212_BIOID38945    -            293   2.5e-16   60.1   0.3   1   1   6.6e-15   1.5e-11   44.5   0.0     1   102    90   194    90   212 0.88 Alpha/beta hydrolase family
Abhydrolase_1        PF00561.15   230 seq212_BIOID38945    -            293   5.1e-11   42.4   0.2   1   1   2.2e-09   4.9e-06   26.1   0.0     1    79   115   193   115   217 0.91 alpha/beta hydrolase fold
Peptidase_S9         PF00326.16   213 seq212_BIOID38945    -            293   1.2e-10   40.9   0.0   1   1   3.5e-13   7.9e-10   38.1   0.0     8   212   108   291   103   292 0.71 Prolyl oligopeptidase family
Hydrolase_4          PF12146.3     79 seq212_BIOID38945    -            293   2.1e-07   30.5   0.0   1   1   6.9e-10   1.6e-06   27.7   0.0    11    61    82   132    76   149 0.82 Putative lysophospholipase
DUF1219              PF06755.7    117 seq214_BIOID38945    -             87   6.9e-39  131.8   0.0   1   1   5.7e-43   7.8e-39  131.6   0.0     1    73     1    73     1    81 0.97 Protein of unknown function (DUF1219)
SBP_bac_8            PF13416.1    281 seq216_BIOID38945    -            381   1.9e-26   93.3   4.0   1   1   5.3e-30   2.4e-26   92.9   2.8     2   265    56   326    55   333 0.83 Bacterial extracellular solute-binding protein
SBP_bac_1            PF01547.20   314 seq216_BIOID38945    -            381   1.9e-20   73.7   6.0   1   1   5.7e-24   2.6e-20   73.2   4.2    14   313    56   312    45   313 0.83 Bacterial extracellular solute-binding protein
SBP_bac_6            PF13343.1    242 seq216_BIOID38945    -            381   7.6e-17   61.3   1.9   1   1   1.7e-15   7.8e-12   44.9   0.1   107   216   215   325   179   350 0.85 Bacterial extracellular solute-binding protein
Rnf-Nqr              PF02508.9    190 seq219_BIOID38945    -            231   7.9e-59  198.3   9.5   1   1   6.7e-63   9.1e-59  198.1   6.6     1   189     1   200     1   201 0.98 Rnf-Nqr subunit, membrane protein
Resolvase            PF00239.16   141 seq221_BIOID38945    -            186   1.2e-42  145.0   0.6   1   1   1.7e-46   1.2e-42  145.0   0.4     2   141     6   139     5   139 0.95 Resolvase, N terminal domain
HTH_7                PF02796.10    45 seq221_BIOID38945    -            186   3.9e-13   48.9   0.1   1   1   1.3e-16   8.6e-13   47.8   0.1     1    44   141   184   141   185 0.98 Helix-turn-helix domain of resolvase
DDE_Tnp_1_assoc      PF13808.1     90 seq222_BIOID38945    -            179   1.3e-33  114.4   0.0   1   1   1.5e-37     2e-33  113.7   0.0     1    90     6    95     6    95 0.99 DDE_Tnp_1-associated
Nitrate_red_del      PF02613.10   136 seq224_BIOID38945    -            184   1.1e-19   70.5   0.2   1   1   1.1e-23   1.5e-19   70.0   0.1     3   135    31   150    29   151 0.90 Nitrate reductase delta subunit
DUF1722              PF08349.6    117 seq225_BIOID38945    -            169   6.7e-38  129.0   0.1   1   1     6e-42   8.3e-38  128.7   0.0     1   116    41   157    41   158 0.98 Protein of unknown function (DUF1722)
MoaC                 PF01967.16   136 seq229_BIOID38945    -            161   1.5e-60  202.6   1.3   1   1   1.3e-64   1.7e-60  202.4   0.9     1   136    15   150    15   150 1.00 MoaC family
ChaB                 PF06150.7     57 seq231_BIOID38945    -             76     6e-26   89.9   5.7   1   1   5.5e-30   7.6e-26   89.5   4.0     1    57     9    76     9    76 0.98 ChaB
Patatin              PF01734.17   204 seq237_BIOID38945    -            314   1.8e-24   86.7   0.4   1   1   2.5e-28   3.4e-24   85.8   0.1     1   201    21   178    21   180 0.95 Patatin-like phospholipase
Peptidase_M28        PF04389.12   176 seq239_BIOID38945    -            323   1.1e-23   83.7   0.0   1   1   3.6e-27   2.5e-23   82.6   0.0     2   175   107   308   106   309 0.73 Peptidase family M28
Peptidase_M20        PF01546.23   171 seq239_BIOID38945    -            323   3.3e-05   23.4   0.0   1   1   6.8e-09   4.6e-05   22.9   0.0     1    63   109   170   109   315 0.82 Peptidase family M20/M25/M40
ANT                  PF03374.9    112 seq241_BIOID38945    -            124   2.4e-25   88.6   0.0   1   1   2.2e-29     3e-25   88.3   0.0    23   111    31   118    24   119 0.94 Phage antirepressor protein KilAC domain
ASCH                 PF04266.9    104 seq242_BIOID38945    -            103   1.3e-16   60.7   0.1   1   1   1.1e-20   1.4e-16   60.6   0.1     1   101     6   101     6   103 0.92 ASCH domain
HTH_1                PF00126.22    60 seq243_BIOID38945    -            301     5e-16   58.0   0.0   1   1   1.5e-19     1e-15   57.0   0.0     2    60     9    67     8    67 0.97 Bacterial regulatory helix-turn-helix protein, lysR family
LysR_substrate       PF03466.15   209 seq243_BIOID38945    -            301   4.8e-11   42.0   0.0   1   1   9.5e-15   6.5e-11   41.6   0.0     9   200    98   287    92   290 0.94 LysR substrate binding domain
GARS_A               PF01071.14   194 seq244_BIOID38945    -            429   1.2e-86  289.1   0.1   1   1   8.3e-90   1.6e-86  288.7   0.0     1   194   103   296   103   296 0.99 Phosphoribosylglycinamide synthetase, ATP-grasp (A) domain
GARS_N               PF02844.10   100 seq244_BIOID38945    -            429     4e-38  129.7   0.1   1   1   3.9e-41   7.7e-38  128.8   0.1     1   100     1   102     1   102 0.95 Phosphoribosylglycinamide synthetase, N domain
GARS_C               PF02843.11    93 seq244_BIOID38945    -            429   4.5e-30  103.5   0.1   1   1   1.4e-32   2.8e-29  101.0   0.0     1    92   330   423   330   424 0.95 Phosphoribosylglycinamide synthetase, C domain
ATP-grasp_4          PF13535.1    184 seq244_BIOID38945    -            429   7.2e-15   55.0   0.0   1   1   7.6e-18   1.5e-14   54.0   0.0     5   180   105   292   103   293 0.78 ATP-grasp domain
ATP-grasp_3          PF02655.9    161 seq244_BIOID38945    -            429   1.8e-07   31.0   0.0   1   1   1.5e-10     3e-07   30.3   0.0     3   159   104   292   103   294 0.79 ATP-grasp domain
CPSase_L_D2          PF02786.12   211 seq244_BIOID38945    -            429   1.3e-05   24.5   0.0   1   1   1.4e-08   2.8e-05   23.3   0.0     6   138   109   244   104   293 0.67 Carbamoyl-phosphate synthase L chain, ATP binding domain
ATP-grasp            PF02222.17   172 seq244_BIOID38945    -            429   8.3e-05   21.8   0.0   1   1   6.8e-08   0.00013   21.2   0.0     2    83   113   200   112   222 0.84 ATP-grasp domain
Phage_tube           PF04985.9    167 seq247_BIOID38945    -            171   3.3e-66  221.7   0.3   1   1   2.7e-70   3.7e-66  221.5   0.2     1   167     2   171     2   171 0.99 Phage tail tube protein FII
HAD_2                PF13419.1    176 seq249_BIOID38945    -            225   1.6e-27   96.7   0.0   1   1   4.1e-31   1.9e-27   96.5   0.0     1   176     6   195     6   195 0.91 Haloacid dehalogenase-like hydrolase
Hydrolase_like       PF13242.1     75 seq249_BIOID38945    -            225   9.9e-13   47.4   0.0   1   1   3.3e-16   1.5e-12   46.9   0.0     3    75   149   218   147   218 0.85 HAD-hyrolase-like
Hydrolase            PF00702.21   204 seq249_BIOID38945    -            225   1.4e-11   45.2   0.3   1   1   1.5e-14   6.6e-11   43.0   0.2   107   204    78   189     3   189 0.74 haloacid dehalogenase-like hydrolase
Cyto_ox_2            PF02322.10   328 seq254_BIOID38945    -            379  7.9e-121  403.1  36.0   1   1  6.7e-125  9.2e-121  402.8  25.0     2   327     7   362     6   363 0.99 Cytochrome oxidase subunit II
Peptidase_U32        PF01136.14   233 seq255_BIOID38945    -            667   1.2e-70  237.0   0.1   1   1   3.2e-71   2.2e-67  226.2   0.0     2   231    93   319    92   321 0.90 Peptidase family U32
DUF3656              PF12392.3    122 seq255_BIOID38945    -            667   2.4e-26   92.0   0.0   1   1   6.9e-30   4.7e-26   91.1   0.0     2   122   405   522   404   522 0.97 Collagenase
rve                  PF00665.21   120 seq257_BIOID38945    -            194   4.7e-19   68.5   0.1   1   1   1.2e-21   8.4e-18   64.5   0.0     2    78   120   194   119   194 0.97 Integrase core domain
HTH_21               PF13276.1     60 seq257_BIOID38945    -            194   1.3e-13   50.6   0.5   1   1   3.4e-17   2.3e-13   49.7   0.4     2    56    41    94    40   100 0.90 HTH-like domain
Rep_3                PF01051.16   218 seq259_BIOID38945    -            294   1.2e-12   47.8   0.0   1   1   1.4e-16     2e-12   47.0   0.0     6   211    26   285    22   290 0.83 Initiator Replication protein
Malate_synthase      PF01274.17   523 seq263_BIOID38945    -            539  1.4e-214  712.8   0.0   1   1  1.1e-218  1.6e-214  712.6   0.0     2   522    18   538    17   539 0.99 Malate synthase
ChaC                 PF04752.7    177 seq264_BIOID38945    -            238   5.2e-53  179.5   0.0   1   1   4.7e-57   6.4e-53  179.2   0.0     1   176    54   222    54   223 0.95 ChaC-like protein
FAD_binding_7        PF03441.9    277 seq265_BIOID38945    -            472    8e-107  356.4   1.1   1   1  1.5e-110    1e-106  356.0   0.8     3   276   205   468   203   469 0.96 FAD binding domain of DNA photolyase
DNA_photolyase       PF00875.13   165 seq265_BIOID38945    -            472   3.9e-46  156.7   0.3   1   1   1.8e-49   1.2e-45  155.0   0.1     2   159     5   168     4   174 0.93 DNA photolyase
FAD_binding_1        PF00667.15   219 seq266_BIOID38945    -            599   1.2e-52  178.4   0.0   1   1   4.4e-56     2e-52  177.7   0.0     2   219   230   424   229   424 0.98 FAD binding domain
Flavodoxin_1         PF00258.20   143 seq266_BIOID38945    -            599     1e-32  113.0   0.2   1   1   5.6e-36   2.6e-32  111.6   0.1     1   136    66   195    66   200 0.90 Flavodoxin
NAD_binding_1        PF00175.16   109 seq266_BIOID38945    -            599   5.1e-22   78.3   0.0   1   1   2.3e-25   1.1e-21   77.3   0.0     1   109   457   564   457   564 0.89 Oxidoreductase NAD-binding domain
HhH-GPD              PF00730.20   121 seq267_BIOID38945    -            211   9.8e-19   67.6   0.0   1   1   3.1e-22   1.4e-18   67.1   0.0     1   120    34   168    34   169 0.95 HhH-GPD superfamily base excision DNA repair protein
HHH                  PF00633.18    30 seq267_BIOID38945    -            211   7.1e-08   31.6   0.0   1   1   3.7e-11   1.7e-07   30.4   0.0     2    29   100   127    99   128 0.94 Helix-hairpin-helix motif
EndIII_4Fe-2S        PF10576.4     17 seq267_BIOID38945    -            211   9.7e-05   22.2   3.3   1   1   3.7e-08   0.00017   21.5   2.3     1    17   187   203   187   203 0.99 Iron-sulfur binding domain of endonuclease III
DUF2622              PF11080.3     96 seq268_BIOID38945    -             96   3.1e-49  164.6   0.6   1   1   2.5e-53   3.4e-49  164.5   0.4     1    95     1    95     1    96 0.99 Protein of unknown function (DUF2622)
DUF957               PF06117.6     65 seq269_BIOID38945    -             65   4.6e-34  115.6   1.2   1   1   3.6e-38     5e-34  115.5   0.8     1    65     1    65     1    65 0.98 Enterobacterial protein of unknown function (DUF957)
ThiS                 PF02597.15    78 seq272_BIOID38945    -             81     5e-22   77.9   0.0   1   1   4.1e-26   5.6e-22   77.8   0.0     1    78     4    81     4    81 0.99 ThiS family
PLA1                 PF02253.10   260 seq273_BIOID38945    -            289   1.6e-93  312.8   5.0   1   1   1.4e-97   1.9e-93  312.5   3.4     8   260    39   286    33   286 0.98 Phospholipase A1
DeoC                 PF01791.4    236 seq274_BIOID38945    -            259   3.8e-61  206.2   1.8   1   1     3e-65   4.1e-61  206.1   1.2     3   230    12   240    10   246 0.94 DeoC/LacD family aldolase
DUF1097              PF06496.6    144 seq276_BIOID38945    -            173   1.9e-46  157.3  25.0   1   1   1.7e-50   2.3e-46  157.0  17.3     1   143    18   156    18   157 0.99 Protein of unknown function (DUF1097)
GTP_EFTU             PF00009.22   188 seq280_BIOID38945    -            475   5.2e-43  146.5   0.0   1   1   1.4e-46   6.3e-43  146.2   0.0     3   182    27   232    25   312 0.90 Elongation factor Tu GTP binding domain
MMR_HSR1             PF01926.18   114 seq280_BIOID38945    -            475   4.1e-06   26.6   0.0   1   1   2.3e-09   1.1e-05   25.3   0.0     5   114    33   169    29   173 0.77 50S ribosome-binding GTPase
GTP_EFTU_D2          PF03144.20    74 seq280_BIOID38945    -            475   2.6e-05   24.1   0.2   1   1   1.2e-08   5.4e-05   23.1   0.1     6    73   265   324   261   325 0.83 Elongation factor Tu domain 2
HlyIII               PF03006.15   222 seq283_BIOID38945    -            219     4e-49  166.9  22.4   1   1   3.3e-53   4.5e-49  166.7  15.6     1   222    11   209    11   209 0.95 Haemolysin-III related
DUF3053              PF11254.3    229 seq285_BIOID38945    -            276   1.6e-97  325.1   2.3   1   1  1.3e-101   1.8e-97  324.9   1.6     1   228    48   274    48   275 0.99 Protein of unknown function (DUF3053)
DUF1656              PF07869.7     58 seq286_BIOID38945    -             90   1.5e-20   72.6  10.5   1   1   1.5e-24     2e-20   72.1   7.3     2    58    29    85    28    85 0.97 Protein of unknown function (DUF1656)
PduV-EutP            PF10662.4    143 seq290_BIOID38945    -            118   6.8e-15   54.6   0.0   1   1   7.3e-19     1e-14   54.1   0.0    86   142    57   112    42   113 0.92 Ethanolamine utilisation - propanediol utilisation
FluMu_gp41           PF10109.4     82 seq291_BIOID38945    -            100     5e-16   58.2   0.2   1   1   4.5e-20   6.1e-16   57.9   0.2     1    81     9    88     9    89 0.97 Mu-like prophage FluMu protein gp41
MoaE                 PF02391.12   117 seq292_BIOID38945    -            150   3.4e-40  136.3   0.0   1   1   2.9e-44     4e-40  136.1   0.0     2   116     6   121     5   122 0.97 MoaE protein
PRD                  PF00874.15    90 seq293_BIOID38945    -            433   2.7e-25   88.1   0.0   1   2     2e-13   2.8e-09   36.8   0.0     2    89   138   224   137   225 0.97 PRD domain
PRD                  PF00874.15    90 seq293_BIOID38945    -            433   2.7e-25   88.1   0.0   2   2   2.6e-17   3.6e-13   49.3   0.0     2    89   247   335   246   336 0.97 PRD domain
Exo_endo_phos        PF03372.18   251 seq294_BIOID38945    -            259   5.8e-12   45.9   0.4   1   1   7.6e-16     1e-11   45.1   0.3     2   251    41   245    40   245 0.65 Endonuclease/Exonuclease/phosphatase family
Methyltransf_27      PF13708.1    194 seq296_BIOID38945    -            282     1e-73  246.9   0.1   1   1   9.3e-78   1.3e-73  246.5   0.1     2   194    86   278    85   278 0.99 Methyltransferase domain
Phage_integrase      PF00589.17   173 seq297_BIOID38945    -            200     8e-49  165.5   0.0   1   1   6.6e-53   9.1e-49  165.3   0.0     1   171    11   181    11   183 0.98 Phage integrase family
PrgH                 PF09480.5    375 seq299_BIOID38945    -            396  2.2e-138  461.1   4.3   1   1  1.8e-142  2.4e-138  460.9   3.0     1   375    19   394    19   394 1.00 Type III secretion system protein PrgH-EprH (PrgH)
DUF932               PF06067.6    239 seq300_BIOID38945    -            273   9.3e-62  208.3   0.0   1   1   7.8e-66   1.1e-61  208.1   0.0     2   239    38   262    37   262 0.99 Domain of unknown function (DUF932)
Fructosamin_kin      PF03881.9    288 seq301_BIOID38945    -            286  6.7e-111  369.7   0.0   1   1  1.1e-114  7.5e-111  369.5   0.0     1   287     1   285     1   286 0.99 Fructosamine kinase
APH                  PF01636.18   239 seq301_BIOID38945    -            286   3.9e-21   75.7   3.6   1   1   7.7e-25   5.3e-21   75.3   2.5     4   223    23   239    21   251 0.87 Phosphotransferase enzyme family
ABC_tran             PF00005.22   118 seq302_BIOID38945    -            337   1.2e-23   83.5   0.0   1   1   2.5e-25   1.1e-21   77.2   0.0     1   117    44   162    44   163 0.88 ABC transporter
TOBE_2               PF08402.5     75 seq302_BIOID38945    -            337     8e-16   57.6   0.0   1   1   3.9e-19   1.8e-15   56.5   0.0     2    73   257   331   256   333 0.92 TOBE domain
GTP_EFTU             PF00009.22   188 seq303_BIOID38945    -            538     1e-44  152.1   0.0   1   1   3.4e-48   1.6e-44  151.5   0.0     3   187    22   286    20   287 0.92 Elongation factor Tu GTP binding domain
GTP_EFTU_D2          PF03144.20    74 seq303_BIOID38945    -            538   2.8e-11   43.2   0.1   1   1   2.7e-14   1.2e-10   41.2   0.0     2    74   323   389   322   389 0.97 Elongation factor Tu domain 2
AMP-binding          PF00501.23   418 seq305_BIOID38945    -            628   3.2e-91  305.6   0.0   1   1   8.3e-95   3.8e-91  305.4   0.0     1   418    85   525    85   525 0.96 AMP-binding enzyme
DUF3448              PF11930.3     82 seq305_BIOID38945    -            628   4.2e-26   90.3   0.3   1   1   1.6e-29   7.5e-26   89.5   0.2     7    79     3    75     1    78 0.95 Domain of unknown function (DUF3448)
DUF4009              PF13193.1     41 seq305_BIOID38945    -            628     9e-15   53.7   0.0   1   1   5.8e-18   2.7e-14   52.2   0.0     3    41   575   615   573   615 0.96 Domain of unknown function (DUF4009)
UPF0079              PF02367.12   123 seq306_BIOID38945    -            153   3.3e-45  152.5   0.0   1   1   2.8e-49   3.9e-45  152.3   0.0     1   121    14   134    14   136 0.98 Uncharacterised P-loop hydrolase UPF0079
YjcZ                 PF13990.1    270 seq307_BIOID38945    -            292  8.1e-119  395.5   5.5   1   1  6.7e-123  9.1e-119  395.4   3.8     1   270    21   287    21   287 0.99 YjcZ-like protein
HlyD                 PF00529.15   306 seq308_BIOID38945    -            310   8.4e-47  159.8  13.4   1   2   3.9e-19   1.3e-15   57.3   1.8     2    68    47   113    46   115 0.93 HlyD family secretion protein
HlyD                 PF00529.15   306 seq308_BIOID38945    -            310   8.4e-47  159.8  13.4   2   2   1.2e-34   3.9e-31  108.3   4.8   103   306   101   285   100   285 0.97 HlyD family secretion protein
Biotin_lipoyl_2      PF13533.1     50 seq308_BIOID38945    -            310   5.5e-19   67.4   7.7   1   1     6e-22   2.1e-18   65.6   1.4     2    50    47    95    46    95 0.97 Biotin-lipoyl like
HlyD_2               PF12700.2    328 seq308_BIOID38945    -            310   6.6e-18   64.8   0.5   1   1   2.6e-21   8.9e-18   64.3   0.4    22   272    48   272    43   275 0.84 HlyD family secretion protein
HlyD_3               PF13437.1    105 seq308_BIOID38945    -            310   3.4e-16   59.3   1.1   1   1   1.4e-14   4.7e-11   42.8   0.0     1    94   156   249   156   278 0.83 HlyD family secretion protein
DSBA                 PF01323.15   193 seq311_BIOID38945    -            208   8.3e-32  110.1   3.4   1   1   1.1e-34   7.7e-31  107.0   2.4     1   192    40   197    40   198 0.95 DSBA-like thioredoxin domain
Thioredoxin_4        PF13462.1    163 seq311_BIOID38945    -            208   2.8e-10   40.3   0.0   1   1   5.8e-14     4e-10   39.8   0.0    16   149    40   180    33   191 0.69 Thioredoxin
rve_2                PF13333.1     52 seq314_BIOID38945    -             76   3.4e-18   65.3   3.6   1   1   5.9e-22   4.1e-18   65.0   2.5     1    51    14    69    14    70 0.94 Integrase core domain
rve_3                PF13683.1     67 seq314_BIOID38945    -             76     2e-13   49.5   0.1   1   1   3.6e-17   2.5e-13   49.2   0.0     7    67     1    62     1    62 0.97 Integrase core domain
Transthyretin        PF00576.16   112 seq315_BIOID38945    -            137   1.9e-42  143.5   0.1   1   1   1.6e-46   2.2e-42  143.3   0.1     2   112    28   136    27   136 0.98 HIUase/Transthyretin family
Phage_P2_GpE         PF06528.7     39 seq317_BIOID38945    -             39   3.8e-23   80.5   0.1   1   1   2.9e-27     4e-23   80.4   0.0     1    39     1    39     1    39 0.99 Phage P2 GpE
LuxS                 PF02664.10   157 seq318_BIOID38945    -            171   3.6e-77  257.2   0.0   1   1     3e-81   4.1e-77  257.0   0.0     2   156     3   161     2   162 0.98 S-Ribosylhomocysteinase (LuxS)
Response_reg         PF00072.19   112 seq323_BIOID38945    -            337   3.8e-28   97.6   0.5   1   1   6.5e-32   8.9e-28   96.4   0.1     1   111    10   120    10   121 0.97 Response regulator receiver domain
PhageMin_Tail        PF10145.4    202 seq326_BIOID38945    -           1025   2.2e-28   99.1  13.3   1   1   1.6e-32   2.2e-28   99.1   9.2     1   202   244   457   244   457 0.96 Phage-related minor tail protein
DUF1877              PF08974.5    167 seq327_BIOID38945    -            167   3.4e-45  153.5   0.0   1   1   2.8e-49   3.8e-45  153.4   0.0     1   167     1   165     1   165 0.99 Domain of unknown function (DUF1877)
OEP                  PF02321.13   188 seq328_BIOID38945    -            457   9.8e-52  175.1  39.3   1   2   7.2e-27   9.8e-23   80.5  12.6     3   188    65   247    63   247 0.97 Outer membrane efflux protein
OEP                  PF02321.13   188 seq328_BIOID38945    -            457   9.8e-52  175.1  39.3   2   2   4.7e-33   6.5e-29  100.7   9.1     7   188   275   455   270   455 0.94 Outer membrane efflux protein
Fer2_BFD             PF04324.10    55 seq330_BIOID38945    -             64   8.1e-14   51.2   0.1   1   1   6.8e-18   9.3e-14   51.1   0.1     1    53     1    52     1    54 0.95 BFD-like [2Fe-2S] binding domain
EAL                  PF00563.15   236 seq331_BIOID38945    -            651   2.1e-55  187.7   0.7   1   1   3.9e-58   1.8e-54  184.6   0.0     3   236   404   637   402   637 0.91 EAL domain
GGDEF                PF00990.16   161 seq331_BIOID38945    -            651   1.8e-11   43.7   0.0   1   1     2e-14   9.1e-11   41.4   0.0     6   161   236   383   231   383 0.94 GGDEF domain
HAMP                 PF00672.20    70 seq331_BIOID38945    -            651   5.2e-11   42.4   0.2   1   1   1.1e-14   5.2e-11   42.4   0.1     3    69   151   221   149   222 0.84 HAMP domain
Ureidogly_hydro      PF04115.7    165 seq332_BIOID38945    -            160   1.7e-52  177.0   0.0   1   1   1.4e-56   1.9e-52  176.8   0.0     3   159     2   153     1   158 0.95 Ureidoglycolate hydrolase
Bax1-I               PF01027.15   205 seq333_BIOID38945    -            234   3.6e-59  199.6  36.8   1   1     3e-63   4.1e-59  199.5  25.5     2   205    19   230    18   230 0.92 Inhibitor of apoptosis-promoting Bax1
Amidase_3            PF01520.13   175 seq336_BIOID38945    -            445   3.8e-49  166.6   0.0   1   1   4.8e-53   6.5e-49  165.9   0.0     1   174   194   413   194   414 0.99 N-acetylmuramoyl-L-alanine amidase
Ribonuc_red_sm       PF00268.16   281 seq340_BIOID38945    -            449   1.5e-29  102.8   2.5   1   2   6.1e-17   8.3e-13   47.8   0.3    13   143   104   231    95   238 0.91 Ribonucleotide reductase, small chain
Ribonuc_red_sm       PF00268.16   281 seq340_BIOID38945    -            449   1.5e-29  102.8   2.5   2   2   4.1e-19   5.6e-15   54.9   0.1   155   274   273   402   255   409 0.89 Ribonucleotide reductase, small chain
YbgT_YccB            PF08173.6     28 seq341_BIOID38945    -             37   6.1e-16   57.8   4.2   1   1   4.9e-20   6.7e-16   57.6   2.9     1    28     1    28     1    28 0.97 Membrane bound YbgT-like protein
Glycos_transf_3      PF00591.16   254 seq342_BIOID38945    -            440     3e-61  206.7   0.4   1   1   9.1e-65   4.1e-61  206.3   0.2     2   253    79   332    78   333 0.98 Glycosyl transferase family, a/b domain
PYNP_C               PF07831.8     75 seq342_BIOID38945    -            440   1.6e-25   88.1   0.2   1   1     7e-29   3.2e-25   87.2   0.1     1    74   350   423   350   424 0.98 Pyrimidine nucleoside phosphorylase C-terminal domain
Glycos_trans_3N      PF02885.12    66 seq342_BIOID38945    -            440   5.1e-15   54.7   1.2   1   1   1.8e-18   8.4e-15   53.9   0.1     3    66     5    68     3    68 0.98 Glycosyl transferase family, helical bundle domain
MTS                  PF05175.9    170 seq343_BIOID38945    -            388   1.6e-59  199.9   0.0   1   1   5.2e-60   7.1e-57  191.3   0.0     2   170   209   380   208   380 0.98 Methyltransferase small domain
Methyltransf_31      PF13847.1    152 seq343_BIOID38945    -            388   2.3e-14   53.1   0.0   1   1   7.1e-17   9.7e-14   51.0   0.0     6   117   241   357   237   381 0.84 Methyltransferase domain
Methyltransf_26      PF13659.1    117 seq343_BIOID38945    -            388   1.1e-11   44.6   0.0   1   1   2.2e-14     3e-11   43.2   0.0     3   115   241   350   239   352 0.88 Methyltransferase domain
Methyltransf_18      PF12847.2    112 seq343_BIOID38945    -            388   3.2e-11   43.6   0.0   1   1     7e-14   9.6e-11   42.1   0.0     3   110   240   349   239   351 0.81 Methyltransferase domain
Methyltransf_12      PF08242.7     99 seq343_BIOID38945    -            388   1.6e-08   34.8   0.0   1   1     7e-11   9.6e-08   32.3   0.0     1    99   243   346   243   346 0.91 Methyltransferase domain
Methyltransf_25      PF13649.1    101 seq343_BIOID38945    -            388   5.5e-06   26.5   0.0   1   1   1.1e-08   1.5e-05   25.1   0.0     1   101   242   344   242   344 0.79 Methyltransferase domain
PrmA                 PF06325.8    295 seq343_BIOID38945    -            388   1.1e-05   24.6   0.0   1   1   3.4e-08   4.6e-05   22.5   0.0   163   232   240   315   229   337 0.74 Ribosomal protein L11 methyltransferase (PrmA)
Oxidored_molyb       PF00174.14   169 seq346_BIOID38945    -            334   8.3e-41  139.0   0.0   1   1   9.6e-45   1.3e-40  138.4   0.0    11   168   108   268    97   269 0.94 Oxidoreductase molybdopterin binding domain
RQC                  PF09382.5    106 seq347_BIOID38945    -            611   4.5e-28   96.9   0.0   1   1   3.5e-31   1.2e-27   95.6   0.0     1   104   413   514   413   516 0.97 RQC domain
Helicase_C           PF00271.26    78 seq347_BIOID38945    -            611   4.6e-24   83.9   0.0   1   1   2.6e-24   8.9e-21   73.4   0.1     3    78   258   333   256   333 0.98 Helicase conserved C-terminal domain
HRDC                 PF00570.18    68 seq347_BIOID38945    -            611     8e-24   83.0   0.1   1   1   6.4e-27   2.2e-23   81.6   0.0     2    68   535   601   534   601 0.97 HRDC domain
DEAD                 PF00270.24   173 seq347_BIOID38945    -            611   4.7e-21   74.8   0.0   1   1   8.5e-24   2.9e-20   72.3   0.0     2   168    30   189    29   194 0.85 DEAD/DEAH box helicase
T5orf172             PF10544.4    100 seq348_BIOID38945    -            269   9.1e-07   29.0   0.0   1   1   1.2e-10   1.6e-06   28.3   0.0     2    94     8    94     7   100 0.80 T5orf172 domain
Ferritin             PF00210.19   142 seq349_BIOID38945    -            158     2e-36  124.7   3.1   1   1   1.9e-40   2.6e-36  124.3   2.1     1   142     8   144     8   144 0.97 Ferritin-like domain
Esterase             PF00756.15   251 seq350_BIOID38945    -            400   7.7e-50  169.5   0.0   1   1   1.1e-53   7.7e-50  169.5   0.0     1   251   172   391   172   391 0.98 Putative esterase
DUF3327              PF11806.3    122 seq350_BIOID38945    -            400   1.2e-35  122.3   2.6   1   1   3.7e-39   2.6e-35  121.2   0.4     3   121    29   155    21   156 0.97 Domain of unknown function (DUF3327)
PhdYeFM_antitox      PF02604.14    75 seq351_BIOID38945    -             83   2.4e-09   36.5   0.0   1   1   1.9e-13   2.6e-09   36.4   0.0     3    67    10    72     8    80 0.86 Antitoxin Phd_YefM, type II toxin-antitoxin system
Cyd_oper_YbgE        PF09600.5     82 seq352_BIOID38945    -             97   1.5e-33  114.6   7.9   1   1   1.4e-37   1.9e-33  114.3   5.5     1    81    16    96    16    97 0.97 Cyd operon protein YbgE (Cyd_oper_YbgE)
Abhydrolase_5        PF12695.2    142 seq353_BIOID38945    -            249   2.2e-18   66.2   0.0   1   1   1.5e-21   2.9e-18   65.8   0.0     3   130    31   215    29   231 0.78 Alpha/beta hydrolase family
Abhydrolase_6        PF12697.2    228 seq353_BIOID38945    -            249     9e-16   58.3   3.1   1   1   1.8e-18   3.6e-15   56.3   2.1     2   205    31   215    30   242 0.66 Alpha/beta hydrolase family
Peptidase_S9         PF00326.16   213 seq353_BIOID38945    -            249   2.5e-11   43.0   0.0   1   1   1.6e-14   3.1e-11   42.7   0.0    43   190    86   234    43   249 0.74 Prolyl oligopeptidase family
BAAT_C               PF08840.6    213 seq353_BIOID38945    -            249   1.5e-05   24.7   0.0   1   1   4.4e-08   8.6e-05   22.2   0.0    21   164   106   234    98   239 0.74 BAAT / Acyl-CoA thioester hydrolase C terminal
DUF945               PF06097.6    459 seq359_BIOID38945    -            490  2.2e-105  352.9  12.2   1   1  1.9e-109  2.6e-105  352.7   8.5     3   459    18   481    16   481 0.98 Bacterial protein of unknown function (DUF945)
HTH_Tnp_1            PF01527.15    76 seq360_BIOID38945    -             82   1.6e-11   43.8   0.2   1   1   2.9e-15     2e-11   43.5   0.2     1    72     1    72     1    74 0.94 Transposase
HTH_28               PF13518.1     52 seq360_BIOID38945    -             82   4.2e-05   23.3   0.0   1   1   8.9e-09   6.1e-05   22.7   0.0     1    38    10    48    10    57 0.88 Helix-turn-helix domain
DUF3442              PF11924.3    280 seq361_BIOID38945    -            476   6.3e-90  301.4   9.2   1   1   5.7e-94   7.8e-90  301.1   6.4     1   280    69   353    69   353 0.98 Protein of unknown function (DUF3442)
PTR2                 PF00854.16   373 seq365_BIOID38945    -            500   3.8e-75  252.8  26.0   1   1   6.9e-79   4.7e-75  252.5  15.9     2   370    89   428    88   431 0.97 POT family
MFS_1                PF07690.11   354 seq365_BIOID38945    -            500   2.6e-20   72.3  54.6   1   1   3.7e-21   2.5e-17   62.5  25.8    10   301    35   372    26   382 0.78 Major Facilitator Superfamily
DDE_Tnp_IS1          PF03400.8    131 seq371_BIOID38945    -            167   2.9e-76  253.7   1.1   1   1   2.5e-80   3.4e-76  253.4   0.8     1   131    37   167    37   167 0.99 IS1 transposase
Plasmid_stabil       PF05016.9     90 seq372_BIOID38945    -             95   1.5e-13   50.7   0.1   1   1   1.3e-17   1.7e-13   50.6   0.1     1    88     5    83     5    85 0.97 Plasmid stabilisation system protein
Amidase_3            PF01520.13   175 seq373_BIOID38945    -            289   2.7e-52  176.9   0.0   1   1     5e-56   6.8e-52  175.6   0.0     1   174    59   273    59   274 0.99 N-acetylmuramoyl-L-alanine amidase
Methyltransf_11      PF08241.7     95 seq374_BIOID38945    -            191   1.5e-19   70.1   0.0   1   1   1.3e-22   2.2e-19   69.6   0.0    21    95     3    80     1    80 0.96 Methyltransferase domain
Ubie_methyltran      PF01209.13   233 seq374_BIOID38945    -            191     3e-14   52.6   0.0   1   1   2.2e-17   3.8e-14   52.2   0.0    74   158     3    87     1    98 0.94 ubiE/COQ5 methyltransferase family
Methyltransf_31      PF13847.1    152 seq374_BIOID38945    -            191   6.7e-13   48.3   0.0   1   1   4.1e-16     7e-13   48.3   0.0    30   112     3    84     1   168 0.85 Methyltransferase domain
Methyltransf_23      PF13489.1    162 seq374_BIOID38945    -            191   9.5e-12   44.7   0.0   1   1   7.1e-15   1.2e-11   44.4   0.0    47   159     4   126     2   129 0.77 Methyltransferase domain
Methyltransf_18      PF12847.2    112 seq374_BIOID38945    -            191   2.2e-09   37.7   0.0   1   1   2.2e-12   3.7e-09   37.0   0.0    27   109     3    80     1    83 0.88 Methyltransferase domain
Methyltransf_12      PF08242.7     99 seq374_BIOID38945    -            191     3e-09   37.1   0.0   1   1     3e-12   5.1e-09   36.3   0.0    22    99     3    78     2    78 0.90 Methyltransferase domain
Methyltransf_25      PF13649.1    101 seq374_BIOID38945    -            191   2.3e-08   34.2   0.0   1   1   2.1e-11   3.6e-08   33.5   0.0    26   101     3    76     1    76 0.92 Methyltransferase domain
Methyltransf_8       PF05148.10   219 seq374_BIOID38945    -            191   7.4e-05   22.3   0.0   1   1   5.9e-08    0.0001   21.9   0.0   115   164    38    88    20   113 0.84 Hypothetical methyltransferase
FUSC                 PF04632.7    650 seq377_BIOID38945    -            655  2.1e-149  498.8  20.0   1   1  5.4e-153  2.5e-149  498.6  13.9     2   649    11   651    10   654 0.97 Fusaric acid resistance protein family
FUSC_2               PF13515.1    128 seq377_BIOID38945    -            655     7e-17   61.4  38.1   1   1   2.7e-18   1.2e-14   54.1  11.4     1   127    23   162    21   163 0.87 Fusaric acid resistance protein-like
ALMT                 PF11744.3    406 seq377_BIOID38945    -            655   0.00013   20.6   3.0   1   1   2.8e-08   0.00013   20.6   2.1    10   189    10   183     3   230 0.70 Aluminium activated malate transporter
Phage_integrase      PF00589.17   173 seq378_BIOID38945    -            198   1.4e-46  158.1   0.6   1   1   1.2e-50   1.6e-46  158.0   0.4     1   172     5   177     5   178 0.98 Phage integrase family
DAHP_synth_1         PF00793.15   272 seq379_BIOID38945    -            350  1.3e-105  351.8   0.0   1   1  1.1e-109  1.5e-105  351.6   0.0     8   271    40   338    25   339 0.96 DAHP synthetase I family
IclR                 PF01614.13   129 seq380_BIOID38945    -            271   1.9e-40  137.3   0.0   1   1   4.5e-44   3.1e-40  136.7   0.0     2   128   140   263   139   264 0.98 Bacterial transcriptional regulator
HTH_IclR             PF09339.5     52 seq380_BIOID38945    -            271   1.2e-12   47.1   0.1   1   1   5.9e-16     4e-12   45.4   0.0     1    51    23    73    23    74 0.98 IclR helix-turn-helix domain
Channel_Tsx          PF03502.8    238 seq381_BIOID38945    -            124     3e-15   56.5   1.4   1   1   2.5e-19   3.5e-15   56.3   1.0     2    71    34    99    33   112 0.87 Nucleoside-specific channel-forming protein, Tsx
TPP_enzyme_N         PF02776.13   172 seq382_BIOID38945    -            548   2.5e-58  196.2   4.4   1   1   5.8e-62   2.7e-58  196.1   0.2     1   169     1   167     1   170 0.98 Thiamine pyrophosphate enzyme, N-terminal TPP binding domain
TPP_enzyme_C         PF02775.16   153 seq382_BIOID38945    -            548   6.5e-52  175.0   0.4   1   1   5.3e-54   2.4e-50  169.9   0.0     1   153   374   522   374   522 0.98 Thiamine pyrophosphate enzyme, C-terminal TPP binding domain
TPP_enzyme_M         PF00205.17   137 seq382_BIOID38945    -            548   2.6e-41  140.4   0.2   1   1   1.4e-44   6.3e-41  139.2   0.1     1   137   186   321   186   321 0.98 Thiamine pyrophosphate enzyme, central domain
BPD_transp_1         PF00528.17   185 seq383_BIOID38945    -            313   2.9e-16   59.3  19.6   1   1   2.1e-20   2.9e-16   59.3  13.6     2   179   106   307   105   310 0.86 Binding-protein-dependent transport system inner membrane component
4HBT                 PF03061.17    79 seq388_BIOID38945    -            134     8e-19   67.4   0.4   1   1   2.4e-22   1.1e-18   66.9   0.3     1    77    20   103    20   105 0.98 Thioesterase superfamily
4HBT_2               PF13279.1    121 seq388_BIOID38945    -            134   2.7e-12   47.0   0.2   1   1   7.1e-16   3.2e-12   46.8   0.1     3   117    14   128    12   132 0.88 Thioesterase-like superfamily
Acyl-ACP_TE          PF01643.12   249 seq388_BIOID38945    -            134   1.3e-05   24.2   0.1   1   1   3.1e-09   1.4e-05   24.0   0.0    31   132    33   132     4   134 0.79 Acyl-ACP thioesterase
APS_kinase           PF01583.15   157 seq390_BIOID38945    -            201   2.1e-72  241.7   0.0   1   1     4e-76   2.7e-72  241.4   0.0     1   153    27   179    27   182 0.98 Adenylylsulphate kinase
AAA_33               PF13671.1    143 seq390_BIOID38945    -            201     5e-08   32.8   0.0   1   1   1.1e-11   7.2e-08   32.3   0.0     1   115    30   143    30   169 0.82 AAA domain
MxiH                 PF09392.5     90 seq394_BIOID38945    -             79     2e-10   40.9   0.2   1   1   1.6e-14   2.2e-10   40.8   0.1     3    89    10    77     8    78 0.90 Type III secretion needle MxiH like
ICL                  PF00463.16   526 seq396_BIOID38945    -            439  3.2e-200  665.6   1.7   1   2  4.6e-118  3.2e-114  381.9   0.0     1   255    12   262    12   264 0.99 Isocitrate lyase family
ICL                  PF00463.16   526 seq396_BIOID38945    -            439  3.2e-200  665.6   1.7   2   2   1.5e-88     1e-84  284.5   1.0   353   526   262   439   260   439 0.98 Isocitrate lyase family
PEP_mutase           PF13714.1    238 seq396_BIOID38945    -            439   4.8e-19   68.4   0.0   1   1   2.3e-22   1.6e-18   66.7   0.0    26   198    86   320    74   352 0.86 Phosphoenolpyruvate phosphomutase
Sugar_tr             PF00083.19   451 seq398_BIOID38945    -            500   1.6e-70  237.8  26.4   1   1   6.6e-74   2.3e-70  237.3  18.3     3   446    28   448    25   453 0.95 Sugar (and other) transporter
MFS_1                PF07690.11   354 seq398_BIOID38945    -            500     2e-36  125.3  40.6   1   2   7.6e-30   2.6e-26   92.1  11.2     9   257    38   310    30   312 0.75 Major Facilitator Superfamily
MFS_1                PF07690.11   354 seq398_BIOID38945    -            500     2e-36  125.3  40.6   2   2   2.7e-14   9.2e-11   40.9  14.4    37   172   300   438   297   475 0.80 Major Facilitator Superfamily
Osmo_CC              PF08946.5     46 seq398_BIOID38945    -            500   2.9e-25   87.9   8.8   1   1   1.5e-28     5e-25   87.1   6.1     1    46   454   499   454   499 0.99 Osmosensory transporter coiled coil
TPP_enzyme_N         PF02776.13   172 seq400_BIOID38945    -            562   3.2e-59  199.1   0.1   1   1   2.1e-62   9.8e-59  197.5   0.0     2   168    14   179    13   183 0.98 Thiamine pyrophosphate enzyme, N-terminal TPP binding domain
TPP_enzyme_C         PF02775.16   153 seq400_BIOID38945    -            562   1.7e-48  163.9   0.1   1   1     1e-51   4.6e-48  162.5   0.1     1   153   390   538   390   538 0.97 Thiamine pyrophosphate enzyme, C-terminal TPP binding domain
TPP_enzyme_M         PF00205.17   137 seq400_BIOID38945    -            562   2.6e-43  146.9   1.4   1   1   2.8e-46   1.3e-42  144.6   0.3     1   137   201   334   201   334 0.98 Thiamine pyrophosphate enzyme, central domain
ABC_tran             PF00005.22   118 seq405_BIOID38945    -            401   5.6e-22   78.2   0.0   1   1   3.6e-25   1.2e-21   77.0   0.0     1   117    73   191    73   192 0.92 ABC transporter
TOBE_2               PF08402.5     75 seq405_BIOID38945    -            401   9.6e-12   44.6   0.3   1   1   1.2e-14   4.2e-11   42.5   0.1     1    75   313   385   313   385 0.95 TOBE domain
Bax1-I               PF01027.15   205 seq411_BIOID38945    -            237   1.1e-12   47.9  25.5   1   1     1e-16   1.4e-12   47.5  17.7     3   201    19   220    17   225 0.85 Inhibitor of apoptosis-promoting Bax1
MxiH                 PF09392.5     90 seq413_BIOID38945    -            127   1.4e-06   28.6   1.0   1   1   1.8e-10   2.4e-06   27.8   0.7    36    89    73   126    20   127 0.82 Type III secretion needle MxiH like
Channel_Tsx          PF03502.8    238 seq415_BIOID38945    -            130   2.3e-32  112.5  17.9   1   1   1.8e-36   2.5e-32  112.4  12.4    97   238     2   130     1   130 0.98 Nucleoside-specific channel-forming protein, Tsx
NIR_SIR              PF01077.17   157 seq416_BIOID38945    -            570   2.2e-49  166.7   0.0   1   1   1.9e-47   1.3e-43  147.9   0.0     2   157   173   331   172   331 0.98 Nitrite and sulphite reductase 4Fe-4S domain
NIR_SIR_ferr         PF03460.12    69 seq416_BIOID38945    -            570   6.6e-31  105.6   0.0   1   2   2.1e-16   1.4e-12   46.8   0.0    11    67    81   138    73   140 0.92 Nitrite/Sulfite reductase ferredoxin-like half domain
NIR_SIR_ferr         PF03460.12    69 seq416_BIOID38945    -            570   6.6e-31  105.6   0.0   2   2   8.8e-19     6e-15   54.5   0.0     7    68   355   417   350   418 0.94 Nitrite/Sulfite reductase ferredoxin-like half domain
NTP_transferase      PF00483.18   248 seq420_BIOID38945    -            302   2.4e-25   89.1   0.0   1   1   4.5e-29   3.1e-25   88.8   0.0     1   241    10   275    10   280 0.87 Nucleotidyl transferase
NTP_transf_3         PF12804.2    179 seq420_BIOID38945    -            302   9.5e-08   32.3   0.0   1   1   2.7e-11   1.8e-07   31.3   0.0     1   116    11   164    11   184 0.75 MobA-like NTP transferase domain
MotA_ExbB            PF01618.11   139 seq422_BIOID38945    -            230   6.2e-47  158.6   0.2   1   1     6e-51   8.1e-47  158.2   0.1     2   138    74   210    73   211 0.98 MotA/TolQ/ExbB proton channel family
HAD_2                PF13419.1    176 seq424_BIOID38945    -            222   9.8e-23   81.1   0.0   1   1   2.5e-26   1.1e-22   80.9   0.0     2   176    11   191    10   191 0.91 Haloacid dehalogenase-like hydrolase
Hydrolase            PF00702.21   204 seq424_BIOID38945    -            222   5.1e-13   49.9   0.0   1   1   3.1e-16   1.4e-12   48.4   0.0     3   203     9   184     7   185 0.83 haloacid dehalogenase-like hydrolase
Hydrolase_like       PF13242.1     75 seq424_BIOID38945    -            222   2.7e-05   23.6   0.0   1   1   9.4e-09   4.3e-05   23.0   0.0     2    49   146   192   145   209 0.91 HAD-hyrolase-like
CbiA                 PF01656.18   195 seq428_BIOID38945    -            398   1.5e-18   66.8   0.0   1   1   3.7e-22   2.5e-18   66.0   0.0     1   144   111   294   111   322 0.74 CobQ/CobB/MinD/ParA nucleotide binding domain
Ferric_reduct        PF01794.14   125 seq429_BIOID38945    -            211   3.5e-13   49.6  11.2   1   1   2.6e-17   3.5e-13   49.6   7.8     5   124    51   161    18   162 0.90 Ferric reductase like transmembrane component
Phage_integrase      PF00589.17   173 seq430_BIOID38945    -            343   1.4e-31  109.3   0.0   1   1   2.3e-35   3.2e-31  108.2   0.0     2   171   139   329   138   331 0.95 Phage integrase family
YscJ_FliF            PF01514.12   207 seq434_BIOID38945    -            244     4e-53  179.5   0.2   1   1   3.6e-57   4.9e-53  179.2   0.1    13   200     4   192     1   199 0.96 Secretory protein of YscJ/FliF family
DUF3561              PF12084.3    107 seq436_BIOID38945    -            107   1.1e-51  173.0   8.8   1   1   8.8e-56   1.2e-51  172.8   6.1     1   107     1   107     1   107 0.99 Protein of unknown function (DUF3561)
Coprogen_oxidas      PF01218.13   296 seq437_BIOID38945    -            299  6.5e-147  487.6   0.1   1   1  5.4e-151  7.3e-147  487.4   0.1     2   296     7   299     6   299 0.99 Coproporphyrinogen III oxidase
Sdh5                 PF03937.11    51 seq438_BIOID38945    -             88   3.7e-22   77.8   2.9   1   1   3.1e-26   4.2e-22   77.7   1.3     1    51    11    60    11    60 0.99 Flavinator of succinate dehydrogenase
TPP_enzyme_N         PF02776.13   172 seq439_BIOID38945    -            623   2.5e-54  183.2   2.8   1   1   4.8e-56   2.2e-52  176.9   0.9     1   170    34   203    34   205 0.98 Thiamine pyrophosphate enzyme, N-terminal TPP binding domain
TPP_enzyme_C         PF02775.16   153 seq439_BIOID38945    -            623   7.4e-36  122.9   0.3   1   1   1.6e-37   7.2e-34  116.4   0.0     2   153   423   583   422   583 0.96 Thiamine pyrophosphate enzyme, C-terminal TPP binding domain
TPP_enzyme_M         PF00205.17   137 seq439_BIOID38945    -            623     1e-34  119.0   0.6   1   1   4.8e-38   2.2e-34  118.0   0.0     1   136   223   358   223   359 0.94 Thiamine pyrophosphate enzyme, central domain
CusF_Ec              PF11604.3     70 seq441_BIOID38945    -            110   1.2e-21   76.1   0.3   1   1   1.2e-25   1.6e-21   75.7   0.2     1    67    42   107    42   110 0.93 Copper binding periplasmic protein CusF
MbtH                 PF03621.8     54 seq442_BIOID38945    -             72   3.9e-21   74.0   0.6   1   1   3.5e-25   4.8e-21   73.7   0.4     1    53     1    54     1    55 0.96 MbtH-like protein
DNA_mis_repair       PF01119.14   119 seq443_BIOID38945    -            615   5.2e-37  125.8   0.0   1   1   2.5e-40   8.6e-37  125.1   0.0     2   118   213   330   212   331 0.95 DNA mismatch repair protein, C-terminal domain
MutL_C               PF08676.6    144 seq443_BIOID38945    -            615   1.6e-23   82.7   0.2   1   1   4.7e-27   1.6e-23   82.7   0.1     2   134   435   563   434   572 0.92 MutL C terminal dimerisation domain
HATPase_c_3          PF13589.1    137 seq443_BIOID38945    -            615   1.1e-13   50.9   0.0   1   1   5.6e-17   1.9e-13   50.1   0.0     4   103    24   123    21   142 0.81 Histidine kinase-, DNA gyrase B-, and HSP90-like ATPase
HATPase_c            PF02518.21   111 seq443_BIOID38945    -            615   5.7e-11   42.0   0.0   1   1   3.8e-14   1.3e-10   40.8   0.0     2    72    19    87    18   147 0.79 Histidine kinase-, DNA gyrase B-, and HSP90-like ATPase
Fer2                 PF00111.22    78 seq444_BIOID38945    -             84   9.2e-11   41.2   2.6   1   1   7.5e-15     1e-10   41.0   1.8     7    78    10    77     4    77 0.83 2Fe-2S iron-sulfur cluster binding domain
Metalloenzyme        PF01676.13   262 seq445_BIOID38945    -            407   1.2e-57  195.1   0.0   1   1   9.9e-62   1.4e-57  194.9   0.0     1   261     2   405     2   406 0.97 Metalloenzyme superfamily
AMP-binding          PF00501.23   418 seq446_BIOID38945    -           1335  1.2e-116  389.3   0.0   1   1    6e-120  1.6e-116  388.9   0.0     1   417   524   928   524   929 0.96 AMP-binding enzyme
Condensation         PF00668.15   301 seq446_BIOID38945    -           1335   2.7e-60  203.6   0.0   1   1   1.5e-63   4.2e-60  203.0   0.0     2   300    44   342    43   343 0.91 Condensation domain
Thioesterase         PF00975.15   229 seq446_BIOID38945    -           1335   3.9e-46  158.0   0.6   1   1   1.2e-46   3.4e-43  148.3   0.0     2   219  1109  1319  1108  1332 0.95 Thioesterase domain
PP-binding           PF00550.20    67 seq446_BIOID38945    -           1335   2.8e-09   37.0   0.1   1   1   3.1e-12   8.4e-09   35.4   0.1     3    65  1022  1082  1020  1084 0.90 Phosphopantetheine attachment site
Abhydrolase_6        PF12697.2    228 seq446_BIOID38945    -           1335   1.4e-05   25.0   0.1   1   1     5e-09   1.4e-05   25.0   0.1     2   127  1111  1240  1110  1309 0.65 Alpha/beta hydrolase family
YcfA                 PF07927.7     58 seq448_BIOID38945    -             58   4.5e-11   42.4   0.0   1   1   3.7e-15   5.1e-11   42.2   0.0     2    58     4    57     3    57 0.92 YcfA-like protein
BPD_transp_1         PF00528.17   185 seq449_BIOID38945    -            264   2.7e-13   49.7  13.6   1   1     2e-17   2.7e-13   49.7   9.4     2   167    80   247    79   258 0.78 Binding-protein-dependent transport system inner membrane component
DUF2136              PF09907.4     76 seq453_BIOID38945    -            104   8.8e-25   86.4   0.1   1   1   7.8e-29   1.1e-24   86.2   0.1     2    74    19    93    18    95 0.97 Uncharacterized protein conserved in bacteria (DUF2136)
BON                  PF04972.12    64 seq454_BIOID38945    -            201   1.7e-39  133.2  15.7   1   2   7.5e-23     1e-18   66.7   3.7     1    63    60   122    60   123 0.98 BON domain
BON                  PF04972.12    64 seq454_BIOID38945    -            201   1.7e-39  133.2  15.7   2   2   1.3e-24   1.8e-20   72.3   1.8     1    62   139   200   139   201 0.97 BON domain
DUF1434              PF07254.7    132 seq456_BIOID38945    -            135     6e-64  213.6  15.0   1   1   5.2e-68   7.1e-64  213.4  10.4     1   132     1   131     1   131 0.98 Protein of unknown function (DUF1434)
Fimbrial             PF00419.15   145 seq457_BIOID38945    -            182   6.5e-21   74.9   9.9   1   1   6.6e-25     9e-21   74.4   6.8     1   145    33   182    33   182 0.85 Fimbrial protein
Aconitase_2_N        PF06434.8    204 seq458_BIOID38945    -            916   1.5e-95  318.2   0.0   1   1   5.4e-99   2.4e-95  317.6   0.0     1   204   219   433   219   433 0.99 Aconitate hydratase 2 N-terminus
Aconitase_B_N        PF11791.3    154 seq458_BIOID38945    -            916   6.4e-68  227.3   0.1   1   1   2.5e-71   1.1e-67  226.5   0.1     1   154    55   207    55   207 1.00 Aconitate B N-terminal domain
Aconitase            PF00330.15   465 seq458_BIOID38945    -            916   2.7e-25   88.6   0.1   1   2   1.1e-12   5.2e-09   34.9   0.0   102   305   524   749   515   752 0.75 Aconitase family (aconitate hydratase)
Aconitase            PF00330.15   465 seq458_BIOID38945    -            916   2.7e-25   88.6   0.1   2   2   2.1e-17   9.6e-14   50.5   0.0   337   465   750   869   746   869 0.90 Aconitase family (aconitate hydratase)
UPF0150              PF03681.10    48 seq459_BIOID38945    -            116   8.3e-13   47.6   0.1   1   1   8.8e-17   1.2e-12   47.1   0.1     1    46     9    54     9    56 0.95 Uncharacterised protein family (UPF0150)
TraF                 PF13728.1    215 seq460_BIOID38945    -            224   8.9e-38  129.8   0.9   1   1   7.8e-42   1.1e-37  129.5   0.6     1   164    45   214    45   219 0.89 F plasmid transfer operon protein
HlyD_2               PF12700.2    328 seq462_BIOID38945    -            407   1.3e-14   53.9   0.0   1   1   1.2e-17     8e-14   51.4   0.0   136   327   187   378    98   379 0.77 HlyD family secretion protein
HlyD_3               PF13437.1    105 seq462_BIOID38945    -            407   1.7e-13   50.7   0.2   1   1     2e-14   1.4e-10   41.3   0.0     1   105   209   310   209   310 0.96 HlyD family secretion protein
ExbD                 PF02472.11   130 seq463_BIOID38945    -            142     5e-23   81.3   0.1   1   1   4.1e-27   5.6e-23   81.2   0.1     2   129    10   141     9   142 0.89 Biopolymer transport protein ExbD/TolR
Transp_cyt_pur       PF02133.10   439 seq465_BIOID38945    -            419   1.2e-83  281.0  48.4   1   1   9.7e-88   1.3e-83  280.8  33.5     1   438    11   397    11   398 0.98 Permease for cytosine/purines, uracil, thiamine, allantoin
DivIC                PF04977.10    80 seq466_BIOID38945    -            103   5.7e-30  102.5   0.0   1   1   4.9e-34   6.7e-30  102.2   0.0     1    79    11    89    11    90 0.98 Septum formation initiator
HTH_19               PF12844.2     64 seq467_BIOID38945    -            138     6e-08   32.5   0.0   1   1   3.2e-11   2.2e-07   30.6   0.0     4    56    84   134    82   138 0.92 Helix-turn-helix domain
HTH_3                PF01381.17    55 seq467_BIOID38945    -            138     2e-07   30.6   0.0   1   1   5.3e-11   3.6e-07   29.7   0.0     1    54    84   135    84   136 0.94 Helix-turn-helix
Toluene_X            PF03349.11   427 seq472_BIOID38945    -            448  8.7e-147  488.7  18.5   1   1  7.3e-151  9.9e-147  488.6  12.8     2   427    19   448    18   448 0.98 Outer membrane protein transport protein (OMPP1/FadL/TodX)
DUF457               PF04307.9    157 seq473_BIOID38945    -            196   9.2e-30  102.9   7.1   1   1   8.6e-34   1.2e-29  102.5   4.9     3   152     5   161     3   166 0.85 Predicted membrane-bound metal-dependent hydrolase (DUF457)
GST_C                PF00043.20    95 seq475_BIOID38945    -            201   3.2e-15   55.7   0.1   1   1   1.9e-18   5.3e-15   55.0   0.1     5    95   104   189   100   189 0.94 Glutathione S-transferase, C-terminal domain
GST_N_2              PF13409.1     70 seq475_BIOID38945    -            201   9.7e-12   44.6   0.0   1   1   1.4e-14   3.7e-11   42.7   0.0     5    69    11    75     9    76 0.95 Glutathione S-transferase, N-terminal domain
GST_N_3              PF13417.1     75 seq475_BIOID38945    -            201   3.7e-11   42.9   0.0   1   1   2.8e-14   7.6e-11   41.9   0.0    15    73    16    79    11    81 0.89 Glutathione S-transferase, N-terminal domain
GST_C_2              PF13410.1     69 seq475_BIOID38945    -            201   7.1e-10   38.5   0.1   1   1   3.8e-13   1.1e-09   37.9   0.0     7    69   125   184    71   184 0.90 Glutathione S-transferase, C-terminal domain
GST_N                PF02798.15    76 seq475_BIOID38945    -            201   8.4e-09   35.3   0.0   1   1     9e-12   2.5e-08   33.8   0.0     3    76     1    75     1    75 0.94 Glutathione S-transferase, N-terminal domain
TPR_16               PF13432.1     65 seq476_BIOID38945    -            283   1.5e-06   28.5   1.7   1   1   2.8e-10   3.8e-06   27.3   1.2     8    61   112   166   105   170 0.92 Tetratricopeptide repeat
OrgA_MxiK            PF09482.5    183 seq477_BIOID38945    -            193   4.6e-71  238.1   0.4   1   1   3.8e-75   5.1e-71  237.9   0.3     1   182     5   185     5   186 0.99 Bacterial type III secretion apparatus protein (OrgA_MxiK)
YodA                 PF09223.6    182 seq478_BIOID38945    -            223   1.2e-86  288.8   5.0   1   1     1e-90   1.4e-86  288.6   3.5     2   182    43   223    42   223 0.99 YodA lipocalin-like domain
SDF                  PF00375.13   390 seq479_BIOID38945    -            428  1.3e-114  382.9  40.9   1   1    1e-118  1.4e-114  382.7  28.3     1   390     9   401     9   401 0.97 Sodium:dicarboxylate symporter family
Molybdopterin        PF00384.17   432 seq480_BIOID38945    -            777    6e-113  377.7   0.0   1   1  1.1e-116  7.3e-113  377.4   0.0     1   432    56   517    56   517 0.98 Molybdopterin oxidoreductase
Molydop_binding      PF01568.16   109 seq480_BIOID38945    -            777   6.7e-24   83.6   0.0   1   1   2.7e-27   1.8e-23   82.2   0.0     2    95   637   740   636   754 0.92 Molydopterin dinucleotide binding domain
LysE                 PF01810.13   191 seq481_BIOID38945    -            206   6.1e-54  182.1  12.2   1   1   5.2e-58     7e-54  181.8   8.5     2   190    14   205    13   206 0.98 LysE type translocator
LamB                 PF02264.10   398 seq482_BIOID38945    -            446  8.4e-169  561.7  25.0   1   1  6.9e-173  9.5e-169  561.5  17.3     1   398    28   446    28   446 0.97 LamB porin
IspD                 PF01128.14   221 seq483_BIOID38945    -            236   4.2e-95  317.3   0.0   1   1     7e-99   4.8e-95  317.1   0.0     1   221     8   229     8   229 0.98 Uncharacterized protein family UPF0007
NTP_transf_3         PF12804.2    179 seq483_BIOID38945    -            236   2.5e-16   60.2   1.7   1   1   5.8e-20   3.9e-16   59.6   1.2     1   145    10   181    10   205 0.75 MobA-like NTP transferase domain
ACT_5                PF13710.1     63 seq486_BIOID38945    -             87   2.1e-26   91.4   0.1   1   1   1.9e-30   2.6e-26   91.0   0.1     2    63    13    73    12    73 0.98 ACT domain
Fimbrial             PF00419.15   145 seq489_BIOID38945    -            179   6.5e-16   58.7   0.0   1   1   5.6e-20   7.7e-16   58.5   0.0     2   145    33   179    32   179 0.86 Fimbrial protein
TolA                 PF06519.6     96 seq490_BIOID38945    -            421   2.2e-38  129.9   0.0   1   1   3.3e-42   2.2e-38  129.9   0.0     1    96   325   419   325   419 0.98 TolA C-terminal
TonB_2               PF13103.1     85 seq490_BIOID38945    -            421   3.2e-05   23.7   0.0   1   1   1.4e-08   9.4e-05   22.2   0.0     2    73   338   405   337   414 0.86 TonB C terminal
DUF1328              PF07043.8     39 seq493_BIOID38945    -             59   1.6e-12   47.0  24.5   1   1   1.4e-16   1.9e-12   46.8  17.0     1    39    12    50    12    50 0.99 Protein of unknown function (DUF1328)
AceK                 PF06315.6    562 seq495_BIOID38945    -            578  6.2e-240  797.1   0.0   1   1  5.2e-244  7.1e-240  796.9   0.0     1   562     9   568     9   568 0.99 Isocitrate dehydrogenase kinase/phosphatase (AceK)
Aldedh               PF00171.17   462 seq496_BIOID38945    -            474    3e-166  553.2   0.1   1   1  2.5e-170  3.4e-166  553.0   0.1     3   462    13   470    11   470 0.97 Aldehyde dehydrogenase family
PseudoU_synth_2      PF00849.17   164 seq498_BIOID38945    -            326   1.2e-31  109.6   0.1   1   1   2.7e-35   1.8e-31  109.0   0.1     1   164    92   242    92   242 0.96 RNA pseudouridylate synthase
S4                   PF01479.20    48 seq498_BIOID38945    -            326   2.4e-12   45.9   0.0   1   1   6.1e-16   4.2e-12   45.1   0.0     1    48    18    65    18    65 0.97 S4 domain
TraF                 PF13728.1    215 seq499_BIOID38945    -            140   1.3e-05   24.6   0.0   1   1   1.3e-09   1.7e-05   24.2   0.0   170   214    15    59     3    60 0.88 F plasmid transfer operon protein
DUF4137              PF13593.1    313 seq501_BIOID38945    -            332    8e-106  353.5  22.8   1   1  6.6e-110    9e-106  353.3  15.8     1   313     8   316     8   316 0.98 SBF-like CPA transporter family (DUF4137)
ParB                 PF08775.5    127 seq502_BIOID38945    -            333   1.1e-46  158.1   1.6   1   1   2.4e-50   1.1e-46  158.1   1.1     1   126   199   324   199   325 0.99 ParB family
ParBc                PF02195.13    90 seq502_BIOID38945    -            333   2.8e-09   36.8   0.1   1   1   1.4e-12   6.4e-09   35.6   0.1     9    89    65   142    55   143 0.83 ParB-like nuclease domain
NIF3                 PF01784.13   242 seq504_BIOID38945    -            247     1e-56  192.1   0.0   1   1   9.1e-61   1.2e-56  191.8   0.0     2   240     6   235     5   238 0.95 NIF3 (NGG1p interacting factor 3)
ACT_5                PF13710.1     63 seq505_BIOID38945    -             96   1.4e-10   40.6   0.1   1   1   5.9e-14   2.7e-10   39.7   0.0     1    63    17    78    17    78 0.97 ACT domain
ACT                  PF01842.20    66 seq505_BIOID38945    -             96   1.1e-08   34.2   0.0   1   1   3.2e-12   1.5e-08   33.8   0.0     2    65    10    73     9    74 0.97 ACT domain
Aminotran_4          PF01063.14   231 seq507_BIOID38945    -            309   1.1e-46  159.0   0.0   1   1   9.6e-51   1.3e-46  158.8   0.0     3   231    54   289    52   289 0.96 Aminotransferase class IV
Barstar              PF01337.13    90 seq513_BIOID38945    -             90   1.7e-19   69.3   0.4   1   1   1.4e-23   1.9e-19   69.1   0.3     1    84     4    82     4    87 0.96 Barstar (barnase inhibitor)
Patatin              PF01734.17   204 seq514_BIOID38945    -            357   5.1e-22   78.6   0.2   1   1   3.1e-25   4.2e-21   75.7   0.2     1   203    27   195    27   196 0.91 Patatin-like phospholipase
Phage_integrase      PF00589.17   173 seq517_BIOID38945    -            298   1.7e-53  180.7   0.1   1   1   3.9e-57   2.7e-53  180.0   0.0     3   172   113   285   111   286 0.97 Phage integrase family
Phage_integr_N       PF02899.12    84 seq517_BIOID38945    -            298   1.1e-24   86.2   3.3   1   1   1.6e-28   1.1e-24   86.2   2.3     1    84     8    90     8    90 0.99 Phage integrase, N-terminal SAM-like domain
SDF                  PF00375.13   390 seq519_BIOID38945    -            463  1.7e-102  343.0  34.3   1   1  1.5e-106  2.1e-102  342.7  23.8     1   390    29   443    29   443 0.96 Sodium:dicarboxylate symporter family
PAPS_reduct          PF01507.14   174 seq520_BIOID38945    -            257   6.4e-52  175.7   0.0   1   1   6.2e-56   8.5e-52  175.3   0.0     2   173    61   232    60   233 0.99 Phosphoadenosine phosphosulfate reductase family
TraH                 PF06122.6    361 seq522_BIOID38945    -            149   2.2e-44  151.6   4.5   1   1     2e-48   2.7e-44  151.3   3.1     1   110    33   140    33   145 0.97 Conjugative relaxosome accessory transposon protein
PNP_UDP_1            PF01048.15   234 seq523_BIOID38945    -            239   7.9e-43  145.9   1.4   1   1   6.7e-47   9.2e-43  145.7   1.0     2   213    16   217    15   234 0.88 Phosphorylase superfamily
Pili_assembly_N      PF00345.15   122 seq524_BIOID38945    -            241   2.2e-40  137.1   0.1   1   1   5.4e-44   3.7e-40  136.3   0.0     1   121    37   156    37   157 0.91 Gram-negative pili assembly chaperone, N-terminal domain
Pili_assembly_C      PF02753.12    68 seq524_BIOID38945    -            241   1.1e-16   60.2   0.2   1   1   9.6e-20   6.5e-16   57.8   0.1     1    65   176   234   176   237 0.95 Gram-negative pili assembly chaperone, C-terminal domain
Response_reg         PF00072.19   112 seq525_BIOID38945    -            196   7.9e-24   83.7   0.0   1   1   2.5e-27   1.1e-23   83.2   0.0     1   111     4   112     4   113 0.97 Response regulator receiver domain
GerE                 PF00196.14    58 seq525_BIOID38945    -            196   4.5e-24   83.4   0.1   1   1   1.6e-27   7.4e-24   82.7   0.1     2    56   136   190   135   192 0.97 Bacterial regulatory proteins, luxR family
YgbB                 PF02542.11   157 seq527_BIOID38945    -            159   1.7e-68  229.2   0.0   1   1   1.4e-72   1.9e-68  229.1   0.0     1   156     1   156     1   157 0.99 YgbB family
Curlin_rpt           PF07012.7     34 seq528_BIOID38945    -            175   1.3e-21   75.9  31.5   1   3   1.2e-15   1.6e-11   43.5   0.8     1    34    62    95    62    95 0.99 Curlin associated repeat
Curlin_rpt           PF07012.7     34 seq528_BIOID38945    -            175   1.3e-21   75.9  31.5   2   3   2.4e-09   3.3e-05   23.3   2.0     9    32    92   115    91   116 0.95 Curlin associated repeat
Curlin_rpt           PF07012.7     34 seq528_BIOID38945    -            175   1.3e-21   75.9  31.5   3   3   8.1e-12   1.1e-07   31.3   4.1     1    34   106   139   106   139 0.98 Curlin associated repeat
Phage_P2_GpU         PF06995.6    121 seq530_BIOID38945    -            161   5.4e-49  164.4   0.0   1   1   5.2e-53   7.1e-49  164.0   0.0     1   120     6   125     6   126 0.99 Phage P2 GpU
ACR_tran             PF00873.14  1021 seq533_BIOID38945    -           1047  2.3e-238  793.2   2.4   1   1  2.1e-242  2.9e-238  792.9   1.7     2  1019     6  1037     2  1039 0.97 AcrB/AcrD/AcrF family
Ring_hydroxyl_A      PF00848.14   209 seq537_BIOID38945    -            453   2.4e-32  112.1   0.0   1   1   4.9e-36   3.4e-32  111.6   0.0     2   208   164   433   163   435 0.90 Ring hydroxylating alpha subunit (catalytic domain)
Rieske               PF00355.21    98 seq537_BIOID38945    -            453   2.5e-24   84.5   0.1   1   1   6.3e-28   4.3e-24   83.7   0.1     1    86    42   125    42   142 0.90 Rieske [2Fe-2S] domain
Amidohydro_3         PF07969.6    404 seq538_BIOID38945    -            432   5.8e-56  190.3   1.4   1   1   4.9e-59   2.2e-55  188.3   1.0     1   404    58   384    58   384 0.98 Amidohydrolase family
Amidohydro_4         PF13147.1    304 seq538_BIOID38945    -            432   5.6e-16   59.3   1.1   1   1   1.6e-19   7.1e-16   58.9   0.7     1   303    53   382    53   383 0.95 Amidohydrolase
Amidohydro_5         PF13594.1     68 seq538_BIOID38945    -            432   1.2e-05   24.8   2.1   1   1   4.7e-09   2.1e-05   24.1   0.1     2    45    29    85    28   135 0.74 Amidohydrolase
Cytochrom_B_N        PF00033.14   188 seq539_BIOID38945    -            184   1.6e-22   79.6  12.3   1   1   2.8e-26   1.9e-22   79.4   8.5     2   187    10   181     9   182 0.96 Cytochrome b(N-terminal)/b6/petB
Ni_hydr_CYTB         PF01292.15   182 seq539_BIOID38945    -            184   8.7e-19   67.4  11.6   1   1   1.5e-22   1.1e-18   67.2   8.0     1   181    11   181    11   182 0.85 Prokaryotic cytochrome b561
Metal_resist         PF13801.1    125 seq541_BIOID38945    -            141   3.2e-19   69.0   2.9   1   1   2.3e-23   3.2e-19   69.0   2.0     7   122    11   120     5   123 0.84 Heavy-metal resistance
TK                   PF00265.13   176 seq543_BIOID38945    -            205   2.3e-64  216.0   0.0   1   1   1.9e-68   2.6e-64  215.8   0.0     1   176     2   186     2   186 0.99 Thymidine kinase
DNA_pol_A            PF00476.15   383 seq547_BIOID38945    -            928  8.4e-160  531.4   0.0   1   1  3.3e-163  1.1e-159  531.0   0.0     2   383   548   927   547   927 0.99 DNA polymerase family A
5_3_exonuc_N         PF02739.11   169 seq547_BIOID38945    -            928   1.7e-59  199.8   0.0   1   1   1.1e-62   3.9e-59  198.7   0.0     2   169     8   169     7   169 0.99 5'-3' exonuclease, N-terminal resolvase-like domain
DNA_pol_A_exo1       PF01612.15   174 seq547_BIOID38945    -            928   6.5e-45  152.5   0.1   1   1   3.6e-48   1.2e-44  151.6   0.1     1   174   330   517   330   517 0.97 3'-5' exonuclease
5_3_exonuc           PF01367.15   101 seq547_BIOID38945    -            928     3e-31  107.5   0.0   1   1   2.2e-34   7.5e-31  106.2   0.0     1    99   171   275   171   277 0.97 5'-3' exonuclease, C-terminal SAM fold
AHS1                 PF02682.11   202 seq548_BIOID38945    -            218   2.9e-69  232.4   0.0   1   1   2.4e-73   3.3e-69  232.2   0.0     2   202     5   202     4   202 0.95 Allophanate hydrolase subunit 1
EIIC-GAT             PF03611.9    415 seq551_BIOID38945    -            484  8.7e-131  436.3  44.5   1   1  6.3e-135  8.7e-131  436.3  30.9     1   395    31   426    31   445 0.97 PTS system sugar-specific permease component
AP_endonuc_2         PF01261.19   211 seq552_BIOID38945    -            258   2.8e-32  111.6   0.3   1   1   2.5e-36   3.4e-32  111.3   0.2     1   211    21   219    21   219 0.95 Xylose isomerase-like TIM barrel
IPPT                 PF01715.12   253 seq553_BIOID38945    -            316  8.7e-108  359.0   0.0   1   1  1.5e-111    1e-107  358.7   0.0     2   252    45   297    44   298 0.99 IPP transferase
IPT                  PF01745.11   233 seq553_BIOID38945    -            316   6.5e-07   28.6   0.0   1   1   1.7e-08   0.00012   21.2   0.0     5   100    14   109    10   120 0.80 Isopentenyl transferase
ParA                 PF10609.4     81 seq554_BIOID38945    -            366   4.1e-36  122.6   0.4   1   1   2.8e-39   7.8e-36  121.7   0.3     1    81   213   293   213   293 0.99 ParA/MinD ATPase like
CbiA                 PF01656.18   195 seq554_BIOID38945    -            366   4.4e-18   65.2   0.1   1   1   2.5e-21   6.9e-18   64.6   0.1     1   157   107   275   107   278 0.77 CobQ/CobB/MinD/ParA nucleotide binding domain
AAA_31               PF13614.1    157 seq554_BIOID38945    -            366     1e-10   41.6   0.0   1   1     5e-13   1.4e-09   38.0   0.0     1    53   105   157   105   235 0.79 AAA domain
MipZ                 PF09140.6    261 seq554_BIOID38945    -            366   1.9e-08   33.6   0.0   1   1   1.2e-11   3.4e-08   32.7   0.0     2   117   106   232   105   260 0.68 ATPase MipZ
Methyltransf_11      PF08241.7     95 seq556_BIOID38945    -            240   2.3e-12   47.1   0.0   1   1   2.6e-16   3.6e-12   46.4   0.0    45    95    67   125    50   125 0.83 Methyltransferase domain
Cu-oxidase_4         PF02578.10   233 seq557_BIOID38945    -            243   1.2e-78  263.2   0.0   1   1     1e-82   1.4e-78  263.0   0.0     2   233    20   242    19   242 0.97 Multi-copper polyphenol oxidoreductase laccase
TruD                 PF01142.13   378 seq558_BIOID38945    -            349  2.1e-107  358.9   0.4   1   1  1.1e-110  1.5e-106  356.1   0.3     5   378     3   337     1   337 0.96 tRNA pseudouridine synthase D (TruD)
Phage_GPD            PF05954.6    292 seq559_BIOID38945    -            366   5.6e-63  212.7   0.7   1   1   4.9e-67   6.7e-63  212.4   0.5     1   291    42   348    42   349 0.91 Phage late control gene D protein (GPD)
Curlin_rpt           PF07012.7     34 seq561_BIOID38945    -            151   9.8e-29   98.6  29.3   1   3   3.6e-16   4.9e-12   45.2   0.6     1    34    40    74    40    74 0.99 Curlin associated repeat
Curlin_rpt           PF07012.7     34 seq561_BIOID38945    -            151   9.8e-29   98.6  29.3   2   3   7.7e-17   1.1e-12   47.3   0.3     2    34    86   119    85   119 0.98 Curlin associated repeat
Curlin_rpt           PF07012.7     34 seq561_BIOID38945    -            151   9.8e-29   98.6  29.3   3   3   1.2e-09   1.7e-05   24.3   3.5     8    34   115   141   114   141 0.95 Curlin associated repeat
MASE1                PF05231.9    299 seq562_BIOID38945    -            500   4.1e-54  183.5  45.5   1   1   1.1e-57     5e-54  183.2  31.5     2   299    11   277    10   277 0.98 MASE1
HisKA_3              PF07730.8     68 seq562_BIOID38945    -            500   1.9e-14   53.6   2.9   1   1   4.2e-18   1.9e-14   53.6   2.0     2    68   305   370   304   370 0.95 Histidine kinase
HATPase_c            PF02518.21   111 seq562_BIOID38945    -            500     1e-12   47.6   0.0   1   1   3.7e-16   1.7e-12   46.9   0.0     5   110   413   497   409   498 0.95 Histidine kinase-, DNA gyrase B-, and HSP90-like ATPase
PTS_EIIC             PF02378.13   321 seq565_BIOID38945    -            648     5e-71  239.0  33.0   1   1   1.1e-74     5e-71  239.0  22.9     2   321    12   300    11   300 0.94 Phosphotransferase system, EIIC
PTS_EIIA_1           PF00358.15   133 seq565_BIOID38945    -            648   1.6e-52  176.4   0.6   1   1   5.5e-56   2.5e-52  175.8   0.4     4   131   499   626   496   628 0.98 phosphoenolpyruvate-dependent sugar phosphotransferase system, EIIA 1
PTS_EIIB             PF00367.15    35 seq565_BIOID38945    -            648   1.2e-12   46.6   0.9   1   1   5.3e-16   2.4e-12   45.7   0.7     1    35   393   427   393   427 0.97 phosphotransferase system, EIIB
DUF4145              PF13643.1     87 seq569_BIOID38945    -            255   1.2e-10   40.9   0.4   1   1   2.7e-14   3.7e-10   39.4   0.0     8    86   140   222   133   223 0.89 Domain of unknown function (DUF4145)
ILVD_EDD             PF00920.16   521 seq570_BIOID38945    -            616  5.9e-195  648.4   1.9   1   1  4.9e-199  6.8e-195  648.3   1.4     1   521    34   607    34   607 0.95 Dehydratase family
Abhydrolase_1        PF00561.15   230 seq572_BIOID38945    -            340   2.2e-31  109.0   0.0   1   1   8.6e-35     3e-31  108.6   0.0     1   228    82   319    82   321 0.97 alpha/beta hydrolase fold
Hydrolase_4          PF12146.3     79 seq572_BIOID38945    -            340     4e-24   84.1   0.5   1   1   1.9e-27   6.4e-24   83.4   0.3     3    79    42   122    40   122 0.90 Putative lysophospholipase
Abhydrolase_6        PF12697.2    228 seq572_BIOID38945    -            340   3.5e-20   72.7   3.3   1   1   1.5e-23   5.2e-20   72.2   2.3     2   220    58   310    57   316 0.72 Alpha/beta hydrolase family
Abhydrolase_5        PF12695.2    142 seq572_BIOID38945    -            340     3e-12   46.3   0.0   1   1   1.5e-15     5e-12   45.6   0.0     1   141    56   305    56   306 0.79 Alpha/beta hydrolase family
Exonuc_X-T_C         PF08411.5    269 seq574_BIOID38945    -            499  4.8e-104  347.0   0.1   1   1  8.7e-108    6e-104  346.7   0.1     1   268   236   497   236   498 0.99 Exonuclease C-terminal
RNase_T              PF00929.19   164 seq574_BIOID38945    -            499     6e-25   88.3   0.0   1   1   1.7e-28   1.1e-24   87.3   0.0     2   162    37   216    36   218 0.95 Exonuclease
Radical_SAM          PF04055.16   166 seq575_BIOID38945    -            320     4e-15   56.2   0.0   1   1   4.8e-19   6.5e-15   55.5   0.0     9   165    54   213    43   214 0.90 Radical SAM superfamily
Peptidase_M16_C      PF05193.16   184 seq576_BIOID38945    -            498   6.3e-19   68.2   0.0   1   1   2.8e-22   1.9e-18   66.6   0.0     3   183   201   377   199   378 0.83 Peptidase M16 inactive domain
Peptidase_M16        PF00675.15   149 seq576_BIOID38945    -            498   7.2e-07   28.9   0.0   1   1   2.6e-10   1.8e-06   27.6   0.0     2   123    46   169    45   190 0.86 Insulinase (Peptidase family M16)
Usher                PF00577.15   552 seq578_BIOID38945    -            440  8.4e-104  348.1   2.6   1   1  1.8e-107  1.2e-103  347.6   1.8     1   224   208   434   208   437 0.98 Type VII secretion system (T7SS), usher protein
PapC_N               PF13954.1    146 seq578_BIOID38945    -            440   2.1e-48  163.4   0.0   1   1   8.6e-52   5.9e-48  162.0   0.0     2   146    48   194    47   194 0.98 PapC N-terminal domain
Thioredoxin_2        PF13098.1    112 seq580_BIOID38945    -            236   1.2e-24   86.5   0.0   1   1   6.1e-28   2.1e-24   85.7   0.0     3   112   104   226   101   226 0.75 Thioredoxin-like domain
DsbC_N               PF10411.4     57 seq580_BIOID38945    -            236   7.5e-17   60.2   0.1   1   1   5.4e-20   1.8e-16   58.9   0.0     1    56    25    77    25    78 0.96 Disulfide bond isomerase protein N-terminus
MalM                 PF07148.7    136 seq581_BIOID38945    -            306   2.3e-50  169.4   0.1   1   1   2.4e-54   3.3e-50  168.9   0.0     2   136    75   210    74   210 0.98 Maltose operon periplasmic protein precursor (MalM)
PD40                 PF07676.7     39 seq582_BIOID38945    -            431   1.2e-35  120.5   5.0   1   4   2.5e-08   8.6e-05   21.9   0.0    11    34   203   224   198   227 0.82 WD40-like Beta Propeller Repeat
PD40                 PF07676.7     39 seq582_BIOID38945    -            431   1.2e-35  120.5   5.0   2   4   8.4e-13   2.9e-09   36.2   0.0     2    39   238   273   237   273 0.95 WD40-like Beta Propeller Repeat
PD40                 PF07676.7     39 seq582_BIOID38945    -            431   1.2e-35  120.5   5.0   3   4   6.4e-13   2.2e-09   36.6   0.1     2    38   282   316   281   317 0.96 WD40-like Beta Propeller Repeat
PD40                 PF07676.7     39 seq582_BIOID38945    -            431   1.2e-35  120.5   5.0   4   4   4.2e-07    0.0014   18.0   0.0     3    30   370   397   368   403 0.93 WD40-like Beta Propeller Repeat
TolB_N               PF04052.8    105 seq582_BIOID38945    -            431   9.2e-32  109.1   0.0   1   1   7.2e-35   2.5e-31  107.7   0.0     1    99    24   122    24   127 0.97 TolB amino-terminal domain
DPPIV_N              PF00930.16   353 seq582_BIOID38945    -            431   1.6e-13   49.8   0.0   1   1   2.3e-13     8e-10   37.7   0.0   239   348   249   353   220   358 0.87 Dipeptidyl peptidase IV (DPP IV) N-terminal region
DUF1440              PF07274.7    136 seq584_BIOID38945    -            123   6.1e-38  129.7   4.5   1   1   5.1e-42   6.9e-38  129.5   3.1    34   136     1   101     1   101 0.98 Protein of unknown function (DUF1440)
TatD_DNase           PF01026.16   255 seq586_BIOID38945    -            260   1.5e-67  227.4   0.0   1   1   1.2e-71   1.7e-67  227.2   0.0     1   255     6   257     6   257 0.98 TatD related DNase
GerE                 PF00196.14    58 seq587_BIOID38945    -            148   5.3e-23   79.9   0.6   1   1   1.2e-26   8.1e-23   79.3   0.4     2    57    84   139    83   140 0.96 Bacterial regulatory proteins, luxR family
Sigma70_r4_2         PF08281.7     54 seq587_BIOID38945    -            148   9.1e-07   28.1   0.0   1   1   2.3e-10   1.6e-06   27.3   0.0     9    54    84   128    84   128 0.95 Sigma-70, region 4
PHP                  PF02811.14   175 seq588_BIOID38945    -            293   6.9e-33  113.7   0.1   1   1   6.7e-37   9.1e-33  113.3   0.1     1   169    10   233    10   239 0.92 PHP domain
DEAD                 PF00270.24   173 seq590_BIOID38945    -            888   1.8e-09   37.1   0.1   1   1   3.6e-12   1.2e-08   34.4   0.1    16   172   309   493   292   494 0.69 DEAD/DEAH box helicase
ResIII               PF04851.10   184 seq590_BIOID38945    -            888   6.3e-07   29.2   0.0   1   1   2.6e-09   8.8e-06   25.5   0.0    28   162   310   461   289   488 0.74 Type III restriction enzyme, res subunit
AAA_19               PF13245.1     76 seq590_BIOID38945    -            888   3.9e-06   26.3   0.1   1   1   3.8e-09   1.3e-05   24.7   0.0     9    70   306   360   297   370 0.82 Part of AAA domain
AHS2                 PF02626.10   272 seq593_BIOID38945    -            310  8.5e-101  336.6   0.0   1   1  7.4e-105    1e-100  336.4   0.0     2   272    24   288    23   288 0.98 Allophanate hydrolase subunit 2
Tafi-CsgC            PF10610.4    106 seq597_BIOID38945    -            110   4.7e-67  222.3   4.6   1   1     4e-71   5.4e-67  222.1   3.2     1   106     5   110     5   110 0.99 Thin aggregative fimbriae synthesis protein
GerE                 PF00196.14    58 seq598_BIOID38945    -            241   2.9e-10   39.1   0.7   1   1   3.8e-14   5.2e-10   38.3   0.5     4    57   154   207   152   208 0.95 Bacterial regulatory proteins, luxR family
DUF2566              PF10753.4     55 seq599_BIOID38945    -             82   3.4e-29  100.3   5.3   1   1   3.3e-33   4.5e-29  100.0   3.7     1    55    28    82    28    82 0.99 Protein of unknown function (DUF2566)
NAD_binding_2        PF03446.10   162 seq601_BIOID38945    -            292   6.5e-49  165.8   0.7   1   1   2.2e-52   1.5e-48  164.6   0.3     2   161     1   160     1   162 0.97 NAD binding domain of 6-phosphogluconate dehydrogenase
F420_oxidored        PF03807.12    96 seq601_BIOID38945    -            292   1.9e-07   31.2   0.2   1   1   1.3e-10   9.2e-07   29.0   0.1     1    93     2    92     2    94 0.81 NADP oxidoreductase coenzyme F420-dependent
AAA_2                PF07724.9    171 seq602_BIOID38945    -            861   3.2e-58  196.3   0.0   1   1   7.1e-59   8.8e-56  188.3   0.0     1   171   600   764   600   764 0.98 AAA domain (Cdc48 subfamily)
ClpB_D2-small        PF10431.4     81 seq602_BIOID38945    -            861   1.1e-28   98.8   2.2   1   1   1.4e-31   1.7e-28   98.2   0.2     1    80   770   849   770   850 0.98 C-terminal, D2-small domain, of ClpB protein
AAA                  PF00004.24   132 seq602_BIOID38945    -            861   5.6e-28   97.6   0.0   1   2   5.7e-17   7.1e-14   52.0   0.0     2   128   207   341   206   345 0.82 ATPase family associated with various cellular activities (AAA)
AAA                  PF00004.24   132 seq602_BIOID38945    -            861   5.6e-28   97.6   0.0   2   2   6.4e-14     8e-11   42.1   0.0     2   117   606   731   605   742 0.86 ATPase family associated with various cellular activities (AAA)
Clp_N                PF02861.15    53 seq602_BIOID38945    -            861     2e-27   94.7   6.1   1   2   3.4e-16   4.2e-13   48.8   0.1     1    53    21    73    21    73 0.98 Clp amino terminal domain
Clp_N                PF02861.15    53 seq602_BIOID38945    -            861     2e-27   94.7   6.1   2   2   4.7e-16   5.8e-13   48.4   0.1     1    53    98   149    98   149 0.96 Clp amino terminal domain
AAA_5                PF07728.9    139 seq602_BIOID38945    -            861   2.5e-19   69.2   0.8   1   1   3.9e-16   4.9e-13   48.8   0.0     2   124   605   725   604   766 0.87 AAA domain (dynein-related subfamily)
AAA_16               PF13191.1    166 seq602_BIOID38945    -            861   5.2e-11   43.0   7.3   1   1   9.9e-10   1.2e-06   28.8   0.2     2   141   184   285   183   310 0.81 AAA ATPase domain
Sigma54_activat      PF00158.21   168 seq602_BIOID38945    -            861   7.3e-10   38.4   0.1   1   1   7.2e-10     9e-07   28.4   0.0    23   156   603   735   574   746 0.78 Sigma-54 interaction domain
LSM                  PF01423.17    68 seq606_BIOID38945    -            102   7.6e-09   34.8   0.2   1   1   1.1e-12   1.4e-08   33.9   0.1     6    68    17    64    10    64 0.85 LSM domain
MtfA                 PF06167.7    253 seq608_BIOID38945    -            278   5.8e-75  251.8   0.1   1   1   5.1e-79     7e-75  251.5   0.1    11   253    18   256     9   256 0.95 Phosphoenolpyruvate:glucose-phosphotransferase regulator
DHH                  PF01368.15   137 seq609_BIOID38945    -            577   5.4e-19   68.1   0.0   1   1   1.1e-22   7.8e-19   67.5   0.0     3   137    69   234    67   234 0.88 DHH family
DHHA1                PF02272.14    68 seq609_BIOID38945    -            577     3e-15   55.5   0.0   1   1   8.7e-19   5.9e-15   54.6   0.0     1    66   382   449   382   451 0.94 DHHA1 domain
SurE                 PF01975.12   197 seq611_BIOID38945    -            253   1.9e-63  213.2   0.0   1   1   1.7e-67   2.4e-63  212.9   0.0     1   195     1   182     1   184 0.93 Survival protein SurE
Ldh_1_N              PF00056.18   142 seq612_BIOID38945    -            334   3.4e-48  162.8   0.9   1   1   7.1e-52   4.9e-48  162.3   0.6     1   141    23   166    23   167 0.97 lactate/malate dehydrogenase, NAD binding domain
Ldh_1_C              PF02866.13   174 seq612_BIOID38945    -            334   8.7e-48  162.2   0.0   1   1   1.8e-51   1.2e-47  161.7   0.0     1   174   169   332   169   332 0.99 lactate/malate dehydrogenase, alpha/beta C-terminal domain
Ring_hydroxyl_B      PF00866.13   145 seq613_BIOID38945    -            172   1.7e-47  160.6   5.4   1   1   1.5e-51     2e-47  160.4   3.8     1   145    19   166    19   166 0.98 Ring hydroxylating beta subunit
HTH_Tnp_IS1          PF12759.2     50 seq614_BIOID38945    -             91   7.7e-32  108.4   0.1   1   1   1.7e-35   1.2e-31  107.8   0.1     1    50    39    88    39    88 0.99 InsA C-terminal domain
Zn_Tnp_IS1           PF03811.8     36 seq614_BIOID38945    -             91   1.1e-21   75.9   4.5   1   1   3.1e-25   2.1e-21   74.9   3.1     1    36     1    36     1    36 0.99 InsA N-terminal domain
DUF2526              PF10735.4     77 seq616_BIOID38945    -             77   3.1e-47  158.3   5.7   1   1   2.5e-51   3.4e-47  158.2   4.0     1    77     1    77     1    77 1.00 Protein of unknown function (DUF2526)
MFS_1                PF07690.11   354 seq624_BIOID38945    -            416   1.7e-27   96.0  65.1   1   2   9.2e-19   1.3e-14   53.6  29.4     3   271    35   288    33   291 0.83 Major Facilitator Superfamily
MFS_1                PF07690.11   354 seq624_BIOID38945    -            416   1.7e-27   96.0  65.1   2   2   1.9e-16   2.7e-12   46.0  14.2    35   184   265   411   263   415 0.90 Major Facilitator Superfamily
Hydrolase_3          PF08282.7    254 seq626_BIOID38945    -            266   4.6e-61  206.5   0.0   1   1   1.1e-64   5.2e-61  206.3   0.0     1   254     5   260     5   260 0.95 haloacid dehalogenase-like hydrolase
S6PP                 PF05116.8    247 seq626_BIOID38945    -            266   3.9e-16   58.9   0.0   1   2     4e-09   1.8e-05   24.0   0.0     4    75     4    73     1    91 0.89 Sucrose-6F-phosphate phosphohydrolase
S6PP                 PF05116.8    247 seq626_BIOID38945    -            266   3.9e-16   58.9   0.0   2   2   6.9e-12   3.2e-08   33.0   0.0   135   218   159   242   140   251 0.83 Sucrose-6F-phosphate phosphohydrolase
Hydrolase            PF00702.21   204 seq626_BIOID38945    -            266   2.4e-11   44.4   0.1   1   1     2e-13   9.1e-10   39.2   0.1     2   204     3   226     2   226 0.59 haloacid dehalogenase-like hydrolase
RNase_T              PF00929.19   164 seq627_BIOID38945    -            246   3.7e-39  134.5   0.3   1   1   8.1e-43   1.1e-38  132.9   0.0     1   164    12   178    12   178 0.93 Exonuclease
MFS_1                PF07690.11   354 seq628_BIOID38945    -            463   1.3e-16   60.2  60.6   1   1   9.3e-21   1.3e-16   60.2  42.0     2   354    45   422    44   422 0.77 Major Facilitator Superfamily
DUF2575              PF10837.3     71 seq629_BIOID38945    -             72   1.1e-47  159.8   3.1   1   1   8.7e-52   1.2e-47  159.7   2.1     1    71     2    72     2    72 1.00 Protein of unknown function (DUF2575)
Ogr_Delta            PF04606.7     47 seq630_BIOID38945    -             72   3.9e-20   71.1   5.0   1   1   3.4e-24   4.6e-20   70.8   3.4     2    47     4    49     3    49 0.97 Ogr/Delta-like zinc finger
HATPase_c            PF02518.21   111 seq631_BIOID38945    -            778     5e-31  106.5   0.1   1   1     1e-33   1.7e-30  104.8   0.1     2   109   395   504   394   506 0.96 Histidine kinase-, DNA gyrase B-, and HSP90-like ATPase
Response_reg         PF00072.19   112 seq631_BIOID38945    -            778   3.9e-22   78.2   0.1   1   1   6.5e-25   1.1e-21   76.7   0.1     1   111   528   639   528   640 0.93 Response regulator receiver domain
PAS                  PF00989.19   113 seq631_BIOID38945    -            778   2.9e-18   65.6   0.0   1   1   5.7e-21   9.8e-18   63.8   0.0     2   113   156   266   155   266 0.91 PAS fold
HisKA                PF00512.20    68 seq631_BIOID38945    -            778   6.2e-17   61.2   1.5   1   1   2.2e-19   3.7e-16   58.7   0.1     2    67   283   346   282   347 0.97 His Kinase A (phospho-acceptor) domain
PAS_4                PF08448.5    110 seq631_BIOID38945    -            778   2.4e-15   56.3   0.0   1   1   7.7e-18   1.3e-14   54.0   0.0     1   110   161   271   161   271 0.99 PAS fold
Hpt                  PF01627.18    90 seq631_BIOID38945    -            778   5.7e-13   48.5   2.1   1   1   4.4e-15   7.6e-12   44.9   0.0     3    90   686   771   684   771 0.96 Hpt domain
PAS_9                PF13426.1    104 seq631_BIOID38945    -            778   8.8e-11   42.0   0.0   1   1   6.1e-13     1e-09   38.5   0.0     1   104   165   268   165   268 0.98 PAS domain
HATPase_c_3          PF13589.1    137 seq631_BIOID38945    -            778   2.9e-07   30.1   0.0   1   1   3.9e-10   6.7e-07   28.9   0.0     6   114   402   514   397   525 0.79 Histidine kinase-, DNA gyrase B-, and HSP90-like ATPase
UPF0231              PF06062.6    121 seq634_BIOID38945    -            120   1.8e-41  140.6   2.4   1   1   1.5e-45     2e-41  140.5   1.6     1   121     1   118     1   118 0.99 Uncharacterised protein family (UPF0231)
Sua5_yciO_yrdC       PF01300.13   179 seq635_BIOID38945    -            206   1.2e-47  161.3   0.0   1   1   1.1e-51   1.4e-47  161.0   0.0     2   179    23   198    22   198 0.95 Telomere recombination
MMR_HSR1             PF01926.18   114 seq637_BIOID38945    -            426   3.4e-21   75.2   0.1   1   1   3.3e-24   9.1e-21   73.8   0.1     2   114   200   318   199   318 0.83 50S ribosome-binding GTPase
GTP-bdg_N            PF13167.1     95 seq637_BIOID38945    -            426   1.6e-15   56.9   0.0   1   1   1.4e-18   3.8e-15   55.6   0.0     8    95    25   112    18   112 0.96 GTP-binding GTPase N-terminal
FeoB_N               PF02421.13   189 seq637_BIOID38945    -            426     1e-08   34.5   0.1   1   1   7.5e-12   2.1e-08   33.5   0.0     2   168   199   369   198   390 0.81 Ferrous iron transport protein B
Arf                  PF00025.16   175 seq637_BIOID38945    -            426   1.2e-05   24.4   0.6   1   1   2.8e-08   7.6e-05   21.9   0.4    19   132   202   326   190   360 0.79 ADP-ribosylation factor family
PTS_IIB              PF02302.12    90 seq638_BIOID38945    -            101   3.8e-14   52.7   0.1   1   1     3e-18   4.2e-14   52.6   0.1     1    79     4    79     4    90 0.89 PTS system, Lactose/Cellobiose specific IIB subunit
GerE                 PF00196.14    58 seq639_BIOID38945    -            225   1.9e-15   55.7   0.1   1   1   2.5e-19   3.4e-15   55.0   0.1     3    55   152   204   150   207 0.95 Bacterial regulatory proteins, luxR family
YbhQ                 PF11076.3    135 seq640_BIOID38945    -            136   4.3e-79  262.5  13.2   1   1   3.7e-83   5.1e-79  262.3   9.1     1   134     1   132     1   134 0.98 Putative inner membrane protein YbhQ
LamB_YcsF            PF03746.11   242 seq642_BIOID38945    -            244  4.7e-103  343.3   0.5   1   1  3.9e-107  5.4e-103  343.1   0.3     1   241     2   237     2   238 0.99 LamB/YcsF family
Macro                PF01661.16   118 seq643_BIOID38945    -            177     3e-41  139.8   0.0   1   1   2.8e-45   3.8e-41  139.5   0.0     1   118    21   137    21   137 0.99 Macro domain
FAD_syn              PF06574.7    158 seq644_BIOID38945    -            313   2.2e-57  193.0   0.0   1   1   4.4e-61     3e-57  192.5   0.0     2   158    12   168    11   168 0.98 FAD synthetase
Flavokinase          PF01687.12   125 seq644_BIOID38945    -            313   6.1e-40  135.8   0.0   1   1   1.4e-43   9.4e-40  135.2   0.0     1   124   184   307   184   308 0.97 Riboflavin kinase
Rieske               PF00355.21    98 seq648_BIOID38945    -            106   1.7e-17   62.6   0.0   1   1   2.8e-21   1.9e-17   62.4   0.0     3    97     4    94     2    95 0.85 Rieske [2Fe-2S] domain
Rieske_2             PF13806.1    104 seq648_BIOID38945    -            106   1.9e-12   46.6   0.0   1   1   3.3e-16   2.2e-12   46.4   0.0    18   103    17    99     4   100 0.82 Rieske-like [2Fe-2S] domain
Usher                PF00577.15   552 seq649_BIOID38945    -            438  3.1e-107  359.4  17.5   1   1  5.3e-111  3.6e-107  359.2  12.2   231   552     1   350     1   350 0.99 Type VII secretion system (T7SS), usher protein
PapC_C               PF13953.1     68 seq649_BIOID38945    -            438   5.7e-28   96.2   0.1   1   1   2.7e-31   1.9e-27   94.5   0.1     1    67   360   425   360   426 0.97 PapC C-terminal domain
MFS_1                PF07690.11   354 seq651_BIOID38945    -            440   5.4e-50  170.0  43.9   1   1   1.2e-53   5.4e-50  170.0  30.4     1   353    36   397    36   398 0.91 Major Facilitator Superfamily
DUF1228              PF06779.9     85 seq651_BIOID38945    -            440   2.4e-05   24.1   1.5   1   1   5.3e-09   2.4e-05   24.1   1.0     7    84    46   123    39   124 0.94 Protein of unknown function (DUF1228)
SopA                 PF13981.1    135 seq652_BIOID38945    -            460   1.4e-33  115.6   8.2   1   1   4.2e-37   1.4e-33  115.6   5.7     3   135   227   360   225   360 0.97 SopA-like central domain
Pentapeptide_4       PF13599.1     78 seq652_BIOID38945    -            460   2.7e-18   65.4  23.2   1   1   2.9e-18   9.8e-15   54.0   4.7     6    78   108   183   103   183 0.94 Pentapeptide repeats (9 copies)
Pentapeptide_3       PF13576.1     48 seq652_BIOID38945    -            460   2.3e-11   43.2  22.9   1   1   1.7e-11   5.8e-08   32.3   1.9     1    47   120   166   120   167 0.91 Pentapeptide repeats (9 copies)
OmpA                 PF00691.15    97 seq653_BIOID38945    -            173   1.1e-19   70.5   0.0   1   1   1.4e-23     2e-19   69.6   0.0     1    97    72   167    72   167 0.95 OmpA family
PTS_EIIA_2           PF00359.17   142 seq655_BIOID38945    -            154   9.7e-34  116.0   0.0   1   1     8e-38   1.1e-33  115.8   0.0     2   140     7   148     6   150 0.96 Phosphoenolpyruvate-dependent sugar phosphotransferase system, EIIA 2
RelA_SpoT            PF04607.12   116 seq658_BIOID38945    -            296   4.2e-14   52.4   0.1   1   1   6.5e-18   8.9e-14   51.3   0.1     2   104    82   196    81   203 0.86 Region found in RelA / SpoT proteins
PCMT                 PF01135.14   210 seq659_BIOID38945    -            208   2.1e-82  275.6   0.0   1   1   9.1e-86   2.5e-82  275.3   0.0     2   209     5   206     4   207 0.98 Protein-L-isoaspartate(D-aspartate) O-methyltransferase (PCMT)
Methyltransf_18      PF12847.2    112 seq659_BIOID38945    -            208     3e-08   34.1   0.0   1   1   1.8e-11     5e-08   33.3   0.0     2   108    76   169    75   193 0.82 Methyltransferase domain
Methyltransf_26      PF13659.1    117 seq659_BIOID38945    -            208   6.9e-07   29.1   0.0   1   1   4.2e-10   1.1e-06   28.4   0.0     2    76    77   147    76   189 0.84 Methyltransferase domain
RrnaAD               PF00398.15   262 seq659_BIOID38945    -            208     5e-07   28.8   0.0   1   1   2.4e-10   6.6e-07   28.4   0.0    16   116    61   161    54   182 0.81 Ribosomal RNA adenine dimethylase
Methyltransf_31      PF13847.1    152 seq659_BIOID38945    -            208   1.3e-06   27.9   0.0   1   1   6.9e-10   1.9e-06   27.4   0.0     3    84    75   157    73   201 0.76 Methyltransferase domain
Transp_cyt_pur       PF02133.10   439 seq660_BIOID38945    -            484  8.7e-141  469.3  43.4   1   1  7.3e-145    1e-140  469.1  30.1     1   439    19   457    19   457 0.99 Permease for cytosine/purines, uracil, thiamine, allantoin
adh_short            PF00106.20   167 seq661_BIOID38945    -            270   2.1e-22   79.7   0.3   1   1   7.4e-26   3.4e-22   79.0   0.2     2   166     8   174     7   175 0.87 short chain dehydrogenase
adh_short_C2         PF13561.1    243 seq661_BIOID38945    -            270   1.8e-13   50.7   0.0   1   1   4.6e-17   2.1e-13   50.5   0.0     6   225    16   238    13   257 0.75 Enoyl-(Acyl carrier protein) reductase
KR                   PF08659.5    181 seq661_BIOID38945    -            270   2.1e-06   27.4   0.0   1   1   1.2e-09   5.5e-06   26.0   0.0     4   103    10   103     8   122 0.84 KR domain
DUF2207              PF09972.4    511 seq664_BIOID38945    -            631     2e-91  307.0   0.0   1   1   1.7e-95   2.3e-91  306.7   0.0     2   508    33   573    32   576 0.97 Predicted membrane protein (DUF2207)
PALP                 PF00291.20   307 seq668_BIOID38945    -            514   3.7e-69  233.1   2.0   1   1     7e-73   4.8e-69  232.8   1.4     5   305    29   314    25   316 0.90 Pyridoxal-phosphate dependent enzyme
Thr_dehydrat_C       PF00585.13    91 seq668_BIOID38945    -            514   6.9e-64  211.3   0.0   1   2   3.6e-35   2.4e-31  107.0   0.0     1    91   329   419   329   419 0.98 C-terminal regulatory domain of Threonine dehydratase
Thr_dehydrat_C       PF00585.13    91 seq668_BIOID38945    -            514   6.9e-64  211.3   0.0   2   2   1.2e-33   7.9e-30  102.1   0.0     2    91   425   512   424   512 0.96 C-terminal regulatory domain of Threonine dehydratase
EamA                 PF00892.15   126 seq671_BIOID38945    -            299   3.3e-18   65.8  28.8   1   2   5.4e-10   7.4e-06   25.9   9.3     1   124     9   128     9   130 0.91 EamA-like transporter family
EamA                 PF00892.15   126 seq671_BIOID38945    -            299   3.3e-18   65.8  28.8   2   2   2.7e-16   3.8e-12   46.2   5.2     1   123   149   274   149   277 0.89 EamA-like transporter family
OMPdecase            PF00215.19   226 seq672_BIOID38945    -            241   9.4e-31  106.8   0.6   1   1   7.9e-35   1.1e-30  106.6   0.4     2   225    30   231    29   232 0.94 Orotidine 5'-phosphate decarboxylase / HUMPS family
TPR_6                PF13174.1     33 seq678_BIOID38945    -            263   1.8e-22   78.0   1.7   1   3   2.8e-07   0.00047   20.3   0.0     4    33   146   176   145   176 0.86 Tetratricopeptide repeat
TPR_6                PF13174.1     33 seq678_BIOID38945    -            263   1.8e-22   78.0   1.7   2   3   2.2e-08   3.8e-05   23.7   0.1     3    33   183   213   181   213 0.95 Tetratricopeptide repeat
TPR_6                PF13174.1     33 seq678_BIOID38945    -            263   1.8e-22   78.0   1.7   3   3   7.2e-11   1.2e-07   31.5   0.0     1    33   218   250   218   250 0.96 Tetratricopeptide repeat
TPR_16               PF13432.1     65 seq678_BIOID38945    -            263   6.3e-12   45.7   0.0   1   1   1.6e-09   2.7e-06   27.7   0.0     2    65   147   214   146   214 0.92 Tetratricopeptide repeat
TPR_2                PF07719.12    34 seq678_BIOID38945    -            263   1.1e-09   37.3   0.2   1   2   2.1e-06    0.0035   17.0   0.1     2    33   181   212   180   213 0.93 Tetratricopeptide repeat
TPR_2                PF07719.12    34 seq678_BIOID38945    -            263   1.1e-09   37.3   0.2   2   2   5.3e-06    0.0091   15.7   0.0     1    33   217   249   217   250 0.95 Tetratricopeptide repeat
TPR_8                PF13181.1     34 seq678_BIOID38945    -            263   2.9e-06   26.5   0.9   1   2   0.00027      0.46   10.2   0.2     2    29   181   208   180   213 0.89 Tetratricopeptide repeat
TPR_8                PF13181.1     34 seq678_BIOID38945    -            263   2.9e-06   26.5   0.9   2   2   2.7e-05     0.046   13.3   0.0     5    29   221   245   217   250 0.85 Tetratricopeptide repeat
H2TH                 PF06831.9     93 seq679_BIOID38945    -            263   3.4e-18   65.0   0.0   1   1   1.4e-21   6.4e-18   64.1   0.0     1    77   126   205   126   215 0.85 Formamidopyrimidine-DNA glycosylase H2TH domain
Fapy_DNA_glyco       PF01149.19   116 seq679_BIOID38945    -            263   7.7e-15   55.1   0.0   1   1     3e-18   1.4e-14   54.3   0.0     1   106     2   104     2   110 0.88 Formamidopyrimidine-DNA glycosylase N-terminal domain
zf-FPG_IleRS         PF06827.9     30 seq679_BIOID38945    -            263   1.4e-07   30.8   3.6   1   1   5.7e-11   2.6e-07   30.0   2.5     1    29   235   263   235   263 0.98 Zinc finger found in FPG and IleRS
Autotransporter      PF03797.14   265 seq680_BIOID38945    -            232   1.1e-08   34.6   3.4   1   1   1.3e-12   1.7e-08   33.9   2.4   125   259    89   215    86   223 0.86 Autotransporter beta-domain
DAO                  PF01266.19   358 seq683_BIOID38945    -            542   1.6e-55  188.3   2.8   1   1   7.1e-59   2.4e-55  187.7   1.9     1   344    10   343    10   367 0.86 FAD dependent oxidoreductase
Fer2_BFD             PF04324.10    55 seq683_BIOID38945    -            542   2.2e-06   27.4   2.4   1   1   6.5e-10   2.2e-06   27.4   1.7     2    45   432   480   431   486 0.87 BFD-like [2Fe-2S] binding domain
FAD_binding_2        PF00890.19   421 seq683_BIOID38945    -            542   2.5e-06   26.5   8.2   1   1   1.5e-08     5e-05   22.2   5.7     1   206    10   215    10   235 0.78 FAD binding domain
Big_1                PF02369.11   100 seq684_BIOID38945    -           2377         0 1051.5 256.4   1  16   4.4e-21   1.2e-17   63.5   8.8     2    94   749   837   744   843 0.88 Bacterial Ig-like domain (group 1)
Big_1                PF02369.11   100 seq684_BIOID38945    -           2377         0 1051.5 256.4   2  16     2e-25   5.4e-22   77.4   9.1     3    97   845   937   842   940 0.92 Bacterial Ig-like domain (group 1)
Big_1                PF02369.11   100 seq684_BIOID38945    -           2377         0 1051.5 256.4   3  16   1.3e-26   3.7e-23   81.2   2.6     2    97   942  1040   941  1042 0.94 Bacterial Ig-like domain (group 1)
Big_1                PF02369.11   100 seq684_BIOID38945    -           2377         0 1051.5 256.4   4  16   1.6e-19   4.5e-16   58.4   5.4     4    97  1054  1140  1051  1143 0.87 Bacterial Ig-like domain (group 1)
Big_1                PF02369.11   100 seq684_BIOID38945    -           2377         0 1051.5 256.4   5  16   3.2e-26   8.8e-23   79.9   6.7     4   100  1147  1245  1144  1245 0.93 Bacterial Ig-like domain (group 1)
Big_1                PF02369.11   100 seq684_BIOID38945    -           2377         0 1051.5 256.4   6  16     1e-21   2.8e-18   65.5   7.3     4    94  1257  1340  1253  1346 0.90 Bacterial Ig-like domain (group 1)
Big_1                PF02369.11   100 seq684_BIOID38945    -           2377         0 1051.5 256.4   7  16   2.5e-26   6.8e-23   80.3   7.1     3   100  1349  1448  1347  1448 0.95 Bacterial Ig-like domain (group 1)
Big_1                PF02369.11   100 seq684_BIOID38945    -           2377         0 1051.5 256.4   8  16   5.6e-22   1.5e-18   66.3   8.1     4   100  1454  1548  1451  1548 0.84 Bacterial Ig-like domain (group 1)
Big_1                PF02369.11   100 seq684_BIOID38945    -           2377         0 1051.5 256.4   9  16   4.6e-26   1.3e-22   79.4   5.3     2    99  1559  1660  1558  1661 0.86 Bacterial Ig-like domain (group 1)
Big_1                PF02369.11   100 seq684_BIOID38945    -           2377         0 1051.5 256.4  10  16   2.4e-22   6.4e-19   67.5   2.9     2    97  1663  1758  1662  1761 0.89 Bacterial Ig-like domain (group 1)
Big_1                PF02369.11   100 seq684_BIOID38945    -           2377         0 1051.5 256.4  11  16   1.4e-29   3.9e-26   90.7   5.8     6    96  1767  1860  1763  1864 0.93 Bacterial Ig-like domain (group 1)
Big_1                PF02369.11   100 seq684_BIOID38945    -           2377         0 1051.5 256.4  12  16   5.7e-27   1.6e-23   82.3   6.0     2    98  1866  1964  1865  1966 0.94 Bacterial Ig-like domain (group 1)
Big_1                PF02369.11   100 seq684_BIOID38945    -           2377         0 1051.5 256.4  13  16   2.6e-22   7.2e-19   67.4   5.0     4    90  1972  2056  1969  2064 0.90 Bacterial Ig-like domain (group 1)
Big_1                PF02369.11   100 seq684_BIOID38945    -           2377         0 1051.5 256.4  14  16   1.1e-20     3e-17   62.2   0.2    22    94  2090  2162  2070  2168 0.82 Bacterial Ig-like domain (group 1)
Big_1                PF02369.11   100 seq684_BIOID38945    -           2377         0 1051.5 256.4  15  16   1.9e-20   5.2e-17   61.4   4.9     9   100  2175  2263  2166  2263 0.89 Bacterial Ig-like domain (group 1)
Big_1                PF02369.11   100 seq684_BIOID38945    -           2377         0 1051.5 256.4  16  16   7.6e-16   2.1e-12   46.7   2.5     5    68  2270  2333  2266  2336 0.94 Bacterial Ig-like domain (group 1)
DUF3442              PF11924.3    280 seq684_BIOID38945    -           2377   2.2e-99  332.4   2.9   1   1  7.9e-103   2.2e-99  332.4   2.0     3   280   150   428   148   428 0.99 Protein of unknown function (DUF3442)
Catalase             PF00199.14   384 seq685_BIOID38945    -            753  2.1e-170  566.4   0.1   1   1    4e-174  2.8e-170  566.0   0.1     1   382    81   467    81   469 0.99 Catalase
Catalase-rel         PF06628.7     68 seq685_BIOID38945    -            753     4e-20   71.3   0.0   1   1   1.3e-23   8.7e-20   70.2   0.0     1    68   495   563   495   563 0.98 Catalase-related immune-responsive
Hydrolase_3          PF08282.7    254 seq686_BIOID38945    -            368   9.6e-14   51.4   0.0   1   1   1.5e-15   5.1e-12   45.8   0.0   187   250   295   357   282   361 0.89 haloacid dehalogenase-like hydrolase
HAD                  PF12710.2    191 seq686_BIOID38945    -            368     7e-13   49.0   0.0   1   1   2.3e-16     8e-13   48.8   0.0    45   191   191   327    41   327 0.79 haloacid dehalogenase-like hydrolase
Hydrolase            PF00702.21   204 seq686_BIOID38945    -            368   1.2e-10   42.1   0.5   1   1     5e-14   1.7e-10   41.6   0.4    65   204   170   330    99   330 0.77 haloacid dehalogenase-like hydrolase
tRNA-synt_1c         PF00749.16   314 seq687_BIOID38945    -            554  1.6e-124  414.5   0.0   1   1  2.9e-128    2e-124  414.2   0.0     2   313    28   337    27   338 0.99 tRNA synthetases class I (E and Q), catalytic domain
tRNA-synt_1c_C       PF03950.13   174 seq687_BIOID38945    -            554   1.1e-63  213.8   0.0   1   1   3.5e-67   2.4e-63  212.8   0.0     1   174   340   528   340   528 0.97 tRNA synthetases class I (E and Q), anti-codon binding domain
PLDc_2               PF13091.1    126 seq688_BIOID38945    -            362   5.2e-27   93.9   0.0   1   1   1.4e-26   9.4e-23   80.2   0.0     5   123   164   306   160   309 0.92 PLD-like domain
Pro_CA               PF00484.14   148 seq689_BIOID38945    -            219   2.7e-48  163.5   0.0   1   1   2.4e-52   3.3e-48  163.3   0.0     1   147    34   188    34   189 0.85 Carbonic anhydrase
ADH_zinc_N           PF00107.21   130 seq690_BIOID38945    -            377   9.8e-19   67.0   0.0   1   1   2.3e-22   1.6e-18   66.4   0.0     1   122   193   328   193   335 0.93 Zinc-binding dehydrogenase
ADH_zinc_N_2         PF13602.1    127 seq690_BIOID38945    -            377   6.8e-07   30.1   0.0   1   1   1.8e-10   1.2e-06   29.2   0.0     1   127   226   371   226   371 0.78 Zinc-binding dehydrogenase
HTH_Tnp_1            PF01527.15    76 seq692_BIOID38945    -            136     9e-18   63.8   0.3   1   1   3.5e-21   1.6e-17   63.0   0.2     2    74    23   102    22   104 0.89 Transposase
HTH_28               PF13518.1     52 seq692_BIOID38945    -            136     2e-06   27.5   0.3   1   1   1.1e-09   4.9e-06   26.2   0.0     1    43    32    75    32    78 0.93 Helix-turn-helix domain
CENP-B_N             PF04218.8     53 seq692_BIOID38945    -            136   4.2e-05   22.7   0.0   1   1   1.8e-08   8.2e-05   21.8   0.0     3    45    24    67    23    70 0.89 CENP-B N-terminal DNA-binding domain
tRNA-synt_1          PF00133.17   601 seq694_BIOID38945    -            938  9.3e-233  773.4   0.0   1   1  5.8e-236  1.1e-232  773.2   0.0     2   601    28   641    27   641 0.98 tRNA synthetases class I (I, L, M and V)
Anticodon_1          PF08264.8    153 seq694_BIOID38945    -            938   2.3e-28   98.7   0.0   1   1   2.3e-31   4.4e-28   97.8   0.0     1   152   685   841   685   842 0.89 Anticodon-binding domain of tRNA
tRNA-synt_1g         PF09334.6    391 seq694_BIOID38945    -            938   4.7e-21   74.7   0.2   1   2     7e-14   1.4e-10   40.3   0.0     8    69    58   119    56   246 0.63 tRNA synthetases class I (M)
tRNA-synt_1g         PF09334.6    391 seq694_BIOID38945    -            938   4.7e-21   74.7   0.2   2   2   2.4e-08   4.8e-05   22.0   0.0   310   356   584   631   566   650 0.81 tRNA synthetases class I (M)
zf-FPG_IleRS         PF06827.9     30 seq694_BIOID38945    -            938   1.8e-09   36.8   3.9   1   1   9.2e-13   1.8e-09   36.8   2.7     1    29   898   926   898   927 0.96 Zinc finger found in FPG and IleRS
tRNA-synt_1e         PF01406.14   301 seq694_BIOID38945    -            938     3e-08   33.0   0.0   1   1   2.2e-09   4.2e-06   25.9   0.0   227   299   575   648   548   650 0.83 tRNA synthetases class I (C) catalytic domain
tRNA-synt_1_2        PF13603.1    185 seq694_BIOID38945    -            938   8.1e-07   28.3   0.0   1   1   7.7e-10   1.5e-06   27.5   0.0    12   141   224   358   219   368 0.78 Leucyl-tRNA synthetase, Domain 2
tRNA-synt_1f         PF01921.13   360 seq694_BIOID38945    -            938   2.9e-06   26.1   0.0   1   1     6e-09   1.2e-05   24.1   0.0   241   340   562   659   545   675 0.81 tRNA synthetases class I (K)
Wzz                  PF02706.10   152 seq695_BIOID38945    -            341   2.1e-17   63.2   2.3   1   1   6.5e-21   8.8e-17   61.2   0.1    15   150     3   137     1   139 0.90 Chain length determinant protein
Peptidase_M23        PF01551.17    96 seq699_BIOID38945    -            379   1.2e-30  105.2   0.9   1   1   1.8e-34   1.2e-30  105.2   0.6     3    96   279   372   277   372 0.96 Peptidase family M23
LysM                 PF01476.15    44 seq699_BIOID38945    -            379   8.6e-11   41.4   0.4   1   1   2.9e-14     2e-10   40.2   0.0     1    43   123   165   123   166 0.98 LysM domain
Form_Nir_trans       PF01226.12   250 seq700_BIOID38945    -            310   7.2e-53  178.9  17.6   1   1     6e-57   8.2e-53  178.7  12.2     3   249    39   279    37   280 0.97 Formate/nitrite transporter
Band_7               PF01145.20   179 seq702_BIOID38945    -            419   4.9e-33  114.4   1.1   1   1   1.2e-36   8.4e-33  113.6   0.7     1   178    98   271    98   272 0.96 SPFH domain / Band 7 family
HflK_N               PF12221.3     42 seq702_BIOID38945    -            419   7.8e-17   60.6  18.5   1   1   4.1e-20   2.8e-16   58.8  12.8     1    42     1    60     1    60 0.96 Bacterial membrane protein N terminal
Pyr_redox_2          PF07992.9    200 seq706_BIOID38945    -            384   3.8e-23   82.3   0.1   1   1   1.8e-25   4.9e-22   78.6   0.1    14   196     2   261     1   265 0.87 Pyridine nucleotide-disulphide oxidoreductase
Pyr_redox            PF00070.22    80 seq706_BIOID38945    -            384     1e-17   64.1   0.2   1   1     2e-20   5.5e-17   61.8   0.1     1    77   130   206   130   210 0.92 Pyridine nucleotide-disulphide oxidoreductase
AP_endonuc_2         PF01261.19   211 seq709_BIOID38945    -            284   3.1e-28   98.4   0.0   1   1     4e-32   5.5e-28   97.6   0.0     1   210    25   229    25   230 0.96 Xylose isomerase-like TIM barrel
AA_permease          PF00324.16   479 seq710_BIOID38945    -            470    1e-115  386.7  42.2   1   1  1.7e-119  1.1e-115  386.5  29.3     1   464    39   462    39   470 0.93 Amino acid permease
AA_permease_2        PF13520.1    426 seq710_BIOID38945    -            470   2.2e-43  148.2  46.9   1   1   4.3e-47   2.9e-43  147.8  32.5     9   410    43   444    39   464 0.82 Amino acid permease
Fimbrial             PF00419.15   145 seq713_BIOID38945    -            176   2.2e-20   73.2   4.0   1   1   1.9e-24   2.6e-20   73.0   2.8     1   145    27   176    27   176 0.93 Fimbrial protein
Phage_GPD            PF05954.6    292 seq715_BIOID38945    -            353   3.1e-29  102.0   0.0   1   1   3.1e-33   4.2e-29  101.5   0.0     4   125   204   327   201   334 0.90 Phage late control gene D protein (GPD)
EAL                  PF00563.15   236 seq717_BIOID38945    -            255   1.4e-28   99.8   0.0   1   1   1.3e-32   1.8e-28   99.5   0.0    13   236    30   242    17   242 0.82 EAL domain
DUF1435              PF07256.7     78 seq718_BIOID38945    -             91   1.3e-37  127.5   8.7   1   1   1.1e-41   1.5e-37  127.2   6.0     1    78    14    91    14    91 0.99 Protein of unknown function (DUF1435)
RF-1                 PF00472.15   114 seq719_BIOID38945    -            293   5.1e-40  135.6   1.0   1   1   1.2e-43     8e-40  135.0   0.7     2   114   154   265   153   265 0.98 RF-1 domain
PCRF                 PF03462.13   116 seq719_BIOID38945    -            293   1.2e-34  118.4   1.8   1   1   1.7e-38   1.2e-34  118.4   1.2     5   116    16   123    13   123 0.96 PCRF domain
Cyanate_lyase        PF02560.9     73 seq721_BIOID38945    -            156   1.8e-33  113.7   0.0   1   1   1.9e-37   2.6e-33  113.2   0.0     3    72    85   155    83   156 0.95 Cyanate lyase C-terminal domain
MFS_1                PF07690.11   354 seq723_BIOID38945    -            463   7.3e-34  116.9  29.7   1   1   5.3e-38   7.3e-34  116.9  20.6     1   348    35   397    35   403 0.84 Major Facilitator Superfamily
HTH_38               PF13936.1     44 seq724_BIOID38945    -            383   1.3e-22   78.9   3.8   1   1   5.6e-21   1.9e-17   62.4   0.9     4    44    58    98    55    98 0.97 Helix-turn-helix domain
rve                  PF00665.21   120 seq724_BIOID38945    -            383   4.6e-17   62.1   0.0   1   1     3e-20     1e-16   60.9   0.0     3   120   228   337   226   337 0.94 Integrase core domain
MFS_1                PF07690.11   354 seq725_BIOID38945    -            402   2.4e-34  118.5  43.4   1   2   1.3e-23   1.8e-19   69.6  10.4    14   226    28   231    13   237 0.80 Major Facilitator Superfamily
MFS_1                PF07690.11   354 seq725_BIOID38945    -            402   2.4e-34  118.5  43.4   2   2   7.4e-19     1e-14   53.9  18.0     4   176   221   388   218   400 0.81 Major Facilitator Superfamily
Molybdopterin        PF00384.17   432 seq726_BIOID38945    -            286   2.4e-59  201.0   0.1   1   1   2.2e-63     3e-59  200.7   0.0     1   143   108   277   108   285 0.98 Molybdopterin oxidoreductase
TetR_C_2             PF08361.6    121 seq730_BIOID38945    -            220   1.1e-46  157.5   0.5   1   1   4.2e-50   1.9e-46  156.7   0.1     1   120    84   202    84   203 0.99 MAATS-type transcriptional repressor, C-terminal region
TetR_N               PF00440.18    47 seq730_BIOID38945    -            220     2e-18   65.6   0.0   1   1   1.3e-21   5.9e-18   64.1   0.0     1    47    16    62    16    62 0.98 Bacterial regulatory proteins, tetR family
TetR_C_4             PF08359.6    133 seq730_BIOID38945    -            220   3.9e-06   26.7   0.2   1   1   3.2e-09   1.5e-05   24.8   0.0    72   126   139   193   120   201 0.91 YsiA-like protein, C-terminal region
Chor_lyase           PF04345.8    168 seq731_BIOID38945    -            165   5.1e-31  107.2   0.0   1   1   4.5e-35   6.1e-31  106.9   0.0    12   163    17   165    10   165 0.90 Chorismate lyase
Amidohydro_4         PF13147.1    304 seq733_BIOID38945    -            453   2.7e-29  102.9   0.1   1   1     2e-32   6.8e-29  101.6   0.1     1   304    45   389    45   389 0.86 Amidohydrolase
Amidohydro_1         PF01979.15   333 seq733_BIOID38945    -            453   3.4e-19   69.5   0.0   1   1   1.6e-21   5.5e-18   65.6   0.0     1   332    50   391    50   392 0.76 Amidohydrolase family
Amidohydro_5         PF13594.1     68 seq733_BIOID38945    -            453   4.2e-17   61.5   0.9   1   1   2.9e-20   9.8e-17   60.4   0.6     1    68    23    88    23    88 0.84 Amidohydrolase
AAA_25               PF13481.1    194 seq734_BIOID38945    -            476   2.1e-26   92.4   0.0   1   1   1.8e-29   3.5e-26   91.6   0.0    10   194    88   242    80   242 0.90 AAA domain
KaiC                 PF06745.8    226 seq734_BIOID38945    -            476   1.7e-18   66.4   0.1   1   1   6.7e-19   1.3e-15   56.9   0.1     2   202    94   277    93   294 0.85 KaiC
ChlI                 PF13541.1    121 seq734_BIOID38945    -            476   5.9e-12   45.0   0.0   1   1   6.9e-15   1.3e-11   43.8   0.0    35   121   364   449   337   449 0.92 Subunit ChlI of Mg-chelatase
Lon_C                PF05362.8    205 seq734_BIOID38945    -            476   4.3e-08   32.5   0.1   1   1     5e-11   9.7e-08   31.4   0.0    94   200   372   471   363   473 0.88 Lon protease (S16) C-terminal proteolytic domain
RecA                 PF00154.16   323 seq734_BIOID38945    -            476   2.4e-05   23.4   0.1   1   1   2.4e-08   4.8e-05   22.4   0.0    17   140    77   195    65   205 0.77 recA bacterial DNA recombination protein
DUF333               PF03891.10    50 seq736_BIOID38945    -             88   2.4e-13   49.5   0.4   1   1   2.2e-17   3.1e-13   49.2   0.2     7    50    42    85    36    85 0.91 Domain of unknown function (DUF333)
Fimbrial             PF00419.15   145 seq738_BIOID38945    -            169   1.7e-09   37.9   8.2   1   1   1.6e-13   2.1e-09   37.6   5.7     1   144    30   168    30   169 0.76 Fimbrial protein
MFS_1                PF07690.11   354 seq739_BIOID38945    -            393   2.4e-24   85.6  46.9   1   1   3.5e-28   2.4e-24   85.6  32.5    14   354    27   346    10   346 0.79 Major Facilitator Superfamily
MFS_2                PF13347.1    427 seq739_BIOID38945    -            393   8.8e-08   30.8  11.4   1   1   1.3e-11   8.8e-08   30.8   7.9   136   331   127   315   124   330 0.73 MFS/sugar transport protein
EI24                 PF07264.6    219 seq741_BIOID38945    -            253   1.3e-52  178.2  20.7   1   1   1.1e-56   1.5e-52  178.0  14.4     1   219    11   232    11   232 0.96 Etoposide-induced protein 2.4 (EI24)
CRISPR_Cse1          PF09481.5    477 seq742_BIOID38945    -            450   3.1e-82  276.7   0.0   1   1   2.7e-86   3.7e-82  276.4   0.0     1   458     2   445     2   449 0.95 CRISPR-associated protein Cse1 (CRISPR_cse1)
YbjM                 PF11045.3    125 seq745_BIOID38945    -            125   5.5e-63  210.1   9.7   1   1   4.5e-67   6.1e-63  210.0   6.7     1   124     1   124     1   125 0.99 Putative inner membrane protein of Enterobacteriaceae
Aldolase_II          PF00596.16   183 seq746_BIOID38945    -            228     2e-46  157.8   0.3   1   1   1.9e-50   2.6e-46  157.4   0.2     1   182     6   193     6   194 0.88 Class II Aldolase and Adducin N-terminal domain
FCD                  PF07729.7    125 seq747_BIOID38945    -            221   1.7e-23   83.2   2.5   1   1   3.4e-27   2.3e-23   82.7   1.7     2   124    85   209    84   210 0.96 FCD domain
GntR                 PF00392.16    64 seq747_BIOID38945    -            221   9.4e-12   44.0   0.1   1   1   3.9e-15   2.7e-11   42.6   0.1     2    64    13    74    12    74 0.95 Bacterial regulatory proteins, gntR family
Sigma70_r2           PF04542.9     71 seq749_BIOID38945    -            342   4.5e-23   80.5   0.1   1   1   2.9e-26   9.8e-23   79.4   0.1     1    71   106   176   106   176 0.97 Sigma-70 region 2
Sigma70_r3           PF04539.11    78 seq749_BIOID38945    -            342   3.2e-21   74.8  10.1   1   1   1.1e-23   3.7e-20   71.4   1.4     2    77   186   261   185   262 0.97 Sigma-70 region 3
Sigma70_r4           PF04545.11    50 seq749_BIOID38945    -            342   4.7e-17   60.9   3.7   1   1   5.5e-19   1.9e-15   55.7   2.0     1    50   274   327   274   327 0.97 Sigma-70, region 4
Sigma70_r1_2         PF00140.15    37 seq749_BIOID38945    -            342   2.6e-12   46.0   0.1   1   1   2.3e-15   7.9e-12   44.5   0.1     2    35    68   101    67   103 0.95 Sigma-70 factor, region 1.2
UbiA                 PF01040.13   257 seq750_BIOID38945    -            290   1.1e-40  139.4  25.2   1   1   9.5e-45   1.3e-40  139.1  17.5     2   256    26   277    25   283 0.86 UbiA prenyltransferase family
AAA_5                PF07728.9    139 seq752_BIOID38945    -            498   5.9e-25   87.5   0.0   1   1     4e-28   1.1e-24   86.6   0.0     1   139    41   171    41   171 0.92 AAA domain (dynein-related subfamily)
DUF3763              PF12592.3     57 seq752_BIOID38945    -            498   4.1e-22   77.4   1.3   1   1   4.1e-25   1.1e-21   76.0   0.9     3    57   444   498   442   498 0.97 Protein of unknown function (DUF3763)
DJ-1_PfpI            PF01965.19   147 seq753_BIOID38945    -            220   5.8e-23   80.8   0.2   1   1   5.7e-27   7.8e-23   80.4   0.1     1   145    48   204    48   206 0.85 DJ-1/PfpI family
MarC                 PF01914.12   203 seq754_BIOID38945    -            215   1.5e-74  249.3  11.2   1   1   1.3e-78   1.7e-74  249.2   7.7     2   203     9   210     8   210 0.99 MarC family integral membrane protein
AsmA                 PF05170.9    604 seq755_BIOID38945    -            691  1.9e-172  574.9   0.0   1   1  3.2e-176  2.2e-172  574.7   0.0     1   603     6   587     6   588 0.99 AsmA family
AsmA_2               PF13502.1    220 seq755_BIOID38945    -            691   7.1e-28   97.3   3.5   1   1   5.3e-30   3.6e-26   91.7   1.0     2   220   438   640   437   640 0.89 AsmA-like C-terminal region
FAD_binding_2        PF00890.19   421 seq758_BIOID38945    -            419   7.1e-56  189.7   0.0   1   1   1.2e-59   8.1e-56  189.5   0.0     1   421     4   399     4   399 0.95 FAD binding domain
Phage_integrase      PF00589.17   173 seq759_BIOID38945    -            385     8e-32  110.1   0.0   1   1   1.8e-35   1.2e-31  109.5   0.0     2   171   199   365   198   367 0.97 Phage integrase family
DUF4102              PF13356.1     89 seq759_BIOID38945    -            385   1.2e-25   89.0   0.1   1   1   3.7e-29   2.6e-25   88.0   0.1     1    87     2    87     2    89 0.97 Domain of unknown function (DUF4102)
tRNA-synt_2          PF00152.15   335 seq761_BIOID38945    -            505   1.6e-98  329.4   0.5   1   1  4.6e-102   2.1e-98  329.0   0.3     2   334   163   502   162   503 0.91 tRNA synthetases class II (D, K and N)
tRNA_anti            PF01336.20    76 seq761_BIOID38945    -            505   4.9e-15   55.0   0.0   1   1     2e-18   9.2e-15   54.1   0.0     1    76    68   146    68   146 0.98 OB-fold nucleic acid binding domain
SirA                 PF01206.12    70 seq762_BIOID38945    -             81   2.3e-26   91.0   0.0   1   1   1.9e-30   2.6e-26   90.8   0.0     1    70    10    79    10    79 0.98 SirA-like protein
Molybdopterin        PF00384.17   432 seq763_BIOID38945    -            984  1.6e-131  438.9   0.0   1   1  3.2e-135  2.2e-131  438.4   0.0   142   432    13   570     3   570 0.99 Molybdopterin oxidoreductase
Molydop_binding      PF01568.16   109 seq763_BIOID38945    -            984     2e-23   82.1   0.1   1   1   2.6e-26   1.8e-22   79.0   0.0     1   105   824   939   824   943 0.95 Molydopterin dinucleotide binding domain
FimH_man-bind        PF09160.5    147 seq767_BIOID38945    -            303   5.4e-57  191.6   0.2   1   1   1.5e-60     1e-56  190.7   0.1     1   147    27   171    27   171 0.99 FimH, mannose binding
Fimbrial             PF00419.15   145 seq767_BIOID38945    -            303   4.6e-09   36.5   7.6   1   1   6.7e-13   4.6e-09   36.5   5.3     7   145   176   303   170   303 0.83 Fimbrial protein
Band_7               PF01145.20   179 seq768_BIOID38945    -            334   1.4e-37  129.2   0.7   1   1   1.5e-41   2.1e-37  128.6   0.5     2   178    22   243    21   245 0.97 SPFH domain / Band 7 family
Cu-oxidase_3         PF07732.10   120 seq769_BIOID38945    -            516   1.5e-32  111.7   0.2   1   1   7.9e-36   3.6e-32  110.4   0.1     5   119    55   166    51   167 0.93 Multicopper oxidase
Cu-oxidase_2         PF07731.9    138 seq769_BIOID38945    -            516   2.9e-20   72.0  12.4   1   1   5.4e-23   2.5e-19   69.0   6.8    16   134   396   516   373   516 0.75 Multicopper oxidase
Cu-oxidase           PF00394.17   159 seq769_BIOID38945    -            516   1.7e-09   37.6   0.0   1   1   2.3e-09     1e-05   25.3   0.0    66   130   227   292   182   312 0.85 Multicopper oxidase
DoxX                 PF07681.7     85 seq770_BIOID38945    -            155   9.8e-17   61.0  14.4   1   1   2.5e-20   1.7e-16   60.2  10.0     1    85    31   113    31   113 0.98 DoxX
SURF4                PF02077.10   267 seq770_BIOID38945    -            155   4.6e-08   32.6   5.5   1   1   2.9e-11     2e-07   30.5   3.8   154   262    30   154    23   155 0.74 SURF4 family
DUF3521              PF12035.3     35 seq771_BIOID38945    -             89     2e-18   65.7   1.4   1   1   3.5e-22   4.8e-18   64.5   0.9     1    35    22    56    22    56 0.98 Protein of unknown function (DUF3521)
PseudoU_synth_2      PF00849.17   164 seq772_BIOID38945    -            291   3.3e-16   59.4   0.0   1   1   2.9e-19     2e-15   56.9   0.0     2   161    69   199    68   202 0.83 RNA pseudouridylate synthase
S4                   PF01479.20    48 seq772_BIOID38945    -            291     1e-11   43.9   0.2   1   1     4e-15   2.8e-11   42.5   0.1     2    43     4    43     3    57 0.93 S4 domain
Meth_synt_2          PF01717.13   324 seq773_BIOID38945    -            753  2.9e-162  539.0   0.0   1   2   2.3e-10   1.6e-06   27.2   0.0   120   186   154   221   114   237 0.85 Cobalamin-independent synthase, Catalytic domain
Meth_synt_2          PF01717.13   324 seq773_BIOID38945    -            753  2.9e-162  539.0   0.0   2   2  4.6e-157  3.1e-153  509.3   0.0     1   324   426   749   426   749 1.00 Cobalamin-independent synthase, Catalytic domain
Meth_synt_1          PF08267.7    311 seq773_BIOID38945    -            753  8.7e-141  468.5   0.0   1   2  2.6e-129  1.8e-125  418.2   0.0     2   308     5   313     4   316 0.98 Cobalamin-independent synthase, N-terminal domain
Meth_synt_1          PF08267.7    311 seq773_BIOID38945    -            753  8.7e-141  468.5   0.0   2   2   3.6e-14   2.5e-10   40.0   0.0   141   285   538   690   528   715 0.80 Cobalamin-independent synthase, N-terminal domain
Rick_17kDa_Anti      PF05433.10    42 seq776_BIOID38945    -            155   1.4e-07   30.9  26.2   1   1   1.8e-11   2.5e-07   30.1  18.2     1    42    62   103    62   103 0.96 Glycine zipper 2TM domain
YihI                 PF04220.7    169 seq777_BIOID38945    -            168   6.9e-56  188.0  14.0   1   1   5.5e-60   7.5e-56  187.9   9.7     6   167     7   164     1   166 0.94 Der GTPase activator (YihI)
S-methyl_trans       PF02574.11   305 seq779_BIOID38945    -           1227  1.3e-104  349.6   0.1   1   1  9.1e-108  2.5e-104  348.7   0.1     1   304    16   326    16   327 0.98 Homocysteine S-methyltransferase
Met_synt_B12         PF02965.12   136 seq779_BIOID38945    -           1227   9.3e-54  180.5   0.0   1   1   8.9e-57   2.4e-53  179.2   0.0     1   136  1055  1192  1055  1192 0.99 Vitamin B12 dependent methionine synthase, activation domain
Pterin_bind          PF00809.17   210 seq779_BIOID38945    -           1227   1.5e-48  164.8   0.4   1   1   1.7e-51   4.6e-48  163.2   0.3     1   210   356   568   356   568 0.98 Pterin binding enzyme
B12-binding_2        PF02607.12    79 seq779_BIOID38945    -           1227   4.4e-21   74.6   0.0   1   1   6.4e-24   1.8e-20   72.6   0.0     4    79   659   734   657   734 0.96 B12 binding domain
B12-binding          PF02310.14   121 seq779_BIOID38945    -           1227   6.7e-20   71.0   0.2   1   1   1.8e-22     5e-19   68.2   0.1     2    94   748   840   747   851 0.93 B12 binding domain
HTH_Tnp_IS1          PF12759.2     50 seq780_BIOID38945    -             91   9.6e-26   88.9   0.1   1   1   1.9e-29   1.3e-25   88.4   0.0     1    50    39    88    39    88 0.99 InsA C-terminal domain
Zn_Tnp_IS1           PF03811.8     36 seq780_BIOID38945    -             91   2.2e-20   71.7   2.5   1   1   3.2e-24   2.2e-20   71.7   1.7     1    36     1    36     1    36 0.99 InsA N-terminal domain
Transgly             PF00912.17   178 seq783_BIOID38945    -            242   2.9e-54  182.9   0.0   1   1   2.7e-58   3.7e-54  182.6   0.0     9   178    59   228    50   228 0.96 Transglycosylase
DUF1418              PF07214.7     96 seq784_BIOID38945    -             95   2.8e-42  142.1   1.9   1   1   2.3e-46   3.1e-42  141.9   1.3     1    96     1    95     1    95 0.99 Protein of unknown function (DUF1418)
IlvN                 PF07991.7    165 seq786_BIOID38945    -            536     6e-61  204.4   0.1   1   1   1.4e-64   9.9e-61  203.7   0.1     2   165    80   249    79   249 0.98 Acetohydroxy acid isomeroreductase, catalytic domain
IlvC                 PF01450.14   145 seq786_BIOID38945    -            536   1.4e-55  187.0   0.1   1   2   3.9e-21   2.7e-17   62.9   0.0     1   128   255   382   255   390 0.91 Acetohydroxy acid isomeroreductase, catalytic domain
IlvC                 PF01450.14   145 seq786_BIOID38945    -            536   1.4e-55  187.0   0.1   2   2   2.3e-39   1.6e-35  122.0   0.0    15   145   404   530   394   530 0.93 Acetohydroxy acid isomeroreductase, catalytic domain
PALP                 PF00291.20   307 seq787_BIOID38945    -            323   1.3e-63  214.9   0.3   1   1   1.1e-67   1.5e-63  214.7   0.2     3   306    10   300     8   301 0.87 Pyridoxal-phosphate dependent enzyme
OprD                 PF03573.8    391 seq789_BIOID38945    -            468   1.6e-25   89.6  12.1   1   1   1.5e-29     2e-25   89.2   8.4     1   365    33   431    33   443 0.83 outer membrane porin, OprD family
Terminase_6          PF03237.10   384 seq790_BIOID38945    -            590     2e-99  332.8   0.0   1   1  7.3e-103   2.5e-99  332.5   0.0     2   384   164   572   163   572 0.98 Terminase-like family
Terminase_5          PF06056.7     58 seq790_BIOID38945    -            590   3.7e-26   90.3   0.8   1   1   2.2e-29   7.6e-26   89.3   0.1     1    58    12    69    12    69 0.98 Putative ATPase subunit of terminase (gpP-like)
HTH_23               PF13384.1     50 seq790_BIOID38945    -            590   2.1e-06   27.0   0.0   1   1   1.7e-09     6e-06   25.6   0.0     7    45    14    49     9    54 0.86 Homeodomain-like domain
HTH_28               PF13518.1     52 seq790_BIOID38945    -            590   1.7e-05   24.5   0.1   1   1     3e-08    0.0001   22.0   0.0     2    48    14    57    14    59 0.90 Helix-turn-helix domain
Rsd_AlgQ             PF04353.8    153 seq792_BIOID38945    -            158     5e-50  169.0   0.4   1   1   4.2e-54   5.7e-50  168.8   0.3     1   150     1   148     1   151 0.98 Regulator of RNA polymerase sigma(70) subunit, Rsd/AlgQ
Sulfatase            PF00884.18   379 seq793_BIOID38945    -            574   4.1e-52  177.3   0.1   1   1   7.9e-56   5.4e-52  176.9   0.0     3   314   261   560   259   571 0.86 Sulfatase
DUF1705              PF08019.7    156 seq793_BIOID38945    -            574   8.5e-13   47.9   7.4   1   1   1.2e-16   8.5e-13   47.9   5.1     2   112    69   180    65   191 0.78 Domain of unknown function (DUF1705)
Nitroreductase       PF00881.19   165 seq799_BIOID38945    -            133   3.2e-16   59.4   1.0   1   1   5.6e-20   7.7e-16   58.2   0.7     3   135    10   128     8   130 0.75 Nitroreductase family
Xan_ur_permease      PF00860.15   389 seq802_BIOID38945    -            433   2.9e-98  328.8  32.9   1   1  2.5e-102   3.5e-98  328.5  22.8     2   387     9   394     8   396 0.97 Permease family
AAA_28               PF13521.1    163 seq806_BIOID38945    -            410   4.7e-29  101.3   0.0   1   1     2e-32   6.9e-29  100.7   0.0     2   163   234   394   233   394 0.92 AAA domain
HTH_3                PF01381.17    55 seq806_BIOID38945    -            410   1.3e-09   37.6   0.1   1   1   1.3e-12   4.4e-09   35.9   0.0     1    52     7    59     7    61 0.95 Helix-turn-helix
HTH_19               PF12844.2     64 seq806_BIOID38945    -            410   2.5e-08   33.7   0.0   1   1   1.9e-10   6.6e-07   29.1   0.0     3    55     6    59     5    67 0.94 Helix-turn-helix domain
Radical_SAM          PF04055.16   166 seq808_BIOID38945    -            457   3.7e-15   56.3   0.0   1   1     8e-19   5.4e-15   55.8   0.0     2   164    57   227    56   229 0.79 Radical SAM superfamily
HemN_C               PF06969.11    66 seq808_BIOID38945    -            457     4e-12   45.8   0.3   1   1   2.7e-15   1.8e-11   43.7   0.0     1    66   363   431   363   431 0.94 HemN C-terminal domain
MdoG                 PF04349.7    484 seq809_BIOID38945    -            517  1.1e-262  871.3   1.2   1   1  9.2e-267  1.3e-262  871.1   0.8     1   483    29   514    29   515 1.00 Periplasmic glucan biosynthesis protein, MdoG
DUF2065              PF09838.4     57 seq812_BIOID38945    -             65   9.4e-23   79.5   3.3   1   1   7.6e-27     1e-22   79.4   2.3     1    57     5    61     5    61 0.98 Uncharacterized protein conserved in bacteria (DUF2065)
CRISPR_Cse2          PF09485.5    146 seq813_BIOID38945    -            160   1.3e-18   67.3   1.0   1   1   1.3e-22   1.7e-18   66.9   0.7     1   145    20   152    20   153 0.87 CRISPR-associated protein Cse2 (CRISPR_cse2)
Ribosomal_S6         PF01250.12    92 seq814_BIOID38945    -            131   3.4e-33  113.2   0.1   1   1   3.2e-37   4.4e-33  112.8   0.0     1    91     2    91     2    92 0.98 Ribosomal protein S6
CCG                  PF02754.11    85 seq817_BIOID38945    -            396   3.5e-33  113.3   0.7   1   2   3.7e-19   8.3e-16   57.6   0.0     1    85   163   249   163   249 0.94 Cysteine-rich domain
CCG                  PF02754.11    85 seq817_BIOID38945    -            396   3.5e-33  113.3   0.7   2   2   4.7e-18   1.1e-14   54.1   0.0     1    84   293   376   293   377 0.94 Cysteine-rich domain
Fer4_8               PF13183.1     57 seq817_BIOID38945    -            396   6.4e-10   38.8   5.9   1   1   2.8e-13   6.4e-10   38.8   4.1     2    57     6    70     5    71 0.81 4Fe-4S dicluster domain
Fer4_17              PF13534.1     61 seq817_BIOID38945    -            396     3e-07   30.5   6.3   1   1   1.3e-10     3e-07   30.5   4.4     1    60     8    70     8    71 0.78 4Fe-4S dicluster domain
SBP_bac_5            PF00496.17   374 seq819_BIOID38945    -            567   4.6e-87  292.1   9.8   1   1     5e-91   6.9e-87  291.5   6.8     3   373   107   487   105   488 0.92 Bacterial extracellular solute-binding proteins, family 5 Middle
GtrA                 PF04138.9    117 seq822_BIOID38945    -            120   2.9e-12   46.4  17.5   1   1   6.8e-16   9.3e-12   44.8  12.5     1   117     7   116     7   116 0.89 GtrA-like protein
Peptidase_A8         PF01252.13   150 seq824_BIOID38945    -            164   1.8e-44  150.8   6.9   1   1   1.6e-48   2.2e-44  150.6   4.8     2   147    15   160    13   164 0.92 Signal peptidase (SPase) II
VWA_CoxE             PF05762.9    222 seq825_BIOID38945    -            483   3.5e-12   45.8   0.2   1   1   8.4e-16   1.1e-11   44.1   0.0    56   196   319   459   284   465 0.82 VWA domain containing CoxE-like protein
Rep_3                PF01051.16   218 seq826_BIOID38945    -            351   8.2e-20   71.1   0.0   1   1   3.9e-23   5.3e-19   68.5   0.0     3   211    27   281    25   287 0.83 Initiator Replication protein
ThiC                 PF01964.13   421 seq829_BIOID38945    -            631  3.9e-201  667.9   0.0   1   1  2.8e-204  1.9e-200  665.6   0.0     1   420   148   597   148   598 0.99 ThiC family
ThiC-associated      PF13667.1     80 seq829_BIOID38945    -            631   7.6e-34  115.0   0.1   1   1     3e-37   2.1e-33  113.6   0.0     2    80    26   109    25   109 0.94 ThiC-associated domain
DUF1656              PF07869.7     58 seq830_BIOID38945    -             78   3.3e-18   65.1   9.6   1   1   2.4e-22   3.3e-18   65.1   6.7     3    57    16    70    14    72 0.95 Protein of unknown function (DUF1656)
Adenylsucc_synt      PF00709.16   421 seq831_BIOID38945    -             64   5.8e-23   81.0   0.2   1   1   4.3e-27   5.8e-23   81.0   0.2     2    47     5    50     4    64 0.88 Adenylosuccinate synthetase
AFG1_ATPase          PF03969.11   362 seq833_BIOID38945    -            375  1.6e-164  546.8   0.1   1   1  1.3e-168  1.8e-164  546.6   0.1     2   362     5   371     4   371 0.99 AFG1-like ATPase
DctA-YdbH            PF11739.3    207 seq834_BIOID38945    -            879   8.3e-56  188.5   2.1   1   1     1e-59   1.4e-55  187.8   0.1     1   207   656   859   656   859 0.99 Dicarboxylate transport
SSB                  PF00436.20   104 seq837_BIOID38945    -            104   2.9e-13   49.4   0.0   1   1   2.3e-17   3.2e-13   49.3   0.0     2    96     3    92     2   100 0.89 Single-strand binding protein family
RimK                 PF08443.6    190 seq839_BIOID38945    -            164   4.6e-15   55.4   0.0   1   1   4.9e-19   6.7e-15   54.9   0.0     1    54    97   150    97   152 0.98 RimK-like ATP-grasp domain
Glycos_transf_2      PF00535.21   169 seq840_BIOID38945    -            308   1.1e-28   99.9   0.1   1   1     1e-32   1.4e-28   99.5   0.0     1   167     4   166     4   168 0.98 Glycosyl transferase family 2
HlyD                 PF00529.15   306 seq841_BIOID38945    -            285   2.2e-46  158.4   6.4   1   2   1.4e-22   3.8e-19   69.0   1.7     1    78    43   120    43   128 0.92 HlyD family secretion protein
HlyD                 PF00529.15   306 seq841_BIOID38945    -            285   2.2e-46  158.4   6.4   2   2     1e-29   2.8e-26   92.4   0.2   139   302   127   278   116   282 0.91 HlyD family secretion protein
HlyD_2               PF12700.2    328 seq841_BIOID38945    -            285     1e-21   77.3   0.3   1   1   5.1e-25   1.4e-21   76.9   0.2    15   239    38   229    31   242 0.86 HlyD family secretion protein
HlyD_3               PF13437.1    105 seq841_BIOID38945    -            285   9.2e-19   67.6   0.1   1   1   2.1e-15   5.7e-12   45.7   0.0     1    82   153   232   153   248 0.90 HlyD family secretion protein
Biotin_lipoyl_2      PF13533.1     50 seq841_BIOID38945    -            285     4e-18   64.7   2.2   1   1   1.9e-18   5.1e-15   54.7   0.7     1    50    43    92    43   103 0.89 Biotin-lipoyl like
Cas_CT1975           PF09344.5    354 seq842_BIOID38945    -            363  2.2e-105  352.8   0.9   1   1  1.8e-109  2.4e-105  352.6   0.7     1   353     5   357     5   358 0.91 CT1975-like protein
Adenylsucc_synt      PF00709.16   421 seq843_BIOID38945    -            359  1.5e-135  451.9   0.0   1   1  1.3e-139  1.7e-135  451.8   0.0    72   420     2   351     1   352 0.99 Adenylosuccinate synthetase
UxuA                 PF03786.8    351 seq844_BIOID38945    -            394  4.2e-163  541.7   0.2   1   1    7e-167  4.8e-163  541.6   0.1     1   350     1   388     1   389 0.99 D-mannonate dehydratase (UxuA)
AP_endonuc_2         PF01261.19   211 seq844_BIOID38945    -            394     1e-08   34.6   0.0   1   1   8.1e-12   5.6e-08   32.2   0.0     3   189    18   299    16   320 0.82 Xylose isomerase-like TIM barrel
Ribosomal_S18        PF01084.15    54 seq850_BIOID38945    -             75   2.7e-25   87.8   0.5   1   1   2.4e-29   3.3e-25   87.5   0.3     2    54    16    68    15    68 0.96 Ribosomal protein S18
PTS-HPr              PF00381.14    84 seq851_BIOID38945    -             85   1.3e-31  108.2   0.2   1   1   9.9e-36   1.4e-31  108.1   0.1     1    82     1    82     1    84 0.98 PTS HPr component phosphorylation site
FKBP_C               PF00254.23    94 seq852_BIOID38945    -            149   1.2e-16   60.3   0.0   1   1   1.3e-20   1.7e-16   59.8   0.0     4    94     4   141     2   141 0.87 FKBP-type peptidyl-prolyl cis-trans isomerase
RimK                 PF08443.6    190 seq853_BIOID38945    -            167     7e-61  204.9   0.1   1   1   1.2e-64   8.4e-61  204.6   0.1    53   190    16   153    10   153 0.98 RimK-like ATP-grasp domain
GSH-S_ATP            PF02955.11   174 seq853_BIOID38945    -            167   8.1e-17   60.7   0.2   1   1   1.6e-20   1.1e-16   60.3   0.1    51   163    21   132    14   153 0.84 Prokaryotic glutathione synthetase, ATP-grasp domain
YbfN                 PF13982.1     89 seq855_BIOID38945    -            108   6.2e-50  167.2   6.7   1   1   5.2e-54   7.2e-50  166.9   4.6     1    89    19   107    19   107 0.99 YbfN-like lipoprotein
Ribosomal_L9_C       PF03948.9     87 seq856_BIOID38945    -            149   1.2e-26   92.4   1.8   1   1   2.9e-30     2e-26   91.7   1.2     2    87    63   149    62   149 0.97 Ribosomal protein L9, C-terminal domain
Ribosomal_L9_N       PF01281.14    48 seq856_BIOID38945    -            149   7.6e-23   79.3   0.3   1   1   2.2e-26   1.5e-22   78.4   0.2     1    48     1    48     1    48 0.97 Ribosomal protein L9, N-terminal domain
Gly_kinase           PF02595.10   378 seq857_BIOID38945    -            381  5.9e-184  610.9  20.0   1   1  4.9e-188  6.7e-184  610.7  13.8     1   377     1   377     1   378 1.00 Glycerate kinase family
PEP-utilizers_C      PF02896.13   294 seq863_BIOID38945    -            575  1.4e-124  414.6   0.2   1   1  4.2e-128  1.9e-124  414.2   0.1     1   293   250   541   250   542 0.99 PEP-utilising enzyme, TIM barrel domain
PEP-utilisers_N      PF05524.8    123 seq863_BIOID38945    -            575   1.9e-31  108.3   5.0   1   1   4.2e-35   1.9e-31  108.3   3.5     2   123     3   127     2   127 0.96 PEP-utilising enzyme, N-terminal
PEP-utilizers        PF00391.18    81 seq863_BIOID38945    -            575     7e-25   86.2   0.2   1   1   4.5e-28   2.1e-24   84.7   0.1     9    80   152   224   147   225 0.93 PEP-utilising enzyme, mobile domain
Phage_portal         PF04860.7    347 seq865_BIOID38945    -            344   2.8e-62  210.2   0.0   1   1   2.5e-66   3.4e-62  210.0   0.0     8   317    46   340    39   344 0.92 Phage portal protein
LYTB                 PF02401.13   281 seq866_BIOID38945    -            316  4.5e-120  399.6   0.2   1   1  3.8e-124  5.2e-120  399.5   0.1     1   280     3   284     3   285 0.99 LytB protein
DUF2592              PF10766.4     41 seq868_BIOID38945    -             49     1e-26   91.8   4.7   1   1   8.2e-31   1.1e-26   91.7   3.3     1    41     4    44     4    44 0.98 Protein of unknown function (DUF2592)
FUSC                 PF04632.7    650 seq871_BIOID38945    -            670  1.9e-162  541.9  46.6   1   1  3.1e-166  2.1e-162  541.7  32.3     1   649    20   662    20   663 0.97 Fusaric acid resistance protein family
FUSC_2               PF13515.1    128 seq871_BIOID38945    -            670   1.1e-15   57.5  12.8   1   1   1.6e-19   1.1e-15   57.5   8.9     1   125    33   163    31   166 0.86 Fusaric acid resistance protein-like
Xan_ur_permease      PF00860.15   389 seq872_BIOID38945    -            448   4.5e-43  147.1  47.9   1   1   4.1e-47   5.6e-43  146.7  33.2     3   387    36   409    34   411 0.93 Permease family
MFS_1                PF07690.11   354 seq875_BIOID38945    -            416   2.4e-25   88.9  61.2   1   2   3.7e-20   2.5e-16   59.2  19.1     1   224    22   237    22   245 0.81 Major Facilitator Superfamily
MFS_1                PF07690.11   354 seq875_BIOID38945    -            416   2.4e-25   88.9  61.2   2   2   1.9e-12   1.3e-08   33.8  20.7    10   178   237   403   229   415 0.76 Major Facilitator Superfamily
MFS_3                PF05977.8    524 seq875_BIOID38945    -            416   4.5e-21   74.4  33.8   1   1   8.4e-25   5.7e-21   74.1  23.4     9   397    16   403    12   414 0.89 Transmembrane secretion effector
Glycos_transf_2      PF00535.21   169 seq877_BIOID38945    -            847   1.4e-19   70.2   0.0   1   1   6.3e-23   2.2e-19   69.6   0.0     2   168   246   429   245   430 0.98 Glycosyl transferase family 2
Glyco_tranf_2_3      PF13641.1    230 seq877_BIOID38945    -            847   3.3e-15   56.4   0.3   1   1     3e-18     1e-14   54.8   0.0     2   230   243   493   242   493 0.84 Glycosyltransferase like family 2
Glyco_trans_2_3      PF13632.1    192 seq877_BIOID38945    -            847   2.9e-13   49.8  14.5   1   1   8.6e-17   2.9e-13   49.8  10.1     1   185   341   533   341   708 0.82 Glycosyl transferase family group 2
Glyco_transf_21      PF13506.1    174 seq877_BIOID38945    -            847   4.5e-08   32.5   0.0   1   1   4.7e-11   1.6e-07   30.6   0.0     6   147   312   468   308   492 0.77 Glycosyl transferase family 21
Transposase_31       PF04754.7    205 seq878_BIOID38945    -            299   3.4e-82  274.6   0.5   1   1   3.3e-86   4.5e-82  274.2   0.1     2   204     9   209     8   210 0.99 Putative transposase, YhgA-like
Peptidase_S49_N      PF08496.5    155 seq880_BIOID38945    -            349   2.9e-64  215.4   3.5   1   1   6.3e-68   2.9e-64  215.4   2.4     1   155     1   158     1   158 0.98 Peptidase family S49 N-terminal
Peptidase_S49        PF01343.13   154 seq880_BIOID38945    -            349   1.2e-50  171.1   2.2   1   1   3.1e-54   1.4e-50  170.9   0.0     2   153   161   310   160   311 0.98 Peptidase family S49
SDH_sah              PF01972.11   286 seq880_BIOID38945    -            349   1.7e-05   23.6   1.8   1   1   5.1e-09   2.3e-05   23.2   0.0    89   163   133   208   119   225 0.81 Serine dehydrogenase proteinase
YbjN                 PF10722.4    127 seq881_BIOID38945    -            158   6.8e-14   51.8   0.2   1   1   5.8e-18   7.9e-14   51.6   0.2     2   123     9   132     8   136 0.97 Putative bacterial sensory transduction regulator
Cas_Cas5d            PF09704.5    218 seq884_BIOID38945    -            224   3.8e-49  167.1   0.0   1   1   3.4e-53   4.6e-49  166.8   0.0     1   215     4   211     4   214 0.87 CRISPR-associated protein (Cas_Cas5)
SBP_bac_11           PF13531.1    231 seq885_BIOID38945    -            257   1.6e-55  188.1   4.9   1   1   2.7e-59   1.8e-55  187.9   3.4     1   231    29   255    29   255 0.95 Bacterial extracellular solute-binding protein
SBP_bac_1            PF01547.20   314 seq885_BIOID38945    -            257   3.8e-17   62.8   6.9   1   1   7.1e-21   4.9e-17   62.5   4.8     1   313    34   246    34   247 0.89 Bacterial extracellular solute-binding protein
PQQ_2                PF13360.1    238 seq886_BIOID38945    -            353   7.6e-08   31.9   1.2   1   1   2.8e-10   7.7e-07   28.6   0.7     3   236    69   308    67   310 0.68 PQQ-like domain
Ribosomal_L13        PF00572.13   128 seq887_BIOID38945    -            142   4.3e-55  185.0   0.3   1   1   3.6e-59   4.9e-55  184.9   0.2     1   127    15   141    15   142 0.99 Ribosomal protein L13
DDE_Tnp_1_assoc      PF13808.1     90 seq888_BIOID38945    -            175   8.3e-31  105.4   0.0   1   1   8.7e-35   1.2e-30  104.9   0.0     1    90     6    95     6    95 0.99 DDE_Tnp_1-associated
Rrf2                 PF02082.15    83 seq892_BIOID38945    -            141   2.1e-25   88.5   0.1   1   1   2.4e-29   3.3e-25   87.9   0.1     1    82     1    82     1    83 0.99 Transcriptional regulator
Fer4_11              PF13247.1     99 seq894_BIOID38945    -            512   1.5e-40  136.9   6.0   1   1   4.5e-44   1.5e-40  136.9   4.2     2    98   176   272   175   273 0.98 4Fe-4S dicluster domain
Fer4_7               PF12838.2     52 seq894_BIOID38945    -            512   4.4e-09   36.4  16.7   1   1   5.7e-10   1.9e-06   28.0   4.0     2    50   184   229   183   231 0.90 4Fe-4S dicluster domain
Fer4_10              PF13237.1     52 seq894_BIOID38945    -            512   7.4e-09   35.1  18.0   1   1   1.9e-09   6.5e-06   25.7   3.7     4    52   179   228   176   228 0.93 4Fe-4S dicluster domain
Mannitol_dh_C        PF08125.8    245 seq896_BIOID38945    -            486   1.8e-96  321.9   0.0   1   1  3.5e-100   2.4e-96  321.5   0.0     1   245   216   463   216   463 0.99 Mannitol dehydrogenase C-terminal domain
Mannitol_dh          PF01232.18   151 seq896_BIOID38945    -            486   2.9e-54  182.9   0.0   1   1   7.2e-58   4.9e-54  182.2   0.0     2   151    24   188    23   188 0.99 Mannitol dehydrogenase Rossmann domain
BPD_transp_1         PF00528.17   185 seq897_BIOID38945    -            306   1.1e-38  132.4  18.3   1   1   8.3e-43   1.1e-38  132.4  12.7     1   185   112   306   112   306 0.99 Binding-protein-dependent transport system inner membrane component
Ribosomal_S9         PF00380.14   121 seq905_BIOID38945    -            130   1.4e-47  160.8   2.1   1   1   1.1e-51   1.5e-47  160.6   1.5     1   121    10   130    10   130 1.00 Ribosomal protein S9/S16
SBP_bac_8            PF13416.1    281 seq906_BIOID38945    -            420     4e-37  128.3   2.3   1   1   1.6e-40   5.4e-37  127.9   1.6     3   280    96   386    94   387 0.86 Bacterial extracellular solute-binding protein
SBP_bac_6            PF13343.1    242 seq906_BIOID38945    -            420   1.5e-27   96.3   0.9   1   1     7e-31   2.4e-27   95.7   0.6     5   215   130   367   108   397 0.85 Bacterial extracellular solute-binding protein
SBP_bac_1            PF01547.20   314 seq906_BIOID38945    -            420   8.1e-17   61.7   6.9   1   1   3.8e-20   1.3e-16   61.1   4.8    17   311    94   353    84   356 0.75 Bacterial extracellular solute-binding protein
SBP_bac_11           PF13531.1    231 seq906_BIOID38945    -            420   1.6e-07   31.0   0.0   1   1   3.3e-10   1.1e-06   28.3   0.0    15   228    94   361    89   363 0.77 Bacterial extracellular solute-binding protein
HisG                 PF01634.13   163 seq907_BIOID38945    -            299   8.2e-55  184.7   0.0   1   1   1.7e-58   1.2e-54  184.1   0.0     1   163    53   221    53   221 0.94 ATP phosphoribosyltransferase
HisG_C               PF08029.6     75 seq907_BIOID38945    -            299   5.6e-28   96.5   0.1   1   1   2.2e-31   1.5e-27   95.2   0.0     1    75   222   297   222   297 0.98 HisG, C-terminal domain
SBP_bac_5            PF00496.17   374 seq908_BIOID38945    -            535    2e-107  359.1   7.1   1   1  1.8e-111  2.5e-107  358.8   4.9     1   372    73   453    73   455 0.94 Bacterial extracellular solute-binding proteins, family 5 Middle
RNB                  PF00773.14   325 seq909_BIOID38945    -            827  9.2e-106  353.6   0.0   1   1  3.9e-109  1.3e-105  353.1   0.0     1   325   274   602   274   602 0.97 RNB domain
OB_RNB               PF08206.6     58 seq909_BIOID38945    -            827   1.9e-29  100.8   9.9   1   2   2.4e-25   8.1e-22   76.3   0.1     1    58   101   158   101   158 0.99 Ribonuclease B OB domain
OB_RNB               PF08206.6     58 seq909_BIOID38945    -            827   1.9e-29  100.8   9.9   2   2     2e-09   6.7e-06   25.4   0.0     6    58   172   227   170   227 0.96 Ribonuclease B OB domain
S1                   PF00575.18    74 seq909_BIOID38945    -            827   8.7e-20   70.4   0.4   1   1   6.9e-23   2.4e-19   69.0   0.3     2    73   655   738   654   739 0.98 S1 RNA binding domain
HTH_12               PF08461.5     66 seq909_BIOID38945    -            827   1.7e-13   49.9   0.8   1   1   1.1e-16   3.8e-13   48.8   0.5     2    64    37    97    36    99 0.93 Ribonuclease R winged-helix domain
UvrD_C               PF13361.1    319 seq912_BIOID38945    -            690   1.1e-92  310.8   0.0   1   1   4.8e-95   1.1e-91  307.5   0.0     1   318   288   630   288   631 0.97 UvrD-like helicase C-terminal domain
UvrD-helicase        PF00580.16   315 seq912_BIOID38945    -            690   1.4e-73  247.8   0.3   1   1   8.9e-76     2e-72  244.0   0.2     1   314    20   282    20   283 0.94 UvrD/REP helicase N-terminal domain
AAA_19               PF13245.1     76 seq912_BIOID38945    -            690     2e-13   49.7   0.6   1   1   2.1e-16   4.9e-13   48.5   0.4     8    75    32   104    25   105 0.82 Part of AAA domain
UvrD_C_2             PF13538.1    104 seq912_BIOID38945    -            690   2.2e-10   40.4   0.0   1   1   5.8e-13   1.3e-09   37.9   0.0    54   103   563   626   513   627 0.80 Family description
DUF2500              PF10694.4    110 seq913_BIOID38945    -            119   1.1e-35  121.8   0.1   1   1   8.8e-40   1.2e-35  121.7   0.0     1   108     5   115     5   117 0.98 Protein of unknown function (DUF2500)
CRISPR_assoc         PF08798.6    214 seq915_BIOID38945    -            199   2.6e-49  167.7   0.0   1   1   2.2e-53   2.9e-49  167.5   0.0     1   214     1   198     1   198 0.94 CRISPR associated protein
IU_nuc_hydro         PF01156.14   314 seq917_BIOID38945    -            304   1.4e-92  310.1   0.1   1   1   1.1e-96   1.6e-92  310.0   0.0     3   311     4   301     2   304 0.95 Inosine-uridine preferring nucleoside hydrolase
DAGK_prokar          PF01219.14   104 seq918_BIOID38945    -            122   5.5e-39  131.8   8.1   1   1   4.6e-43   6.3e-39  131.6   5.6     2   104    16   118    15   118 0.99 Prokaryotic diacylglycerol kinase
PNP_UDP_1            PF01048.15   234 seq922_BIOID38945    -            253   4.4e-42  143.5   1.3   1   1   3.6e-46   4.9e-42  143.3   0.9     2   230    21   247    20   253 0.86 Phosphorylase superfamily
BPD_transp_1         PF00528.17   185 seq923_BIOID38945    -            229     4e-22   78.5  13.4   1   1   3.7e-26     5e-22   78.1   9.3     2   175    26   215    25   227 0.78 Binding-protein-dependent transport system inner membrane component
DEAD                 PF00270.24   173 seq926_BIOID38945    -            454   2.3e-49  167.0   0.1   1   1   5.9e-52   2.7e-48  163.5   0.0     1   172    25   196    25   197 0.94 DEAD/DEAH box helicase
Helicase_C           PF00271.26    78 seq926_BIOID38945    -            454   8.2e-26   89.5   0.0   1   1   4.8e-29   2.2e-25   88.2   0.0     2    77   264   339   263   340 0.98 Helicase conserved C-terminal domain
ThiF                 PF00899.16   136 seq928_BIOID38945    -            282   6.3e-44  148.9   0.1   1   1   1.3e-47   9.2e-44  148.4   0.1     2   134    59   190    58   192 0.98 ThiF family
MoeZ_MoeB            PF05237.8     84 seq928_BIOID38945    -            282   4.5e-29   99.7   0.0   1   1   1.2e-32   8.2e-29   98.9   0.0     4    82   199   276   197   278 0.96 MoeZ/MoeB domain
DUF1198              PF06711.6    148 seq930_BIOID38945    -            159     4e-72  240.7   0.4   1   1   3.3e-76   4.5e-72  240.5   0.3     1   148    10   157    10   157 1.00 Protein of unknown function (DUF1198)
HrpB_C               PF08482.5    133 seq933_BIOID38945    -            824   8.4e-56  187.6   0.1   1   1     6e-59   2.1e-55  186.3   0.1     1   133   679   811   679   811 1.00 ATP-dependent helicase C-terminal
DEAD                 PF00270.24   173 seq933_BIOID38945    -            824   3.2e-11   42.8   0.0   1   1   2.5e-14   8.6e-11   41.4   0.0    15   168    36   177    22   182 0.75 DEAD/DEAH box helicase
Helicase_C           PF00271.26    78 seq933_BIOID38945    -            824     4e-10   39.2   0.0   1   1   2.3e-13   7.9e-10   38.3   0.0    10    77   257   342   252   343 0.96 Helicase conserved C-terminal domain
HA2                  PF04408.18   102 seq933_BIOID38945    -            824   1.5e-09   37.6   0.1   1   1   9.3e-13   3.2e-09   36.6   0.0     2    62   404   463   403   515 0.85 Helicase associated domain (HA2)
LexA_DNA_bind        PF01726.11    65 seq934_BIOID38945    -            202   6.6e-32  108.7   0.1   1   1   1.5e-35   1.1e-31  108.1   0.1     1    65     1    65     1    65 0.99 LexA DNA binding domain
Peptidase_S24        PF00717.18    70 seq934_BIOID38945    -            202   8.9e-17   60.3   0.8   1   1   1.9e-20   1.3e-16   59.8   0.5     1    68   114   180   114   182 0.96 Peptidase S24-like
BPD_transp_1         PF00528.17   185 seq935_BIOID38945    -            302   6.3e-26   90.9   9.9   1   1   9.3e-30   6.3e-26   90.9   6.8     1   182   119   300   115   302 0.98 Binding-protein-dependent transport system inner membrane component
OppC_N               PF12911.2     56 seq935_BIOID38945    -            302   1.7e-19   68.7   0.4   1   1   2.5e-23   1.7e-19   68.7   0.2     1    55    22    76    22    77 0.94 N-terminal TM domain of oligopeptide transport permease C
AsnC_trans_reg       PF01037.16    74 seq936_BIOID38945    -            152   1.6e-18   66.0   0.1   1   1   8.4e-22   2.9e-18   65.2   0.1     4    73    75   143    72   144 0.92 AsnC family
HTH_AsnC-type        PF13404.1     42 seq936_BIOID38945    -            152   1.5e-13   49.9   0.0   1   1   8.8e-17     3e-13   48.9   0.0     1    42     6    47     6    47 0.97 AsnC-type helix-turn-helix domain
HTH_24               PF13412.1     48 seq936_BIOID38945    -            152   2.6e-13   49.0   0.0   1   1   1.2e-16   4.2e-13   48.3   0.0     1    48     6    53     6    53 0.97 Winged helix-turn-helix DNA-binding
HTH_11               PF08279.7     55 seq936_BIOID38945    -            152   1.6e-05   24.3   0.0   1   1   9.9e-09   3.4e-05   23.2   0.0    17    54    24    66    11    67 0.87 HTH domain
Cas_Cas1             PF01867.11   282 seq939_BIOID38945    -            305   2.6e-21   75.8   0.0   1   2   1.9e-10   2.5e-06   26.6   0.0     9   107    24   121    16   128 0.85 CRISPR associated protein Cas1
Cas_Cas1             PF01867.11   282 seq939_BIOID38945    -            305   2.6e-21   75.8   0.0   2   2   7.9e-17   1.1e-12   47.5   0.0   144   241   132   229   121   250 0.85 CRISPR associated protein Cas1
PTS_EIIA_1           PF00358.15   133 seq940_BIOID38945    -            169   5.4e-54  181.2   2.2   1   1   4.7e-58   6.5e-54  180.9   1.5     3   132    20   149    18   150 0.98 phosphoenolpyruvate-dependent sugar phosphotransferase system, EIIA 1
Molybdop_Fe4S4       PF04879.11    55 seq941_BIOID38945    -            195   2.2e-21   75.3   0.2   1   1   2.6e-24   1.8e-20   72.4   0.1     2    55    44   104    43   104 0.96 Molybdopterin oxidoreductase Fe4S4 domain
Molybdopterin        PF00384.17   432 seq941_BIOID38945    -            195   2.4e-06   26.4   0.1   1   1   4.2e-10   2.9e-06   26.1   0.0     1    35   107   139   107   190 0.79 Molybdopterin oxidoreductase
GST_N_3              PF13417.1     75 seq942_BIOID38945    -            212     2e-20   72.6   0.1   1   1   1.4e-23   3.8e-20   71.7   0.0     1    75    13    87    13    87 0.98 Glutathione S-transferase, N-terminal domain
GST_N                PF02798.15    76 seq942_BIOID38945    -            212     2e-17   62.9   0.0   1   1   4.2e-20   1.1e-16   60.5   0.0     2    76    10    81     9    81 0.95 Glutathione S-transferase, N-terminal domain
GST_N_2              PF13409.1     70 seq942_BIOID38945    -            212   4.3e-14   52.1   0.1   1   1   3.6e-17   9.8e-14   51.0   0.0     4    69    21    81    19    82 0.93 Glutathione S-transferase, N-terminal domain
GST_C                PF00043.20    95 seq942_BIOID38945    -            212     6e-11   42.0   0.0   1   1   3.3e-14     9e-11   41.5   0.0     2    95   102   194   101   194 0.93 Glutathione S-transferase, C-terminal domain
GST_C_2              PF13410.1     69 seq942_BIOID38945    -            212   3.1e-09   36.4   0.0   1   1   2.4e-12   6.6e-09   35.4   0.0     3    53   124   174   109   189 0.85 Glutathione S-transferase, C-terminal domain
Lipoprotein_19       PF13617.1     59 seq947_BIOID38945    -             61   4.8e-27   93.2   0.6   1   1   3.8e-31   5.3e-27   93.1   0.4     1    59     2    60     2    60 0.97 YnbE-like lipoprotein
Ivy                  PF08816.6    118 seq949_BIOID38945    -            157   6.9e-35  119.4   0.1   1   1   6.1e-39   8.4e-35  119.2   0.1     1   118    37   152    37   152 0.98 Inhibitor of vertebrate lysozyme (Ivy)
ABC_tran             PF00005.22   118 seq950_BIOID38945    -            352   4.2e-26   91.5   0.0   1   1     2e-29     9e-26   90.4   0.0     1   117    38   156    38   157 0.91 ABC transporter
TOBE                 PF03459.12    64 seq950_BIOID38945    -            352   3.5e-19   68.5   0.0   1   1     2e-20   9.2e-17   60.7   0.0     1    62   290   350   290   352 0.97 TOBE domain
Na_Pi_cotrans        PF02690.10   142 seq951_BIOID38945    -            543   1.6e-44  150.9  30.2   1   2   1.4e-39   9.5e-36  122.5   7.0     1   140    13   148    13   150 0.98 Na+/Pi-cotransporter
Na_Pi_cotrans        PF02690.10   142 seq951_BIOID38945    -            543   1.6e-44  150.9  30.2   2   2   1.6e-13   1.1e-09   38.0  10.2     1   123   139   265   139   284 0.90 Na+/Pi-cotransporter
Histidinol_dh        PF00815.15   413 seq952_BIOID38945    -            434  7.4e-182  604.4   1.4   1   1  6.3e-186  8.6e-182  604.2   1.0     2   413    18   428    17   428 0.99 Histidinol dehydrogenase
Fer4_11              PF13247.1     99 seq953_BIOID38945    -            644   4.4e-16   58.4  15.0   1   1   4.2e-19   4.4e-16   58.4  10.4     6    97    57   142    53   144 0.90 4Fe-4S dicluster domain
Pyr_redox_2          PF07992.9    200 seq953_BIOID38945    -            644   7.7e-11   42.1   0.0   1   1   3.3e-13   3.4e-10   40.0   0.0     1   198   317   617   317   619 0.87 Pyridine nucleotide-disulphide oxidoreductase
Pyr_redox            PF00070.22    80 seq953_BIOID38945    -            644     3e-10   40.2   1.3   1   1   4.8e-08     5e-05   23.4   0.1     1    63   317   388   317   393 0.81 Pyridine nucleotide-disulphide oxidoreductase
Fer4_9               PF13187.1     55 seq953_BIOID38945    -            644   4.4e-10   39.5  44.0   1   1   2.2e-09   2.3e-06   27.6   8.3     1    54    91   138    91   139 0.94 4Fe-4S dicluster domain
NAD_binding_8        PF13450.1     68 seq953_BIOID38945    -            644   7.5e-09   35.3   0.1   1   1   1.9e-11     2e-08   34.0   0.0     1    35   320   354   320   362 0.96 NAD(P)-binding Rossmann-like domain
Fer4_6               PF12837.2     24 seq953_BIOID38945    -            644   2.4e-08   33.3  55.3   1   1   3.9e-09   4.1e-06   26.3   1.4     2    23    85   106    84   107 0.91 4Fe-4S binding domain
Fer4_10              PF13237.1     52 seq953_BIOID38945    -            644   1.6e-07   30.9  46.1   1   1   1.7e-09   1.8e-06   27.4   7.2     3    52    86   135    84   135 0.86 4Fe-4S dicluster domain
Fer4                 PF00037.22    24 seq953_BIOID38945    -            644     1e-06   27.9   3.0   1   1   9.8e-10     1e-06   27.9   2.1     2    23    86   107    85   108 0.90 4Fe-4S binding domain
FAD_binding_3        PF01494.14   356 seq953_BIOID38945    -            644   5.9e-06   25.4   0.1   1   1   1.4e-08   1.5e-05   24.1   0.0     3    34   317   348   315   350 0.94 FAD binding domain
Thi4                 PF01946.12   230 seq953_BIOID38945    -            644     1e-05   24.6   0.0   1   1   1.9e-08     2e-05   23.7   0.0    19    63   317   361   307   386 0.79 Thi4 family
HI0933_like          PF03486.9    409 seq953_BIOID38945    -            644   8.3e-06   24.4   0.3   1   1   1.5e-08   1.6e-05   23.4   0.2     2    36   317   351   316   356 0.94 HI0933-like protein
DUF1318              PF07027.7     95 seq954_BIOID38945    -            133   8.8e-34  115.5   1.2   1   1     8e-38   1.1e-33  115.2   0.8     2    95    40   132    39   132 0.98 Protein of unknown function (DUF1318)
Topoisom_bac         PF01131.15   403 seq956_BIOID38945    -            879  4.3e-131  437.3   0.7   1   1  2.2e-134  7.7e-131  436.5   0.5     2   403   171   579   170   579 0.93 DNA topoisomerase
Topo_Zn_Ribbon       PF08272.6     42 seq956_BIOID38945    -            879   1.1e-39  133.3   0.7   1   2   1.5e-19   5.2e-16   57.6   0.0     2    42   772   811   771   811 0.96 Topoisomerase I zinc-ribbon-like
Topo_Zn_Ribbon       PF08272.6     42 seq956_BIOID38945    -            879   1.1e-39  133.3   0.7   2   2   7.4e-24   2.5e-20   71.4   1.8     1    42   838   879   838   879 0.98 Topoisomerase I zinc-ribbon-like
Toprim               PF01751.17    88 seq956_BIOID38945    -            879   3.4e-26   90.8   0.0   1   1   2.1e-29   7.1e-26   89.7   0.0     2    88    19   156    18   156 0.98 Toprim domain
zf-C4_Topoisom       PF01396.14    39 seq956_BIOID38945    -            879   4.1e-19   67.6  16.9   1   2   3.6e-09   1.2e-05   24.5   0.3     3    27   612   636   610   653 0.84 Topoisomerase DNA binding C4 zinc finger
zf-C4_Topoisom       PF01396.14    39 seq956_BIOID38945    -            879   4.1e-19   67.6  16.9   2   2   6.9e-15   2.4e-11   42.8   1.9     2    38   723   758   722   759 0.94 Topoisomerase DNA binding C4 zinc finger
PG_binding_1         PF01471.13    57 seq958_BIOID38945    -            477   8.5e-09   35.1   0.0   1   1   1.3e-12   1.7e-08   34.1   0.0     2    55   396   449   395   451 0.94 Putative peptidoglycan binding domain
SLT                  PF01464.15   121 seq959_BIOID38945    -            654     4e-31  106.9   0.1   1   1   5.2e-35   7.1e-31  106.1   0.0     2   116   492   606   491   611 0.95 Transglycosylase SLT domain
Pribosyltran         PF00156.22   125 seq960_BIOID38945    -            203   5.2e-18   64.8   0.1   1   1   5.1e-22     7e-18   64.4   0.1     9   124    42   153    32   154 0.91 Phosphoribosyl transferase domain
MFS_1                PF07690.11   354 seq963_BIOID38945    -            451   5.6e-35  120.6  57.6   1   1   1.6e-37   2.2e-33  115.3  34.5     2   337    81   398    77   403 0.85 Major Facilitator Superfamily
RmuC                 PF02646.11   305 seq964_BIOID38945    -            475  7.2e-112  373.0   2.2   1   1  5.3e-116  7.2e-112  373.0   1.5     1   304   135   437   135   438 0.99 RmuC family
Flavodoxin_1         PF00258.20   143 seq966_BIOID38945    -            147   4.8e-22   78.3   0.0   1   1     4e-26   5.4e-22   78.2   0.0     2   143     7   138     6   138 0.93 Flavodoxin
Nitrate_red_del      PF02613.10   136 seq967_BIOID38945    -            236   6.4e-28   97.1   6.0   1   1   7.7e-32   1.1e-27   96.4   4.2     5   132     7   158     3   167 0.88 Nitrate reductase delta subunit
DapB_C               PF05173.9    132 seq968_BIOID38945    -            273   4.7e-47  158.9   0.3   1   1   9.8e-51   6.7e-47  158.4   0.2     1   132   132   268   132   268 0.98 Dihydrodipicolinate reductase, C-terminus
DapB_N               PF01113.15   124 seq968_BIOID38945    -            273   7.8e-42  141.9   0.5   1   1   5.4e-45   3.7e-41  139.8   0.1     1   124     6   129     6   129 0.99 Dihydrodipicolinate reductase, N-terminus
ABC_tran             PF00005.22   118 seq970_BIOID38945    -            404   1.4e-27   96.3   0.0   1   1   7.5e-31   2.5e-27   95.4   0.0     1   117    86   204    86   205 0.93 ABC transporter
TOBE_2               PF08402.5     75 seq970_BIOID38945    -            404   3.9e-19   68.2   0.0   1   1   2.9e-22   9.8e-19   67.0   0.0     1    75   322   402   322   402 0.93 TOBE domain
MatE                 PF01554.13   162 seq971_BIOID38945    -            441   9.5e-39  132.5  30.6   1   2   7.8e-35   1.1e-30  106.3   5.9     1   161    17   177    17   178 0.99 MatE
MatE                 PF01554.13   162 seq971_BIOID38945    -            441   9.5e-39  132.5  30.6   2   2   4.9e-13   6.7e-09   35.4   6.9     2   143   241   382   241   404 0.91 MatE
ThiG                 PF05690.9    247 seq974_BIOID38945    -            328  3.2e-109  363.6   1.2   1   1  5.5e-113  3.7e-109  363.4   0.8     2   247    76   319    75   319 0.99 Thiazole biosynthesis protein ThiG
Molybdopterin        PF00384.17   432 seq975_BIOID38945    -            803   9.6e-25   87.0   0.0   1   1   3.1e-25   2.1e-21   76.0   0.0   103   379     2   377     1   381 0.85 Molybdopterin oxidoreductase
Molydop_binding      PF01568.16   109 seq975_BIOID38945    -            803   5.6e-17   61.4   0.1   1   1     3e-20     2e-16   59.6   0.1     4   108   681   796   678   797 0.93 Molydopterin dinucleotide binding domain
ThiS                 PF02597.15    78 seq976_BIOID38945    -             66   1.2e-17   64.0   0.1   1   1   9.2e-22   1.3e-17   63.9   0.1     1    78     3    66     3    66 0.98 ThiS family
GntR                 PF00392.16    64 seq977_BIOID38945    -            257   1.8e-23   81.5   1.4   1   1     7e-27   3.2e-23   80.8   0.2     1    64    10    73    10    73 0.99 Bacterial regulatory proteins, gntR family
FCD                  PF07729.7    125 seq977_BIOID38945    -            257   3.9e-21   75.5   7.6   1   1   1.3e-24   5.8e-21   74.9   5.3     1   125    97   226    97   226 0.92 FCD domain
Rrf2                 PF02082.15    83 seq977_BIOID38945    -            257   5.4e-05   23.1   0.1   1   1   2.9e-08   0.00013   21.8   0.0    28    69    36    76    23    82 0.88 Transcriptional regulator
SspB                 PF04386.8    155 seq978_BIOID38945    -            165   2.8e-47  160.0   0.0   1   1   2.6e-51   3.5e-47  159.7   0.0     5   155     8   165     5   165 0.91 Stringent starvation protein B
SRP54                PF00448.17   196 seq979_BIOID38945    -            516   2.2e-80  268.6   2.2   1   1   1.2e-83   5.6e-80  267.3   1.5     1   195   312   512   312   513 0.99 SRP54-type protein, GTPase domain
SRP54_N              PF02881.14    75 seq979_BIOID38945    -            516   1.1e-16   60.5   2.6   1   1   2.3e-20   1.1e-16   60.5   1.8     1    75   218   294   218   294 0.95 SRP54-type protein, helical bundle domain
Zeta_toxin           PF06414.7    201 seq979_BIOID38945    -            516   2.3e-07   30.0   0.1   1   1   1.2e-10   5.4e-07   28.8   0.1    10   131   306   431   298   435 0.80 Zeta toxin
HOK_GEF              PF01848.11    43 seq980_BIOID38945    -             83   8.4e-18   63.3   1.1   1   1   9.2e-22   1.3e-17   62.7   0.8     1    43    37    79    37    79 0.99 Hok/gef family
oligo_HPY            PF08352.7     64 seq984_BIOID38945    -            337     2e-21   75.9   0.1   1   1   8.3e-25   3.8e-21   75.0   0.1     1    64   248   312   248   312 0.99 Oligopeptide/dipeptide transporter, C-terminal region
ABC_tran             PF00005.22   118 seq984_BIOID38945    -            337   1.8e-18   66.8   0.0   1   1   6.4e-22   2.9e-18   66.2   0.0    15   118    80   197    65   197 0.85 ABC transporter
AAA_21               PF13304.1    303 seq984_BIOID38945    -            337   3.4e-11   43.5   0.2   1   1   6.7e-14   3.1e-10   40.3   0.0   227   300   159   230    76   233 0.81 AAA domain
Glyco_hydro_4C       PF11975.3    232 seq985_BIOID38945    -            451   1.7e-86  289.6   0.0   1   1   3.3e-90   2.3e-86  289.2   0.0     2   232   193   421   192   421 0.99 Family 4 glycosyl hydrolase C-terminal domain
Glyco_hydro_4        PF02056.11   183 seq985_BIOID38945    -            451   7.6e-80  266.4   0.1   1   1   1.5e-83     1e-79  266.0   0.1     1   182     6   188     6   189 0.99 Family 4 glycosyl hydrolase
Cas_Cas2CT1978       PF09707.5     86 seq986_BIOID38945    -            102   6.7e-40  134.8   0.3   1   1   5.6e-44   7.7e-40  134.6   0.2     1    86    11    96    11    96 0.99 CRISPR-associated protein (Cas_Cas2CT1978)
Chorismate_bind      PF00425.13   257 seq991_BIOID38945    -            391   2.1e-68  230.3   0.0   1   1   1.8e-72   2.5e-68  230.0   0.0     2   257   126   380   125   380 0.97 chorismate binding enzyme
Nitrate_red_gam      PF02665.9    223 seq995_BIOID38945    -            225   3.6e-88  294.5  11.4   1   1     3e-92   4.1e-88  294.3   7.9     2   222     4   224     3   225 0.99 Nitrate reductase gamma subunit
SeqA                 PF03925.8    189 seq996_BIOID38945    -            181   4.5e-71  238.3   0.1   1   1   3.7e-75     5e-71  238.1   0.1     1   189     1   181     1   181 0.91 SeqA protein
DUF1375              PF07119.7     76 seq998_BIOID38945    -             75   8.9e-21   73.3   0.2   1   1   9.2e-25   1.3e-20   72.9   0.1     6    75     8    69     3    70 0.91 Protein of unknown function (DUF1375)
GIDA                 PF01134.17   392 seq999_BIOID38945    -            629  5.1e-171  568.7   0.0   1   1  2.9e-174  6.7e-171  568.3   0.0     1   391     8   398     8   399 0.99 Glucose inhibited division protein A
GIDA_assoc_3         PF13932.1     72 seq999_BIOID38945    -            629     4e-31  106.7   0.1   1   1   6.2e-34   1.4e-30  105.0   0.1     1    72   546   617   546   617 0.99 GidA associated domain 3
FAD_oxidored         PF12831.2    428 seq999_BIOID38945    -            629   3.1e-08   33.0   4.1   1   1   2.9e-11   6.6e-08   31.9   2.9     1   142     8   151     8   152 0.72 FAD dependent oxidoreductase
Pyr_redox_2          PF07992.9    200 seq999_BIOID38945    -            629   2.4e-06   27.4   0.6   1   1   2.2e-09     5e-06   26.4   0.4     1   118     8   156     8   162 0.62 Pyridine nucleotide-disulphide oxidoreductase
Aminotran_1_2        PF00155.16   363 seq1005_BIOID38945   -            356   1.6e-67  227.8   0.0   1   1   1.5e-71     2e-67  227.5   0.0    31   363    46   351    30   351 0.93 Aminotransferase class I and II
BATS                 PF06968.8     92 seq1010_BIOID38945   -            377   5.7e-22   77.2   0.0   1   1   4.1e-25   2.8e-21   75.0   0.0     1    92   256   361   256   361 0.98 Biotin and Thiamin Synthesis associated domain
Radical_SAM          PF04055.16   166 seq1010_BIOID38945   -            377   1.1e-08   35.2   0.0   1   1   2.8e-12   1.9e-08   34.5   0.0     4   155    82   231    79   238 0.85 Radical SAM superfamily
Thiolase_N           PF00108.18   264 seq1012_BIOID38945   -            393  6.4e-110  366.1   1.9   1   1  1.8e-113    8e-110  365.8   1.3     1   263     1   261     1   262 0.99 Thiolase, N-terminal domain
Thiolase_C           PF02803.13   123 seq1012_BIOID38945   -            393   1.7e-52  175.9   0.3   1   1   7.6e-56   3.5e-52  174.8   0.2     2   123   270   391   269   391 0.98 Thiolase, C-terminal domain
ketoacyl-synt        PF00109.21   255 seq1012_BIOID38945   -            393   2.5e-06   27.0   2.3   1   1   6.2e-10   2.8e-06   26.8   0.3   170   209    81   120    79   136 0.87 Beta-ketoacyl synthase, N-terminal domain
GST_N_3              PF13417.1     75 seq1013_BIOID38945   -            205   3.4e-09   36.6   0.0   1   1   8.8e-13     6e-09   35.8   0.0    15    72    17    79    13    84 0.88 Glutathione S-transferase, N-terminal domain
GST_N_2              PF13409.1     70 seq1013_BIOID38945   -            205   1.7e-06   27.8   0.0   1   1   4.4e-10     3e-06   27.0   0.0     9    67    16    74    12    77 0.86 Glutathione S-transferase, N-terminal domain
ABC_tran             PF00005.22   118 seq1014_BIOID38945   -            308   2.2e-21   76.3   0.0   1   1   6.2e-25   4.2e-21   75.3   0.0     1   118    45   165    45   165 0.86 ABC transporter
AAA_21               PF13304.1    303 seq1014_BIOID38945   -            308   2.4e-15   57.1   0.3   1   1     5e-17   3.4e-13   50.0   0.2     2   298    34   195    33   198 0.69 AAA domain
CPSase_sm_chain      PF00988.17   131 seq1016_BIOID38945   -            391   1.7e-56  189.1   0.1   1   1   6.1e-60   2.8e-56  188.5   0.0     2   131    13   142    12   142 0.99 Carbamoyl-phosphate synthase small chain, CPSase domain
GATase               PF00117.23   192 seq1016_BIOID38945   -            391   2.3e-49  167.3   0.0   1   1   9.7e-53   4.4e-49  166.4   0.0     3   191   206   381   203   382 0.95 Glutamine amidotransferase class-I
Peptidase_C26        PF07722.8    217 seq1016_BIOID38945   -            391   1.3e-08   34.4   0.1   1   1   1.1e-10   5.1e-07   29.2   0.1    93   217   258   364   247   364 0.81 Peptidase C26
BPD_transp_1         PF00528.17   185 seq1017_BIOID38945   -            317   5.1e-24   84.6  18.3   1   1   3.7e-28   5.1e-24   84.6  12.7     1   183   117   313   113   315 0.91 Binding-protein-dependent transport system inner membrane component
Helicase_C_2         PF13307.1    167 seq1018_BIOID38945   -            761   4.9e-26   91.5   0.0   1   1   2.3e-29   7.7e-26   90.9   0.0     8   165   578   733   571   735 0.93 Helicase C-terminal domain
DEAD                 PF00270.24   173 seq1018_BIOID38945   -            761   3.5e-09   36.2   0.1   1   1     2e-09   6.8e-06   25.5   0.0    12    78    88   153    73   171 0.74 DEAD/DEAH box helicase
DEAD_2               PF06733.10   174 seq1018_BIOID38945   -            761   1.3e-08   34.3   0.0   1   1   6.7e-12   2.3e-08   33.5   0.0   103   167   245   308   195   314 0.87 DEAD_2
PGM_PMM_I            PF02878.11   138 seq1019_BIOID38945   -            546     1e-35  122.1   0.1   1   1   1.1e-38   3.8e-35  120.2   0.0     2   133    40   179    39   183 0.97 Phosphoglucomutase/phosphomannomutase, alpha/beta/alpha domain I
PGM_PMM_III          PF02880.11   111 seq1019_BIOID38945   -            546   2.7e-27   94.9   0.0   1   1   1.5e-30   5.3e-27   93.9   0.0     1   111   320   440   320   440 0.93 Phosphoglucomutase/phosphomannomutase, alpha/beta/alpha domain III
PGM_PMM_II           PF02879.11   104 seq1019_BIOID38945   -            546   3.6e-13   49.6   0.0   1   1   3.2e-16   1.1e-12   48.0   0.0     2   104   210   317   209   317 0.90 Phosphoglucomutase/phosphomannomutase, alpha/beta/alpha domain II
PGM_PMM_IV           PF00408.15    73 seq1019_BIOID38945   -            546   3.7e-13   49.1   0.0   1   1   3.2e-16   1.1e-12   47.6   0.0    12    72   479   539   465   542 0.90 Phosphoglucomutase/phosphomannomutase, C-terminal domain
ABC_tran             PF00005.22   118 seq1022_BIOID38945   -            334   2.6e-21   76.0   0.0   1   1   8.9e-25     4e-21   75.4   0.0     1   117    64   192    64   193 0.90 ABC transporter
oligo_HPY            PF08352.7     64 seq1022_BIOID38945   -            334   1.3e-19   70.1   0.2   1   1   5.3e-23   2.4e-19   69.3   0.2     1    64   244   311   244   311 0.99 Oligopeptide/dipeptide transporter, C-terminal region
Ubie_methyltran      PF01209.13   233 seq1024_BIOID38945   -            251  5.9e-114  378.8   0.0   1   1  5.4e-117  6.7e-114  378.6   0.0     2   233    15   250    14   250 0.99 ubiE/COQ5 methyltransferase family
Methyltransf_31      PF13847.1    152 seq1024_BIOID38945   -            251   3.9e-23   81.5   0.0   1   1   4.7e-26   5.8e-23   81.0   0.0     3   113    63   179    61   229 0.81 Methyltransferase domain
Methyltransf_11      PF08241.7     95 seq1024_BIOID38945   -            251   1.5e-21   76.5   0.1   1   1   3.2e-24   3.9e-21   75.2   0.0     1    94    68   167    68   168 0.97 Methyltransferase domain
Methyltransf_23      PF13489.1    162 seq1024_BIOID38945   -            251   5.1e-19   68.4   0.0   1   1   5.9e-22   7.3e-19   67.9   0.0    20   160    61   233    43   235 0.85 Methyltransferase domain
Methyltransf_25      PF13649.1    101 seq1024_BIOID38945   -            251   9.4e-17   61.1   0.0   1   1     2e-19   2.5e-16   59.7   0.0     1   101    67   164    67   164 0.93 Methyltransferase domain
Methyltransf_12      PF08242.7     99 seq1024_BIOID38945   -            251     4e-14   52.7   0.0   1   1   6.8e-17   8.4e-14   51.7   0.0     1    99    68   166    68   166 0.93 Methyltransferase domain
Methyltransf_18      PF12847.2    112 seq1024_BIOID38945   -            251   2.3e-13   50.5   0.0   1   1   3.3e-16   4.1e-13   49.7   0.0     2   109    64   168    63   171 0.88 Methyltransferase domain
Methyltransf_26      PF13659.1    117 seq1024_BIOID38945   -            251   5.2e-09   36.0   0.0   1   1   8.1e-12     1e-08   35.1   0.0     1   114    64   169    64   171 0.91 Methyltransferase domain
PCMT                 PF01135.14   210 seq1024_BIOID38945   -            251   4.5e-07   29.5   0.0   1   1   5.7e-10   7.1e-07   28.8   0.0    71   171    61   168    51   179 0.86 Protein-L-isoaspartate(D-aspartate) O-methyltransferase (PCMT)
MTS                  PF05175.9    170 seq1024_BIOID38945   -            251   5.3e-06   25.8   0.0   1   1   7.6e-09   9.5e-06   24.9   0.0    31   140    63   169    53   188 0.85 Methyltransferase small domain
WGR                  PF05406.10    81 seq1025_BIOID38945   -            244   2.6e-15   56.0   0.9   1   1   4.1e-19   5.5e-15   54.9   0.6    12    80     6    71     3    72 0.92 WGR domain
Aldedh               PF00171.17   462 seq1026_BIOID38945   -            499  3.3e-163  543.1   0.0   1   1  2.9e-167    4e-163  542.9   0.0     5   462    33   495    30   495 0.97 Aldehyde dehydrogenase family
SpoU_methylase       PF00588.14   142 seq1029_BIOID38945   -            243     7e-42  142.5   0.0   1   1   1.9e-45   1.3e-41  141.6   0.0     2   142    96   236    95   236 0.96 SpoU rRNA Methylase family
SpoU_sub_bind        PF08032.7     76 seq1029_BIOID38945   -            243   3.1e-19   68.7   0.1   1   1   2.9e-22     2e-18   66.2   0.0     1    72     4    76     4    80 0.96 RNA 2'-O ribose methyltransferase substrate binding
CsbD                 PF05532.7     53 seq1033_BIOID38945   -             69   1.5e-21   75.6   8.3   1   1   1.3e-25   1.8e-21   75.4   5.8     1    53     4    56     4    56 0.97 CsbD-like
DeoRC                PF00455.17   162 seq1039_BIOID38945   -            265   1.1e-51  174.5   0.5   1   1   5.9e-55     2e-51  173.7   0.4     3   161    85   242    83   243 0.98 DeoR C terminal sensor domain
HTH_DeoR             PF08220.7     57 seq1039_BIOID38945   -            265   7.6e-17   60.4   0.4   1   1   5.5e-20   1.9e-16   59.2   0.2     1    54    16    69    16    72 0.97 DeoR-like helix-turn-helix domain
HTH_11               PF08279.7     55 seq1039_BIOID38945   -            265   7.7e-10   38.1   0.2   1   1   5.9e-13     2e-09   36.8   0.2     1    46    16    60    15    67 0.81 HTH domain
GntR                 PF00392.16    64 seq1039_BIOID38945   -            265   3.8e-05   22.9   1.4   1   1   1.7e-08   5.9e-05   22.3   0.2    23    59    29    64    16    66 0.83 Bacterial regulatory proteins, gntR family
Fer4_11              PF13247.1     99 seq1040_BIOID38945   -            162   6.6e-17   61.1  13.4   1   1   5.3e-20   6.6e-17   61.1   9.3     6    96    51   140    46   143 0.88 4Fe-4S dicluster domain
Fer4_9               PF13187.1     55 seq1040_BIOID38945   -            162   2.4e-14   53.1  25.5   1   1     2e-12   2.4e-09   37.1   6.4     1    54    85   137    85   138 0.96 4Fe-4S dicluster domain
Fer4_7               PF12838.2     52 seq1040_BIOID38945   -            162   4.2e-14   52.5  28.8   1   1   2.9e-11   3.6e-08   33.5   6.9     1    52    85   137    85   137 0.87 4Fe-4S dicluster domain
Fer4_10              PF13237.1     52 seq1040_BIOID38945   -            162   1.1e-13   50.6  39.2   1   2   2.2e-10   2.8e-07   30.1   8.4     8    52    54    97    48    97 0.95 4Fe-4S dicluster domain
Fer4_10              PF13237.1     52 seq1040_BIOID38945   -            162   1.1e-13   50.6  39.2   2   2   3.8e-09   4.7e-06   26.1   9.2     4    52    81   134    78   134 0.90 4Fe-4S dicluster domain
Fer4                 PF00037.22    24 seq1040_BIOID38945   -            162   1.9e-13   49.3  37.1   1   1   1.9e-10   2.4e-07   29.9   0.9     3    24    81   102    79   102 0.90 4Fe-4S binding domain
Fer4_2               PF12797.2     22 seq1040_BIOID38945   -            162   3.6e-08   32.7  39.4   1   1   8.1e-09     1e-05   25.0   1.9     5    21    81    97    78    98 0.87 4Fe-4S binding domain
Fer4_3               PF12798.2     15 seq1040_BIOID38945   -            162   1.6e-07   31.2  46.5   1   2     4e-06     0.005   17.1   3.2     1    14    86    99    86   100 0.96 4Fe-4S binding domain
Fer4_3               PF12798.2     15 seq1040_BIOID38945   -            162   1.6e-07   31.2  46.5   2   2   1.6e-06     0.002   18.4   2.3     1    15   117   137   117   137 0.97 4Fe-4S binding domain
Fer4_4               PF12800.2     17 seq1040_BIOID38945   -            162   4.8e-06   26.3  39.3   1   2   0.00033       0.4   11.0   3.0     2    14    10    22     9    24 0.91 4Fe-4S binding domain
Fer4_4               PF12800.2     17 seq1040_BIOID38945   -            162   4.8e-06   26.3  39.3   2   2   6.4e-08   7.9e-05   22.5   2.9     1    17    83    99    83    99 0.92 4Fe-4S binding domain
Arc                  PF03869.9     50 seq1042_BIOID38945   -             86   4.2e-15   54.9   0.2   1   1     2e-18   6.8e-15   54.3   0.1     4    46     7    49     4    52 0.94 Arc-like DNA binding domain
Repressor_Mnt        PF11423.3     30 seq1042_BIOID38945   -             86   2.9e-14   51.9   4.3   1   1   1.6e-17   5.4e-14   51.0   2.9     2    29    56    83    56    84 0.98 Regulatory protein Mnt
HicB                 PF05534.7     51 seq1042_BIOID38945   -             86   1.1e-06   27.9   0.3   1   1   5.5e-10   1.9e-06   27.2   0.2    18    48     8    38     2    41 0.86 HicB family
RHH_1                PF01402.16    39 seq1042_BIOID38945   -             86   8.7e-05   22.1   0.1   1   1   6.5e-08   0.00022   20.8   0.1     2    38    10    46     9    47 0.93 Ribbon-helix-helix protein, copG family
Lactonase            PF10282.4    344 seq1043_BIOID38945   -            331   4.7e-87  292.1   0.0   1   1   1.3e-90     6e-87  291.7   0.0     2   343     5   327     4   328 0.95 Lactonase, 7-bladed beta-propeller
ABC_tran             PF00005.22   118 seq1044_BIOID38945   -            222   1.2e-28   99.7   0.0   1   1     4e-32   2.8e-28   98.5   0.0     1   117    42   165    42   166 0.97 ABC transporter
AAA_21               PF13304.1    303 seq1044_BIOID38945   -            222   3.8e-11   43.3   0.0   1   1   1.6e-10   1.1e-06   28.7   0.0   181   302   101   200    58   201 0.76 AAA domain
LacAB_rpiB           PF02502.13   140 seq1045_BIOID38945   -            149     2e-54  182.9   0.1   1   1   1.7e-58   2.3e-54  182.7   0.1     1   139     3   141     3   142 0.99 Ribose/Galactose Isomerase
AMP-binding          PF00501.23   418 seq1046_BIOID38945   -            536   7.9e-86  287.8   0.0   1   1   1.4e-89   9.5e-86  287.6   0.0     1   417    50   461    50   462 0.95 AMP-binding enzyme
DUF4009              PF13193.1     41 seq1046_BIOID38945   -            536   7.9e-08   31.4   0.1   1   1   3.6e-11   2.4e-07   29.9   0.0     1    29   501   529   501   535 0.92 Domain of unknown function (DUF4009)
BPD_transp_1         PF00528.17   185 seq1047_BIOID38945   -            300   4.7e-31  107.6  17.3   1   1   1.6e-34   1.1e-30  106.4   8.9     1   184   116   299   116   300 0.98 Binding-protein-dependent transport system inner membrane component
OppC_N               PF12911.2     56 seq1047_BIOID38945   -            300   8.2e-17   60.2   0.9   1   1   1.2e-20   8.2e-17   60.2   0.6     2    55    16    69    15    70 0.90 N-terminal TM domain of oligopeptide transport permease C
Lipoprotein_9        PF03180.9    237 seq1048_BIOID38945   -            272   5.4e-92  306.8   0.2   1   1   4.4e-96   6.1e-92  306.7   0.1     1   237    34   272    34   272 1.00 NLPA lipoprotein
MFS_2                PF13347.1    427 seq1049_BIOID38945   -            473  7.9e-109  363.7  43.3   1   1  6.5e-113  8.9e-109  363.5  30.0     3   426     8   436     6   437 0.97 MFS/sugar transport protein
GerE                 PF00196.14    58 seq1050_BIOID38945   -            200   6.8e-22   76.4   1.3   1   1   3.1e-25   1.1e-21   75.8   0.9     2    57   140   195   139   196 0.97 Bacterial regulatory proteins, luxR family
Sigma70_r4_2         PF08281.7     54 seq1050_BIOID38945   -            200   6.6e-09   34.9   0.2   1   1   3.8e-12   1.3e-08   34.0   0.1     8    47   139   177   139   184 0.93 Sigma-70, region 4
Sigma70_r4           PF04545.11    50 seq1050_BIOID38945   -            200     1e-06   27.8   0.3   1   1   5.9e-10     2e-06   26.8   0.2     2    48   139   184   139   186 0.91 Sigma-70, region 4
Ribosomal_S10        PF00338.17    97 seq1051_BIOID38945   -            103   4.1e-38  129.0   0.1   1   1   3.3e-42   4.5e-38  128.8   0.0     1    96     6   101     6   102 0.99 Ribosomal protein S10p/S20e
TetR_N               PF00440.18    47 seq1052_BIOID38945   -            199   2.5e-11   42.9   0.0   1   1   2.9e-15   3.9e-11   42.2   0.0     1    46    13    58    13    59 0.93 Bacterial regulatory proteins, tetR family
Trp_repressor        PF01371.14    88 seq1053_BIOID38945   -             98   2.8e-31  107.1   0.1   1   1   2.3e-35   3.2e-31  106.9   0.0     1    87     7    93     7    94 0.98 Trp repressor protein
Transgly             PF00912.17   178 seq1055_BIOID38945   -            844   2.6e-56  189.6   0.0   1   1     6e-60   4.1e-56  188.9   0.0    10   177   209   380   198   381 0.95 Transglycosylase
Transpeptidase       PF00905.17   304 seq1055_BIOID38945   -            844   1.1e-25   90.2   0.2   1   1   1.3e-28   8.9e-25   87.2   0.2     2   284   473   725   472   744 0.86 Penicillin binding protein transpeptidase domain
IGPD                 PF00475.13   145 seq1059_BIOID38945   -            355   1.3e-64  216.3   0.3   1   1   6.7e-68   2.3e-64  215.5   0.2     1   145   196   338   196   338 0.99 Imidazoleglycerol-phosphate dehydratase
HAD_2                PF13419.1    176 seq1059_BIOID38945   -            355   5.3e-07   29.9   0.0   1   1   5.3e-09   1.8e-05   24.9   0.0    76   173    30   145    19   148 0.81 Haloacid dehalogenase-like hydrolase
PNK3P                PF08645.6    158 seq1059_BIOID38945   -            355   9.8e-07   28.2   0.0   1   1   5.1e-10   1.8e-06   27.4   0.0     5   129     8   134     4   178 0.77 Polynucleotide kinase 3 phosphatase
Hydrolase_like       PF13242.1     75 seq1059_BIOID38945   -            355   1.8e-06   27.4   0.0   1   1   1.1e-09   3.8e-06   26.4   0.0     1    44   102   144   102   149 0.90 HAD-hyrolase-like
ABC2_membrane        PF01061.19   209 seq1061_BIOID38945   -            256   5.5e-36  123.5  24.8   1   1     4e-40   5.5e-36  123.5  17.2     3   209     9   219     7   219 0.93 ABC-2 type transporter
SCP2                 PF02036.12   101 seq1063_BIOID38945   -            201     2e-20   72.8   0.0   1   1   2.2e-24     3e-20   72.2   0.0     1   100    15   112    15   113 0.97 SCP-2 sterol transfer family
BPD_transp_1         PF00528.17   185 seq1064_BIOID38945   -            281   2.6e-14   53.0  20.9   1   1   1.9e-18   2.6e-14   53.0  14.5     3   184    81   273    79   274 0.86 Binding-protein-dependent transport system inner membrane component
Ribosomal_L3         PF00297.17   263 seq1065_BIOID38945   -            209     5e-50  170.2  10.0   1   1   1.6e-52   2.2e-48  164.8   6.9     1   263     8   204     8   204 0.99 Ribosomal protein L3
PseudoU_synth_2      PF00849.17   164 seq1070_BIOID38945   -            290   5.7e-16   58.6   0.1   1   1   3.6e-18   2.5e-14   53.3   0.1     2   164    69   195    68   195 0.85 RNA pseudouridylate synthase
S4                   PF01479.20    48 seq1070_BIOID38945   -            290   2.7e-14   52.2   1.5   1   1   1.1e-17   7.6e-14   50.7   0.0     1    48     7    52     7    52 0.98 S4 domain
DUF2170              PF09938.4    140 seq1073_BIOID38945   -            133   1.6e-42  144.0   1.4   1   1   1.3e-46   1.7e-42  143.9   1.0     3   139     2   132     1   133 0.96 Uncharacterized protein conserved in bacteria (DUF2170)
FtsX                 PF02687.16   121 seq1074_BIOID38945   -            361   6.3e-12   45.2  13.7   1   1   8.2e-16   1.1e-11   44.3   7.3     2   116   236   350   234   356 0.81 FtsX-like permease family
CPSase_L_D2          PF02786.12   211 seq1075_BIOID38945   -           1073  8.8e-118  390.9   2.3   1   2     1e-80   1.6e-77  259.4   0.0     1   210   128   334   128   335 0.99 Carbamoyl-phosphate synthase L chain, ATP binding domain
CPSase_L_D2          PF02786.12   211 seq1075_BIOID38945   -           1073  8.8e-118  390.9   2.3   2   2   2.1e-41   3.2e-38  131.0   0.4     1   210   674   876   674   877 0.95 Carbamoyl-phosphate synthase L chain, ATP binding domain
CPSase_L_chain       PF00289.17   110 seq1075_BIOID38945   -           1073   5.3e-47  158.3   0.0   1   2   7.6e-26   1.1e-22   80.0   0.0     1   110     6   123     6   123 0.97 Carbamoyl-phosphate synthase L chain, N-terminal domain
CPSase_L_chain       PF00289.17   110 seq1075_BIOID38945   -           1073   5.3e-47  158.3   0.0   2   2     2e-24     3e-21   75.4   0.0     3   110   560   669   558   669 0.97 Carbamoyl-phosphate synthase L chain, N-terminal domain
CPSase_L_D3          PF02787.14   121 seq1075_BIOID38945   -           1073   4.1e-42  142.6   0.1   1   1   8.9e-45   1.4e-41  140.9   0.0     2   121   425   547   424   547 0.98 Carbamoyl-phosphate synthetase large chain, oligomerisation domain
ATP-grasp_4          PF13535.1    184 seq1075_BIOID38945   -           1073   1.1e-41  142.4   0.3   1   2   6.7e-22     1e-18   67.6   0.0     4   182   128   307   125   309 0.91 ATP-grasp domain
ATP-grasp_4          PF13535.1    184 seq1075_BIOID38945   -           1073   1.1e-41  142.4   0.3   2   2   3.2e-23   4.8e-20   71.9   0.1     2   180   672   847   671   849 0.91 ATP-grasp domain
MGS                  PF02142.17    95 seq1075_BIOID38945   -           1073   2.9e-19   68.6   0.1   1   1   1.4e-21   2.2e-18   65.8   0.0     2    94   957  1041   956  1042 0.97 MGS-like domain
ATP-grasp            PF02222.17   172 seq1075_BIOID38945   -           1073   1.4e-14   53.7   0.3   1   2   1.6e-08   2.5e-05   23.5   0.0     2   161   137   304   136   312 0.82 ATP-grasp domain
ATP-grasp            PF02222.17   172 seq1075_BIOID38945   -           1073   1.4e-14   53.7   0.3   2   2     8e-10   1.2e-06   27.8   0.1     3   161   684   846   682   849 0.86 ATP-grasp domain
ATP-grasp_3          PF02655.9    161 seq1075_BIOID38945   -           1073   7.4e-11   42.0   0.8   1   1   3.9e-10   5.9e-07   29.3   0.0    14   158   685   846   672   849 0.79 ATP-grasp domain
Dala_Dala_lig_C      PF07478.8    203 seq1075_BIOID38945   -           1073   7.7e-11   41.6   0.2   1   1   1.9e-09   2.9e-06   26.6   0.1    18   173   698   844   681   864 0.78 D-ala D-ala ligase C-terminus
NAD_synthase         PF02540.12   242 seq1076_BIOID38945   -            275   7.5e-79  263.9   0.0   1   1   6.3e-83   8.7e-79  263.7   0.0     2   242    23   265    22   265 0.98 NAD synthase
Ligase_CoA           PF00549.14   153 seq1077_BIOID38945   -            555   7.5e-52  174.8   0.7   1   1     2e-55   1.4e-51  174.0   0.0     1   152   336   491   336   492 0.98 CoA-ligase
CoA_binding          PF02629.14    96 seq1077_BIOID38945   -            555   5.2e-17   62.0   0.0   1   1   1.4e-19   9.6e-16   57.9   0.1     3    96   193   288   191   288 0.96 CoA binding domain
Oxidored_FMN         PF00724.15   341 seq1083_BIOID38945   -            120   3.7e-21   75.3   0.0   1   1   3.3e-25   4.5e-21   75.0   0.0     1    84     5    86     5    89 0.98 NADH:flavin oxidoreductase / NADH oxidase family
Fer4_11              PF13247.1     99 seq1085_BIOID38945   -            294   1.2e-29  101.9  13.1   1   1   1.8e-32   2.2e-29  101.1   5.5     2    98    92   188    91   189 0.94 4Fe-4S dicluster domain
Form-deh_trans       PF09163.6     44 seq1085_BIOID38945   -            294   7.8e-20   69.9   0.0   1   1   1.1e-22   1.4e-19   69.1   0.0     1    44   246   289   246   290 0.96 Formate dehydrogenase N, transmembrane
Fer4_7               PF12838.2     52 seq1085_BIOID38945   -            294   4.9e-15   55.5  25.2   1   1   8.3e-11     1e-07   32.0   5.6     1    50    38   114    38   117 0.90 4Fe-4S dicluster domain
Fer4_9               PF13187.1     55 seq1085_BIOID38945   -            294   3.3e-13   49.5  27.2   1   1   4.6e-11   5.7e-08   32.7   7.7     1    55   132   184   132   184 0.97 4Fe-4S dicluster domain
Fer4_10              PF13237.1     52 seq1085_BIOID38945   -            294   2.6e-12   46.2  27.8   1   1   3.4e-11   4.2e-08   32.7   7.1     2    52    93   144    92   144 0.86 4Fe-4S dicluster domain
Fer4_2               PF12797.2     22 seq1085_BIOID38945   -            294   3.3e-10   39.1  34.5   1   1   6.4e-09     8e-06   25.3   2.4     4    20    33    49    31    51 0.91 4Fe-4S binding domain
Fer4_3               PF12798.2     15 seq1085_BIOID38945   -            294   9.7e-08   31.9  41.1   1   3   0.00035      0.43   11.1   3.8     1    15   100   117   100   117 0.89 4Fe-4S binding domain
Fer4_3               PF12798.2     15 seq1085_BIOID38945   -            294   9.7e-08   31.9  41.1   2   3   6.7e-05     0.083   13.3   2.9     1    14   133   146   133   147 0.94 4Fe-4S binding domain
Fer4_3               PF12798.2     15 seq1085_BIOID38945   -            294   9.7e-08   31.9  41.1   3   3   3.4e-06    0.0042   17.4   2.5     1    15   160   183   160   183 0.98 4Fe-4S binding domain
Fer4_4               PF12800.2     17 seq1085_BIOID38945   -            294   3.1e-07   30.0  31.6   1   2   4.7e-05     0.059   13.6   1.8     3    15    38    50    36    56 0.91 4Fe-4S binding domain
Fer4_4               PF12800.2     17 seq1085_BIOID38945   -            294   3.1e-07   30.0  31.6   2   2     1e-07   0.00013   21.9   1.8     1    17   130   146   130   146 0.92 4Fe-4S binding domain
Fer4                 PF00037.22    24 seq1085_BIOID38945   -            294   3.1e-07   29.6  37.3   1   1   4.1e-08   5.1e-05   22.5   2.0     5    22   130   147   126   149 0.87 4Fe-4S binding domain
GPW_gp25             PF04965.9     99 seq1086_BIOID38945   -            133   4.3e-12   45.3   0.0   1   1   4.7e-16   6.4e-12   44.7   0.0     5    94    23   111    19   116 0.89 Gene 25-like lysozyme
LysR_substrate       PF03466.15   209 seq1087_BIOID38945   -            324   1.8e-44  151.2   0.0   1   1   3.5e-48   2.4e-44  150.8   0.0     5   206    92   293    90   296 0.96 LysR substrate binding domain
HTH_1                PF00126.22    60 seq1087_BIOID38945   -            324   5.4e-16   57.9   0.0   1   1   1.4e-19   9.6e-16   57.1   0.0     1    60     3    64     3    64 0.97 Bacterial regulatory helix-turn-helix protein, lysR family
KduI                 PF04962.7    262 seq1089_BIOID38945   -            278   3.2e-42  144.2   0.2   1   1   2.8e-46   3.9e-42  144.0   0.1     8   261    31   273    24   274 0.89 KduI/IolB family
oligo_HPY            PF08352.7     64 seq1090_BIOID38945   -            327   3.6e-19   68.7   0.4   1   1   1.4e-22   6.2e-19   67.9   0.3     1    64   233   297   233   297 0.99 Oligopeptide/dipeptide transporter, C-terminal region
ABC_tran             PF00005.22   118 seq1090_BIOID38945   -            327   5.9e-19   68.4   0.0   1   1   2.3e-22   1.1e-18   67.6   0.0    15   118    65   182    52   182 0.88 ABC transporter
AAA_21               PF13304.1    303 seq1090_BIOID38945   -            327   6.9e-10   39.2   0.0   1   1   2.7e-12   1.2e-08   35.1   0.0   231   302   148   217   112   218 0.93 AAA domain
SIS_2                PF13580.1    138 seq1091_BIOID38945   -            246   3.1e-31  107.7   0.3   1   1   9.4e-35   6.4e-31  106.7   0.2    15   138    78   200    56   200 0.92 SIS domain
SIS                  PF01380.17   131 seq1091_BIOID38945   -            246   5.8e-08   32.2   0.0   1   1   2.3e-11   1.6e-07   30.9   0.0    51   104   163   216   152   229 0.91 SIS domain
GidB                 PF02527.10   184 seq1094_BIOID38945   -            207   7.4e-67  223.9   0.0   1   1   1.3e-70     9e-67  223.6   0.0     1   184    20   200    20   200 0.98 rRNA small subunit methyltransferase G
Methyltransf_31      PF13847.1    152 seq1094_BIOID38945   -            207   9.4e-10   38.1   0.0   1   1   5.5e-13   3.8e-09   36.2   0.0     4    94    66   149    64   195 0.82 Methyltransferase domain
Oxidored_FMN         PF00724.15   341 seq1096_BIOID38945   -            222   2.4e-50  171.3   0.0   1   1   2.1e-54   2.8e-50  171.1   0.0    83   266     2   191     1   215 0.88 NADH:flavin oxidoreductase / NADH oxidase family
PspA_IM30            PF04012.7    221 seq1097_BIOID38945   -            232   4.3e-57  192.8  28.8   1   1   3.5e-61   4.8e-57  192.7  20.0     1   221     2   232     2   232 0.97 PspA/IM30 family
ABC1                 PF03109.11   119 seq1098_BIOID38945   -            546   1.9e-35  121.3   0.0   1   1   2.7e-39   3.7e-35  120.3   0.0     4   119   115   232   112   232 0.97 ABC1 family
DUF2002              PF09400.5    111 seq1099_BIOID38945   -            114   8.2e-66  218.6   0.2   1   1   6.8e-70   9.3e-66  218.4   0.2     1   110     1   110     1   112 0.99 Protein of unknown function (DUF2002)
GTP_EFTU             PF00009.22   188 seq1100_BIOID38945   -            607     1e-56  191.2   0.0   1   1   7.2e-60     2e-56  190.3   0.0     2   187     4   195     3   196 0.96 Elongation factor Tu GTP binding domain
EFG_C                PF00679.19    89 seq1100_BIOID38945   -            607   1.9e-21   75.6   0.0   1   1   1.6e-24   4.3e-21   74.4   0.0     3    83   397   477   395   483 0.96 Elongation factor G C-terminus
GTP_EFTU_D2          PF03144.20    74 seq1100_BIOID38945   -            607   7.4e-10   38.7   3.2   1   1   8.1e-13   2.2e-09   37.1   2.2     1    74   219   289   219   289 0.94 Elongation factor Tu domain 2
MMR_HSR1             PF01926.18   114 seq1100_BIOID38945   -            607   1.3e-05   25.0   0.2   1   1   1.5e-08   4.1e-05   23.4   0.0     2   113     8   128     7   129 0.55 50S ribosome-binding GTPase
His_Phos_1           PF00300.17   158 seq1101_BIOID38945   -            215   5.5e-39  133.6   0.1   1   1   4.9e-43   6.7e-39  133.3   0.1     1   157     3   156     3   157 0.93 Histidine phosphatase superfamily (branch 1)
Ribosomal_L4         PF00573.17   192 seq1102_BIOID38945   -            201   9.2e-66  220.7   1.1   1   1   7.6e-70     1e-65  220.6   0.7     2   191    13   198    12   199 0.99 Ribosomal protein L4/L1 family
DUF2713              PF10897.3    246 seq1103_BIOID38945   -            246    3e-163  540.7   8.6   1   1  2.5e-167  3.4e-163  540.6   6.0     1   246     1   246     1   246 1.00 Protein of unknown function (DUF2713)
Phage_GPD            PF05954.6    292 seq1104_BIOID38945   -            714     4e-63  213.2   0.1   1   1   8.9e-67   6.1e-63  212.6   0.0     2   291    40   340    39   341 0.92 Phage late control gene D protein (GPD)
Phage_base_V         PF04717.7     79 seq1104_BIOID38945   -            714   5.3e-27   93.4   0.1   1   1   1.5e-30     1e-26   92.5   0.1     1    77   378   470   378   472 0.93 Phage-related baseplate assembly protein
Sdh_cyt              PF01127.17   121 seq1107_BIOID38945   -            134   4.5e-30  103.8   5.0   1   1   3.8e-34   5.2e-30  103.6   3.4     2   120    11   128    10   129 0.90 Succinate dehydrogenase/Fumarate reductase transmembrane subunit
DUF3442              PF11924.3    280 seq1108_BIOID38945   -            673  6.2e-106  353.9   0.4   1   1  2.1e-109  9.5e-106  353.3   0.3     2   280    71   350    70   350 0.99 Protein of unknown function (DUF3442)
Invasin_D3           PF09134.5     99 seq1108_BIOID38945   -            673   7.2e-05   22.4   5.0   1   1   2.6e-08   0.00012   21.7   0.6     2    91   579   673   578   673 0.83 Invasin, domain 3
DUF3521              PF12035.3     35 seq1109_BIOID38945   -             49   2.1e-19   68.9   1.3   1   1   1.8e-23   2.4e-19   68.7   0.9     1    35     6    40     6    40 0.98 Protein of unknown function (DUF3521)
tRNA_bind            PF01588.15    95 seq1110_BIOID38945   -            110   8.5e-32  108.7   0.6   1   1     7e-36   9.5e-32  108.5   0.4     1    94    14   107    14   108 0.98 Putative tRNA binding domain
DUF2593              PF10767.4    144 seq1112_BIOID38945   -            162   7.6e-72  239.5   6.3   1   1   6.3e-76   8.7e-72  239.4   4.3     2   144    20   162    19   162 0.99 Protein of unknown function (DUF2593)
GATase               PF00117.23   192 seq1114_BIOID38945   -            196   6.2e-28   97.4   0.0   1   1   2.1e-31   7.1e-28   97.2   0.0     1   189     4   194     4   196 0.81 Glutamine amidotransferase class-I
GATase_3             PF07685.9    158 seq1114_BIOID38945   -            196   9.7e-06   25.1   0.0   1   1   4.3e-09   1.5e-05   24.5   0.0     8    79    39   100    32   106 0.87 CobB/CobQ-like glutamine amidotransferase domain
DHDPS                PF00701.17   289 seq1121_BIOID38945   -            297  2.1e-107  357.9   0.0   1   1  1.8e-111  2.4e-107  357.7   0.0     2   289     5   293     4   293 0.99 Dihydrodipicolinate synthetase family
Isochorismatase      PF00857.15   174 seq1122_BIOID38945   -            285     6e-38  130.3   0.0   1   1   1.1e-41   7.6e-38  130.0   0.0     2   173    32   204    31   205 0.97 Isochorismatase family
PP-binding           PF00550.20    67 seq1122_BIOID38945   -            285   2.5e-08   33.9   0.0   1   1   9.9e-12   6.8e-08   32.5   0.0     2    62   217   275   216   280 0.86 Phosphopantetheine attachment site
Sdh_cyt              PF01127.17   121 seq1123_BIOID38945   -            115   8.9e-12   44.7  15.1   1   1   7.9e-16   1.1e-11   44.5  10.5    18   120    11   104     2   113 0.83 Succinate dehydrogenase/Fumarate reductase transmembrane subunit
Cytochrom_B_N        PF00033.14   188 seq1124_BIOID38945   -            217   1.4e-20   73.3  19.2   1   1   2.5e-24   1.7e-20   73.0  13.3     4   188    10   186     7   186 0.92 Cytochrome b(N-terminal)/b6/petB
Ni_hydr_CYTB         PF01292.15   182 seq1124_BIOID38945   -            217   1.4e-18   66.8  17.8   1   1   2.5e-22   1.7e-18   66.5  12.3     5   182    13   186     9   186 0.89 Prokaryotic cytochrome b561
Ribosomal_L23        PF00276.15    92 seq1125_BIOID38945   -            100   1.1e-32  111.6   1.2   1   1   8.9e-37   1.2e-32  111.5   0.8     2    89     9    96     8    99 0.97 Ribosomal protein L23
GIY-YIG              PF01541.19    80 seq1128_BIOID38945   -            295   2.9e-05   24.2   0.0   1   1   4.2e-09   5.8e-05   23.2   0.0     2    76    35   104    34   109 0.76 GIY-YIG catalytic domain
DUF2491              PF10679.4    212 seq1129_BIOID38945   -            219   8.1e-71  237.2   0.0   1   1   6.5e-75   8.9e-71  237.1   0.0     2   212     5   217     1   217 0.98 Protein of unknown function (DUF2491)
Polysacc_deac_1      PF01522.16   124 seq1130_BIOID38945   -            409   5.8e-20   71.0   0.0   1   1   6.6e-24     9e-20   70.4   0.0     3   122   228   366   226   368 0.93 Polysaccharide deacetylase
adh_short            PF00106.20   167 seq1132_BIOID38945   -            253   5.6e-28   97.8   0.1   1   1   1.7e-31   7.8e-28   97.3   0.1     1   166    11   176    11   177 0.93 short chain dehydrogenase
adh_short_C2         PF13561.1    243 seq1132_BIOID38945   -            253   1.8e-20   73.6   0.0   1   1   5.4e-24   2.4e-20   73.2   0.0     5   241    19   249    17   250 0.91 Enoyl-(Acyl carrier protein) reductase
KR                   PF08659.5    181 seq1132_BIOID38945   -            253   3.4e-06   26.7   0.1   1   1   1.2e-09   5.4e-06   26.0   0.1     3   125    13   129    12   192 0.84 KR domain
Glycos_trans_3N      PF02885.12    66 seq1134_BIOID38945   -            320   2.8e-15   55.5   0.0   1   1   3.6e-19     5e-15   54.7   0.0     2    65     3    70     2    71 0.97 Glycosyl transferase family, helical bundle domain
tRNA_U5-meth_tr      PF05958.6    352 seq1136_BIOID38945   -            375   4.1e-19   68.3   0.0   1   1   6.6e-20   2.3e-16   59.3   0.0   172   351   208   374   184   375 0.90 tRNA (Uracil-5-)-methyltransferase
Methyltransf_31      PF13847.1    152 seq1136_BIOID38945   -            375     3e-09   36.5   0.0   1   1   1.5e-12   5.1e-09   35.7   0.0     5    67   235   295   233   347 0.87 Methyltransferase domain
Methyltransf_26      PF13659.1    117 seq1136_BIOID38945   -            375   4.6e-07   29.7   0.0   1   1   2.5e-10   8.6e-07   28.8   0.0     4    80   237   310   234   369 0.89 Methyltransferase domain
MTS                  PF05175.9    170 seq1136_BIOID38945   -            375   5.9e-06   25.6   0.0   1   1   2.7e-09   9.4e-06   25.0   0.0    32   108   234   310   209   329 0.83 Methyltransferase small domain
GATase_4             PF13230.1    272 seq1137_BIOID38945   -            255  3.2e-107  357.1   0.0   1   1  7.7e-111  3.5e-107  357.0   0.0     1   252     1   252     1   255 0.99 Glutamine amidotransferases class-II
GATase_2             PF00310.16   361 seq1137_BIOID38945   -            255   3.3e-17   62.1   0.1   1   1   2.1e-15   9.7e-12   44.1   0.1   189   359    65   215    60   217 0.87 Glutamine amidotransferases class-II
oligo_HPY            PF08352.7     64 seq1139_BIOID38945   -            334   5.3e-20   71.4   0.6   1   1   2.3e-23     1e-19   70.5   0.4     1    64   241   306   241   306 0.97 Oligopeptide/dipeptide transporter, C-terminal region
ABC_tran             PF00005.22   118 seq1139_BIOID38945   -            334   1.5e-19   70.3   0.0   1   1     6e-23   2.7e-19   69.5   0.0     1   117    62   189    62   190 0.82 ABC transporter
Glyoxalase           PF00903.20   128 seq1141_BIOID38945   -            135   3.7e-25   88.2   0.0   1   1   9.3e-29   4.2e-25   88.0   0.0     2   128     3   123     2   123 0.92 Glyoxalase/Bleomycin resistance protein/Dioxygenase superfamily
Glyoxalase_2         PF12681.2    108 seq1141_BIOID38945   -            135   3.6e-18   66.0   0.0   1   1   9.1e-22   4.2e-18   65.8   0.0     1   108     8   124     8   124 0.77 Glyoxalase-like domain
Glyoxalase_4         PF13669.1    110 seq1141_BIOID38945   -            135   5.7e-09   35.8   0.0   1   1   6.2e-12   2.8e-08   33.6   0.0     2   106     5   108     4   112 0.88 Glyoxalase/Bleomycin resistance protein/Dioxygenase superfamily
Sigma70_r2           PF04542.9     71 seq1142_BIOID38945   -            284   4.6e-19   67.6   0.0   1   1   1.3e-22   9.1e-19   66.7   0.0     1    70    53   122    53   123 0.97 Sigma-70 region 2
Sigma70_r4           PF04545.11    50 seq1142_BIOID38945   -            284   3.6e-18   64.4   1.1   1   1   1.3e-20   9.1e-17   59.9   0.2     1    50   228   280   228   280 0.97 Sigma-70, region 4
FAD_binding_3        PF01494.14   356 seq1143_BIOID38945   -            554   1.1e-80  271.3   0.0   1   1     2e-84   1.4e-80  270.9   0.0     2   355    16   352    15   353 0.95 FAD binding domain
His_biosynth         PF00977.16   228 seq1144_BIOID38945   -            245   9.3e-76  253.9   0.2   1   1   3.8e-79     1e-75  253.7   0.1     1   228     1   234     1   234 0.98 Histidine biosynthesis protein
Trp_syntA            PF00290.15   259 seq1144_BIOID38945   -            245   2.9e-06   25.8   0.9   1   1   1.2e-08   3.3e-05   22.3   0.1   174   232    51   108    32   114 0.88 Tryptophan synthase alpha chain
FAD_binding_2        PF00890.19   421 seq1146_BIOID38945   -            588  2.6e-117  392.1   6.1   1   1    7e-121  3.2e-117  391.8   4.2     1   421     9   405     9   405 0.98 FAD binding domain
Succ_DH_flav_C       PF02910.15   129 seq1146_BIOID38945   -            588   3.1e-38  130.4   0.1   1   1   1.1e-41   5.1e-38  129.7   0.1     1   129   460   588   460   588 0.96 Fumarate reductase flavoprotein C-term
Ribosomal_L2_C       PF03947.13   130 seq1148_BIOID38945   -            273   2.4e-55  185.7   1.9   1   1   5.5e-59   3.8e-55  185.1   1.3     1   129   124   250   124   251 0.98 Ribosomal Proteins L2, C-terminal domain
Ribosomal_L2         PF00181.18    77 seq1148_BIOID38945   -            273     7e-37  125.1   0.8   1   1   8.2e-40   5.6e-36  122.2   0.8     1    76    42   117    42   118 0.99 Ribosomal Proteins L2, RNA binding domain
ABC_tran             PF00005.22   118 seq1149_BIOID38945   -            511   9.7e-29  100.0   0.1   1   2   3.4e-21   2.3e-17   63.3   0.0     1   118    51   169    51   169 0.95 ABC transporter
ABC_tran             PF00005.22   118 seq1149_BIOID38945   -            511   9.7e-29  100.0   0.1   2   2   2.7e-12   1.9e-08   34.5   0.0     3   117   305   431   303   432 0.76 ABC transporter
Sugar_tr             PF00083.19   451 seq1150_BIOID38945   -            438     5e-27   94.4  34.0   1   1   9.4e-29   4.3e-25   88.0  23.6     6   417    27   407    23   432 0.75 Sugar (and other) transporter
MFS_1                PF07690.11   354 seq1150_BIOID38945   -            438   5.2e-27   94.4  51.6   1   2     3e-19   1.4e-15   56.8  17.2    38   258    70   296    27   302 0.69 Major Facilitator Superfamily
MFS_1                PF07690.11   354 seq1150_BIOID38945   -            438   5.2e-27   94.4  51.6   2   2   8.9e-15   4.1e-11   42.1  16.5    22   172   276   430   264   437 0.78 Major Facilitator Superfamily
MFS_2                PF13347.1    427 seq1150_BIOID38945   -            438   8.3e-09   34.2   9.5   1   1   1.8e-12   8.3e-09   34.2   6.6   153   343   173   372   147   383 0.75 MFS/sugar transport protein
PrpF                 PF04303.8    371 seq1151_BIOID38945   -            350    7e-162  538.2   1.9   1   1  1.1e-165  7.8e-162  538.1   1.3     1   371     1   350     1   350 0.99 PrpF protein
Dus                  PF01207.12   310 seq1155_BIOID38945   -            345   2.6e-99  331.8   0.0   1   1  2.3e-103   3.1e-99  331.5   0.0     2   308    30   340    29   342 0.98 Dihydrouridine synthase (Dus)
ATP_synt_I           PF03899.10   100 seq1156_BIOID38945   -            130   4.8e-14   52.2  13.1   1   1   4.9e-18   6.7e-14   51.7   9.1     1    99    17   112    17   113 0.95 ATP synthase I chain
Rhodanese            PF00581.15   113 seq1158_BIOID38945   -            350   4.8e-17   62.2   0.1   1   1   9.6e-21   1.3e-16   60.8   0.0     2   112   138   233   137   234 0.94 Rhodanese-like domain
Thioredoxin          PF00085.15   104 seq1159_BIOID38945   -            109   3.5e-34  116.5   0.0   1   1   8.4e-38   3.8e-34  116.3   0.0     2   103     5   106     4   107 0.98 Thioredoxin
Thioredoxin_2        PF13098.1    112 seq1159_BIOID38945   -            109   1.6e-10   41.0   0.1   1   1   3.2e-13   1.4e-09   37.9   0.0     7   112    23   104    17   104 0.90 Thioredoxin-like domain
RNase_T              PF00929.19   164 seq1162_BIOID38945   -            215   9.4e-37  126.7   0.1   1   1   7.9e-41   1.1e-36  126.5   0.0     1   164    20   194    20   194 0.96 Exonuclease
DUF350               PF03994.9     54 seq1164_BIOID38945   -            132   1.6e-31  107.6  11.9   1   2   2.3e-22   3.1e-18   65.1   0.4     1    53    13    65    13    66 0.98 Domain of Unknown Function (DUF350)
DUF350               PF03994.9     54 seq1164_BIOID38945   -            132   1.6e-31  107.6  11.9   2   2   8.5e-17   1.2e-12   47.2   3.4     1    54    78   130    78   130 0.99 Domain of Unknown Function (DUF350)
TerC                 PF03741.11   184 seq1165_BIOID38945   -            540   4.9e-49  166.1  13.4   1   1   1.6e-52   7.4e-49  165.5   9.3     1   183    27   216    27   217 0.94 Integral membrane protein TerC family
CorC_HlyC            PF03471.12    81 seq1165_BIOID38945   -            540   2.4e-20   72.0   0.1   1   1   5.5e-23   2.5e-19   68.7   0.0     2    79   453   529   452   531 0.93 Transporter associated domain
CBS                  PF00571.23    57 seq1165_BIOID38945   -            540   7.2e-16   57.4   1.3   1   2   8.5e-09   3.9e-05   23.1   0.4     1    53   315   371   315   374 0.94 CBS domain
CBS                  PF00571.23    57 seq1165_BIOID38945   -            540   7.2e-16   57.4   1.3   2   2   9.7e-12   4.4e-08   32.5   0.0     3    53   382   432   381   436 0.93 CBS domain
Histone_HNS          PF00816.16    93 seq1168_BIOID38945   -            134   2.2e-20   72.8   7.8   1   1   2.2e-24     3e-20   72.3   5.0     5    93    28   129    24   129 0.87 H-NS histone family
MFS_1                PF07690.11   354 seq1169_BIOID38945   -            506   3.5e-38  131.1  60.4   1   2   5.3e-29   3.6e-25   88.3  23.8     2   286    36   298    35   306 0.70 Major Facilitator Superfamily
MFS_1                PF07690.11   354 seq1169_BIOID38945   -            506   3.5e-38  131.1  60.4   2   2   1.3e-15   8.8e-12   44.3  16.6     2   175   291   462   289   500 0.80 Major Facilitator Superfamily
Sugar_tr             PF00083.19   451 seq1169_BIOID38945   -            506   1.1e-26   93.3  11.4   1   1   1.6e-30   1.1e-26   93.3   7.9     2   197    31   210    30   221 0.91 Sugar (and other) transporter
ATP-synt_A           PF00119.15   215 seq1173_BIOID38945   -            271   1.6e-64  217.1  20.5   1   1   1.4e-68   1.9e-64  216.9  14.2     1   214    39   265    39   266 0.97 ATP synthase A chain
His_biosynth         PF00977.16   228 seq1174_BIOID38945   -            258   9.3e-79  263.7   0.6   1   1   3.1e-82   1.1e-78  263.5   0.4     1   227     5   239     5   240 0.96 Histidine biosynthesis protein
MttA_Hcf106          PF02416.11    53 seq1175_BIOID38945   -             89   1.1e-15   56.3   0.8   1   1   1.2e-19   1.7e-15   55.7   0.5     1    51     4    54     4    84 0.88 mttA/Hcf106 family
Sugar_tr             PF00083.19   451 seq1176_BIOID38945   -            507  6.6e-130  433.5  32.8   1   1  2.2e-133  7.7e-130  433.3  22.7     2   449    61   494    60   496 0.96 Sugar (and other) transporter
MFS_1                PF07690.11   354 seq1176_BIOID38945   -            507   5.4e-38  130.5  40.4   1   1   4.6e-41   1.6e-37  129.0  23.0     2   328    65   410    64   422 0.80 Major Facilitator Superfamily
MFS_2                PF13347.1    427 seq1176_BIOID38945   -            507   1.1e-10   40.4  32.3   1   1   2.2e-11   7.7e-08   31.0   4.9   190   344    24   177    16   183 0.85 MFS/sugar transport protein
TRI12                PF06609.8    599 seq1176_BIOID38945   -            507   1.3e-09   36.7   6.5   1   1   3.7e-13   1.3e-09   36.7   4.5    38   229    51   246    35   257 0.75 Fungal trichothecene efflux pump (TRI12)
CreA                 PF05981.7    129 seq1178_BIOID38945   -            157     1e-57  193.0   0.0   1   1   8.6e-62   1.2e-57  192.8   0.0     1   128    24   156    24   157 0.96 CreA protein
CCP_MauG             PF03150.9    159 seq1179_BIOID38945   -            465   7.3e-52  175.7   0.0   1   1   2.4e-52   1.1e-48  165.4   0.0     2   159   184   335   183   335 0.97 Di-haem cytochrome c peroxidase
Haem_bd              PF14376.1    137 seq1179_BIOID38945   -            465   9.4e-42  141.8   0.0   1   1   2.1e-45   9.4e-42  141.8   0.0     2   137    17   155    16   155 0.99 Haem-binding domain
Cytochrom_C          PF00034.16    91 seq1179_BIOID38945   -            465   4.9e-15   56.0   0.1   1   1   4.1e-11   1.9e-07   31.7   0.0     2    90   340   453   339   454 0.86 Cytochrome c
Aconitase            PF00330.15   465 seq1180_BIOID38945   -            891  1.3e-186  620.5   0.0   1   1  2.3e-190  1.6e-186  620.2   0.0     1   465    57   562    57   562 0.99 Aconitase family (aconitate hydratase)
Aconitase_C          PF00694.14   131 seq1180_BIOID38945   -            891   8.3e-49  164.9   0.0   1   1   2.7e-52   1.8e-48  163.8   0.0     3   130   691   818   689   819 0.98 Aconitase C-terminal domain
ATP-synt_ab          PF00006.20   215 seq1181_BIOID38945   -            443   5.9e-42  143.4   0.0   1   1   2.9e-45   7.9e-42  143.0   0.0     3   214   183   388   181   389 0.95 ATP synthase alpha/beta family, nucleotide-binding domain
Rho_RNA_bind         PF07497.7     78 seq1181_BIOID38945   -            443   6.5e-42  140.9   0.1   1   1   4.2e-45   1.1e-41  140.1   0.0     1    78    73   150    73   150 0.98 Rho termination factor, RNA-binding domain
Rho_N                PF07498.7     43 seq1181_BIOID38945   -            443   8.2e-18   63.7   0.8   1   1   1.7e-20   4.8e-17   61.3   0.2     1    43    29    71    29    71 0.98 Rho termination factor, N-terminal domain
NACHT                PF05729.7    167 seq1181_BIOID38945   -            443   8.9e-05   22.0   0.0   1   1   6.2e-08   0.00017   21.1   0.0    12    96   207   297   203   311 0.80 NACHT domain
Ribosomal_S19        PF00203.16    81 seq1183_BIOID38945   -             92   2.2e-38  129.6   0.1   1   1   1.9e-42   2.6e-38  129.3   0.0     1    81     3    83     3    83 0.99 Ribosomal protein S19
Ldh_2                PF02615.9    335 seq1186_BIOID38945   -            361  9.2e-139  461.7   0.0   1   1  7.6e-143    1e-138  461.5   0.0     1   334     5   340     5   341 0.99 Malate/L-lactate dehydrogenase
TonB_dep_Rec         PF00593.19   276 seq1187_BIOID38945   -            731   1.9e-25   90.2  11.4   1   1   2.8e-29   1.9e-25   90.2   7.9     1   276   488   730   488   730 0.83 TonB dependent receptor
Plug                 PF07715.10   108 seq1187_BIOID38945   -            731   1.4e-21   76.7   0.0   1   1   5.7e-25   3.9e-21   75.2   0.0     3   108    77   181    75   181 0.94 TonB-dependent Receptor Plug Domain
Peripla_BP_6         PF13458.1    343 seq1191_BIOID38945   -            367   7.1e-57  193.1   6.1   1   1   1.8e-60   8.4e-57  192.9   4.2     2   325    26   344    25   361 0.94 Periplasmic binding protein
ANF_receptor         PF01094.23   349 seq1191_BIOID38945   -            367   2.9e-47  161.1   0.0   1   1   7.4e-51   3.4e-47  160.9   0.0     4   348    47   357    44   358 0.92 Receptor family ligand binding region
Peripla_BP_5         PF13433.1    364 seq1191_BIOID38945   -            367   3.2e-21   75.3   0.1   1   1   8.8e-25     4e-21   75.0   0.0     1   323    26   343    26   350 0.90 Periplasmic binding protein domain
UTRA                 PF07702.8    141 seq1194_BIOID38945   -            236   2.1e-20   72.6   0.0   1   1   5.6e-24   3.8e-20   71.8   0.0     1   140    91   230    91   231 0.97 UTRA domain
GntR                 PF00392.16    64 seq1194_BIOID38945   -            236   6.3e-20   70.2   0.0   1   1   1.4e-23   9.4e-20   69.7   0.0     2    64     8    70     7    70 0.97 Bacterial regulatory proteins, gntR family
Ribosomal_L22        PF00237.14   105 seq1196_BIOID38945   -            110   1.6e-41  140.4   2.4   1   1   1.3e-45   1.7e-41  140.2   1.6     1   104     5   108     5   109 0.99 Ribosomal protein L22p/L17e
EAL                  PF00563.15   236 seq1197_BIOID38945   -            646   8.8e-33  113.6   0.1   1   1   2.9e-36     2e-32  112.4   0.1     8   234   407   628   400   630 0.92 EAL domain
GGDEF                PF00990.16   161 seq1197_BIOID38945   -            646   5.2e-32  110.5   0.1   1   1   1.4e-35   9.9e-32  109.6   0.1     1   160   224   380   224   381 0.96 GGDEF domain
DEAD_assoc           PF08494.6    187 seq1198_BIOID38945   -           1538     2e-58  197.1   0.0   1   1   1.9e-61   6.5e-58  195.4   0.0     2   186   679   867   678   868 0.96 DEAD/H associated
DEAD                 PF00270.24   173 seq1198_BIOID38945   -           1538     6e-27   94.0   0.0   1   1   4.5e-30   1.5e-26   92.7   0.0     1   167    31   218    31   224 0.88 DEAD/DEAH box helicase
Helicase_C           PF00271.26    78 seq1198_BIOID38945   -           1538     2e-13   49.8   0.1   1   1   1.9e-16   6.6e-13   48.2   0.0    12    75   354   417   348   419 0.96 Helicase conserved C-terminal domain
ResIII               PF04851.10   184 seq1198_BIOID38945   -           1538   2.2e-07   30.7   0.0   1   1   1.4e-10   4.8e-07   29.6   0.0    23   182    42   217    21   219 0.74 Type III restriction enzyme, res subunit
Phageshock_PspG      PF09583.5     65 seq1199_BIOID38945   -            139   5.7e-25   87.0  25.7   1   1   5.6e-29   7.7e-25   86.6  17.8     1    64    60   123    60   124 0.98 Phage shock protein G (Phageshock_PspG)
4HBT                 PF03061.17    79 seq1200_BIOID38945   -            137   7.5e-17   61.1   0.1   1   1   8.9e-21   1.2e-16   60.4   0.1     1    79    50   127    50   127 0.98 Thioesterase superfamily
Na_sulph_symp        PF00939.14   471 seq1201_BIOID38945   -            477  2.2e-177  590.5  46.1   1   1  1.8e-181  2.5e-177  590.3  32.0     2   471     4   474     3   474 0.99 Sodium:sulfate symporter transmembrane region
Response_reg         PF00072.19   112 seq1202_BIOID38945   -            229   1.2e-26   92.8   0.0   1   1   2.6e-30   1.8e-26   92.2   0.0     1   111     6   115     6   116 0.98 Response regulator receiver domain
Trans_reg_C          PF00486.23    77 seq1202_BIOID38945   -            229   1.3e-22   79.3   0.0   1   1   3.3e-26   2.3e-22   78.5   0.0     2    77   151   226   150   226 0.94 Transcriptional regulatory protein, C terminal
ROK                  PF00480.15   179 seq1203_BIOID38945   -            397   1.2e-27   96.8   0.0   1   1   1.2e-31   1.6e-27   96.3   0.0    26   179   111   267    85   267 0.89 ROK family
AMNp_N               PF10423.4    160 seq1206_BIOID38945   -            519     7e-51  171.8   0.1   1   1   1.5e-54   1.1e-50  171.2   0.1     2   158    47   205    46   207 0.96 Bacterial AMP nucleoside phosphorylase N-terminus
PNP_UDP_1            PF01048.15   234 seq1206_BIOID38945   -            519   5.3e-20   71.2   0.0   1   1   1.2e-23   8.5e-20   70.6   0.0    33   200   297   464   264   487 0.83 Phosphorylase superfamily
MCPsignal            PF00015.16   213 seq1208_BIOID38945   -            506   6.5e-51  172.7  37.5   1   1     4e-53   1.1e-49  168.7  17.2     5   208   314   503   310   506 0.95 Methyl-accepting chemotaxis protein (MCP) signalling domain
PAS_3                PF08447.6     91 seq1208_BIOID38945   -            506   9.5e-16   57.5   0.0   1   1   6.5e-19   1.8e-15   56.6   0.0     2    89    31   113    30   115 0.95 PAS fold
PAS_9                PF13426.1    104 seq1208_BIOID38945   -            506     4e-14   52.7   0.0   1   1   5.3e-17   1.4e-13   50.9   0.0     6    98    23   114    18   120 0.94 PAS domain
HAMP                 PF00672.20    70 seq1208_BIOID38945   -            506   4.1e-08   33.1  11.2   1   1   3.5e-10   9.6e-07   28.7   0.0     3    61   188   246   186   250 0.91 HAMP domain
PAS                  PF00989.19   113 seq1208_BIOID38945   -            506   4.1e-07   29.6   0.0   1   1   3.6e-10   9.7e-07   28.4   0.0    14   106    21   111    14   114 0.92 PAS fold
PRA-CH               PF01502.13    75 seq1209_BIOID38945   -            203   1.2e-33  114.4   0.0   1   1   3.4e-37   2.3e-33  113.5   0.0     1    74    33   106    33   107 0.99 Phosphoribosyl-AMP cyclohydrolase
PRA-PH               PF01503.12    83 seq1209_BIOID38945   -            203   5.1e-14   52.1   0.5   1   1   1.1e-17   7.2e-14   51.7   0.3     2    82   116   201   115   202 0.96 Phosphoribosyl-ATP pyrophosphohydrolase
ATP-synt_C           PF00137.16    66 seq1210_BIOID38945   -             79   1.1e-16   60.3  13.8   1   1   9.3e-21   1.3e-16   60.1   9.6     2    66     9    77     8    77 0.98 ATP synthase subunit C
Ribosomal_S3_C       PF00189.15    85 seq1212_BIOID38945   -            233   3.5e-35  119.9   0.3   1   1   1.8e-38   1.2e-34  118.2   0.1     1    85   119   202   119   202 0.96 Ribosomal protein S3, C-terminal domain
KH_2                 PF07650.12    78 seq1212_BIOID38945   -            233   6.9e-20   70.2   3.4   1   1   2.1e-23   1.4e-19   69.2   2.4     1    78    38   111    38   111 0.97 KH domain
TatC                 PF00902.13   215 seq1215_BIOID38945   -            258     3e-68  229.3  21.2   1   1   3.1e-72   4.2e-68  228.8  14.7     2   215    11   221    10   221 0.99 Sec-independent protein translocase protein (TatC)
BPD_transp_2         PF02653.11   267 seq1217_BIOID38945   -            342   1.8e-44  151.6  42.6   1   1   1.8e-48   2.5e-44  151.1  29.5     5   267    40   301    36   301 0.96 Branched-chain amino acid transport system / permease component
LigB                 PF02900.13   272 seq1218_BIOID38945   -            314   2.6e-86  288.8   0.0   1   1   2.1e-90   2.9e-86  288.7   0.0     2   272     5   306     4   306 0.97 Catalytic LigB subunit of aromatic ring-opening dioxygenase
DUF2877              PF11392.3    111 seq1219_BIOID38945   -            271   9.7e-29   99.7   0.0   1   1   1.5e-32   2.1e-28   98.6   0.0     1   110   158   265   158   266 0.91 Protein of unknown function (DUF2877)
Transposase_31       PF04754.7    205 seq1220_BIOID38945   -            298   7.2e-81  270.3   0.3   1   1   7.3e-85     1e-80  269.8   0.2     1   203     7   207     7   209 0.98 Putative transposase, YhgA-like
Fer2_3               PF13085.1    110 seq1223_BIOID38945   -            238   3.8e-31  107.0   0.0   1   1   1.6e-34   5.5e-31  106.5   0.0     2   109     5   111     4   112 0.93 2Fe-2S iron-sulfur cluster binding domain
Fer4_17              PF13534.1     61 seq1223_BIOID38945   -            238     2e-10   40.7   0.8   1   1   1.1e-13   3.9e-10   39.8   0.5     1    61   148   221   148   221 0.80 4Fe-4S dicluster domain
Fer4_8               PF13183.1     57 seq1223_BIOID38945   -            238   1.3e-09   37.8   1.5   1   1     8e-13   2.7e-09   36.7   1.0     2    56   146   219   145   220 0.71 4Fe-4S dicluster domain
Fer4_18              PF13746.1     69 seq1223_BIOID38945   -            238   3.2e-07   30.5   1.1   1   1     1e-09   3.5e-06   27.2   0.1     2    67   155   221   154   223 0.97 4Fe-4S dicluster domain
ATP-synt_B           PF00430.13   132 seq1224_BIOID38945   -            156   3.3e-35  120.6  18.3   1   1   2.8e-39   3.9e-35  120.4  12.7     1   132     6   137     6   137 0.98 ATP synthase B/B' CF(0)
AP_endonuc_2         PF01261.19   211 seq1225_BIOID38945   -            326   1.7e-14   53.5   0.2   1   1   1.9e-18   2.6e-14   52.9   0.1     1   201    41   219    41   229 0.91 Xylose isomerase-like TIM barrel
CstA                 PF02554.9    376 seq1226_BIOID38945   -            701  5.2e-156  518.8  28.7   1   1  7.7e-160  5.2e-156  518.8  19.9     1   359    32   420    32   436 0.95 Carbon starvation protein CstA
DUF4161              PF13722.1    127 seq1226_BIOID38945   -            701   1.8e-46  157.4   7.5   1   1   2.7e-50   1.8e-46  157.4   5.2     3   127   467   596   464   596 0.98 C-terminal domain on CstA (DUF4161)
Big_1                PF02369.11   100 seq1227_BIOID38945   -            553   9.9e-47  156.8  62.8   1   3   7.5e-18   2.6e-14   52.8   7.8     4    97   128   221   125   223 0.87 Bacterial Ig-like domain (group 1)
Big_1                PF02369.11   100 seq1227_BIOID38945   -            553   9.9e-47  156.8  62.8   2   3   3.9e-16   1.3e-12   47.3   1.8    10    96   233   320   224   326 0.82 Bacterial Ig-like domain (group 1)
Big_1                PF02369.11   100 seq1227_BIOID38945   -            553   9.9e-47  156.8  62.8   3   3   3.5e-16   1.2e-12   47.4   9.9     2    95   328   422   326   427 0.87 Bacterial Ig-like domain (group 1)
PGI                  PF00342.14   486 seq1228_BIOID38945   -            549  8.9e-235  779.5   0.1   1   1  7.4e-239    1e-234  779.3   0.0     1   486    52   541    52   541 0.99 Phosphoglucose isomerase
NUDIX                PF00293.23   135 seq1229_BIOID38945   -            141   1.8e-21   76.0   0.1   1   1   1.6e-25   2.2e-21   75.8   0.0     2   130     3   136     2   140 0.88 NUDIX domain
HATPase_c            PF02518.21   111 seq1231_BIOID38945   -            474   1.9e-21   75.7   0.0   1   1   7.1e-25   3.2e-21   74.9   0.0     5   109   367   470   363   472 0.92 Histidine kinase-, DNA gyrase B-, and HSP90-like ATPase
HisKA                PF00512.20    68 seq1231_BIOID38945   -            474     4e-13   49.0   0.3   1   1   2.8e-16   1.3e-12   47.4   0.2     6    67   260   319   256   320 0.91 His Kinase A (phospho-acceptor) domain
HAMP                 PF00672.20    70 seq1231_BIOID38945   -            474   2.2e-11   43.6  11.1   1   1   2.5e-13   1.1e-09   38.1   0.1     2    69   185   251   184   252 0.90 HAMP domain
ABC_tran             PF00005.22   118 seq1234_BIOID38945   -            269     4e-18   65.7   0.0   1   1   8.2e-22   5.6e-18   65.3   0.0     1   117    48   172    48   173 0.94 ABC transporter
AAA_21               PF13304.1    303 seq1234_BIOID38945   -            269   3.3e-12   46.8   0.0   1   1   5.7e-11   3.9e-07   30.2   0.0   234   302   142   209   137   210 0.93 AAA domain
Pmp3                 PF01679.12    51 seq1235_BIOID38945   -             52   6.9e-21   73.6   7.8   1   1   5.2e-25   7.1e-21   73.5   5.4     3    49     3    49     1    51 0.95 Proteolipid membrane potential modulator
MFS_2                PF13347.1    427 seq1236_BIOID38945   -            479  3.8e-128  427.4  39.0   1   1  3.1e-132  4.3e-128  427.2  27.0     1   426    29   450    28   451 0.97 MFS/sugar transport protein
TetR_N               PF00440.18    47 seq1238_BIOID38945   -            215   2.5e-15   55.7   0.0   1   1   2.8e-19   3.9e-15   55.1   0.0     1    47    15    61    15    61 0.97 Bacterial regulatory proteins, tetR family
NanE                 PF04131.9    192 seq1241_BIOID38945   -            229   8.2e-93  308.5   0.5   1   1   7.1e-97   9.7e-93  308.3   0.4     1   192    35   226    35   226 0.99 Putative N-acetylmannosamine-6-phosphate epimerase
DUF1401              PF07180.6    146 seq1242_BIOID38945   -            131   7.9e-07   28.8   0.2   1   1   8.4e-11   1.1e-06   28.2   0.2    19    75     5    61     2    94 0.90 Protein of unknown function (DUF1401)
Ribosomal_L16        PF00252.13   133 seq1245_BIOID38945   -            136   1.2e-50  170.5   0.8   1   1     1e-54   1.4e-50  170.4   0.6     1   132     4   131     4   132 0.97 Ribosomal protein L16p/L10e
NLPC_P60             PF00877.14   105 seq1246_BIOID38945   -            257   3.3e-31  107.0   0.0   1   1   8.7e-35     6e-31  106.2   0.0     1   105   139   249   139   249 0.98 NlpC/P60 family
OSCP                 PF00213.13   172 seq1247_BIOID38945   -            177   8.5e-51  172.1   1.0   1   1   6.9e-55   9.4e-51  171.9   0.7     1   171     7   174     7   175 0.97 ATP synthase delta (OSCP) subunit
LysM                 PF01476.15    44 seq1248_BIOID38945   -            149   5.1e-13   48.5   0.0   1   1   1.4e-16   9.9e-13   47.6   0.0     1    44    99   147    99   147 0.98 LysM domain
BON                  PF04972.12    64 seq1248_BIOID38945   -            149   6.2e-10   38.5   3.1   1   1   1.4e-13   9.3e-10   38.0   2.1     2    62    29    89    28    91 0.92 BON domain
YgbA_NO              PF11756.3    114 seq1251_BIOID38945   -            117   8.3e-45  151.3   2.9   1   1     7e-49   9.6e-45  151.1   2.0     3   112     4   110     2   112 0.96 Nitrous oxide-stimulated promoter
TatD_DNase           PF01026.16   255 seq1252_BIOID38945   -            264     8e-70  234.8   0.0   1   1   6.6e-74   9.1e-70  234.6   0.0     1   255     6   261     6   261 0.98 TatD related DNase
Asp_Glu_race         PF01177.17   217 seq1253_BIOID38945   -            253   2.7e-36  125.4   0.1   1   1   2.4e-40   3.3e-36  125.1   0.1     1   216    30   247    30   248 0.93 Asp/Glu/Hydantoin racemase
Pyridoxal_deC        PF00282.14   373 seq1254_BIOID38945   -            487  1.4e-108  362.6   0.0   1   1  2.4e-112  1.7e-108  362.3   0.0     1   373    54   404    54   404 0.98 Pyridoxal-dependent decarboxylase conserved domain
Glycos_transf_4      PF00953.16   159 seq1255_BIOID38945   -            367   1.6e-28   99.4  21.9   1   1   1.2e-32   1.6e-28   99.4  15.2     3   157    75   233    73   235 0.94 Glycosyl transferase family 4
AA_kinase            PF00696.23   241 seq1257_BIOID38945   -            297   5.8e-25   88.1   0.0   1   1     1e-28   1.4e-24   86.8   0.0     1   239     2   277     2   279 0.79 Amino acid kinase family
Abhydrolase_6        PF12697.2    228 seq1261_BIOID38945   -            293   9.7e-36  123.6   0.0   1   1   2.5e-39   1.1e-35  123.4   0.0     1   227    43   284    43   285 0.72 Alpha/beta hydrolase family
Abhydrolase_1        PF00561.15   230 seq1261_BIOID38945   -            293   2.7e-24   85.9   0.0   1   1   8.2e-28   3.7e-24   85.4   0.0     1   228    71   286    71   288 0.90 alpha/beta hydrolase fold
Abhydrolase_5        PF12695.2    142 seq1261_BIOID38945   -            293   9.2e-18   64.2   0.0   1   1   1.7e-20   7.6e-17   61.2   0.0     1   141    42   272    42   273 0.69 Alpha/beta hydrolase family
BPD_transp_2         PF02653.11   267 seq1262_BIOID38945   -            330   6.7e-47  159.5  43.0   1   1   6.2e-51   8.5e-47  159.2  29.8     3   267    36   305    34   305 0.94 Branched-chain amino acid transport system / permease component
HTH_Tnp_IS1          PF12759.2     50 seq1264_BIOID38945   -             99   8.1e-30  101.9   0.2   1   1   1.8e-33   1.2e-29  101.3   0.1     1    48    39    86    39    88 0.98 InsA C-terminal domain
Zn_Tnp_IS1           PF03811.8     36 seq1264_BIOID38945   -             99   6.5e-22   76.6   3.6   1   1   1.6e-25   1.1e-21   75.9   2.5     1    36     1    36     1    36 0.99 InsA N-terminal domain
Ribosomal_L29        PF00831.18    58 seq1265_BIOID38945   -             63     5e-25   86.8   6.8   1   1     4e-29   5.5e-25   86.7   4.7     1    58     3    60     3    60 0.99 Ribosomal L29 protein
Transket_pyr         PF02779.19   178 seq1266_BIOID38945   -            933   5.3e-67  224.6   0.0   1   1   1.3e-70     9e-67  223.8   0.0     3   178   591   785   589   785 0.99 Transketolase, pyrimidine binding domain
E1_dh                PF00676.15   300 seq1266_BIOID38945   -            933   1.7e-46  158.1   0.0   1   1   5.4e-50   3.7e-46  157.1   0.0    15   282   219   511   207   516 0.84 Dehydrogenase E1 component
Ldr_toxin            PF13940.1     35 seq1267_BIOID38945   -             35   3.3e-25   87.4   1.7   1   1   2.6e-29   3.5e-25   87.3   1.2     1    35     1    35     1    35 1.00 Toxin Ldr, type I toxin-antitoxin system
PTS_2-RNA            PF01885.11   186 seq1269_BIOID38945   -            184   3.5e-51  173.0   0.0   1   1   3.1e-55   4.3e-51  172.7   0.0     2   180     6   175     5   180 0.96 RNA 2'-phosphotransferase, Tpt1 / KptA family
Ribosomal_S17        PF00366.15    69 seq1271_BIOID38945   -             84   1.1e-32  111.7   1.3   1   1   9.4e-37   1.3e-32  111.5   0.9     1    69    10    78    10    78 0.99 Ribosomal protein S17
ATP-synt_ab          PF00006.20   215 seq1272_BIOID38945   -            513   1.5e-72  243.4   0.1   1   1   9.7e-76   2.7e-72  242.6   0.0     1   215   148   375   148   375 0.99 ATP synthase alpha/beta family, nucleotide-binding domain
ATP-synt_ab_C        PF00306.22   113 seq1272_BIOID38945   -            513   1.2e-18   67.4   1.3   1   1   9.3e-22   2.5e-18   66.4   0.9     1    95   387   468   387   488 0.87 ATP synthase alpha/beta chain, C terminal domain
ATP-synt_ab_N        PF02874.18    69 seq1272_BIOID38945   -            513   2.9e-14   52.9   0.1   1   1   2.3e-17   6.2e-14   51.8   0.1     5    69    28    92    25    92 0.98 ATP synthase alpha/beta family, beta-barrel domain
HAS-barrel           PF09378.5     91 seq1272_BIOID38945   -            513   1.3e-06   28.1   0.1   1   1   3.5e-09   9.5e-06   25.3   0.0     6    84    29    89    25   109 0.85 HAS barrel domain
KaiC                 PF06745.8    226 seq1272_BIOID38945   -            513   4.6e-05   22.5   0.0   1   1     3e-08   8.2e-05   21.6   0.0     1    71   146   213   146   249 0.85 KaiC
Permease             PF02405.11   215 seq1273_BIOID38945   -            260   1.8e-73  246.4  16.5   1   1   1.6e-77   2.2e-73  246.1  11.4     3   215    44   257    42   257 0.99 Permease
ROK                  PF00480.15   179 seq1275_BIOID38945   -            291   3.8e-54  183.1   0.1   1   1   4.4e-58     6e-54  182.4   0.0     1   179     5   183     5   183 0.98 ROK family
DnaB_C               PF03796.10   265 seq1276_BIOID38945   -            471  4.1e-108  360.1   0.2   1   1  1.2e-111  5.4e-108  359.7   0.1     1   263   206   463   206   465 0.97 DnaB-like helicase C terminal domain
DnaB                 PF00772.16   103 seq1276_BIOID38945   -            471   8.7e-38  128.2   0.0   1   1   4.2e-41   1.9e-37  127.1   0.0     1   103    26   128    26   128 0.99 DnaB-like helicase N terminal domain
AAA_25               PF13481.1    194 seq1276_BIOID38945   -            471     1e-13   51.0   0.1   1   1   3.6e-17   1.6e-13   50.3   0.0    29   190   220   386   179   390 0.84 AAA domain
Aconitase            PF00330.15   465 seq1277_BIOID38945   -            753   1.7e-47  161.8   0.1   1   1   3.6e-51   2.4e-47  161.3   0.0    91   450   113   456    38   471 0.87 Aconitase family (aconitate hydratase)
Aconitase_C          PF00694.14   131 seq1277_BIOID38945   -            753   6.7e-06   26.1   0.0   1   1     2e-09   1.4e-05   25.1   0.0    84   129   637   683   624   685 0.89 Aconitase C-terminal domain
TonB                 PF03544.9     79 seq1280_BIOID38945   -            244   3.4e-20   71.9   0.1   1   1   6.8e-24   9.3e-20   70.5   0.0     2    71   165   235   164   238 0.91 Gram-negative bacterial tonB protein
MFS_1                PF07690.11   354 seq1281_BIOID38945   -            421   4.5e-23   81.4  39.8   1   1   4.5e-27   6.2e-23   81.0  22.8    22   351    33   365    25   366 0.79 Major Facilitator Superfamily
HTH_3                PF01381.17    55 seq1283_BIOID38945   -             99   6.4e-09   35.4   0.0   1   1   1.4e-12   9.5e-09   34.8   0.0     4    46    12    54     9    60 0.92 Helix-turn-helix
Peripla_BP_6         PF13458.1    343 seq1287_BIOID38945   -            369   2.1e-63  214.6   4.3   1   1   5.2e-67   2.4e-63  214.4   3.0     2   342    26   363    25   364 0.94 Periplasmic binding protein
ANF_receptor         PF01094.23   349 seq1287_BIOID38945   -            369     2e-51  174.8   0.0   1   1   5.2e-55   2.3e-51  174.5   0.0     4   349    47   360    44   360 0.94 Receptor family ligand binding region
Peripla_BP_5         PF13433.1    364 seq1287_BIOID38945   -            369   1.8e-22   79.4   0.0   1   1   4.7e-26   2.1e-22   79.2   0.0     1   323    26   345    26   365 0.92 Periplasmic binding protein domain
Ldr_toxin            PF13940.1     35 seq1288_BIOID38945   -             35   2.5e-24   84.6   1.3   1   1     2e-28   2.7e-24   84.5   0.9     1    35     1    35     1    35 1.00 Toxin Ldr, type I toxin-antitoxin system
ABC_tran             PF00005.22   118 seq1291_BIOID38945   -            265   1.1e-20   74.1   0.0   1   1   2.3e-24   1.6e-20   73.5   0.0     1   118    51   176    51   176 0.94 ABC transporter
Ribosomal_L14        PF00238.14   122 seq1294_BIOID38945   -            123   3.4e-54  181.7   0.4   1   1   2.7e-58   3.7e-54  181.5   0.3     1   122     1   123     1   123 0.98 Ribosomal protein L14p/L23e
Transcrip_reg        PF01709.15   234 seq1295_BIOID38945   -            238   9.7e-83  276.7   0.8   1   1     8e-87   1.1e-82  276.5   0.6     1   233     3   235     3   236 0.98 Transcriptional regulator
DegT_DnrJ_EryC1      PF01041.12   363 seq1296_BIOID38945   -            385  8.1e-133  442.8   0.1   1   1  3.4e-136  9.2e-133  442.6   0.1     3   363    18   380    16   380 0.98 DegT/DnrJ/EryC1/StrS aminotransferase family
Aminotran_1_2        PF00155.16   363 seq1296_BIOID38945   -            385   1.3e-09   37.3   0.1   1   1   1.2e-12   3.4e-09   36.0   0.0    46   197    41   170    24   216 0.89 Aminotransferase class I and II
Cys_Met_Meta_PP      PF01053.15   386 seq1296_BIOID38945   -            385   2.8e-08   32.3   0.1   1   1   1.5e-11     4e-08   31.8   0.1    54   193    38   176    36   251 0.81 Cys/Met metabolism PLP-dependent enzyme
Beta_elim_lyase      PF01212.16   290 seq1296_BIOID38945   -            385     6e-07   28.7   0.0   1   1   3.7e-10     1e-06   28.0   0.0    29   243    39   256    32   302 0.72 Beta-eliminating lyase
Aminotran_5          PF00266.14   371 seq1296_BIOID38945   -            385   2.1e-06   26.5   0.2   1   1   1.1e-09   2.9e-06   26.1   0.1    55   297    48   283    41   326 0.81 Aminotransferase class-V
MreB_Mbl             PF06723.8    327 seq1297_BIOID38945   -            367  1.1e-150  500.5   3.4   1   1  4.2e-154  1.4e-150  500.2   2.4     2   324    31   358    30   360 0.99 MreB/Mbl protein
HSP70                PF00012.15   602 seq1297_BIOID38945   -            367   3.5e-13   48.2   0.2   1   1   2.2e-16   7.4e-13   47.1   0.0   136   241   128   227   104   241 0.86 Hsp70 protein
Actin                PF00022.14   393 seq1297_BIOID38945   -            367   9.3e-11   40.6   0.0   1   1   1.8e-10   6.1e-07   28.0   0.0    45   211    72   246    31   258 0.79 Actin
FtsA                 PF14450.1    120 seq1297_BIOID38945   -            367   1.3e-08   34.6   0.2   1   1   1.4e-11   4.7e-08   32.7   0.0     2    98   182   339   181   348 0.92 Cell division protein FtsA
Phage_integrase      PF00589.17   173 seq1299_BIOID38945   -            337   5.2e-33  114.0   0.0   1   1   6.6e-37     9e-33  113.2   0.0     2   171   164   309   163   311 0.91 Phage integrase family
FAA_hydrolase        PF01557.13   217 seq1301_BIOID38945   -            271     6e-24   84.5   0.0   1   1   5.9e-28   8.1e-24   84.1   0.0     2   216    58   261    57   262 0.88 Fumarylacetoacetate (FAA) hydrolase family
CreD                 PF06123.7    430 seq1302_BIOID38945   -            450  2.5e-157  523.7   0.0   1   1  2.1e-161  2.8e-157  523.5   0.0     2   430     5   428     4   428 0.99 Inner membrane protein CreD
Glyco_hydro_31       PF01055.21   451 seq1303_BIOID38945   -            772  7.9e-124  413.5   3.6   1   1  1.7e-127  1.2e-123  413.0   2.5     1   450   239   668   239   669 0.95 Glycosyl hydrolases family 31
Gal_mutarotas_2      PF13802.1     68 seq1303_BIOID38945   -            772   1.5e-18   66.2   1.1   1   1   8.4e-22   5.7e-18   64.4   0.1     1    67   159   218   159   219 0.94 Galactose mutarotase-like
Wzz                  PF02706.10   152 seq1304_BIOID38945   -            348   5.4e-15   55.4   1.7   1   1   8.6e-19   1.2e-14   54.3   1.2     1   113    15   188    15   247 0.69 Chain length determinant protein
FKBP_C               PF00254.23    94 seq1307_BIOID38945   -            206   3.7e-27   94.0   0.0   1   1   9.7e-31   6.6e-27   93.2   0.0     5    94   117   203   114   203 0.96 FKBP-type peptidyl-prolyl cis-trans isomerase
FKBP_N               PF01346.13   124 seq1307_BIOID38945   -            206   2.2e-23   82.5   0.0   1   1   3.9e-27   2.6e-23   82.2   0.0    17   124     5   108     1   108 0.96 Domain amino terminal to FKBP-type peptidyl-prolyl isomerase
Peripla_BP_4         PF13407.1    258 seq1309_BIOID38945   -            340   1.5e-53  181.6   4.4   1   1   2.8e-57   1.9e-53  181.3   3.1     1   256    30   285    30   287 0.95 Periplasmic binding protein domain
KOW                  PF00467.24    32 seq1310_BIOID38945   -            104   4.4e-06   25.9   3.9   1   1   7.1e-10   9.8e-06   24.8   2.7     2    32     8    37     7    37 0.93 KOW motif
MCE                  PF02470.15    81 seq1311_BIOID38945   -            174   9.7e-22   76.6   0.0   1   1   9.8e-26   1.3e-21   76.2   0.0     2    80    30   107    29   108 0.97 mce related protein
DUF386               PF04074.7    153 seq1313_BIOID38945   -            154   7.7e-54  181.2   0.0   1   1   6.3e-58   8.6e-54  181.0   0.0     1   152     1   150     1   151 0.99 Domain of unknown function (DUF386)
UbiD                 PF01977.11   407 seq1316_BIOID38945   -            497  2.5e-165  549.7   0.0   1   1  2.1e-169  2.8e-165  549.6   0.0     2   407    14   437    13   437 0.95 3-octaprenyl-4-hydroxybenzoate carboxy-lyase
Ribosomal_L5_C       PF00673.16    95 seq1320_BIOID38945   -            179   3.2e-42  142.0   0.0   1   1   7.3e-46     5e-42  141.4   0.0     1    94    84   177    84   178 0.99 ribosomal L5P family C-terminus
Ribosomal_L5         PF00281.14    56 seq1320_BIOID38945   -            179   2.8e-25   87.7   0.1   1   1   7.4e-29     5e-25   86.9   0.0     1    56    24    80    23    80 0.98 Ribosomal protein L5
CSD                  PF00313.17    66 seq1321_BIOID38945   -             71   1.1e-33  114.7   0.2   1   1   8.6e-38   1.2e-33  114.5   0.2     1    65     5    69     5    70 0.98 'Cold-shock' DNA-binding domain
Peripla_BP_2         PF01497.13   238 seq1323_BIOID38945   -            296   2.2e-27   95.6   0.0   1   1   1.9e-31   2.5e-27   95.4   0.0     1   235    38   270    38   273 0.94 Periplasmic binding protein
FAD_binding_9        PF08021.6    117 seq1325_BIOID38945   -            254   9.3e-34  115.7   0.0   1   1   3.7e-37   2.6e-33  114.3   0.0     1   116    21   132    21   133 0.96 Siderophore-interacting FAD-binding domain
SIP                  PF04954.8    119 seq1325_BIOID38945   -            254   4.7e-21   75.2   0.4   1   1   9.2e-25   6.3e-21   74.8   0.3     4   118   142   253   139   254 0.95 Siderophore-interacting protein
PaaA_PaaC            PF05138.7    263 seq1330_BIOID38945   -            309    4e-100  334.0   0.5   1   1  3.3e-104  4.5e-100  333.8   0.3     4   263    17   291     1   291 0.97 Phenylacetic acid catabolic protein
YjbE                 PF11106.3     80 seq1331_BIOID38945   -             80   1.5e-43  146.4  27.9   1   1   1.2e-47   1.7e-43  146.3  19.3     1    80     1    80     1    80 0.99 Exopolysaccharide production protein YjbE
DUF466               PF04328.8     65 seq1333_BIOID38945   -             65   2.9e-32  110.1   0.5   1   1   2.3e-36   3.1e-32  110.0   0.3     1    65     1    65     1    65 0.99 Protein of unknown function (DUF466)
Orn_Arg_deC_N        PF02784.11   251 seq1335_BIOID38945   -            420   1.1e-66  224.4   0.0   1   1   2.1e-70   1.4e-66  224.1   0.0     1   251    32   276    32   276 0.97 Pyridoxal-dependent decarboxylase, pyridoxal binding domain
Orn_DAP_Arg_deC      PF00278.17   116 seq1335_BIOID38945   -            420   5.8e-22   77.4   0.0   1   1   1.4e-25   9.4e-22   76.8   0.0     1   115   279   396   279   397 0.95 Pyridoxal-dependent decarboxylase, C-terminal sheet domain
Tol_Tol_Ttg2         PF05494.7    170 seq1337_BIOID38945   -            211   7.1e-48  162.2   0.0   1   1   6.1e-52   8.4e-48  162.0   0.0     2   168    32   199    31   201 0.96 Toluene tolerance, Ttg2
HTH_AraC             PF00165.18    42 seq1338_BIOID38945   -            274   9.3e-20   69.7   0.7   1   2   1.1e-09   7.5e-06   25.4   0.0     1    41   151   190   151   191 0.93 Bacterial regulatory helix-turn-helix proteins, AraC family
HTH_AraC             PF00165.18    42 seq1338_BIOID38945   -            274   9.3e-20   69.7   0.7   2   2   4.8e-15   3.3e-11   42.5   0.1     7    41   205   240   204   241 0.95 Bacterial regulatory helix-turn-helix proteins, AraC family
HTH_18               PF12833.2     81 seq1338_BIOID38945   -            274   2.6e-16   59.3   0.1   1   1   7.3e-20     5e-16   58.4   0.1     1    81   164   242   164   242 0.96 Helix-turn-helix domain
AcetDehyd-dimer      PF09290.6    137 seq1339_BIOID38945   -            316     1e-65  219.6   0.3   1   1   2.3e-69   1.6e-65  219.0   0.2     1   137   131   284   131   284 1.00 Prokaryotic acetaldehyde dehydrogenase, dimerisation
Semialdhyde_dh       PF01118.19   121 seq1339_BIOID38945   -            316   1.7e-16   60.5   0.0   1   1   6.1e-20   4.2e-16   59.2   0.0     1   117     5   119     5   123 0.92 Semialdehyde dehydrogenase, NAD binding domain
Globin               PF00042.17   108 seq1340_BIOID38945   -            403   3.4e-15   56.1   0.0   1   1   1.7e-18   7.7e-15   55.0   0.0     2   107    14   109    13   110 0.96 Globin
NAD_binding_1        PF00175.16   109 seq1340_BIOID38945   -            403   1.8e-14   54.0   0.0   1   1   7.5e-18   3.4e-14   53.2   0.0     1   108   271   379   271   380 0.82 Oxidoreductase NAD-binding domain
FAD_binding_6        PF00970.19    99 seq1340_BIOID38945   -            403     1e-13   51.0   0.0   1   1   4.8e-17   2.2e-13   50.0   0.0     2    97   162   259   161   261 0.90 Oxidoreductase FAD-binding domain
Ala_racemase_N       PF01168.15   217 seq1341_BIOID38945   -            359   3.1e-61  206.5   0.0   1   1   5.7e-65   3.9e-61  206.2   0.0     1   217     8   219     8   219 0.94 Alanine racemase, N-terminal domain
Ala_racemase_C       PF00842.16   129 seq1341_BIOID38945   -            359     8e-40  135.1   0.1   1   1   1.8e-43   1.2e-39  134.5   0.1     1   129   234   358   234   358 0.97 Alanine racemase, C-terminal domain
PAP2                 PF01569.16   129 seq1342_BIOID38945   -            254   2.5e-28   98.2   1.2   1   1   1.8e-32   2.5e-28   98.2   0.9     6   126    78   232    73   234 0.89 PAP2 superfamily
BPD_transp_2         PF02653.11   267 seq1343_BIOID38945   -            308   1.1e-68  231.0  41.8   1   1   9.1e-73   1.2e-68  230.8  29.0     1   267    11   292    11   292 0.98 Branched-chain amino acid transport system / permease component
ATP-synt             PF00231.14   290 seq1345_BIOID38945   -            287  2.3e-109  365.1   0.0   1   1  1.9e-113  2.6e-109  364.9   0.0     2   290     3   287     2   287 0.98 ATP synthase
DUF2886              PF11102.3    200 seq1346_BIOID38945   -            212   3.9e-57  192.9   0.6   1   1   3.2e-61   4.4e-57  192.7   0.4     1   199    13   206    13   207 0.98 Protein of unknown function (DUF2886)
Transaldolase        PF00923.14   287 seq1347_BIOID38945   -            316  1.8e-102  342.2   0.0   1   1  1.5e-106    2e-102  342.0   0.0     1   285    13   310    13   312 0.94 Transaldolase
Glycos_transf_2      PF00535.21   169 seq1348_BIOID38945   -            322   1.1e-30  106.4   0.0   1   1   3.2e-34   1.4e-30  106.0   0.0     1   165    11   171    11   175 0.85 Glycosyl transferase family 2
Glyco_tranf_2_3      PF13641.1    230 seq1348_BIOID38945   -            322   3.3e-12   46.6   0.0   1   1   1.4e-15   6.2e-12   45.7   0.0     2   130     9   134     8   185 0.81 Glycosyltransferase like family 2
Glyco_tranf_2_2      PF10111.4    281 seq1348_BIOID38945   -            322   9.7e-06   24.7   0.0   1   1   3.1e-09   1.4e-05   24.2   0.0     1   104    11   108    11   120 0.81 Glycosyltransferase like family 2
AA_permease          PF00324.16   479 seq1350_BIOID38945   -            470  1.5e-119  399.3  46.0   1   1  2.5e-123  1.7e-119  399.1  31.9     1   477    27   468    27   470 0.98 Amino acid permease
AA_permease_2        PF13520.1    426 seq1350_BIOID38945   -            470   5.5e-51  173.3  50.0   1   1     1e-54   7.1e-51  172.9  34.6     8   419    30   446    26   459 0.84 Amino acid permease
Ribosomal_S14        PF00253.16    55 seq1351_BIOID38945   -            101   9.1e-25   85.7   0.7   1   1     9e-29   1.2e-24   85.2   0.5     1    55    46   100    46   100 0.98 Ribosomal protein S14p/S29e
MreC                 PF04085.9    152 seq1352_BIOID38945   -            367     1e-47  161.2   0.3   1   1   1.1e-51   1.4e-47  160.7   0.2     1   150   122   270   122   272 0.99 rod shape-determining protein MreC
Epimerase_2          PF02350.14   346 seq1353_BIOID38945   -            390  1.4e-126  421.8   0.0   1   1  1.2e-130  1.7e-126  421.5   0.0     2   346    36   384    35   384 0.97 UDP-N-acetylglucosamine 2-epimerase
DeoC                 PF01791.4    236 seq1356_BIOID38945   -            291   2.1e-16   59.8   0.1   1   1   1.9e-20   2.6e-16   59.5   0.1     1   235    51   258    51   259 0.90 DeoC/LacD family aldolase
STAS_2               PF13466.1     80 seq1358_BIOID38945   -             97   4.9e-18   64.8   0.1   1   1   8.3e-22   5.6e-18   64.6   0.1     1    79    14    90    14    91 0.98 STAS domain
STAS                 PF01740.16   117 seq1358_BIOID38945   -             97   1.7e-05   24.0   0.0   1   1   3.2e-09   2.2e-05   23.7   0.0    53   103    42    92    32    95 0.92 STAS domain
Ribosomal_S8         PF00410.14   129 seq1359_BIOID38945   -            130   2.3e-48  163.1   0.0   1   1   1.8e-52   2.5e-48  163.0   0.0     1   128     5   129     5   130 0.97 Ribosomal protein S8
FecCD                PF01032.13   311 seq1362_BIOID38945   -            660  4.8e-145  482.0  85.7   1   2     4e-73   5.5e-69  232.2  27.5     6   310    12   324     7   325 0.94 FecCD transport family
FecCD                PF01032.13   311 seq1362_BIOID38945   -            660  4.8e-145  482.0  85.7   2   2   3.8e-80   5.2e-76  255.3  26.5     2   311   358   657   347   657 0.94 FecCD transport family
Aminotran_1_2        PF00155.16   363 seq1363_BIOID38945   -            405   6.1e-47  160.2   0.0   1   1   1.6e-50   7.2e-47  159.9   0.0    30   353    58   387    33   391 0.88 Aminotransferase class I and II
DegT_DnrJ_EryC1      PF01041.12   363 seq1363_BIOID38945   -            405   3.2e-06   26.3   0.0   1   1   1.1e-09     5e-06   25.6   0.0    47   146   101   207    96   208 0.73 DegT/DnrJ/EryC1/StrS aminotransferase family
OsmC                 PF02566.14   100 seq1364_BIOID38945   -            143   1.5e-19   69.9   0.1   1   1   1.4e-23   1.9e-19   69.5   0.0     2    99    42   139    41   140 0.89 OsmC-like protein
Caps_synth_GfcC      PF06251.6    229 seq1365_BIOID38945   -            277   2.5e-91  304.8   0.0   1   1   2.1e-95   2.9e-91  304.6   0.0     2   229    52   277    51   277 0.99 Capsule biosynthesis GfcC
UDG                  PF03167.14   152 seq1366_BIOID38945   -            168   6.4e-26   90.5   0.0   1   1   5.2e-30   7.1e-26   90.3   0.0     5   151     7   159     3   163 0.91 Uracil DNA glycosylase superfamily
PaaB                 PF06243.6     94 seq1367_BIOID38945   -             95   4.3e-35  119.6   0.0   1   1   3.4e-39   4.6e-35  119.5   0.0     3    94     6    95     4    95 0.97 Phenylacetic acid degradation B
HMGL-like            PF00682.14   237 seq1373_BIOID38945   -            337     2e-62  210.8   4.7   1   1   3.5e-66   2.4e-62  210.5   3.3     1   235    14   245    14   247 0.99 HMGL-like
DmpG_comm            PF07836.6     66 seq1373_BIOID38945   -            337   1.9e-32  110.3   0.1   1   1   5.6e-36   3.8e-32  109.3   0.0     1    65   271   335   271   336 0.97 DmpG-like communication domain
DUF1049              PF06305.6     68 seq1374_BIOID38945   -            102   1.3e-25   88.5   0.7   1   1   9.6e-30   1.3e-25   88.5   0.5     1    66    22    87    22    89 0.97 Protein of unknown function (DUF1049)
Ribosomal_L6         PF00347.18    77 seq1375_BIOID38945   -            177   4.8e-40  135.8   0.1   1   2     4e-21   5.5e-17   61.9   0.0     1    77    11    82    11    82 0.98 Ribosomal protein L6
Ribosomal_L6         PF00347.18    77 seq1375_BIOID38945   -            177   4.8e-40  135.8   0.1   2   2   2.3e-24   3.2e-20   72.3   0.0     1    76    90   164    90   165 0.98 Ribosomal protein L6
BPD_transp_2         PF02653.11   267 seq1376_BIOID38945   -            425   4.9e-58  196.0  28.1   1   1   7.1e-62   4.9e-58  196.0  19.5     3   267   112   398   110   398 0.99 Branched-chain amino acid transport system / permease component
DUF3382              PF11862.3    101 seq1376_BIOID38945   -            425   1.5e-23   82.4   6.4   1   1   2.3e-27   1.5e-23   82.4   4.4     4   101     5   103     2   103 0.98 Domain of unknown function (DUF3382)
BolA                 PF01722.13    75 seq1377_BIOID38945   -             89   1.1e-20   73.1   0.0   1   1     1e-24   1.4e-20   72.8   0.0     3    75    16    80    12    80 0.92 BolA-like protein
ATP-synt_ab          PF00006.20   215 seq1378_BIOID38945   -            460   2.5e-64  216.6   0.0   1   1   7.8e-68   3.6e-64  216.1   0.0     1   215   129   342   129   342 0.97 ATP synthase alpha/beta family, nucleotide-binding domain
ATP-synt_ab_C        PF00306.22   113 seq1378_BIOID38945   -            460   9.9e-28   96.7   0.1   1   1     4e-31   1.8e-27   95.9   0.1     2   109   356   458   355   460 0.94 ATP synthase alpha/beta chain, C terminal domain
ATP-synt_ab_N        PF02874.18    69 seq1378_BIOID38945   -            460   3.3e-22   78.3   2.5   1   1   1.5e-25     7e-22   77.3   1.7     1    68     6    72     6    73 0.97 ATP synthase alpha/beta family, beta-barrel domain
NAD_binding_1        PF00175.16   109 seq1380_BIOID38945   -            233   9.6e-21   74.2   0.0   1   1   2.3e-24   1.6e-20   73.6   0.0     1   108   108   211   108   212 0.97 Oxidoreductase NAD-binding domain
FAD_binding_6        PF00970.19    99 seq1380_BIOID38945   -            233   7.9e-09   35.4   0.0   1   1   1.8e-12   1.2e-08   34.8   0.0     1    76     5    74     5    97 0.77 Oxidoreductase FAD-binding domain
PaaA_PaaC            PF05138.7    263 seq1381_BIOID38945   -            248   6.3e-97  323.5   0.7   1   1  5.1e-101     7e-97  323.3   0.5    17   263     3   248     1   248 0.99 Phenylacetic acid catabolic protein
HTH_AraC             PF00165.18    42 seq1383_BIOID38945   -            242   4.2e-19   67.6   0.9   1   2     1e-08   6.8e-05   22.4   0.0     1    37   145   181   145   186 0.88 Bacterial regulatory helix-turn-helix proteins, AraC family
HTH_AraC             PF00165.18    42 seq1383_BIOID38945   -            242   4.2e-19   67.6   0.9   2   2   2.8e-15   1.9e-11   43.2   0.1     6    40   198   233   196   235 0.91 Bacterial regulatory helix-turn-helix proteins, AraC family
HTH_18               PF12833.2     81 seq1383_BIOID38945   -            242   3.4e-12   46.1   0.3   1   1   8.5e-16   5.8e-12   45.4   0.2     1    80   158   235   158   236 0.93 Helix-turn-helix domain
OmpA                 PF00691.15    97 seq1384_BIOID38945   -            296   4.9e-15   55.5   0.1   1   1   1.4e-18   1.9e-14   53.7   0.0     1    92   155   248   155   252 0.84 OmpA family
DAGK_cat             PF00781.19   130 seq1385_BIOID38945   -            299   1.1e-26   92.6   0.3   1   1   2.8e-30   1.9e-26   91.8   0.2     3   129     8   131     6   132 0.96 Diacylglycerol kinase catalytic domain
NAD_kinase           PF01513.16   285 seq1385_BIOID38945   -            299     8e-06   24.7   0.1   1   1   1.4e-09   9.7e-06   24.4   0.1    64   136    45   124    12   198 0.81 ATP-NAD kinase
Transketolase_N      PF00456.16   333 seq1389_BIOID38945   -            667  6.2e-169  560.9   0.0   1   1    2e-172    9e-169  560.4   0.0     2   333     3   333     2   333 1.00 Transketolase, thiamine diphosphate binding domain
Transket_pyr         PF02779.19   178 seq1389_BIOID38945   -            667   5.9e-47  159.3   0.0   1   1   2.4e-50   1.1e-46  158.4   0.0     2   176   353   523   352   525 0.97 Transketolase, pyrimidine binding domain
Transketolase_C      PF02780.15   124 seq1389_BIOID38945   -            667   1.1e-16   60.8   0.0   1   1   6.9e-20   3.1e-16   59.3   0.0     1   124   539   654   539   654 0.86 Transketolase, C-terminal domain
Epimerase            PF01370.16   236 seq1390_BIOID38945   -            660   1.8e-41  142.0   0.0   1   1     8e-45   2.7e-41  141.4   0.0     1   236   318   566   318   566 0.91 NAD dependent epimerase/dehydratase family
Formyl_trans_N       PF00551.14   181 seq1390_BIOID38945   -            660   5.5e-25   87.8   0.0   1   1   2.4e-28   8.4e-25   87.2   0.0    63   178    59   174    17   177 0.90 Formyl transferase
Formyl_trans_C       PF02911.13   100 seq1390_BIOID38945   -            660   2.3e-20   72.4   0.0   1   1   1.2e-23   4.3e-20   71.5   0.0     3    98   202   295   200   297 0.95 Formyl transferase, C-terminal domain
3Beta_HSD            PF01073.14   280 seq1390_BIOID38945   -            660   5.8e-06   25.0   0.0   1   1   2.4e-09   8.2e-06   24.5   0.0     1   157   319   474   319   504 0.79 3-beta hydroxysteroid dehydrogenase/isomerase family
2-oxoacid_dh         PF00198.18   231 seq1394_BIOID38945   -            405   1.4e-81  273.0   0.0   1   1   3.9e-85   1.8e-81  272.7   0.0     3   231   175   403   173   403 0.98 2-oxoacid dehydrogenases acyltransferase (catalytic domain)
Biotin_lipoyl        PF00364.17    74 seq1394_BIOID38945   -            405     7e-18   63.9   0.3   1   1   3.6e-21   1.6e-17   62.7   0.2     2    73     5    76     4    77 0.96 Biotin-requiring enzyme
E3_binding           PF02817.12    39 seq1394_BIOID38945   -            405     4e-15   55.0   2.3   1   1     1e-18   4.6e-15   54.8   0.1     5    39   114   148   111   148 0.96 e3 binding domain
TPR_7                PF13176.1     36 seq1397_BIOID38945   -            217   1.6e-10   39.8   5.4   1   1   5.6e-06     0.011   15.3   0.0     1    27    71    97    71   106 0.82 Tetratricopeptide repeat
ABM                  PF03992.11    78 seq1398_BIOID38945   -             96   4.4e-16   58.5   0.1   1   1   3.6e-20   4.9e-16   58.4   0.1     1    77     1    76     1    77 0.95 Antibiotic biosynthesis monooxygenase
EPSP_synthase        PF00275.15   419 seq1400_BIOID38945   -            419  8.9e-129  429.4   0.9   1   1  7.5e-133    1e-128  429.2   0.6     1   419     6   406     6   406 0.97 EPSP synthase (3-phosphoshikimate 1-carboxyvinyltransferase)
Aminotran_1_2        PF00155.16   363 seq1401_BIOID38945   -            411   1.3e-86  290.7   0.0   1   1   1.1e-90   1.5e-86  290.5   0.0     2   362    41   406    40   407 0.98 Aminotransferase class I and II
MreD                 PF04093.7    160 seq1402_BIOID38945   -            162   1.2e-46  158.3  22.1   1   1     1e-50   1.4e-46  158.1  15.3     2   160     5   155     4   155 0.99 rod shape-determining protein MreD
SIS                  PF01380.17   131 seq1403_BIOID38945   -            298   5.5e-09   35.6   0.0   1   1     8e-13   5.5e-09   35.6   0.0    50   128   128   208   114   211 0.95 SIS domain
SIS_2                PF13580.1    138 seq1403_BIOID38945   -            298   2.5e-07   30.3   1.2   1   1   8.6e-11   5.9e-07   29.1   0.1    20   136    47   164    39   166 0.85 SIS domain
Aminotran_1_2        PF00155.16   363 seq1404_BIOID38945   -            321   1.7e-53  181.8   0.0   1   1   5.4e-57   1.8e-53  181.6   0.0    44   363     2   318     1   318 0.96 Aminotransferase class I and II
Cys_Met_Meta_PP      PF01053.15   386 seq1404_BIOID38945   -            321   4.2e-08   31.7   0.0   1   1   2.1e-11   7.3e-08   30.9   0.0    75   180    31   140    12   147 0.85 Cys/Met metabolism PLP-dependent enzyme
DegT_DnrJ_EryC1      PF01041.12   363 seq1404_BIOID38945   -            321   2.7e-06   26.5   0.1   1   1   1.9e-09   6.5e-06   25.3   0.0    46   146    32   137    22   140 0.88 DegT/DnrJ/EryC1/StrS aminotransferase family
Aminotran_5          PF00266.14   371 seq1404_BIOID38945   -            321     4e-05   22.4   0.0   1   1   1.9e-08   6.6e-05   21.6   0.0    59   164    24   123     3   144 0.79 Aminotransferase class-V
UDPG_MGDP_dh_N       PF03721.9    185 seq1405_BIOID38945   -            420   2.5e-61  206.1   0.2   1   1   7.1e-63   2.4e-59  199.7   0.0     2   183     5   189     4   191 0.96 UDP-glucose/GDP-mannose dehydrogenase family, NAD binding domain
UDPG_MGDP_dh         PF00984.14    96 seq1405_BIOID38945   -            420     4e-30  103.7   0.0   1   1   2.3e-33     8e-30  102.7   0.0     2    93   206   292   205   296 0.88 UDP-glucose/GDP-mannose dehydrogenase family, central domain
UDPG_MGDP_dh_C       PF03720.10   106 seq1405_BIOID38945   -            420   7.5e-19   67.7   0.0   1   1   5.7e-22   1.9e-18   66.4   0.0     1   104   324   419   324   420 0.91 UDP-glucose/GDP-mannose dehydrogenase family, UDP binding domain
NAD_binding_2        PF03446.10   162 seq1405_BIOID38945   -            420     7e-07   29.1   0.1   1   1   2.1e-09   7.1e-06   25.8   0.0     2   110     4   136     3   141 0.76 NAD binding domain of 6-phosphogluconate dehydrogenase
Ribosomal_L18p       PF00861.17   119 seq1406_BIOID38945   -            117   1.1e-37  128.6   4.6   1   1   9.2e-42   1.3e-37  128.5   3.2     2   119     2   117     1   117 0.95 Ribosomal L18p/L5e family
DUF940               PF06082.6    658 seq1407_BIOID38945   -            698  2.1e-258  859.1  13.7   1   1  1.8e-262  2.4e-258  858.9   9.5     1   658    29   693    29   693 0.97 Bacterial putative lipoprotein (DUF940)
OmpW                 PF03922.9    192 seq1408_BIOID38945   -            212   2.2e-73  245.8   0.1   1   1   5.7e-77   2.6e-73  245.6   0.1     1   192    23   212    23   212 0.99 OmpW family
OMP_b-brl            PF13505.1    176 seq1408_BIOID38945   -            212   3.3e-15   56.3   6.5   1   1   9.1e-19   4.1e-15   56.0   4.5     1   176     7   212     7   212 0.76 Outer membrane protein beta-barrel domain
OprF                 PF05736.6    184 seq1408_BIOID38945   -            212   5.5e-05   22.6   0.2   1   1   3.6e-08   0.00016   21.1   0.1    47   120    54   129     5   145 0.84 OprF membrane domain
Methyltransf_23      PF13489.1    162 seq1409_BIOID38945   -            252   2.1e-18   66.3   0.0   1   1   2.2e-21   3.4e-18   65.7   0.0     3   159    14   176    10   178 0.82 Methyltransferase domain
Methyltransf_31      PF13847.1    152 seq1409_BIOID38945   -            252   3.2e-16   59.1   0.0   1   1   2.6e-19     4e-16   58.8   0.0     6   117    34   145    29   201 0.83 Methyltransferase domain
Methyltransf_18      PF12847.2    112 seq1409_BIOID38945   -            252   2.3e-15   57.0   0.0   1   1   1.3e-17     2e-14   54.0   0.0     5   111    35   130    32   131 0.91 Methyltransferase domain
Methyltransf_11      PF08241.7     95 seq1409_BIOID38945   -            252   3.4e-15   56.1   0.0   1   1   2.2e-17   3.3e-14   53.0   0.0     2    94    37   127    36   128 0.95 Methyltransferase domain
Methyltransf_12      PF08242.7     99 seq1409_BIOID38945   -            252   4.6e-11   42.9   0.0   1   1   5.1e-14   7.8e-11   42.2   0.0     2    99    37   126    36   126 0.92 Methyltransferase domain
Methyltransf_25      PF13649.1    101 seq1409_BIOID38945   -            252   1.3e-10   41.4   0.0   1   1   3.2e-13   4.8e-10   39.5   0.0     1   101    35   124    35   124 0.89 Methyltransferase domain
MTS                  PF05175.9    170 seq1409_BIOID38945   -            252   1.7e-05   24.1   0.0   1   1   1.7e-08   2.6e-05   23.5   0.0    11   106    12   101    11   135 0.82 Methyltransferase small domain
GGDEF                PF00990.16   161 seq1410_BIOID38945   -           1105   2.3e-45  153.9   0.2   1   1   2.9e-48   4.9e-45  152.8   0.2     1   160   682   838   682   839 0.97 GGDEF domain
MASE1                PF05231.9    299 seq1410_BIOID38945   -           1105   1.6e-33  115.9  42.3   1   1   9.1e-37   1.6e-33  115.9  29.3     2   298    19   294    18   295 0.88 MASE1
PAS_9                PF13426.1    104 seq1410_BIOID38945   -           1105   1.8e-29  102.0   0.0   1   2   1.3e-15   2.2e-12   47.1   0.0     3   104   314   416   312   416 0.96 PAS domain
PAS_9                PF13426.1    104 seq1410_BIOID38945   -           1105   1.8e-29  102.0   0.0   2   2   3.7e-12   6.4e-09   36.0   0.0     2   104   566   670   565   670 0.92 PAS domain
PAS_3                PF08447.6     91 seq1410_BIOID38945   -           1105   5.4e-26   90.4   0.0   1   2   9.6e-13   1.6e-09   37.5   0.0     4    89   327   409   324   411 0.93 PAS fold
PAS_3                PF08447.6     91 seq1410_BIOID38945   -           1105   5.4e-26   90.4   0.0   2   2   1.3e-13   2.3e-10   40.3   0.0     2    91   452   537   451   537 0.96 PAS fold
PAS_4                PF08448.5    110 seq1410_BIOID38945   -           1105   5.8e-24   84.1   0.0   1   2   4.4e-10   7.5e-07   29.0   0.0     7   110   314   419   309   419 0.90 PAS fold
PAS_4                PF08448.5    110 seq1410_BIOID38945   -           1105   5.8e-24   84.1   0.0   2   2   1.1e-13     2e-10   40.5   0.0     1   109   561   672   561   673 0.94 PAS fold
PAS                  PF00989.19   113 seq1410_BIOID38945   -           1105   1.9e-23   82.2   0.1   1   2   1.2e-12   2.1e-09   37.0   0.0     2   113   303   414   302   414 0.92 PAS fold
PAS                  PF00989.19   113 seq1410_BIOID38945   -           1105   1.9e-23   82.2   0.1   2   2   5.8e-11   9.9e-08   31.6   0.0     7   113   561   668   555   668 0.94 PAS fold
EAL                  PF00563.15   236 seq1410_BIOID38945   -           1105   1.4e-18   67.1   0.2   1   1   2.3e-21   3.9e-18   65.6   0.1    37   234   896  1088   891  1090 0.93 EAL domain
PAS_8                PF13188.1     64 seq1410_BIOID38945   -           1105   1.7e-11   43.4   0.0   1   2   1.2e-06    0.0021   17.7   0.0     2    51   303   358   302   371 0.72 PAS domain
PAS_8                PF13188.1     64 seq1410_BIOID38945   -           1105   1.7e-11   43.4   0.0   2   2   1.6e-07   0.00027   20.5   0.0     1    52   555   607   555   619 0.80 PAS domain
YbjQ_1               PF01906.12   105 seq1413_BIOID38945   -            107   1.2e-40  138.0   0.5   1   1   9.3e-45   1.3e-40  137.9   0.4     1   104     1   104     1   105 0.99 Putative heavy-metal-binding
DUF59                PF01883.14    72 seq1416_BIOID38945   -            172   6.9e-15   54.6   0.0   1   1   1.1e-18   1.5e-14   53.5   0.0     2    62    20    81    19    92 0.93 Domain of unknown function DUF59
Maf                  PF02545.9    195 seq1419_BIOID38945   -            197   3.2e-71  238.4   0.0   1   1   2.7e-75   3.6e-71  238.1   0.0     2   194     3   191     2   192 0.98 Maf-like protein
Ribosomal_S5         PF00333.15    67 seq1421_BIOID38945   -            167   6.6e-32  108.9   1.8   1   1   1.8e-35   1.3e-31  108.0   1.3     1    66    10    75    10    76 0.98 Ribosomal protein S5, N-terminal domain
Ribosomal_S5_C       PF03719.10    74 seq1421_BIOID38945   -            167     5e-32  108.8   1.4   1   1   1.3e-35   8.7e-32  108.1   0.9     1    74    85   158    85   158 0.98 Ribosomal protein S5, C-terminal domain
TPR_8                PF13181.1     34 seq1425_BIOID38945   -            171   4.5e-06   25.9   0.1   1   1   4.1e-06     0.028   14.0   0.0     7    29     2    24     1    28 0.91 Tetratricopeptide repeat
SpoU_methylase       PF00588.14   142 seq1426_BIOID38945   -            228   3.5e-33  114.3   0.0   1   1   3.6e-37   4.9e-33  113.8   0.0     2   142     3   153     2   153 0.87 SpoU rRNA Methylase family
HD_3                 PF13023.1    165 seq1428_BIOID38945   -            199   5.7e-18   65.0   0.6   1   1   1.5e-21     7e-18   64.8   0.4     2   145    11   160    10   181 0.83 HD domain
HD_2                 PF12917.2    214 seq1428_BIOID38945   -            199   1.1e-15   57.9   0.1   1   1   2.7e-19   1.2e-15   57.7   0.1     5   188     5   185     1   197 0.89 HD containing hydrolase-like enzyme
HD                   PF01966.17   122 seq1428_BIOID38945   -            199   8.9e-08   32.0   0.2   1   1   2.5e-11   1.1e-07   31.7   0.2     2   119    31   139    30   178 0.83 HD domain
Amidase_2            PF01510.20   132 seq1429_BIOID38945   -            276   1.2e-26   93.1   0.0   1   1   1.5e-30   2.1e-26   92.4   0.0     6   131    41   179    35   180 0.92 N-acetylmuramoyl-L-alanine amidase
IMS                  PF00817.15   148 seq1431_BIOID38945   -            351     9e-48  161.7   0.0   1   1   3.2e-51   1.4e-47  161.0   0.0     1   148     7   154     7   154 0.98 impB/mucB/samB family
IMS_C                PF11799.3    137 seq1431_BIOID38945   -            351   1.6e-09   38.1   0.1   1   1   5.8e-13   2.6e-09   37.4   0.0     3    99   211   309   209   327 0.85 impB/mucB/samB family C-terminal
IMS_HHH              PF11798.3     32 seq1431_BIOID38945   -            351   2.2e-08   33.5   0.0   1   1   1.2e-11   5.6e-08   32.2   0.0     1    32   166   197   166   197 0.96 IMS family HHH motif
Fer2                 PF00111.22    78 seq1433_BIOID38945   -            426   1.3e-17   63.1   0.6   1   1   5.4e-21   2.5e-17   62.2   0.4     2    77   337   411   336   412 0.91 2Fe-2S iron-sulfur cluster binding domain
FAD_binding_6        PF00970.19    99 seq1433_BIOID38945   -            426   2.9e-16   59.3   0.0   1   1   1.1e-19   4.8e-16   58.5   0.0     2    99    77   175    76   175 0.91 Oxidoreductase FAD-binding domain
NAD_binding_1        PF00175.16   109 seq1433_BIOID38945   -            426   7.1e-16   58.6   0.0   1   1   2.7e-19   1.2e-15   57.8   0.0     2   108   188   296   187   297 0.92 Oxidoreductase NAD-binding domain
ABC_tran             PF00005.22   118 seq1437_BIOID38945   -            255   7.2e-24   84.3   0.0   1   1   2.9e-27   1.3e-23   83.4   0.0     1   117    45   181    45   182 0.96 ABC transporter
BCA_ABC_TP_C         PF12399.3     23 seq1437_BIOID38945   -            255   4.9e-11   41.9   0.1   1   1   2.5e-14   1.1e-10   40.7   0.1     3    23   233   253   231   253 0.96 Branched-chain amino acid ATP-binding cassette transporter
NLPC_P60             PF00877.14   105 seq1438_BIOID38945   -            271   1.2e-33  114.8   0.0   1   1   4.7e-37   3.2e-33  113.5   0.0     1   105   153   263   153   263 0.98 NlpC/P60 family
DUF1271              PF06902.6     64 seq1439_BIOID38945   -             76   5.8e-29   99.5   0.0   1   1   4.8e-33   6.6e-29   99.4   0.0     1    64    13    76    13    76 0.98 Protein of unknown function (DUF1271)
MFS_1                PF07690.11   354 seq1440_BIOID38945   -            418   5.6e-39  133.7  71.2   1   1   1.5e-40   9.9e-37  126.3  31.4     2   296    36   316    35   318 0.88 Major Facilitator Superfamily
Sugar_tr             PF00083.19   451 seq1440_BIOID38945   -            418   1.8e-16   59.6  13.0   1   1   2.6e-20   1.8e-16   59.6   9.0    43   202    59   215    10   225 0.85 Sugar (and other) transporter
PTS_EIIC             PF02378.13   321 seq1441_BIOID38945   -            474   1.6e-39  135.5  28.9   1   1   2.4e-43   1.6e-39  135.5  20.0     2   321   119   401   118   401 0.88 Phosphotransferase system, EIIC
PTS_EIIB             PF00367.15    35 seq1441_BIOID38945   -            474   1.8e-12   46.1   0.3   1   1     5e-16   3.4e-12   45.2   0.2     4    35    13    44    11    44 0.96 phosphotransferase system, EIIB
tRNA-synt_1e         PF01406.14   301 seq1443_BIOID38945   -            461    1e-143  477.8   0.1   1   1  4.7e-147  1.3e-143  477.5   0.1     2   300    15   313    14   314 0.99 tRNA synthetases class I (C) catalytic domain
DALR_2               PF09190.6     63 seq1443_BIOID38945   -            461     2e-26   91.9   1.7   1   1   7.1e-30     2e-26   91.9   1.2     1    63   341   402   341   402 0.99 DALR domain
tRNA-synt_1g         PF09334.6    391 seq1443_BIOID38945   -            461   2.1e-16   59.4   1.7   1   2   3.9e-10   1.1e-06   27.5   0.1    13   112    35   133    29   147 0.82 tRNA synthetases class I (M)
tRNA-synt_1g         PF09334.6    391 seq1443_BIOID38945   -            461   2.1e-16   59.4   1.7   2   2   2.8e-11   7.7e-08   31.2   0.1   311   373   250   311   231   317 0.85 tRNA synthetases class I (M)
tRNA-synt_1f         PF01921.13   360 seq1443_BIOID38945   -            461   1.7e-07   30.1   0.0   1   1   2.1e-08   5.7e-05   21.8   0.0   276   317   261   301   217   329 0.85 tRNA synthetases class I (K)
tRNA-synt_1          PF00133.17   601 seq1443_BIOID38945   -            461   1.2e-06   26.7   0.2   1   1   3.7e-09     1e-05   23.6   0.0   515   596   221   300   206   305 0.81 tRNA synthetases class I (I, L, M and V)
Ribosomal_L30        PF00327.15    52 seq1445_BIOID38945   -             59     2e-20   71.9   0.2   1   1   1.6e-24   2.2e-20   71.8   0.1     1    51     4    54     4    55 0.95 Ribosomal protein L30p/L7e
RNase_E_G            PF10150.4    271 seq1447_BIOID38945   -            489  3.6e-113  377.1   2.0   1   1  6.1e-117  4.2e-113  376.9   0.8     1   271   124   394   124   394 0.99 Ribonuclease E/G family
S1                   PF00575.18    74 seq1447_BIOID38945   -            489   4.1e-17   61.9   0.3   1   1   3.8e-20   2.6e-16   59.3   0.0     3    73    37   121    35   122 0.97 S1 RNA binding domain
ATP-synt_DE_N        PF02823.11    80 seq1448_BIOID38945   -            139   1.9e-30  104.2   0.1   1   1   4.2e-34   2.9e-30  103.7   0.1     2    80     6    84     5    84 0.99 ATP synthase, Delta/Epsilon chain, beta-sandwich domain
ATP-synt_DE          PF00401.15    48 seq1448_BIOID38945   -            139   1.4e-16   59.9   5.1   1   1   3.3e-20   2.3e-16   59.2   3.5     1    47    88   134    88   135 0.97 ATP synthase, Delta/Epsilon chain, long alpha-helix domain
Acetyltransf_1       PF00583.19    83 seq1450_BIOID38945   -             90   1.6e-06   27.9   0.0   1   1   1.3e-10   1.8e-06   27.7   0.0     3    62    15    69     6    79 0.82 Acetyltransferase (GNAT) family
Methyltransf_10      PF05971.7    299 seq1451_BIOID38945   -            335  6.4e-154  511.3   0.0   1   1  1.1e-157  7.6e-154  511.0   0.0     2   299    30   323    29   323 0.99 Protein of unknown function (DUF890)
Ribosomal_L18e       PF00828.14   129 seq1452_BIOID38945   -            144     3e-23   82.4   2.5   1   1     3e-27   4.1e-23   82.0   1.7     3   127    27   143    26   144 0.88 Ribosomal protein L18e/L15
OMPdecase            PF00215.19   226 seq1453_BIOID38945   -            265   2.2e-54  184.1   0.0   1   1   1.9e-58   2.6e-54  183.8   0.0     1   226    35   257    35   257 0.96 Orotidine 5'-phosphate decarboxylase / HUMPS family
Epimerase            PF01370.16   236 seq1458_BIOID38945   -            355   4.5e-79  265.0   0.0   1   1   2.5e-82   5.6e-79  264.7   0.0     1   236     4   252     4   252 0.97 NAD dependent epimerase/dehydratase family
RmlD_sub_bind        PF04321.12   287 seq1458_BIOID38945   -            355   2.4e-17   62.6   0.0   1   1   1.5e-20   3.4e-17   62.1   0.0     2   254     3   296     1   333 0.79 RmlD substrate binding domain
Polysacc_synt_2      PF02719.10   294 seq1458_BIOID38945   -            355     2e-16   59.6   0.0   1   1   1.3e-19   2.9e-16   59.0   0.0     1   117     4   114     4   135 0.93 Polysaccharide biosynthesis protein
3Beta_HSD            PF01073.14   280 seq1458_BIOID38945   -            355   9.7e-16   57.1   0.0   1   1   6.7e-19   1.5e-15   56.5   0.0     1   229     5   240     5   250 0.82 3-beta hydroxysteroid dehydrogenase/isomerase family
NAD_binding_4        PF07993.7    249 seq1458_BIOID38945   -            355   2.5e-15   55.9   0.1   1   1   2.5e-14   5.6e-11   41.7   0.0    87   199    74   191    56   250 0.83 Male sterility protein
adh_short            PF00106.20   167 seq1458_BIOID38945   -            355   4.3e-08   33.1   0.4   1   1   3.1e-10     7e-07   29.1   0.1     3    96     4    91     2   126 0.79 short chain dehydrogenase
HTH_Tnp_IS1          PF12759.2     50 seq1460_BIOID38945   -             91   1.5e-32  110.6   0.1   1   1   3.4e-36   2.3e-32  110.1   0.1     1    50    39    88    39    88 0.99 InsA C-terminal domain
Zn_Tnp_IS1           PF03811.8     36 seq1460_BIOID38945   -             91   2.1e-21   74.9   4.5   1   1   3.1e-25   2.1e-21   74.9   3.1     1    36     1    36     1    36 0.99 InsA N-terminal domain
AMP-binding          PF00501.23   418 seq1461_BIOID38945   -            719   2.2e-73  246.9   0.0   1   1   4.9e-77   3.4e-73  246.2   0.0     1   409   233   635   233   642 0.91 AMP-binding enzyme
Acyltransferase      PF01553.16   132 seq1461_BIOID38945   -            719   3.5e-19   68.4   0.0   1   1   1.1e-22   7.3e-19   67.4   0.0     1   131    15   137    15   138 0.96 Acyltransferase
DUF2629              PF10945.3     44 seq1462_BIOID38945   -             62   3.3e-27   93.4   1.3   1   1     3e-31   4.2e-27   93.1   0.9     2    44    18    60    17    60 0.98 Protein of unknown function (DUF2629)
ATP-grasp_2          PF08442.5    202 seq1463_BIOID38945   -            388   1.4e-82  275.8   0.0   1   1   5.7e-86   1.9e-82  275.4   0.0     1   202     2   203     2   203 1.00 ATP-grasp domain
Ligase_CoA           PF00549.14   153 seq1463_BIOID38945   -            388     1e-24   86.7   3.4   1   1   5.1e-28   1.8e-24   86.0   2.4     1   153   262   382   262   382 0.98 CoA-ligase
ATP-grasp_5          PF13549.1    222 seq1463_BIOID38945   -            388   1.5e-13   50.3   0.1   1   1   1.2e-16     4e-13   48.9   0.1    10   219     3   215     1   217 0.83 ATP-grasp domain
ATP-grasp_4          PF13535.1    184 seq1463_BIOID38945   -            388   7.1e-08   32.2   0.1   1   1   5.1e-11   1.7e-07   31.0   0.0     7   110     7   126     4   200 0.77 ATP-grasp domain
Leader_Thr           PF08254.6     22 seq1465_BIOID38945   -             21   1.1e-09   37.3  14.8   1   1   8.3e-14   1.1e-09   37.2  10.3     1    22     1    21     1    21 0.99 Threonine leader peptide
Homoserine_dh        PF00742.14   179 seq1468_BIOID38945   -            820   8.5e-52  175.2   0.0   1   1   8.3e-55   2.3e-51  173.9   0.0     1   179   614   811   614   811 0.98 Homoserine dehydrogenase
AA_kinase            PF00696.23   241 seq1468_BIOID38945   -            820   7.3e-45  153.2   0.5   1   1   4.4e-47   1.2e-43  149.3   0.1     3   241     2   284     1   284 0.81 Amino acid kinase family
NAD_binding_3        PF03447.11   117 seq1468_BIOID38945   -            820   3.5e-31  107.8   0.0   1   1   3.9e-34   1.1e-30  106.3   0.0     1   116   472   605   472   606 0.97 Homoserine dehydrogenase, NAD binding domain
ACT_7                PF13840.1     65 seq1468_BIOID38945   -            820   2.2e-20   71.7   1.5   1   2   1.3e-11   3.5e-08   32.7   0.0     5    63   314   374   312   376 0.91 Family description
ACT_7                PF13840.1     65 seq1468_BIOID38945   -            820   2.2e-20   71.7   1.5   2   2   4.9e-13   1.3e-09   37.2   0.3     3    62   393   454   391   457 0.93 Family description
ACT                  PF01842.20    66 seq1468_BIOID38945   -            820   4.2e-17   61.1   0.3   1   2   4.9e-10   1.4e-06   27.5   0.0     6    63   324   376   320   379 0.86 ACT domain
ACT                  PF01842.20    66 seq1468_BIOID38945   -            820   4.2e-17   61.1   0.3   2   2     8e-11   2.2e-07   30.1   0.4     2    53   401   447   400   457 0.79 ACT domain
YhjQ                 PF06564.7    244 seq1469_BIOID38945   -            250  1.1e-126  421.0   4.8   1   1  3.9e-130  1.3e-126  420.7   3.4     1   241     1   241     1   244 0.99 YhjQ protein
AAA_31               PF13614.1    157 seq1469_BIOID38945   -            250     4e-08   33.2   0.0   1   1   5.5e-11   1.9e-07   31.0   0.0     2   149     3   148     2   152 0.74 AAA domain
CbiA                 PF01656.18   195 seq1469_BIOID38945   -            250   1.9e-07   30.5   0.0   1   1   7.2e-11   2.5e-07   30.2   0.0     5   161     8   176     4   207 0.66 CobQ/CobB/MinD/ParA nucleotide binding domain
ArsA_ATPase          PF02374.10   305 seq1469_BIOID38945   -            250   6.3e-06   25.3   0.0   1   1   3.3e-09   1.1e-05   24.5   0.0     9    54    10    55     2    61 0.93 Anion-transporting ATPase
SecY                 PF00344.15   342 seq1470_BIOID38945   -            443  3.3e-121  404.2  21.3   1   1  3.3e-125  4.5e-121  403.8  14.7     1   341    76   417    76   418 0.96 SecY translocase
DUF2622              PF11080.3     96 seq1471_BIOID38945   -             98   2.5e-05   23.9   0.0   1   1   2.3e-09   3.2e-05   23.5   0.0     7    93     8    94     3    96 0.89 Protein of unknown function (DUF2622)
ABC_tran             PF00005.22   118 seq1473_BIOID38945   -            237   1.2e-20   73.8   0.0   1   1   3.1e-24   2.1e-20   73.1   0.0     1   116    45   164    45   166 0.90 ABC transporter
Polysacc_deac_1      PF01522.16   124 seq1475_BIOID38945   -            296   2.5e-14   52.8   0.0   1   1   4.5e-18   6.1e-14   51.6   0.0    16   123    15   169     6   170 0.93 Polysaccharide deacetylase
Sod_Fe_C             PF02777.13   106 seq1476_BIOID38945   -            193   1.9e-45  152.9   1.9   1   1   1.5e-48     1e-44  150.5   0.1     1   105    87   190    87   191 0.98 Iron/manganese superoxide dismutases, C-terminal domain
Sod_Fe_N             PF00081.17    82 seq1476_BIOID38945   -            193     3e-35  120.2   0.6   1   1   7.4e-39   5.1e-35  119.5   0.4     1    82     2    82     2    82 0.98 Iron/manganese superoxide dismutases, alpha-hairpin domain
Hexapep              PF00132.19    36 seq1477_BIOID38945   -            456   3.8e-30  101.9  14.0   1   3   1.3e-09   4.3e-06   25.8   2.5     4    36   268   300   266   300 0.94 Bacterial transferase hexapeptide (six repeats)
Hexapep              PF00132.19    36 seq1477_BIOID38945   -            456   3.8e-30  101.9  14.0   2   3   4.3e-08   0.00015   21.0   0.1     2    32   353   382   352   384 0.94 Bacterial transferase hexapeptide (six repeats)
Hexapep              PF00132.19    36 seq1477_BIOID38945   -            456   3.8e-30  101.9  14.0   3   3   2.8e-12   9.7e-09   34.2   0.2     2    36   395   429   394   429 0.96 Bacterial transferase hexapeptide (six repeats)
NTP_transf_3         PF12804.2    179 seq1477_BIOID38945   -            456   3.4e-20   72.8   0.6   1   1   2.2e-23   7.6e-20   71.7   0.4     1   112     8   122     8   252 0.91 MobA-like NTP transferase domain
NTP_transferase      PF00483.18   248 seq1477_BIOID38945   -            456   1.2e-13   50.8   0.0   1   1   5.2e-17   1.8e-13   50.2   0.0     3   220     9   214     7   220 0.85 Nucleotidyl transferase
IspD                 PF01128.14   221 seq1477_BIOID38945   -            456   1.4e-06   27.8   0.1   1   1   8.5e-10   2.9e-06   26.8   0.0     1    45     6    50     6    78 0.83 Uncharacterized protein family UPF0007
Acetyltransf_10      PF13673.1    117 seq1478_BIOID38945   -            125   1.8e-16   60.1   0.0   1   1   4.7e-20   2.2e-16   59.9   0.0    17   117     5    99     1    99 0.91 Acetyltransferase (GNAT) domain
Acetyltransf_7       PF13508.1     79 seq1478_BIOID38945   -            125   1.8e-07   31.0   0.0   1   1   9.1e-11   4.1e-07   29.9   0.0     3    78    31   100    29   101 0.87 Acetyltransferase (GNAT) domain
Acetyltransf_1       PF00583.19    83 seq1478_BIOID38945   -            125   2.5e-06   27.3   0.0   1   1   1.6e-09   7.4e-06   25.8   0.0    22    83    43   100     8   100 0.68 Acetyltransferase (GNAT) family
Cupin_6              PF12852.2    186 seq1481_BIOID38945   -            284   1.9e-26   92.7   0.5   1   1   1.2e-29   5.6e-26   91.1   0.4     1   186     2   162     2   162 0.93 Cupin
HTH_18               PF12833.2     81 seq1481_BIOID38945   -            284     5e-21   74.4   0.3   1   1   7.6e-24   3.5e-20   71.7   0.1     1    81   199   278   199   278 0.97 Helix-turn-helix domain
HTH_AraC             PF00165.18    42 seq1481_BIOID38945   -            284   2.3e-15   55.7   0.0   1   2   1.1e-08   4.9e-05   22.9   0.0     7    41   192   226   188   227 0.94 Bacterial regulatory helix-turn-helix proteins, AraC family
HTH_AraC             PF00165.18    42 seq1481_BIOID38945   -            284   2.3e-15   55.7   0.0   2   2   4.1e-11   1.9e-07   30.5   0.0    11    41   245   276   238   277 0.91 Bacterial regulatory helix-turn-helix proteins, AraC family
DUF2566              PF10753.4     55 seq1482_BIOID38945   -             57   1.8e-28   98.0   9.3   1   1   1.4e-32     2e-28   97.9   6.5     1    55     3    57     3    57 0.98 Protein of unknown function (DUF2566)
SUI1                 PF01253.17    83 seq1484_BIOID38945   -            108   1.6e-22   78.9   1.9   1   1   1.4e-26   1.9e-22   78.7   1.3     2    82    28   104    27   105 0.95 Translation initiation factor SUI1
ECH                  PF00378.15   245 seq1485_BIOID38945   -            255   8.2e-73  244.4   2.8   1   1   7.4e-77     1e-72  244.1   1.9     4   245     8   247     6   247 0.99 Enoyl-CoA hydratase/isomerase family
DUF2058              PF09831.4    177 seq1487_BIOID38945   -            218   1.2e-63  214.0   9.4   1   1     1e-67   1.4e-63  213.8   6.5     1   177    44   218    44   218 0.99 Uncharacterized protein conserved in bacteria (DUF2058)
Acid_phosphat_B      PF03767.9    230 seq1489_BIOID38945   -            237   3.8e-50  170.2   0.0   1   1   3.2e-54   4.3e-50  170.0   0.0     2   229    11   220    10   221 0.96 HAD superfamily, subfamily IIIB (Acid phosphatase)
Beta-lactamase       PF00144.19   330 seq1490_BIOID38945   -            232   7.9e-30  103.8   0.0   1   1   7.1e-34   9.8e-30  103.5   0.0     2   148    44   207    43   213 0.91 Beta-lactamase
Glyco_tranf_2_3      PF13641.1    230 seq1491_BIOID38945   -            872   1.7e-32  113.0   0.0   1   1   1.3e-35   2.5e-32  112.4   0.0     1   230   273   500   273   500 0.87 Glycosyltransferase like family 2
Glycos_transf_2      PF00535.21   169 seq1491_BIOID38945   -            872   3.9e-30  104.6   0.0   1   1   3.2e-33   6.2e-30  103.9   0.0     1   169   276   447   276   447 0.98 Glycosyl transferase family 2
Glyco_trans_2_3      PF13632.1    192 seq1491_BIOID38945   -            872   4.7e-19   68.7   1.1   1   1   2.4e-22   4.7e-19   68.7   0.7     2   187   356   555   355   570 0.70 Glycosyl transferase family group 2
Cellulose_synt       PF03552.9    722 seq1491_BIOID38945   -            872   1.1e-16   60.3   6.6   1   1   3.3e-16   6.5e-13   47.7   1.8   414   651   445   662   434   684 0.76 Cellulose synthase
PilZ                 PF07238.9    102 seq1491_BIOID38945   -            872   4.9e-15   55.2   0.1   1   1   4.6e-18     9e-15   54.4   0.0     1   101   694   790   694   791 0.95 PilZ domain
Glyco_transf_21      PF13506.1    174 seq1491_BIOID38945   -            872   1.2e-13   50.6   0.0   1   1   1.1e-16   2.1e-13   49.8   0.0    12   174   334   499   325   499 0.87 Glycosyl transferase family 21
Glyco_tranf_2_2      PF10111.4    281 seq1491_BIOID38945   -            872   2.5e-06   26.6   0.0   1   1   1.9e-09   3.7e-06   26.1   0.0    32   185   303   448   277   474 0.84 Glycosyltransferase like family 2
DUF3521              PF12035.3     35 seq1492_BIOID38945   -             38   2.8e-15   55.7   0.7   1   1   2.3e-19   3.1e-15   55.5   0.5     1    35     1    33     1    33 0.98 Protein of unknown function (DUF3521)
NTP_transferase      PF00483.18   248 seq1493_BIOID38945   -            293   1.2e-72  244.0   0.0   1   1   2.1e-76   1.4e-72  243.8   0.0     1   246     2   238     2   240 0.98 Nucleotidyl transferase
NTP_transf_3         PF12804.2    179 seq1493_BIOID38945   -            293   1.1e-08   35.3   0.0   1   1     2e-12   1.4e-08   35.0   0.0     1   120     3   133     3   188 0.83 MobA-like NTP transferase domain
UPF0027              PF01139.12   420 seq1494_BIOID38945   -             88   3.7e-12   45.8   0.0   1   1     3e-16   4.1e-12   45.7   0.0     6    60    18    72    13    74 0.91 Uncharacterized protein family UPF0027
DUF3971              PF13116.1    289 seq1496_BIOID38945   -           1266   3.8e-94  315.2   2.8   1   1   6.1e-97   4.2e-93  311.7   1.5     2   288   505   788   504   829 0.98 Protein of unknown function
AsmA_2               PF13502.1    220 seq1496_BIOID38945   -           1266   3.2e-61  206.3  12.0   1   1   3.9e-62   2.7e-58  196.8   0.4     1   220  1009  1252  1009  1252 0.95 AsmA-like C-terminal region
CoA_binding          PF02629.14    96 seq1497_BIOID38945   -            289   1.7e-30  105.2   0.7   1   1   4.9e-34   1.7e-30  105.2   0.5     1    96     6    99     6    99 0.99 CoA binding domain
Ligase_CoA           PF00549.14   153 seq1497_BIOID38945   -            289   2.4e-20   72.5   0.6   1   1   1.2e-23     4e-20   71.8   0.4     1   152   151   271   151   272 0.96 CoA-ligase
Succ_CoA_lig         PF13607.1    138 seq1497_BIOID38945   -            289   8.7e-12   44.7   0.0   1   1   4.4e-15   1.5e-11   43.9   0.0     1   138   145   284   145   287 0.83 Succinyl-CoA ligase like flavodoxin domain
RF-1                 PF00472.15   114 seq1501_BIOID38945   -            185   8.9e-24   83.3   2.6   1   1   9.1e-28   1.2e-23   82.9   1.8     9   104    84   178    78   181 0.86 RF-1 domain
PMT                  PF02366.13   245 seq1504_BIOID38945   -            550   1.6e-54  184.7  21.7   1   1   2.4e-58   1.6e-54  184.7  15.0     3   245     5   237     3   237 0.98 Dolichyl-phosphate-mannose-protein mannosyltransferase
PMT_2                PF13231.1    159 seq1504_BIOID38945   -            550   6.8e-12   45.4  22.0   1   1     1e-15   6.8e-12   45.4  15.3     2   159    61   222    60   222 0.80 Dolichyl-phosphate-mannose-protein mannosyltransferase
SBP_bac_8            PF13416.1    281 seq1505_BIOID38945   -            438   1.7e-45  155.7  14.1   1   1     3e-49   2.1e-45  155.5   9.8     2   278    44   368    43   371 0.79 Bacterial extracellular solute-binding protein
SBP_bac_1            PF01547.20   314 seq1505_BIOID38945   -            438   4.7e-39  134.8  13.1   1   1   9.1e-43   6.2e-39  134.4   9.1    10   313    41   337    34   338 0.87 Bacterial extracellular solute-binding protein
Voltage_CLC          PF00654.15   355 seq1508_BIOID38945   -            473   1.9e-90  303.3  36.0   1   1   1.5e-92   2.1e-88  296.6  20.9     2   354    89   437    88   438 0.94 Voltage gated chloride channel
DUF3521              PF12035.3     35 seq1510_BIOID38945   -             80   5.5e-14   51.5  16.8   1   1     4e-15   5.4e-11   42.0   0.2     1    35    37    64    37    64 0.90 Protein of unknown function (DUF3521)
PsiE                 PF06146.7     69 seq1511_BIOID38945   -            136   1.8e-16   59.9   5.7   1   1   1.3e-20   1.8e-16   59.9   3.9     5    69    62   123    58   123 0.95 Phosphate-starvation-inducible E
Ribosomal_L21p       PF00829.16    96 seq1512_BIOID38945   -            111   8.7e-38  128.2   2.3   1   1   7.2e-42   9.8e-38  128.0   1.6     1    96     9   104     9   104 0.99 Ribosomal prokaryotic L21 protein
Exo_endo_phos        PF03372.18   251 seq1513_BIOID38945   -            272     2e-26   93.3   0.0   1   1   1.7e-30   2.3e-26   93.0   0.0     1   251     8   263     8   263 0.80 Endonuclease/Exonuclease/phosphatase family
Ribosomal_L36        PF00444.13    38 seq1514_BIOID38945   -             38   3.7e-21   74.7   9.2   1   1   2.9e-25   3.9e-21   74.6   6.4     1    38     1    38     1    38 1.00 Ribosomal protein L36
ResIII               PF04851.10   184 seq1516_BIOID38945   -            519   9.2e-16   58.0   0.0   1   1   4.3e-19     2e-15   57.0   0.0    26   183   112   268    96   269 0.82 Type III restriction enzyme, res subunit
Helicase_C           PF00271.26    78 seq1516_BIOID38945   -            519   2.9e-12   46.1   0.0   1   1   1.9e-15   8.9e-12   44.6   0.0     2    78   387   463   386   463 0.97 Helicase conserved C-terminal domain
DEAD                 PF00270.24   173 seq1516_BIOID38945   -            519   1.9e-11   43.6   0.1   1   1   1.3e-12   5.9e-09   35.5   0.0     2   167    99   268    98   275 0.66 DEAD/DEAH box helicase
HycA_repressor       PF11046.3    149 seq1517_BIOID38945   -            153   2.1e-90  300.2   1.0   1   1   1.7e-94   2.3e-90  300.1   0.7     1   148     1   148     1   149 0.99 Transcriptional repressor of hyc and hyp operons
BATS                 PF06968.8     92 seq1518_BIOID38945   -            346   1.7e-29  101.3   0.0   1   1   5.5e-33   3.7e-29  100.2   0.0     1    92   220   312   220   312 0.99 Biotin and Thiamin Synthesis associated domain
Radical_SAM          PF04055.16   166 seq1518_BIOID38945   -            346   3.9e-19   69.3   0.0   1   1   4.6e-22   3.2e-18   66.3   0.0     4   160    50   203    47   209 0.92 Radical SAM superfamily
HxlR                 PF01638.12    91 seq1520_BIOID38945   -            126   1.8e-32  110.7   0.1   1   1   2.8e-36   3.8e-32  109.6   0.0     2    89    29   116    28   118 0.97 HxlR-like helix-turn-helix
UPF0047              PF01894.12   118 seq1521_BIOID38945   -            138   4.5e-39  132.8   0.0   1   1   3.7e-43   5.1e-39  132.6   0.0     1   117    17   135    17   136 0.97 Uncharacterised protein family UPF0047
Ribosomal_S13        PF00416.17   106 seq1526_BIOID38945   -            118   9.2e-40  135.2   0.4   1   1   7.6e-44     1e-39  135.1   0.3     1   106     3   108     3   108 0.99 Ribosomal protein S13/S18
Acetyltransf_1       PF00583.19    83 seq1528_BIOID38945   -            224   1.6e-05   24.6   0.5   1   1   7.7e-09   5.3e-05   23.0   0.4    39    78   170   209   144   214 0.93 Acetyltransferase (GNAT) family
Acetyltransf_10      PF13673.1    117 seq1528_BIOID38945   -            224   3.5e-05   23.8   0.5   1   1   8.5e-09   5.8e-05   23.0   0.3     1   114    92   207    92   212 0.80 Acetyltransferase (GNAT) domain
Ribosomal_L27        PF01016.14    81 seq1529_BIOID38945   -             85   1.6e-39  133.3   2.9   1   1   1.3e-43   1.8e-39  133.2   2.0     1    80     2    82     2    83 0.98 Ribosomal L27 protein
CCG                  PF02754.11    85 seq1530_BIOID38945   -            239     2e-30  104.5   0.2   1   2   2.2e-17   3.1e-13   49.4   0.0     1    84     3    84     3    85 0.95 Cysteine-rich domain
CCG                  PF02754.11    85 seq1530_BIOID38945   -            239     2e-30  104.5   0.2   2   2   1.3e-18   1.7e-14   53.4   0.0     2    84   133   216   132   217 0.92 Cysteine-rich domain
Acetyltransf_3       PF13302.1    142 seq1532_BIOID38945   -            194   8.5e-20   71.3   0.1   1   1     3e-23     1e-19   71.1   0.0     1   142    17   162    17   162 0.87 Acetyltransferase (GNAT) domain
Acetyltransf_4       PF13420.1    155 seq1532_BIOID38945   -            194   6.1e-14   52.1   0.2   1   1   2.4e-17   8.2e-14   51.7   0.1     2   154    21   181    20   182 0.78 Acetyltransferase (GNAT) domain
Acetyltransf_1       PF00583.19    83 seq1532_BIOID38945   -            194   1.9e-08   34.0   0.1   1   1   8.7e-12     3e-08   33.4   0.0     2    83    83   162    82   162 0.96 Acetyltransferase (GNAT) family
Acetyltransf_8       PF13523.1    152 seq1532_BIOID38945   -            194   1.5e-06   28.1   0.1   1   1   5.7e-10   1.9e-06   27.6   0.1    61   141    76   166    20   170 0.80 Acetyltransferase (GNAT) domain
SIS                  PF01380.17   131 seq1534_BIOID38945   -            609   1.8e-64  215.0   0.1   1   2   4.2e-36   1.1e-32  112.2   0.0     2   130   290   418   289   419 0.97 SIS domain
SIS                  PF01380.17   131 seq1534_BIOID38945   -            609   1.8e-64  215.0   0.1   2   2   1.2e-32   3.4e-29  100.9   0.0     2   130   462   591   461   592 0.97 SIS domain
GATase_2             PF00310.16   361 seq1534_BIOID38945   -            609   5.2e-26   91.0   0.7   1   2   2.4e-08   6.5e-05   21.6   0.1     1    54     2    44     2    62 0.85 Glutamine amidotransferases class-II
GATase_2             PF00310.16   361 seq1534_BIOID38945   -            609   5.2e-26   91.0   0.7   2   2   1.9e-22   5.2e-19   68.0   0.1   190   293    61   152    50   160 0.95 Glutamine amidotransferases class-II
GATase_6             PF13522.1    133 seq1534_BIOID38945   -            609   2.1e-24   85.8   0.1   1   1   1.3e-27   3.6e-24   85.0   0.1    11   123    65   183    46   193 0.85 Glutamine amidotransferase domain
GATase_7             PF13537.1    124 seq1534_BIOID38945   -            609   2.6e-17   62.6   0.0   1   1   1.7e-20   4.6e-17   61.8   0.0     1   118    72   194    72   199 0.85 Glutamine amidotransferase domain
GATase_4             PF13230.1    272 seq1534_BIOID38945   -            609     2e-07   29.8   0.1   1   1   3.1e-10   8.6e-07   27.7   0.1    59   133    54   128    45   148 0.86 Glutamine amidotransferases class-II
3HCDH_N              PF02737.13   180 seq1537_BIOID38945   -            490   6.9e-65  217.9   1.2   1   1     2e-68   6.9e-65  217.9   0.8     1   178    22   199    22   201 0.99 3-hydroxyacyl-CoA dehydrogenase, NAD binding domain
3HCDH                PF00725.17    97 seq1537_BIOID38945   -            490   1.3e-46  156.8   0.0   1   2   5.5e-32   1.9e-28   98.5   0.0     1    97   203   300   203   300 0.98 3-hydroxyacyl-CoA dehydrogenase, C-terminal domain
3HCDH                PF00725.17    97 seq1537_BIOID38945   -            490   1.3e-46  156.8   0.0   2   2   1.3e-18   4.6e-15   55.6   0.0     1    80   402   481   402   486 0.96 3-hydroxyacyl-CoA dehydrogenase, C-terminal domain
NAD_binding_2        PF03446.10   162 seq1537_BIOID38945   -            490   1.3e-06   28.3   2.1   1   1   4.7e-10   1.6e-06   27.9   0.2     2    95    21   137    20   164 0.76 NAD binding domain of 6-phosphogluconate dehydrogenase
DUF419               PF04237.8     92 seq1538_BIOID38945   -            118   1.2e-22   79.9   0.1   1   1   1.1e-26   1.5e-22   79.6   0.0     1    91    10   102    10   103 0.98 Protein of unknown function (DUF419)
MFS_1                PF07690.11   354 seq1539_BIOID38945   -            397   9.2e-14   50.8  42.0   1   1   6.7e-18   9.2e-14   50.8  29.1     2   345    20   350    19   359 0.72 Major Facilitator Superfamily
Fer4_11              PF13247.1     99 seq1544_BIOID38945   -            203     2e-14   53.1  15.1   1   1   4.3e-14   5.9e-11   42.0   2.8     5    60    46    99    42   104 0.92 4Fe-4S dicluster domain
Fer4_9               PF13187.1     55 seq1544_BIOID38945   -            203   1.2e-13   50.9  17.8   1   2   1.1e-09   1.5e-06   28.2   5.3     2    55    12    68    11    68 0.85 4Fe-4S dicluster domain
Fer4_9               PF13187.1     55 seq1544_BIOID38945   -            203   1.2e-13   50.9  17.8   2   2     1e-09   1.4e-06   28.3   1.7     2    54    82   163    81   164 0.96 4Fe-4S dicluster domain
Fer4                 PF00037.22    24 seq1544_BIOID38945   -            203   8.7e-12   44.0  36.1   1   1   3.9e-10   5.4e-07   28.8   0.9     2    24    76    98    75    98 0.93 4Fe-4S binding domain
Ribosomal_S11        PF00411.14   110 seq1545_BIOID38945   -            129   5.6e-50  168.0   0.2   1   1   4.9e-54   6.7e-50  167.7   0.1     1   110    19   128    19   128 0.99 Ribosomal protein S11
EamA                 PF00892.15   126 seq1546_BIOID38945   -            321   5.2e-42  142.7  28.5   1   2   1.9e-29   1.3e-25   89.7   5.9     1   124    17   142    17   144 0.98 EamA-like transporter family
EamA                 PF00892.15   126 seq1546_BIOID38945   -            321   5.2e-42  142.7  28.5   2   2   5.9e-20     4e-16   59.0   8.3     2   125   170   291   169   292 0.97 EamA-like transporter family
EmrE                 PF13536.1    113 seq1546_BIOID38945   -            321   5.2e-10   39.3   6.8   1   1   7.7e-14   5.2e-10   39.3   4.7     3   103    41   141    39   147 0.94 Multidrug resistance efflux transporter
Glt_symporter        PF03616.9    368 seq1547_BIOID38945   -            401  3.5e-163  542.2  24.5   1   1  2.5e-167  3.5e-163  542.2  17.0     1   368     2   366     2   366 0.98 Sodium/glutamate symporter
SNARE_assoc          PF09335.6    123 seq1551_BIOID38945   -            236   3.2e-27   95.0   6.3   1   1   2.3e-31   3.2e-27   95.0   4.3     1   121    63   180    63   182 0.98 SNARE associated Golgi protein
DegT_DnrJ_EryC1      PF01041.12   363 seq1552_BIOID38945   -            376   2.4e-87  293.2   0.0   1   1   6.2e-91   2.8e-87  292.9   0.0     7   361    13   370     9   372 0.93 DegT/DnrJ/EryC1/StrS aminotransferase family
Aminotran_1_2        PF00155.16   363 seq1552_BIOID38945   -            376   7.6e-11   41.4   0.1   1   1   3.7e-14   1.7e-10   40.3   0.0    67   189    46   154     9   187 0.88 Aminotransferase class I and II
Aminotran_5          PF00266.14   371 seq1552_BIOID38945   -            376   4.7e-08   32.0   0.1   1   1   1.6e-11   7.5e-08   31.3   0.0    62   182    47   159    33   204 0.90 Aminotransferase class-V
DUF162               PF02589.10   189 seq1554_BIOID38945   -            475   2.8e-51  173.6   0.1   1   1   2.5e-54   3.7e-51  173.2   0.1     3   189    72   294    70   294 0.99 Uncharacterised ACR, YkgG family COG1556
Fer4_8               PF13183.1     57 seq1554_BIOID38945   -            475     1e-11   44.5   2.2   1   1   1.6e-14   2.4e-11   43.3   1.5     2    57   309   376   308   376 0.79 4Fe-4S dicluster domain
DUF3390              PF11870.3     93 seq1554_BIOID38945   -            475   4.5e-10   39.2   0.6   1   1   7.1e-13   1.1e-09   37.9   0.4    13    92   387   470   379   471 0.83 Domain of unknown function (DUF3390)
Fer4_9               PF13187.1     55 seq1554_BIOID38945   -            475   9.3e-09   35.3   0.7   1   1   1.8e-11   2.7e-08   33.8   0.5     1    53   311   375   311   376 0.94 4Fe-4S dicluster domain
Fer4_7               PF12838.2     52 seq1554_BIOID38945   -            475   1.7e-07   31.3   4.0   1   1     3e-10   4.6e-07   30.0   2.7     1    51   311   375   311   376 0.77 4Fe-4S dicluster domain
Fer4_17              PF13534.1     61 seq1554_BIOID38945   -            475   2.1e-07   31.0   2.1   1   1   4.4e-10   6.7e-07   29.4   1.5     1    60   311   376   311   377 0.71 4Fe-4S dicluster domain
Fer4_10              PF13237.1     52 seq1554_BIOID38945   -            475   4.1e-07   29.5   5.9   1   1   1.3e-09     2e-06   27.3   4.5     7    52   310   373   305   373 0.69 4Fe-4S dicluster domain
Ribosomal_S4         PF00163.14    94 seq1555_BIOID38945   -            206   4.1e-28   97.4   1.6   1   1     6e-32   4.1e-28   97.4   1.1     1    94     2    95     2    95 0.97 Ribosomal protein S4/S9 N-terminal domain
S4                   PF01479.20    48 seq1555_BIOID38945   -            206   6.7e-20   70.1   0.2   1   1   1.9e-23   1.3e-19   69.2   0.1     2    48    97   143    96   143 0.99 S4 domain
GHMP_kinases_N       PF00288.21    67 seq1556_BIOID38945   -            310   1.7e-17   63.1   0.3   1   1   5.7e-21   3.9e-17   61.9   0.2     2    67    84   150    83   150 0.95 GHMP kinases N terminal domain
GHMP_kinases_C       PF08544.8     85 seq1556_BIOID38945   -            310   1.1e-11   44.6   1.8   1   1   1.9e-15   1.3e-11   44.3   0.0     2    83   211   287   210   289 0.92 GHMP kinases C terminal
Aminotran_1_2        PF00155.16   363 seq1557_BIOID38945   -            384   1.1e-69  235.0   0.0   1   1   1.8e-73   1.2e-69  234.8   0.0     2   363    40   380    39   380 0.97 Aminotransferase class I and II
Beta_elim_lyase      PF01212.16   290 seq1557_BIOID38945   -            384   2.2e-06   26.9   0.0   1   1   1.5e-09     1e-05   24.7   0.0    28    87    83   142    70   206 0.77 Beta-eliminating lyase
BPD_transp_1         PF00528.17   185 seq1558_BIOID38945   -            295     4e-20   71.9  20.8   1   1   2.9e-24     4e-20   71.9  14.4     3   184    88   293    86   294 0.90 Binding-protein-dependent transport system inner membrane component
Peptidase_M24        PF00557.19   205 seq1560_BIOID38945   -            443   1.5e-43  148.7   0.1   1   1   1.4e-47   1.9e-43  148.3   0.1     1   205   168   430   168   430 0.82 Metallopeptidase family M24
Oxidored_q1          PF00361.15   270 seq1561_BIOID38945   -            608   1.4e-36  126.0  17.4   1   1     1e-40   1.4e-36  126.0  12.1     1   267   124   395   124   398 0.93 NADH-Ubiquinone/plastoquinone (complex I), various chains
Fe-S_biosyn          PF01521.15    91 seq1563_BIOID38945   -            114   4.3e-29   99.9   0.0   1   1   3.7e-33     5e-29   99.7   0.0     1    91     9   100     9   100 0.99 Iron-sulphur cluster biosynthesis
Peptidase_M22        PF00814.20   268 seq1564_BIOID38945   -            337  5.1e-102  340.8   0.0   1   1  4.2e-106  5.8e-102  340.6   0.0     2   268    24   307    23   307 0.98 Glycoprotease family
EamA                 PF00892.15   126 seq1565_BIOID38945   -            111   3.2e-10   40.0   8.9   1   1   8.4e-14   3.8e-10   39.7   6.2    24   124     3   107     1   109 0.84 EamA-like transporter family
Multi_Drug_Res       PF00893.14    93 seq1565_BIOID38945   -            111   3.4e-08   33.7   4.9   1   1     1e-11   4.6e-08   33.2   3.4     1    93     1   100     1   100 0.87 Small Multidrug Resistance protein
Peripla_BP_3         PF13377.1    160 seq1566_BIOID38945   -            341   9.6e-43  145.8   0.0   1   1   9.5e-46   3.2e-42  144.1   0.0     2   160   171   331   170   331 0.92 Periplasmic binding protein-like domain
Peripla_BP_1         PF00532.16   279 seq1566_BIOID38945   -            341   8.6e-35  120.1   0.0   1   1     3e-38     1e-34  119.9   0.0     2   275    60   325    59   329 0.93 Periplasmic binding proteins and sugar binding domain of LacI family
LacI                 PF00356.16    46 seq1566_BIOID38945   -            341   3.7e-21   74.3   0.8   1   1   2.1e-24   7.1e-21   73.4   0.6     1    46     3    48     3    48 0.99 Bacterial regulatory proteins, lacI family
Peripla_BP_4         PF13407.1    258 seq1566_BIOID38945   -            341   2.6e-20   72.7   0.0   1   1   1.1e-23   3.6e-20   72.3   0.0     1   253    62   308    62   313 0.89 Periplasmic binding protein domain
PTS_EIIA_2           PF00359.17   142 seq1567_BIOID38945   -            447   1.2e-31  109.2   0.0   1   1   4.4e-35     2e-31  108.5   0.0     5   141    29   170    25   171 0.95 Phosphoenolpyruvate-dependent sugar phosphotransferase system, EIIA 2
PTS_IIB              PF02302.12    90 seq1567_BIOID38945   -            447   7.9e-16   58.1   0.1   1   1   3.1e-19   1.4e-15   57.3   0.1     2    90   188   279   187   279 0.95 PTS system, Lactose/Cellobiose specific IIB subunit
PTS_EIIC             PF02378.13   321 seq1567_BIOID38945   -            447   6.5e-09   34.9   8.9   1   1   5.3e-12   2.4e-08   33.0   6.2     2   157   312   433   311   444 0.85 Phosphotransferase system, EIIC
Fimbrial             PF00419.15   145 seq1570_BIOID38945   -            180     8e-20   71.4   7.7   1   1     7e-24   9.6e-20   71.1   5.3     1   145    30   180    30   180 0.87 Fimbrial protein
GFO_IDH_MocA         PF01408.17   120 seq1571_BIOID38945   -            307   9.4e-26   90.5   0.0   1   1   2.2e-29   1.5e-25   89.9   0.0     1   120     4   121     4   121 0.98 Oxidoreductase family, NAD-binding Rossmann fold
GFO_IDH_MocA_C       PF02894.12   115 seq1571_BIOID38945   -            307   2.7e-07   30.2   0.1   1   1   9.2e-11   6.3e-07   29.0   0.0    19   114   141   226   132   227 0.92 Oxidoreductase family, C-terminal alpha/beta domain
HSP70                PF00012.15   602 seq1573_BIOID38945   -            471   1.8e-24   85.4   0.0   1   2   1.6e-18   2.2e-14   52.2   0.0     2   207    24   249    23   280 0.76 Hsp70 protein
HSP70                PF00012.15   602 seq1573_BIOID38945   -            471   1.8e-24   85.4   0.0   2   2   9.6e-12   1.3e-07   29.8   0.0   250   352   350   444   326   469 0.80 Hsp70 protein
GTP1_OBG             PF01018.17   156 seq1576_BIOID38945   -            390   1.1e-71  239.4   5.5   1   1   3.5e-75   1.6e-71  238.9   3.8     1   156     3   158     3   158 0.99 GTP1/OBG
MMR_HSR1             PF01926.18   114 seq1576_BIOID38945   -            390   1.2e-21   76.6   0.0   1   1   4.4e-25     2e-21   76.0   0.0     1   114   161   284   161   284 0.82 50S ribosome-binding GTPase
FeoB_N               PF02421.13   189 seq1576_BIOID38945   -            390   7.7e-09   34.9   0.0   1   1   2.2e-10     1e-06   28.0   0.0     3    57   162   217   160   224 0.94 Ferrous iron transport protein B
ETF                  PF01012.16   164 seq1577_BIOID38945   -            277   6.1e-33  113.7   3.0   1   1   6.5e-37   8.8e-33  113.2   2.1     9   164    51   208    45   208 0.91 Electron transfer flavoprotein domain
RNA_pol_A_CTD        PF03118.10    67 seq1579_BIOID38945   -            329   1.1e-25   88.7   0.1   1   1   4.3e-29     2e-25   87.8   0.1     2    66   244   308   243   309 0.95 Bacterial RNA polymerase, alpha chain C terminal domain
RNA_pol_L            PF01193.19    82 seq1579_BIOID38945   -            329   2.7e-24   84.2   0.0   1   1   9.1e-28   4.1e-24   83.6   0.0     1    81    28   228    28   229 0.99 RNA polymerase Rpb3/Rpb11 dimerisation domain
RNA_pol_A_bac        PF01000.21   111 seq1579_BIOID38945   -            329   1.5e-23   83.0   0.3   1   1   7.3e-27   3.3e-23   81.8   0.1     2   109    60   156    58   178 0.90 RNA polymerase Rpb3/RpoA insert domain
Pribosyltran         PF00156.22   125 seq1587_BIOID38945   -            152   2.2e-11   43.4   0.0   1   1   2.3e-15   3.2e-11   42.9   0.0     2   112     4   105     3   112 0.87 Phosphoribosyl transferase domain
4HBT                 PF03061.17    79 seq1588_BIOID38945   -            140   5.8e-22   77.4   0.2   1   1   7.2e-26   9.8e-22   76.7   0.0     3    79    50   123    48   123 0.96 Thioesterase superfamily
BcsB                 PF03170.8    605 seq1590_BIOID38945   -            779  4.5e-225  748.1   1.7   1   1    4e-229  5.4e-225  747.8   1.2     4   605    68   681    65   681 0.99 Bacterial cellulose synthase subunit
PALP                 PF00291.20   307 seq1592_BIOID38945   -            428   1.9e-33  115.8   0.0   1   1     2e-37   2.7e-33  115.3   0.0    30   289    96   366    94   374 0.81 Pyridoxal-phosphate dependent enzyme
BPD_transp_1         PF00528.17   185 seq1594_BIOID38945   -            281   1.6e-22   79.7  18.4   1   1   1.2e-26   1.6e-22   79.7  12.7     3   183    93   276    91   278 0.94 Binding-protein-dependent transport system inner membrane component
Polysacc_synt        PF01943.12   273 seq1596_BIOID38945   -            416     1e-13   51.0  19.1   1   1   7.7e-18     1e-13   51.0  13.3     1   272     3   283     3   284 0.84 Polysaccharide biosynthesis protein
Transposase_31       PF04754.7    205 seq1597_BIOID38945   -            314     1e-83  279.6   0.4   1   1   9.6e-88   1.3e-83  279.2   0.3     1   204     8   210     8   211 0.98 Putative transposase, YhgA-like
Acetate_kinase       PF00871.12   388 seq1601_BIOID38945   -            400  1.6e-173  576.5   0.1   1   1  1.3e-177  1.8e-173  576.4   0.0     2   388     6   393     5   393 0.99 Acetokinase family
AhpC-TSA             PF00578.16   124 seq1602_BIOID38945   -            187   1.5e-33  114.9   0.1   1   1   4.3e-37     2e-33  114.6   0.1     4   123     7   133     4   134 0.94 AhpC/TSA family
Redoxin              PF08534.5    146 seq1602_BIOID38945   -            187   1.8e-13   50.1   0.0   1   1   4.7e-17   2.2e-13   49.9   0.0    15   140    18   146     4   152 0.84 Redoxin
1-cysPrx_C           PF10417.4     40 seq1602_BIOID38945   -            187   1.6e-06   27.4   0.1   1   1   6.5e-10     3e-06   26.6   0.1     1    31   154   182   154   186 0.88 C-terminal domain of 1-Cys peroxiredoxin
Methyltransf_11      PF08241.7     95 seq1604_BIOID38945   -            251   1.3e-23   83.1   0.0   1   1   1.4e-26   2.4e-23   82.3   0.0     1    95    47   138    47   138 0.98 Methyltransferase domain
Methyltransf_23      PF13489.1    162 seq1604_BIOID38945   -            251   6.2e-15   55.1   0.1   1   1   5.3e-18   9.1e-15   54.5   0.1     4   151    25   174    18   181 0.78 Methyltransferase domain
Methyltransf_31      PF13847.1    152 seq1604_BIOID38945   -            251   1.5e-14   53.7   0.0   1   1   1.1e-17   1.9e-14   53.3   0.0     5   118    44   147    40   196 0.84 Methyltransferase domain
Methyltransf_12      PF08242.7     99 seq1604_BIOID38945   -            251   1.8e-10   41.0   0.0   1   1   2.2e-13   3.8e-10   40.0   0.0     1    98    47   135    47   136 0.86 Methyltransferase domain
Methyltransf_18      PF12847.2    112 seq1604_BIOID38945   -            251   3.9e-09   36.9   0.0   1   1   4.4e-12   7.6e-09   36.0   0.0     4   110    45   139    42   141 0.78 Methyltransferase domain
Methyltransf_25      PF13649.1    101 seq1604_BIOID38945   -            251   8.5e-09   35.5   0.0   1   1   1.9e-11   3.3e-08   33.6   0.0     1   101    46   134    46   134 0.87 Methyltransferase domain
Ubie_methyltran      PF01209.13   233 seq1604_BIOID38945   -            251   5.1e-08   32.2   0.0   1   1   3.9e-11   6.7e-08   31.8   0.0    43   168    38   155     2   169 0.83 ubiE/COQ5 methyltransferase family
Methyltransf_8       PF05148.10   219 seq1604_BIOID38945   -            251   9.7e-05   21.9   0.0   1   1   8.4e-08   0.00014   21.4   0.0    59   155    30   137    17   158 0.76 Hypothetical methyltransferase
Pili_assembly_N      PF00345.15   122 seq1606_BIOID38945   -            230   2.2e-37  127.4   0.2   1   1   8.5e-41   5.8e-37  126.0   0.0     1   121    26   145    26   146 0.91 Gram-negative pili assembly chaperone, N-terminal domain
Pili_assembly_C      PF02753.12    68 seq1606_BIOID38945   -            230   4.4e-16   58.3   0.4   1   1   1.1e-19   7.8e-16   57.5   0.2     1    65   165   223   165   226 0.96 Gram-negative pili assembly chaperone, C-terminal domain
SNARE_assoc          PF09335.6    123 seq1607_BIOID38945   -            235   1.3e-24   86.6   8.0   1   1   9.3e-29   1.3e-24   86.6   5.6     1   122    80   197    78   198 0.96 SNARE associated Golgi protein
Thiolase_N           PF00108.18   264 seq1608_BIOID38945   -            401   5.5e-81  271.2   0.1   1   1     1e-84   7.2e-81  270.9   0.1     1   264     1   269     1   269 0.95 Thiolase, N-terminal domain
Thiolase_C           PF02803.13   123 seq1608_BIOID38945   -            401   2.4e-46  156.0   0.2   1   1   6.8e-50   4.6e-46  155.1   0.2     2   123   277   400   276   400 0.96 Thiolase, C-terminal domain
DUF162               PF02589.10   189 seq1611_BIOID38945   -            231   6.5e-36  123.5   0.1   1   1   6.9e-40   9.5e-36  122.9   0.0    19   189    65   228    47   228 0.91 Uncharacterised ACR, YkgG family COG1556
PBP_like_2           PF12849.2    281 seq1612_BIOID38945   -            346   9.1e-56  189.2   7.2   1   1   1.8e-59   1.2e-55  188.8   5.0    10   278    27   306     8   308 0.91 PBP superfamily domain
PBP_like             PF12727.2    193 seq1612_BIOID38945   -            346   1.6e-10   40.1   0.0   1   1   5.2e-14   3.6e-10   39.0   0.0     3   168    47   236    45   302 0.76 PBP superfamily domain
DUF1100              PF06500.6    411 seq1614_BIOID38945   -            414  1.4e-222  738.5   0.0   1   1  3.3e-226  1.5e-222  738.3   0.0     1   411     1   414     1   414 0.99 Alpha/beta hydrolase of unknown function (DUF1100)
Abhydrolase_5        PF12695.2    142 seq1614_BIOID38945   -            414   2.3e-08   33.7   0.0   1   1   9.2e-12   4.2e-08   32.9   0.0     1   121   196   375   196   392 0.75 Alpha/beta hydrolase family
Abhydrolase_6        PF12697.2    228 seq1614_BIOID38945   -            414   2.2e-06   27.6   0.4   1   1   9.9e-10   4.5e-06   26.6   0.1    12   107   208   326   197   390 0.70 Alpha/beta hydrolase family
ETF_alpha            PF00766.14    86 seq1615_BIOID38945   -            313   6.6e-32  108.8   0.1   1   1   2.2e-35   1.5e-31  107.7   0.1     2    86   190   275   189   275 0.97 Electron transfer flavoprotein FAD-binding domain
ETF                  PF01012.16   164 seq1615_BIOID38945   -            313   1.9e-19   69.8   0.6   1   1   4.6e-23   3.2e-19   69.1   0.1    19   163    19   153     6   154 0.91 Electron transfer flavoprotein domain
UPF0029              PF01205.14   110 seq1616_BIOID38945   -            204   4.9e-37  125.8   0.0   1   1   9.3e-41   6.4e-37  125.4   0.0     1   109    17   125    17   126 0.98 Uncharacterized protein family UPF0029
DUF1949              PF09186.6     56 seq1616_BIOID38945   -            204   6.1e-16   57.6   0.0   1   1   1.8e-19   1.2e-15   56.6   0.0     1    55   141   195   141   196 0.98 Domain of unknown function (DUF1949)
MVIN                 PF03023.9    452 seq1617_BIOID38945   -            511  3.6e-161  536.4  32.4   1   1  3.2e-165  4.4e-161  536.1  22.4     1   450    28   478    28   480 0.99 MviN-like protein
Inositol_P           PF00459.20   271 seq1624_BIOID38945   -            246   6.5e-58  196.0   0.0   1   1   5.6e-62   7.6e-58  195.8   0.0     8   253     4   238     1   243 0.86 Inositol monophosphatase family
Ribosomal_L17        PF01196.14    97 seq1625_BIOID38945   -            127   6.3e-38  129.1   0.0   1   1   5.5e-42   7.5e-38  128.8   0.0     1    97    20   116    20   116 0.99 Ribosomal protein L17
PilJ                 PF13675.1    112 seq1628_BIOID38945   -            571   1.4e-24   86.4   0.9   1   1     4e-28   1.4e-24   86.4   0.6     1   112    34   138    34   138 0.97 Type IV pili methyl-accepting chemotaxis transducer N-term
HisKA_3              PF07730.8     68 seq1628_BIOID38945   -            571     6e-19   68.0   1.8   1   1   1.8e-22     6e-19   68.0   1.2     1    65   366   430   366   434 0.97 Histidine kinase
HAMP                 PF00672.20    70 seq1628_BIOID38945   -            571   4.8e-13   48.9   0.0   1   1   1.4e-16   4.8e-13   48.9   0.0     2    69   160   228   159   229 0.93 HAMP domain
HATPase_c            PF02518.21   111 seq1628_BIOID38945   -            571   1.3e-12   47.2   0.0   1   1   7.5e-16   2.6e-12   46.3   0.0     4   108   473   560   470   563 0.89 Histidine kinase-, DNA gyrase B-, and HSP90-like ATPase
ABC_tran             PF00005.22   118 seq1629_BIOID38945   -            356     2e-22   79.6   0.0   1   1   1.3e-25     6e-22   78.1   0.0     1   117    44   162    44   163 0.91 ABC transporter
TOBE_2               PF08402.5     75 seq1629_BIOID38945   -            356   3.8e-09   36.3   0.1   1   1   3.5e-12   1.6e-08   34.2   0.0     1    75   278   348   278   348 0.92 TOBE domain
AAA_26               PF13500.1    199 seq1632_BIOID38945   -            225   3.7e-42  144.0   0.0   1   1   9.5e-46   4.3e-42  143.8   0.0     1   193     3   208     3   213 0.95 AAA domain
CbiA                 PF01656.18   195 seq1632_BIOID38945   -            225   1.9e-20   72.9   0.0   1   1     5e-24   2.3e-20   72.7   0.0     2   180     6   199     5   217 0.76 CobQ/CobB/MinD/ParA nucleotide binding domain
Pyr_redox_2          PF07992.9    200 seq1633_BIOID38945   -            531   1.5e-32  113.0   0.0   1   1   2.4e-34   4.7e-31  108.1   0.0     1   199   224   503   224   504 0.91 Pyridine nucleotide-disulphide oxidoreductase
Pyr_redox            PF00070.22    80 seq1633_BIOID38945   -            531   1.9e-14   53.6   7.3   1   1   1.4e-17   2.7e-14   53.2   0.3     1    75   367   437   367   442 0.93 Pyridine nucleotide-disulphide oxidoreductase
Pyr_redox_3          PF13738.1    203 seq1633_BIOID38945   -            531   3.9e-11   43.2   1.9   1   1   7.1e-13   1.4e-09   38.2   0.6    15   196   216   394   213   400 0.80 Pyridine nucleotide-disulphide oxidoreductase
Thioredoxin_3        PF13192.1     76 seq1633_BIOID38945   -            531   2.5e-08   33.4   0.0   1   1   3.9e-11   7.6e-08   31.9   0.0     4    74   132   205   129   207 0.82 Thioredoxin domain
PapC_N               PF13954.1    146 seq1635_BIOID38945   -            244     7e-50  168.2   0.0   1   1   6.5e-54   8.9e-50  167.9   0.0     2   146    38   189    37   189 0.98 PapC N-terminal domain
NADHdh               PF00146.16   311 seq1636_BIOID38945   -            307   5.3e-20   71.5   9.8   1   1   4.3e-24   5.8e-20   71.4   6.8    12   296    11   295     1   307 0.81 NADH dehydrogenase
CMD                  PF02627.15    85 seq1637_BIOID38945   -            182   3.3e-09   36.3   0.1   1   1     4e-12   5.5e-08   32.4   0.0    14    85    52   122    43   122 0.91 Carboxymuconolactone decarboxylase family
TrkH                 PF02386.11   339 seq1640_BIOID38945   -            483     4e-78  262.2  24.7   1   1   8.1e-82   1.1e-77  260.8  11.1     2   339   153   481   152   481 0.99 Cation transport protein
DUF1992              PF09350.5     71 seq1642_BIOID38945   -            122     3e-23   81.2   0.1   1   1   2.7e-27   3.7e-23   81.0   0.1     1    69     7    74     7   100 0.96 Domain of unknown function (DUF1992)
Glyco_transf_56      PF07429.6    361 seq1645_BIOID38945   -            359  2.8e-194  644.9   0.0   1   1  4.5e-198  3.1e-194  644.7   0.0     1   360     1   358     1   359 0.99 4-alpha-L-fucosyltransferase glycosyl transferase group 56
Glyco_hydro_38       PF01074.17   277 seq1646_BIOID38945   -            877   1.7e-42  145.5   0.0   1   1   5.6e-46   2.6e-42  144.9   0.0     2   263     7   263     6   274 0.86 Glycosyl hydrolases family 38 N-terminal domain
Glyco_hydro_38C      PF07748.8    458 seq1646_BIOID38945   -            877   1.4e-28   99.7   0.0   1   1   4.6e-32   2.1e-28   99.2   0.0     2   417   386   843   385   862 0.75 Glycosyl hydrolases family 38 C-terminal domain
Alpha-mann_mid       PF09261.6     80 seq1646_BIOID38945   -            877   1.4e-06   28.3   0.0   1   1   6.3e-10   2.9e-06   27.2   0.0     2    79   280   356   279   357 0.88 Alpha mannosidase, middle domain
MFS_1                PF07690.11   354 seq1647_BIOID38945   -            403   1.5e-43  148.8  41.6   1   1   2.1e-47   1.5e-43  148.8  28.8     4   347    14   341    11   348 0.86 Major Facilitator Superfamily
Sugar_tr             PF00083.19   451 seq1647_BIOID38945   -            403   4.4e-09   35.3   4.8   1   1   6.5e-13   4.4e-09   35.3   3.3    44   123    39   115    16   185 0.88 Sugar (and other) transporter
PTA_PTB              PF01515.14   319 seq1649_BIOID38945   -            714  3.6e-128  427.0   0.9   1   1  9.2e-132  4.2e-128  426.7   0.1     2   319   392   707   391   707 0.99 Phosphate acetyl/butaryl transferase
AAA_26               PF13500.1    199 seq1649_BIOID38945   -            714     3e-44  150.8   0.2   1   1   1.6e-47   7.3e-44  149.6   0.2     2   198     4   230     3   231 0.88 AAA domain
DRTGG                PF07085.7    105 seq1649_BIOID38945   -            714   3.1e-31  106.9   0.0   1   1   3.1e-34   1.4e-30  104.8   0.0     1   104   234   345   234   346 0.98 DRTGG domain
DAO                  PF01266.19   358 seq1650_BIOID38945   -            428   2.8e-23   82.3   3.2   1   2   4.7e-10   4.6e-07   28.9   0.3     1    39     7    45     7    86 0.82 FAD dependent oxidoreductase
DAO                  PF01266.19   358 seq1650_BIOID38945   -            428   2.8e-23   82.3   3.2   2   2   1.2e-17   1.2e-14   53.8   0.1   146   356   107   328    99   330 0.74 FAD dependent oxidoreductase
FAD_binding_3        PF01494.14   356 seq1650_BIOID38945   -            428   4.5e-12   45.5   6.5   1   1   3.4e-14   3.3e-11   42.7   4.5     3   197     7   189     6   311 0.66 FAD binding domain
FAD_oxidored         PF12831.2    428 seq1650_BIOID38945   -            428   8.5e-10   38.1   1.2   1   1   8.8e-13   8.5e-10   38.1   0.8     1   143     7   157     7   172 0.77 FAD dependent oxidoreductase
Thi4                 PF01946.12   230 seq1650_BIOID38945   -            428   2.7e-09   36.3   1.5   1   1   2.3e-09   2.2e-06   26.8   0.3    18    64     6    52     2    57 0.94 Thi4 family
NAD_binding_8        PF13450.1     68 seq1650_BIOID38945   -            428   4.8e-09   35.9   1.3   1   1   4.1e-11     4e-08   33.0   0.4     1    34    10    43    10    74 0.75 NAD(P)-binding Rossmann-like domain
FAD_binding_2        PF00890.19   421 seq1650_BIOID38945   -            428   4.3e-09   35.6   7.8   1   1   4.6e-09   4.5e-06   25.6   3.0     1    35     7    41     7    54 0.91 FAD binding domain
HI0933_like          PF03486.9    409 seq1650_BIOID38945   -            428   6.1e-09   34.7   4.1   1   1   2.3e-11   2.2e-08   32.8   2.9     2   167     7   165     6   185 0.86 HI0933-like protein
Pyr_redox_2          PF07992.9    200 seq1650_BIOID38945   -            428   1.3e-07   31.6   0.2   1   1   2.6e-10   2.6e-07   30.6   0.1     1   124     7   167     7   201 0.84 Pyridine nucleotide-disulphide oxidoreductase
GIDA                 PF01134.17   392 seq1650_BIOID38945   -            428   7.5e-08   31.5   0.8   1   1   7.7e-11   7.5e-08   31.5   0.6     1   150     7   162     7   194 0.82 Glucose inhibited division protein A
Trp_halogenase       PF04820.9    454 seq1650_BIOID38945   -            428   1.1e-07   30.8   3.9   1   1   9.5e-08   9.3e-05   21.1   0.0   140   216    90   169    61   186 0.83 Tryptophan halogenase
DUF2502              PF10697.4     82 seq1651_BIOID38945   -             98   1.1e-24   86.1  16.7   1   1   9.8e-29   1.3e-24   85.9  11.5     1    82    25    97    25    97 0.95 Protein of unknown function (DUF2502)
AMP-binding          PF00501.23   418 seq1652_BIOID38945   -            462   2.4e-26   91.9   0.1   1   1   1.5e-29     2e-25   88.8   0.1   130   409   103   375    18   380 0.87 AMP-binding enzyme
MerR_1               PF13411.1     69 seq1654_BIOID38945   -            141   5.8e-21   73.9   0.5   1   1   2.1e-24   9.7e-21   73.2   0.3     1    67     2    69     2    70 0.95 MerR HTH family regulatory protein
MerR-DNA-bind        PF09278.6     65 seq1654_BIOID38945   -            141   1.3e-20   73.4   6.9   1   1   4.3e-24     2e-20   72.8   4.8     1    65    45   110    45   110 0.97 MerR, DNA binding
MerR                 PF00376.18    38 seq1654_BIOID38945   -            141   1.8e-12   46.4   0.0   1   1   7.2e-16   3.3e-12   45.6   0.0     1    38     3    40     3    40 0.99 MerR family regulatory protein
BPD_transp_1         PF00528.17   185 seq1655_BIOID38945   -            319   1.5e-17   63.5  20.4   1   1   1.1e-21   1.5e-17   63.5  14.2     3   175    95   304    89   314 0.87 Binding-protein-dependent transport system inner membrane component
SBP_bac_8            PF13416.1    281 seq1656_BIOID38945   -            389   2.4e-30  106.1   0.2   1   1   5.9e-34     4e-30  105.3   0.0    10   265    61   343    53   355 0.83 Bacterial extracellular solute-binding protein
SBP_bac_1            PF01547.20   314 seq1656_BIOID38945   -            389   1.7e-05   24.5   1.5   1   1   4.3e-09     3e-05   23.8   1.0    19   313    58   327    37   328 0.78 Bacterial extracellular solute-binding protein
Flag1_repress        PF03614.8    165 seq1657_BIOID38945   -            173   2.1e-69  232.1   0.0   1   1   1.8e-73   2.4e-69  231.9   0.0     1   165     4   170     4   170 0.99 Repressor of phase-1 flagellin
Usher                PF00577.15   552 seq1658_BIOID38945   -            530  1.6e-183  611.2  19.7   1   1  1.4e-187    2e-183  611.0  13.6    53   536     1   511     1   519 0.99 Type VII secretion system (T7SS), usher protein
Crl                  PF07417.7    127 seq1660_BIOID38945   -            133     1e-54  183.5   0.1   1   1   8.7e-59   1.2e-54  183.3   0.1     2   122     3   123     2   131 0.96 Transcriptional regulator Crl
HD                   PF01966.17   122 seq1661_BIOID38945   -            505   5.4e-11   42.4   0.1   1   1   2.4e-14   1.7e-10   40.8   0.0     1    64    66   146    66   183 0.88 HD domain
GDPD                 PF03009.12   255 seq1665_BIOID38945   -            247   9.7e-45  152.9   0.0   1   1   8.4e-49   1.1e-44  152.7   0.0     1   254    12   238    12   239 0.95 Glycerophosphoryl diester phosphodiesterase family
SSB                  PF00436.20   104 seq1666_BIOID38945   -            178   8.4e-43  144.3   0.5   1   1   7.4e-47     1e-42  144.1   0.4     1   103     6   112     6   113 0.97 Single-strand binding protein family
XdhC_C               PF13478.1    136 seq1667_BIOID38945   -            541   1.1e-33  116.3   0.8   1   1   2.2e-35     1e-31  109.9   0.1     1   136   106   247   106   247 0.86 XdhC Rossmann domain
XdhC_CoxI            PF02625.11    71 seq1667_BIOID38945   -            541   5.8e-21   73.7   2.3   1   1   6.1e-24   2.8e-20   71.6   0.1     2    68     9    74     8    77 0.95 XdhC and CoxI family
Complex1_30kDa       PF00329.14   103 seq1668_BIOID38945   -            569   2.6e-28   98.1   0.0   1   1   1.4e-31   6.4e-28   96.9   0.0     1   103    44   150    44   150 0.94 Respiratory-chain NADH dehydrogenase, 30 Kd subunit
Complex1_49kDa       PF00346.14   272 seq1668_BIOID38945   -            569   4.5e-27   94.6   0.0   1   2   2.4e-22   1.1e-18   67.1   0.0     6   172   299   464   295   471 0.95 Respiratory-chain NADH dehydrogenase, 49 Kd subunit
Complex1_49kDa       PF00346.14   272 seq1668_BIOID38945   -            569   4.5e-27   94.6   0.0   2   2   9.7e-10   4.4e-06   25.7   0.0   209   272   474   537   463   537 0.90 Respiratory-chain NADH dehydrogenase, 49 Kd subunit
NiFeSe_Hases         PF00374.14   507 seq1668_BIOID38945   -            569   1.2e-14   53.9   0.1   1   1   4.6e-16   2.1e-12   46.4   0.0     1    68   218   286   218   294 0.91 Nickel-dependent hydrogenase
DUF331               PF03889.8     39 seq1670_BIOID38945   -             72   3.2e-21   74.1   0.6   1   1   3.1e-25   4.2e-21   73.8   0.4     1    37     9    45     9    47 0.97 Domain of unknown function
UvrB                 PF12344.3     44 seq1673_BIOID38945   -            673   6.7e-23   79.8   0.9   1   1   1.3e-25   2.9e-22   77.7   0.1     1    43   552   594   552   595 0.97 Ultra-violet resistance protein B
Helicase_C           PF00271.26    78 seq1673_BIOID38945   -            673   1.2e-15   57.0   0.0   1   1   1.2e-18   2.8e-15   55.8   0.0     2    77   465   545   464   546 0.98 Helicase conserved C-terminal domain
ResIII               PF04851.10   184 seq1673_BIOID38945   -            673   1.1e-11   44.8   0.0   1   1     3e-14   6.9e-11   42.1   0.0     4    94    13   101    10   134 0.79 Type III restriction enzyme, res subunit
UVR                  PF02151.14    36 seq1673_BIOID38945   -            673   5.2e-07   28.8   1.1   1   1     7e-10   1.6e-06   27.3   0.8     2    35   634   667   633   668 0.93 UvrB/uvrC motif
DUF1107              PF06526.7     64 seq1676_BIOID38945   -             68   6.4e-31  105.8   0.8   1   1   5.1e-35     7e-31  105.7   0.5     1    64     1    64     1    64 0.99 Protein of unknown function (DUF1107)
Glyco_hydro_8        PF01270.12   342 seq1678_BIOID38945   -            368  1.7e-120  401.7   2.7   1   1  1.5e-124    2e-120  401.4   1.9     1   342     1   346     1   346 0.98 Glycosyl hydrolases family 8
WzyE                 PF06899.6    449 seq1679_BIOID38945   -            450  4.9e-277  918.6  44.6   1   1    4e-281  5.5e-277  918.4  30.9     1   448     1   449     1   450 1.00 WzyE protein
DUF2517              PF10725.4     63 seq1681_BIOID38945   -             68   1.6e-36  123.7   1.7   1   1   1.3e-40   1.7e-36  123.5   1.2     1    62     3    64     3    65 0.98 Protein of unknown function (DUF2517)
BPD_transp_1         PF00528.17   185 seq1684_BIOID38945   -            296   6.3e-31  107.2  17.5   1   1   4.6e-35   6.3e-31  107.2  12.1     1   175   101   289    97   293 0.95 Binding-protein-dependent transport system inner membrane component
HdeA                 PF06411.6     94 seq1686_BIOID38945   -            110   2.6e-26   91.3   0.2   1   1   2.2e-30     3e-26   91.0   0.2     4    94     6    98     3    98 0.91 HdeA/HdeB family
Flavodoxin_5         PF12724.2    143 seq1688_BIOID38945   -            181   1.8e-51  173.8   0.0   1   1   2.4e-55   3.3e-51  172.9   0.0     1   142     4   152     4   153 0.95 Flavodoxin domain
GreA_GreB_N          PF03449.10    74 seq1692_BIOID38945   -            158   1.8e-32  111.0   1.1   1   1   3.6e-36   2.4e-32  110.6   0.8     4    74     3    74     1    74 0.97 Transcription elongation factor, N-terminal
GreA_GreB            PF01272.14    77 seq1692_BIOID38945   -            158     8e-29   99.0   0.5   1   1   1.6e-32   1.1e-28   98.6   0.3     3    77    83   157    80   157 0.97 Transcription elongation factor, GreA/GreB, C-term
ACR_tran             PF00873.14  1021 seq1693_BIOID38945   -           1037         0 1450.9  10.0   1   1         0         0 1450.7   6.9     1  1021     1  1027     1  1027 1.00 AcrB/AcrD/AcrF family
MMPL                 PF03176.10   333 seq1693_BIOID38945   -           1037   9.6e-13   47.4  29.9   1   2   1.9e-12   8.6e-09   34.4   6.3   138   317   333   513   310   537 0.82 MMPL family
MMPL                 PF03176.10   333 seq1693_BIOID38945   -           1037   9.6e-13   47.4  29.9   2   2   1.1e-08     5e-05   22.0   4.6   145   311   871  1035   858  1037 0.85 MMPL family
BPD_transp_1         PF00528.17   185 seq1695_BIOID38945   -            511   1.3e-08   34.4  17.1   1   1   9.8e-13   1.3e-08   34.4  11.9    26   183   346   503   344   505 0.91 Binding-protein-dependent transport system inner membrane component
CMAS                 PF02353.15   273 seq1700_BIOID38945   -            382  2.9e-106  354.4   0.3   1   1  2.6e-109  3.9e-106  353.9   0.2     2   273   108   368   107   368 0.98 Mycolic acid cyclopropane synthetase
Methyltransf_23      PF13489.1    162 seq1700_BIOID38945   -            382   1.2e-14   54.2   0.0   1   1   1.3e-17   1.9e-14   53.5   0.0    14   136   157   288   144   318 0.72 Methyltransferase domain
Methyltransf_11      PF08241.7     95 seq1700_BIOID38945   -            382   8.7e-13   48.4   0.0   1   1   1.1e-15   1.6e-12   47.5   0.0     1    94   172   264   172   265 0.97 Methyltransferase domain
Methyltransf_18      PF12847.2    112 seq1700_BIOID38945   -            382   8.6e-11   42.3   0.0   1   1   1.4e-13   2.1e-10   41.0   0.0     1   111   167   267   167   268 0.91 Methyltransferase domain
Methyltransf_31      PF13847.1    152 seq1700_BIOID38945   -            382   6.2e-11   41.9   0.0   1   1   6.8e-14     1e-10   41.2   0.0     2   112   166   269   165   316 0.87 Methyltransferase domain
Methyltransf_12      PF08242.7     99 seq1700_BIOID38945   -            382     4e-08   33.5   0.0   1   1   5.5e-11   8.4e-08   32.4   0.0     1    99   172   263   172   263 0.83 Methyltransferase domain
Methyltransf_25      PF13649.1    101 seq1700_BIOID38945   -            382   2.1e-07   31.0   0.0   1   1   2.8e-10   4.2e-07   30.1   0.0     1   101   171   261   171   261 0.90 Methyltransferase domain
PCMT                 PF01135.14   210 seq1700_BIOID38945   -            382   3.9e-06   26.4   0.0   1   1   3.8e-09   5.7e-06   25.8   0.0    61   123   155   215   135   230 0.82 Protein-L-isoaspartate(D-aspartate) O-methyltransferase (PCMT)
MTS                  PF05175.9    170 seq1700_BIOID38945   -            382   3.8e-05   23.0   0.0   1   1     4e-08   6.1e-05   22.3   0.0    22   104   158   234   152   265 0.81 Methyltransferase small domain
DUF1127              PF06568.6     40 seq1701_BIOID38945   -             54   5.5e-13   47.9   7.7   1   1   4.7e-17   6.4e-13   47.7   5.4     2    39    17    54    16    54 0.96 Domain of unknown function (DUF1127)
HdeA                 PF06411.6     94 seq1705_BIOID38945   -            112   1.4e-28   98.5   0.5   1   1   1.2e-32   1.6e-28   98.3   0.3     4    93    13   101    10   102 0.90 HdeA/HdeB family
PaaX_C               PF08223.6    172 seq1706_BIOID38945   -            316   9.4e-55  184.8   2.8   1   1   1.9e-58   1.3e-54  184.3   1.9     1   172   104   274   104   274 0.98 PaaX-like protein C-terminal domain
PaaX                 PF07848.7     70 seq1706_BIOID38945   -            316   3.4e-29  100.5   0.5   1   1   9.4e-33   6.4e-29   99.6   0.4     3    70    20    87    18    87 0.98 PaaX-like protein
Sugar_tr             PF00083.19   451 seq1712_BIOID38945   -            443   6.2e-52  176.5  26.6   1   1   1.1e-55   7.9e-52  176.2  18.4     9   449    26   434    21   436 0.92 Sugar (and other) transporter
MFS_1                PF07690.11   354 seq1712_BIOID38945   -            443   4.1e-37  127.6  63.2   1   1   1.6e-38   1.1e-34  119.6  23.5     6   353    28   386    25   387 0.83 Major Facilitator Superfamily
DUF2314              PF10077.4    133 seq1713_BIOID38945   -            153     4e-24   85.0   0.1   1   1   3.9e-28   5.4e-24   84.6   0.1     2   127    33   149    32   151 0.90 Uncharacterized protein conserved in bacteria (DUF2314)
LysR_substrate       PF03466.15   209 seq1714_BIOID38945   -            293   3.7e-45  153.5   0.0   1   1   8.4e-49   5.7e-45  152.8   0.0     2   204    85   282    84   284 0.98 LysR substrate binding domain
HTH_1                PF00126.22    60 seq1714_BIOID38945   -            293   2.5e-18   65.4   0.9   1   1   6.9e-22   4.7e-18   64.5   0.6     1    60     3    62     3    62 0.97 Bacterial regulatory helix-turn-helix protein, lysR family
TonB_dep_Rec         PF00593.19   276 seq1715_BIOID38945   -            715   1.1e-26   94.3  16.7   1   1   1.6e-30   1.1e-26   94.3  11.6     5   272   466   710   464   714 0.90 TonB dependent receptor
Plug                 PF07715.10   108 seq1715_BIOID38945   -            715   1.4e-23   83.1   0.8   1   1     6e-27   4.1e-23   81.6   0.6     4   108    54   159    51   159 0.93 TonB-dependent Receptor Plug Domain
G_glu_transpept      PF01019.16   510 seq1719_BIOID38945   -            580  5.7e-187  622.1   0.5   1   1  4.7e-191  6.5e-187  621.9   0.3     2   508    64   572    63   574 0.99 Gamma-glutamyltranspeptidase
EAL                  PF00563.15   236 seq1722_BIOID38945   -            528   1.2e-66  224.5   0.2   1   1   2.5e-70   1.7e-66  223.9   0.2     2   235   273   505   272   506 0.96 EAL domain
CSS-motif            PF12792.2    208 seq1722_BIOID38945   -            528   2.2e-38  131.5   1.0   1   1   4.6e-42   3.2e-38  131.0   0.7     2   207    37   246    36   247 0.91 CSS motif domain associated with EAL
ADH_N                PF08240.7    109 seq1723_BIOID38945   -            412   3.4e-30  103.8   0.1   1   1   1.7e-33   7.7e-30  102.7   0.1     2   106    26   151    25   154 0.94 Alcohol dehydrogenase GroES-like domain
ADH_N_assoc          PF13823.1     23 seq1723_BIOID38945   -            412   3.2e-12   45.7   0.2   1   1   1.3e-15     6e-12   44.8   0.2     1    23     1    23     1    23 0.95 Alcohol dehydrogenase GroES-associated
ADH_zinc_N           PF00107.21   130 seq1723_BIOID38945   -            412     8e-12   44.7   0.2   1   1   1.2e-12   5.6e-09   35.5   0.0     1    69   197   268   197   286 0.90 Zinc-binding dehydrogenase
PapC_C               PF13953.1     68 seq1724_BIOID38945   -             87   2.1e-24   84.8   0.1   1   1   1.8e-28   2.4e-24   84.6   0.0     1    67     5    70     5    71 0.97 PapC C-terminal domain
NUDIX                PF00293.23   135 seq1726_BIOID38945   -            176   2.7e-25   88.4   0.1   1   1   2.4e-29   3.3e-25   88.1   0.0     1   134     7   149     7   150 0.96 NUDIX domain
MgtC                 PF02308.11   135 seq1727_BIOID38945   -            167   4.1e-48  162.5   9.8   1   1   3.7e-52   5.1e-48  162.2   6.8     1   128     9   136     9   143 0.96 MgtC family
AA_kinase            PF00696.23   241 seq1731_BIOID38945   -            396   4.4e-43  147.4   2.1   1   1   8.2e-47   5.6e-43  147.1   1.5     2   240    35   263    34   264 0.93 Amino acid kinase family
PUA                  PF01472.15    74 seq1731_BIOID38945   -            396     1e-22   79.4   0.1   1   1   4.6e-26   3.1e-22   77.9   0.1     1    74   305   379   305   379 0.98 PUA domain
PDZ                  PF00595.19    81 seq1732_BIOID38945   -            474   3.1e-29  100.8   8.2   1   2   2.7e-19   9.1e-16   57.6   0.1     7    80   285   367   279   368 0.90 PDZ domain (Also known as DHR or GLGF)
PDZ                  PF00595.19    81 seq1732_BIOID38945   -            474   3.1e-29  100.8   8.2   2   2   3.7e-15   1.3e-11   44.4   2.2    11    81   394   463   385   463 0.89 PDZ domain (Also known as DHR or GLGF)
PDZ_2                PF13180.1     82 seq1732_BIOID38945   -            474     2e-26   91.5   2.4   1   2   1.2e-18   4.1e-15   55.3   0.0    12    82   300   380   285   380 0.88 PDZ domain
PDZ_2                PF13180.1     82 seq1732_BIOID38945   -            474     2e-26   91.5   2.4   2   2   2.5e-12   8.6e-09   35.0   0.4     4    59   399   454   396   471 0.87 PDZ domain
Trypsin_2            PF13365.1    120 seq1732_BIOID38945   -            474   8.2e-21   74.0   0.6   1   1   5.5e-24   1.9e-20   72.9   0.4     1   120   114   250   114   250 0.79 Trypsin-like peptidase domain
Trypsin              PF00089.21   220 seq1732_BIOID38945   -            474   1.4e-20   73.7   0.3   1   1   6.5e-24   2.2e-20   73.0   0.2    21   218   114   275    87   277 0.83 Trypsin
Fimbrial             PF00419.15   145 seq1733_BIOID38945   -            376   1.1e-18   67.6   0.1   1   1   1.3e-22   1.8e-18   67.0   0.0     2   145   229   376   228   376 0.92 Fimbrial protein
LysR_substrate       PF03466.15   209 seq1735_BIOID38945   -            310   2.9e-34  117.8   0.0   1   1   5.6e-38   3.8e-34  117.5   0.0     2   208    92   296    91   297 0.95 LysR substrate binding domain
HTH_1                PF00126.22    60 seq1735_BIOID38945   -            310   1.2e-15   56.8   1.2   1   1   1.7e-19   1.2e-15   56.8   0.9     2    60     9    67     8    67 0.98 Bacterial regulatory helix-turn-helix protein, lysR family
Nuc_H_symport        PF03825.11   400 seq1737_BIOID38945   -            425  6.2e-186  617.8  32.5   1   1    1e-189  7.1e-186  617.6  22.6     1   400     1   405     1   405 0.99 Nucleoside H+ symporter
MFS_1                PF07690.11   354 seq1737_BIOID38945   -            425   5.3e-21   74.6  62.9   1   1   2.1e-20   1.4e-16   60.0  30.7     2   353     8   353     7   354 0.76 Major Facilitator Superfamily
SBP_bac_3            PF00497.15   225 seq1738_BIOID38945   -            518   1.1e-30  106.5   0.0   1   1   4.4e-34     2e-30  105.6   0.0    10   224    52   267    45   268 0.91 Bacterial extracellular solute-binding proteins, family 3
SLT                  PF01464.15   121 seq1738_BIOID38945   -            518   4.8e-27   93.7   0.1   1   1   1.7e-30     8e-27   93.0   0.1     5   118   295   404   292   407 0.95 Transglycosylase SLT domain
Lysozyme_like        PF13702.1    160 seq1738_BIOID38945   -            518   1.5e-06   27.7   0.0   1   1   1.2e-09   5.3e-06   25.8   0.0     8   100   291   391   283   448 0.65 Lysozyme-like
DUF3521              PF12035.3     35 seq1739_BIOID38945   -             59     4e-17   61.6   2.6   1   1     4e-21   5.5e-17   61.2   1.8     1    34    20    53    20    54 0.98 Protein of unknown function (DUF3521)
ABC_tran             PF00005.22   118 seq1741_BIOID38945   -            257   2.3e-20   73.0   0.0   1   1   5.2e-24   3.6e-20   72.3   0.0     1   117    50   181    50   182 0.85 ABC transporter
AAA_21               PF13304.1    303 seq1741_BIOID38945   -            257   2.6e-14   53.7   0.0   1   1   1.1e-10   7.3e-07   29.3   0.0   219   298   130   211    97   213 0.82 AAA domain
Fer4_7               PF12838.2     52 seq1743_BIOID38945   -            180   8.4e-14   51.5   9.3   1   1   5.6e-17   8.4e-14   51.5   6.5     1    52    39    89    39    89 0.94 4Fe-4S dicluster domain
Fer4                 PF00037.22    24 seq1743_BIOID38945   -            180   3.9e-14   51.4  11.8   1   2   3.5e-10   5.4e-07   28.8   2.0     4    24    36    56    33    56 0.90 4Fe-4S binding domain
Fer4                 PF00037.22    24 seq1743_BIOID38945   -            180   3.9e-14   51.4  11.8   2   2   5.6e-12   8.5e-09   34.5   1.2     3    24    70    91    68    91 0.92 4Fe-4S binding domain
Fer4_6               PF12837.2     24 seq1743_BIOID38945   -            180   7.2e-11   41.3  11.7   1   2   1.6e-09   2.4e-06   27.0   2.2     4    24    35    55    32    55 0.89 4Fe-4S binding domain
Fer4_6               PF12837.2     24 seq1743_BIOID38945   -            180   7.2e-11   41.3  11.7   2   2     3e-09   4.6e-06   26.1   1.0     3    24    69    90    67    90 0.91 4Fe-4S binding domain
Fer4_9               PF13187.1     55 seq1743_BIOID38945   -            180   1.2e-10   41.3   8.7   1   1     8e-14   1.2e-10   41.3   6.1     2    55    40    90    39    90 0.94 4Fe-4S dicluster domain
Fer4_10              PF13237.1     52 seq1743_BIOID38945   -            180   9.3e-10   38.0  11.7   1   1   6.1e-13   9.3e-10   38.0   8.1     4    52    35    86    32    86 0.92 4Fe-4S dicluster domain
Fer4_8               PF13183.1     57 seq1743_BIOID38945   -            180   1.7e-07   31.0  22.7   1   1   4.6e-10   6.9e-07   29.0   7.7     3    55    38    87    36    91 0.75 4Fe-4S dicluster domain
FtsJ                 PF01728.14   181 seq1744_BIOID38945   -            209     7e-57  192.2   0.0   1   1   6.1e-61   8.3e-57  191.9   0.0     1   181    31   207    31   207 0.98 FtsJ-like methyltransferase
Glyco_tran_WecB      PF03808.8    172 seq1747_BIOID38945   -            246   1.4e-55  187.2   0.1   1   1   1.4e-59   1.9e-55  186.8   0.1     2   172    61   231    60   231 0.96 Glycosyl transferase WecB/TagA/CpsF family
Flg_bb_rod           PF00460.15    31 seq1748_BIOID38945   -            138   8.6e-13   47.5   0.2   1   1   1.5e-16   2.1e-12   46.3   0.2     1    31     9    39     9    39 0.98 Flagella basal body rod protein
DcuC                 PF03606.10   463 seq1749_BIOID38945   -            506  1.8e-164  547.3  32.4   1   1  1.5e-168    2e-164  547.1  22.4     1   462    15   501    15   502 0.99 C4-dicarboxylate anaerobic carrier
PEP-utilizers_C      PF02896.13   294 seq1754_BIOID38945   -            748  2.4e-107  358.0   0.0   1   1  1.5e-110  3.5e-107  357.5   0.0     5   293   420   707   416   708 0.98 PEP-utilising enzyme, TIM barrel domain
PEP-utilisers_N      PF05524.8    123 seq1754_BIOID38945   -            748     2e-25   88.8   1.6   1   1   2.4e-28   5.5e-25   87.4   1.1     2   123   172   295   171   295 0.96 PEP-utilising enzyme, N-terminal
PEP-utilizers        PF00391.18    81 seq1754_BIOID38945   -            748   1.6e-18   65.9   0.1   1   1   1.7e-21   3.9e-18   64.6   0.1     6    81   316   391   311   391 0.94 PEP-utilising enzyme, mobile domain
GAF                  PF01590.21   154 seq1754_BIOID38945   -            748   2.2e-17   63.4   0.4   1   1   2.9e-20   6.5e-17   61.9   0.1     2   152    18   152    17   154 0.97 GAF domain
GAF_2                PF13185.1    148 seq1754_BIOID38945   -            748   3.9e-14   53.2   0.0   1   1     4e-17     9e-14   52.0   0.0     4   147    18   154    15   155 0.82 GAF domain
GAF_3                PF13492.1    129 seq1754_BIOID38945   -            748   5.1e-10   39.4   0.1   1   1   5.4e-13   1.2e-09   38.1   0.0     3   125    19   152    17   156 0.78 GAF domain
Hexapep              PF00132.19    36 seq1756_BIOID38945   -            196   6.1e-17   60.1  16.0   1   3   9.6e-10   1.3e-05   24.3   0.0     3    36    12    45    10    45 0.90 Bacterial transferase hexapeptide (six repeats)
Hexapep              PF00132.19    36 seq1756_BIOID38945   -            196   6.1e-17   60.1  16.0   2   3   1.8e-08   0.00025   20.2   2.2     1    34    71   103    71   103 0.97 Bacterial transferase hexapeptide (six repeats)
Hexapep              PF00132.19    36 seq1756_BIOID38945   -            196   6.1e-17   60.1  16.0   3   3   1.3e-12   1.8e-08   33.4   1.8     1    35    88   122    88   123 0.95 Bacterial transferase hexapeptide (six repeats)
Flg_bbr_C            PF06429.8     74 seq1761_BIOID38945   -            134   1.5e-12   47.0   3.0   1   1   3.6e-16   2.5e-12   46.4   2.1    29    73    87   131    11   132 0.91 Flagellar basal body rod FlgEFG protein C-terminal
Flg_bb_rod           PF00460.15    31 seq1761_BIOID38945   -            134   2.7e-11   42.8   1.2   1   1   3.9e-15   2.7e-11   42.8   0.8     1    30     7    37     7    38 0.95 Flagella basal body rod protein
Oxidored_q6          PF01058.17   131 seq1763_BIOID38945   -            255   1.5e-23   82.6   0.1   1   1   1.6e-27   2.2e-23   82.1   0.0     1   129    48   157    48   159 0.94 NADH ubiquinone oxidoreductase, 20 Kd subunit
ABC_tran             PF00005.22   118 seq1765_BIOID38945   -            228   6.9e-19   68.2   0.0   1   1   6.7e-23   9.1e-19   67.8   0.0     1   117    52   172    52   173 0.88 ABC transporter
OMP_b-brl            PF13505.1    176 seq1768_BIOID38945   -            171   3.9e-27   95.2  13.5   1   1   6.8e-31   4.7e-27   94.9   9.3     2   176     9   171     6   171 0.87 Outer membrane protein beta-barrel domain
Ail_Lom              PF06316.6    199 seq1768_BIOID38945   -            171   1.5e-23   83.2   4.7   1   2   2.2e-18   1.5e-14   53.8   0.9     1   126     1   115     1   127 0.77 Enterobacterial Ail/Lom protein
Ail_Lom              PF06316.6    199 seq1768_BIOID38945   -            171   1.5e-23   83.2   4.7   2   2   2.2e-11   1.5e-07   31.0   0.1   154   199   126   171   120   171 0.93 Enterobacterial Ail/Lom protein
OpuAC                PF04069.7    257 seq1769_BIOID38945   -            320   3.4e-27   95.3   2.2   1   1   1.4e-30   4.9e-27   94.7   1.5     2   238    24   237    23   251 0.85 Substrate binding domain of ABC-type glycine betaine transport system
NMT1_2               PF13379.1    252 seq1769_BIOID38945   -            320   4.2e-25   88.4   2.4   1   1   1.9e-28   6.3e-25   87.8   1.7     7   244    22   243    18   249 0.86 NMT1-like family
NMT1                 PF09084.6    216 seq1769_BIOID38945   -            320   5.1e-20   71.8   0.0   1   1   1.9e-23   6.6e-20   71.5   0.0    14   214    44   240    30   242 0.87 NMT1/THI5 like
Phosphonate-bd       PF12974.2    243 seq1769_BIOID38945   -            320   1.1e-09   37.8   0.2   1   1   4.8e-13   1.7e-09   37.3   0.2    23   215    45   226    27   252 0.78 ABC transporter, phosphonate, periplasmic substrate-binding protein
PhoU                 PF01895.14    88 seq1770_BIOID38945   -            241   2.4e-34  117.4   9.6   1   2   8.1e-21   1.1e-16   60.9   1.5     2    86    26   111    25   113 0.96 PhoU domain
PhoU                 PF01895.14    88 seq1770_BIOID38945   -            241   2.4e-34  117.4   9.6   2   2   5.7e-21   7.8e-17   61.3   0.6     1    87   128   212   128   213 0.91 PhoU domain
Transaldolase        PF00923.14   287 seq1771_BIOID38945   -            338    5e-104  347.3   0.3   1   1  4.2e-108  5.7e-104  347.1   0.2     1   287    35   334    35   334 0.95 Transaldolase
Peptidase_M41        PF01434.13   213 seq1772_BIOID38945   -            647     8e-84  280.2   0.7   1   1   4.6e-87   1.3e-83  279.6   0.5     2   212   385   594   384   595 0.98 Peptidase family M41
AAA                  PF00004.24   132 seq1772_BIOID38945   -            647   1.7e-46  157.6   0.0   1   1   1.7e-49   4.7e-46  156.1   0.0     1   131   191   323   191   324 0.97 ATPase family associated with various cellular activities (AAA)
FtsH_ext             PF06480.10   110 seq1772_BIOID38945   -            647   1.4e-16   60.5   0.2   1   1   5.1e-20   1.4e-16   60.5   0.1     1   110     8    96     8    96 0.95 FtsH Extracellular
AAA_5                PF07728.9    139 seq1772_BIOID38945   -            647   7.9e-07   28.7   0.0   1   1   1.5e-09     4e-06   26.4   0.0     1   137   190   312   190   313 0.82 AAA domain (dynein-related subfamily)
PfkB                 PF00294.19   301 seq1773_BIOID38945   -            300   9.2e-64  215.3   0.6   1   1   7.6e-68     1e-63  215.1   0.4     3   299     5   287     3   289 0.93 pfkB family carbohydrate kinase
Flavodoxin_2         PF02525.12   199 seq1775_BIOID38945   -            176   2.7e-41  141.1   0.0   1   1   4.8e-45   3.3e-41  140.8   0.0     3   199     2   167     1   167 0.90 Flavodoxin-like fold
FMN_red              PF03358.10   152 seq1775_BIOID38945   -            176   5.3e-08   32.3   0.0   1   1   1.1e-11   7.4e-08   31.9   0.0    58   125    43   117     2   135 0.76 NADPH-dependent FMN reductase
FlgD                 PF03963.9     82 seq1777_BIOID38945   -            231   9.9e-25   86.3   5.1   1   1   1.1e-27   4.8e-24   84.1   2.8     7    81     7    79     2    80 0.86 Flagellar hook capping protein - N-terminal region
FlgD_ig              PF13860.1     81 seq1777_BIOID38945   -            231   2.4e-21   75.1   2.5   1   1   5.2e-25   2.4e-21   75.1   1.8     9    81   119   189   105   189 0.91 FlgD Ig-like domain
FLgD_tudor           PF13861.1     61 seq1777_BIOID38945   -            231   4.4e-15   55.3   0.0   1   1   3.3e-18   1.5e-14   53.6   0.0     1    60    86   230    86   231 0.98 FlgD Tudor-like domain
Fimbrial             PF00419.15   145 seq1779_BIOID38945   -            171   1.3e-15   57.8   0.1   1   1   1.1e-19   1.5e-15   57.5   0.1     1   145    29   171    27   171 0.87 Fimbrial protein
Aldedh               PF00171.17   462 seq1780_BIOID38945   -            417   1.2e-20   73.2   3.4   1   1   2.2e-20     3e-16   58.6   1.0    37   298     8   282     2   304 0.81 Aldehyde dehydrogenase family
AA_permease          PF00324.16   479 seq1781_BIOID38945   -            461   4.9e-99  331.7  55.9   1   1  9.1e-103   6.2e-99  331.3  38.8     1   435    16   427    16   455 0.94 Amino acid permease
AA_permease_2        PF13520.1    426 seq1781_BIOID38945   -            461   1.6e-43  148.7  59.1   1   1   3.1e-47   2.1e-43  148.3  41.0     9   425    20   440    15   441 0.88 Amino acid permease
ADP_ribosyl_GH       PF03747.9    289 seq1783_BIOID38945   -            334   6.4e-62  209.8   2.1   1   1   5.5e-66   7.5e-62  209.6   1.5     1   287     8   303     8   305 0.95 ADP-ribosylglycohydrolase
MatE                 PF01554.13   162 seq1785_BIOID38945   -            457   2.3e-73  245.0  36.2   1   2   1.4e-41   1.9e-37  128.2   3.8     1   162    17   177    17   177 0.98 MatE
MatE                 PF01554.13   162 seq1785_BIOID38945   -            457   2.3e-73  245.0  36.2   2   2   3.8e-42   5.2e-38  130.0   8.5     1   162   244   405   244   405 1.00 MatE
Na_H_Exchanger       PF00999.16   384 seq1788_BIOID38945   -            644   1.3e-63  214.7  46.2   1   1   2.6e-67   1.8e-63  214.2  32.0     2   378    35   399    34   403 0.93 Sodium/hydrogen exchanger family
TrkA_N               PF02254.13   116 seq1788_BIOID38945   -            644   5.7e-27   93.9   0.0   1   1   2.2e-30   1.5e-26   92.5   0.0     1   111   426   536   426   538 0.97 TrkA-N domain
HycH                 PF07450.6    131 seq1789_BIOID38945   -            136   8.8e-58  193.9   0.1   1   1   7.3e-62     1e-57  193.7   0.0     1   130     3   133     3   134 0.99 Formate hydrogenlyase maturation protein HycH
Bac_surface_Ag       PF01103.18   323 seq1792_BIOID38945   -            577   4.2e-59  200.5   6.6   1   1     1e-62   6.9e-59  199.7   4.6     1   322   290   576   290   577 0.92 Surface antigen
Surf_Ag_VNR          PF07244.10    78 seq1792_BIOID38945   -            577     1e-15   57.7   0.3   1   1   9.2e-13   6.3e-09   36.0   0.0     1    67   189   249   189   263 0.83 Surface antigen variable number repeat
Diacid_rec           PF05651.8    135 seq1793_BIOID38945   -            385   2.6e-52  175.7   0.7   1   1   6.3e-56   4.3e-52  174.9   0.5     1   135     6   140     6   140 0.99 Putative sugar diacid recognition
HTH_30               PF13556.1     59 seq1793_BIOID38945   -            385     3e-23   81.0   2.8   1   1     6e-26   4.1e-22   77.3   1.7     1    59   323   381   323   381 0.98 PucR C-terminal helix-turn-helix domain
FolB                 PF02152.13   113 seq1794_BIOID38945   -            122   2.1e-32  111.4   0.2   1   1   1.7e-36   2.4e-32  111.3   0.1     1   113     4   114     4   114 0.99 Dihydroneopterin aldolase
MerR-DNA-bind        PF09278.6     65 seq1797_BIOID38945   -            154     7e-15   55.0   0.1   1   1   2.6e-18   1.2e-14   54.3   0.0     2    65    55   119    54   119 0.96 MerR, DNA binding
MerR                 PF00376.18    38 seq1797_BIOID38945   -            154   4.6e-14   51.5   0.3   1   1   2.5e-17   1.1e-13   50.3   0.1     1    38    13    49    13    49 0.98 MerR family regulatory protein
MerR_1               PF13411.1     69 seq1797_BIOID38945   -            154   2.8e-12   46.1   0.0   1   1     1e-15   4.6e-12   45.4   0.0     2    65    13    76    12    78 0.96 MerR HTH family regulatory protein
FlaE                 PF07559.9    130 seq1798_BIOID38945   -            402   2.8e-22   79.6  11.7   1   1   6.2e-26   2.8e-22   79.6   8.1     1   130   170   283   170   283 0.92 Flagellar basal body protein FlaE
Flg_bbr_C            PF06429.8     74 seq1798_BIOID38945   -            402   4.1e-21   74.5   1.6   1   1   4.6e-24   2.1e-20   72.2   1.1     2    74   324   401   323   401 0.92 Flagellar basal body rod FlgEFG protein C-terminal
Flg_bb_rod           PF00460.15    31 seq1798_BIOID38945   -            402   9.7e-12   44.2   4.1   1   1   2.1e-15   9.7e-12   44.2   2.8     2    31     4    33     3    33 0.96 Flagella basal body rod protein
ABC_tran             PF00005.22   118 seq1799_BIOID38945   -            255   2.8e-21   75.9   0.0   1   1     9e-25   4.1e-21   75.4   0.0     1   117    41   156    41   157 0.89 ABC transporter
MFS_1                PF07690.11   354 seq1801_BIOID38945   -            396   3.6e-34  117.9  59.3   1   1   2.6e-38   3.6e-34  117.9  41.1     2   353    19   349    18   350 0.89 Major Facilitator Superfamily
DeoRC                PF00455.17   162 seq1802_BIOID38945   -            268   2.4e-50  170.1   1.3   1   1   2.7e-53   3.1e-50  169.8   0.9     2   161    85   244    84   245 0.99 DeoR C terminal sensor domain
HTH_DeoR             PF08220.7     57 seq1802_BIOID38945   -            268   5.8e-23   80.0   0.9   1   1   5.1e-26   5.8e-23   80.0   0.6     1    56    18    73    18    74 0.97 DeoR-like helix-turn-helix domain
HTH_11               PF08279.7     55 seq1802_BIOID38945   -            268   6.4e-10   38.4   0.1   1   1     1e-12   1.2e-09   37.5   0.1     4    44    21    60    18    67 0.87 HTH domain
MarR_2               PF12802.2     62 seq1802_BIOID38945   -            268   3.5e-07   29.6   0.1   1   1   7.3e-10   8.3e-07   28.4   0.1     5    61    17    70    11    71 0.88 MarR family
MarR                 PF01047.17    59 seq1802_BIOID38945   -            268   4.7e-07   29.2   0.1   1   1   8.8e-10     1e-06   28.2   0.0     8    50    22    64    16    66 0.94 MarR family
HTH_27               PF13463.1     68 seq1802_BIOID38945   -            268   5.2e-06   26.5   0.1   1   1   1.1e-08   1.2e-05   25.4   0.0     2    53    16    66    16    77 0.89 Winged helix DNA-binding domain
GntR                 PF00392.16    64 seq1802_BIOID38945   -            268   8.6e-06   24.9   0.0   1   1   1.7e-08   1.9e-05   23.8   0.0    27    60    34    67    26    70 0.93 Bacterial regulatory proteins, gntR family
HTH_24               PF13412.1     48 seq1802_BIOID38945   -            268   2.2e-05   23.6   0.1   1   1   4.6e-08   5.2e-05   22.4   0.1     7    48    21    62    16    62 0.95 Winged helix-turn-helix DNA-binding
HycI                 PF01750.13   130 seq1804_BIOID38945   -            156   2.9e-27   94.6   0.0   1   1   2.4e-31   3.3e-27   94.4   0.0     7   127    26   139    20   142 0.92 Hydrogenase maturation protease
PRD                  PF00874.15    90 seq1805_BIOID38945   -            278     9e-47  157.0   2.1   1   2   2.1e-29   1.4e-25   89.0   0.0     2    90    78   164    77   164 0.97 PRD domain
PRD                  PF00874.15    90 seq1805_BIOID38945   -            278     9e-47  157.0   2.1   2   2   1.8e-22   1.2e-18   66.8   0.9     1    89   181   273   181   274 0.96 PRD domain
CAT_RBD              PF03123.10    59 seq1805_BIOID38945   -            278   5.3e-25   86.7   0.5   1   1   1.5e-28     1e-24   85.8   0.3     1    57     3    59     3    61 0.96 CAT RNA binding domain
MoCF_biosynth        PF00994.19   144 seq1807_BIOID38945   -            195   9.4e-28   96.2   0.0   1   1   8.5e-32   1.2e-27   95.9   0.0     2   138     8   147     7   152 0.88 Probable molybdopterin binding domain
HTH_Tnp_IS1          PF12759.2     50 seq1808_BIOID38945   -             91   7.7e-32  108.4   0.1   1   1   1.7e-35   1.2e-31  107.8   0.1     1    50    39    88    39    88 0.99 InsA C-terminal domain
Zn_Tnp_IS1           PF03811.8     36 seq1808_BIOID38945   -             91   1.1e-21   75.9   4.5   1   1   3.1e-25   2.1e-21   74.9   3.1     1    36     1    36     1    36 0.99 InsA N-terminal domain
BacA                 PF02673.13   259 seq1809_BIOID38945   -            273   1.6e-91  305.9  14.2   1   1   1.4e-95   1.9e-91  305.7   9.8     2   258    10   267     9   268 0.96 Bacitracin resistance protein BacA
HlyD_2               PF12700.2    328 seq1811_BIOID38945   -            464   4.8e-26   91.5   1.9   1   1   1.8e-29   6.1e-26   91.2   1.3     9   328   123   425   115   425 0.82 HlyD family secretion protein
HlyD                 PF00529.15   306 seq1811_BIOID38945   -            464   2.7e-24   85.9  17.2   1   1     1e-27   3.6e-24   85.5  11.7     1   241   135   360   135   425 0.85 HlyD family secretion protein
HlyD_3               PF13437.1    105 seq1811_BIOID38945   -            464   3.2e-16   59.4   4.3   1   1   1.5e-14   5.2e-11   42.6   0.6     1   101   246   351   246   356 0.93 HlyD family secretion protein
Biotin_lipoyl_2      PF13533.1     50 seq1811_BIOID38945   -            464   8.8e-14   50.7   8.0   1   1   1.2e-16   4.2e-13   48.6   0.7     2    50   136   184   135   184 0.97 Biotin-lipoyl like
PfkB                 PF00294.19   301 seq1813_BIOID38945   -            321   2.8e-51  174.3   0.0   1   1   2.4e-55   3.3e-51  174.0   0.0     2   294    17   305    16   311 0.90 pfkB family carbohydrate kinase
BPD_transp_1         PF00528.17   185 seq1817_BIOID38945   -            275   5.4e-23   81.3  16.0   1   1   3.9e-27   5.4e-23   81.3  11.1     1   181    98   269    98   271 0.97 Binding-protein-dependent transport system inner membrane component
BCCT                 PF02028.12   485 seq1818_BIOID38945   -            677  1.6e-173  577.3  44.2   1   1  1.3e-177  1.8e-173  577.1  30.6     1   484    17   502    17   503 0.99 BCCT family transporter
DNA_ligase_aden      PF01653.13   315 seq1819_BIOID38945   -            561   2.6e-83  279.4   0.0   1   1   4.9e-87   3.4e-83  279.0   0.0     2   314    30   308    29   309 0.98 NAD-dependent DNA ligase adenylation domain
DNA_ligase_OB        PF03120.11    82 seq1819_BIOID38945   -            561   1.2e-26   92.0   0.2   1   1   3.4e-30   2.3e-26   91.1   0.2     2    80   312   392   311   394 0.95 NAD-dependent DNA ligase OB-fold domain
HAD_2                PF13419.1    176 seq1823_BIOID38945   -            199   5.4e-29  101.5   0.1   1   1   1.8e-32   6.3e-29  101.3   0.1     2   176     4   184     3   184 0.84 Haloacid dehalogenase-like hydrolase
Hydrolase_like       PF13242.1     75 seq1823_BIOID38945   -            199   2.5e-08   33.3   0.0   1   1   1.6e-11   5.5e-08   32.2   0.0     2    50   139   186   138   198 0.93 HAD-hyrolase-like
Hydrolase            PF00702.21   204 seq1823_BIOID38945   -            199   1.9e-06   28.4   0.0   1   1   6.4e-10   2.2e-06   28.2   0.0   109   203    73   177     7   178 0.76 haloacid dehalogenase-like hydrolase
PTS_EIIA_1           PF00358.15   133 seq1824_BIOID38945   -            648     1e-52  177.0   0.6   1   1   3.7e-56   1.7e-52  176.3   0.4     4   132   500   628   497   629 0.98 phosphoenolpyruvate-dependent sugar phosphotransferase system, EIIA 1
PTS_EIIC             PF02378.13   321 seq1824_BIOID38945   -            648   8.6e-29  100.2  29.6   1   1   1.9e-32   8.6e-29  100.2  20.5     2   319   129   411   128   414 0.79 Phosphotransferase system, EIIC
PTS_EIIB             PF00367.15    35 seq1824_BIOID38945   -            648   4.5e-16   57.6   0.1   1   1   1.7e-19   7.8e-16   56.9   0.0     1    34    28    61    28    62 0.97 phosphotransferase system, EIIB
Xan_ur_permease      PF00860.15   389 seq1825_BIOID38945   -            449   1.7e-88  296.6  48.3   1   1   1.6e-92   2.1e-88  296.3  33.5     1   388    26   409    26   410 0.99 Permease family
LGT                  PF01790.13   249 seq1827_BIOID38945   -            291   1.3e-87  292.9  15.2   1   1   1.1e-91   1.5e-87  292.7  10.6     1   248    11   281    11   282 0.95 Prolipoprotein diacylglyceryl transferase
ArsC                 PF03960.10   110 seq1828_BIOID38945   -            118   2.3e-32  111.2   0.0   1   1   1.8e-36   2.5e-32  111.0   0.0     1   110     5   114     5   114 0.97 ArsC family
Pterin_bind          PF00809.17   210 seq1829_BIOID38945   -            297   1.5e-76  256.2   0.0   1   1   1.7e-80   2.3e-76  255.7   0.0     1   210    35   240    35   240 0.99 Pterin binding enzyme
SIS                  PF01380.17   131 seq1831_BIOID38945   -            306   1.7e-30  105.2   0.5   1   1   4.3e-34     3e-30  104.4   0.3     1   131   152   282   152   282 0.99 SIS domain
HTH_6                PF01418.12    77 seq1831_BIOID38945   -            306   1.1e-29  101.9   0.2   1   1   3.1e-33   2.1e-29  100.9   0.1     1    76    25   100    25   101 0.98 Helix-turn-helix domain, rpiR family
Flg_bbr_C            PF06429.8     74 seq1832_BIOID38945   -            251   8.8e-21   73.4   3.2   1   1   1.7e-24   1.2e-20   73.0   0.5     2    74   170   247   169   247 0.89 Flagellar basal body rod FlgEFG protein C-terminal
Flg_bb_rod           PF00460.15    31 seq1832_BIOID38945   -            251   2.2e-10   39.9   3.3   1   1   3.2e-14   2.2e-10   39.9   2.3     1    31     5    35     5    35 0.97 Flagella basal body rod protein
Peptidase_M20        PF01546.23   171 seq1835_BIOID38945   -            375   5.5e-37  126.8   0.1   1   1   9.6e-41   6.6e-37  126.6   0.1     1   170    62   371    62   372 0.96 Peptidase family M20/M25/M40
M20_dimer            PF07687.9    109 seq1835_BIOID38945   -            375   3.5e-25   87.7   0.1   1   1   1.3e-28   8.7e-25   86.4   0.0     1   108   175   282   175   283 0.98 Peptidase dimerisation domain
Radical_SAM          PF04055.16   166 seq1836_BIOID38945   -            411   1.3e-12   48.1   0.0   1   1   6.6e-16   2.3e-12   47.3   0.0     6   156    20   178    16   209 0.81 Radical SAM superfamily
DUF4008              PF13186.1     64 seq1836_BIOID38945   -            411     2e-12   47.1   0.6   1   1   1.3e-15   4.3e-12   46.0   0.4     4    64   282   343   276   343 0.90 Domain of unknown function (DUF4008)
Fer4_12              PF13353.1    139 seq1836_BIOID38945   -            411   1.5e-07   31.4   0.0   1   1   8.5e-11   2.9e-07   30.5   0.0    13   116    19   127    17   149 0.66 4Fe-4S single cluster domain
DUF490               PF04357.8    379 seq1838_BIOID38945   -           1259   2.6e-80  270.2  37.8   1   1   5.7e-84   7.8e-80  268.6   2.6     6   379   922  1259   914  1259 0.92 Family of unknown function (DUF490)
Virul_fac_BrkB       PF03631.10   260 seq1839_BIOID38945   -            290     1e-55  188.8  24.6   1   1   8.7e-60   1.2e-55  188.6  17.0     2   258    29   274    28   276 0.88 Virulence factor BrkB
[truncated: 1,303,722 more chars]
