# Supplementary material for: A domain sequence approach to pangenomics: applications to Escherichia coli
Source: F1000Res. 2013 May 29;1:19. Originally published 2012 Oct 1. [Version 2] doi: 10.12688/f1000research.1-19.v2 (PMC3901455; doi:10.12688/f1000research.1-19.v2)
Supplement: The 347 text files show the results from scanning each of the fasta-files against the Pfam-A database [file f1000research-1-1101-s0002.tgz › Escherichia_coli_E22_BIOID54301.txt]

#                                                                            --- full sequence --- -------------- this domain -------------   hmm coord   ali coord   env coord
# target name        accession   tlen query name           accession   qlen   E-value  score  bias   #  of  c-Evalue  i-Evalue  score  bias  from    to  from    to  from    to  acc description of target
#------------------- ---------- ----- -------------------- ---------- ----- --------- ------ ----- --- --- --------- --------- ------ ----- ----- ----- ----- ----- ----- ----- ---- ---------------------
Nuc_H_symport        PF03825.11   400 seq1_BIOID54301      -            365  5.6e-163  542.2  26.2   1   1  9.3e-167  6.3e-163  542.0  18.2    53   400     1   354     1   354 1.00 Nucleoside H+ symporter
MFS_1                PF07690.11   354 seq1_BIOID54301      -            365   2.2e-09   36.4  15.6   1   1   3.2e-13   2.2e-09   36.4  10.8    36   180   202   357   199   365 0.83 Major Facilitator Superfamily
MFS_1                PF07690.11   354 seq2_BIOID54301      -            316   1.7e-25   89.4  36.1   1   1   4.4e-29   6.1e-25   87.6  20.3   124   353     1   271     1   272 0.87 Major Facilitator Superfamily
DUF1382              PF07131.6     61 seq3_BIOID54301      -             63   1.5e-39  133.7   0.8   1   1   1.2e-43   1.7e-39  133.6   0.6     1    61     1    61     1    61 0.99 Protein of unknown function (DUF1382)
CSD                  PF00313.17    66 seq4_BIOID54301      -             69     2e-33  113.8   1.9   1   1   1.6e-37   2.2e-33  113.7   1.3     2    65     5    68     4    69 0.98 'Cold-shock' DNA-binding domain
CBM_5_12             PF02839.9     41 seq5_BIOID54301      -            407   1.3e-06   27.7   1.6   1   1   1.1e-09   1.5e-05   24.3   0.4     4    41   356   393   353   393 0.86 Carbohydrate binding domain
LolB                 PF03550.9    157 seq6_BIOID54301      -            207   4.5e-56  188.6   1.6   1   1   4.4e-60   6.1e-56  188.2   1.1     2   157    49   204    48   204 0.99 Outer membrane lipoprotein LolB
DUF3672              PF12421.3    136 seq7_BIOID54301      -            753   9.1e-42  142.3   0.2   1   1   5.5e-45   1.9e-41  141.2   0.1     1   135   571   711   571   712 0.89 Fibronectin type III protein
DUF1983              PF09327.6     81 seq7_BIOID54301      -            753   7.1e-28   96.2   0.1   1   1   5.3e-31   1.8e-27   94.9   0.0     2    81   468   547   467   547 0.97 Domain of unknown function (DUF1983)
Phage-tail_3         PF13550.1    164 seq7_BIOID54301      -            753     8e-24   84.1   0.1   1   1   7.6e-27   2.6e-23   82.4   0.1    54   161     8   119     2   122 0.89 Putative phage tail protein
Phage_integrase      PF00589.17   173 seq8_BIOID54301      -            531   1.4e-15   57.2   0.0   1   1   2.5e-19   3.4e-15   56.0   0.0     2   166   333   511   332   517 0.83 Phage integrase family
Ribosomal_L16        PF00252.13   133 seq11_BIOID54301     -            125   3.7e-46  156.0   0.2   1   1   2.9e-50     4e-46  155.9   0.1    21   132    10   120     1   121 0.95 Ribosomal protein L16p/L10e
Ribosomal_L11_N      PF03946.9     60 seq12_BIOID54301     -            142   3.2e-32  109.6   0.3   1   1   8.7e-36   5.9e-32  108.7   0.2     1    60     8    67     8    67 0.99 Ribosomal protein L11, N-terminal domain
Ribosomal_L11        PF00298.14    69 seq12_BIOID54301     -            142   6.6e-29   99.7   2.9   1   1   1.8e-32   1.2e-28   98.8   2.0     1    69    72   140    72   140 0.99 Ribosomal protein L11, RNA binding domain
ketoacyl-synt        PF00109.21   255 seq13_BIOID54301     -            413     6e-60  202.7   1.1   1   1   1.7e-63     6e-60  202.7   0.8     2   255     4   247     3   247 0.93 Beta-ketoacyl synthase, N-terminal domain
Ketoacyl-synt_C      PF02801.17   119 seq13_BIOID54301     -            413   2.5e-39  133.6   1.7   1   1   1.4e-42   4.7e-39  132.7   1.2     1   119   255   370   255   370 0.97 Beta-ketoacyl synthase, C-terminal domain
Thiolase_N           PF00108.18   264 seq13_BIOID54301     -            413   1.2e-06   27.6   0.1   1   1   8.7e-10     3e-06   26.3   0.0    80   120   156   196   145   216 0.93 Thiolase, N-terminal domain
ExbD                 PF02472.11   130 seq14_BIOID54301     -            142     5e-23   81.3   0.1   1   1   4.1e-27   5.6e-23   81.2   0.1     2   129    10   141     9   142 0.89 Biopolymer transport protein ExbD/TolR
Big_1                PF02369.11   100 seq17_BIOID54301     -           1513  7.8e-181  587.1 140.9   1   8   3.6e-21   9.9e-18   63.7   7.8     2    94   676   764   671   770 0.88 Bacterial Ig-like domain (group 1)
Big_1                PF02369.11   100 seq17_BIOID54301     -           1513  7.8e-181  587.1 140.9   2   8   2.8e-25   7.6e-22   76.9   8.1     3    97   772   864   769   867 0.92 Bacterial Ig-like domain (group 1)
Big_1                PF02369.11   100 seq17_BIOID54301     -           1513  7.8e-181  587.1 140.9   3   8   1.5e-27   4.1e-24   84.2   2.6     2    97   869   967   868   969 0.95 Bacterial Ig-like domain (group 1)
Big_1                PF02369.11   100 seq17_BIOID54301     -           1513  7.8e-181  587.1 140.9   4   8   6.9e-28   1.9e-24   85.3   7.0     4   100   981  1073   978  1073 0.94 Bacterial Ig-like domain (group 1)
Big_1                PF02369.11   100 seq17_BIOID54301     -           1513  7.8e-181  587.1 140.9   5   8   4.9e-22   1.4e-18   66.5   7.6     4   100  1079  1173  1076  1173 0.84 Bacterial Ig-like domain (group 1)
Big_1                PF02369.11   100 seq17_BIOID54301     -           1513  7.8e-181  587.1 140.9   6   8   3.3e-27   9.1e-24   83.1   6.7     2    99  1184  1285  1183  1286 0.88 Bacterial Ig-like domain (group 1)
Big_1                PF02369.11   100 seq17_BIOID54301     -           1513  7.8e-181  587.1 140.9   7   8   3.1e-23   8.5e-20   70.4   1.8     2    98  1288  1384  1287  1386 0.89 Bacterial Ig-like domain (group 1)
Big_1                PF02369.11   100 seq17_BIOID54301     -           1513  7.8e-181  587.1 140.9   8   8   9.4e-29   2.6e-25   88.1   5.9     6    96  1392  1485  1388  1489 0.93 Bacterial Ig-like domain (group 1)
DUF3442              PF11924.3    280 seq17_BIOID54301     -           1513  5.9e-100  334.3   3.2   1   1  2.1e-103  5.9e-100  334.3   2.2     3   280    77   355    75   355 0.99 Protein of unknown function (DUF3442)
Gp_dh_C              PF02800.15   157 seq19_BIOID54301     -            213   1.4e-75  251.9   0.1   1   1   2.5e-79   1.7e-75  251.6   0.0     1   157    37   194    37   194 1.00 Glyceraldehyde 3-phosphate dehydrogenase, C-terminal domain
Gp_dh_N              PF00044.19   151 seq19_BIOID54301     -            213   2.5e-05   24.1   0.2   1   1   1.3e-08   8.9e-05   22.3   0.0   118   151     1    32     1    32 0.96 Glyceraldehyde 3-phosphate dehydrogenase, NAD binding domain
Glyco_hydro_2_C      PF02836.12   298 seq20_BIOID54301     -            955  6.7e-125  415.7   0.0   1   1  2.7e-128  9.3e-125  415.3   0.0     1   297   267   560   267   561 0.98 Glycosyl hydrolases family 2, TIM barrel domain
Bgal_small_N         PF02929.12   276 seq20_BIOID54301     -            955   5.2e-91  304.3   0.0   1   1   2.4e-94   8.1e-91  303.7   0.0     3   275   682   952   680   953 0.98 Beta galactosidase small chain
Glyco_hydro_2_N      PF02837.13   167 seq20_BIOID54301     -            955   8.8e-44  148.8   0.0   1   1   5.8e-47     2e-43  147.7   0.0    35   167    11   150     2   150 0.94 Glycosyl hydrolases family 2, sugar binding domain
Glyco_hydro_2        PF00703.16   110 seq20_BIOID54301     -            955   1.8e-17   63.6   0.0   1   1   9.3e-20   3.2e-16   59.6   0.0     2   110   153   265   152   265 0.86 Glycosyl hydrolases family 2
Transposase_31       PF04754.7    205 seq21_BIOID54301     -            323   2.3e-80  268.6   0.4   1   1   2.6e-84   3.6e-80  268.0   0.3     1   200    30   227    30   231 0.97 Putative transposase, YhgA-like
zf-C4_ClpX           PF06689.8     41 seq22_BIOID54301     -             73   1.3e-10   40.5   4.6   1   1   1.4e-14   1.9e-10   39.9   3.2     3    36    12    47    11    51 0.85 ClpX C4-type zinc finger
Collar               PF07484.7     57 seq24_BIOID54301     -            317   4.3e-14   51.9   1.6   1   1   5.6e-18   7.6e-14   51.1   0.1     1    57   174   221   174   221 0.98 Phage Tail Collar Domain
Phage_tail_T         PF06223.7    103 seq27_BIOID54301     -            137   1.5e-42  144.0   0.7   1   1   3.1e-41   4.2e-37  126.5   0.1     6   100     1    99     1   102 0.88 Minor tail protein T
TerB                 PF05099.8    140 seq28_BIOID54301     -            143   1.4e-14   53.8   7.2   1   1   1.9e-18   2.6e-14   53.0   5.0     8   131    10   138     3   141 0.81 Tellurite resistance protein TerB
HOK_GEF              PF01848.11    43 seq29_BIOID54301     -             70   5.7e-18   63.8   3.6   1   1   4.9e-22   6.7e-18   63.6   2.5     1    43    24    66    24    66 0.96 Hok/gef family
DUF826               PF05696.6     78 seq30_BIOID54301     -             90   7.6e-42  141.2   4.4   1   1   6.3e-46   8.7e-42  141.0   3.0     1    78     1    84     1    84 0.99 Protein of unknown function (DUF826)
MgrB                 PF13998.1     29 seq35_BIOID54301     -             47   4.8e-18   64.4   4.4   1   1   4.4e-22     6e-18   64.1   3.1     1    29    19    47    19    47 0.99 MgrB protein
Dam                  PF05869.6    181 seq39_BIOID54301     -            364   4.1e-61  205.4   0.0   1   1   8.2e-65   5.6e-61  205.0   0.0     2   181   162   354   161   354 0.98 DNA N-6-adenine-methyltransferase (Dam)
PerC                 PF06069.6     90 seq39_BIOID54301     -            364   4.1e-08   33.0   1.6   1   1   1.5e-11     1e-07   31.7   1.1     5    55    82   132    79   138 0.93 PerC transcriptional activator
EFG_IV               PF03764.13   120 seq41_BIOID54301     -            494   3.1e-44  149.2   0.0   1   1   1.3e-47   5.9e-44  148.3   0.0     1   120   276   399   276   399 0.99 Elongation factor G, domain IV
EFG_C                PF00679.19    89 seq41_BIOID54301     -            494   3.5e-29  100.4   0.4   1   1   1.7e-32   7.7e-29   99.2   0.0     1    87   401   486   401   488 0.97 Elongation factor G C-terminus
GTP_EFTU_D2          PF03144.20    74 seq41_BIOID54301     -            494   1.8e-15   56.7   0.2   1   1   9.5e-19   4.3e-15   55.4   0.1     1    74   121   188   121   188 0.94 Elongation factor Tu domain 2
DUF340               PF03956.8    191 seq43_BIOID54301     -            315   3.4e-72  241.6  27.5   1   1     3e-73     4e-69  231.6  11.8     2   190   128   314   127   315 0.99 Membrane protein of unknown function (DUF340)
NUDIX                PF00293.23   135 seq47_BIOID54301     -            176   2.7e-25   88.4   0.1   1   1   2.4e-29   3.3e-25   88.1   0.0     1   134     7   149     7   150 0.96 NUDIX domain
DUF1019              PF06254.6     89 seq49_BIOID54301     -            183   4.3e-27   93.9   0.0   1   1   4.6e-31   6.3e-27   93.4   0.0     4    89    58   149    45   149 0.95 Protein of unknown function (DUF1019)
DsrC                 PF04358.8    109 seq50_BIOID54301     -            128   3.4e-46  155.8   0.0   1   1   2.9e-50   3.9e-46  155.6   0.0     3   109    22   128    20   128 0.98 DsrC like protein
RHS                  PF03527.9     41 seq52_BIOID54301     -            416   1.2e-20   72.9   0.8   1   1   1.7e-24   2.4e-20   71.9   0.6     1    40   168   207   168   208 0.97 RHS protein
FAD_syn              PF06574.7    158 seq54_BIOID54301     -            313   2.2e-57  193.0   0.0   1   1   4.4e-61     3e-57  192.5   0.0     2   158    12   168    11   168 0.98 FAD synthetase
Flavokinase          PF01687.12   125 seq54_BIOID54301     -            313   6.1e-40  135.8   0.0   1   1   1.4e-43   9.4e-40  135.2   0.0     1   124   184   307   184   308 0.97 Riboflavin kinase
Methyltransf_31      PF13847.1    152 seq57_BIOID54301     -            269   1.7e-14   53.5   0.0   1   1   1.7e-17   2.3e-14   53.1   0.0     2   126    84   196    83   240 0.83 Methyltransferase domain
Methyltransf_11      PF08241.7     95 seq57_BIOID54301     -            269   3.1e-13   49.9   0.0   1   1   1.4e-15     2e-12   47.3   0.0     1    94    90   175    90   176 0.95 Methyltransferase domain
Methyltransf_25      PF13649.1    101 seq57_BIOID54301     -            269   1.5e-10   41.2   0.0   1   1   2.3e-13   3.1e-10   40.2   0.0     1   100    89   171    89   172 0.87 Methyltransferase domain
Methyltransf_18      PF12847.2    112 seq57_BIOID54301     -            269   1.1e-06   29.1   0.0   1   1   1.8e-09   2.5e-06   27.9   0.0     4   111    88   178    85   179 0.86 Methyltransferase domain
Methyltransf_4       PF02390.12   197 seq57_BIOID54301     -            269   2.4e-06   26.6   0.0   1   1   4.8e-08   6.5e-05   21.9   0.0    11    63    77   129    66   135 0.88 Putative methyltransferase
MTS                  PF05175.9    170 seq57_BIOID54301     -            269   1.4e-05   24.4   0.0   1   1   1.5e-08     2e-05   23.9   0.0    25    78    80   132    71   158 0.79 Methyltransferase small domain
FUR                  PF01475.14   120 seq59_BIOID54301     -            148   4.9e-49  165.1   0.2   1   1   4.3e-53   5.8e-49  164.8   0.1     1   120    10   130    10   130 0.99 Ferric uptake regulator family
YebO                 PF13974.1     80 seq60_BIOID54301     -             95   1.8e-30  104.4   2.2   1   1   1.5e-34   2.1e-30  104.2   1.5     1    80    15    95    15    95 0.93 YebO-like protein
Ribosomal_L29        PF00831.18    58 seq62_BIOID54301     -             63     5e-25   86.8   6.8   1   1     4e-29   5.5e-25   86.7   4.7     1    58     3    60     3    60 0.99 Ribosomal L29 protein
SpoVR                PF04293.8    427 seq64_BIOID54301     -            510  2.9e-200  665.0   7.2   1   1  2.5e-204  3.4e-200  664.7   5.0     2   427    18   453    17   453 0.98 SpoVR like protein
DUF4014              PF13198.1     72 seq67_BIOID54301     -             72   1.1e-37  128.1   1.5   1   1   8.7e-42   1.2e-37  128.0   1.0     1    72     1    72     1    72 0.99 Protein of unknown function (DUF4014)
PGM_PMM_I            PF02878.11   138 seq68_BIOID54301     -            546   8.2e-36  122.4   0.2   1   1   9.4e-39   3.2e-35  120.4   0.1     2   134    40   180    39   183 0.97 Phosphoglucomutase/phosphomannomutase, alpha/beta/alpha domain I
PGM_PMM_III          PF02880.11   111 seq68_BIOID54301     -            546   1.8e-27   95.4   0.0   1   1     1e-30   3.6e-27   94.5   0.0     1   111   320   440   320   440 0.93 Phosphoglucomutase/phosphomannomutase, alpha/beta/alpha domain III
PGM_PMM_II           PF02879.11   104 seq68_BIOID54301     -            546   3.5e-13   49.6   0.0   1   1   3.2e-16   1.1e-12   48.0   0.0     2   104   210   317   209   317 0.90 Phosphoglucomutase/phosphomannomutase, alpha/beta/alpha domain II
PGM_PMM_IV           PF00408.15    73 seq68_BIOID54301     -            546   3.6e-13   49.1   0.0   1   1   3.2e-16   1.1e-12   47.6   0.0    12    72   479   539   465   542 0.90 Phosphoglucomutase/phosphomannomutase, C-terminal domain
Ribosomal_L1         PF00687.16   221 seq69_BIOID54301     -            234   9.2e-50  168.8   0.2   1   1   7.9e-54   1.1e-49  168.6   0.2    13   220    28   220     8   221 0.90 Ribosomal protein L1p/L10e family
Lysis_S              PF04971.7     68 seq74_BIOID54301     -             71   1.4e-47  159.0   0.5   1   1   1.2e-51   1.6e-47  158.9   0.3     1    68     4    71     4    71 1.00 Lysis protein S
TMP_2                PF06791.8    210 seq75_BIOID54301     -            859   2.4e-68  229.7  13.1   1   1   3.5e-72   2.4e-68  229.7   9.1     2   209    50   257    49   258 0.98 Prophage tail length tape measure protein
Tape_meas_lam_C      PF09718.5     78 seq75_BIOID54301     -            859   1.7e-20   72.5   5.8   1   1   2.5e-24   1.7e-20   72.5   4.0     1    78   632   709   632   709 0.98 Lambda phage tail tape-measure protein (Tape_meas_lam_C)
DUF1391              PF07151.7     49 seq78_BIOID54301     -             51   8.8e-34  114.6   0.6   1   1   6.9e-38   9.4e-34  114.5   0.4     1    48     2    49     2    50 0.97 Protein of unknown function (DUF1391)
DUF3927              PF13064.1     46 seq79_BIOID54301     -             55   2.8e-24   84.2  10.9   1   1   2.2e-28   3.1e-24   84.0   7.6     1    46     3    48     3    48 0.98 Protein of unknown function (DUF3927)
zf-dskA_traR         PF01258.12    36 seq82_BIOID54301     -             73   2.2e-09   36.7   7.7   1   1   2.3e-13   3.1e-09   36.2   5.3     4    35    33    64    29    65 0.92 Prokaryotic dksA/traR C4-type zinc finger
Ribosomal_S17        PF00366.15    69 seq84_BIOID54301     -             84   1.1e-32  111.7   1.3   1   1   9.4e-37   1.3e-32  111.5   0.9     1    69    10    78    10    78 0.99 Ribosomal protein S17
TerC                 PF03741.11   184 seq85_BIOID54301     -            237   4.5e-51  172.7  15.2   1   1   4.5e-55   6.1e-51  172.3  10.6     2   183    17   203    16   204 0.96 Integral membrane protein TerC family
GHMP_kinases_N       PF00288.21    67 seq87_BIOID54301     -            283   2.5e-10   40.1   0.1   1   1   7.4e-14   5.1e-10   39.1   0.1     1    66    91   148    91   149 0.87 GHMP kinases N terminal domain
GHMP_kinases_C       PF08544.8     85 seq87_BIOID54301     -            283     1e-06   28.7   0.0   1   1     3e-10     2e-06   27.7   0.0    28    81   214   263   191   266 0.83 GHMP kinases C terminal
HTH_36               PF13730.1     55 seq89_BIOID54301     -            313   9.1e-11   41.6   0.0   1   1   4.9e-14   2.2e-10   40.3   0.0     5    55    20    70    16    70 0.91 Helix-turn-helix domain
GntR                 PF00392.16    64 seq89_BIOID54301     -            313   3.1e-07   29.6   0.0   1   1   1.5e-10   6.6e-07   28.5   0.0    25    60    41    76    35    78 0.95 Bacterial regulatory proteins, gntR family
PaaX                 PF07848.7     70 seq89_BIOID54301     -            313   1.9e-05   24.4   0.1   1   1   1.1e-08   4.9e-05   23.1   0.0    29    60    46    79    38    89 0.80 PaaX-like protein
RusA                 PF05866.6    116 seq91_BIOID54301     -            121     1e-18   67.7   0.0   1   1   8.4e-23   1.1e-18   67.5   0.0     1   115     9   117     9   118 0.88 Endodeoxyribonuclease RusA
PrmA                 PF06325.8    295 seq95_BIOID54301     -            293  1.2e-105  352.7   0.0   1   1  9.1e-109  1.4e-105  352.5   0.0     1   294     2   292     2   293 0.99 Ribosomal protein L11 methyltransferase (PrmA)
Methyltransf_18      PF12847.2    112 seq95_BIOID54301     -            293   2.2e-11   44.2   0.1   1   1   2.4e-14   3.6e-11   43.5   0.1     2    77   159   230   158   273 0.82 Methyltransferase domain
Methyltransf_26      PF13659.1    117 seq95_BIOID54301     -            293   1.5e-11   44.2   0.0   1   1   2.2e-14   3.4e-11   43.0   0.0     1    78   159   231   159   252 0.80 Methyltransferase domain
MTS                  PF05175.9    170 seq95_BIOID54301     -            293   4.3e-11   42.3   0.0   1   1   4.4e-14   6.7e-11   41.7   0.0    17   105   142   230   127   238 0.81 Methyltransferase small domain
Methyltransf_31      PF13847.1    152 seq95_BIOID54301     -            293   1.5e-10   40.7   0.0   1   1   1.5e-13   2.2e-10   40.1   0.0     4    80   159   230   156   277 0.79 Methyltransferase domain
Methyltransf_23      PF13489.1    162 seq95_BIOID54301     -            293   1.1e-07   31.5   0.0   1   1   1.3e-10     2e-07   30.7   0.0    21    86   157   230   141   268 0.73 Methyltransferase domain
UPF0020              PF01170.13   180 seq95_BIOID54301     -            293   8.9e-06   25.2   0.1   1   1     1e-08   1.5e-05   24.5   0.1    29   113   159   230   155   231 0.85 Putative RNA methylase family UPF0020
Methyltransf_11      PF08241.7     95 seq95_BIOID54301     -            293   2.2e-05   24.7   0.0   1   1   2.6e-08     4e-05   23.9   0.0     2    65   164   228   163   238 0.76 Methyltransferase domain
Cons_hypoth95        PF03602.10   183 seq95_BIOID54301     -            293   1.3e-05   24.5   0.0   1   1   1.5e-08   2.3e-05   23.7   0.0    34    98   150   214   138   234 0.86 Conserved hypothetical protein 95
DUF1327              PF07041.6    113 seq96_BIOID54301     -            114   4.5e-66  219.7   0.0   1   1   3.7e-70     5e-66  219.5   0.0     1   112     1   112     1   113 0.99 Protein of unknown function (DUF1327)
Collar               PF07484.7     57 seq98_BIOID54301     -            182   2.5e-15   55.8   0.1   1   1   3.4e-19   4.7e-15   55.0   0.1     1    57    25    72    25    72 0.98 Phage Tail Collar Domain
DUF1019              PF06254.6     89 seq100_BIOID54301    -            141   2.7e-23   81.8   0.2   1   1   2.8e-27   3.8e-23   81.3   0.2     1    88    46   120    46   121 0.95 Protein of unknown function (DUF1019)
Molydop_binding      PF01568.16   109 seq102_BIOID54301    -            388   1.8e-28   98.3   0.0   1   1     5e-32   3.4e-28   97.4   0.0     1   107   267   380   267   382 0.97 Molydopterin dinucleotide binding domain
Molybdopterin        PF00384.17   432 seq102_BIOID54301    -            388   5.4e-18   64.8   0.1   1   1   1.1e-21   7.5e-18   64.3   0.1   340   432    47   146    20   146 0.92 Molybdopterin oxidoreductase
Lysis_S              PF04971.7     68 seq103_BIOID54301    -             71   5.6e-47  157.1   0.6   1   1   4.6e-51   6.2e-47  157.0   0.4     1    68     4    71     4    71 1.00 Lysis protein S
Aldose_epim          PF01263.15   301 seq104_BIOID54301    -            301   1.2e-46  159.0   0.1   1   1   1.1e-50   1.5e-46  158.7   0.1     1   284    34   281    34   294 0.90 Aldose 1-epimerase
Ead_Ea22             PF13935.1    139 seq105_BIOID54301    -            135   1.8e-20   73.5   0.2   1   1   1.5e-24     2e-20   73.4   0.2     1    98     2   109     2   126 0.80 Ead/Ea22-like protein
Response_reg         PF00072.19   112 seq106_BIOID54301    -            260   1.2e-27   96.0   0.0   1   1     3e-31   2.1e-27   95.2   0.0     1   112    40   149    40   149 0.99 Response regulator receiver domain
Trans_reg_C          PF00486.23    77 seq106_BIOID54301    -            260   4.6e-25   87.2   0.0   1   1   1.6e-28   1.1e-24   86.0   0.0     3    77   182   255   178   255 0.95 Transcriptional regulatory protein, C terminal
PEP-utilizers_C      PF02896.13   294 seq107_BIOID54301    -            748  3.2e-107  357.6   0.0   1   1    2e-110  4.7e-107  357.1   0.0     5   293   420   707   416   708 0.98 PEP-utilising enzyme, TIM barrel domain
PEP-utilisers_N      PF05524.8    123 seq107_BIOID54301    -            748     2e-25   88.8   1.6   1   1   2.4e-28   5.5e-25   87.4   1.1     2   123   172   295   171   295 0.96 PEP-utilising enzyme, N-terminal
PEP-utilizers        PF00391.18    81 seq107_BIOID54301    -            748   1.6e-18   65.9   0.1   1   1   1.7e-21   3.9e-18   64.6   0.1     6    81   316   391   311   391 0.94 PEP-utilising enzyme, mobile domain
GAF                  PF01590.21   154 seq107_BIOID54301    -            748   2.2e-17   63.4   0.4   1   1   2.9e-20   6.5e-17   61.9   0.1     2   152    18   152    17   154 0.97 GAF domain
GAF_2                PF13185.1    148 seq107_BIOID54301    -            748     4e-14   53.2   0.0   1   1     4e-17     9e-14   52.0   0.0     4   147    18   154    15   155 0.82 GAF domain
GAF_3                PF13492.1    129 seq107_BIOID54301    -            748   5.2e-10   39.4   0.1   1   1   5.4e-13   1.2e-09   38.1   0.0     3   125    19   152    17   156 0.78 GAF domain
PTS-HPr              PF00381.14    84 seq109_BIOID54301    -             85   1.3e-31  108.2   0.2   1   1   9.9e-36   1.4e-31  108.1   0.1     1    82     1    82     1    84 0.98 PTS HPr component phosphorylation site
HTH_28               PF13518.1     52 seq111_BIOID54301    -            168   2.1e-22   78.6   0.1   1   2   1.6e-13   2.7e-10   39.9   0.1     2    50     9    58     8    58 0.93 Helix-turn-helix domain
HTH_28               PF13518.1     52 seq111_BIOID54301    -            168   2.1e-22   78.6   0.1   2   2   1.6e-12   2.8e-09   36.6   0.0     2    49    64   113    63   115 0.89 Helix-turn-helix domain
HTH_Tnp_1            PF01527.15    76 seq111_BIOID54301    -            168   5.1e-16   58.2   0.1   1   1   3.8e-11   6.5e-08   32.3   0.0     3    75    55   148    53   149 0.84 Transposase
HTH_Tnp_1            PF01527.15    76 seq113_BIOID54301    -            126   2.5e-21   75.2   0.0   1   1   2.5e-25   3.5e-21   74.8   0.0     1    70    10    86    10    92 0.86 Transposase
AA_permease          PF00324.16   479 seq117_BIOID54301    -            470  1.5e-119  399.3  46.0   1   1  2.5e-123  1.7e-119  399.1  31.9     1   477    27   468    27   470 0.98 Amino acid permease
AA_permease_2        PF13520.1    426 seq117_BIOID54301    -            470   5.5e-51  173.3  50.0   1   1     1e-54   7.1e-51  172.9  34.6     8   419    30   446    26   459 0.84 Amino acid permease
MurB_C               PF02873.11   105 seq124_BIOID54301    -            342   5.3e-42  141.7   0.0   1   1   1.3e-45   9.1e-42  140.9   0.0     1   105   203   330   203   330 0.99 UDP-N-acetylenolpyruvoylglucosamine reductase, C-terminal domain
FAD_binding_4        PF01565.18   139 seq124_BIOID54301    -            342   7.3e-28   96.6   0.0   1   1   8.6e-31   5.9e-27   93.7   0.0     2   138    18   149    17   150 0.91 FAD binding domain
DUF968               PF06147.6    200 seq126_BIOID54301    -            349   1.8e-80  269.4   0.0   1   1   2.1e-84   2.9e-80  268.7   0.0     2   199   130   345   129   346 0.99 Protein of unknown function (DUF968)
DUF968               PF06147.6    200 seq127_BIOID54301    -            289   6.8e-25   88.0   0.1   1   1     5e-29   6.8e-25   88.0   0.1     2    94   172   265   171   281 0.95 Protein of unknown function (DUF968)
DUF2303              PF10065.4    276 seq128_BIOID54301    -             49   1.8e-07   30.2   0.1   1   1   1.4e-11   1.9e-07   30.1   0.0     1    50     1    48     1    49 0.94 Uncharacterized conserved protein (DUF2303)
Channel_Tsx          PF03502.8    238 seq129_BIOID54301    -            254   2.1e-52  178.2  30.8   1   1   1.7e-56   2.4e-52  178.0  21.4     2   238    34   254    33   254 0.97 Nucleoside-specific channel-forming protein, Tsx
Resolvase            PF00239.16   141 seq130_BIOID54301    -            245   3.3e-50  169.5   0.1   1   1   7.6e-54   5.2e-50  168.8   0.0     2   140    58   190    57   191 0.98 Resolvase, N terminal domain
HTH_7                PF02796.10    45 seq130_BIOID54301    -            245   3.2e-12   45.9   0.8   1   1   9.4e-16   6.4e-12   45.0   0.6     1    43   193   235   193   237 0.98 Helix-turn-helix domain of resolvase
Carb_kinase          PF01256.12   242 seq131_BIOID54301    -            515   6.1e-83  277.6   4.2   1   1   5.5e-86   3.7e-82  275.1   1.2     2   242   258   496   257   496 0.99 Carbohydrate kinase
YjeF_N               PF03853.10   173 seq131_BIOID54301    -            515   7.8e-47  158.9   0.1   1   1     2e-50   1.4e-46  158.1   0.0     2   173    35   199    34   199 0.98 YjeF-related protein N-terminus
DUF1327              PF07041.6    113 seq132_BIOID54301    -            114   4.3e-63  210.1   0.0   1   1   3.5e-67   4.7e-63  209.9   0.0     1   112     1   112     1   113 0.99 Protein of unknown function (DUF1327)
GST_N_3              PF13417.1     75 seq133_BIOID54301    -            202   5.7e-16   58.4   0.0   1   1   2.7e-19   9.2e-16   57.7   0.0     1    68     3    71     3    78 0.95 Glutathione S-transferase, N-terminal domain
GST_N_2              PF13409.1     70 seq133_BIOID54301    -            202   2.2e-10   40.2   0.0   1   1   1.1e-13   3.8e-10   39.5   0.0     2    68     9    71     8    72 0.92 Glutathione S-transferase, N-terminal domain
GST_C                PF00043.20    95 seq133_BIOID54301    -            202   1.3e-09   37.8   0.0   1   1   5.1e-13   1.7e-09   37.3   0.0     2    95    97   192    96   192 0.96 Glutathione S-transferase, C-terminal domain
GST_N                PF02798.15    76 seq133_BIOID54301    -            202   1.4e-06   28.3   0.0   1   1     1e-09   3.5e-06   26.9   0.0    11    75    11    71     2    71 0.87 Glutathione S-transferase, N-terminal domain
PqiA                 PF04403.8    160 seq136_BIOID54301    -            427   4.4e-83  276.5  28.0   1   2   1.2e-41   1.7e-37  128.3   5.9     1   160    65   221    65   221 0.96 Paraquat-inducible protein A
PqiA                 PF04403.8    160 seq136_BIOID54301    -            427   4.4e-83  276.5  28.0   2   2   1.1e-49   1.5e-45  154.5   8.0     1   158   262   420   262   422 0.97 Paraquat-inducible protein A
Ribosomal_L14        PF00238.14   122 seq137_BIOID54301    -            123   3.4e-54  181.7   0.4   1   1   2.7e-58   3.7e-54  181.5   0.3     1   122     1   123     1   123 0.98 Ribosomal protein L14p/L23e
HAD_2                PF13419.1    176 seq138_BIOID54301    -            188     1e-25   90.9   0.1   1   1   2.5e-29   1.1e-25   90.7   0.1     1   174     8   183     8   185 0.88 Haloacid dehalogenase-like hydrolase
Hydrolase            PF00702.21   204 seq138_BIOID54301    -            188   4.9e-14   53.2   0.1   1   1   1.5e-17   6.7e-14   52.7   0.0     4   204     8   179     5   179 0.89 haloacid dehalogenase-like hydrolase
Hydrolase_like       PF13242.1     75 seq138_BIOID54301    -            188   2.1e-06   27.2   0.1   1   1   1.1e-09   4.9e-06   26.0   0.0     3    48   141   185   139   186 0.94 HAD-hyrolase-like
DUF1133              PF06576.6    176 seq139_BIOID54301    -            180   1.9e-98  326.6   0.6   1   1  1.6e-102   2.2e-98  326.5   0.4     1   175     1   175     1   176 0.99 Protein of unknown function (DUF1133)
Methyltrans_SAM      PF10672.4    286 seq140_BIOID54301    -            396   3.4e-30  104.7   0.0   1   1   2.5e-33   4.9e-30  104.2   0.0    12   266   110   371   103   381 0.85 S-adenosylmethionine-dependent methyltransferase
Cons_hypoth95        PF03602.10   183 seq140_BIOID54301    -            396   2.2e-12   46.6   0.0   1   1   1.7e-15   3.3e-12   46.0   0.0    39   123   216   302   211   332 0.89 Conserved hypothetical protein 95
Methyltransf_31      PF13847.1    152 seq140_BIOID54301    -            396   2.3e-10   40.1   0.1   1   1   2.1e-13   4.2e-10   39.3   0.1    21   118   236   349   220   377 0.74 Methyltransferase domain
Methyltransf_26      PF13659.1    117 seq140_BIOID54301    -            396   3.1e-09   36.7   0.0   1   1   3.1e-12     6e-09   35.8   0.0     2   116   222   340   221   341 0.81 Methyltransferase domain
MTS                  PF05175.9    170 seq140_BIOID54301    -            396   1.4e-06   27.7   0.0   1   1   1.1e-09   2.1e-06   27.1   0.0    55   154   243   353   217   363 0.76 Methyltransferase small domain
Met_10               PF02475.11   200 seq140_BIOID54301    -            396   9.4e-06   25.2   0.0   1   1   6.8e-09   1.3e-05   24.7   0.0    69   182   186   306   118   323 0.83 Met-10+ like-protein
SBP_bac_11           PF13531.1    231 seq143_BIOID54301    -            252     8e-34  117.1   0.0   1   1   6.7e-38   9.2e-34  116.9   0.0     1   230    20   247    20   248 0.89 Bacterial extracellular solute-binding protein
NadA                 PF02445.11   296 seq146_BIOID54301    -            298   7.8e-94  313.6   0.0   1   1   6.4e-98   8.8e-94  313.5   0.0     2   250    31   293    30   298 0.96 Quinolinate synthetase A protein
PEP-utilizers_C      PF02896.13   294 seq148_BIOID54301    -            575  1.6e-124  414.4   0.2   1   1  4.8e-128  2.2e-124  414.0   0.1     1   293   250   541   250   542 0.99 PEP-utilising enzyme, TIM barrel domain
PEP-utilisers_N      PF05524.8    123 seq148_BIOID54301    -            575   1.9e-31  108.3   5.0   1   1   4.2e-35   1.9e-31  108.3   3.5     2   123     3   127     2   127 0.96 PEP-utilising enzyme, N-terminal
PEP-utilizers        PF00391.18    81 seq148_BIOID54301    -            575     7e-25   86.2   0.2   1   1   4.5e-28   2.1e-24   84.7   0.1     9    80   152   224   147   225 0.93 PEP-utilising enzyme, mobile domain
DUF1737              PF08410.5     54 seq149_BIOID54301    -            128   3.4e-19   68.2   0.0   1   1   8.6e-23   5.9e-19   67.4   0.0     1    53     1    50     1    51 0.98 Domain of unknown function (DUF1737)
DUF303               PF03629.13   255 seq149_BIOID54301    -            128   2.5e-05   23.5   0.0   1   1   5.1e-09   3.5e-05   23.0   0.0     1    64    64   121    64   126 0.78 Domain of unknown function (DUF303)
DUF4329              PF14220.1    124 seq151_BIOID54301    -            414   2.6e-37  127.6   1.0   1   1   6.8e-41   4.7e-37  126.8   0.7     2   116   282   399   281   405 0.95 Domain of unknown function (DUF4329)
RHS                  PF03527.9     41 seq151_BIOID54301    -            414   1.1e-21   76.1   0.5   1   1   3.5e-25   2.4e-21   75.0   0.3     1    41   168   208   168   208 0.98 RHS protein
TerB                 PF05099.8    140 seq152_BIOID54301    -             48   1.9e-08   33.9   0.7   1   1   1.5e-12   2.1e-08   33.8   0.5    92   131     4    43     1    46 0.92 Tellurite resistance protein TerB
PCRF                 PF03462.13   116 seq153_BIOID54301    -            360   2.6e-43  146.2   0.4   1   1   8.7e-47     6e-43  145.1   0.3     3   116    65   178    63   178 0.98 PCRF domain
RF-1                 PF00472.15   114 seq153_BIOID54301    -            360   3.2e-39  133.1   0.0   1   1   4.7e-43   3.2e-39  133.1   0.0     9   114   216   321   208   321 0.97 RF-1 domain
DUF2303              PF10065.4    276 seq157_BIOID54301    -            187   2.9e-62  209.9   0.1   1   1   2.4e-66   3.3e-62  209.7   0.1    90   276     1   186     1   186 0.99 Uncharacterized conserved protein (DUF2303)
Phage_connect_1      PF05135.8    102 seq160_BIOID54301    -            108   2.7e-08   33.7   0.0   1   1   2.5e-12   3.4e-08   33.4   0.0     1    95     1    98     1   103 0.84 Phage gp6-like head-tail connector protein
TnpB_IS66            PF05717.8    108 seq162_BIOID54301    -            115   2.6e-42  142.4   0.0   1   1   2.1e-46   2.9e-42  142.3   0.0     2   104     7   107     6   111 0.97 IS66 Orf2 like protein
LysR_substrate       PF03466.15   209 seq167_BIOID54301    -            299   2.1e-38  131.4   0.8   1   1   4.5e-42   3.1e-38  130.8   0.6     2   204    98   297    97   299 0.95 LysR substrate binding domain
HTH_1                PF00126.22    60 seq167_BIOID54301    -            299   7.8e-22   76.6   0.3   1   1   2.3e-25   1.6e-21   75.7   0.2     1    60    14    73    14    73 0.98 Bacterial regulatory helix-turn-helix protein, lysR family
LexA_DNA_bind        PF01726.11    65 seq168_BIOID54301    -            108   1.6e-19   69.0   0.0   1   1   1.6e-23   2.1e-19   68.7   0.0     1    65     1    65     1    65 0.99 LexA DNA binding domain
rve                  PF00665.21   120 seq169_BIOID54301    -            287   2.8e-26   91.8   0.0   1   1   2.1e-29   5.7e-26   90.8   0.0     2   120   125   241   124   241 0.96 Integrase core domain
rve_2                PF13333.1     52 seq169_BIOID54301    -            287   1.1e-20   73.3   0.8   1   1   8.3e-24   2.3e-20   72.2   0.5     1    48   231   282   231   285 0.95 Integrase core domain
rve_3                PF13683.1     67 seq169_BIOID54301    -            287   5.2e-16   57.8   0.0   1   1   4.9e-19   1.3e-15   56.4   0.0     2    67   213   278   212   278 0.98 Integrase core domain
HTH_21               PF13276.1     60 seq169_BIOID54301    -            287   3.7e-15   55.5   4.2   1   1     3e-18   8.1e-15   54.4   2.9     7    59    51   102    44   104 0.89 HTH-like domain
DDE_Tnp_IS240        PF13610.1    140 seq169_BIOID54301    -            287     2e-09   37.4   0.1   1   1   1.2e-12   3.4e-09   36.6   0.1     2   137   130   268   129   271 0.88 DDE domain
MinC_C               PF03775.11   105 seq170_BIOID54301    -            231   4.4e-40  135.4   0.0   1   1   9.7e-44   6.6e-40  134.8   0.0     1   105   125   230   125   230 0.98 Septum formation inhibitor MinC, C-terminal domain
MinC_N               PF05209.8     99 seq170_BIOID54301    -            231     4e-35  119.4   0.0   1   1   8.6e-39   5.9e-35  118.8   0.0     1    99     1   104     1   104 0.98 Septum formation inhibitor MinC, N-terminal domain
DUF3927              PF13064.1     46 seq172_BIOID54301    -             45   7.5e-20   70.0   5.8   1   1     6e-24   8.2e-20   69.9   4.0     1    45     3    43     3    44 0.94 Protein of unknown function (DUF3927)
tRNA-synt_1          PF00133.17   601 seq173_BIOID54301    -            938  9.3e-233  773.4   0.0   1   1  5.8e-236  1.1e-232  773.2   0.0     2   601    28   641    27   641 0.98 tRNA synthetases class I (I, L, M and V)
Anticodon_1          PF08264.8    153 seq173_BIOID54301    -            938   4.3e-29  101.1   0.0   1   1   4.2e-32   8.2e-29  100.2   0.0     1   152   685   841   685   842 0.89 Anticodon-binding domain of tRNA
tRNA-synt_1g         PF09334.6    391 seq173_BIOID54301    -            938   4.7e-21   74.7   0.2   1   2     7e-14   1.4e-10   40.3   0.0     8    69    58   119    56   246 0.63 tRNA synthetases class I (M)
tRNA-synt_1g         PF09334.6    391 seq173_BIOID54301    -            938   4.7e-21   74.7   0.2   2   2   2.4e-08   4.8e-05   22.0   0.0   310   356   584   631   566   650 0.81 tRNA synthetases class I (M)
zf-FPG_IleRS         PF06827.9     30 seq173_BIOID54301    -            938   1.1e-09   37.6   3.5   1   1   5.4e-13   1.1e-09   37.6   2.4     1    29   898   926   898   927 0.96 Zinc finger found in FPG and IleRS
tRNA-synt_1e         PF01406.14   301 seq173_BIOID54301    -            938     3e-08   33.0   0.0   1   1   2.2e-09   4.2e-06   25.9   0.0   227   299   575   648   548   650 0.83 tRNA synthetases class I (C) catalytic domain
tRNA-synt_1_2        PF13603.1    185 seq173_BIOID54301    -            938   8.1e-07   28.3   0.0   1   1   7.7e-10   1.5e-06   27.5   0.0    12   141   224   358   219   368 0.78 Leucyl-tRNA synthetase, Domain 2
tRNA-synt_1f         PF01921.13   360 seq173_BIOID54301    -            938   2.9e-06   26.1   0.0   1   1     6e-09   1.2e-05   24.1   0.0   241   340   562   659   545   675 0.81 tRNA synthetases class I (K)
Prismane             PF03063.15   516 seq174_BIOID54301    -            550  1.1e-155  518.8   0.0   1   1  9.2e-160  1.3e-155  518.6   0.0     1   516     1   548     1   548 0.98 Prismane/CO dehydrogenase family
Phage_lysozyme       PF00959.14   110 seq176_BIOID54301    -            177   4.2e-29  100.9   0.0   1   1   3.9e-33   5.4e-29  100.5   0.0     1   110    48   166    48   166 0.97 Phage lysozyme
Aminotran_4          PF01063.14   231 seq178_BIOID54301    -            269   1.2e-43  149.0   0.0   1   1   1.1e-47   1.5e-43  148.8   0.0     2   225    38   259    37   266 0.87 Aminotransferase class IV
KOW                  PF00467.24    32 seq179_BIOID54301    -            104   4.4e-06   25.9   3.9   1   1   7.1e-10   9.8e-06   24.8   2.7     2    32     8    37     7    37 0.93 KOW motif
Phage_lysozyme       PF00959.14   110 seq180_BIOID54301    -            177   5.5e-29  100.5   0.0   1   1   5.2e-33   7.1e-29  100.2   0.0     1   110    48   166    48   166 0.97 Phage lysozyme
DUF903               PF06004.7     50 seq182_BIOID54301    -             72   3.5e-24   83.9   2.4   1   1   2.9e-28     4e-24   83.7   1.7     1    50    23    72    23    72 0.98 Bacterial protein of unknown function (DUF903)
Pribosyltran_N       PF13793.1    116 seq189_BIOID54301    -            337     4e-49  165.0   0.2   1   1   6.8e-51   4.6e-47  158.4   0.0     1   116    26   143    26   143 0.98 N-terminal domain of ribose phosphate pyrophosphokinase
Pribosyltran         PF00156.22   125 seq189_BIOID54301    -            337   3.9e-16   58.7   0.3   1   1   1.6e-19   1.1e-15   57.3   0.2    23   119   180   266   171   272 0.88 Phosphoribosyl transferase domain
Acetyltransf_1       PF00583.19    83 seq190_BIOID54301    -            148   1.1e-19   70.1   0.0   1   1   1.1e-22   1.6e-19   69.5   0.0     4    82    48   120    45   121 0.92 Acetyltransferase (GNAT) family
FR47                 PF08445.5     86 seq190_BIOID54301    -            148   6.3e-13   48.1   0.1   1   1   5.7e-16   8.6e-13   47.7   0.0    17    81    59   124    42   130 0.82 FR47-like protein
Acetyltransf_10      PF13673.1    117 seq190_BIOID54301    -            148   1.6e-12   47.4   0.1   1   1   1.4e-15   2.2e-12   47.0   0.1    22   117    18   120     8   120 0.86 Acetyltransferase (GNAT) domain
Acetyltransf_7       PF13508.1     79 seq190_BIOID54301    -            148   3.4e-11   43.0   0.0   1   1     3e-14   4.6e-11   42.6   0.0     8    78    45   121    38   122 0.86 Acetyltransferase (GNAT) domain
Acetyltransf_4       PF13420.1    155 seq190_BIOID54301    -            148   1.6e-08   34.5   0.0   1   1   1.3e-11   1.9e-08   34.2   0.0    32   148    23   134     5   141 0.82 Acetyltransferase (GNAT) domain
Acetyltransf_8       PF13523.1    152 seq190_BIOID54301    -            148   7.4e-08   32.2   0.1   1   1   1.5e-09   2.3e-06   27.4   0.0    75   138    61   122     4   127 0.78 Acetyltransferase (GNAT) domain
Acetyltransf_3       PF13302.1    142 seq190_BIOID54301    -            148   7.8e-07   29.3   0.1   1   1   1.8e-09   2.7e-06   27.6   0.1    67   142    49   121     3   121 0.73 Acetyltransferase (GNAT) domain
Acetyltransf_9       PF13527.1    128 seq190_BIOID54301    -            148     3e-06   26.9   0.0   1   1   3.7e-09   5.7e-06   26.1   0.0    74   127    64   122    49   123 0.89 Acetyltransferase (GNAT) domain
Acetyltransf_6       PF13480.1    142 seq190_BIOID54301    -            148   1.6e-05   24.7   0.0   1   1   1.4e-08   2.1e-05   24.4   0.0    73   131    42   100    17   107 0.90 Acetyltransferase (GNAT) domain
HATPase_c            PF02518.21   111 seq192_BIOID54301    -            452   3.9e-14   52.2   0.0   1   1   1.6e-17   7.1e-14   51.3   0.0     2   109   345   449   344   451 0.87 Histidine kinase-, DNA gyrase B-, and HSP90-like ATPase
HisKA                PF00512.20    68 seq192_BIOID54301    -            452   1.7e-11   43.7   1.0   1   1     1e-14   4.5e-11   42.4   0.7     2    66   236   299   235   301 0.97 His Kinase A (phospho-acceptor) domain
HAMP                 PF00672.20    70 seq192_BIOID54301    -            452   4.2e-10   39.5   2.2   1   1   1.5e-13     7e-10   38.8   0.0     2    69   162   230   161   231 0.95 HAMP domain
Ribosomal_L10        PF00466.15   100 seq193_BIOID54301    -            165   2.5e-26   91.3   0.0   1   1   2.6e-30   3.6e-26   90.8   0.0     3   100     5   101     3   101 0.98 Ribosomal protein L10
SNARE_assoc          PF09335.6    123 seq195_BIOID54301    -            142   7.9e-13   48.5   6.1   1   1   9.4e-17   1.3e-12   47.8   4.2     4   119    26   132    21   136 0.83 SNARE associated Golgi protein
RusA                 PF05866.6    116 seq198_BIOID54301    -            131     7e-21   74.7   0.0   1   1   5.9e-25     8e-21   74.5   0.0     1   115     5   120     5   121 0.92 Endodeoxyribonuclease RusA
DUF2303              PF10065.4    276 seq201_BIOID54301    -             49   3.2e-07   29.4   0.1   1   1   2.4e-11   3.3e-07   29.3   0.0     1    50     1    48     1    49 0.94 Uncharacterized conserved protein (DUF2303)
GreA_GreB_N          PF03449.10    74 seq202_BIOID54301    -            158   1.8e-32  111.0   1.1   1   1   3.6e-36   2.4e-32  110.6   0.8     4    74     3    74     1    74 0.97 Transcription elongation factor, N-terminal
GreA_GreB            PF01272.14    77 seq202_BIOID54301    -            158     8e-29   99.0   0.5   1   1   1.6e-32   1.1e-28   98.6   0.3     3    77    83   157    80   157 0.97 Transcription elongation factor, GreA/GreB, C-term
SelA                 PF03841.8    367 seq203_BIOID54301    -            463  1.6e-176  586.4   0.0   1   1  2.7e-180  1.8e-176  586.1   0.0     1   366    83   451    83   452 0.99 L-seryl-tRNA selenium transferase
Se-cys_synth_N       PF12390.3     40 seq203_BIOID54301    -            463   2.8e-10   40.0   0.5   1   1   4.1e-14   2.8e-10   40.0   0.4     1    40     9    48     9    48 0.99 Selenocysteine synthase N terminal
Ribosomal_L5_C       PF00673.16    95 seq207_BIOID54301    -            179   3.2e-42  142.0   0.0   1   1   7.3e-46     5e-42  141.4   0.0     1    94    84   177    84   178 0.99 ribosomal L5P family C-terminus
Ribosomal_L5         PF00281.14    56 seq207_BIOID54301    -            179   2.8e-25   87.7   0.1   1   1   7.4e-29     5e-25   86.9   0.0     1    56    24    80    23    80 0.98 Ribosomal protein L5
GTP_EFTU             PF00009.22   188 seq208_BIOID54301    -            409   1.2e-60  204.0   0.0   1   1   3.8e-64   1.7e-60  203.5   0.0     1   187    25   216    25   217 0.93 Elongation factor Tu GTP binding domain
GTP_EFTU_D3          PF03143.12    97 seq208_BIOID54301    -            409   2.5e-34  117.2   0.1   1   1   1.5e-37     7e-34  115.8   0.0     1    96   313   407   313   408 0.98 Elongation factor Tu C-terminal domain
GTP_EFTU_D2          PF03144.20    74 seq208_BIOID54301    -            409   5.9e-18   64.6   5.7   1   1   1.3e-21   5.9e-18   64.6   3.9     1    74   240   309   240   309 0.96 Elongation factor Tu domain 2
Aldo_ket_red         PF00248.16   283 seq213_BIOID54301    -            346   1.9e-75  253.1   0.0   1   1   1.6e-79   2.2e-75  252.9   0.0     2   281    16   337    15   339 0.95 Aldo/keto reductase family
DUF303               PF03629.13   255 seq215_BIOID54301    -            645   8.9e-28   97.0   0.0   1   1   1.8e-31   1.2e-27   96.6   0.0     2   206    79   326    78   381 0.78 Domain of unknown function (DUF303)
DUF1737              PF08410.5     54 seq215_BIOID54301    -            645     5e-17   61.2   0.0   1   1   2.4e-20   1.7e-16   59.6   0.0     1    53     1    50     1    51 0.97 Domain of unknown function (DUF1737)
DUF2303              PF10065.4    276 seq221_BIOID54301    -            187   2.9e-62  209.9   0.1   1   1   2.4e-66   3.3e-62  209.7   0.1    90   276     1   186     1   186 0.99 Uncharacterized conserved protein (DUF2303)
Dus                  PF01207.12   310 seq224_BIOID54301    -            321  9.6e-116  385.8   0.0   1   1  1.6e-119  1.1e-115  385.6   0.0     2   307    14   318    12   321 0.98 Dihydrouridine synthase (Dus)
DUF968               PF06147.6    200 seq225_BIOID54301    -             61   2.7e-23   82.8   0.4   1   1   2.1e-27   2.9e-23   82.7   0.3   144   200     2    58     1    58 0.97 Protein of unknown function (DUF968)
DUF4145              PF13643.1     87 seq226_BIOID54301    -            220   9.6e-09   34.8   0.0   1   1   1.5e-12     2e-08   33.8   0.0     2    82    86   167    85   172 0.87 Domain of unknown function (DUF4145)
BPL_LplA_LipB        PF03099.14   125 seq227_BIOID54301    -            321   5.2e-21   74.8   0.0   1   1   1.7e-24   7.6e-21   74.2   0.0     4   125    86   208    83   208 0.89 Biotin/lipoate A/B protein ligase family
HTH_11               PF08279.7     55 seq227_BIOID54301    -            321   8.6e-13   47.6   0.0   1   1   4.4e-16     2e-12   46.4   0.0     4    54     9    58     8    59 0.92 HTH domain
BPL_C                PF02237.12    48 seq227_BIOID54301    -            321   1.6e-11   43.5   0.2   1   1   8.9e-15   4.1e-11   42.2   0.1     1    48   271   317   271   317 0.97 Biotin protein ligase C terminal domain
DUF550               PF04447.7    101 seq229_BIOID54301    -            265   1.4e-43  146.5   0.3   1   1   3.3e-47   2.2e-43  145.8   0.2     2    99    42   138    41   140 0.97 Protein of unknown function (DUF550)
DUF551               PF04448.7     69 seq229_BIOID54301    -            265   5.6e-14   52.5   0.0   1   1   2.3e-17   1.6e-13   51.1   0.0     1    68   199   260   199   261 0.76 Protein of unknown function (DUF551)
Molybdopterin        PF00384.17   432 seq230_BIOID54301    -            808   6.2e-88  295.2   0.0   1   1   1.7e-91   7.6e-88  294.9   0.0     1   432   115   566   115   566 0.93 Molybdopterin oxidoreductase
Molydop_binding      PF01568.16   109 seq230_BIOID54301    -            808   5.4e-27   93.6   0.0   1   1   2.2e-30     1e-26   92.7   0.0     1   107   687   800   687   802 0.97 Molydopterin dinucleotide binding domain
Molybdop_Fe4S4       PF04879.11    55 seq230_BIOID54301    -            808   2.7e-13   49.4   0.9   1   1     1e-16   4.7e-13   48.6   0.6     1    55    53   112    53   112 0.96 Molybdopterin oxidoreductase Fe4S4 domain
HlyE                 PF06109.8    299 seq231_BIOID54301    -            171  2.4e-102  341.8   7.5   1   1    2e-106  2.7e-102  341.6   5.2     1   162     6   167     6   171 0.99 Haemolysin E (HlyE)
NadA                 PF02445.11   296 seq232_BIOID54301    -             48   6.5e-05   21.7   0.1   1   1   5.1e-09   6.9e-05   21.6   0.0   257   295     1    41     1    42 0.93 Quinolinate synthetase A protein
FAD_binding_3        PF01494.14   356 seq233_BIOID54301    -            554     1e-82  277.9   0.0   1   1   1.9e-86   1.3e-82  277.5   0.0     2   355    16   352    15   353 0.95 FAD binding domain
HAD_2                PF13419.1    176 seq235_BIOID54301    -            225   1.6e-27   96.7   0.0   1   1   4.1e-31   1.9e-27   96.5   0.0     1   176     6   195     6   195 0.91 Haloacid dehalogenase-like hydrolase
Hydrolase_like       PF13242.1     75 seq235_BIOID54301    -            225   9.9e-13   47.4   0.0   1   1   3.3e-16   1.5e-12   46.9   0.0     3    75   149   218   147   218 0.85 HAD-hyrolase-like
Hydrolase            PF00702.21   204 seq235_BIOID54301    -            225   1.4e-11   45.2   0.3   1   1   1.5e-14   6.6e-11   43.0   0.2   107   204    78   189     3   189 0.74 haloacid dehalogenase-like hydrolase
CbiA                 PF01656.18   195 seq236_BIOID54301    -            270   1.1e-28   99.8   0.4   1   1   5.3e-32   1.5e-28   99.4   0.3     1   193     5   217     5   219 0.81 CobQ/CobB/MinD/ParA nucleotide binding domain
AAA_31               PF13614.1    157 seq236_BIOID54301    -            270   6.9e-18   64.9   0.0   1   1   3.4e-21   9.4e-18   64.5   0.0     1   156     3   151     3   152 0.92 AAA domain
ArsA_ATPase          PF02374.10   305 seq236_BIOID54301    -            270   6.5e-10   38.4   2.9   1   1   2.9e-13     8e-10   38.1   1.5     3    38     5    40     2    46 0.91 Anion-transporting ATPase
MipZ                 PF09140.6    261 seq236_BIOID54301    -            270   2.8e-08   33.0   0.6   1   1   2.1e-11   5.7e-08   32.0   0.4     1   127     3   142     3   166 0.69 ATPase MipZ
KilA-N               PF04383.8    111 seq238_BIOID54301    -            303   2.2e-14   52.8   0.0   1   1   2.7e-18   3.7e-14   52.1   0.0    15   110    49   146    37   147 0.81 KilA-N domain
DicB                 PF05358.6     62 seq240_BIOID54301    -             97   2.9e-35  119.4   0.9   1   1   2.5e-39   3.5e-35  119.1   0.1     1    62    36    97    36    97 0.99 DicB protein
Glu_cys_ligase       PF04262.9    377 seq241_BIOID54301    -            518  4.4e-181  601.2   0.0   1   1    4e-185  5.5e-181  600.9   0.0     2   377     7   381     6   381 0.99 Glutamate-cysteine ligase
RusA                 PF05866.6    116 seq242_BIOID54301    -            119   3.2e-20   72.5   0.0   1   1   2.7e-24   3.7e-20   72.3   0.0     1   115     7   115     7   116 0.91 Endodeoxyribonuclease RusA
Methyltransf_27      PF13708.1    194 seq244_BIOID54301    -            282   8.5e-65  217.8   0.0   1   1   8.3e-69   1.1e-64  217.4   0.0     2   194    85   278    84   278 0.96 Methyltransferase domain
Ribosomal_L12        PF00542.14    68 seq246_BIOID54301    -            121   1.8e-31  107.8   8.6   1   1   2.8e-35   3.8e-31  106.7   6.0     1    68    54   121    54   121 0.99 Ribosomal protein L7/L12 C-terminal domain
polyprenyl_synt      PF00348.12   260 seq247_BIOID54301    -            323   1.7e-90  302.2   0.0   1   1   1.5e-94   2.1e-90  302.0   0.0     2   257    32   282    31   285 0.98 Polyprenyl synthetase
NMN_transporter      PF04973.7    182 seq249_BIOID54301    -            239   1.6e-46  157.9  27.1   1   1   1.3e-48   1.8e-44  151.2  18.8     1   180    23   227    23   229 0.94 Nicotinamide mononucleotide transporter
ANT                  PF03374.9    112 seq251_BIOID54301    -            231   9.2e-32  109.3   0.0   1   1   9.3e-36   1.3e-31  108.8   0.0     1   109   124   227   124   230 0.96 Phage antirepressor protein KilAC domain
MCE                  PF02470.15    81 seq253_BIOID54301    -            877   1.2e-64  214.2  10.4   1   3   3.5e-21   4.8e-17   61.6   0.1     2    81    46   137    45   137 0.97 mce related protein
MCE                  PF02470.15    81 seq253_BIOID54301    -            877   1.2e-64  214.2  10.4   2   3   1.6e-11   2.1e-07   30.6   0.0     2    76   280   355   279   369 0.88 mce related protein
MCE                  PF02470.15    81 seq253_BIOID54301    -            877   1.2e-64  214.2  10.4   3   3   1.2e-14   1.6e-10   40.7   0.0     4    81   636   724   634   724 0.96 mce related protein
Methyltransf_31      PF13847.1    152 seq254_BIOID54301    -            277   1.8e-21   76.1   0.0   1   1   2.1e-24   2.6e-21   75.6   0.0     2   117   108   242   107   268 0.85 Methyltransferase domain
MTS                  PF05175.9    170 seq254_BIOID54301    -            277   1.7e-20   72.9   0.0   1   1   2.4e-23     3e-20   72.1   0.0    26   138   105   236    94   253 0.87 Methyltransferase small domain
Methyltransf_18      PF12847.2    112 seq254_BIOID54301    -            277     2e-16   60.4   0.1   1   1   3.9e-19   4.9e-16   59.1   0.1     4   110   112   237   109   239 0.73 Methyltransferase domain
Methyltransf_26      PF13659.1    117 seq254_BIOID54301    -            277   5.9e-16   58.4   0.2   1   1   1.2e-18   1.5e-15   57.1   0.0     3   114   112   237   110   240 0.89 Methyltransferase domain
Methyltransf_4       PF02390.12   197 seq254_BIOID54301    -            277   1.1e-08   34.2   0.0   1   1   1.4e-11   1.8e-08   33.5   0.0    22    77   112   167    90   183 0.88 Putative methyltransferase
PrmA                 PF06325.8    295 seq254_BIOID54301    -            277   2.2e-06   26.8   0.0   1   1   2.9e-09   3.7e-06   26.1   0.0   153   232   101   183    94   184 0.78 Ribosomal protein L11 methyltransferase (PrmA)
UPF0020              PF01170.13   180 seq254_BIOID54301    -            277   6.6e-06   25.6   0.0   1   1   8.7e-09   1.1e-05   25.0   0.0    38   116   117   186   102   195 0.81 Putative RNA methylase family UPF0020
PCMT                 PF01135.14   210 seq254_BIOID54301    -            277   6.6e-06   25.6   0.0   1   1   7.7e-09   9.6e-06   25.1   0.0    53   132    87   167    71   175 0.82 Protein-L-isoaspartate(D-aspartate) O-methyltransferase (PCMT)
Cons_hypoth95        PF03602.10   183 seq254_BIOID54301    -            277   9.5e-06   25.0   0.0   1   1   1.6e-08     2e-05   23.9   0.0    42   128   109   190    92   198 0.85 Conserved hypothetical protein 95
Methyltransf_11      PF08241.7     95 seq254_BIOID54301    -            277   3.4e-05   24.1   0.0   1   1   4.7e-08   5.8e-05   23.3   0.0     1    46   114   163   114   236 0.89 Methyltransferase domain
Methyltransf_16      PF10294.4    174 seq254_BIOID54301    -            277   4.3e-05   22.9   0.0   1   1   5.4e-08   6.8e-05   22.2   0.0    45   111   108   172    96   184 0.84 Putative methyltransferase
Ribosomal_S14        PF00253.16    55 seq256_BIOID54301    -            101   9.1e-25   85.7   0.7   1   1     9e-29   1.2e-24   85.2   0.5     1    55    46   100    46   100 0.98 Ribosomal protein S14p/S29e
YccV-like            PF08755.6    100 seq258_BIOID54301    -            105   3.6e-25   87.6   0.0   1   1   2.9e-29     4e-25   87.5   0.0     2    99     4   101     3   102 0.96 Hemimethylated DNA-binding protein YccV like
Ail_Lom              PF06316.6    199 seq259_BIOID54301    -            199  1.6e-119  396.4   5.2   1   1  2.6e-123  1.8e-119  396.3   3.6     1   199     1   199     1   199 1.00 Enterobacterial Ail/Lom protein
OMP_b-brl            PF13505.1    176 seq259_BIOID54301    -            199   3.8e-25   88.7   3.2   1   1   6.7e-29   4.6e-25   88.4   2.3     2   176    11   199     8   199 0.86 Outer membrane protein beta-barrel domain
DUF977               PF06163.6    127 seq261_BIOID54301    -            140   1.1e-65  218.9   0.3   1   1   9.1e-70   1.3e-65  218.8   0.2     1   126     1   135     1   136 0.99 Bacterial protein of unknown function (DUF977)
rve_2                PF13333.1     52 seq262_BIOID54301    -            147   3.9e-21   74.7   0.8   1   1   1.9e-24   6.6e-21   74.0   0.5     1    48    91   142    91   145 0.95 Integrase core domain
rve                  PF00665.21   120 seq262_BIOID54301    -            147   2.4e-20   72.7   0.0   1   1   8.4e-24   2.9e-20   72.4   0.0    22   120     3   101     1   101 0.97 Integrase core domain
rve_3                PF13683.1     67 seq262_BIOID54301    -            147   1.7e-16   59.3   0.0   1   1     1e-19   3.4e-16   58.3   0.0     2    67    73   138    72   138 0.98 Integrase core domain
DDE_Tnp_IS240        PF13610.1    140 seq262_BIOID54301    -            147   4.1e-07   29.9   0.0   1   1   1.4e-10   4.8e-07   29.7   0.0    14   137     2   128     1   131 0.87 DDE domain
DUF1482              PF07358.6     57 seq263_BIOID54301    -             68   1.3e-22   79.0   0.0   1   1     1e-26   1.4e-22   78.8   0.0     1    57     4    62     4    62 0.98 Protein of unknown function (DUF1482)
Ail_Lom              PF06316.6    199 seq266_BIOID54301    -            199  2.9e-118  392.3   6.0   1   1  4.8e-122  3.2e-118  392.2   4.2     1   199     1   199     1   199 1.00 Enterobacterial Ail/Lom protein
OMP_b-brl            PF13505.1    176 seq266_BIOID54301    -            199   1.8e-25   89.7   6.9   1   1   3.3e-29   2.3e-25   89.4   4.8     2   176    11   199     9   199 0.86 Outer membrane protein beta-barrel domain
DDE_Tnp_1_assoc      PF13808.1     90 seq270_BIOID54301    -             59   2.7e-19   68.4   0.0   1   1   2.2e-23     3e-19   68.3   0.0     1    53     6    58     6    59 0.97 DDE_Tnp_1-associated
DUF1133              PF06576.6    176 seq271_BIOID54301    -            184  4.7e-102  338.4   0.8   1   1  3.8e-106  5.3e-102  338.2   0.5     1   175     1   175     1   176 1.00 Protein of unknown function (DUF1133)
UPF0079              PF02367.12   123 seq272_BIOID54301    -            153   3.3e-45  152.5   0.0   1   1   2.8e-49   3.9e-45  152.3   0.0     1   121    14   134    14   136 0.98 Uncharacterised P-loop hydrolase UPF0079
Ribosomal_S8         PF00410.14   129 seq275_BIOID54301    -            130   2.3e-48  163.1   0.0   1   1   1.8e-52   2.5e-48  163.0   0.0     1   128     5   129     5   130 0.97 Ribosomal protein S8
HlyE                 PF06109.8    299 seq276_BIOID54301    -             86   6.3e-47  159.9   2.2   1   1     5e-51   6.9e-47  159.7   1.5   216   299     2    85     1    85 0.98 Haemolysin E (HlyE)
Phage_integrase      PF00589.17   173 seq278_BIOID54301    -            387   1.7e-46  157.9   0.3   1   1     1e-49   1.4e-45  154.9   0.0     1   172   184   355   184   356 0.99 Phage integrase family
Sulfate_transp       PF00916.15   280 seq280_BIOID54301    -            559   3.6e-71  239.2  10.3   1   1   7.9e-75   3.6e-71  239.2   7.1     1   279   119   409   119   410 0.96 Sulfate transporter family
Sulfate_tra_GLY      PF13792.1     84 seq280_BIOID54301    -            559   1.5e-24   85.3   5.5   1   1   3.3e-28   1.5e-24   85.3   3.8     6    82    20    95    12    97 0.96 Sulfate transporter N-terminal domain with GLY motif
STAS                 PF01740.16   117 seq280_BIOID54301    -            559   5.5e-12   45.0   0.0   1   1   2.1e-15   9.4e-12   44.2   0.0     4   116   453   554   451   555 0.95 STAS domain
DDE_Tnp_1            PF01609.16   211 seq282_BIOID54301    -            285   2.6e-31  108.7   0.2   1   1   2.5e-35   3.5e-31  108.3   0.2     3   211     9   250     7   250 0.93 Transposase DDE domain
GTP_EFTU             PF00009.22   188 seq283_BIOID54301    -            538   9.9e-45  152.1   0.0   1   1   3.4e-48   1.6e-44  151.5   0.0     3   187    22   286    20   287 0.92 Elongation factor Tu GTP binding domain
GTP_EFTU_D2          PF03144.20    74 seq283_BIOID54301    -            538   2.8e-11   43.2   0.1   1   1   2.7e-14   1.2e-10   41.2   0.0     2    74   323   389   322   389 0.97 Elongation factor Tu domain 2
DUF4137              PF13593.1    313 seq285_BIOID54301    -            332  4.8e-106  354.2  22.2   1   1    4e-110  5.4e-106  354.0  15.4     1   313     8   316     8   316 0.98 SBF-like CPA transporter family (DUF4137)
RNA_pol_Rpb2_6       PF00562.23   386 seq290_BIOID54301    -           1342  4.7e-162  539.0   0.0   1   1  3.5e-162  7.9e-159  528.4   0.1     2   386   716  1264   715  1264 0.98 RNA polymerase Rpb2, domain 6
RNA_pol_Rpb2_7       PF04560.15    83 seq290_BIOID54301    -           1342   5.7e-32  109.6   0.1   1   1   8.2e-35   1.9e-31  108.0   0.0     1    82  1266  1341  1266  1342 0.98 RNA polymerase Rpb2, domain 7
RNA_pol_Rpb2_3       PF04565.11    68 seq290_BIOID54301    -           1342   7.1e-30  102.4   0.0   1   1   7.4e-33   1.7e-29  101.2   0.0     1    68   513   582   513   582 0.98 RNA polymerase Rpb2, domain 3
RNA_pol_Rpb2_45      PF10385.4     66 seq290_BIOID54301    -           1342   4.6e-29   99.9   0.3   1   1   1.5e-31   3.5e-28   97.0   0.2     1    66   591   656   591   656 1.00 RNA polymerase beta subunit external 1 domain
RNA_pol_Rpb2_1       PF04563.10   203 seq290_BIOID54301    -           1342   1.5e-26   92.4   0.0   1   1   1.4e-29   3.1e-26   91.4   0.0     2   203    27   509    26   509 0.98 RNA polymerase beta subunit
RNA_pol_Rpb2_2       PF04561.9    190 seq290_BIOID54301    -           1342   1.6e-25   89.5   0.9   1   2   8.4e-11   1.9e-07   30.5   0.0     1    74   151   225   151   276 0.82 RNA polymerase Rpb2, domain 2
RNA_pol_Rpb2_2       PF04561.9    190 seq290_BIOID54301    -           1342   1.6e-25   89.5   0.9   2   2   1.9e-18   4.4e-15   55.4   0.0    80   190   340   454   329   454 0.88 RNA polymerase Rpb2, domain 2
HEAT_2               PF13646.1     88 seq293_BIOID54301    -            285   1.4e-25   89.2   0.1   1   1   5.4e-11   1.9e-07   31.1   0.0    11    56   144   189   134   192 0.92 HEAT repeats
HEAT                 PF02985.17    31 seq293_BIOID54301    -            285   6.9e-16   56.7   1.2   1   1   2.5e-07   0.00086   19.0   0.0     2    24   166   188   165   189 0.95 HEAT repeat
HEAT_PBS             PF03130.11    27 seq293_BIOID54301    -            285   1.5e-05   24.9   0.9   1   1   4.5e-06     0.015   15.5   0.0     1    27   149   175   149   175 0.98 PBS lyase HEAT-like repeat
MinE                 PF03776.9     70 seq294_BIOID54301    -             88   3.3e-28   96.8   0.8   1   1   2.8e-32   3.8e-28   96.6   0.6     1    70    14    83    14    83 0.94 Septum formation topological specificity factor MinE
HTH_Tnp_1            PF01527.15    76 seq296_BIOID54301    -            215   1.8e-20   72.5   0.0   1   1   1.2e-23   5.3e-20   71.0   0.0     2    69    91   162    90   169 0.87 Transposase
PTS_EIIA_1           PF00358.15   133 seq298_BIOID54301    -            169   5.4e-54  181.2   2.2   1   1   4.7e-58   6.5e-54  180.9   1.5     3   132    20   149    18   150 0.98 phosphoenolpyruvate-dependent sugar phosphotransferase system, EIIA 1
HTH_8                PF02954.14    42 seq300_BIOID54301    -             98     1e-14   53.6   0.3   1   1   1.1e-18   1.5e-14   53.0   0.2     2    42    55    95    54    95 0.98 Bacterial regulatory protein, Fis family
NhaB                 PF06450.7    515 seq303_BIOID54301    -            513  1.4e-306 1016.9  26.1   1   1  2.3e-310  1.6e-306 1016.7  18.1     1   514     1   511     1   512 1.00 Bacterial Na+/H+ antiporter B (NhaB)
CitMHS               PF03600.11   349 seq303_BIOID54301    -            513     8e-09   34.4   4.3   1   1   1.2e-12     8e-09   34.4   3.0   130   344   200   436   192   441 0.76 Citrate transporter
Amidase_3            PF01520.13   175 seq306_BIOID54301    -            445   3.7e-49  166.7   0.0   1   1   9.5e-53   6.5e-49  165.9   0.0     1   174   194   413   194   414 0.99 N-acetylmuramoyl-L-alanine amidase
NTP_transf_3         PF12804.2    179 seq307_BIOID54301    -            194   1.3e-42  145.8   0.1   1   1   1.1e-46   1.5e-42  145.7   0.1     1   179     9   187     9   187 0.90 MobA-like NTP transferase domain
DUF968               PF06147.6    200 seq310_BIOID54301    -            331     2e-78  262.7   0.0   1   1     2e-82   2.7e-78  262.3   0.0     2   200   131   328   130   328 0.99 Protein of unknown function (DUF968)
LacY_symp            PF01306.14   413 seq312_BIOID54301    -            417  9.6e-206  683.0  41.9   1   1  2.4e-209  1.1e-205  682.8  29.0     2   412     2   412     1   413 0.99 LacY proton/sugar symporter
MFS_1                PF07690.11   354 seq312_BIOID54301    -            417   1.1e-22   80.1  55.8   1   1   3.7e-25   1.7e-21   76.2  29.5     3   313    14   333    12   340 0.77 Major Facilitator Superfamily
MFS_1_like           PF12832.2     77 seq312_BIOID54301    -            417   5.4e-07   29.2   8.9   1   1   1.2e-10   5.4e-07   29.2   6.2     2    73     9    81     8    85 0.93 MFS_1 like family
phage_tail_N         PF08400.5    134 seq313_BIOID54301    -            437   4.7e-60  201.0   0.1   1   1   1.4e-63   4.7e-60  201.0   0.1     1   134     1   134     1   134 0.99 Prophage tail fibre N-terminal
Phage_fiber_C        PF06820.7     64 seq313_BIOID54301    -            437   4.1e-36  122.8   0.2   1   1   1.9e-39   6.4e-36  122.2   0.1     1    64   363   426   363   426 0.98 Putative prophage tail fibre C-terminus
Collagen             PF01391.13    60 seq313_BIOID54301    -            437   2.2e-18   65.4  70.3   1   2   4.9e-13   1.7e-09   36.9  23.8     1    59   251   309   249   310 0.73 Collagen triple helix repeat (20 copies)
Collagen             PF01391.13    60 seq313_BIOID54301    -            437   2.2e-18   65.4  70.3   2   2   1.3e-12   4.6e-09   35.5  22.7     1    59   302   360   302   363 0.91 Collagen triple helix repeat (20 copies)
CarboxypepD_reg      PF13620.1     82 seq313_BIOID54301    -            437   2.1e-07   30.7   0.2   1   1   1.4e-10   4.9e-07   29.6   0.1     1    74     4    82     4    89 0.81 Carboxypeptidase regulatory-like domain
Fer2                 PF00111.22    78 seq316_BIOID54301    -            322   1.3e-14   53.5   2.5   1   1   5.9e-18   2.7e-14   52.5   1.7     8    77   248   315   242   316 0.87 2Fe-2S iron-sulfur cluster binding domain
FAD_binding_6        PF00970.19    99 seq316_BIOID54301    -            322   2.6e-11   43.3   0.0   1   1     1e-14   4.6e-11   42.5   0.0     2    98    12   105    11   106 0.88 Oxidoreductase FAD-binding domain
NAD_binding_1        PF00175.16   109 seq316_BIOID54301    -            322     2e-08   34.6   0.0   1   1   8.5e-12   3.9e-08   33.7   0.0     1   107   116   210   116   212 0.82 Oxidoreductase NAD-binding domain
Ribosomal_L6         PF00347.18    77 seq318_BIOID54301    -            177   4.8e-40  135.8   0.1   1   2     4e-21   5.5e-17   61.9   0.0     1    77    11    82    11    82 0.98 Ribosomal protein L6
Ribosomal_L6         PF00347.18    77 seq318_BIOID54301    -            177   4.8e-40  135.8   0.1   2   2   2.3e-24   3.2e-20   72.3   0.0     1    76    90   164    90   165 0.98 Ribosomal protein L6
phage_tail_N         PF08400.5    134 seq323_BIOID54301    -            301   5.7e-61  203.9   0.5   1   1   1.3e-64   5.7e-61  203.9   0.3     1   134     1   134     1   134 0.99 Prophage tail fibre N-terminal
Collagen             PF01391.13    60 seq323_BIOID54301    -            301   1.1e-08   34.3  16.6   1   1   4.7e-12   2.2e-08   33.4  11.5    10    50   251   291   248   300 0.50 Collagen triple helix repeat (20 copies)
GTP_EFTU             PF00009.22   188 seq324_BIOID54301    -            614   2.2e-37  128.2   0.0   1   1   1.4e-40   3.8e-37  127.4   0.0     5   184     2   163     1   166 0.95 Elongation factor Tu GTP binding domain
SelB-wing_3          PF09107.6     50 seq324_BIOID54301    -            614   8.4e-20   69.7   0.6   1   1   9.4e-23   2.6e-19   68.2   0.4     1    50   557   606   557   606 0.96 Elongation factor SelB, winged helix
SelB-wing_2          PF09106.6     59 seq324_BIOID54301    -            614   3.3e-19   68.4   1.1   1   1   4.4e-22   1.2e-18   66.6   0.8     1    59   423   480   423   480 0.99 Elongation factor SelB, winged helix
GTP_EFTU_D2          PF03144.20    74 seq324_BIOID54301    -            614   9.1e-09   35.2   0.0   1   1   1.1e-11   2.9e-08   33.5   0.0     1    73   189   256   189   257 0.94 Elongation factor Tu domain 2
MMR_HSR1             PF01926.18   114 seq324_BIOID54301    -            614   1.7e-05   24.6   0.0   1   1   2.4e-08   6.4e-05   22.8   0.0     2   109     3   107     2   132 0.73 50S ribosome-binding GTPase
Phage_min_tail       PF05939.8    109 seq325_BIOID54301    -            109   7.7e-36  122.2   0.0   1   1   6.2e-40   8.5e-36  122.1   0.0     1   109     1   109     1   109 0.99 Phage minor tail protein
DUF1019              PF06254.6     89 seq326_BIOID54301    -            141   9.9e-23   80.0   0.2   1   1     1e-26   1.4e-22   79.5   0.2     1    88    46   120    46   121 0.95 Protein of unknown function (DUF1019)
SirB                 PF04247.7    123 seq327_BIOID54301    -            130   4.9e-38  129.5   8.6   1   1     4e-42   5.5e-38  129.3   6.0     2   123     4   129     3   129 0.97 Invasion gene expression up-regulator, SirB
Phage_lysis          PF03245.8    125 seq328_BIOID54301    -            152   9.1e-50  167.7   8.8   1   1   7.6e-54     1e-49  167.5   6.1     2   125    27   151    26   151 0.99 Bacteriophage lysis protein
LGT                  PF01790.13   249 seq334_BIOID54301    -            291   1.3e-87  292.9  15.2   1   1   1.1e-91   1.5e-87  292.7  10.6     1   248    11   281    11   282 0.95 Prolipoprotein diacylglyceryl transferase
Ead_Ea22             PF13935.1    139 seq335_BIOID54301    -            199     3e-44  150.6   1.0   1   1   2.7e-48   3.7e-44  150.3   0.7     1   139     2   145     2   145 0.98 Ead/Ea22-like protein
DUF2057              PF09829.4    189 seq339_BIOID54301    -            220     8e-48  162.4   0.0   1   1   6.7e-52   9.1e-48  162.3   0.0     2   189    22   213    21   213 0.98 Uncharacterized protein conserved in bacteria (DUF2057)
N6_N4_Mtase          PF01555.13   231 seq342_BIOID54301    -            294   5.2e-53  179.7   0.0   1   1   1.4e-56   6.5e-53  179.4   0.0     1   227    34   250    34   254 0.92 DNA methylase
Toxin_15             PF07906.8    284 seq345_BIOID54301    -            371   1.5e-90  303.4   0.0   1   1   1.4e-94   1.9e-90  303.0   0.0     7   257   121   371   111   371 0.98 ShET2 enterotoxin, N-terminal region
MMR_HSR1             PF01926.18   114 seq346_BIOID54301    -            290   1.8e-13   50.3   0.0   1   1   3.3e-16   6.4e-13   48.5   0.0     2   103    39   140    38   190 0.79 50S ribosome-binding GTPase
DUF258               PF03193.11   161 seq346_BIOID54301    -            290   9.7e-07   27.9   0.0   1   1   8.6e-10   1.7e-06   27.2   0.0    24   103    24   100     4   117 0.72 Protein of unknown function, DUF258
HTH_35               PF13693.1     78 seq348_BIOID54301    -             92   2.6e-38  129.5   0.2   1   1   2.1e-42   2.9e-38  129.3   0.1     1    78     7    85     7    85 0.98 Winged helix-turn-helix DNA-binding
DUF2594              PF10769.4     74 seq351_BIOID54301    -             74   1.4e-42  143.4   2.3   1   1   1.1e-46   1.6e-42  143.3   1.6     1    74     1    74     1    74 1.00 Protein of unknown function (DUF2594)
Phage_tail_L         PF05100.7    206 seq352_BIOID54301    -            231   1.4e-97  324.6   0.2   1   1  1.2e-101   1.7e-97  324.4   0.1     1   206    29   230    29   230 0.99 Phage minor tail protein L
Transglut_core2      PF13369.1    153 seq357_BIOID54301    -            269     9e-38  129.0   0.0   1   1   1.8e-41   1.2e-37  128.5   0.0     2   152    33   184    32   185 0.97 Transglutaminase-like superfamily
TPR_9                PF13371.1     73 seq357_BIOID54301    -            269   2.8e-28   97.4   0.3   1   1   8.9e-32   6.1e-28   96.3   0.2     1    73   187   259   187   259 0.99 Tetratricopeptide repeat
TnpB_IS66            PF05717.8    108 seq358_BIOID54301    -            115   1.3e-44  149.9   0.0   1   1     1e-48   1.4e-44  149.8   0.0     2   107     7   110     6   111 0.96 IS66 Orf2 like protein
MobB                 PF03205.9    140 seq359_BIOID54301    -            175   6.9e-36  122.9   0.0   1   1   5.9e-40   8.1e-36  122.6   0.0     1   118     8   127     8   157 0.92 Molybdopterin guanine dinucleotide synthesis protein B
Ribosomal_L18p       PF00861.17   119 seq360_BIOID54301    -            117   1.1e-37  128.6   4.6   1   1   9.2e-42   1.3e-37  128.5   3.2     2   119     2   117     1   117 0.95 Ribosomal L18p/L5e family
Phage_rep_org_N      PF09681.5    121 seq361_BIOID54301    -            345   4.2e-05   22.9   0.0   1   1     5e-09   6.8e-05   22.3   0.0     1   120     5   131     5   132 0.83 N-terminal phage replisome organiser (Phage_rep_org_N)
N6_N4_Mtase          PF01555.13   231 seq364_BIOID54301    -            348   1.8e-43  148.5   0.0   1   1     9e-47   6.2e-43  146.8   0.0     1   229    29   340    29   342 0.78 DNA methylase
Methyltransf_26      PF13659.1    117 seq364_BIOID54301    -            348   3.3e-13   49.5   0.0   1   1   3.6e-12   2.5e-08   33.8   0.0    51   116     9    82     3    83 0.81 Methyltransferase domain
Phage_integrase      PF00589.17   173 seq366_BIOID54301    -            357   1.2e-33  116.1   0.0   1   1   4.7e-37   2.2e-33  115.2   0.0     2   170   179   346   178   349 0.97 Phage integrase family
Phage_integ_N        PF09003.5     81 seq366_BIOID54301    -            357   6.3e-27   93.0   0.2   1   1   3.6e-30   1.6e-26   91.6   0.0     1    81     1    76     1    76 0.96 Bacteriophage lambda integrase, N-terminal domain
Phage_integr_N       PF02899.12    84 seq366_BIOID54301    -            357   2.4e-10   40.3   0.1   1   1   3.7e-13   1.7e-09   37.6   0.0     1    84    80   158    80   158 0.94 Phage integrase, N-terminal SAM-like domain
LigB                 PF02900.13   272 seq367_BIOID54301    -            314   2.6e-86  288.8   0.0   1   1   2.1e-90   2.9e-86  288.7   0.0     2   272     5   306     4   306 0.97 Catalytic LigB subunit of aromatic ring-opening dioxygenase
rve                  PF00665.21   120 seq369_BIOID54301    -            529   1.2e-16   60.7   0.0   1   1     2e-20   2.7e-16   59.6   0.0     2   119   137   268   136   269 0.96 Integrase core domain
Tautomerase          PF01361.16    60 seq373_BIOID54301    -             75   3.6e-14   51.9   0.0   1   1   3.7e-18   5.1e-14   51.5   0.0     1    51     2    53     2    55 0.98 Tautomerase enzyme
RHS                  PF03527.9     41 seq374_BIOID54301    -            312   7.7e-21   73.4   1.9   1   1   6.3e-25   8.6e-21   73.3   0.3     1    41    46    86    46    86 0.98 RHS protein
LuxS                 PF02664.10   157 seq375_BIOID54301    -            171   3.6e-77  257.2   0.0   1   1     3e-81   4.1e-77  257.0   0.0     2   156     3   161     2   162 0.98 S-Ribosylhomocysteinase (LuxS)
HTS                  PF04204.11   298 seq376_BIOID54301    -            309  2.3e-131  436.7   0.0   1   1  1.9e-135  2.6e-131  436.6   0.0     1   298     2   299     2   299 1.00 Homoserine O-succinyltransferase
AAA_PrkA             PF08298.6    358 seq378_BIOID54301    -            644  1.3e-180  599.6   0.0   1   1  2.6e-184  1.8e-180  599.1   0.0     2   358    20   380    19   380 0.99 PrkA AAA domain
PrkA                 PF06798.7    254 seq378_BIOID54301    -            644   6.8e-86  287.5   2.2   1   1   2.2e-89   1.5e-85  286.4   1.5     1   254   382   636   382   636 0.98 PrkA serine protein kinase C-terminal domain
DDE_Tnp_IS66         PF03050.9    271 seq379_BIOID54301    -            523  1.2e-102  342.6   0.3   1   1  3.5e-106  1.2e-102  342.6   0.2     1   270   186   472   186   473 0.99 Transposase IS66 family
DDE_Tnp_IS66_C       PF13817.1     39 seq379_BIOID54301    -            523   3.3e-19   68.4   0.4   1   1   3.6e-22   1.2e-18   66.6   0.3     1    39   479   517   479   517 0.98 IS66 C-terminal element
HTH_Tnp_IS66         PF13005.2     59 seq379_BIOID54301    -            523   8.8e-17   60.5   7.9   1   1   5.5e-20   1.9e-16   59.5   5.5     2    59   125   180   124   180 0.98 putative Helix-turn-helix domain of transposase IS66
LZ_Tnp_IS66          PF13007.2     78 seq379_BIOID54301    -            523   1.5e-12   47.8   7.7   1   1   1.2e-15     4e-12   46.5   5.3     2    77    46   121    45   122 0.83 Transposase C of IS166 homeodomain
TonB                 PF03544.9     79 seq380_BIOID54301    -            110   3.6e-15   55.8   0.0   1   1   3.2e-19   4.4e-15   55.5   0.0     3    61    36    94    34   106 0.91 Gram-negative bacterial tonB protein
Ribosomal_S5         PF00333.15    67 seq382_BIOID54301    -            167   6.6e-32  108.9   1.8   1   1   1.8e-35   1.3e-31  108.0   1.3     1    66    10    75    10    76 0.98 Ribosomal protein S5, N-terminal domain
Ribosomal_S5_C       PF03719.10    74 seq382_BIOID54301    -            167     5e-32  108.8   1.4   1   1   1.3e-35   8.7e-32  108.1   0.9     1    74    85   158    85   158 0.98 Ribosomal protein S5, C-terminal domain
HIT                  PF01230.18    98 seq384_BIOID54301    -            125   9.1e-30  102.9   0.0   1   1   1.6e-33   1.1e-29  102.7   0.0     1    97    18   115    18   116 0.97 HIT domain
DcpS_C               PF11969.3    116 seq384_BIOID54301    -            125   2.7e-25   88.7   0.0   1   1   4.3e-29     3e-25   88.6   0.0     2   103    11   112    10   123 0.96 Scavenger mRNA decapping enzyme C-term binding
DUF1283              PF06932.6     85 seq385_BIOID54301    -            113     1e-46  156.7   6.7   1   1   8.7e-51   1.2e-46  156.5   4.7     1    85    29   113    29   113 0.99 Protein of unknown function (DUF1283)
Relaxase             PF03432.9    242 seq386_BIOID54301    -            899   3.7e-70  235.9   0.0   1   1   7.7e-67   1.1e-62  211.5   0.0     2   241    62   314    47   315 0.96 Relaxase/Mobilisation nuclease domain
MGS                  PF02142.17    95 seq387_BIOID54301    -            155   4.5e-18   64.8   0.0   1   1   4.4e-22     6e-18   64.4   0.0     2    95    29   121    28   121 0.96 MGS-like domain
Phage_antitermQ      PF06530.7    126 seq388_BIOID54301    -            113   5.3e-39  132.5   0.0   1   1   8.6e-43   5.9e-39  132.4   0.0     1   113     1   113     1   113 0.99 Phage antitermination protein Q
Sigma70_ECF          PF07638.6    185 seq388_BIOID54301    -            113   9.6e-05   22.0   0.0   1   1   1.7e-08   0.00012   21.7   0.0   118   175    45   102    27   107 0.92 ECF sigma factor
Phage_integrase      PF00589.17   173 seq389_BIOID54301    -            387   1.1e-45  155.3   0.5   1   1   4.7e-49   6.4e-45  152.7   0.0     1   172   184   355   184   356 0.98 Phage integrase family
Thymidylat_synt      PF00303.14   266 seq392_BIOID54301    -            264  4.5e-124  412.6   0.0   1   1  3.7e-128    5e-124  412.5   0.0     2   266     2   264     1   264 0.99 Thymidylate synthase
Phage_fiber_C        PF06820.7     64 seq393_BIOID54301    -             92   3.5e-38  129.4   0.2   1   1   3.1e-42   4.2e-38  129.1   0.1     1    64    18    81    18    81 0.99 Putative prophage tail fibre C-terminus
TPP_enzyme_N         PF02776.13   172 seq394_BIOID54301    -            572   4.2e-43  146.6   0.9   1   1   1.3e-45     6e-42  142.9   0.1     2   170     4   170     3   172 0.98 Thiamine pyrophosphate enzyme, N-terminal TPP binding domain
TPP_enzyme_C         PF02775.16   153 seq394_BIOID54301    -            572   4.1e-41  139.9   1.1   1   1   2.3e-44   1.1e-40  138.6   0.3     1   153   379   525   379   525 0.96 Thiamine pyrophosphate enzyme, C-terminal TPP binding domain
TPP_enzyme_M         PF00205.17   137 seq394_BIOID54301    -            572   8.4e-28   96.7   0.0   1   1   4.3e-31   1.9e-27   95.5   0.0     2   137   192   319   191   319 0.96 Thiamine pyrophosphate enzyme, central domain
DUF826               PF05696.6     78 seq395_BIOID54301    -             89     1e-36  124.7   1.7   1   1   8.4e-41   1.1e-36  124.6   1.2     1    78     1    83     1    83 0.98 Protein of unknown function (DUF826)
Peptidase_A8         PF01252.13   150 seq398_BIOID54301    -            164   1.8e-44  150.8   6.9   1   1   1.6e-48   2.2e-44  150.6   4.8     2   147    15   160    13   164 0.92 Signal peptidase (SPase) II
ECH                  PF00378.15   245 seq399_BIOID54301    -            771   3.8e-77  258.6   0.0   1   1   1.9e-80   8.8e-77  257.4   0.0     3   244    54   308    52   309 0.99 Enoyl-CoA hydratase/isomerase family
3HCDH_N              PF02737.13   180 seq399_BIOID54301    -            771   1.1e-60  204.3   0.2   1   1   6.4e-64   2.9e-60  202.8   0.1     2   180   358   536   357   536 0.99 3-hydroxyacyl-CoA dehydrogenase, NAD binding domain
3HCDH                PF00725.17    97 seq399_BIOID54301    -            771   1.6e-35  121.2   2.4   1   2   8.1e-30   3.7e-26   91.2   0.1     1    97   538   634   538   634 0.97 3-hydroxyacyl-CoA dehydrogenase, C-terminal domain
3HCDH                PF00725.17    97 seq399_BIOID54301    -            771   1.6e-35  121.2   2.4   2   2   1.2e-09   5.4e-06   26.6   0.0     4    62   670   732   669   753 0.86 3-hydroxyacyl-CoA dehydrogenase, C-terminal domain
DUF2556              PF10831.3     53 seq403_BIOID54301    -             59   9.6e-40  133.9   6.0   1   1   7.8e-44   1.1e-39  133.7   4.2     1    53     1    53     1    53 0.99 Protein of unknown function (DUF2556)
Hexapep              PF00132.19    36 seq405_BIOID54301    -            220   1.4e-17   62.1  16.6   1   1   2.3e-15   1.6e-11   43.0   6.5     2    35   149   182   148   183 0.95 Bacterial transferase hexapeptide (six repeats)
Mac                  PF12464.3     55 seq405_BIOID54301    -            220   3.7e-14   52.3   0.1   1   1   1.1e-17   7.3e-14   51.4   0.0     2    55    24    77    23    77 0.98 Maltose acetyltransferase
Phage_fiber_C        PF06820.7     64 seq407_BIOID54301    -             89   4.3e-36  122.7   0.7   1   1   4.1e-40   5.7e-36  122.3   0.5     1    64    28    89    28    89 0.99 Putative prophage tail fibre C-terminus
DNA_mis_repair       PF01119.14   119 seq411_BIOID54301    -            615   5.3e-37  125.8   0.0   1   1   2.5e-40   8.6e-37  125.1   0.0     2   118   213   330   212   331 0.95 DNA mismatch repair protein, C-terminal domain
MutL_C               PF08676.6    144 seq411_BIOID54301    -            615   1.6e-23   82.7   0.2   1   1   4.7e-27   1.6e-23   82.7   0.1     2   134   435   563   434   572 0.92 MutL C terminal dimerisation domain
HATPase_c_3          PF13589.1    137 seq411_BIOID54301    -            615   1.1e-13   50.9   0.0   1   1   5.6e-17   1.9e-13   50.1   0.0     4   103    24   123    21   142 0.81 Histidine kinase-, DNA gyrase B-, and HSP90-like ATPase
HATPase_c            PF02518.21   111 seq411_BIOID54301    -            615   5.7e-11   42.0   0.0   1   1   3.8e-14   1.3e-10   40.8   0.0     2    72    19    87    18   147 0.79 Histidine kinase-, DNA gyrase B-, and HSP90-like ATPase
DUF551               PF04448.7     69 seq412_BIOID54301    -            288     6e-16   58.8   5.7   1   1   1.2e-19   1.7e-15   57.4   3.9     1    69   226   283   226   283 0.98 Protein of unknown function (DUF551)
DUF1425              PF07233.7     94 seq413_BIOID54301    -            125   1.6e-23   81.9   0.0   1   1   1.4e-27   1.9e-23   81.7   0.0     2    93    34   124    33   125 0.98 Protein of unknown function (DUF1425)
Acetyltransf_3       PF13302.1    142 seq414_BIOID54301    -            186   5.7e-23   81.6   0.0   1   1     4e-26   7.7e-23   81.2   0.0     3   141     8   140     7   141 0.80 Acetyltransferase (GNAT) domain
Acetyltransf_4       PF13420.1    155 seq414_BIOID54301    -            186   7.2e-15   55.1   0.6   1   1   4.7e-18   9.1e-15   54.8   0.4     1   152     9   158     9   160 0.93 Acetyltransferase (GNAT) domain
Acetyltransf_1       PF00583.19    83 seq414_BIOID54301    -            186     6e-15   54.9   0.1   1   1   4.5e-18   8.9e-15   54.3   0.1     2    82    63   140    62   141 0.97 Acetyltransferase (GNAT) family
Acetyltransf_8       PF13523.1    152 seq414_BIOID54301    -            186   1.2e-13   51.1   0.2   1   1   8.2e-17   1.6e-13   50.6   0.2     1   141     9   145     9   157 0.89 Acetyltransferase (GNAT) domain
Acetyltransf_7       PF13508.1     79 seq414_BIOID54301    -            186   3.7e-07   30.1   0.2   1   1   3.4e-10   6.7e-07   29.2   0.1     2    78    56   141    55   142 0.80 Acetyltransferase (GNAT) domain
Acetyltransf_10      PF13673.1    117 seq414_BIOID54301    -            186   1.3e-05   25.1   0.0   1   1   9.3e-09   1.8e-05   24.7   0.0     1   117    16   140    16   140 0.75 Acetyltransferase (GNAT) domain
FR47                 PF08445.5     86 seq414_BIOID54301    -            186   2.1e-05   24.0   0.0   1   1   1.9e-08   3.8e-05   23.2   0.0    26    79    87   142    69   150 0.92 FR47-like protein
DAHP_synth_1         PF00793.15   272 seq415_BIOID54301    -            284   5.8e-82  274.3   0.0   1   1     5e-86   6.8e-82  274.0   0.0     9   271    10   275     2   276 0.97 DAHP synthetase I family
Phage_fiber_C        PF06820.7     64 seq416_BIOID54301    -             89   8.4e-35  118.6   0.5   1   1   7.9e-39   1.1e-34  118.2   0.3     1    64    28    89    28    89 0.99 Putative prophage tail fibre C-terminus
Fer4_11              PF13247.1     99 seq417_BIOID54301    -            205   1.2e-31  108.4  10.9   1   1   8.5e-35   1.2e-31  108.4   7.5     3    97    60   153    58   155 0.97 4Fe-4S dicluster domain
Fer4_2               PF12797.2     22 seq417_BIOID54301    -            205   1.1e-13   50.0  30.8   1   1   6.7e-10   9.1e-07   28.3   0.6     2    20     6    24     5    33 0.89 4Fe-4S binding domain
Fer4                 PF00037.22    24 seq417_BIOID54301    -            205   9.1e-13   47.1  35.1   1   1   8.5e-11   1.2e-07   30.9   3.3     1    23    92   114    92   115 0.94 4Fe-4S binding domain
Fer4_7               PF12838.2     52 seq417_BIOID54301    -            205   2.4e-12   46.9  28.1   1   1   9.2e-10   1.3e-06   28.6   7.3     2    50    99   147    98   149 0.87 4Fe-4S dicluster domain
Fer4_9               PF13187.1     55 seq417_BIOID54301    -            205   8.2e-12   45.0  26.6   1   1   5.5e-10   7.5e-07   29.2   7.4     2    53    99   148    98   150 0.95 4Fe-4S dicluster domain
Fer4_10              PF13237.1     52 seq417_BIOID54301    -            205   4.5e-11   42.2  30.2   1   1   8.2e-09   1.1e-05   24.9   8.0     2    52    92   146    91   146 0.76 4Fe-4S dicluster domain
Fer4_4               PF12800.2     17 seq417_BIOID54301    -            205   1.7e-10   40.2  32.5   1   3     3e-05      0.04   14.1   2.3     1    15    11    25    11    29 0.90 4Fe-4S binding domain
Fer4_4               PF12800.2     17 seq417_BIOID54301    -            205   1.7e-10   40.2  32.5   2   3   3.3e-05     0.045   13.9   2.0     2    16    65    81    64    85 0.86 4Fe-4S binding domain
Fer4_4               PF12800.2     17 seq417_BIOID54301    -            205   1.7e-10   40.2  32.5   3   3   2.9e-07    0.0004   20.3   2.0     2    17    97   112    96   112 0.91 4Fe-4S binding domain
Fer4_6               PF12837.2     24 seq417_BIOID54301    -            205   2.4e-10   39.7  39.6   1   1   3.1e-09   4.2e-06   26.2   3.2     1    23    91   113    91   114 0.95 4Fe-4S binding domain
Fer4_3               PF12798.2     15 seq417_BIOID54301    -            205   7.3e-07   29.1  40.1   1   2   9.4e-06     0.013   15.9   4.2     1    15    67    83    67    83 0.98 4Fe-4S binding domain
Fer4_3               PF12798.2     15 seq417_BIOID54301    -            205   7.3e-07   29.1  40.1   2   2   4.8e-05     0.065   13.7   1.6     1    13   126   147   126   149 0.94 4Fe-4S binding domain
Ribosomal_L30        PF00327.15    52 seq420_BIOID54301    -             59     2e-20   71.9   0.2   1   1   1.6e-24   2.2e-20   71.8   0.1     1    51     4    54     4    55 0.95 Ribosomal protein L30p/L7e
Lysis_S              PF04971.7     68 seq423_BIOID54301    -             71   1.2e-47  159.3   0.5   1   1   9.6e-52   1.3e-47  159.2   0.3     1    68     4    71     4    71 1.00 Lysis protein S
ESPR                 PF13018.1     24 seq424_BIOID54301    -            667   1.9e-08   33.4   0.1   1   1   3.4e-12   4.6e-08   32.2   0.1     2    24    47    69    47    69 0.96 Extended Signal Peptide of Type V secretion system
Gly-zipper_Omp       PF13488.1     46 seq425_BIOID54301    -             94   2.6e-12   46.0  38.7   1   2   1.4e-09   6.2e-06   25.6   8.8     2    33    10    41     8    52 0.89 Glycine zipper
Gly-zipper_Omp       PF13488.1     46 seq425_BIOID54301    -             94   2.6e-12   46.0  38.7   2   2     6e-10   2.8e-06   26.7  12.6     2    41    54    93    53    94 0.95 Glycine zipper
Arc                  PF03869.9     50 seq427_BIOID54301    -             57   7.6e-05   22.1   0.2   1   1   1.1e-08   0.00016   21.1   0.2     2    40     9    47     8    56 0.88 Arc-like DNA binding domain
Glycos_transf_N      PF04413.11   186 seq428_BIOID54301    -            425   4.5e-75  250.8   0.0   1   1   6.1e-78   4.2e-74  247.6   0.0     1   185    31   212    31   213 0.98 3-Deoxy-D-manno-octulosonic-acid transferase (kdotransferase)
Glycos_transf_1      PF00534.15   172 seq428_BIOID54301    -            425   3.5e-10   39.4   0.0   1   1   9.8e-14   6.7e-10   38.5   0.0    65   169   291   398   231   401 0.75 Glycosyl transferases group 1
Abhydrolase_6        PF12697.2    228 seq429_BIOID54301    -            293   4.3e-36  124.8   0.0   1   1   1.1e-39     5e-36  124.5   0.0     1   227    43   284    43   285 0.72 Alpha/beta hydrolase family
Abhydrolase_1        PF00561.15   230 seq429_BIOID54301    -            293   1.4e-24   86.7   0.0   1   1   4.4e-28     2e-24   86.3   0.0     1   228    71   286    71   288 0.90 alpha/beta hydrolase fold
Abhydrolase_5        PF12695.2    142 seq429_BIOID54301    -            293   5.3e-18   65.0   0.0   1   1   9.6e-21   4.4e-17   62.0   0.0     1   141    42   272    42   273 0.69 Alpha/beta hydrolase family
HNH                  PF01844.18    47 seq430_BIOID54301    -            121     6e-10   38.7   4.0   1   1   6.3e-14   8.6e-10   38.2   2.8     1    47    49    94    49    94 0.97 HNH endonuclease
Ribosomal_L18e       PF00828.14   129 seq432_BIOID54301    -            144   2.7e-23   82.6   2.7   1   1   2.7e-27   3.7e-23   82.2   1.9     3   127    27   143    26   144 0.88 Ribosomal protein L18e/L15
Big_1                PF02369.11   100 seq433_BIOID54301    -            774  3.3e-100  328.4  63.8   1   5   6.2e-20   2.1e-16   59.5   1.9    32    99     2    70     1    71 0.93 Bacterial Ig-like domain (group 1)
Big_1                PF02369.11   100 seq433_BIOID54301    -            774  3.3e-100  328.4  63.8   2   5   1.1e-25   3.6e-22   78.0   4.9     5    97    81   167    75   170 0.93 Bacterial Ig-like domain (group 1)
Big_1                PF02369.11   100 seq433_BIOID54301    -            774  3.3e-100  328.4  63.8   3   5   2.5e-21   8.4e-18   64.0   0.3    20    96   192   267   173   270 0.84 Bacterial Ig-like domain (group 1)
Big_1                PF02369.11   100 seq433_BIOID54301    -            774  3.3e-100  328.4  63.8   4   5   8.7e-25     3e-21   75.0   5.7     5   100   278   366   272   366 0.90 Bacterial Ig-like domain (group 1)
Big_1                PF02369.11   100 seq433_BIOID54301    -            774  3.3e-100  328.4  63.8   5   5   3.6e-23   1.2e-19   69.9   8.0     3   100   371   469   369   469 0.94 Bacterial Ig-like domain (group 1)
DAHP_synth_1         PF00793.15   272 seq434_BIOID54301    -            350  1.3e-105  351.8   0.0   1   1  1.1e-109  1.5e-105  351.6   0.0     8   271    40   338    25   339 0.96 DAHP synthetase I family
DUF1327              PF07041.6    113 seq435_BIOID54301    -            176   3.1e-60  200.9   0.0   1   1   4.6e-64   6.2e-60  199.9   0.0     1   112     1   112     1   113 0.99 Protein of unknown function (DUF1327)
Acetyltransf_2       PF00797.12   240 seq436_BIOID54301    -            281     9e-84  280.6   0.2   1   1   7.8e-88   1.1e-83  280.4   0.2     1   237    21   256    21   259 0.97 N-acetyltransferase
P22_AR_N             PF10547.4    120 seq437_BIOID54301    -            341   1.4e-44  150.6   0.0   1   1   3.9e-48   2.7e-44  149.7   0.0     3   120    44   159    42   159 0.96 P22_AR N-terminal domain
P22_AR_C             PF10548.4     74 seq437_BIOID54301    -            341   3.3e-27   94.0   0.0   1   1   1.5e-30     1e-26   92.4   0.0     1    74   240   313   240   313 0.98 P22AR C-terminal domain
FKBP_C               PF00254.23    94 seq439_BIOID54301    -            149   1.2e-16   60.3   0.0   1   1   1.3e-20   1.7e-16   59.8   0.0     4    94     4   141     2   141 0.87 FKBP-type peptidyl-prolyl cis-trans isomerase
DUF3897              PF13036.1    180 seq440_BIOID54301    -            213   7.9e-53  178.6   0.0   1   1     7e-57   9.5e-53  178.3   0.0     1   180    10   210    10   210 0.92 Protein of unknown function (DUF3897)
DUF1076              PF06416.7    113 seq441_BIOID54301    -            189   2.2e-42  143.1   0.1   1   1   2.3e-46   3.1e-42  142.7   0.1    10   113    84   187    75   187 0.94 Protein of unknown function (DUF1076)
BON                  PF04972.12    64 seq445_BIOID54301    -            201   1.7e-39  133.2  15.7   1   2   7.5e-23     1e-18   66.7   3.7     1    63    60   122    60   123 0.98 BON domain
BON                  PF04972.12    64 seq445_BIOID54301    -            201   1.7e-39  133.2  15.7   2   2   1.3e-24   1.8e-20   72.3   1.8     1    62   139   200   139   201 0.97 BON domain
DmsC                 PF04976.7    276 seq446_BIOID54301    -            364  6.7e-115  382.9  19.9   1   1    6e-119  8.1e-115  382.7  13.8     1   276    81   354    81   354 0.99 DMSO reductase anchor subunit (DmsC)
HATPase_c            PF02518.21   111 seq448_BIOID54301    -            914   9.5e-30  102.4   0.0   1   1     1e-32   2.9e-29  100.9   0.0     1   110   557   662   557   663 0.98 Histidine kinase-, DNA gyrase B-, and HSP90-like ATPase
HisKA                PF00512.20    68 seq448_BIOID54301    -            914     9e-17   60.7   0.2   1   1   3.3e-20     9e-17   60.7   0.1     2    68   444   508   443   508 0.95 His Kinase A (phospho-acceptor) domain
Response_reg         PF00072.19   112 seq448_BIOID54301    -            914   1.1e-14   54.2   0.1   1   1   1.9e-17   5.3e-14   52.0   0.0     1   107   684   790   684   795 0.95 Response regulator receiver domain
Hpt                  PF01627.18    90 seq448_BIOID54301    -            914   1.2e-10   41.1   0.9   1   1   4.2e-14   1.2e-10   41.1   0.6     1    85   827   907   827   910 0.92 Hpt domain
HAMP                 PF00672.20    70 seq448_BIOID54301    -            914     8e-09   35.4   0.4   1   1   2.9e-12     8e-09   35.4   0.3     1    68   334   402   334   407 0.85 HAMP domain
tRNA_U5-meth_tr      PF05958.6    352 seq453_BIOID54301    -            366  3.1e-187  621.3   1.3   1   1  1.3e-190  3.5e-187  621.1   0.9     1   351    10   365    10   366 0.99 tRNA (Uracil-5-)-methyltransferase
Methyltransf_4       PF02390.12   197 seq453_BIOID54301    -            366   5.4e-07   28.7   0.1   1   1   3.8e-10     1e-06   27.8   0.1    21    86   211   275   178   286 0.81 Putative methyltransferase
MTS                  PF05175.9    170 seq453_BIOID54301    -            366   8.1e-06   25.2   0.0   1   1   5.7e-09   1.6e-05   24.2   0.0    31    87   210   264   188   282 0.85 Methyltransferase small domain
Cons_hypoth95        PF03602.10   183 seq453_BIOID54301    -            366   1.6e-05   24.2   0.2   1   1   2.2e-08     6e-05   22.3   0.2    41   123   209   301   196   350 0.73 Conserved hypothetical protein 95
Dak1                 PF02733.12   326 seq454_BIOID54301    -            366  4.6e-139  462.4   0.0   1   1  3.8e-143  5.2e-139  462.2   0.0     1   325    26   365    26   366 0.99 Dak1 domain
Nol1_Nop2_Fmu        PF01189.12   283 seq455_BIOID54301    -            481  2.9e-109  364.7   0.0   1   2   2.7e-31   7.4e-28   97.6   0.0    12   177    42   210    31   211 0.88 NOL1/NOP2/sun family
Nol1_Nop2_Fmu        PF01189.12   283 seq455_BIOID54301    -            481  2.9e-109  364.7   0.0   2   2   8.4e-85   2.3e-81  273.1   0.0     9   282   201   480   201   481 0.99 NOL1/NOP2/sun family
Nol1_Nop2_Fmu_2      PF13636.1    102 seq455_BIOID54301    -            481   7.3e-23   80.4   0.0   1   1   4.6e-26   1.3e-22   79.7   0.0     3   102   368   470   366   470 0.91 pre-rRNA processing and ribosome biogenesis
Methyltransf_26      PF13659.1    117 seq455_BIOID54301    -            481   3.2e-07   30.2   0.2   1   1   3.1e-10   8.4e-07   28.9   0.1     2   116   121   249   120   250 0.87 Methyltransferase domain
Methyltransf_18      PF12847.2    112 seq455_BIOID54301    -            481   5.6e-07   30.0   0.0   1   1   3.8e-10     1e-06   29.1   0.0     3   112   121   249   119   249 0.87 Methyltransferase domain
Pept_tRNA_hydro      PF01195.14   184 seq456_BIOID54301    -            194   5.3e-64  214.9   0.0   1   1   4.3e-68   5.9e-64  214.8   0.0     1   184     5   189     5   189 0.99 Peptidyl-tRNA hydrolase
Malate_synthase      PF01274.17   523 seq457_BIOID54301    -            539  8.4e-215  713.5   0.0   1   1  6.9e-219  9.5e-215  713.4   0.0     3   522    19   538    17   539 0.99 Malate synthase
Plug                 PF07715.10   108 seq460_BIOID54301    -            177   3.6e-25   88.2   1.3   1   1   3.7e-29   5.1e-25   87.7   0.9     4   108    54   159    51   159 0.93 TonB-dependent Receptor Plug Domain
N_methyl             PF07963.7     20 seq461_BIOID54301    -            156    0.0001   21.7   1.2   1   1   1.2e-08   0.00017   21.0   0.8     1    19     5    23     5    24 0.93 Prokaryotic N-terminal methylation motif
SecY                 PF00344.15   342 seq462_BIOID54301    -            443  3.3e-121  404.2  21.3   1   1  3.3e-125  4.5e-121  403.8  14.7     1   341    76   417    76   418 0.96 SecY translocase
Fimbrial             PF00419.15   145 seq463_BIOID54301    -            187   3.5e-06   27.1   0.6   1   1   3.2e-10   4.3e-06   26.8   0.4     3   145    35   187    29   187 0.69 Fimbrial protein
Fe-ADH               PF00465.14   366 seq465_BIOID54301    -            383  3.5e-121  404.1   9.5   1   1  5.8e-125    4e-121  403.9   6.6     2   366    10   375     9   375 0.97 Iron-containing alcohol dehydrogenase
Fe-ADH_2             PF13685.1    250 seq465_BIOID54301    -            383     2e-19   69.7   5.2   1   1   1.2e-20   8.4e-17   61.1   3.6     2   246    14   278    13   280 0.91 Iron-containing alcohol dehydrogenase
DUF1627              PF07789.7    155 seq466_BIOID54301    -            224   2.6e-74  247.8   0.6   1   1   5.6e-78   3.8e-74  247.2   0.4     1   134    91   224    91   224 1.00 Protein of unknown function (DUF1627)
HxlR                 PF01638.12    91 seq467_BIOID54301    -            126   1.8e-32  110.7   0.1   1   1   2.8e-36   3.8e-32  109.6   0.0     2    89    29   116    28   118 0.97 HxlR-like helix-turn-helix
LYTB                 PF02401.13   281 seq469_BIOID54301    -            316  4.5e-120  399.6   0.2   1   1  3.8e-124  5.2e-120  399.5   0.1     1   280     3   284     3   285 0.99 LytB protein
IstB_IS21            PF01695.12   178 seq475_BIOID54301    -            249     1e-59  200.8   0.0   1   1   2.8e-63   1.3e-59  200.5   0.0     2   176    54   228    53   230 0.98 IstB-like ATP binding protein
IstB_IS21_ATP        PF08483.6     30 seq475_BIOID54301    -            249   2.5e-13   49.3   0.1   1   1   1.3e-16   5.9e-13   48.1   0.1     1    30    22    52    22    52 0.97 IstB-like ATP binding N-terminal
Bac_DnaA             PF00308.13   219 seq475_BIOID54301    -            249   4.6e-05   23.0   0.0   1   1   1.6e-08   7.1e-05   22.4   0.0    37   136   102   199    84   205 0.88 Bacterial dnaA  protein
DUF4222              PF13973.1     53 seq477_BIOID54301    -             70   1.5e-13   49.7   0.1   1   1   1.4e-17     2e-13   49.4   0.1     2    48     4    49     3    50 0.97 Domain of unknown function (DUF4222)
N_methyl_2           PF13544.1     31 seq478_BIOID54301    -            267   7.6e-08   31.3   0.2   1   1   3.6e-11   1.7e-07   30.3   0.1     4    31    76   103    73   103 0.89 Type IV pilin N-term methylation site GFxxxE
N_methyl             PF07963.7     20 seq478_BIOID54301    -            267   8.2e-06   25.1   1.8   1   1   3.8e-09   1.7e-05   24.1   1.3     1    20    86   105    86   105 0.95 Prokaryotic N-terminal methylation motif
N_methyl_3           PF13633.1     22 seq478_BIOID54301    -            267     2e-05   23.9   2.4   1   1   8.5e-09   3.9e-05   23.0   1.7     1    21    88   108    88   109 0.96 Prokaryotic N-terminal methylation site
APH                  PF01636.18   239 seq480_BIOID54301    -            274   5.3e-19   68.7   9.7   1   1     8e-23   5.4e-19   68.7   6.3     2   237    25   233    24   235 0.78 Phosphotransferase enzyme family
Choline_kinase       PF01633.15   211 seq480_BIOID54301    -            274   7.8e-06   25.4   0.0   1   1   1.6e-09   1.1e-05   24.9   0.0   143   192   163   210   139   235 0.78 Choline/ethanolamine kinase
Response_reg         PF00072.19   112 seq483_BIOID54301    -            231   2.4e-26   91.8   0.1   1   1   5.3e-30   3.6e-26   91.2   0.1     1   111    27   138    27   139 0.98 Response regulator receiver domain
GerE                 PF00196.14    58 seq483_BIOID54301    -            231   7.7e-24   82.6   0.1   1   1   1.9e-27   1.3e-23   81.9   0.1     3    58   170   225   168   225 0.97 Bacterial regulatory proteins, luxR family
DUF1328              PF07043.8     39 seq486_BIOID54301    -             59   1.6e-12   47.0  24.5   1   1   1.4e-16   1.9e-12   46.8  17.0     1    39    12    50    12    50 0.99 Protein of unknown function (DUF1328)
FAA_hydrolase        PF01557.13   217 seq487_BIOID54301    -            271   2.8e-23   82.3   0.0   1   1   2.7e-27   3.8e-23   81.9   0.0     2   216    58   261    57   262 0.87 Fumarylacetoacetate (FAA) hydrolase family
HlyD                 PF00529.15   306 seq488_BIOID54301    -            385   1.5e-81  273.9  13.7   1   1     5e-85   1.7e-81  273.7   9.5     1   306    63   360    63   360 0.99 HlyD family secretion protein
HlyD_2               PF12700.2    328 seq488_BIOID54301    -            385   4.2e-19   68.7   2.2   1   1   1.4e-22   4.9e-19   68.5   1.5     2   328    44   360    43   360 0.82 HlyD family secretion protein
HlyD_3               PF13437.1    105 seq488_BIOID54301    -            385   1.2e-15   57.6   4.6   1   1   7.4e-15   2.5e-11   43.7   0.2     1   105   174   289   174   289 0.94 HlyD family secretion protein
Biotin_lipoyl_2      PF13533.1     50 seq488_BIOID54301    -            385     3e-13   49.0   0.2   1   1   8.2e-12   2.8e-08   33.1   0.0     4    49    66   111    59   121 0.88 Biotin-lipoyl like
DUF413               PF04219.7     94 seq489_BIOID54301    -            112   1.5e-38  130.2   0.1   1   1   1.4e-42   1.9e-38  129.9   0.1     1    90    10    99    10   102 0.97 Protein of unknown function, DUF
Phage_lysozyme       PF00959.14   110 seq491_BIOID54301    -            177   4.2e-30  104.1   0.0   1   1     4e-34   5.5e-30  103.7   0.0     1   110    48   166    48   166 0.97 Phage lysozyme
Usher                PF00577.15   552 seq497_BIOID54301    -            807  1.3e-147  492.7  21.2   1   1  2.5e-151  1.7e-147  492.3  14.7     2   552   182   729   181   729 0.97 Type VII secretion system (T7SS), usher protein
PapC_N               PF13954.1    146 seq497_BIOID54301    -            807   4.5e-33  113.7   0.2   1   1   2.8e-36   1.9e-32  111.7   0.0     2   146    34   172    33   172 0.94 PapC N-terminal domain
DUF1233              PF06806.7     72 seq501_BIOID54301    -             84   1.1e-33  114.4   0.5   1   1   9.8e-38   1.3e-33  114.1   0.4     1    72     4    76     4    76 0.97 Putative excisionase (DUF1233)
YchF-GTPase_C        PF06071.8     84 seq502_BIOID54301    -            363   4.7e-41  138.3   0.6   1   1   1.8e-44     8e-41  137.6   0.4     1    84   279   362   279   362 0.99 Protein of unknown function (DUF933)
MMR_HSR1             PF01926.18   114 seq502_BIOID54301    -            363   9.2e-19   67.4   0.0   1   1     5e-22   2.3e-18   66.1   0.0     1    89     4   109     4   208 0.81 50S ribosome-binding GTPase
FeoB_N               PF02421.13   189 seq502_BIOID54301    -            363   8.1e-09   34.8   0.0   1   1   8.5e-12   3.9e-08   32.6   0.0     2    43     4    45     3    53 0.91 Ferrous iron transport protein B
DUF1161              PF06649.7     52 seq504_BIOID54301    -            102   1.3e-25   88.9   0.0   1   1   1.2e-29   1.6e-25   88.6   0.0     1    52    27    80    27    80 0.99 Protein of unknown function (DUF1161)
Prok-JAB             PF14464.1    105 seq505_BIOID54301    -            258   1.5e-17   62.9   0.1   1   1   4.2e-21   2.8e-17   62.0   0.1     5    99    16   110    14   119 0.92 Prokaryotic homologs of the JAB domain
NLPC_P60             PF00877.14   105 seq505_BIOID54301    -            258   7.8e-14   51.2   0.0   1   1   1.6e-17   1.1e-13   50.7   0.0     1   104   122   234   122   235 0.93 NlpC/P60 family
Peptidase_M85        PF13678.1    251 seq506_BIOID54301    -             96   9.8e-21   74.1   0.1   1   1   8.4e-25   1.1e-20   73.9   0.1     2    64    34    96    33    96 0.98 NFkB-p65-degrading zinc protease
Patatin              PF01734.17   204 seq508_BIOID54301    -            357   5.2e-22   78.6   0.2   1   1   3.1e-25   4.2e-21   75.7   0.2     1   203    27   195    27   196 0.91 Patatin-like phospholipase
Terminase_1          PF03354.10   477 seq510_BIOID54301    -            553   1.6e-36  125.6   0.0   1   1   1.5e-40     2e-36  125.3   0.0     6   469    64   534    59   539 0.83 Phage Terminase
TerC                 PF03741.11   184 seq512_BIOID54301    -            518     1e-46  158.5  12.7   1   1   3.3e-50   1.5e-46  158.0   8.8     1   183    14   203    14   204 0.95 Integral membrane protein TerC family
CorC_HlyC            PF03471.12    81 seq512_BIOID54301    -            518   1.7e-18   66.0   0.4   1   1     1e-21   4.6e-18   64.6   0.3     4    80   434   510   431   511 0.92 Transporter associated domain
CBS                  PF00571.23    57 seq512_BIOID54301    -            518   2.2e-09   36.6   0.2   1   1   1.9e-08   8.8e-05   21.9   0.0     2    56   301   358   300   359 0.93 CBS domain
Beta_elim_lyase      PF01212.16   290 seq515_BIOID54301    -            333   9.6e-92  307.0   0.1   1   1   2.7e-95   1.2e-91  306.7   0.1     1   285     3   280     3   285 0.97 Beta-eliminating lyase
Aminotran_1_2        PF00155.16   363 seq515_BIOID54301    -            333   4.2e-09   35.7   0.0   1   1   1.5e-12   6.9e-09   35.0   0.0    38   327    28   303     4   325 0.77 Aminotransferase class I and II
CTP_transf_2         PF01467.21   157 seq518_BIOID54301    -            159   6.5e-25   87.9   0.1   1   1   1.1e-28   7.8e-25   87.6   0.0     1   156     6   134     6   135 0.98 Cytidylyltransferase
Citrate_ly_lig       PF08218.6    182 seq518_BIOID54301    -            159   1.1e-06   28.0   0.1   1   1   2.7e-10   1.9e-06   27.3   0.0     9   106    12   113    10   117 0.81 Citrate lyase ligase C-terminal domain
DUF977               PF06163.6    127 seq521_BIOID54301    -            140   3.6e-65  217.3   0.3   1   1   2.9e-69     4e-65  217.1   0.2     1   127     1   136     1   136 1.00 Bacterial protein of unknown function (DUF977)
DUF444               PF04285.7    421 seq522_BIOID54301    -            427  3.1e-200  665.1   2.7   1   1  2.5e-204  3.4e-200  664.9   1.9     1   420     1   422     1   423 1.00 Protein of unknown function (DUF444)
Nitrate_red_del      PF02613.10   136 seq524_BIOID54301    -            204     4e-31  107.5   1.1   1   1   4.1e-35   5.6e-31  107.0   0.7     7   134    41   164    19   166 0.93 Nitrate reductase delta subunit
DUF3596              PF12167.3     88 seq526_BIOID54301    -            428   6.4e-30  102.4   0.0   1   1   2.3e-33   1.6e-29  101.2   0.0     1    88     7    93     7    93 0.98 Domain of unknown function (DUF3596)
Phage_integrase      PF00589.17   173 seq526_BIOID54301    -            428   1.9e-19   69.8   0.5   1   1   5.8e-23     4e-19   68.8   0.1     3   166   203   396   201   402 0.87 Phage integrase family
Dak2                 PF02734.12   175 seq530_BIOID54301    -            210   3.6e-58  195.9   0.3   1   1     3e-62   4.1e-58  195.7   0.2     1   173    32   204    32   206 0.98 DAK2 domain
DUF2509              PF10713.4    131 seq532_BIOID54301    -            135   6.6e-44  148.7   1.8   1   1   5.6e-48   7.6e-44  148.5   1.2     1   131    15   135    15   135 0.99 Protein of unknown function (DUF2509)
IPPT                 PF01715.12   253 seq535_BIOID54301    -            316  8.7e-108  359.0   0.0   1   1  1.5e-111    1e-107  358.7   0.0     2   252    45   297    44   298 0.99 IPP transferase
IPT                  PF01745.11   233 seq535_BIOID54301    -            316   6.5e-07   28.6   0.0   1   1   1.7e-08   0.00012   21.2   0.0     5   100    14   109    10   120 0.80 Isopentenyl transferase
Glyco_hydro_3        PF00933.16   299 seq537_BIOID54301    -            341   4.2e-72  242.5   0.0   1   1   3.9e-76   5.3e-72  242.2   0.0     3   294     7   319     5   320 0.94 Glycosyl hydrolase family 3 N terminal domain
IU_nuc_hydro         PF01156.14   314 seq538_BIOID54301    -            304     1e-92  310.6   0.0   1   1   8.4e-97   1.1e-92  310.4   0.0     3   312     4   302     2   304 0.96 Inosine-uridine preferring nucleoside hydrolase
DUF3927              PF13064.1     46 seq539_BIOID54301    -             50   2.7e-22   77.8   9.2   1   1   2.1e-26   2.9e-22   77.7   6.4     1    46     2    47     2    47 0.97 Protein of unknown function (DUF3927)
Molybdopterin        PF00384.17   432 seq544_BIOID54301    -            485   2.1e-76  257.2   0.0   1   1   3.9e-80   2.7e-76  256.9   0.0     1   336   111   476   111   482 0.91 Molybdopterin oxidoreductase
Molybdop_Fe4S4       PF04879.11    55 seq544_BIOID54301    -            485   6.6e-15   54.5   1.0   1   1   1.6e-18   1.1e-14   53.8   0.7     1    55    49   108    49   108 0.97 Molybdopterin oxidoreductase Fe4S4 domain
HTH_28               PF13518.1     52 seq545_BIOID54301    -            168   2.1e-22   78.6   0.1   1   2   1.6e-13   2.7e-10   39.9   0.1     2    50     9    58     8    58 0.93 Helix-turn-helix domain
HTH_28               PF13518.1     52 seq545_BIOID54301    -            168   2.1e-22   78.6   0.1   2   2   1.6e-12   2.8e-09   36.6   0.0     2    49    64   113    63   115 0.89 Helix-turn-helix domain
HTH_Tnp_1            PF01527.15    76 seq545_BIOID54301    -            168   5.1e-16   58.2   0.1   1   1   3.8e-11   6.5e-08   32.3   0.0     3    75    55   148    53   149 0.84 Transposase
GerE                 PF00196.14    58 seq546_BIOID54301    -            241   2.9e-10   39.1   0.7   1   1   3.8e-14   5.2e-10   38.3   0.5     4    57   154   207   152   208 0.95 Bacterial regulatory proteins, luxR family
Aldedh               PF00171.17   462 seq547_BIOID54301    -            558  7.4e-163  542.0   0.0   1   1  6.2e-167  8.4e-163  541.8   0.0     1   460    79   544    79   546 0.96 Aldehyde dehydrogenase family
AcetDehyd-dimer      PF09290.6    137 seq548_BIOID54301    -            316     1e-65  219.6   0.3   1   1   2.3e-69   1.6e-65  219.0   0.2     1   137   131   284   131   284 1.00 Prokaryotic acetaldehyde dehydrogenase, dimerisation
Semialdhyde_dh       PF01118.19   121 seq548_BIOID54301    -            316   1.7e-16   60.5   0.0   1   1   6.1e-20   4.2e-16   59.2   0.0     1   117     5   119     5   123 0.92 Semialdehyde dehydrogenase, NAD binding domain
Ribosomal_L36        PF00444.13    38 seq555_BIOID54301    -             38   3.7e-21   74.7   9.2   1   1   2.9e-25   3.9e-21   74.6   6.4     1    38     1    38     1    38 1.00 Ribosomal protein L36
N6_N4_Mtase          PF01555.13   231 seq556_BIOID54301    -            275   1.3e-15   57.4   0.1   1   1   2.3e-19   1.6e-15   57.1   0.1     1   105    29   130    29   231 0.78 DNA methylase
Methyltransf_26      PF13659.1    117 seq556_BIOID54301    -            275   4.5e-08   33.0   0.0   1   1   1.2e-11   8.4e-08   32.1   0.0    51   116     9    82     3    83 0.81 Methyltransferase domain
Autotransporter      PF03797.14   265 seq559_BIOID54301    -            324   6.6e-56  189.4  17.8   1   1   5.8e-60   7.9e-56  189.2  12.4     2   265    24   308    23   308 0.98 Autotransporter beta-domain
Thiolase_N           PF00108.18   264 seq561_BIOID54301    -            387   4.6e-93  310.9   1.6   1   1   1.4e-96   6.4e-93  310.4   1.1     1   264     1   254     1   254 0.97 Thiolase, N-terminal domain
Thiolase_C           PF02803.13   123 seq561_BIOID54301    -            387   1.6e-50  169.5   0.2   1   1   9.2e-54   4.2e-50  168.1   0.1     1   123   261   386   261   386 0.98 Thiolase, C-terminal domain
ketoacyl-synt        PF00109.21   255 seq561_BIOID54301    -            387   3.5e-05   23.3   1.0   1   1   7.6e-09   3.5e-05   23.3   0.7   169   217    83   131    76   145 0.85 Beta-ketoacyl synthase, N-terminal domain
DUF3728              PF12528.3     88 seq562_BIOID54301    -            107   2.4e-25   88.6   2.5   1   1   4.4e-29     3e-25   88.3   1.7     1    88    29   106    29   106 0.98 Prepilin peptidase dependent protein C term (DUF3728)
N_methyl_2           PF13544.1     31 seq562_BIOID54301    -            107   3.8e-08   32.3   1.1   1   1   1.9e-11   1.3e-07   30.6   0.2     7    31     2    26     1    26 0.90 Type IV pilin N-term methylation site GFxxxE
Lambda_tail_I        PF06805.7     82 seq565_BIOID54301    -            180   3.8e-13   48.9   0.0   1   1   4.6e-17   6.3e-13   48.2   0.0    25    82     2    64     1    64 0.98 Bacteriophage lambda tail assembly protein I
HD                   PF01966.17   122 seq567_BIOID54301    -            231   1.5e-15   57.2   0.7   1   1   2.3e-19   3.1e-15   56.1   0.5     4   121    29   131    27   132 0.92 HD domain
DUF1480              PF07351.8     80 seq568_BIOID54301    -             78   4.9e-42  141.6   0.1   1   1   3.9e-46   5.4e-42  141.5   0.0     3    79     2    77     1    78 0.98 Protein of unknown function (DUF1480)
Phage_lysis          PF03245.8    125 seq569_BIOID54301    -            155   2.4e-47  159.8   7.2   1   1     2e-51   2.8e-47  159.7   5.0     1   124    29   153    29   154 0.99 Bacteriophage lysis protein
PfkB                 PF00294.19   301 seq571_BIOID54301    -            310     1e-59  202.0   0.4   1   1   1.9e-63   1.3e-59  201.7   0.3     8   298    15   297     8   300 0.92 pfkB family carbohydrate kinase
Phos_pyr_kin         PF08543.7    246 seq571_BIOID54301    -            310   1.2e-08   34.4   0.3   1   1   4.1e-12   2.8e-08   33.1   0.1   117   223   179   279   156   292 0.87 Phosphomethylpyrimidine kinase
ICL                  PF00463.16   526 seq572_BIOID54301    -            439  3.2e-200  665.6   1.7   1   2  4.6e-118  3.2e-114  381.9   0.0     1   255    12   262    12   264 0.99 Isocitrate lyase family
ICL                  PF00463.16   526 seq572_BIOID54301    -            439  3.2e-200  665.6   1.7   2   2   1.5e-88     1e-84  284.5   1.0   353   526   262   439   260   439 0.98 Isocitrate lyase family
PEP_mutase           PF13714.1    238 seq572_BIOID54301    -            439   4.8e-19   68.4   0.0   1   1   2.3e-22   1.6e-18   66.7   0.0    26   198    86   320    74   352 0.86 Phosphoenolpyruvate phosphomutase
ACR_tran             PF00873.14  1021 seq574_BIOID54301    -           1034         0 1453.9  23.1   1   1         0         0 1453.7  16.0     1  1021     1  1029     1  1029 1.00 AcrB/AcrD/AcrF family
SecD_SecF            PF02355.11   189 seq574_BIOID54301    -           1034   1.1e-07   31.1  31.7   1   1   3.1e-08   0.00014   21.0   5.2    31   180   870  1018   856  1029 0.84 Protein export membrane protein
MMPL                 PF03176.10   333 seq574_BIOID54301    -           1034   8.3e-06   24.6   9.7   1   1   1.8e-09   8.3e-06   24.6   6.7   135   306   330   500   288   525 0.78 MMPL family
Voltage_CLC          PF00654.15   355 seq575_BIOID54301    -            438   1.1e-72  244.9  33.6   1   1   7.9e-77   1.1e-72  244.9  23.3     5   354    83   422    79   423 0.91 Voltage gated chloride channel
DUF4014              PF13198.1     72 seq576_BIOID54301    -             72   1.1e-37  128.1   1.5   1   1   8.7e-42   1.2e-37  128.0   1.0     1    72     1    72     1    72 0.99 Protein of unknown function (DUF4014)
DUF307               PF03733.8     53 seq577_BIOID54301    -            148   5.5e-33  113.0  23.8   1   2   6.4e-17   8.7e-13   48.3   2.4     1    53     3    55     3    55 0.97 Domain of unknown function (DUF307)
DUF307               PF03733.8     53 seq577_BIOID54301    -            148   5.5e-33  113.0  23.8   2   2   5.9e-24     8e-20   70.9   8.6     1    53    76   128    76   128 0.98 Domain of unknown function (DUF307)
Porin_1              PF00267.16   337 seq578_BIOID54301    -            353  5.3e-142  472.9  25.1   1   1  8.8e-146    6e-142  472.7  17.4     1   337    29   353    29   353 0.98 Gram-negative porin
Porin_4              PF13609.1    311 seq578_BIOID54301    -            353   6.2e-22   78.3  31.9   1   1   9.1e-26   6.2e-22   78.3  22.1     4   304    12   327     7   336 0.76 Gram-negative porin
Ribosomal_S13        PF00416.17   106 seq579_BIOID54301    -            118   9.2e-40  135.2   0.4   1   1   7.6e-44     1e-39  135.1   0.3     1   106     3   108     3   108 0.99 Ribosomal protein S13/S18
EIIA-man             PF03610.11   116 seq580_BIOID54301    -            472   2.4e-26   91.9   2.7   1   1   1.4e-29   4.9e-26   90.9   1.8     2   116     4   121     3   121 0.98 PTS system fructose IIA component
PEP-utilisers_N      PF05524.8    123 seq580_BIOID54301    -            472   3.3e-23   81.7   0.5   1   1   9.5e-27   3.3e-23   81.7   0.4    12   122   257   368   256   369 0.96 PEP-utilising enzyme, N-terminal
PTS-HPr              PF00381.14    84 seq580_BIOID54301    -            472     4e-20   71.3   0.6   1   1     4e-23   1.4e-19   69.6   0.0     5    83   159   237   155   238 0.96 PTS HPr component phosphorylation site
PEP-utilizers        PF00391.18    81 seq580_BIOID54301    -            472   1.1e-16   60.0   0.0   1   1   7.6e-20   2.6e-16   58.8   0.0     3    79   388   464   386   466 0.92 PEP-utilising enzyme, mobile domain
DDE_Tnp_IS66_C       PF13817.1     39 seq581_BIOID54301    -             38   2.7e-08   33.5   0.0   1   1   2.2e-12     3e-08   33.4   0.0     2    26    14    38    13    38 0.95 IS66 C-terminal element
Peripla_BP_3         PF13377.1    160 seq583_BIOID54301    -            343   2.9e-37  128.0   0.6   1   1   2.1e-40     7e-37  126.7   0.1     2   160   169   329   168   329 0.92 Periplasmic binding protein-like domain
Peripla_BP_1         PF00532.16   279 seq583_BIOID54301    -            343     7e-28   97.4   0.0   1   1   2.8e-31   9.4e-28   97.0   0.0     2   240    60   296    59   309 0.83 Periplasmic binding proteins and sugar binding domain of LacI family
LacI                 PF00356.16    46 seq583_BIOID54301    -            343   4.7e-21   74.0   2.1   1   1   3.4e-24   1.2e-20   72.7   0.8     1    46     3    48     3    48 0.99 Bacterial regulatory proteins, lacI family
Peripla_BP_4         PF13407.1    258 seq583_BIOID54301    -            343   2.2e-12   46.8   0.0   1   1   1.8e-15   6.2e-12   45.3   0.0     1   256    62   309    62   311 0.83 Periplasmic binding protein domain
DUF1482              PF07358.6     57 seq584_BIOID54301    -             91     5e-32  109.1   0.1   1   1   4.4e-36     6e-32  108.9   0.1     1    57    29    86    29    86 0.99 Protein of unknown function (DUF1482)
Exonuc_V_gamma       PF04257.9    805 seq585_BIOID54301    -           1122  4.7e-315 1046.8   1.6   1   1  3.4e-319  4.7e-315 1046.8   1.1     1   794     1   825     1   840 0.97 Exodeoxyribonuclease V, gamma subunit
DUF754               PF05449.6     83 seq586_BIOID54301    -             91   6.9e-33  112.4   3.0   1   1   5.5e-37   7.6e-33  112.2   2.1     1    81     8    88     8    90 0.98 Protein of unknown function (DUF754)
TatD_DNase           PF01026.16   255 seq588_BIOID54301    -            260   1.5e-67  227.4   0.0   1   1   1.2e-71   1.7e-67  227.2   0.0     1   255     6   257     6   257 0.98 TatD related DNase
NAD_binding_10       PF13460.1    183 seq589_BIOID54301    -            476   4.9e-19   68.9   0.1   1   1   3.3e-22   7.5e-19   68.3   0.0     1   160     5   165     5   193 0.88 NADH(P)-binding
Epimerase            PF01370.16   236 seq589_BIOID54301    -            476   2.5e-13   49.8   0.0   1   1   5.8e-16   1.3e-12   47.5   0.0     1   121     5   116     5   132 0.89 NAD dependent epimerase/dehydratase family
NmrA                 PF05368.8    233 seq589_BIOID54301    -            476   3.4e-10   39.4   0.0   1   1   1.8e-13   4.2e-10   39.1   0.0     1   227     5   228     5   303 0.80 NmrA-like family
3Beta_HSD            PF01073.14   280 seq589_BIOID54301    -            476   7.2e-07   28.0   0.0   1   1   4.7e-10   1.1e-06   27.4   0.0     1   118     6   113     6   124 0.78 3-beta hydroxysteroid dehydrogenase/isomerase family
DUF2867              PF11066.3    149 seq589_BIOID54301    -            476   2.7e-06   27.0   0.0   1   1   3.3e-09   7.5e-06   25.6   0.0    42   148   358   463   332   463 0.88 Protein of unknown function (DUF2867)
adh_short            PF00106.20   167 seq589_BIOID54301    -            476   3.6e-06   26.8   0.2   1   1   3.8e-09   8.7e-06   25.6   0.1     3    89     5    78     3   114 0.87 short chain dehydrogenase
RNA_pol_Rpb1_1       PF04997.7    338 seq592_BIOID54301    -           1407  1.8e-100  336.3   0.1   1   1  1.8e-103  4.8e-100  335.0   0.1     2   338    15   342    14   342 0.95 RNA polymerase Rpb1, domain 1
RNA_pol_Rpb1_5       PF04998.12   277 seq592_BIOID54301    -           1407   1.1e-80  270.7   0.0   1   1     8e-84   2.2e-80  269.7   0.0     1   276   766  1321   766  1322 1.00 RNA polymerase Rpb1, domain 5
RNA_pol_Rpb1_2       PF00623.15   166 seq592_BIOID54301    -           1407   6.1e-51  172.5   0.0   1   1   5.3e-53   1.5e-49  168.0   0.0     1   166   344   486   344   486 0.95 RNA polymerase Rpb1, domain 2
RNA_pol_Rpb1_3       PF04983.13   157 seq592_BIOID54301    -           1407   1.4e-27   96.2   0.0   1   1   1.2e-30   3.3e-27   95.0   0.0     1   157   489   644   489   644 0.93 RNA polymerase Rpb1, domain 3
RNA_pol_Rpb1_4       PF05000.12   108 seq592_BIOID54301    -           1407   2.5e-18   65.7   0.3   1   1   9.1e-22   2.5e-18   65.7   0.2     2   107   674   763   673   764 0.82 RNA polymerase Rpb1, domain 4
GerE                 PF00196.14    58 seq594_BIOID54301    -            225   1.9e-15   55.8   0.1   1   1   2.5e-19   3.4e-15   55.0   0.1     3    55   152   204   150   207 0.95 Bacterial regulatory proteins, luxR family
EII-GUT              PF03608.8    168 seq595_BIOID54301    -            187     7e-77  256.8   0.7   1   1   5.9e-81     8e-77  256.6   0.5     2   168     5   171     4   171 0.99 PTS system enzyme II sorbitol-specific factor
HTH_DeoR             PF08220.7     57 seq596_BIOID54301    -             80   1.5e-16   59.5   0.1   1   1   4.1e-20   1.9e-16   59.2   0.0     1    52     5    56     5    61 0.97 DeoR-like helix-turn-helix domain
HTH_11               PF08279.7     55 seq596_BIOID54301    -             80   9.5e-06   25.0   0.0   1   1   2.7e-09   1.2e-05   24.7   0.0     1    44     5    47     5    58 0.89 HTH domain
Ribosomal_S11        PF00411.14   110 seq598_BIOID54301    -            129   5.6e-50  168.0   0.2   1   1   4.9e-54   6.7e-50  167.7   0.1     1   110    19   128    19   128 0.99 Ribosomal protein S11
Peptidase_M15_4      PF13539.1     67 seq600_BIOID54301    -            125   1.3e-13   51.0   0.7   1   1   1.3e-17   1.8e-13   50.5   0.5     5    67    59   123    55   123 0.80 D-alanyl-D-alanine carboxypeptidase
FUSC-like            PF12805.2    284 seq602_BIOID54301    -            720  3.1e-112  374.0   6.1   1   1  6.8e-116  3.1e-112  374.0   4.2     1   284    69   348    69   348 0.98 FUSC-like inner membrane protein yccS
FUSC_2               PF13515.1    128 seq602_BIOID54301    -            720   5.6e-27   94.0  13.0   1   1   1.2e-30   5.6e-27   94.0   9.0     3   127   406   528   404   529 0.93 Fusaric acid resistance protein-like
DUF551               PF04448.7     69 seq603_BIOID54301    -            289   5.6e-19   68.5   4.9   1   1     1e-22   1.4e-18   67.2   3.4     1    69   220   285   220   285 0.98 Protein of unknown function (DUF551)
LSM                  PF01423.17    68 seq605_BIOID54301    -            102   7.6e-09   34.8   0.2   1   1   1.1e-12   1.4e-08   33.9   0.1     6    68    17    64    10    64 0.85 LSM domain
UPF0227              PF05728.7    187 seq606_BIOID54301    -            180   4.7e-72  241.5   0.0   1   1   3.9e-76   5.3e-72  241.3   0.0     1   186     1   177     1   178 0.99 Uncharacterised protein family (UPF0227)
N6_N4_Mtase          PF01555.13   231 seq607_BIOID54301    -             94   5.9e-23   81.4   0.0   1   1   5.2e-27     7e-23   81.1   0.0   147   230     2    77     1    78 0.91 DNA methylase
HMGL-like            PF00682.14   237 seq609_BIOID54301    -            337   1.2e-63  214.7   4.4   1   1   2.2e-67   1.5e-63  214.4   3.1     1   235    14   245    14   247 0.99 HMGL-like
DmpG_comm            PF07836.6     66 seq609_BIOID54301    -            337   4.9e-32  109.0   0.1   1   1   1.4e-35   9.7e-32  108.0   0.1     2    65   272   335   271   336 0.97 DmpG-like communication domain
DapB_C               PF05173.9    132 seq610_BIOID54301    -            273   4.7e-47  158.9   0.3   1   1   9.8e-51   6.7e-47  158.4   0.2     1   132   132   268   132   268 0.98 Dihydrodipicolinate reductase, C-terminus
DapB_N               PF01113.15   124 seq610_BIOID54301    -            273     5e-42  142.6   0.6   1   1   3.3e-45   2.2e-41  140.5   0.1     1   124     6   129     6   129 0.99 Dihydrodipicolinate reductase, N-terminus
Glucosamine_iso      PF01182.15   199 seq611_BIOID54301    -            266   9.1e-25   87.4   0.0   1   1   8.8e-29   1.2e-24   87.0   0.0     4   198    15   216    12   217 0.85 Glucosamine-6-phosphate isomerases/6-phosphogluconolactonase
PfkB                 PF00294.19   301 seq613_BIOID54301    -            315   4.4e-65  219.6   1.3   1   1   7.7e-69   5.3e-65  219.3   0.9     2   298     3   294     2   297 0.96 pfkB family carbohydrate kinase
Phos_pyr_kin         PF08543.7    246 seq613_BIOID54301    -            315   1.2e-17   63.8   0.1   1   1   2.8e-21   1.9e-17   63.2   0.1   104   235   164   288   150   299 0.91 Phosphomethylpyrimidine kinase
DNA_methylase        PF00145.12   335 seq614_BIOID54301    -            472   1.4e-76  257.6   0.0   1   1   1.6e-80   2.2e-76  257.0   0.0     1   331    87   448    87   451 0.86 C-5 cytosine-specific DNA methylase
EI24                 PF07264.6    219 seq615_BIOID54301    -            253   2.9e-52  177.1  20.5   1   1   2.4e-56   3.3e-52  176.9  14.2     1   219    11   232    11   232 0.96 Etoposide-induced protein 2.4 (EI24)
MerR_1               PF13411.1     69 seq618_BIOID54301    -            215     4e-09   36.0   0.2   1   1   2.7e-12   3.6e-08   32.9   0.0    26    68     2    44     1    45 0.96 MerR HTH family regulatory protein
GGDEF                PF00990.16   161 seq620_BIOID54301    -            491   1.5e-44  151.3   0.0   1   1   1.5e-48   2.1e-44  150.8   0.0     1   161   328   485   328   485 0.98 GGDEF domain
Pyr_redox_2          PF07992.9    200 seq623_BIOID54301    -            466   5.3e-32  111.2   0.0   1   1   5.4e-35   1.1e-31  110.2   0.0     1   198     8   315     8   317 0.89 Pyridine nucleotide-disulphide oxidoreductase
Pyr_redox_dim        PF02852.17   110 seq623_BIOID54301    -            466   4.1e-30  103.9   0.8   1   1   5.4e-33   1.1e-29  102.5   0.5     1   109   346   457   346   458 0.97 Pyridine nucleotide-disulphide oxidoreductase, dimerisation domain
Pyr_redox            PF00070.22    80 seq623_BIOID54301    -            466   1.7e-18   66.6   1.7   1   1   4.2e-19   8.3e-16   58.0   0.0     1    76   178   251   178   258 0.94 Pyridine nucleotide-disulphide oxidoreductase
Pyr_redox_3          PF13738.1    203 seq623_BIOID54301    -            466   3.4e-08   33.6   0.0   1   1   1.7e-10   3.2e-07   30.4   0.0     1   176    10   185    10   212 0.71 Pyridine nucleotide-disulphide oxidoreductase
FAD_binding_2        PF00890.19   421 seq623_BIOID54301    -            466   6.7e-06   25.0   3.4   1   1   3.2e-08   6.2e-05   21.9   1.5     1    40     8    48     8    51 0.96 FAD binding domain
Thi4                 PF01946.12   230 seq623_BIOID54301    -            466   1.5e-05   24.1   0.4   1   1   3.4e-08   6.6e-05   21.9   0.2    17    61     6    50     2    64 0.89 Thi4 family
LysR_substrate       PF03466.15   209 seq628_BIOID54301    -            299   2.8e-54  183.3   4.7   1   1     6e-58   4.1e-54  182.7   3.3     3   209    88   291    86   291 0.98 LysR substrate binding domain
HTH_1                PF00126.22    60 seq628_BIOID54301    -            299   1.9e-28   97.8   0.3   1   1   1.1e-31   7.7e-28   95.8   0.2     2    60     4    62     3    62 0.98 Bacterial regulatory helix-turn-helix protein, lysR family
PerC                 PF06069.6     90 seq629_BIOID54301    -            104     4e-44  148.4   2.0   1   1   3.4e-48   4.6e-44  148.2   1.4     1    89     1    89     1    90 0.99 PerC transcriptional activator
Ribosomal_S4         PF00163.14    94 seq631_BIOID54301    -            206   4.1e-28   97.4   1.6   1   1     6e-32   4.1e-28   97.4   1.1     1    94     2    95     2    95 0.97 Ribosomal protein S4/S9 N-terminal domain
S4                   PF01479.20    48 seq631_BIOID54301    -            206   6.7e-20   70.1   0.2   1   1   1.9e-23   1.3e-19   69.2   0.1     2    48    97   143    96   143 0.99 S4 domain
Dynamin_N            PF00350.18   168 seq634_BIOID54301    -            795   3.3e-18   65.9   0.0   1   1   7.1e-22   3.3e-18   65.9   0.0     1   167    72   300    72   301 0.73 Dynamin family
MMR_HSR1             PF01926.18   114 seq634_BIOID54301    -            795   2.6e-08   33.7   0.1   1   1   8.3e-11   3.8e-07   29.9   0.1     2   114    72   300    71   300 0.73 50S ribosome-binding GTPase
Peptidase_U35        PF04586.12   163 seq635_BIOID54301    -            645   4.4e-30  104.7   0.0   1   1   1.2e-33     8e-30  103.8   0.0     5   159    12   157     8   161 0.91 Caudovirus prohead protease
Phage_capsid         PF05065.8    276 seq635_BIOID54301    -            645   7.7e-27   94.0   0.2   1   1     2e-30   1.4e-26   93.2   0.2     8   275   353   635   351   636 0.78 Phage capsid family
EIIBC-GUT_N          PF03612.9    183 seq636_BIOID54301    -            319   9.6e-72  240.3   1.8   1   1   2.7e-75   1.8e-71  239.3   1.3     2   183     3   171     2   171 0.95 Sorbitol phosphotransferase enzyme II N-terminus
EIIBC-GUT_C          PF07663.6     93 seq636_BIOID54301    -            319   6.4e-48  160.7   5.0   1   1   9.3e-52   6.4e-48  160.7   3.5     1    93   226   318   226   318 0.99 Sorbitol phosphotransferase enzyme II C-terminus
MMR_HSR1             PF01926.18   114 seq637_BIOID54301    -            426   3.4e-21   75.2   0.1   1   1   3.3e-24   9.1e-21   73.8   0.1     2   114   200   318   199   318 0.83 50S ribosome-binding GTPase
GTP-bdg_N            PF13167.1     95 seq637_BIOID54301    -            426   1.6e-15   56.9   0.0   1   1   1.4e-18   3.8e-15   55.6   0.0     8    95    25   112    18   112 0.96 GTP-binding GTPase N-terminal
FeoB_N               PF02421.13   189 seq637_BIOID54301    -            426     1e-08   34.5   0.1   1   1   7.5e-12   2.1e-08   33.5   0.0     2   168   199   369   198   390 0.81 Ferrous iron transport protein B
Arf                  PF00025.16   175 seq637_BIOID54301    -            426   1.2e-05   24.4   0.6   1   1   2.8e-08   7.6e-05   21.9   0.4    19   132   202   326   190   360 0.79 ADP-ribosylation factor family
Fer4_5               PF12801.2     48 seq640_BIOID54301    -            357     4e-21   74.4   6.6   1   2   2.7e-17   7.4e-14   51.1   0.3     2    47    97   142    96   143 0.93 4Fe-4S binding domain
Fer4_5               PF12801.2     48 seq640_BIOID54301    -            357     4e-21   74.4   6.6   2   2   5.7e-12   1.6e-08   34.1   0.7     2    48   201   247   200   247 0.83 4Fe-4S binding domain
Fer4_10              PF13237.1     52 seq640_BIOID54301    -            357   1.1e-06   28.2  14.5   1   1     4e-10   1.1e-06   28.2  10.0     2    52   244   289   243   289 0.94 4Fe-4S dicluster domain
DUF2622              PF11080.3     96 seq641_BIOID54301    -             96   3.1e-49  164.6   0.6   1   1   2.5e-53   3.4e-49  164.5   0.4     1    95     1    95     1    96 0.99 Protein of unknown function (DUF2622)
HTH_Tnp_1            PF01527.15    76 seq642_BIOID54301    -            215   1.8e-20   72.5   0.0   1   1   1.2e-23   5.3e-20   71.0   0.0     2    69    91   162    90   169 0.87 Transposase
DUF3521              PF12035.3     35 seq643_BIOID54301    -             69   9.7e-14   50.8  13.5   1   1   2.2e-13     3e-09   36.4   0.4     1    35     1    28     1    28 0.98 Protein of unknown function (DUF3521)
Inositol_P           PF00459.20   271 seq647_BIOID54301    -            246   3.8e-58  196.8   0.0   1   1   3.3e-62   4.5e-58  196.5   0.0     8   253     4   238     1   243 0.85 Inositol monophosphatase family
TPP_enzyme_N         PF02776.13   172 seq651_BIOID54301    -            548   1.6e-58  196.8   4.4   1   1   3.8e-62   1.7e-58  196.7   0.2     1   169     1   167     1   170 0.98 Thiamine pyrophosphate enzyme, N-terminal TPP binding domain
TPP_enzyme_C         PF02775.16   153 seq651_BIOID54301    -            548   6.8e-52  174.9   0.4   1   1   5.3e-54   2.4e-50  169.9   0.0     1   153   374   522   374   522 0.98 Thiamine pyrophosphate enzyme, C-terminal TPP binding domain
TPP_enzyme_M         PF00205.17   137 seq651_BIOID54301    -            548     2e-41  140.8   0.1   1   1   1.1e-44   4.9e-41  139.5   0.1     1   137   186   321   186   321 0.98 Thiamine pyrophosphate enzyme, central domain
Fructosamin_kin      PF03881.9    288 seq655_BIOID54301    -            286  7.5e-111  369.6   0.0   1   1  1.2e-114  8.3e-111  369.4   0.0     1   287     1   285     1   286 0.99 Fructosamine kinase
APH                  PF01636.18   239 seq655_BIOID54301    -            286     3e-21   76.1   3.1   1   1   5.8e-25     4e-21   75.7   2.2     4   223    23   239    21   251 0.87 Phosphotransferase enzyme family
Pili_assembly_N      PF00345.15   122 seq657_BIOID54301    -            240   1.6e-33  114.9   0.0   1   1   3.5e-37   2.4e-33  114.4   0.0     2   121    36   150    35   151 0.91 Gram-negative pili assembly chaperone, N-terminal domain
Pili_assembly_C      PF02753.12    68 seq657_BIOID54301    -            240   2.1e-14   52.9   0.2   1   1   9.1e-18   6.2e-14   51.4   0.1     3    64   173   232   172   236 0.94 Gram-negative pili assembly chaperone, C-terminal domain
Amidohydro_1         PF01979.15   333 seq659_BIOID54301    -            382   1.6e-39  136.4   0.3   1   1   5.3e-43   1.8e-39  136.2   0.2     1   332    50   363    50   364 0.94 Amidohydrolase family
Amidohydro_4         PF13147.1    304 seq659_BIOID54301    -            382   1.2e-12   48.3   0.1   1   1   4.6e-15   1.6e-11   44.7   0.1     2   304    46   361    45   361 0.64 Amidohydrolase
Amidohydro_3         PF07969.6    404 seq659_BIOID54301    -            382   1.5e-05   24.2   0.1   1   1   9.1e-09   3.1e-05   23.2   0.0   368   403   326   361   305   362 0.90 Amidohydrolase family
RNA_pol_A_CTD        PF03118.10    67 seq660_BIOID54301    -            329   1.1e-25   88.7   0.1   1   1   4.3e-29     2e-25   87.8   0.1     2    66   244   308   243   309 0.95 Bacterial RNA polymerase, alpha chain C terminal domain
RNA_pol_L            PF01193.19    82 seq660_BIOID54301    -            329   2.7e-24   84.2   0.0   1   1   9.1e-28   4.1e-24   83.6   0.0     1    81    28   228    28   229 0.99 RNA polymerase Rpb3/Rpb11 dimerisation domain
RNA_pol_A_bac        PF01000.21   111 seq660_BIOID54301    -            329   1.5e-23   83.0   0.3   1   1   7.3e-27   3.3e-23   81.8   0.1     2   109    60   156    58   178 0.90 RNA polymerase Rpb3/RpoA insert domain
Pyr_redox_2          PF07992.9    200 seq661_BIOID54301    -            434   1.6e-33  116.2   0.0   1   1   1.6e-36   4.3e-33  114.7   0.0     1   197     7   318     7   320 0.91 Pyridine nucleotide-disulphide oxidoreductase
Pyr_redox            PF00070.22    80 seq661_BIOID54301    -            434   1.7e-19   69.8   3.6   1   2     5e-08   0.00014   22.0   0.1     1    36     7    48     7    93 0.86 Pyridine nucleotide-disulphide oxidoreductase
Pyr_redox            PF00070.22    80 seq661_BIOID54301    -            434   1.7e-19   69.8   3.6   2   2   8.1e-16   2.2e-12   47.0   0.4     1    69   172   255   172   264 0.92 Pyridine nucleotide-disulphide oxidoreductase
DAO                  PF01266.19   358 seq661_BIOID54301    -            434   4.1e-11   42.2  10.4   1   1   1.7e-09   4.7e-06   25.6   0.0   147   236   226   308   223   339 0.80 FAD dependent oxidoreductase
Phage-tail_3         PF13550.1    164 seq663_BIOID54301    -            331   9.1e-38  129.4   0.0   1   1   9.1e-42   1.2e-37  129.0   0.0     1   162   111   279   111   281 0.94 Putative phage tail protein
AceK                 PF06315.6    562 seq667_BIOID54301    -            578    7e-240  796.9   0.0   1   1  5.8e-244  7.9e-240  796.7   0.0     1   562     9   568     9   568 0.99 Isocitrate dehydrogenase kinase/phosphatase (AceK)
DUF1355              PF07090.6    177 seq669_BIOID54301    -            252   2.8e-67  225.3   0.0   1   1   2.7e-71   3.8e-67  224.9   0.0     1   176     9   188     9   190 0.99 Protein of unknown function (DUF1355)
ChaB                 PF06150.7     57 seq671_BIOID54301    -             76   4.8e-26   90.2   5.4   1   1   4.3e-30   5.9e-26   89.9   3.8     1    57     9    76     9    76 0.98 ChaB
TnpB_IS66            PF05717.8    108 seq673_BIOID54301    -            115   1.3e-44  149.9   0.0   1   1     1e-48   1.4e-44  149.8   0.0     2   107     7   110     6   111 0.96 IS66 Orf2 like protein
Epimerase            PF01370.16   236 seq675_BIOID54301    -            349   2.3e-27   95.8   0.0   1   1     3e-30   8.3e-27   94.0   0.0     1   235    15   246    15   247 0.91 NAD dependent epimerase/dehydratase family
NAD_binding_10       PF13460.1    183 seq675_BIOID54301    -            349   1.9e-18   67.0   0.0   1   1   9.5e-22   2.6e-18   66.5   0.0     1   151    15   188    15   202 0.85 NADH(P)-binding
3Beta_HSD            PF01073.14   280 seq675_BIOID54301    -            349   2.3e-18   65.8   0.0   1   1     1e-21   2.8e-18   65.4   0.0     1   271    16   268    16   276 0.89 3-beta hydroxysteroid dehydrogenase/isomerase family
RmlD_sub_bind        PF04321.12   287 seq675_BIOID54301    -            349   1.1e-10   40.8   0.0   1   1   9.7e-14   2.7e-10   39.5   0.0     1   241    13   274    13   288 0.85 RmlD substrate binding domain
NAD_binding_4        PF07993.7    249 seq675_BIOID54301    -            349   2.3e-10   39.6   0.0   1   1   3.2e-13   8.7e-10   37.8   0.0    63   200    58   185    17   227 0.79 Male sterility protein
Trehalase            PF01204.13   512 seq679_BIOID54301    -            565  5.5e-171  569.5   5.6   1   1  1.5e-174  6.6e-171  569.2   3.9     1   511    55   532    55   533 0.97 Trehalase
GDE_C                PF06202.9    370 seq679_BIOID54301    -            565   6.3e-11   41.4   0.0   1   1   3.2e-14   1.5e-10   40.2   0.0    46   273   171   441   157   448 0.86 Amylo-alpha-1,6-glucosidase
HOK_GEF              PF01848.11    43 seq682_BIOID54301    -             70   3.2e-19   67.8   4.6   1   1   2.8e-23   3.8e-19   67.6   3.2     1    43    24    66    24    66 0.99 Hok/gef family
Phage_Nu1            PF07471.7    164 seq684_BIOID54301    -            169   4.2e-18   65.2   0.0   1   1   4.3e-22   5.8e-18   64.7   0.0    72   163    59   150    45   151 0.88 Phage DNA packaging protein Nu1
DUF3302              PF11742.3     78 seq685_BIOID54301    -            107   1.7e-45  152.6   8.2   1   1   1.5e-49     2e-45  152.4   5.7     1    78     3    80     3    80 0.99 Protein of unknown function (DUF3302)
CPSase_sm_chain      PF00988.17   131 seq686_BIOID54301    -            391   1.7e-56  189.1   0.1   1   1   6.1e-60   2.8e-56  188.5   0.0     2   131    13   142    12   142 0.99 Carbamoyl-phosphate synthase small chain, CPSase domain
GATase               PF00117.23   192 seq686_BIOID54301    -            391   1.3e-49  168.1   0.0   1   1   5.8e-53   2.6e-49  167.1   0.0     3   191   206   381   203   382 0.95 Glutamine amidotransferase class-I
Peptidase_C26        PF07722.8    217 seq686_BIOID54301    -            391   1.2e-08   34.5   0.1   1   1     1e-10   4.8e-07   29.3   0.1    93   217   258   364   247   364 0.80 Peptidase C26
MFS_1                PF07690.11   354 seq687_BIOID54301    -            403   3.5e-38  131.1  71.9   1   1   4.8e-40   3.3e-36  124.6  31.4     2   296    21   301    20   304 0.89 Major Facilitator Superfamily
Sugar_tr             PF00083.19   451 seq687_BIOID54301    -            403     4e-16   58.5  13.7   1   1   5.9e-20     4e-16   58.5   9.5    44   199    48   197     8   204 0.87 Sugar (and other) transporter
PTSIIA_gutA          PF03829.8    117 seq688_BIOID54301    -            123   4.8e-45  151.8   0.0   1   1   4.3e-49   5.8e-45  151.6   0.0     1   116     1   116     1   118 0.98 PTS system glucitol/sorbitol-specific IIA component
DUF1435              PF07256.7     78 seq689_BIOID54301    -             91   2.7e-39  132.8   8.9   1   1   2.4e-43   3.2e-39  132.6   6.2     1    78    14    91    14    91 0.99 Protein of unknown function (DUF1435)
Sugar_tr             PF00083.19   451 seq690_BIOID54301    -            438   2.3e-27   95.5  34.3   1   1   4.4e-29     2e-25   89.1  23.8     6   417    27   407    23   432 0.75 Sugar (and other) transporter
MFS_1                PF07690.11   354 seq690_BIOID54301    -            438   4.1e-27   94.7  51.8   1   2   2.4e-19   1.1e-15   57.1  17.3    38   258    70   296    27   302 0.69 Major Facilitator Superfamily
MFS_1                PF07690.11   354 seq690_BIOID54301    -            438   4.1e-27   94.7  51.8   2   2   8.9e-15   4.1e-11   42.1  16.5    22   172   276   430   264   437 0.78 Major Facilitator Superfamily
MFS_2                PF13347.1    427 seq690_BIOID54301    -            438   8.6e-09   34.1   9.6   1   1   1.9e-12   8.6e-09   34.1   6.7   153   343   173   372   147   382 0.75 MFS/sugar transport protein
ChaC                 PF04752.7    177 seq691_BIOID54301    -            238   5.2e-53  179.5   0.0   1   1   4.7e-57   6.4e-53  179.2   0.0     1   176    54   222    54   223 0.95 ChaC-like protein
DDE_Tnp_IS66         PF03050.9    271 seq692_BIOID54301    -            523  1.2e-102  342.6   0.3   1   1  3.5e-106  1.2e-102  342.6   0.2     1   270   186   472   186   473 0.99 Transposase IS66 family
DDE_Tnp_IS66_C       PF13817.1     39 seq692_BIOID54301    -            523   3.3e-19   68.4   0.4   1   1   3.6e-22   1.2e-18   66.6   0.3     1    39   479   517   479   517 0.98 IS66 C-terminal element
HTH_Tnp_IS66         PF13005.2     59 seq692_BIOID54301    -            523   8.8e-17   60.5   7.9   1   1   5.5e-20   1.9e-16   59.5   5.5     2    59   125   180   124   180 0.98 putative Helix-turn-helix domain of transposase IS66
LZ_Tnp_IS66          PF13007.2     78 seq692_BIOID54301    -            523   1.5e-12   47.8   7.7   1   1   1.2e-15     4e-12   46.5   5.3     2    77    46   121    45   122 0.83 Transposase C of IS166 homeodomain
Vsr                  PF03852.10    75 seq693_BIOID54301    -            156   1.9e-34  116.9   0.1   1   1   2.3e-38   3.1e-34  116.2   0.1     1    73     2    74     2    76 0.98 DNA mismatch endonuclease Vsr
Na_Ca_ex             PF01699.19   139 seq694_BIOID54301    -            325   8.6e-54  180.8  24.0   1   2   1.1e-32   1.5e-28   99.0   6.4     1   138    13   142    13   143 0.98 Sodium/calcium exchanger protein
Na_Ca_ex             PF01699.19   139 seq694_BIOID54301    -            325   8.6e-54  180.8  24.0   2   2     3e-29     4e-25   87.9   4.7     4   137   187   314   183   316 0.94 Sodium/calcium exchanger protein
DFP                  PF04127.10   183 seq695_BIOID54301    -            430   3.5e-72  241.7   2.3   1   1   8.7e-76   5.9e-72  241.0   0.2     2   182   211   395   210   396 0.97 DNA / pantothenate metabolism flavoprotein
Flavoprotein         PF02441.14   129 seq695_BIOID54301    -            430   8.1e-32  109.4   0.3   1   1   2.5e-35   1.7e-31  108.4   0.2     1   128    30   157    30   158 0.90 Flavoprotein
MOSC                 PF03473.12   133 seq697_BIOID54301    -            369   3.7e-36  123.3   0.0   1   1   1.3e-39   6.1e-36  122.7   0.0     5   133   132   263   128   263 0.96 MOSC domain
MOSC_N               PF03476.11   120 seq697_BIOID54301    -            369   4.7e-30  103.6   0.0   1   1   1.8e-33   8.3e-30  102.8   0.0     1   119     1   116     1   117 0.97 MOSC N-terminal beta barrel domain
Fer2                 PF00111.22    78 seq697_BIOID54301    -            369     3e-14   52.3   1.1   1   1   1.3e-17     6e-14   51.4   0.8     6    78   296   362   291   362 0.79 2Fe-2S iron-sulfur cluster binding domain
PTS_EIIA_2           PF00359.17   142 seq698_BIOID54301    -            637   6.7e-33  113.2   0.0   1   1   2.5e-36   1.1e-32  112.5   0.0     5   140   498   634   495   636 0.95 Phosphoenolpyruvate-dependent sugar phosphotransferase system, EIIA 2
PTS_EIIC             PF02378.13   321 seq698_BIOID54301    -            637   2.5e-19   69.1  33.4   1   1   5.5e-23   2.5e-19   69.1  23.2     1   321    17   277    17   277 0.92 Phosphotransferase system, EIIC
PTS_IIB              PF02302.12    90 seq698_BIOID54301    -            637   1.9e-09   37.7   0.3   1   1   1.1e-12   4.9e-09   36.3   0.0     1    79   379   453   379   458 0.87 PTS system, Lactose/Cellobiose specific IIB subunit
GGDEF                PF00990.16   161 seq699_BIOID54301    -            556   6.2e-39  133.0   0.3   1   1   7.8e-43   1.1e-38  132.2   0.2     3   160   406   554   404   555 0.95 GGDEF domain
Phage_Nu1            PF07471.7    164 seq701_BIOID54301    -            182   3.1e-79  264.0   0.7   1   1   2.6e-83   3.5e-79  263.8   0.5     1   164     1   164     1   164 0.99 Phage DNA packaging protein Nu1
HlyD                 PF00529.15   306 seq702_BIOID54301    -            378   1.9e-59  201.3  13.0   1   1   6.2e-63   2.1e-59  201.2   9.0     3   306    64   349    62   349 0.98 HlyD family secretion protein
HlyD_3               PF13437.1    105 seq702_BIOID54301    -            378   3.8e-11   43.1   0.6   1   1   9.5e-12   3.3e-08   33.7   0.0     2    80   222   301   221   335 0.87 HlyD family secretion protein
Biotin_lipoyl_2      PF13533.1     50 seq702_BIOID54301    -            378   2.6e-09   36.4   1.0   1   1   1.3e-09   4.4e-06   26.1   0.2     4    49    65   110    61   113 0.93 Biotin-lipoyl like
HlyD_2               PF12700.2    328 seq702_BIOID54301    -            378   8.1e-09   34.9   0.2   1   1   4.3e-12   1.5e-08   34.1   0.2    26   240    68   301    63   319 0.74 HlyD family secretion protein
DUF1076              PF06416.7    113 seq703_BIOID54301    -            191   7.5e-44  147.9   0.1   1   1   8.5e-48   1.2e-43  147.3   0.1     1   113    81   189    79   189 0.96 Protein of unknown function (DUF1076)
adh_short            PF00106.20   167 seq705_BIOID54301    -            259     1e-25   90.4   1.7   1   1   2.8e-29   1.3e-25   90.1   1.1     2   166     4   172     3   173 0.93 short chain dehydrogenase
adh_short_C2         PF13561.1    243 seq705_BIOID54301    -            259     7e-16   58.6   0.0   1   1   2.2e-19     1e-15   58.1   0.0     7   241    13   255     9   256 0.87 Enoyl-(Acyl carrier protein) reductase
Terminase_GpA        PF05876.7    557 seq707_BIOID54301    -            654  8.7e-181  601.9   0.1   1   1    8e-185  1.1e-180  601.6   0.1     1   547    51   613    51   621 0.98 Phage terminase large subunit (GpA)
Band_7               PF01145.20   179 seq708_BIOID54301    -            419   4.9e-33  114.4   1.1   1   1   1.2e-36   8.4e-33  113.6   0.7     1   178    98   271    98   272 0.96 SPFH domain / Band 7 family
HflK_N               PF12221.3     42 seq708_BIOID54301    -            419   7.8e-17   60.6  18.5   1   1   4.1e-20   2.8e-16   58.8  12.8     1    42     1    60     1    60 0.96 Bacterial membrane protein N terminal
DUF606               PF04657.8    138 seq710_BIOID54301    -            321   2.9e-46  156.8  40.3   1   2   3.2e-34   4.4e-30  104.4   6.6     1   137    10   154    10   155 0.92 Protein of unknown function, DUF606
DUF606               PF04657.8    138 seq710_BIOID54301    -            321   2.9e-46  156.8  40.3   2   2   4.3e-20   5.8e-16   58.6  15.8     2   137   169   303   168   304 0.94 Protein of unknown function, DUF606
DUF3672              PF12421.3    136 seq711_BIOID54301    -            636   2.1e-41  141.1   0.0   1   1   1.3e-44   5.8e-41  139.7   0.0     1   135   454   594   454   595 0.89 Fibronectin type III protein
DUF1983              PF09327.6     81 seq711_BIOID54301    -            636   1.9e-27   94.8   1.7   1   1   1.1e-30   5.2e-27   93.5   1.2     1    81   350   430   350   430 0.99 Domain of unknown function (DUF1983)
DUF968               PF06147.6    200 seq712_BIOID54301    -            348   7.4e-80  267.4   0.1   1   1   8.8e-84   1.2e-79  266.7   0.1     2   199   130   344   129   345 0.99 Protein of unknown function (DUF968)
Ribosomal_L17        PF01196.14    97 seq714_BIOID54301    -            127   6.3e-38  129.1   0.0   1   1   5.5e-42   7.5e-38  128.8   0.0     1    97    20   116    20   116 0.99 Ribosomal protein L17
LysR_substrate       PF03466.15   209 seq715_BIOID54301    -            311   2.5e-44  150.7   4.2   1   1   4.8e-48   3.3e-44  150.4   2.9     4   207    92   293    89   295 0.97 LysR substrate binding domain
HTH_1                PF00126.22    60 seq715_BIOID54301    -            311   4.2e-18   64.7   0.6   1   1   1.6e-21   1.1e-17   63.3   0.4     1    59     6    64     6    65 0.96 Bacterial regulatory helix-turn-helix protein, lysR family
DEDD_Tnp_IS110       PF01548.12   144 seq716_BIOID54301    -            334   9.7e-34  115.9   0.3   1   1   3.3e-36   2.3e-32  111.5   0.0     2   144     7   139     6   139 0.96 Transposase
Transposase_20       PF02371.11    87 seq716_BIOID54301    -            334   7.2e-21   73.9   0.2   1   1   2.3e-24   1.6e-20   72.8   0.1     2    77   210   285   209   295 0.94 Transposase IS116/IS110/IS902 family
ROK                  PF00480.15   179 seq717_BIOID54301    -            406   1.5e-59  200.7   0.2   1   1   5.1e-63   3.5e-59  199.5   0.0     1   179    90   274    90   274 0.99 ROK family
MarR                 PF01047.17    59 seq717_BIOID54301    -            406   8.4e-08   31.7   0.0   1   1     4e-11   2.8e-07   30.0   0.0    10    48    25    63    18    67 0.94 MarR family
Terminase_GpA        PF05876.7    557 seq718_BIOID54301    -            652  7.1e-174  579.1   0.0   1   1  6.5e-178  8.9e-174  578.7   0.0     1   547    53   615    53   624 0.98 Phage terminase large subunit (GpA)
DUF1107              PF06526.7     64 seq720_BIOID54301    -             68   6.4e-31  105.8   0.8   1   1   5.1e-35     7e-31  105.7   0.5     1    64     1    64     1    64 0.99 Protein of unknown function (DUF1107)
Fimbrial_K88         PF02432.10   241 seq722_BIOID54301    -            293   5.5e-73  245.2   8.9   1   1   4.8e-77   6.6e-73  244.9   6.2     1   241    45   293    45   293 0.99 Fimbrial, major and minor subunit
ACT_5                PF13710.1     63 seq727_BIOID54301    -             87   2.1e-26   91.4   0.1   1   1   1.9e-30   2.6e-26   91.0   0.1     2    63    13    73    12    73 0.98 ACT domain
HAD_2                PF13419.1    176 seq728_BIOID54301    -            222   9.8e-23   81.1   0.0   1   1   2.5e-26   1.1e-22   80.9   0.0     2   176    11   191    10   191 0.91 Haloacid dehalogenase-like hydrolase
Hydrolase            PF00702.21   204 seq728_BIOID54301    -            222   5.1e-13   49.9   0.0   1   1   3.1e-16   1.4e-12   48.4   0.0     3   203     9   184     7   185 0.83 haloacid dehalogenase-like hydrolase
Hydrolase_like       PF13242.1     75 seq728_BIOID54301    -            222   2.7e-05   23.6   0.0   1   1   9.2e-09   4.2e-05   23.0   0.0     2    49   146   192   145   209 0.91 HAD-hyrolase-like
DUF1992              PF09350.5     71 seq729_BIOID54301    -            122     3e-23   81.3   0.1   1   1   2.7e-27   3.7e-23   81.0   0.1     1    69     7    74     7    99 0.96 Domain of unknown function (DUF1992)
Rick_17kDa_Anti      PF05433.10    42 seq730_BIOID54301    -            179   1.7e-11   43.4  15.7   1   1   5.1e-15   1.7e-11   43.4  10.9     2    42    73   113    72   113 0.96 Glycine zipper 2TM domain
Gly-zipper_OmpA      PF13436.1    118 seq730_BIOID54301    -            179   5.2e-09   35.6   3.0   1   1   1.5e-12   5.2e-09   35.6   2.1     5   112    28   134    24   136 0.78 Glycine-zipper containing OmpA-like membrane domain
Gly-zipper_YMGG      PF13441.1     45 seq730_BIOID54301    -            179   3.6e-08   32.6  12.7   1   1     1e-11   3.6e-08   32.6   8.8     2    45    69   111    68   111 0.97 YMGG-like Gly-zipper
Gly-zipper_Omp       PF13488.1     46 seq730_BIOID54301    -            179   1.8e-05   24.1  13.8   1   1   5.3e-09   1.8e-05   24.1   9.6     2    42    73   112    72   118 0.82 Glycine zipper
SIS                  PF01380.17   131 seq731_BIOID54301    -            335   4.7e-34  116.6   0.1   1   1   1.6e-37   1.1e-33  115.5   0.0     2   131    53   184    52   184 0.97 SIS domain
CBS                  PF00571.23    57 seq731_BIOID54301    -            335   3.6e-14   52.0   3.5   1   2   2.5e-09   1.7e-05   24.2   0.3     1    54   213   268   213   270 0.96 CBS domain
CBS                  PF00571.23    57 seq731_BIOID54301    -            335   3.6e-14   52.0   3.5   2   2   5.6e-10   3.8e-06   26.3   0.4     2    54   281   332   280   334 0.96 CBS domain
Phage_portal         PF04860.7    347 seq732_BIOID54301    -            454   8.4e-83  277.7   0.0   1   1   7.4e-87     1e-82  277.5   0.0     3   347    38   382    36   382 0.96 Phage portal protein
CPSase_L_D2          PF02786.12   211 seq733_BIOID54301    -           1073  9.6e-118  390.8   2.5   1   2     1e-80   1.6e-77  259.4   0.0     1   210   128   334   128   335 0.99 Carbamoyl-phosphate synthase L chain, ATP binding domain
CPSase_L_D2          PF02786.12   211 seq733_BIOID54301    -           1073  9.6e-118  390.8   2.5   2   2   2.1e-41   3.2e-38  131.0   0.4     1   210   674   876   674   877 0.95 Carbamoyl-phosphate synthase L chain, ATP binding domain
CPSase_L_chain       PF00289.17   110 seq733_BIOID54301    -           1073   5.3e-47  158.3   0.0   1   2   7.6e-26   1.1e-22   80.0   0.0     1   110     6   123     6   123 0.97 Carbamoyl-phosphate synthase L chain, N-terminal domain
CPSase_L_chain       PF00289.17   110 seq733_BIOID54301    -           1073   5.3e-47  158.3   0.0   2   2     2e-24     3e-21   75.4   0.0     3   110   560   669   558   669 0.97 Carbamoyl-phosphate synthase L chain, N-terminal domain
CPSase_L_D3          PF02787.14   121 seq733_BIOID54301    -           1073   2.6e-42  143.2   0.1   1   1   5.8e-45   8.8e-42  141.5   0.0     2   121   425   547   424   547 0.98 Carbamoyl-phosphate synthetase large chain, oligomerisation domain
ATP-grasp_4          PF13535.1    184 seq733_BIOID54301    -           1073   7.4e-42  143.0   0.3   1   2   6.7e-22     1e-18   67.6   0.0     4   182   128   307   125   309 0.91 ATP-grasp domain
ATP-grasp_4          PF13535.1    184 seq733_BIOID54301    -           1073   7.4e-42  143.0   0.3   2   2     2e-23   3.1e-20   72.5   0.1     2   180   672   847   671   849 0.91 ATP-grasp domain
MGS                  PF02142.17    95 seq733_BIOID54301    -           1073     3e-19   68.6   0.1   1   1   1.4e-21   2.2e-18   65.8   0.0     2    94   957  1041   956  1042 0.97 MGS-like domain
ATP-grasp            PF02222.17   172 seq733_BIOID54301    -           1073   1.2e-14   53.8   0.4   1   2   1.6e-08   2.5e-05   23.5   0.0     2   161   137   304   136   312 0.82 ATP-grasp domain
ATP-grasp            PF02222.17   172 seq733_BIOID54301    -           1073   1.2e-14   53.8   0.4   2   2   7.2e-10   1.1e-06   28.0   0.1     3   161   684   846   682   849 0.86 ATP-grasp domain
ATP-grasp_3          PF02655.9    161 seq733_BIOID54301    -           1073   5.4e-11   42.4   0.9   1   1   2.7e-10   4.1e-07   29.8   0.0     8   158   679   846   672   849 0.79 ATP-grasp domain
Dala_Dala_lig_C      PF07478.8    203 seq733_BIOID54301    -           1073   7.3e-11   41.7   0.3   1   1   1.8e-09   2.8e-06   26.7   0.1    14   173   694   844   681   864 0.78 D-ala D-ala ligase C-terminus
GutM                 PF06923.6    109 seq736_BIOID54301    -            119   6.1e-37  125.5   0.0   1   1   5.1e-41   6.9e-37  125.3   0.0     2   109     3   110     2   110 0.98 Glucitol operon activator protein (GutM)
CSD                  PF00313.17    66 seq737_BIOID54301    -             66   1.9e-22   78.6   0.0   1   1   1.5e-26     2e-22   78.6   0.0     1    65     1    65     1    66 0.98 'Cold-shock' DNA-binding domain
DNA_pol3_theta       PF06440.6     75 seq738_BIOID54301    -             82   1.8e-38  129.8   0.3   1   1   1.5e-42   2.1e-38  129.6   0.2     3    74     9    80     7    81 0.97 DNA polymerase III, theta subunit
DUF2058              PF09831.4    177 seq739_BIOID54301    -            179     6e-64  215.0   9.4   1   1     5e-68   6.8e-64  214.8   6.5     1   177     5   179     5   179 0.99 Uncharacterized protein conserved in bacteria (DUF2058)
AMNp_N               PF10423.4    160 seq740_BIOID54301    -            519   9.2e-51  171.4   0.1   1   1     2e-54   1.4e-50  170.9   0.1     2   158    47   205    46   207 0.96 Bacterial AMP nucleoside phosphorylase N-terminus
PNP_UDP_1            PF01048.15   234 seq740_BIOID54301    -            519   5.3e-20   71.2   0.0   1   1   1.2e-23   8.5e-20   70.6   0.0    33   200   297   464   264   487 0.83 Phosphorylase superfamily
Aminotran_4          PF01063.14   231 seq741_BIOID54301    -            309     2e-46  158.2   0.0   1   1   1.7e-50   2.4e-46  157.9   0.0     3   231    54   289    52   289 0.96 Aminotransferase class IV
YjcZ                 PF13990.1    270 seq742_BIOID54301    -            301    1e-117  392.0   4.2   1   1  8.3e-122  1.1e-117  391.8   2.9     1   270    26   296    26   296 1.00 YjcZ-like protein
dUTPase              PF00692.14   129 seq746_BIOID54301    -            152   1.2e-41  141.0   0.0   1   1   9.9e-46   1.4e-41  140.9   0.0     2   129    17   150    16   150 0.98 dUTPase
MerR_1               PF13411.1     69 seq749_BIOID54301    -            141   5.8e-21   73.9   0.5   1   1   2.1e-24   9.7e-21   73.2   0.3     1    67     2    69     2    70 0.95 MerR HTH family regulatory protein
MerR-DNA-bind        PF09278.6     65 seq749_BIOID54301    -            141   1.3e-20   73.4   6.9   1   1   4.3e-24     2e-20   72.8   4.8     1    65    45   110    45   110 0.97 MerR, DNA binding
MerR                 PF00376.18    38 seq749_BIOID54301    -            141   1.8e-12   46.4   0.0   1   1   7.2e-16   3.3e-12   45.6   0.0     1    38     3    40     3    40 0.99 MerR family regulatory protein
PTE                  PF02126.13   308 seq750_BIOID54301    -            344   5.8e-51  173.2   0.0   1   1   5.7e-55   7.7e-51  172.8   0.0     3   308    14   343    12   343 0.90 Phosphotriesterase family
DDE_Tnp_1            PF01609.16   211 seq751_BIOID54301    -            326   2.4e-33  115.4   0.1   1   1   1.3e-36   4.5e-33  114.4   0.1     5   210   138   312   136   313 0.90 Transposase DDE domain
DUF772               PF05598.6     77 seq751_BIOID54301    -            326   1.1e-21   76.4   0.3   1   1   7.5e-25   2.6e-21   75.2   0.2     1    77    51   126    51   126 0.99 Transposase domain (DUF772)
DDE_Tnp_1_3          PF13612.1    155 seq751_BIOID54301    -            326   2.2e-08   33.8   0.3   1   1   1.2e-11   4.1e-08   33.0   0.0     5   151   137   292   134   296 0.72 Transposase DDE domain
DDE_Tnp_1_6          PF13751.1    125 seq751_BIOID54301    -            326   6.1e-07   29.4   0.2   1   1   4.8e-10   1.6e-06   28.0   0.1    59   123   253   314   244   316 0.81 Transposase DDE domain
SulA                 PF03846.9    119 seq752_BIOID54301    -            169   2.2e-63  211.1   4.5   1   1   2.2e-67     3e-63  210.7   3.1     2   118     3   119     2   120 0.99 Cell division inhibitor SulA
RusA                 PF05866.6    116 seq754_BIOID54301    -            119   1.1e-20   74.0   0.0   1   1     9e-25   1.2e-20   73.9   0.0     1   116     7   116     7   116 0.90 Endodeoxyribonuclease RusA
CN_hydrolase         PF00795.17   184 seq756_BIOID54301    -            218   3.8e-14   52.3   0.0   1   1   3.4e-18   4.7e-14   52.0   0.0     1   119     5   114     5   150 0.92 Carbon-nitrogen hydrolase
Band_7               PF01145.20   179 seq757_BIOID54301    -            334   1.4e-37  129.2   0.7   1   1   1.5e-41   2.1e-37  128.6   0.5     2   178    22   243    21   245 0.97 SPFH domain / Band 7 family
DeoRC                PF00455.17   162 seq758_BIOID54301    -            257   8.3e-53  178.2   0.7   1   1   2.8e-56   1.3e-52  177.6   0.3     3   161    74   232    72   233 0.97 DeoR C terminal sensor domain
HTH_DeoR             PF08220.7     57 seq758_BIOID54301    -            257     9e-22   76.2   0.1   1   1   3.8e-25   1.7e-21   75.3   0.1     1    56     6    61     6    62 0.98 DeoR-like helix-turn-helix domain
HTH_11               PF08279.7     55 seq758_BIOID54301    -            257   5.3e-09   35.4   0.1   1   1   3.9e-12   1.8e-08   33.8   0.0     1    46     6    50     6    56 0.92 HTH domain
NusG                 PF02357.14    92 seq759_BIOID54301    -            162   3.6e-22   78.2   0.0   1   1   3.7e-26     5e-22   77.8   0.0     2    91     3    90     2    91 0.92 Transcription termination factor nusG
DUF808               PF05661.7    295 seq760_BIOID54301    -            305  2.1e-134  446.8  16.4   1   1  1.8e-138  2.5e-134  446.6  11.4     1   293     3   292     3   294 0.95 Protein of unknown function (DUF808)
Peptidase_M20        PF01546.23   171 seq762_BIOID54301    -            485   7.2e-22   77.6   0.1   1   1   1.4e-25   9.6e-22   77.2   0.1     1   171    72   481    72   481 0.94 Peptidase family M20/M25/M40
M20_dimer            PF07687.9    109 seq762_BIOID54301    -            485   2.1e-09   36.9   0.0   1   1   1.2e-11   8.4e-08   31.8   0.0    12   107   207   293   200   295 0.85 Peptidase dimerisation domain
Peptidase_M16        PF00675.15   149 seq765_BIOID54301    -            962   2.8e-38  130.9   0.0   1   1   1.1e-41   7.5e-38  129.5   0.0     2   148    55   191    54   192 0.98 Insulinase (Peptidase family M16)
Peptidase_M16_C      PF05193.16   184 seq765_BIOID54301    -            962     3e-37  127.9   0.4   1   2   8.6e-26   5.9e-22   78.1   0.0     5   182   216   394   214   396 0.88 Peptidase M16 inactive domain
Peptidase_M16_C      PF05193.16   184 seq765_BIOID54301    -            962     3e-37  127.9   0.4   2   2   4.3e-16   2.9e-12   46.5   0.0     1   181   681   855   681   858 0.86 Peptidase M16 inactive domain
DUF457               PF04307.9    157 seq767_BIOID54301    -            196   9.2e-30  102.9   7.1   1   1   8.6e-34   1.2e-29  102.5   4.9     3   152     5   161     3   166 0.85 Predicted membrane-bound metal-dependent hydrolase (DUF457)
Fimbrial_K88         PF02432.10   241 seq771_BIOID54301    -            260   1.3e-65  221.0   0.2   1   1   1.1e-69   1.5e-65  220.8   0.1     1   241    26   260    26   260 0.99 Fimbrial, major and minor subunit
DUF331               PF03889.8     39 seq772_BIOID54301    -             72   3.2e-21   74.1   0.6   1   1   3.1e-25   4.2e-21   73.8   0.4     1    37     9    45     9    47 0.97 Domain of unknown function
YbaK                 PF04073.10   123 seq773_BIOID54301    -            167   2.2e-25   88.7   0.0   1   1   2.1e-29   2.9e-25   88.3   0.0     1   122    30   154    30   155 0.94 YbaK / prolyl-tRNA synthetases associated domain
DUF1133              PF06576.6    176 seq775_BIOID54301    -            176  6.5e-107  354.2   0.8   1   1  5.3e-111  7.2e-107  354.1   0.6     1   176     1   176     1   176 1.00 Protein of unknown function (DUF1133)
TetR_N               PF00440.18    47 seq776_BIOID54301    -            198   2.9e-11   42.7   0.0   1   1   3.4e-15   4.6e-11   42.0   0.0     3    46    18    61    16    62 0.94 Bacterial regulatory proteins, tetR family
Hydrolase_6          PF13344.1    101 seq777_BIOID54301    -            250   5.2e-23   80.7   0.0   1   1     3e-26     1e-22   79.7   0.0     1   101     6   105     6   105 0.98 Haloacid dehalogenase-like hydrolase
Hydrolase_like       PF13242.1     75 seq777_BIOID54301    -            250   2.4e-19   68.6   0.0   1   1   2.4e-22   8.1e-19   67.0   0.0     2    74   174   246   173   247 0.97 HAD-hyrolase-like
HAD_2                PF13419.1    176 seq777_BIOID54301    -            250   2.8e-10   40.6   0.0   1   1   3.2e-08   0.00011   22.4   0.0   131   176   174   220   136   220 0.90 Haloacid dehalogenase-like hydrolase
Hydrolase            PF00702.21   204 seq777_BIOID54301    -            250   1.7e-09   38.4   0.0   1   1   4.2e-11   1.4e-07   32.1   0.0     1   204     3   214     3   214 0.62 haloacid dehalogenase-like hydrolase
DDE_Tnp_1            PF01609.16   211 seq778_BIOID54301    -            326   2.4e-33  115.4   0.1   1   1   1.3e-36   4.5e-33  114.4   0.1     5   210   138   312   136   313 0.90 Transposase DDE domain
DUF772               PF05598.6     77 seq778_BIOID54301    -            326   1.1e-21   76.4   0.3   1   1   7.5e-25   2.6e-21   75.2   0.2     1    77    51   126    51   126 0.99 Transposase domain (DUF772)
DDE_Tnp_1_3          PF13612.1    155 seq778_BIOID54301    -            326   2.2e-08   33.8   0.3   1   1   1.2e-11   4.1e-08   33.0   0.0     5   151   137   292   134   296 0.72 Transposase DDE domain
DDE_Tnp_1_6          PF13751.1    125 seq778_BIOID54301    -            326   6.1e-07   29.4   0.2   1   1   4.8e-10   1.6e-06   28.0   0.1    59   123   253   314   244   316 0.81 Transposase DDE domain
SBP_bac_3            PF00497.15   225 seq781_BIOID54301    -            341   1.7e-33  115.6   0.0   1   1   1.7e-37   2.4e-33  115.1   0.0     2   211    38   251    37   256 0.91 Bacterial extracellular solute-binding proteins, family 3
Mannitol_dh_C        PF08125.8    245 seq782_BIOID54301    -            425   1.8e-71  240.0   0.0   1   1   5.1e-75   3.5e-71  239.1   0.0     1   244   191   416   191   417 0.98 Mannitol dehydrogenase C-terminal domain
Mannitol_dh          PF01232.18   151 seq782_BIOID54301    -            425   2.6e-27   95.5   0.1   1   1   7.3e-31     5e-27   94.5   0.0     1   151    44   166    44   166 0.97 Mannitol dehydrogenase Rossmann domain
DeoC                 PF01791.4    236 seq783_BIOID54301    -            259   3.8e-61  206.2   1.8   1   1     3e-65   4.1e-61  206.1   1.2     3   230    12   240    10   246 0.94 DeoC/LacD family aldolase
DUF2913              PF11140.3    207 seq784_BIOID54301    -             70   2.8e-06   26.6   0.5   1   1   2.2e-10   3.1e-06   26.5   0.4     8    49    30    70    23    70 0.93 Protein of unknown function (DUF2913)
Hydrolase_3          PF08282.7    254 seq785_BIOID54301    -            188     1e-12   48.0   0.0   1   1   3.6e-15     5e-11   42.5   0.0   179   243    94   158    88   167 0.94 haloacid dehalogenase-like hydrolase
Patatin              PF01734.17   204 seq791_BIOID54301    -            356   1.5e-21   77.1   2.3   1   1   4.5e-25   6.1e-21   75.1   1.6     1   194     9   226     9   241 0.79 Patatin-like phospholipase
RNase_T              PF00929.19   164 seq794_BIOID54301    -            220     4e-18   66.1   0.0   1   1   7.2e-22   9.8e-18   64.8   0.0     2   164     4   147     3   147 0.91 Exonuclease
DUF2886              PF11102.3    200 seq795_BIOID54301    -            214   7.8e-62  208.2   1.1   1   1   6.4e-66   8.7e-62  208.1   0.8     1   200    13   210    13   210 0.99 Protein of unknown function (DUF2886)
gpW                  PF02831.10    68 seq796_BIOID54301    -             68   2.2e-33  113.4   2.3   1   1   1.8e-37   2.4e-33  113.3   1.6     1    68     1    68     1    68 0.99 gpW
ILVD_EDD             PF00920.16   521 seq797_BIOID54301    -            616  5.1e-195  648.6   1.9   1   1  4.3e-199  5.9e-195  648.5   1.3     1   521    34   607    34   607 0.95 Dehydratase family
MFS_1                PF07690.11   354 seq799_BIOID54301    -            427   1.1e-32  113.1  40.8   1   2   1.4e-25   6.6e-22   77.6  17.7    33   258    27   262     6   265 0.81 Major Facilitator Superfamily
MFS_1                PF07690.11   354 seq799_BIOID54301    -            427   1.1e-32  113.1  40.8   2   2   8.8e-15     4e-11   42.1   6.6    38   180   255   401   247   420 0.82 Major Facilitator Superfamily
Sugar_tr             PF00083.19   451 seq799_BIOID54301    -            427   3.6e-25   88.3  32.8   1   1   6.7e-26   3.1e-22   78.6  22.8    51   448    34   408    10   411 0.82 Sugar (and other) transporter
SIS                  PF01380.17   131 seq802_BIOID54301    -            321   4.5e-27   94.1   0.0   1   1   9.9e-31   6.8e-27   93.5   0.0     2   130    39   169    38   170 0.98 SIS domain
CBS                  PF00571.23    57 seq802_BIOID54301    -            321     9e-15   53.9   0.0   1   2   6.1e-08   0.00042   19.8   0.0     1    56   199   256   199   257 0.91 CBS domain
CBS                  PF00571.23    57 seq802_BIOID54301    -            321     9e-15   53.9   0.0   2   2   1.9e-10   1.3e-06   27.8   0.0     2    51   266   315   265   318 0.89 CBS domain
CBM_5_12             PF02839.9     41 seq805_BIOID54301    -            407     4e-07   29.3   2.2   1   1   1.1e-09   1.5e-05   24.3   0.4     4    41   356   393   353   393 0.86 Carbohydrate binding domain
DUF3442              PF11924.3    280 seq806_BIOID54301    -            498   6.9e-90  301.3   9.2   1   1   6.5e-94   8.9e-90  300.9   6.4     1   280    91   375    91   375 0.98 Protein of unknown function (DUF3442)
MipA                 PF06629.7    226 seq807_BIOID54301    -            246   1.6e-73  246.7   1.6   1   1   1.4e-77   1.9e-73  246.5   1.1     2   226    24   246    23   246 0.99 MltA-interacting protein MipA
Ail_Lom              PF06316.6    199 seq809_BIOID54301    -            199    1e-115  384.0   5.2   1   1  1.7e-119  1.1e-115  383.9   3.6     1   199     1   199     1   199 1.00 Enterobacterial Ail/Lom protein
OMP_b-brl            PF13505.1    176 seq809_BIOID54301    -            199   2.1e-23   83.0   5.7   1   1   3.9e-27   2.7e-23   82.7   4.0     2   176    11   199     8   199 0.83 Outer membrane protein beta-barrel domain
HTH_19               PF12844.2     64 seq810_BIOID54301    -            138   1.2e-08   34.6   0.0   1   1   4.3e-12     2e-08   34.0   0.0     3    62    31    89    29    91 0.94 Helix-turn-helix domain
HTH_31               PF13560.1     64 seq810_BIOID54301    -            138     1e-07   31.8   0.1   1   1   4.7e-11   2.1e-07   30.8   0.1     3    51    29    76    28    78 0.94 Helix-turn-helix domain
HTH_3                PF01381.17    55 seq810_BIOID54301    -            138   4.7e-07   29.4   0.1   1   1   1.9e-10   8.7e-07   28.5   0.1     1    46    32    77    32    78 0.96 Helix-turn-helix
Phage_portal_2       PF05136.8    355 seq814_BIOID54301    -            204   2.3e-41  141.4   0.0   1   1     2e-45   2.7e-41  141.1   0.0     1   167    26   196    26   203 0.97 Phage portal protein, lambda family
MFS_1                PF07690.11   354 seq815_BIOID54301    -            417   5.8e-39  133.7  62.6   1   2   3.2e-31   2.2e-27   95.6  18.9     1   224    41   261    40   270 0.82 Major Facilitator Superfamily
MFS_1                PF07690.11   354 seq815_BIOID54301    -            417   5.8e-39  133.7  62.6   2   2   9.1e-15   6.2e-11   41.5  23.0     7   168   249   407   247   415 0.82 Major Facilitator Superfamily
Sugar_tr             PF00083.19   451 seq815_BIOID54301    -            417   2.8e-14   52.4  34.3   1   1   9.1e-18   6.2e-14   51.2   7.0    46   197    71   217    11   223 0.90 Sugar (and other) transporter
DUF1471              PF07338.8     56 seq817_BIOID54301    -             85   8.5e-20   70.0   0.1   1   1   8.2e-24   1.1e-19   69.6   0.0     2    56    33    85    32    85 0.98 Protein of unknown function (DUF1471)
UPF0118              PF01594.11   327 seq818_BIOID54301    -            370   1.6e-65  221.1  41.1   1   1   1.4e-69   1.9e-65  220.9  28.5     2   327    15   345    14   345 0.99 Domain of unknown function DUF20
SDF                  PF00375.13   390 seq821_BIOID54301    -            463  1.7e-102  343.0  34.3   1   1  1.5e-106  2.1e-102  342.7  23.8     1   390    29   443    29   443 0.96 Sodium:dicarboxylate symporter family
FliD_C               PF07195.7    239 seq822_BIOID54301    -            496   6.4e-57  192.4  15.5   1   1   9.4e-61   6.4e-57  192.4  10.7     1   239   252   481   252   481 0.97 Flagellar hook-associated protein 2 C-terminus
FliD_N               PF02465.13    99 seq822_BIOID54301    -            496   5.7e-26   90.6   6.0   1   1   8.4e-30   5.7e-26   90.6   4.1     1    99    36   133    36   133 0.98 Flagellar hook-associated protein 2 C-terminus
DUF2158              PF09926.4     53 seq824_BIOID54301    -             60   8.5e-19   66.6   0.4   1   1   7.3e-23     1e-18   66.3   0.3     1    53     3    49     3    49 0.98 Uncharacterized small protein (DUF2158)
gpW                  PF02831.10    68 seq825_BIOID54301    -             69   1.1e-24   85.6   0.2   1   1   8.3e-29   1.1e-24   85.5   0.1     3    67     4    68     1    69 0.95 gpW
LptC                 PF06835.8    176 seq827_BIOID54301    -            191   1.2e-53  180.9   2.1   1   1     1e-57   1.4e-53  180.8   1.4     2   176     9   183     8   183 0.97 Lipopolysaccharide-assembly, LptC-related
Fimbrial_K88         PF02432.10   241 seq828_BIOID54301    -            255     7e-68  228.5   0.6   1   1   5.8e-72   7.9e-68  228.3   0.4     1   241    28   255    28   255 0.99 Fimbrial, major and minor subunit
YcgR                 PF07317.7    108 seq829_BIOID54301    -            244   1.7e-38  130.5   0.0   1   1   3.7e-42   2.5e-38  130.0   0.0     1   108     7   111     7   111 0.99 Flagellar regulator YcgR
PilZ                 PF07238.9    102 seq829_BIOID54301    -            244   1.9e-17   63.0   0.0   1   1     1e-20   7.1e-17   61.1   0.0     1   102   112   230   112   230 0.94 PilZ domain
DUF2065              PF09838.4     57 seq830_BIOID54301    -             65   9.4e-23   79.5   3.3   1   1   7.6e-27     1e-22   79.4   2.3     1    57     5    61     5    61 0.98 Uncharacterized protein conserved in bacteria (DUF2065)
Phage_portal_2       PF05136.8    355 seq835_BIOID54301    -            523  1.3e-100  336.2   0.1   1   1  1.1e-104  1.6e-100  336.0   0.1     2   354    25   394    24   395 0.97 Phage portal protein, lambda family
Caps_synth_GfcC      PF06251.6    229 seq837_BIOID54301    -            248   5.9e-82  274.1   0.1   1   1   4.9e-86   6.6e-82  273.9   0.1     1   228    21   247    21   248 0.99 Capsule biosynthesis GfcC
Asn_synthase         PF00733.16   255 seq838_BIOID54301    -            554   1.1e-76  257.5   0.1   1   1   9.3e-80   2.5e-76  256.4   0.0     1   255   211   450   211   450 0.99 Asparagine synthase
GATase_7             PF13537.1    124 seq838_BIOID54301    -            554   3.5e-42  142.9   0.0   1   1   2.7e-45   7.4e-42  141.9   0.0     1   123    48   166    48   167 0.96 Glutamine amidotransferase domain
GATase_6             PF13522.1    133 seq838_BIOID54301    -            554   4.8e-37  126.7   0.0   1   1     5e-40   1.4e-36  125.3   0.0     1   133    33   161    33   161 0.98 Glutamine amidotransferase domain
DUF3700              PF12481.3    228 seq838_BIOID54301    -            554   5.9e-11   41.8   0.0   1   1     4e-14   1.1e-10   41.0   0.0    83   204    76   193    59   204 0.80 Aluminium induced protein
GGDEF                PF00990.16   161 seq840_BIOID54301    -            564   6.7e-47  158.9   0.0   1   1   8.5e-51   1.2e-46  158.1   0.0     1   161   398   557   398   557 0.97 GGDEF domain
Adenylsucc_synt      PF00709.16   421 seq841_BIOID54301    -            432  3.4e-177  589.2   0.0   1   1  2.8e-181  3.9e-177  588.9   0.0     2   420     5   424     4   425 0.99 Adenylosuccinate synthetase
Glycos_transf_3      PF00591.16   254 seq842_BIOID54301    -            440   3.1e-61  206.7   0.4   1   1   9.1e-65   4.1e-61  206.3   0.2     2   253    79   332    78   333 0.98 Glycosyl transferase family, a/b domain
PYNP_C               PF07831.8     75 seq842_BIOID54301    -            440   2.4e-25   87.6   0.2   1   1     1e-28   4.7e-25   86.7   0.1     1    74   350   423   350   424 0.98 Pyrimidine nucleoside phosphorylase C-terminal domain
Glycos_trans_3N      PF02885.12    66 seq842_BIOID54301    -            440     3e-15   55.4   0.1   1   1   1.8e-18   8.4e-15   53.9   0.1     3    66     5    68     3    68 0.98 Glycosyl transferase family, helical bundle domain
Phage_portal_2       PF05136.8    355 seq844_BIOID54301    -            336   3.4e-59  200.0   0.1   1   1   3.1e-63   4.2e-59  199.7   0.0   168   355     3   204     1   204 0.98 Phage portal protein, lambda family
SIS                  PF01380.17   131 seq846_BIOID54301    -            298   1.9e-08   33.8   0.0   1   1   2.8e-12   1.9e-08   33.8   0.0    52   128   130   208   126   211 0.96 SIS domain
SIS_2                PF13580.1    138 seq846_BIOID54301    -            298   5.4e-07   29.2   1.4   1   1   2.2e-10   1.5e-06   27.8   0.1    20   136    47   164    39   166 0.84 SIS domain
phage_tail_N         PF08400.5    134 seq847_BIOID54301    -            404   5.8e-61  203.9   0.2   1   1   1.7e-64   5.8e-61  203.9   0.1     1   134     1   134     1   134 0.99 Prophage tail fibre N-terminal
Phage_fiber_C        PF06820.7     64 seq847_BIOID54301    -            404     2e-36  123.8   0.3   1   1   9.2e-40   3.1e-36  123.1   0.2     1    64   330   393   330   393 0.99 Putative prophage tail fibre C-terminus
Collagen             PF01391.13    60 seq847_BIOID54301    -            404   1.3e-14   53.3  69.3   1   2     6e-12     2e-08   33.5  22.1     4    55   251   302   248   303 0.61 Collagen triple helix repeat (20 copies)
Collagen             PF01391.13    60 seq847_BIOID54301    -            404   1.3e-14   53.3  69.3   2   2   5.1e-12   1.8e-08   33.7  20.4     1    53   275   327   275   331 0.82 Collagen triple helix repeat (20 copies)
CarboxypepD_reg      PF13620.1     82 seq847_BIOID54301    -            404   1.8e-07   30.9   0.2   1   1   1.3e-10   4.3e-07   29.7   0.1     1    74     4    82     4    89 0.81 Carboxypeptidase regulatory-like domain
BPD_transp_1         PF00528.17   185 seq848_BIOID54301    -            399   7.5e-16   58.0  32.3   1   1   9.3e-19   1.3e-14   54.0  18.2     2   183   109   394   108   396 0.88 Binding-protein-dependent transport system inner membrane component
Transcrip_reg        PF01709.15   234 seq851_BIOID54301    -            238   9.7e-83  276.7   0.8   1   1     8e-87   1.1e-82  276.5   0.6     1   233     3   235     3   236 0.98 Transcriptional regulator
OstA                 PF03968.9    113 seq852_BIOID54301    -            185   8.9e-33  112.5   2.3   1   1   8.8e-37   1.2e-32  112.0   1.6     1   113    37   149    37   149 0.98 OstA-like protein
EAL                  PF00563.15   236 seq855_BIOID54301    -            429   1.6e-41  142.2   0.1   1   1   4.8e-45   3.3e-41  141.2   0.0    14   235   199   414   190   415 0.88 EAL domain
BLUF                 PF04940.7     93 seq855_BIOID54301    -            429   2.6e-27   94.2   0.0   1   1   6.5e-31   4.4e-27   93.5   0.0     1    92    28   119    28   120 0.98 Sensors of blue-light using FAD
MtlR                 PF05068.7    170 seq860_BIOID54301    -            195   4.1e-76  254.0   0.0   1   1   3.5e-80   4.8e-76  253.8   0.0     5   169    26   188     2   189 0.96 Mannitol repressor
Bac_surface_Ag       PF01103.18   323 seq864_BIOID54301    -            577     4e-59  200.5   7.4   1   1   9.8e-63   6.7e-59  199.8   5.1     1   322   290   576   290   577 0.92 Surface antigen
Surf_Ag_VNR          PF07244.10    78 seq864_BIOID54301    -            577     1e-15   57.7   0.3   1   1   9.2e-13   6.3e-09   36.0   0.0     1    67   189   249   189   263 0.83 Surface antigen variable number repeat
DUF932               PF06067.6    239 seq865_BIOID54301    -            272   1.8e-58  197.5   0.0   1   1   1.5e-62   2.1e-58  197.3   0.0     2   239    37   261    36   261 0.99 Domain of unknown function (DUF932)
DUF940               PF06082.6    658 seq866_BIOID54301    -            175     5e-55  187.1   0.5   1   1   4.3e-59   5.8e-55  186.9   0.3     2   117    33   149    32   158 0.98 Bacterial putative lipoprotein (DUF940)
Phage_connect_1      PF05135.8    102 seq867_BIOID54301    -            108   2.7e-08   33.7   0.0   1   1   2.5e-12   3.4e-08   33.4   0.0     1    95     1    98     1   103 0.84 Phage gp6-like head-tail connector protein
Mannitol_dh_C        PF08125.8    245 seq871_BIOID54301    -            486   1.1e-97  325.8   0.0   1   1  4.1e-101   2.8e-97  324.5   0.0     1   241   213   456   213   460 0.98 Mannitol dehydrogenase C-terminal domain
Mannitol_dh          PF01232.18   151 seq871_BIOID54301    -            486   4.7e-52  175.8   0.0   1   1   1.1e-55   7.4e-52  175.1   0.0     2   151    23   185    22   185 0.99 Mannitol dehydrogenase Rossmann domain
ABC_tran             PF00005.22   118 seq872_BIOID54301    -            241   1.2e-22   80.4   0.0   1   1   1.2e-25   5.3e-22   78.2   0.0     1   118    43   166    43   166 0.92 ABC transporter
BCA_ABC_TP_C         PF12399.3     23 seq872_BIOID54301    -            241   8.9e-08   31.5   0.0   1   1   3.9e-11   1.8e-07   30.5   0.0     2    23   215   236   214   236 0.97 Branched-chain amino acid ATP-binding cassette transporter
ABC_tran             PF00005.22   118 seq875_BIOID54301    -            275   1.3e-25   89.9   0.0   1   1   3.3e-29   2.3e-25   89.1   0.0     1   118    75   203    75   203 0.91 ABC transporter
AAA_21               PF13304.1    303 seq875_BIOID54301    -            275   1.5e-14   54.5   0.4   1   1     1e-12   6.9e-09   35.9   0.0   233   297   171   232   146   236 0.85 AAA domain
MFS_1                PF07690.11   354 seq879_BIOID54301    -            393     2e-21   76.0  54.1   1   1   7.3e-23   9.9e-19   67.1  35.2     4   353    22   348    14   349 0.81 Major Facilitator Superfamily
PTS_EIIC             PF02378.13   321 seq880_BIOID54301    -            474   1.1e-39  136.0  29.2   1   1   1.6e-43   1.1e-39  136.0  20.2     2   321   119   401   118   401 0.88 Phosphotransferase system, EIIC
PTS_EIIB             PF00367.15    35 seq880_BIOID54301    -            474   1.7e-12   46.2   0.3   1   1     5e-16   3.4e-12   45.2   0.2     4    35    13    44    11    44 0.96 phosphotransferase system, EIIB
Peptidase_S49        PF01343.13   154 seq881_BIOID54301    -            501   4.2e-46  156.4   0.6   1   1   5.5e-50   7.5e-46  155.5   0.4     2   153   145   295   144   296 0.97 Peptidase family S49
UPF0181              PF03701.9     52 seq882_BIOID54301    -             59   2.7e-28   96.8   3.6   1   1   2.2e-32     3e-28   96.7   2.5     1    50     1    50     1    52 0.97 Uncharacterised protein family (UPF0181)
DUF1870              PF08965.5    118 seq883_BIOID54301    -            118   5.8e-60  200.0   0.3   1   1   4.7e-64   6.5e-60  199.8   0.2     1   118     1   118     1   118 1.00 Domain of unknown function (DUF1870)
FliS                 PF02561.9    122 seq884_BIOID54301    -            136   1.5e-44  150.5   0.8   1   1   1.3e-48   1.7e-44  150.4   0.6     4   121     6   128     2   129 0.96 Flagellar protein FliS
Peptidase_S66        PF02016.10   285 seq886_BIOID54301    -            304   1.6e-76  256.8   0.0   1   1   1.3e-80   1.8e-76  256.6   0.0     3   285     6   286     4   286 0.92 LD-carboxypeptidase
YicC_N               PF03755.8    159 seq887_BIOID54301    -            287   2.6e-49  167.0   0.1   1   1   3.8e-53   2.6e-49  167.0   0.1     1   158     2   154     2   155 0.96 YicC-like family, N-terminal region
DUF1732              PF08340.6     87 seq887_BIOID54301    -            287     2e-34  117.1   7.3   1   1   2.9e-38     2e-34  117.1   5.0     1    87   202   287   202   287 0.97 Domain of unknown function (DUF1732)
DUF940               PF06082.6    658 seq888_BIOID54301    -            540  2.2e-191  637.7   2.9   1   1  1.8e-195  2.5e-191  637.5   2.0   127   657     1   533     1   534 0.96 Bacterial putative lipoprotein (DUF940)
PALP                 PF00291.20   307 seq889_BIOID54301    -            514   9.6e-70  235.0   2.1   1   1   1.9e-73   1.3e-69  234.6   1.5     5   307    29   316    25   316 0.91 Pyridoxal-phosphate dependent enzyme
Thr_dehydrat_C       PF00585.13    91 seq889_BIOID54301    -            514   3.8e-64  212.2   0.0   1   2   3.6e-35   2.4e-31  107.0   0.0     1    91   329   419   329   419 0.98 C-terminal regulatory domain of Threonine dehydratase
Thr_dehydrat_C       PF00585.13    91 seq889_BIOID54301    -            514   3.8e-64  212.2   0.0   2   2   6.7e-34   4.6e-30  102.9   0.0     2    91   425   512   424   512 0.96 C-terminal regulatory domain of Threonine dehydratase
Asr                  PF06392.6     19 seq890_BIOID54301    -            111   7.1e-07   29.3  23.9   1   1   5.2e-11   7.1e-07   29.3  16.6     1    19    53    71    53    71 0.99 Acid shock protein repeat
Peptidase_S6         PF02395.11   769 seq891_BIOID54301    -           1204  1.9e-214  714.0  43.5   1   2  5.4e-199  3.7e-195  650.2  16.7     7   495    50   540    44   550 0.98 Immunoglobulin A1 protease
Peptidase_S6         PF02395.11   769 seq891_BIOID54301    -           1204  1.9e-214  714.0  43.5   2   2   2.4e-24   1.7e-20   72.7   4.5   561   753   547   726   539   742 0.80 Immunoglobulin A1 protease
ESPR                 PF13018.1     24 seq891_BIOID54301    -           1204   8.8e-06   24.9   0.1   1   1   9.2e-09   6.3e-05   22.2   0.0     1    24     1    24     1    24 0.98 Extended Signal Peptide of Type V secretion system
S-methyl_trans       PF02574.11   305 seq892_BIOID54301    -           1232  1.4e-104  349.6   0.1   1   1  9.1e-108  2.5e-104  348.7   0.1     1   304    21   331    21   332 0.98 Homocysteine S-methyltransferase
Met_synt_B12         PF02965.12   136 seq892_BIOID54301    -           1232   9.1e-54  180.6   0.0   1   1     9e-57   2.4e-53  179.2   0.0     1   136  1060  1197  1060  1197 0.99 Vitamin B12 dependent methionine synthase, activation domain
Pterin_bind          PF00809.17   210 seq892_BIOID54301    -           1232   1.5e-48  164.8   0.4   1   1   1.7e-51   4.6e-48  163.2   0.3     1   210   361   573   361   573 0.98 Pterin binding enzyme
B12-binding_2        PF02607.12    79 seq892_BIOID54301    -           1232   4.4e-21   74.5   0.0   1   1   6.5e-24   1.8e-20   72.6   0.0     4    79   664   739   662   739 0.96 B12 binding domain
B12-binding          PF02310.14   121 seq892_BIOID54301    -           1232   6.7e-20   71.0   0.2   1   1   1.8e-22     5e-19   68.2   0.1     2    94   753   845   752   856 0.93 B12 binding domain
BPD_transp_1         PF00528.17   185 seq896_BIOID54301    -            368   1.7e-26   92.7  10.1   1   1   1.3e-30   1.7e-26   92.7   7.0     2   183   175   361   174   363 0.95 Binding-protein-dependent transport system inner membrane component
Phage_fiber_C        PF06820.7     64 seq897_BIOID54301    -             89   4.3e-36  122.7   0.7   1   1   4.1e-40   5.7e-36  122.3   0.5     1    64    28    89    28    89 0.99 Putative prophage tail fibre C-terminus
Metalloenzyme        PF01676.13   262 seq899_BIOID54301    -            407   1.2e-57  195.1   0.0   1   1   9.9e-62   1.4e-57  194.9   0.0     1   261     2   405     2   406 0.97 Metalloenzyme superfamily
Peptidase_S49        PF01343.13   154 seq900_BIOID54301    -            538     3e-41  140.6   0.8   1   1   4.5e-45     3e-41  140.6   0.6     2   149   145   291   144   296 0.96 Peptidase family S49
DUF2810              PF10928.3     54 seq901_BIOID54301    -            120   3.1e-32  109.9   2.6   1   1   2.4e-36   3.3e-32  109.8   1.1     1    53    66   118    66   119 0.96 Protein of unknown function (DUF2810)
Rrf2                 PF02082.15    83 seq904_BIOID54301    -            141   2.1e-25   88.5   0.1   1   1   2.4e-29   3.3e-25   87.9   0.1     1    82     1    82     1    83 0.99 Transcriptional regulator
FliT                 PF05400.8     84 seq905_BIOID54301    -            121   3.4e-17   62.4   4.0   1   1   3.7e-21   5.1e-17   61.9   2.8     1    84    21   106    21   106 0.98 Flagellar protein FliT
Antirestrict         PF03230.8     94 seq906_BIOID54301    -            161   9.1e-39  131.2   0.2   1   1   8.5e-43   1.2e-38  130.8   0.1     1    94    64   161    64   161 0.98 Antirestriction protein
MFS_1                PF07690.11   354 seq908_BIOID54301    -            404   1.2e-29  103.1  51.2   1   2   1.7e-24   2.3e-20   72.5  26.1     2   292    13   289    12   290 0.81 Major Facilitator Superfamily
MFS_1                PF07690.11   354 seq908_BIOID54301    -            404   1.2e-29  103.1  51.2   2   2   3.8e-15   5.1e-11   41.7  10.8    37   183   249   394   243   402 0.82 Major Facilitator Superfamily
Sigma54_CBD          PF04963.8    195 seq909_BIOID54301    -            477   8.2e-76  253.6   1.0   1   1   1.8e-79   8.2e-76  253.6   0.7     2   195   107   304   106   304 0.97 Sigma-54 factor, core binding domain
Sigma54_DBD          PF04552.8    160 seq909_BIOID54301    -            477   3.8e-70  234.3   0.4   1   1   1.6e-73   7.5e-70  233.4   0.3     2   160   317   475   316   475 0.99 Sigma-54, DNA binding domain
Sigma54_AID          PF00309.15    49 seq909_BIOID54301    -            477   7.8e-19   66.7  20.7   1   1   3.8e-22   1.8e-18   65.6  14.3     1    47     3    49     3    51 0.97 Sigma-54 factor, Activator interacting domain (AID)
DUF1401              PF07180.6    146 seq911_BIOID54301    -            131   8.9e-07   28.6   0.1   1   1   8.2e-11   1.1e-06   28.3   0.1    19    75     5    61     2    97 0.90 Protein of unknown function (DUF1401)
UvrD-helicase        PF00580.16   315 seq913_BIOID54301    -           1180   9.3e-71  238.5   0.0   1   1   4.5e-74   1.5e-70  237.8   0.0     8   314    10   437     4   438 0.90 UvrD/REP helicase N-terminal domain
UvrD_C               PF13361.1    319 seq913_BIOID54301    -           1180   9.8e-60  202.5   0.0   1   1   4.7e-63   1.6e-59  201.8   0.0     1   315   441   816   441   819 0.93 UvrD-like helicase C-terminal domain
PDDEXK_1             PF12705.2    257 seq913_BIOID54301    -           1180   9.7e-08   31.5   3.4   1   1   3.3e-11   1.1e-07   31.3   0.0    39   201   951  1149   936  1176 0.68 PD-(D/E)XK nuclease superfamily
MerR_1               PF13411.1     69 seq914_BIOID54301    -            243   5.9e-19   67.4   0.0   1   1   2.3e-22   1.1e-18   66.6   0.0     1    67     4    71     4    73 0.98 MerR HTH family regulatory protein
MerR                 PF00376.18    38 seq914_BIOID54301    -            243   1.6e-13   49.8   0.0   1   1   6.3e-17   2.9e-13   49.0   0.0     1    38     5    42     5    42 0.98 MerR family regulatory protein
SBP_bac_3            PF00497.15   225 seq915_BIOID54301    -            243   5.9e-68  228.3   0.8   1   1   4.9e-72   6.7e-68  228.1   0.6     1   224    23   242    23   243 0.96 Bacterial extracellular solute-binding proteins, family 3
Trypsin              PF00089.21   220 seq916_BIOID54301    -            273   1.3e-11   44.4   0.0   1   1     6e-15   4.1e-11   42.7   0.0     9   198    50   244    44   266 0.74 Trypsin
Trypsin_2            PF13365.1    120 seq916_BIOID54301    -            273   1.3e-07   31.5   0.0   1   1   3.1e-11   2.1e-07   30.8   0.0     1   120    69   240    69   240 0.67 Trypsin-like peptidase domain
DUF457               PF04307.9    157 seq920_BIOID54301    -            110   5.3e-23   80.9   7.9   1   1   4.2e-27   5.8e-23   80.8   5.5     2   111     5   110     4   110 0.94 Predicted membrane-bound metal-dependent hydrolase (DUF457)
RNB                  PF00773.14   325 seq921_BIOID54301    -            827  5.4e-105  351.1   0.0   1   1  2.3e-108  7.8e-105  350.6   0.0     1   324   274   601   274   602 0.96 RNB domain
OB_RNB               PF08206.6     58 seq921_BIOID54301    -            827   1.9e-29  100.8   9.9   1   2   2.4e-25   8.1e-22   76.3   0.1     1    58   101   158   101   158 0.99 Ribonuclease B OB domain
OB_RNB               PF08206.6     58 seq921_BIOID54301    -            827   1.9e-29  100.8   9.9   2   2     2e-09   6.7e-06   25.4   0.0     6    58   172   227   170   227 0.96 Ribonuclease B OB domain
S1                   PF00575.18    74 seq921_BIOID54301    -            827   8.7e-20   70.4   0.4   1   1   6.9e-23   2.4e-19   69.0   0.3     2    73   655   738   654   739 0.98 S1 RNA binding domain
HTH_12               PF08461.5     66 seq921_BIOID54301    -            827   1.7e-13   49.9   0.8   1   1   1.1e-16   3.8e-13   48.8   0.5     2    64    37    97    36    99 0.93 Ribonuclease R winged-helix domain
Alpha-amylase        PF00128.19   316 seq924_BIOID54301    -            495   6.1e-26   91.4   0.4   1   1   2.5e-29   1.7e-25   90.0   0.2     8   304    26   367    21   376 0.68 Alpha amylase, catalytic domain
Glyco_hydro_70       PF02324.11   809 seq924_BIOID54301    -            495   1.4e-13   49.4   0.2   1   1   2.9e-10     2e-06   25.7   0.0   589   698    24   132    22   142 0.86 Glycosyl hydrolase family 70
BATS                 PF06968.8     92 seq925_BIOID54301    -            346   1.7e-29  101.3   0.0   1   1   5.5e-33   3.7e-29  100.2   0.0     1    92   220   312   220   312 0.99 Biotin and Thiamin Synthesis associated domain
Radical_SAM          PF04055.16   166 seq925_BIOID54301    -            346   3.9e-19   69.3   0.0   1   1   4.6e-22   3.2e-18   66.3   0.0     4   160    50   203    47   209 0.92 Radical SAM superfamily
RadC                 PF04002.10   123 seq928_BIOID54301    -            158   4.9e-47  158.5   0.0   1   1   4.6e-51   6.2e-47  158.1   0.0     2   123    37   158    36   158 0.98 RadC-like JAB domain
Lactamase_B          PF00753.22   194 seq930_BIOID54301    -            479   5.4e-28   97.8   0.2   1   1   1.6e-31   7.4e-28   97.4   0.1     2   158    31   179    30   246 0.90 Metallo-beta-lactamase superfamily
Rubredoxin           PF00301.15    47 seq930_BIOID54301    -            479   1.2e-19   69.8   2.7   1   1   4.7e-23   2.2e-19   68.9   1.9     1    47   425   471   425   471 0.98 Rubredoxin
Flavodoxin_1         PF00258.20   143 seq930_BIOID54301    -            479     1e-11   44.9   0.0   1   1   3.8e-15   1.7e-11   44.1   0.0     1   142   256   388   256   389 0.78 Flavodoxin
Na_H_Exchanger       PF00999.16   384 seq932_BIOID54301    -            578   4.6e-57  193.1  45.7   1   1   1.3e-60   5.7e-57  192.8  31.7     3   383    15   388    10   389 0.95 Sodium/hydrogen exchanger family
TrkA_C               PF02080.16    71 seq932_BIOID54301    -            578     1e-11   44.1   0.0   1   1     5e-15   2.3e-11   43.0   0.0     5    70   420   483   417   484 0.94 TrkA-C domain
CorC_HlyC            PF03471.12    81 seq932_BIOID54301    -            578   1.3e-09   37.5   0.1   1   1     6e-13   2.7e-09   36.5   0.1     2    79   493   571   492   573 0.86 Transporter associated domain
DUF2592              PF10766.4     41 seq934_BIOID54301    -             49     1e-26   91.8   4.7   1   1   8.2e-31   1.1e-26   91.7   3.3     1    41     4    44     4    44 0.98 Protein of unknown function (DUF2592)
Bro-N                PF02498.12    87 seq935_BIOID54301    -            156   8.8e-08   32.2   0.0   1   1   1.2e-11   1.7e-07   31.3   0.0     1    75    14   105    14   114 0.74 BRO family, N-terminal domain
HEAT_2               PF13646.1     88 seq936_BIOID54301    -             69   4.3e-08   33.2   0.0   1   1   7.8e-12   5.3e-08   32.9   0.0     3    58    11    67     8    69 0.93 HEAT repeats
HEAT_EZ              PF13513.1     55 seq936_BIOID54301    -             69   1.8e-05   25.0   0.1   1   1     3e-08    0.0002   21.6   0.0     6    55    26    67    25    67 0.84 HEAT-like repeat
DUF488               PF04343.8    122 seq938_BIOID54301    -            115   5.2e-32  110.6   0.3   1   1   4.2e-36   5.8e-32  110.5   0.2     2   122     5   112     4   112 0.96 Protein of unknown function, DUF488
DUF490               PF04357.8    379 seq939_BIOID54301    -           1259   1.3e-80  271.2  36.8   1   1   1.1e-83   7.8e-80  268.6   2.6     6   379   922  1259   914  1259 0.92 Family of unknown function (DUF490)
DUF3251              PF11622.3    165 seq941_BIOID54301    -            227   6.2e-07   28.8   4.8   1   1   3.3e-10   4.5e-06   26.0   3.3     9   152    54   203    35   215 0.68 Protein of unknown function (DUF3251)
ABC_tran             PF00005.22   118 seq944_BIOID54301    -            252   4.2e-26   91.5   0.0   1   1   8.8e-30     6e-26   91.0   0.0     1   118    52   176    52   176 0.90 ABC transporter
Beta-lactamase       PF00144.19   330 seq945_BIOID54301    -            433     9e-72  241.7   1.0   1   1   7.7e-76     1e-71  241.5   0.7     1   328    43   412    43   414 0.94 Beta-lactamase
SBP_bac_11           PF13531.1    231 seq947_BIOID54301    -            257   2.9e-55  187.3   4.6   1   1     5e-59   3.4e-55  187.0   3.2     1   231    29   255    29   255 0.95 Bacterial extracellular solute-binding protein
SBP_bac_1            PF01547.20   314 seq947_BIOID54301    -            257   4.9e-17   62.5   6.8   1   1     9e-21   6.2e-17   62.1   4.7     1   313    34   246    34   247 0.90 Bacterial extracellular solute-binding protein
BPD_transp_1         PF00528.17   185 seq948_BIOID54301    -            238   1.4e-15   57.1  12.1   1   1   1.1e-19   1.4e-15   57.1   8.4     1   183    25   230    22   232 0.89 Binding-protein-dependent transport system inner membrane component
Catalase             PF00199.14   384 seq949_BIOID54301    -            753  2.6e-170  566.1   0.1   1   1    5e-174  3.4e-170  565.7   0.1     1   382    81   467    81   469 0.99 Catalase
Catalase-rel         PF06628.7     68 seq949_BIOID54301    -            753     4e-20   71.3   0.0   1   1   1.3e-23   8.7e-20   70.2   0.0     1    68   495   563   495   563 0.98 Catalase-related immune-responsive
DUF1076              PF06416.7    113 seq950_BIOID54301    -            193   1.2e-41  140.7   0.1   1   1   1.3e-45   1.8e-41  140.2   0.1    15   113    93   191    79   191 0.93 Protein of unknown function (DUF1076)
DUF987               PF06174.6     66 seq953_BIOID54301    -             73   4.5e-43  144.4   0.1   1   1   3.7e-47     5e-43  144.3   0.1     1    66     1    66     1    66 0.99 Protein of unknown function (DUF987)
Helicase_C_2         PF13307.1    167 seq954_BIOID54301    -            636   6.5e-39  133.4   0.0   1   1   3.6e-42   1.2e-38  132.5   0.0     3   166   458   616   456   617 0.97 Helicase C-terminal domain
ResIII               PF04851.10   184 seq954_BIOID54301    -            636     8e-10   38.7   0.1   1   1     1e-09   3.6e-06   26.8   0.0     2    69    18    82    17   106 0.90 Type III restriction enzyme, res subunit
DEAD                 PF00270.24   173 seq954_BIOID54301    -            636   8.4e-09   34.9   1.5   1   1   1.7e-08   5.9e-05   22.4   0.1     8    82    31   100    24   127 0.72 DEAD/DEAH box helicase
DEAD_2               PF06733.10   174 seq954_BIOID54301    -            636   8.3e-06   25.2   0.0   1   1   4.4e-09   1.5e-05   24.3   0.0   112   174   183   247   169   247 0.88 DEAD_2
HDPD                 PF02924.9    118 seq956_BIOID54301    -            115   6.8e-18   64.4   0.6   1   1   5.5e-22   7.6e-18   64.3   0.4     2   115     4   109     3   112 0.93 Bacteriophage lambda head decoration protein D
PNP_UDP_1            PF01048.15   234 seq958_BIOID54301    -            239   3.4e-43  147.1   1.3   1   1   2.9e-47   3.9e-43  146.9   0.9     2   213    16   217    15   234 0.88 Phosphorylase superfamily
DUF1398              PF07166.6    125 seq959_BIOID54301    -            134   3.6e-61  204.4   2.8   1   1   2.9e-65     4e-61  204.3   2.0     1   125     3   127     3   127 0.99 Protein of unknown function (DUF1398)
DDE_Tnp_1            PF01609.16   211 seq960_BIOID54301    -            326   2.4e-33  115.4   0.1   1   1   1.3e-36   4.5e-33  114.4   0.1     5   210   138   312   136   313 0.90 Transposase DDE domain
DUF772               PF05598.6     77 seq960_BIOID54301    -            326   1.1e-21   76.4   0.3   1   1   7.5e-25   2.6e-21   75.2   0.2     1    77    51   126    51   126 0.99 Transposase domain (DUF772)
DDE_Tnp_1_3          PF13612.1    155 seq960_BIOID54301    -            326   2.2e-08   33.8   0.3   1   1   1.2e-11   4.1e-08   33.0   0.0     5   151   137   292   134   296 0.72 Transposase DDE domain
DDE_Tnp_1_6          PF13751.1    125 seq960_BIOID54301    -            326   6.1e-07   29.4   0.2   1   1   4.8e-10   1.6e-06   28.0   0.1    59   123   253   314   244   316 0.81 Transposase DDE domain
Poly_export          PF02563.11    83 seq962_BIOID54301    -            379   6.3e-29   99.4   0.5   1   1   6.8e-32   4.7e-28   96.6   0.1     4    82    77   166    74   167 0.87 Polysaccharide biosynthesis/export protein
SLBB                 PF10531.4     59 seq962_BIOID54301    -            379   1.3e-16   60.1   0.9   1   2   5.8e-11   3.9e-07   29.7   0.1     3    47   174   219   172   225 0.93 SLBB domain
SLBB                 PF10531.4     59 seq962_BIOID54301    -            379   1.3e-16   60.1   0.9   2   2   1.3e-10   9.1e-07   28.5   0.1     2    53   257   307   256   313 0.91 SLBB domain
DUF2517              PF10725.4     63 seq964_BIOID54301    -             68   1.6e-36  123.7   1.7   1   1   1.3e-40   1.7e-36  123.5   1.2     1    62     3    64     3    65 0.98 Protein of unknown function (DUF2517)
YagB_YeeU_YfjZ       PF06154.6    105 seq967_BIOID54301    -            122   3.8e-52  174.8   0.0   1   1   3.3e-56   4.5e-52  174.6   0.0     2   104    16   118    15   119 0.98 YagB/YeeU/YfjZ family
Lact-deh-memb        PF09330.6    291 seq972_BIOID54301    -            582  1.2e-153  510.4   1.9   1   1  1.8e-157  1.2e-153  510.4   1.3     1   291   289   578   289   578 1.00 D-lactate dehydrogenase, membrane binding
FAD_binding_4        PF01565.18   139 seq972_BIOID54301    -            582   2.6e-08   33.3   0.0   1   1   6.3e-12   4.3e-08   32.6   0.0     2   115    58   177    57   197 0.84 FAD binding domain
MFS_1                PF07690.11   354 seq973_BIOID54301    -            419   4.4e-31  107.8  58.2   1   1   8.2e-32   1.1e-27   96.6  28.0     1   333    18   336    18   337 0.81 Major Facilitator Superfamily
Ribosomal_S30AE      PF02482.14    94 seq974_BIOID54301    -             95   6.8e-34  115.9   1.8   1   1   5.5e-38   7.5e-34  115.8   1.3     1    94     2    95     2    95 0.99 Sigma 54 modulation protein / S30EA ribosomal protein
Aminotran_1_2        PF00155.16   363 seq976_BIOID54301    -            384     4e-68  229.8   0.0   1   1   6.6e-72   4.5e-68  229.7   0.0     2   362    40   379    39   380 0.96 Aminotransferase class I and II
Beta_elim_lyase      PF01212.16   290 seq976_BIOID54301    -            384     2e-06   27.0   0.1   1   1   1.3e-09   9.1e-06   24.8   0.0    27    87    82   142    67   206 0.77 Beta-eliminating lyase
GGDEF                PF00990.16   161 seq978_BIOID54301    -            341   2.5e-41  140.8   0.3   1   1   7.4e-45   2.5e-41  140.8   0.2     2   160   175   330   174   331 0.92 GGDEF domain
GAF_3                PF13492.1    129 seq978_BIOID54301    -            341     2e-09   37.4   0.0   1   1     1e-12   3.5e-09   36.7   0.0     2   124    19   151    18   156 0.83 GAF domain
GAF_2                PF13185.1    148 seq978_BIOID54301    -            341   1.6e-07   31.8   0.0   1   1   1.1e-10   3.8e-07   30.6   0.0     1   148    16   155    16   155 0.75 GAF domain
GAF                  PF01590.21   154 seq978_BIOID54301    -            341   3.7e-05   23.8   0.0   1   1   2.1e-08   7.1e-05   22.8   0.0    85   153    97   153    18   154 0.76 GAF domain
DUF4063              PF13272.1    107 seq980_BIOID54301    -            116   6.4e-42  141.6   1.4   1   1   5.3e-46   7.3e-42  141.4   1.0     1   107    14   115    14   115 0.98 Protein of unknown function (DUF4063)
HDPD                 PF02924.9    118 seq981_BIOID54301    -            111   1.8e-17   63.0   3.2   1   1   1.4e-21     2e-17   62.9   2.2     3   116     4   109     2   111 0.87 Bacteriophage lambda head decoration protein D
HIM                  PF05662.9     21 seq982_BIOID54301    -           1616   3.5e-84  273.2 100.3   1   8   1.7e-09   4.8e-06   25.9   0.2     1    21   382   405   382   405 0.99 Haemagglutinin
HIM                  PF05662.9     21 seq982_BIOID54301    -           1616   3.5e-84  273.2 100.3   2   8   7.3e-11     2e-07   30.3   1.2     2    21   570   592   569   592 0.97 Haemagglutinin
HIM                  PF05662.9     21 seq982_BIOID54301    -           1616   3.5e-84  273.2 100.3   3   8   3.5e-11   9.5e-08   31.3   0.9     2    21   655   677   654   677 0.97 Haemagglutinin
HIM                  PF05662.9     21 seq982_BIOID54301    -           1616   3.5e-84  273.2 100.3   4   8   3.1e-11   8.4e-08   31.5   0.7     3    21  1028  1049  1026  1049 0.97 Haemagglutinin
HIM                  PF05662.9     21 seq982_BIOID54301    -           1616   3.5e-84  273.2 100.3   5   8   1.3e-09   3.5e-06   26.4   0.0     1    21  1183  1203  1183  1203 0.98 Haemagglutinin
HIM                  PF05662.9     21 seq982_BIOID54301    -           1616   3.5e-84  273.2 100.3   6   8   3.6e-12   9.8e-09   34.4   1.9     1    21  1319  1339  1319  1339 0.98 Haemagglutinin
HIM                  PF05662.9     21 seq982_BIOID54301    -           1616   3.5e-84  273.2 100.3   7   8   7.9e-13   2.2e-09   36.5   1.6     1    21  1440  1460  1440  1460 0.98 Haemagglutinin
HIM                  PF05662.9     21 seq982_BIOID54301    -           1616   3.5e-84  273.2 100.3   8   8   6.1e-10   1.7e-06   27.4   1.5     1    21  1493  1513  1493  1513 0.96 Haemagglutinin
Hep_Hag              PF05658.9     28 seq982_BIOID54301    -           1616   2.8e-71  232.6 183.7   1  13   1.1e-07   0.00031   20.7   0.0     1    27   130   156   130   157 0.94 Hep_Hag
Hep_Hag              PF05658.9     28 seq982_BIOID54301    -           1616   2.8e-71  232.6 183.7   2  13   5.9e-09   1.6e-05   24.7   1.5     1    26   158   183   158   185 0.94 Hep_Hag
Hep_Hag              PF05658.9     28 seq982_BIOID54301    -           1616   2.8e-71  232.6 183.7   3  13   1.1e-08     3e-05   23.9   1.5     1    27   200   226   200   227 0.95 Hep_Hag
Hep_Hag              PF05658.9     28 seq982_BIOID54301    -           1616   2.8e-71  232.6 183.7   4  13   3.5e-09   9.5e-06   25.5   0.2     1    27   214   240   214   241 0.95 Hep_Hag
Hep_Hag              PF05658.9     28 seq982_BIOID54301    -           1616   2.8e-71  232.6 183.7   5  13     7e-09   1.9e-05   24.5   2.5     1    26   228   253   228   255 0.96 Hep_Hag
Hep_Hag              PF05658.9     28 seq982_BIOID54301    -           1616   2.8e-71  232.6 183.7   6  13   7.3e-09     2e-05   24.4   2.2     3    27   257   281   256   282 0.94 Hep_Hag
Hep_Hag              PF05658.9     28 seq982_BIOID54301    -           1616   2.8e-71  232.6 183.7   7  13     6e-10   1.6e-06   27.9   0.5     1    28   269   296   269   296 0.97 Hep_Hag
Hep_Hag              PF05658.9     28 seq982_BIOID54301    -           1616   2.8e-71  232.6 183.7   8  13   1.3e-09   3.5e-06   26.8   2.2     1    28   297   324   297   324 0.95 Hep_Hag
Hep_Hag              PF05658.9     28 seq982_BIOID54301    -           1616   2.8e-71  232.6 183.7   9  13   4.2e-09   1.1e-05   25.2   2.4     3    27   327   351   325   352 0.94 Hep_Hag
Hep_Hag              PF05658.9     28 seq982_BIOID54301    -           1616   2.8e-71  232.6 183.7  10  13   2.2e-08     6e-05   22.9   2.5     1    27   353   379   353   380 0.96 Hep_Hag
Hep_Hag              PF05658.9     28 seq982_BIOID54301    -           1616   2.8e-71  232.6 183.7  11  13   3.4e-10   9.3e-07   28.6   3.9     1    27  1099  1125  1099  1126 0.95 Hep_Hag
Hep_Hag              PF05658.9     28 seq982_BIOID54301    -           1616   2.8e-71  232.6 183.7  12  13   1.3e-07   0.00034   20.5   4.4     1    28  1259  1286  1259  1286 0.96 Hep_Hag
Hep_Hag              PF05658.9     28 seq982_BIOID54301    -           1616   2.8e-71  232.6 183.7  13  13     3e-10   8.2e-07   28.8   4.5     1    28  1397  1424  1397  1424 0.96 Hep_Hag
YadA                 PF03895.10    78 seq982_BIOID54301    -           1616   7.5e-24   83.4  10.1   1   1   2.7e-27   7.5e-24   83.4   7.0     2    78  1539  1616  1538  1616 0.98 YadA-like C-terminal region
ESPR                 PF13018.1     24 seq982_BIOID54301    -           1616   1.7e-09   36.7   1.3   1   1   3.8e-12     1e-08   34.3   0.2     1    24     1    24     1    24 0.98 Extended Signal Peptide of Type V secretion system
BPD_transp_1         PF00528.17   185 seq988_BIOID54301    -            222   1.9e-12   46.9  16.4   1   1   1.1e-15   1.5e-11   44.0  11.5     3   182    32   214    14   217 0.90 Binding-protein-dependent transport system inner membrane component
DUF1380              PF07128.7    139 seq989_BIOID54301    -            172   5.4e-20   71.5   0.1   1   1   1.1e-23   7.8e-20   71.0   0.0     1    39   115   153   115   162 0.95 Protein of unknown function (DUF1380)
N6_N4_Mtase          PF01555.13   231 seq989_BIOID54301    -            172   1.9e-06   27.4   0.0   1   1   7.3e-10     5e-06   26.0   0.0     1    87     9    88     9   104 0.86 DNA methylase
BPD_transp_1         PF00528.17   185 seq992_BIOID54301    -            229   3.6e-22   78.6  13.6   1   1   3.3e-26   4.5e-22   78.3   9.4     2   175    26   215    25   227 0.78 Binding-protein-dependent transport system inner membrane component
RHS_repeat           PF05593.9     38 seq994_BIOID54301    -           1397   5.9e-58  191.8 111.7   1   8   5.1e-11   3.5e-07   30.1   1.2     1    38   425   463   425   463 0.97 RHS Repeat
RHS_repeat           PF05593.9     38 seq994_BIOID54301    -           1397   5.9e-58  191.8 111.7   2   8   1.2e-08   8.1e-05   22.5   1.4     1    26   489   514   489   528 0.90 RHS Repeat
RHS_repeat           PF05593.9     38 seq994_BIOID54301    -           1397   5.9e-58  191.8 111.7   3   8   1.2e-08   8.5e-05   22.5   0.1     1    36   533   568   533   570 0.92 RHS Repeat
RHS_repeat           PF05593.9     38 seq994_BIOID54301    -           1397   5.9e-58  191.8 111.7   4   8   7.7e-12   5.3e-08   32.7   0.3     1    37   575   611   575   612 0.98 RHS Repeat
RHS_repeat           PF05593.9     38 seq994_BIOID54301    -           1397   5.9e-58  191.8 111.7   5   8   1.2e-08   8.5e-05   22.5   0.3     1    37   617   652   617   653 0.96 RHS Repeat
RHS_repeat           PF05593.9     38 seq994_BIOID54301    -           1397   5.9e-58  191.8 111.7   6   8   2.6e-12   1.8e-08   34.2   0.8     1    38   637   674   637   674 0.99 RHS Repeat
RHS_repeat           PF05593.9     38 seq994_BIOID54301    -           1397   5.9e-58  191.8 111.7   7   8   1.9e-08   0.00013   21.8   1.4     1    31   699   729   699   735 0.94 RHS Repeat
RHS_repeat           PF05593.9     38 seq994_BIOID54301    -           1397   5.9e-58  191.8 111.7   8   8   1.1e-10   7.9e-07   28.9   4.3     1    37   939   984   939   985 0.92 RHS Repeat
RHS                  PF03527.9     41 seq994_BIOID54301    -           1397   1.9e-23   81.8   4.3   1   1   1.5e-24   1.1e-20   73.0   0.3     1    41  1143  1183  1143  1183 0.98 RHS protein
DUF1219              PF06755.7    117 seq996_BIOID54301    -             87   6.1e-40  135.2   0.0   1   1   5.1e-44   6.9e-40  135.0   0.0     1    73     1    73     1    81 0.97 Protein of unknown function (DUF1219)
UPF0126              PF03458.8     81 seq997_BIOID54301    -            205   1.5e-44  149.3  24.6   1   2   3.2e-25   4.3e-21   74.1   4.6     2    78     4    80     3    83 0.96 UPF0126 domain
UPF0126              PF03458.8     81 seq997_BIOID54301    -            205   1.5e-44  149.3  24.6   2   2   1.8e-28   2.5e-24   84.5   4.1     1    79    89   166    89   168 0.97 UPF0126 domain
PTS_EIIA_2           PF00359.17   142 seq1001_BIOID54301   -            163   6.3e-37  126.3   0.1   1   1   5.3e-41   7.3e-37  126.1   0.0     2   141    13   155    12   156 0.96 Phosphoenolpyruvate-dependent sugar phosphotransferase system, EIIA 2
SLT                  PF01464.15   121 seq1002_BIOID54301   -            241   9.9e-13   47.5   0.0   1   1   1.1e-16   1.5e-12   46.9   0.0    18   114    90   188    72   194 0.86 Transglycosylase SLT domain
HTH_3                PF01381.17    55 seq1003_BIOID54301   -            175     1e-05   25.1   0.1   1   1   1.6e-09   2.1e-05   24.1   0.1     7    55    41    89    35    89 0.91 Helix-turn-helix
Phage_cap_E          PF03864.10   329 seq1007_BIOID54301   -            342   4.4e-64  216.3   0.1   1   1   3.6e-68     5e-64  216.1   0.0     1   329     4   341     4   341 0.95 Phage major capsid protein E
Pyr_redox_2          PF07992.9    200 seq1008_BIOID54301   -            377   9.1e-27   94.1   0.0   1   1   2.1e-29   3.1e-26   92.3   0.0     2   198     5   277     4   279 0.90 Pyridine nucleotide-disulphide oxidoreductase
Pyr_redox            PF00070.22    80 seq1008_BIOID54301   -            377   2.9e-18   65.8   0.0   1   1   4.2e-20   6.4e-17   61.6   0.0     1    75   143   216   143   223 0.95 Pyridine nucleotide-disulphide oxidoreductase
Pyr_redox_3          PF13738.1    203 seq1008_BIOID54301   -            377   3.9e-11   43.2   0.0   1   1   5.7e-10   8.6e-07   29.0   0.0    66   199    38   173     8   177 0.76 Pyridine nucleotide-disulphide oxidoreductase
K_oxygenase          PF13434.1    341 seq1008_BIOID54301   -            377     1e-09   37.6   0.1   1   1   2.9e-09   4.5e-06   25.7   0.0   139   216    91   167    68   187 0.85 L-lysine 6-monooxygenase (NADPH-requiring)
IlvN                 PF07991.7    165 seq1014_BIOID54301   -            536   7.9e-61  204.1   0.2   1   1   1.9e-64   1.3e-60  203.3   0.1     2   165    80   249    79   249 0.98 Acetohydroxy acid isomeroreductase, catalytic domain
IlvC                 PF01450.14   145 seq1014_BIOID54301   -            536   5.2e-56  188.4   0.1   1   2   3.9e-21   2.7e-17   62.9   0.0     1   128   255   382   255   390 0.91 Acetohydroxy acid isomeroreductase, catalytic domain
IlvC                 PF01450.14   145 seq1014_BIOID54301   -            536   5.2e-56  188.4   0.1   2   2   9.1e-40   6.2e-36  123.3   0.0    15   145   404   530   394   530 0.93 Acetohydroxy acid isomeroreductase, catalytic domain
Peptidase_S24        PF00717.18    70 seq1015_BIOID54301   -            256   2.7e-15   55.6   0.0   1   1   9.5e-19   4.3e-15   54.9   0.0     1    69   164   237   164   238 0.97 Peptidase S24-like
HTH_3                PF01381.17    55 seq1015_BIOID54301   -            256   1.2e-10   40.8   0.0   1   1   4.7e-14   2.1e-10   40.1   0.0     3    50    48    95    47    96 0.94 Helix-turn-helix
HTH_19               PF12844.2     64 seq1015_BIOID54301   -            256   4.1e-07   29.8   0.0   1   1   2.2e-10     1e-06   28.5   0.0     8    56    50   101    47   103 0.89 Helix-turn-helix domain
UPF0118              PF01594.11   327 seq1020_BIOID54301   -            344   2.7e-74  249.9  42.7   1   1   2.3e-78   3.1e-74  249.7  29.6     2   326    14   328    13   329 0.99 Domain of unknown function DUF20
MFS_1                PF07690.11   354 seq1021_BIOID54301   -            463   1.3e-16   60.2  60.6   1   1   9.3e-21   1.3e-16   60.2  42.0     2   354    45   422    44   422 0.77 Major Facilitator Superfamily
LMWPc                PF01451.16   138 seq1024_BIOID54301   -            148   4.2e-43  146.8   0.0   1   1   3.4e-47   4.7e-43  146.7   0.0     1   138     9   143     9   143 0.98 Low molecular weight phosphotyrosine protein phosphatase
ATP_bind_2           PF03668.10   284 seq1025_BIOID54301   -            284  1.9e-147  489.6   0.0   1   1  1.6e-151  2.1e-147  489.5   0.0     1   284     1   282     1   282 1.00 P-loop ATPase protein family
ABC_tran             PF00005.22   118 seq1027_BIOID54301   -            352   6.2e-26   90.9   0.0   1   1   2.9e-29   1.3e-25   89.9   0.0     1   117    38   156    38   157 0.91 ABC transporter
TOBE                 PF03459.12    64 seq1027_BIOID54301   -            352   3.5e-19   68.5   0.0   1   1     2e-20   9.2e-17   60.7   0.0     1    62   290   350   290   352 0.97 TOBE domain
Pro_isomerase        PF00160.16   155 seq1028_BIOID54301   -            164   3.2e-47  160.4   1.6   1   1   2.6e-51   3.6e-47  160.3   1.1     2   155     2   162     1   162 0.88 Cyclophilin type peptidyl-prolyl cis-trans isomerase/CLD
DNA_processg_A       PF02481.10   212 seq1030_BIOID54301   -            374   2.4e-73  245.4   0.0   1   1   2.2e-77     3e-73  245.0   0.0     2   211    67   274    66   275 0.98 DNA recombination-mediator protein A
ATP-grasp            PF02222.17   172 seq1031_BIOID54301   -            392   1.7e-55  186.8   0.0   1   1   9.7e-59   2.7e-55  186.2   0.0     2   171   123   294   122   295 0.98 ATP-grasp domain
ATP-grasp_4          PF13535.1    184 seq1031_BIOID54301   -            392   5.5e-19   68.5   0.0   1   1   3.8e-22   1.1e-18   67.6   0.0    10   179   120   284   110   289 0.87 ATP-grasp domain
Dala_Dala_lig_C      PF07478.8    203 seq1031_BIOID54301   -            392   4.5e-08   32.5   0.0   1   1   1.7e-10   4.8e-07   29.2   0.0    23   175   139   284   113   295 0.76 D-ala D-ala ligase C-terminus
ATP-grasp_3          PF02655.9    161 seq1031_BIOID54301   -            392   4.5e-07   29.7   0.0   1   1   7.3e-10     2e-06   27.6   0.0     9   159   118   285   113   287 0.80 ATP-grasp domain
CPSase_L_D2          PF02786.12   211 seq1031_BIOID54301   -            392   2.2e-06   26.9   0.0   1   1   1.4e-09   3.9e-06   26.2   0.0    15    88   126   197   114   209 0.81 Carbamoyl-phosphate synthase L chain, ATP binding domain
Sulf_transp          PF04143.9     43 seq1032_BIOID54301   -            401   3.2e-19   68.5  35.9   1   2     6e-14   8.2e-10   38.4   5.6     3    41   114   153   112   155 0.94 Sulphur transport
Sulf_transp          PF04143.9     43 seq1032_BIOID54301   -            401   3.2e-19   68.5  35.9   2   2   1.2e-15   1.6e-11   43.8   5.0     3    42   290   329   288   336 0.93 Sulphur transport
HTH_19               PF12844.2     64 seq1033_BIOID54301   -            147   2.1e-09   37.1   0.0   1   1   6.7e-13   4.6e-09   36.0   0.0     1    62    78   139    78   141 0.97 Helix-turn-helix domain
HTH_3                PF01381.17    55 seq1033_BIOID54301   -            147   1.5e-08   34.2   0.0   1   1     3e-12   2.1e-08   33.7   0.0     2    55    82   135    81   135 0.97 Helix-turn-helix
SBP_bac_3            PF00497.15   225 seq1035_BIOID54301   -            260   1.4e-71  240.1   0.3   1   1   2.4e-75   1.6e-71  240.0   0.2     1   224    40   259    40   260 0.96 Bacterial extracellular solute-binding proteins, family 3
DUF957               PF06117.6     65 seq1036_BIOID54301   -            143   5.8e-25   86.5   0.1   1   1   6.5e-29   8.9e-25   85.9   0.1     1    46    30    75    30    85 0.94 Enterobacterial protein of unknown function (DUF957)
Methyltransf_11      PF08241.7     95 seq1038_BIOID54301   -            251   2.4e-24   85.5   0.0   1   1   3.2e-27   4.4e-24   84.6   0.0     1    95    47   138    47   138 0.98 Methyltransferase domain
Methyltransf_23      PF13489.1    162 seq1038_BIOID54301   -            251   6.9e-15   54.9   0.1   1   1   7.4e-18     1e-14   54.4   0.0     4   145    25   168    17   179 0.76 Methyltransferase domain
Methyltransf_31      PF13847.1    152 seq1038_BIOID54301   -            251   9.9e-15   54.3   0.0   1   1   9.6e-18   1.3e-14   53.9   0.0     5   118    44   147    40   190 0.84 Methyltransferase domain
Methyltransf_12      PF08242.7     99 seq1038_BIOID54301   -            251   2.2e-11   43.9   0.0   1   1   3.3e-14   4.6e-11   42.9   0.0     1    98    47   135    47   136 0.86 Methyltransferase domain
Methyltransf_18      PF12847.2    112 seq1038_BIOID54301   -            251     1e-09   38.8   0.0   1   1   1.4e-12   1.9e-09   37.9   0.0     4   110    45   139    42   141 0.79 Methyltransferase domain
Methyltransf_25      PF13649.1    101 seq1038_BIOID54301   -            251     3e-09   37.0   0.0   1   1     8e-12   1.1e-08   35.2   0.0     1   101    46   134    46   134 0.87 Methyltransferase domain
Ubie_methyltran      PF01209.13   233 seq1038_BIOID54301   -            251   2.1e-09   36.7   0.0   1   1     2e-12   2.8e-09   36.3   0.0    42   168    37   155     2   167 0.83 ubiE/COQ5 methyltransferase family
Methyltransf_8       PF05148.10   219 seq1038_BIOID54301   -            251   3.7e-06   26.6   0.0   1   1   3.9e-09   5.3e-06   26.0   0.0    58   156    29   138    16   158 0.77 Hypothetical methyltransferase
MTS                  PF05175.9    170 seq1038_BIOID54301   -            251   6.3e-05   22.3   0.0   1   1   7.2e-08   9.9e-05   21.6   0.0    19    74    30    83    22   108 0.83 Methyltransferase small domain
Radical_SAM          PF04055.16   166 seq1041_BIOID54301   -            474   4.8e-30  104.7   0.0   1   1   1.7e-33   7.9e-30  104.0   0.0     1   166   151   325   151   325 0.97 Radical SAM superfamily
UPF0004              PF00919.15    98 seq1041_BIOID54301   -            474   7.8e-29   99.2   0.0   1   1     3e-32   1.4e-28   98.4   0.0     1    98     4   104     4   104 0.95 Uncharacterized protein family UPF0004
TRAM                 PF01938.15    61 seq1041_BIOID54301   -            474   4.6e-20   71.0   0.1   1   1   2.3e-23   1.1e-19   69.9   0.1     1    61   378   440   378   440 0.96 TRAM domain
DDE_Tnp_1            PF01609.16   211 seq1045_BIOID54301   -            326   2.4e-33  115.4   0.1   1   1   1.3e-36   4.5e-33  114.4   0.1     5   210   138   312   136   313 0.90 Transposase DDE domain
DUF772               PF05598.6     77 seq1045_BIOID54301   -            326   1.1e-21   76.4   0.3   1   1   7.5e-25   2.6e-21   75.2   0.2     1    77    51   126    51   126 0.99 Transposase domain (DUF772)
DDE_Tnp_1_3          PF13612.1    155 seq1045_BIOID54301   -            326   2.2e-08   33.8   0.3   1   1   1.2e-11   4.1e-08   33.0   0.0     5   151   137   292   134   296 0.72 Transposase DDE domain
DDE_Tnp_1_6          PF13751.1    125 seq1045_BIOID54301   -            326   6.1e-07   29.4   0.2   1   1   4.8e-10   1.6e-06   28.0   0.1    59   123   253   314   244   316 0.81 Transposase DDE domain
Wzz                  PF02706.10   152 seq1046_BIOID54301   -            726   1.2e-52  177.6   2.3   1   1   1.3e-55   3.7e-52  176.0   0.1     1   152    16   252    16   252 0.99 Chain length determinant protein
GNVR                 PF13807.1     82 seq1046_BIOID54301   -            726   8.2e-34  115.1   2.4   1   1   5.6e-37   1.5e-33  114.2   0.2     1    82   367   448   367   448 0.98 G-rich domain on putative tyrosine kinase
AAA_31               PF13614.1    157 seq1046_BIOID54301   -            726     2e-21   76.4   0.0   1   1   1.6e-24   4.4e-21   75.3   0.0     2   148   533   671   532   675 0.91 AAA domain
CbiA                 PF01656.18   195 seq1046_BIOID54301   -            726   3.5e-09   36.2   0.0   1   1   3.1e-12   8.4e-09   34.9   0.0     2   109   535   655   534   712 0.66 CobQ/CobB/MinD/ParA nucleotide binding domain
Trp_Tyr_perm         PF03222.8    394 seq1047_BIOID54301   -            409   3.1e-11   42.6  35.6   1   1   5.7e-15   3.9e-11   42.2  24.7    12   360    16   379     7   408 0.78 Tryptophan/tyrosine permease family
Aa_trans             PF01490.13   410 seq1047_BIOID54301   -            409   1.8e-05   23.3  40.2   1   1   8.5e-09   5.8e-05   21.6  27.9    10   399    14   406    10   409 0.67 Transmembrane amino acid transporter protein
Metallophos_2        PF12850.2    156 seq1049_BIOID54301   -            240   5.6e-13   48.9   0.0   1   1   1.3e-16   8.6e-13   48.2   0.0     1   125     1   203     1   226 0.82 Calcineurin-like phosphoesterase superfamily domain
Metallophos          PF00149.23   201 seq1049_BIOID54301   -            240   1.1e-10   41.1   0.0   1   1   9.8e-14   6.7e-10   38.6   0.0     3   201     3   199     1   199 0.95 Calcineurin-like phosphoesterase
FHIPEP               PF00771.15   658 seq1050_BIOID54301   -            579  8.6e-195  648.7   0.2   1   1  7.3e-199    1e-194  648.5   0.1   100   657     9   571     7   572 0.96 FHIPEP family
Peptidase_M22        PF00814.20   268 seq1055_BIOID54301   -            231   9.1e-29  100.6   0.1   1   1   1.7e-32   2.4e-28   99.2   0.0    23   131    28   132    26   159 0.90 Glycoprotease family
Packaging_FI         PF14000.1    125 seq1056_BIOID54301   -            121     1e-36  125.7   1.7   1   1   8.7e-41   1.2e-36  125.5   1.2     1   125     2   116     2   116 0.99 DNA packaging protein FI
SpoU_methylase       PF00588.14   142 seq1057_BIOID54301   -            243     7e-42  142.5   0.0   1   1   1.9e-45   1.3e-41  141.6   0.0     2   142    96   236    95   236 0.96 SpoU rRNA Methylase family
SpoU_sub_bind        PF08032.7     76 seq1057_BIOID54301   -            243   3.1e-19   68.7   0.1   1   1   2.9e-22     2e-18   66.2   0.0     1    72     4    76     4    80 0.96 RNA 2'-O ribose methyltransferase substrate binding
Peptidase_M20        PF01546.23   171 seq1061_BIOID54301   -            396   9.6e-32  109.7   0.0   1   1   5.1e-35   3.5e-31  107.9   0.0     1   169    89   390    89   392 0.96 Peptidase family M20/M25/M40
M20_dimer            PF07687.9    109 seq1061_BIOID54301   -            396   5.9e-25   87.0   0.0   1   1   1.5e-28     1e-24   86.2   0.0     2   107   191   301   190   303 0.92 Peptidase dimerisation domain
PTS-HPr              PF00381.14    84 seq1063_BIOID54301   -             90   6.4e-25   86.7   0.4   1   1   5.5e-29   7.6e-25   86.5   0.3     2    84     3    86     2    86 0.96 PTS HPr component phosphorylation site
Phage_AlpA           PF05930.7     51 seq1064_BIOID54301   -             92   2.2e-18   65.6   0.1   1   1   2.1e-22   2.9e-18   65.2   0.0     1    51    34    83    34    83 0.98 Prophage CP4-57 regulatory protein (AlpA)
AAA_26               PF13500.1    199 seq1067_BIOID54301   -            225   7.2e-42  143.1   0.0   1   1   1.9e-45   8.5e-42  142.9   0.0     1   193     3   208     3   213 0.95 AAA domain
CbiA                 PF01656.18   195 seq1067_BIOID54301   -            225   3.5e-20   72.1   0.0   1   1   9.2e-24   4.2e-20   71.8   0.0     2   180     6   199     5   217 0.78 CobQ/CobB/MinD/ParA nucleotide binding domain
Phage_attach         PF05354.6    117 seq1069_BIOID54301   -            134   7.8e-16   57.5   0.0   1   1   1.4e-19   9.7e-16   57.2   0.0     4   113     3   117     1   120 0.87 Phage Head-Tail Attachment
Gifsy-2              PF13856.1     95 seq1069_BIOID54301   -            134   6.3e-14   51.7   0.0   1   1   1.1e-17   7.8e-14   51.4   0.0     2    82     4    90     3   106 0.92 ATP-binding sugar transporter from pro-phage
DUF494               PF04361.8    155 seq1072_BIOID54301   -            157   3.1e-64  215.2   4.2   1   1   2.5e-68   3.4e-64  215.0   2.9     1   155     1   157     1   157 0.98 Protein of unknown function (DUF494)
Na_Pi_cotrans        PF02690.10   142 seq1076_BIOID54301   -            543   2.6e-44  150.2  30.0   1   2   2.2e-39   1.5e-35  121.8   6.9     1   140    13   148    13   150 0.98 Na+/Pi-cotransporter
Na_Pi_cotrans        PF02690.10   142 seq1076_BIOID54301   -            543   2.6e-44  150.2  30.0   2   2   1.6e-13   1.1e-09   38.0  10.2     1   123   139   265   139   284 0.90 Na+/Pi-cotransporter
Peripla_BP_1         PF00532.16   279 seq1078_BIOID54301   -            342   3.5e-94  315.0   0.0   1   1   5.9e-98     4e-94  314.8   0.0     1   279    44   337    44   337 0.98 Periplasmic binding proteins and sugar binding domain of LacI family
Peripla_BP_4         PF13407.1    258 seq1078_BIOID54301   -            342   1.6e-19   70.1   0.0   1   1     3e-23     2e-19   69.8   0.0     5   257    51   296    49   297 0.87 Periplasmic binding protein domain
AAA_30               PF13604.1    196 seq1080_BIOID54301   -            608   3.2e-28   98.5   0.3   1   1     6e-31   8.2e-28   97.2   0.2     8   150   156   318   152   325 0.81 AAA domain
Helicase_RecD        PF05127.9    177 seq1080_BIOID54301   -            608   3.5e-23   82.0   0.0   1   1     5e-26   6.9e-23   81.0   0.0     1   176   168   354   168   355 0.91 Helicase
UvrD_C_2             PF13538.1    104 seq1080_BIOID54301   -            608     1e-16   60.8   0.0   1   1     2e-19   2.8e-16   59.4   0.0     3   103   478   579   476   580 0.78 Family description
AAA_19               PF13245.1     76 seq1080_BIOID54301   -            608   8.2e-17   60.6   2.8   1   1     6e-20   8.2e-17   60.6   1.9     2    76   158   244   155   244 0.85 Part of AAA domain
Viral_helicase1      PF01443.13   226 seq1080_BIOID54301   -            608   1.5e-10   40.9   4.3   1   1   3.9e-09   5.4e-06   26.0   0.1   174   225   530   580   517   581 0.83 Viral (Superfamily 1) RNA helicase
AAA_22               PF13401.1    131 seq1080_BIOID54301   -            608   3.7e-07   30.1   0.0   1   1   7.1e-10   9.7e-07   28.8   0.0     3   122   163   295   159   303 0.65 AAA domain
UvrD-helicase        PF00580.16   315 seq1080_BIOID54301   -            608   2.7e-07   30.0   0.3   1   1   5.1e-10     7e-07   28.7   0.2     7    89   158   240   153   247 0.85 UvrD/REP helicase N-terminal domain
DUF2075              PF09848.4    352 seq1080_BIOID54301   -            608   1.4e-06   27.4   0.0   1   1   3.6e-08   4.9e-05   22.3   0.0     2    93   165   272   164   410 0.77 Uncharacterized conserved protein (DUF2075)
OpuAC                PF04069.7    257 seq1081_BIOID54301   -            339   2.8e-26   92.3   2.2   1   1   1.2e-29   4.1e-26   91.7   1.5     2   248    43   266    42   270 0.86 Substrate binding domain of ABC-type glycine betaine transport system
NMT1_2               PF13379.1    252 seq1081_BIOID54301   -            339   6.6e-24   84.5   1.9   1   1   2.9e-27     1e-23   83.9   1.3     7   236    41   254    37   268 0.86 NMT1-like family
NMT1                 PF09084.6    216 seq1081_BIOID54301   -            339   5.9e-20   71.6   0.1   1   1   2.4e-23   8.3e-20   71.1   0.0    14   214    63   259    49   260 0.87 NMT1/THI5 like
Phosphonate-bd       PF12974.2    243 seq1081_BIOID54301   -            339   2.1e-09   37.0   0.2   1   1   8.8e-13     3e-09   36.5   0.2    23   213    64   243    46   270 0.78 ABC transporter, phosphonate, periplasmic substrate-binding protein
SirA                 PF01206.12    70 seq1085_BIOID54301   -             77   2.7e-20   71.6   0.0   1   1   2.2e-24   2.9e-20   71.5   0.0     2    70     9    77     8    77 0.98 SirA-like protein
Slp                  PF03843.8    160 seq1086_BIOID54301   -            193     1e-53  180.4   0.1   1   1   9.2e-58   1.3e-53  180.1   0.1     1   159    20   179    20   180 0.96 Outer membrane lipoprotein Slp family
YrbL-PhoP_reg        PF10707.4    199 seq1087_BIOID54301   -            210   1.2e-62  210.6   0.0   1   1   1.1e-66   1.5e-62  210.3   0.0     1   198     2   185     2   186 0.97 PhoP regulatory network protein YrbL
AIRC                 PF00731.15   150 seq1088_BIOID54301   -            169   3.6e-66  220.9   1.9   1   1     3e-70   4.1e-66  220.7   1.3     2   150     9   159     8   159 0.99 AIR carboxylase
DUF3486              PF11985.3    180 seq1091_BIOID54301   -            180   1.6e-57  194.3   9.0   1   1   1.3e-61   1.8e-57  194.1   6.2     1   180     1   177     1   177 0.99 Protein of unknown function (DUF3486)
DUF2170              PF09938.4    140 seq1094_BIOID54301   -            133   1.5e-42  144.1   1.5   1   1   1.2e-46   1.7e-42  143.9   1.0     3   139     2   132     1   133 0.96 Uncharacterized protein conserved in bacteria (DUF2170)
Shikimate_dh_N       PF08501.6     83 seq1096_BIOID54301   -            288   1.3e-26   92.2   0.0   1   1     4e-30   2.7e-26   91.3   0.0     1    83    12    94    12    94 0.99 Shikimate dehydrogenase substrate binding domain
Shikimate_DH         PF01488.15   135 seq1096_BIOID54301   -            288   5.6e-07   29.6   0.0   1   1   1.4e-10   9.3e-07   28.8   0.0     9    95   121   216   114   230 0.86 Shikimate / quinate 5-dehydrogenase
FtsX                 PF02687.16   121 seq1097_BIOID54301   -            381   3.9e-05   23.2   8.2   1   1   5.8e-09   3.9e-05   23.2   5.7     2   121   259   372   258   372 0.88 FtsX-like permease family
Hydrolase_3          PF08282.7    254 seq1099_BIOID54301   -            368   1.1e-14   54.4   0.0   1   1   1.5e-16   5.3e-13   49.0   0.0   187   251   295   358   276   361 0.91 haloacid dehalogenase-like hydrolase
HAD                  PF12710.2    191 seq1099_BIOID54301   -            368   1.8e-12   47.6   0.0   1   1   6.3e-16   2.1e-12   47.4   0.0    48   191   194   327    41   327 0.77 haloacid dehalogenase-like hydrolase
Hydrolase            PF00702.21   204 seq1099_BIOID54301   -            368   2.6e-10   41.0   1.0   1   1   9.6e-14   3.3e-10   40.7   0.4    65   204   170   330    99   330 0.77 haloacid dehalogenase-like hydrolase
DUF159               PF02586.9    208 seq1100_BIOID54301   -            253   1.2e-46  158.7   0.0   1   1     1e-50   1.4e-46  158.5   0.0     1   207    32   246    32   247 0.90 Uncharacterised ACR, COG2135
zf-C4_Topoisom       PF01396.14    39 seq1101_BIOID54301   -            180   6.9e-53  175.7  21.8   1   3   5.1e-20   6.9e-16   57.3   1.0     2    38    13    49    12    50 0.95 Topoisomerase DNA binding C4 zinc finger
zf-C4_Topoisom       PF01396.14    39 seq1101_BIOID54301   -            180   6.9e-53  175.7  21.8   2   3   2.7e-22   3.7e-18   64.6   0.5     2    38    62    98    61    99 0.93 Topoisomerase DNA binding C4 zinc finger
zf-C4_Topoisom       PF01396.14    39 seq1101_BIOID54301   -            180   6.9e-53  175.7  21.8   3   3   1.7e-19   2.4e-15   55.6   0.8     2    38   104   142   103   143 0.95 Topoisomerase DNA binding C4 zinc finger
Molybdopterin        PF00384.17   432 seq1104_BIOID54301   -           1247  1.7e-197  656.3   0.0   1   1  3.1e-201  2.1e-197  655.9   0.0     1   432   108   833   108   833 1.00 Molybdopterin oxidoreductase
Molydop_binding      PF01568.16   109 seq1104_BIOID54301   -           1247   3.3e-23   81.4   0.0   1   1   3.6e-26   2.5e-22   78.6   0.0     1   105  1087  1202  1087  1206 0.95 Molydopterin dinucleotide binding domain
PseudoU_synth_2      PF00849.17   164 seq1105_BIOID54301   -            217   8.7e-15   54.8   0.2   1   1   1.6e-17   2.2e-13   50.2   0.0     2   164    41   186    40   186 0.84 RNA pseudouridylate synthase
PhoH                 PF02562.11   205 seq1107_BIOID54301   -            359     8e-97  322.2   0.0   1   1  1.5e-100     1e-96  321.9   0.0     2   205   131   334   130   334 0.99 PhoH-like protein
AAA_30               PF13604.1    196 seq1107_BIOID54301   -            359   7.3e-08   32.1   0.0   1   1   5.1e-11   3.5e-07   29.8   0.0     4   133   136   287   134   289 0.84 AAA domain
IpaB_EvcA            PF03278.8    153 seq1110_BIOID54301   -            194   1.4e-62  209.3   5.4   1   1   1.3e-66   1.7e-62  209.0   3.7     1   152    35   180    35   181 0.99 IpaB/EvcA family
ATP-grasp            PF02222.17   172 seq1112_BIOID54301   -            355   6.3e-57  191.5   0.0   1   1   1.2e-60   7.9e-57  191.2   0.0     2   171    88   253    86   254 0.97 ATP-grasp domain
ATP-grasp_4          PF13535.1    184 seq1112_BIOID54301   -            355   4.5e-10   39.4   0.0   1   1   1.3e-13   9.2e-10   38.4   0.0     4   179    79   243    76   248 0.84 ATP-grasp domain
PspA_IM30            PF04012.7    221 seq1114_BIOID54301   -            232   4.3e-57  192.8  28.8   1   1   3.5e-61   4.8e-57  192.7  20.0     1   221     2   232     2   232 0.97 PspA/IM30 family
Guanylate_kin        PF00625.16   183 seq1119_BIOID54301   -            207   1.6e-70  236.1   0.0   1   1   1.3e-74   1.8e-70  235.9   0.0     2   183     4   186     3   186 0.98 Guanylate kinase
MacB_PCD             PF12704.2    232 seq1120_BIOID54301   -            399   2.1e-18   66.6   0.1   1   1   3.1e-22   2.1e-18   66.6   0.0     9   227    24   237    11   239 0.79 MacB-like periplasmic core domain
FtsX                 PF02687.16   121 seq1120_BIOID54301   -            399   2.3e-17   62.7  17.6   1   1   3.9e-21   2.7e-17   62.5  10.1     2   121   269   392   268   392 0.95 FtsX-like permease family
Terminase_6          PF03237.10   384 seq1121_BIOID54301   -            507   4.8e-12   45.2   0.0   1   1   4.6e-16   6.3e-12   44.8   0.0     1   380    36   478    36   481 0.87 Terminase-like family
NUDIX                PF00293.23   135 seq1122_BIOID54301   -            257   2.5e-20   72.3   0.1   1   1   1.7e-23   7.9e-20   70.7   0.0     6   125   132   240   127   249 0.90 NUDIX domain
zf-NADH-PPase        PF09297.6     32 seq1122_BIOID54301   -            257   2.9e-10   39.3   5.4   1   1     1e-13   4.8e-10   38.6   3.8     1    32    93   124    93   124 0.98 NADH pyrophosphatase zinc ribbon domain
NUDIX-like           PF09296.6     98 seq1122_BIOID54301   -            257   3.7e-06   27.0   0.1   1   1   1.6e-09   7.3e-06   26.1   0.1     2    97    11    90    10    91 0.96 NADH pyrophosphatase-like rudimentary NUDIX domain
Lactonase            PF10282.4    344 seq1124_BIOID54301   -            331   4.7e-87  292.1   0.0   1   1   1.3e-90     6e-87  291.7   0.0     2   343     5   327     4   328 0.95 Lactonase, 7-bladed beta-propeller
AMP-binding          PF00501.23   418 seq1126_BIOID54301   -            583  1.3e-118  395.8   0.0   1   1  2.3e-122  1.6e-118  395.6   0.0     1   417    72   506    72   507 0.93 AMP-binding enzyme
DUF4009              PF13193.1     41 seq1126_BIOID54301   -            583   5.4e-13   48.0   0.2   1   1   1.8e-16   1.2e-12   46.8   0.1     1    33   546   578   546   583 0.91 Domain of unknown function (DUF4009)
AIG2                 PF06094.7    102 seq1128_BIOID54301   -            113   1.1e-18   67.4   0.1   1   1   9.9e-23   1.3e-18   67.1   0.1     1   102     3    94     3    94 0.95 AIG2-like family
GerE                 PF00196.14    58 seq1130_BIOID54301   -            210   1.9e-05   23.7   0.0   1   1   2.3e-09   3.2e-05   23.0   0.0     2    47   150   195   149   197 0.96 Bacterial regulatory proteins, luxR family
Sua5_yciO_yrdC       PF01300.13   179 seq1133_BIOID54301   -            190   1.2e-42  145.0   0.0   1   1   9.6e-47   1.3e-42  144.9   0.0     2   178    16   189    15   190 0.92 Telomere recombination
ABC_tran             PF00005.22   118 seq1137_BIOID54301   -            255   2.8e-21   75.9   0.0   1   1   9.3e-25   4.2e-21   75.3   0.0     1   117    41   156    41   157 0.89 ABC transporter
PEPcase              PF00311.12   793 seq1138_BIOID54301   -            883  2.7e-292  971.3   0.0   1   1  2.4e-296  3.3e-292  971.0   0.0     2   793   129   883   128   883 0.98 Phosphoenolpyruvate carboxylase
NUDIX                PF00293.23   135 seq1140_BIOID54301   -            153   9.6e-21   73.7   0.2   1   1   8.9e-25   1.2e-20   73.3   0.1     2   119     5   115     4   123 0.92 NUDIX domain
DHquinase_I          PF01487.10   224 seq1143_BIOID54301   -            252   2.1e-71  240.0   0.9   1   1   1.7e-75   2.3e-71  239.8   0.6     2   223    20   246    19   247 0.99 Type I 3-dehydroquinase
Phage_base_V         PF04717.7     79 seq1144_BIOID54301   -            256   1.3e-08   34.5   0.7   1   1   1.7e-12   2.3e-08   33.7   0.5     1    77    70   145    70   147 0.90 Phage-related baseplate assembly protein
UvrD_C               PF13361.1    319 seq1145_BIOID54301   -            690   8.9e-93  311.1   0.0   1   1   3.7e-95   8.4e-92  307.9   0.0     1   318   288   630   288   631 0.97 UvrD-like helicase C-terminal domain
UvrD-helicase        PF00580.16   315 seq1145_BIOID54301   -            690   2.2e-74  250.5   0.4   1   1   1.4e-76   3.1e-73  246.6   0.3     1   314    20   282    20   283 0.94 UvrD/REP helicase N-terminal domain
AAA_19               PF13245.1     76 seq1145_BIOID54301   -            690   2.2e-13   49.6   0.6   1   1   2.1e-16   4.9e-13   48.5   0.4     8    75    32   104    25   105 0.82 Part of AAA domain
UvrD_C_2             PF13538.1    104 seq1145_BIOID54301   -            690   2.2e-10   40.4   0.0   1   1   5.8e-13   1.3e-09   37.9   0.0    54   103   563   626   513   627 0.80 Family description
Molybdop_Fe4S4       PF04879.11    55 seq1147_BIOID54301   -            195   2.2e-21   75.3   0.2   1   1   2.6e-24   1.8e-20   72.4   0.1     2    55    44   104    43   104 0.96 Molybdopterin oxidoreductase Fe4S4 domain
Molybdopterin        PF00384.17   432 seq1147_BIOID54301   -            195   2.4e-06   26.4   0.1   1   1   4.2e-10   2.9e-06   26.1   0.0     1    35   107   139   107   190 0.79 Molybdopterin oxidoreductase
Band_7               PF01145.20   179 seq1148_BIOID54301   -            275   5.3e-24   84.9   1.3   1   1   8.3e-28   1.1e-23   83.9   0.9     2   179    22   208    21   239 0.89 SPFH domain / Band 7 family
Amidase_3            PF01520.13   175 seq1149_BIOID54301   -            289   2.7e-52  176.9   0.0   1   1     5e-56   6.8e-52  175.6   0.0     1   174    59   273    59   274 0.99 N-acetylmuramoyl-L-alanine amidase
RNA_pol_Rpb6         PF01192.17    57 seq1150_BIOID54301   -             91     1e-17   63.4   0.1   1   1   9.7e-22   1.3e-17   63.1   0.1     1    56     7    62     7    63 0.95 RNA polymerase Rpb6
SNARE_assoc          PF09335.6    123 seq1151_BIOID54301   -            192   6.2e-18   65.0   2.1   1   1   4.6e-22   6.2e-18   65.0   1.5     3   122    23   143    21   144 0.92 SNARE associated Golgi protein
DUF2491              PF10679.4    212 seq1152_BIOID54301   -            219   6.2e-70  234.3   0.0   1   1     5e-74   6.8e-70  234.2   0.0     2   212     5   217     1   217 0.98 Protein of unknown function (DUF2491)
Antitoxin-MazE       PF04014.13    47 seq1153_BIOID54301   -             83   4.2e-09   35.8   0.0   1   1   4.7e-13   6.4e-09   35.2   0.0     1    45     6    49     6    51 0.94 Antidote-toxin recognition MazE
HicB                 PF05534.7     51 seq1154_BIOID54301   -            118   5.4e-11   41.7   0.0   1   1   6.2e-15   8.4e-11   41.1   0.0     3    51    60   110    58   110 0.96 HicB family
AAA_25               PF13481.1    194 seq1155_BIOID54301   -            476   2.1e-26   92.4   0.0   1   1   1.8e-29   3.5e-26   91.6   0.0    10   194    88   242    80   242 0.90 AAA domain
KaiC                 PF06745.8    226 seq1155_BIOID54301   -            476   1.7e-18   66.4   0.1   1   1   6.7e-19   1.3e-15   56.9   0.1     2   202    94   277    93   294 0.85 KaiC
ChlI                 PF13541.1    121 seq1155_BIOID54301   -            476   5.9e-12   45.0   0.0   1   1   6.9e-15   1.3e-11   43.8   0.0    35   121   364   449   337   449 0.92 Subunit ChlI of Mg-chelatase
Lon_C                PF05362.8    205 seq1155_BIOID54301   -            476   4.3e-08   32.5   0.1   1   1     5e-11   9.7e-08   31.4   0.0    94   200   372   471   363   473 0.88 Lon protease (S16) C-terminal proteolytic domain
RecA                 PF00154.16   323 seq1155_BIOID54301   -            476   2.4e-05   23.4   0.1   1   1   2.4e-08   4.8e-05   22.4   0.0    17   140    77   195    65   205 0.77 recA bacterial DNA recombination protein
Sigma54_activat      PF00158.21   168 seq1156_BIOID54301   -            528   1.9e-65  219.3   0.1   1   1   7.4e-69   2.5e-65  218.9   0.1     1   167   218   393   218   394 0.96 Sigma-54 interaction domain
PrpR_N               PF06506.6    175 seq1156_BIOID54301   -            528   3.8e-58  195.6   0.1   1   1   1.7e-61   5.7e-58  195.0   0.1     2   171    29   197    28   202 0.98 Propionate catabolism activator
HTH_8                PF02954.14    42 seq1156_BIOID54301   -            528   1.1e-10   40.8   0.1   1   1   2.4e-13   8.2e-10   37.9   0.0    11    40   498   527   498   528 0.98 Bacterial regulatory protein, Fis family
Mg_chelatase         PF01078.16   207 seq1156_BIOID54301   -            528     9e-06   24.8   0.4   1   1   8.2e-09   2.8e-05   23.2   0.2     9   155   226   366   215   371 0.78 Magnesium chelatase, subunit ChlI
Shikimate_dh_N       PF08501.6     83 seq1158_BIOID54301   -            281   4.1e-24   84.3   0.0   1   1   9.4e-28   6.4e-24   83.6   0.0     1    83    15    97    15    97 0.99 Shikimate dehydrogenase substrate binding domain
Shikimate_DH         PF01488.15   135 seq1158_BIOID54301   -            281   1.2e-14   54.4   0.0   1   1     3e-18     2e-14   53.6   0.0    12    86   128   200   120   222 0.90 Shikimate / quinate 5-dehydrogenase
tRNA_Me_trans        PF03054.11   356 seq1160_BIOID54301   -            383  1.7e-150  500.3   0.0   1   1  5.7e-154  1.9e-150  500.2   0.0     1   356    21   375    21   375 0.98 tRNA methyl transferase
NAD_synthase         PF02540.12   242 seq1160_BIOID54301   -            383   8.6e-10   37.7   0.0   1   1   2.5e-11   8.6e-08   31.2   0.0    16    82    18    90     5   110 0.78 NAD synthase
Asn_synthase         PF00733.16   255 seq1160_BIOID54301   -            383   1.7e-06   27.6   0.0   1   1   7.5e-10   2.6e-06   27.0   0.0    16    92    19   102     7   177 0.89 Asparagine synthase
ThiI                 PF02568.9    197 seq1160_BIOID54301   -            383   3.9e-06   26.3   0.0   1   1   1.6e-09   5.6e-06   25.8   0.0     2    73    19    90    18   144 0.73 Thiamine biosynthesis protein (ThiI)
URO-D                PF01208.12   343 seq1161_BIOID54301   -            354  1.7e-140  467.7   0.0   1   1  1.4e-144  1.9e-140  467.5   0.0     2   342     5   347     4   348 0.98 Uroporphyrinogen decarboxylase (URO-D)
UPF0054              PF02130.12   145 seq1162_BIOID54301   -            155   1.6e-43  147.3   0.0   1   1   1.3e-47   1.8e-43  147.1   0.0    13   144    22   144     9   145 0.88 Uncharacterized protein family UPF0054
PemK                 PF02452.12   110 seq1165_BIOID54301   -            116   1.2e-20   73.6   0.0   1   1   9.4e-25   1.3e-20   73.5   0.0     1   109     8   114     8   115 0.93 PemK-like protein
HD_4                 PF13328.1    153 seq1166_BIOID54301   -            702   6.5e-54  181.6   1.2   1   1   2.4e-57   6.5e-54  181.6   0.8     2   152    27   175    26   176 0.97 HD domain
RelA_SpoT            PF04607.12   116 seq1166_BIOID54301   -            702   1.1e-36  125.2   0.5   1   1   1.1e-39   3.1e-36  123.7   0.0     1   115   235   345   235   346 0.98 Region found in RelA / SpoT proteins
TGS                  PF02824.16    60 seq1166_BIOID54301   -            702   6.9e-22   76.9   0.0   1   1   6.1e-25   1.7e-21   75.7   0.0     1    60   388   447   388   447 0.99 TGS domain
ACT_4                PF13291.1     80 seq1166_BIOID54301   -            702   2.2e-18   66.2   2.5   1   1   2.1e-21   5.7e-18   64.9   1.0     2    80   622   699   621   699 0.97 ACT domain
HD                   PF01966.17   122 seq1166_BIOID54301   -            702   1.3e-13   50.8   1.9   1   1   1.7e-16   4.7e-13   49.0   0.3     1   122    45   144    45   144 0.81 HD domain
DUF2528              PF10800.3    102 seq1170_BIOID54301   -            122   1.8e-48  162.9   0.6   1   1   1.5e-52   2.1e-48  162.7   0.4     1   101    14   121    14   122 0.98 Protein of unknown function (DUF2528)
Cytochrom_NNT        PF03264.9    174 seq1172_BIOID54301   -            390   2.9e-65  218.8   7.6   1   1   4.6e-68   3.1e-64  215.4   4.3     2   174    11   184    10   184 0.98 NapC/NirT cytochrome c family, N-terminal region
BPD_transp_1         PF00528.17   185 seq1174_BIOID54301   -            275   2.3e-22   79.2  16.1   1   1   1.7e-26   2.3e-22   79.2  11.2     1   181    98   269    98   271 0.97 Binding-protein-dependent transport system inner membrane component
DUF2002              PF09400.5    111 seq1176_BIOID54301   -            114   8.2e-66  218.6   0.2   1   1   6.8e-70   9.3e-66  218.4   0.2     1   110     1   110     1   112 0.99 Protein of unknown function (DUF2002)
Trans_reg_C          PF00486.23    77 seq1177_BIOID54301   -            269   2.2e-08   33.7   0.0   1   1   2.8e-12   3.8e-08   33.0   0.0     4    76    28   102    24   103 0.92 Transcriptional regulatory protein, C terminal
Molybdopterin        PF00384.17   432 seq1178_BIOID54301   -            803   1.1e-23   83.6   0.0   1   1   3.1e-25   2.1e-21   76.0   0.0   103   379     2   377     1   381 0.84 Molybdopterin oxidoreductase
Molydop_binding      PF01568.16   109 seq1178_BIOID54301   -            803   5.6e-17   61.4   0.1   1   1     3e-20     2e-16   59.6   0.1     4   108   681   796   678   797 0.93 Molydopterin dinucleotide binding domain
ABC_tran             PF00005.22   118 seq1179_BIOID54301   -            233   3.7e-27   94.9   0.0   1   1   8.9e-31   6.1e-27   94.2   0.0     1   117    49   173    49   174 0.94 ABC transporter
AAA_21               PF13304.1    303 seq1179_BIOID54301   -            233   1.4e-11   44.8   0.1   1   1   4.4e-13     3e-09   37.1   0.1     1   299    37   206    37   210 0.76 AAA domain
DUF350               PF03994.9     54 seq1180_BIOID54301   -            159     2e-30  104.1  14.9   1   2   3.4e-22   4.7e-18   64.5   0.4     1    53    40    92    40    93 0.98 Domain of Unknown Function (DUF350)
DUF350               PF03994.9     54 seq1180_BIOID54301   -            159     2e-30  104.1  14.9   2   2   1.3e-16   1.7e-12   46.7   3.4     1    54   105   157   105   157 0.99 Domain of Unknown Function (DUF350)
YscJ_FliF            PF01514.12   207 seq1181_BIOID54301   -            552   2.5e-65  219.3   0.0   1   1   1.7e-68   1.2e-64  217.1   0.0     9   205    28   223    17   225 0.96 Secretory protein of YscJ/FliF family
YscJ_FliF_C          PF08345.6    160 seq1181_BIOID54301   -            552   4.2e-52  176.2   4.9   1   1   6.1e-56   4.2e-52  176.2   3.4     1   160   250   429   250   429 0.88 Flagellar M-ring protein C-terminal
DLH                  PF01738.13   218 seq1182_BIOID54301   -            289   6.5e-75  251.0   0.0   1   1   2.9e-78     8e-75  250.7   0.0     1   217    60   283    60   284 0.99 Dienelactone hydrolase family
Abhydrolase_5        PF12695.2    142 seq1182_BIOID54301   -            289   1.1e-14   54.2   0.1   1   1   6.1e-18   1.7e-14   53.6   0.1     2   142    77   255    76   255 0.75 Alpha/beta hydrolase family
Abhydrolase_6        PF12697.2    228 seq1182_BIOID54301   -            289   3.3e-11   43.4   2.1   1   1   1.8e-09   4.9e-06   26.5   0.0   163   221   198   260   182   266 0.74 Alpha/beta hydrolase family
BAAT_C               PF08840.6    213 seq1182_BIOID54301   -            289   1.5e-08   34.5   0.1   1   1   4.8e-09   1.3e-05   24.9   0.2   109   178   204   271   190   287 0.78 BAAT / Acyl-CoA thioester hydrolase C terminal
Peptidase_S9         PF00326.16   213 seq1182_BIOID54301   -            289   9.3e-07   28.1   0.0   1   1   1.6e-08   4.4e-05   22.6   0.0   136   210   202   284   194   287 0.78 Prolyl oligopeptidase family
GPW_gp25             PF04965.9     99 seq1183_BIOID54301   -            118   3.5e-18   64.8   0.2   1   1   3.1e-22   4.3e-18   64.5   0.1     7    88    15    96    10   107 0.88 Gene 25-like lysozyme
CoA_trans            PF01144.18   217 seq1184_BIOID54301   -            531   1.9e-57  193.7   0.1   1   1   3.4e-61   4.7e-57  192.5   0.1     2   216    16   252    15   253 0.98 Coenzyme A transferase
CorC_HlyC            PF03471.12    81 seq1186_BIOID54301   -            292   3.5e-24   84.3   0.4   1   1   1.6e-27   1.1e-23   82.7   0.0     2    79   206   281   205   283 0.94 Transporter associated domain
CBS                  PF00571.23    57 seq1186_BIOID54301   -            292   1.2e-21   75.9   3.1   1   2   4.4e-14     3e-10   39.5   0.1     1    52    69   123    69   128 0.96 CBS domain
CBS                  PF00571.23    57 seq1186_BIOID54301   -            292   1.2e-21   75.9   3.1   2   2   3.1e-13   2.1e-09   36.7   0.3     4    56   138   189   135   190 0.92 CBS domain
Lambda_CIII          PF02061.11    45 seq1187_BIOID54301   -             54   9.1e-31  105.4   0.1   1   1   7.8e-35   1.1e-30  105.2   0.1     1    45     1    43     1    43 1.00 Lambda Phage CIII
Lambda_Kil           PF06301.6     43 seq1188_BIOID54301   -             89   9.9e-28   95.1   1.1   1   1   9.5e-32   1.3e-27   94.8   0.7     1    43    43    85    43    85 0.99 Bacteriophage lambda Kil protein
Coprogen_oxidas      PF01218.13   296 seq1190_BIOID54301   -            299  6.2e-147  487.7   0.1   1   1  5.1e-151    7e-147  487.5   0.1     2   296     7   299     6   299 0.99 Coproporphyrinogen III oxidase
DUF935               PF06074.7    516 seq1194_BIOID54301   -            497  1.2e-147  492.7   0.0   1   1  9.4e-152  1.3e-147  492.5   0.0     1   515     1   492     1   493 0.96 Protein of unknown function (DUF935)
DUF1488              PF07369.6     83 seq1195_BIOID54301   -             85   3.9e-31  106.6   0.0   1   1   3.1e-35   4.3e-31  106.4   0.0     1    82     4    84     4    85 0.99 Protein of unknown function (DUF1488)
Baseplate_J          PF04865.9    243 seq1196_BIOID54301   -            304   3.1e-43  147.7   2.3   1   1   3.7e-46     5e-42  143.7   0.1     2   240    83   260    82   263 0.95 Baseplate J-like protein
DUF1190              PF06693.6    165 seq1200_BIOID54301   -            212   3.9e-36  124.4   3.2   1   1   3.5e-40   4.8e-36  124.1   2.2     1   165    63   212    63   212 0.91 Protein of unknown function (DUF1190)
PseudoU_synth_2      PF00849.17   164 seq1203_BIOID54301   -            290     1e-15   57.8   0.1   1   1   6.3e-18   4.3e-14   52.5   0.1     2   164    69   195    68   195 0.87 RNA pseudouridylate synthase
S4                   PF01479.20    48 seq1203_BIOID54301   -            290   2.8e-14   52.1   1.5   1   1   1.1e-17   7.6e-14   50.7   0.0     1    48     7    52     7    52 0.98 S4 domain
DUF4222              PF13973.1     53 seq1205_BIOID54301   -             38   5.4e-10   38.3   0.0   1   1   4.2e-14   5.8e-10   38.3   0.0     2    31     4    33     3    36 0.95 Domain of unknown function (DUF4222)
MacB_PCD             PF12704.2    232 seq1206_BIOID54301   -            414   1.2e-25   90.4   0.2   1   1   1.7e-29   1.2e-25   90.4   0.1    11   229    26   241    21   244 0.83 MacB-like periplasmic core domain
FtsX                 PF02687.16   121 seq1206_BIOID54301   -            414   1.9e-22   79.1  12.5   1   1   3.4e-26   2.3e-22   78.8   4.5     2   121   274   407   273   407 0.98 FtsX-like permease family
TauD                 PF02668.11   258 seq1208_BIOID54301   -            283   2.8e-62  210.5   1.5   1   1   2.3e-66   3.2e-62  210.4   1.0     2   258     7   272     6   272 0.91 Taurine catabolism dioxygenase TauD, TfdA family
DNA_pol_A_exo1       PF01612.15   174 seq1210_BIOID54301   -            371   1.3e-46  158.1   0.0   1   1   3.5e-50   2.4e-46  157.2   0.0     3   172     1   165     1   167 0.98 3'-5' exonuclease
HRDC                 PF00570.18    68 seq1210_BIOID54301   -            371   8.8e-15   54.0   0.0   1   1   3.7e-18   2.5e-14   52.5   0.0     1    68   209   275   209   275 0.98 HRDC domain
Endonuclease_5       PF04493.9    206 seq1211_BIOID54301   -            223   1.1e-70  237.0   0.0   1   1   9.3e-75   1.3e-70  236.8   0.0     1   205     9   208     9   209 0.99 Endonuclease V
SLT                  PF01464.15   121 seq1213_BIOID54301   -            200     8e-11   41.3   0.0   1   1   7.9e-15   1.1e-10   40.9   0.0    58   117   133   191    99   195 0.86 Transglycosylase SLT domain
RHS                  PF03527.9     41 seq1214_BIOID54301   -            477   3.1e-20   71.5   2.6   1   1   7.5e-24   5.1e-20   70.8   0.4     1    41   221   261   221   261 0.98 RHS protein
RHS_repeat           PF05593.9     38 seq1214_BIOID54301   -            477     4e-09   36.3  20.2   1   1   3.1e-11   2.1e-07   30.8   4.3     1    37    17    62    17    63 0.92 RHS Repeat
DUF1233              PF06806.7     72 seq1215_BIOID54301   -             84   2.7e-34  116.4   0.5   1   1   2.3e-38   3.2e-34  116.1   0.3     1    72     4    76     4    76 0.97 Putative excisionase (DUF1233)
DUF489               PF04356.7    193 seq1216_BIOID54301   -            215   2.5e-76  255.4   0.8   1   1   2.1e-80   2.9e-76  255.2   0.5     1   192     9   202     9   203 0.98 Protein of unknown function (DUF489)
RelB                 PF04221.7     83 seq1219_BIOID54301   -             86   1.7e-31  107.7   0.2   1   1   1.3e-35   1.8e-31  107.5   0.1     1    83     4    84     4    84 0.98 RelB antitoxin
AAA_28               PF13521.1    163 seq1222_BIOID54301   -            410   4.7e-29  101.3   0.0   1   1     2e-32   6.9e-29  100.7   0.0     2   163   234   394   233   394 0.92 AAA domain
HTH_3                PF01381.17    55 seq1222_BIOID54301   -            410   1.3e-09   37.6   0.1   1   1   1.3e-12   4.4e-09   35.9   0.0     1    52     7    59     7    61 0.95 Helix-turn-helix
HTH_19               PF12844.2     64 seq1222_BIOID54301   -            410   2.4e-08   33.7   0.0   1   1   1.9e-10   6.6e-07   29.1   0.0     3    55     6    59     5    67 0.94 Helix-turn-helix domain
Peripla_BP_4         PF13407.1    258 seq1224_BIOID54301   -            318   3.2e-44  151.1   6.8   1   1   8.7e-48     4e-44  150.8   4.7     1   243    26   274    26   287 0.91 Periplasmic binding protein domain
Peripla_BP_1         PF00532.16   279 seq1224_BIOID54301   -            318     1e-16   60.8   0.1   1   1   2.8e-20   1.3e-16   60.5   0.1    15   224    37   253    25   298 0.84 Periplasmic binding proteins and sugar binding domain of LacI family
Molybdopterin        PF00384.17   432 seq1225_BIOID54301   -            848  8.8e-106  354.0   0.0   1   1  1.6e-109  1.1e-105  353.8   0.0     1   431    99   572    99   573 0.95 Molybdopterin oxidoreductase
Molydop_binding      PF01568.16   109 seq1225_BIOID54301   -            848   1.7e-23   82.3   0.0   1   1   5.3e-27   3.6e-23   81.3   0.0     1   108   690   811   690   812 0.95 Molydopterin dinucleotide binding domain
PrpF                 PF04303.8    371 seq1226_BIOID54301   -            350    7e-162  538.2   1.9   1   1  1.1e-165  7.8e-162  538.1   1.3     1   371     1   350     1   350 0.99 PrpF protein
FMN_red              PF03358.10   152 seq1227_BIOID54301   -            191   7.3e-36  122.8   0.0   1   1   1.4e-39   9.8e-36  122.4   0.0     1   148     1   141     1   144 0.94 NADPH-dependent FMN reductase
Flavodoxin_2         PF02525.12   199 seq1227_BIOID54301   -            191   7.5e-07   28.7   0.0   1   1   2.1e-10   1.5e-06   27.7   0.0     1   103     1    91     1   129 0.85 Flavodoxin-like fold
DUF3596              PF12167.3     88 seq1228_BIOID54301   -            428   7.2e-30  102.3   0.0   1   1   1.9e-33   1.3e-29  101.5   0.0     1    88     7    93     7    93 0.98 Domain of unknown function (DUF3596)
Phage_integrase      PF00589.17   173 seq1228_BIOID54301   -            428   4.8e-21   75.0   0.2   1   1   1.6e-24   1.1e-20   73.9   0.1     3   166   203   396   201   402 0.89 Phage integrase family
DUF1471              PF07338.8     56 seq1229_BIOID54301   -            314   4.1e-62  205.5   5.4   1   3   2.8e-22   3.9e-18   64.7   0.0     2    56    34    90    33    90 0.98 Protein of unknown function (DUF1471)
DUF1471              PF07338.8     56 seq1229_BIOID54301   -            314   4.1e-62  205.5   5.4   2   3     3e-22   4.1e-18   64.6   0.1     3    56   119   174   117   174 0.98 Protein of unknown function (DUF1471)
DUF1471              PF07338.8     56 seq1229_BIOID54301   -            314   4.1e-62  205.5   5.4   3   3   3.1e-26   4.3e-22   77.3   0.1     2    56   259   314   258   314 0.99 Protein of unknown function (DUF1471)
CN_hydrolase         PF00795.17   184 seq1231_BIOID54301   -            512     5e-26   91.0   0.0   1   1     6e-30   8.2e-26   90.3   0.0     2   184   224   412   223   412 0.89 Carbon-nitrogen hydrolase
Lactate_perm         PF02652.9    522 seq1232_BIOID54301   -            560  1.9e-234  778.9  41.6   1   1  1.6e-238  2.1e-234  778.7  28.9     1   522    25   551    25   551 0.99 L-lactate permease
GSP_synth            PF03738.9     97 seq1235_BIOID54301   -            387   1.5e-25   89.1   0.0   1   1   3.7e-29     5e-25   87.4   0.0     2    97   172   263   171   263 0.93 Glutathionylspermidine synthase preATP-grasp
Tail_P2_I            PF09684.5    139 seq1239_BIOID54301   -            196     1e-34  118.9   0.3   1   1   9.2e-39   1.3e-34  118.6   0.2     1   139     9   149     9   149 0.92 Phage tail protein (Tail_P2_I)
Amidase_3            PF01520.13   175 seq1240_BIOID54301   -            447   1.4e-52  177.8   0.3   1   1   3.4e-56   2.3e-52  177.1   0.2     1   174   220   434   220   435 0.99 N-acetylmuramoyl-L-alanine amidase
AMIN                 PF11741.3     95 seq1240_BIOID54301   -            447   5.2e-25   87.1   0.1   1   1   1.4e-28   9.3e-25   86.3   0.1     1    95    69   172    69   172 0.98 AMIN domain
Histone_HNS          PF00816.16    93 seq1241_BIOID54301   -            134   2.2e-20   72.8   7.8   1   1   2.2e-24     3e-20   72.3   5.0     5    93    28   129    24   129 0.87 H-NS histone family
DUF416               PF04222.7    191 seq1242_BIOID54301   -            196   2.2e-87  291.0   0.1   1   1   1.8e-91   2.5e-87  290.8   0.0     1   189     4   192     4   194 0.99 Protein of unknown function (DUF416)
ABC_tran             PF00005.22   118 seq1243_BIOID54301   -            207   2.1e-21   76.3   0.1   1   1   6.6e-25     3e-21   75.8   0.0     1   118    41   163    41   163 0.93 ABC transporter
AAA_21               PF13304.1    303 seq1243_BIOID54301   -            207   4.2e-15   56.3   1.9   1   1   7.7e-17   3.5e-13   50.0   1.3     1   302    29   197    29   198 0.73 AAA domain
Lyase_1              PF00206.15   312 seq1245_BIOID54301   -            456   4.9e-85  285.3   0.0   1   1   9.3e-89   6.4e-85  284.9   0.0     1   305    14   312    14   320 0.97 Lyase
ASL_C                PF08328.6    115 seq1245_BIOID54301   -            456     6e-55  183.9   0.0   1   1     2e-58   1.4e-54  182.7   0.0     1   115   331   445   331   445 1.00 Adenylosuccinate lyase C-terminal
YkuD                 PF03734.9    146 seq1247_BIOID54301   -            246   2.4e-07   30.9   0.2   1   1   4.6e-11   6.2e-07   29.6   0.0     3   139    45   159    43   173 0.72 L,D-transpeptidase catalytic domain
NMT1                 PF09084.6    216 seq1249_BIOID54301   -            333   1.9e-14   53.7   0.0   1   1   1.6e-17   4.3e-14   52.5   0.0    29   147    78   197    71   261 0.85 NMT1/THI5 like
SBP_bac_3            PF00497.15   225 seq1249_BIOID54301   -            333   9.2e-13   47.8   0.0   1   1   2.7e-12   7.4e-09   35.0   0.0    87   212   125   250   118   259 0.83 Bacterial extracellular solute-binding proteins, family 3
NMT1_2               PF13379.1    252 seq1249_BIOID54301   -            333   4.7e-12   45.7   0.0   1   1   2.2e-15   6.1e-12   45.3   0.0     4   248    39   266    36   270 0.83 NMT1-like family
Phosphonate-bd       PF12974.2    243 seq1249_BIOID54301   -            333   1.2e-09   37.8   0.0   1   1   7.1e-13   1.9e-09   37.1   0.0    41   171    82   204    62   278 0.82 ABC transporter, phosphonate, periplasmic substrate-binding protein
OpuAC                PF04069.7    257 seq1249_BIOID54301   -            333   3.4e-08   33.0   0.0   1   1   1.8e-11   4.9e-08   32.5   0.0     3   235    43   260    41   282 0.77 Substrate binding domain of ABC-type glycine betaine transport system
LysE                 PF01810.13   191 seq1251_BIOID54301   -            223   2.9e-53  179.9  11.2   1   1   2.5e-57   3.5e-53  179.6   7.8     2   191    29   219    28   219 0.99 LysE type translocator
Ail_Lom              PF06316.6    199 seq1252_BIOID54301   -            182   5.1e-23   81.5   5.5   1   1   8.2e-27   5.6e-23   81.3   3.8    27   199    13   182     1   182 0.80 Enterobacterial Ail/Lom protein
OMP_b-brl            PF13505.1    176 seq1252_BIOID54301   -            182   2.6e-21   76.1  11.2   1   1   4.2e-25   2.9e-21   76.0   7.8    22   176    15   182     1   182 0.89 Outer membrane protein beta-barrel domain
IclR                 PF01614.13   129 seq1255_BIOID54301   -            282     4e-44  149.3   0.0   1   1   8.8e-48     6e-44  148.7   0.0     2   128   143   268   142   269 0.97 Bacterial transcriptional regulator
HTH_IclR             PF09339.5     52 seq1255_BIOID54301   -            282   1.8e-14   52.9   0.0   1   1   5.2e-18   3.5e-14   51.9   0.0     1    50    25    74    25    76 0.96 IclR helix-turn-helix domain
FliG_C               PF01706.11   110 seq1256_BIOID54301   -            331   1.8e-39  134.0  15.8   1   1   3.2e-42   2.2e-38  130.5   2.3     2   109   216   323   215   324 0.98 FliG C-terminal domain
Acyl-CoA_dh_1        PF00441.19   150 seq1257_BIOID54301   -            384     4e-46  156.6   4.6   1   1   1.8e-49   6.2e-46  156.0   3.2     1   150   229   378   229   378 0.98 Acyl-CoA dehydrogenase, C-terminal domain
Acyl-CoA_dh_2        PF08028.6    134 seq1257_BIOID54301   -            384   1.4e-18   67.3   2.4   1   1   6.2e-22   2.1e-18   66.7   1.7     3   125   246   358   244   361 0.96 Acyl-CoA dehydrogenase, C-terminal domain
Acyl-CoA_dh_N        PF02771.11   113 seq1257_BIOID54301   -            384   3.6e-17   62.8   0.0   1   1   2.3e-20   7.7e-17   61.7   0.0     1   105     7   109     7   115 0.92 Acyl-CoA dehydrogenase, N-terminal domain
Acyl-CoA_dh_M        PF02770.14    52 seq1257_BIOID54301   -            384   5.7e-15   54.4   0.0   1   1   3.5e-18   1.2e-14   53.4   0.0     1    50   122   171   122   173 0.98 Acyl-CoA dehydrogenase, middle domain
Phage_Mu_F           PF04233.9    112 seq1258_BIOID54301   -            273   2.5e-29  101.9   0.0   1   1   3.7e-33   5.1e-29  100.9   0.0     2   112    59   190    58   190 0.96 Phage Mu protein F like protein
SpoU_methylase       PF00588.14   142 seq1259_BIOID54301   -            229   4.7e-37  126.9   0.1   1   1   9.5e-41   6.5e-37  126.4   0.1     2   142    20   159    19   159 0.96 SpoU rRNA Methylase family
SpoU_methylas_C      PF12105.3     57 seq1259_BIOID54301   -            229   1.1e-25   88.8   1.7   1   1   2.2e-29   1.5e-25   88.3   0.4     1    57   163   221   163   221 0.99 SpoU, rRNA methylase, C-terminal
ROK                  PF00480.15   179 seq1260_BIOID54301   -            323   1.5e-45  155.0   0.0   1   1   3.1e-49   2.1e-45  154.6   0.0     1   179    24   214    24   214 0.95 ROK family
Glucokinase          PF02685.11   316 seq1260_BIOID54301   -            323   4.4e-10   38.7   0.0   1   1     5e-13   3.4e-09   35.8   0.0     4   265    26   276    24   288 0.80 Glucokinase
DUF3751              PF12571.3    159 seq1262_BIOID54301   -            461   3.3e-09   36.6   0.0   1   1   7.2e-13   9.8e-09   35.1   0.0     6   146     4   143     1   151 0.92 Phage tail-collar fibre protein
Sulfatase            PF00884.18   379 seq1263_BIOID54301   -            577   8.6e-48  163.1   6.4   1   1   1.9e-51   1.3e-47  162.5   4.4     2   308   238   535   237   565 0.93 Sulfatase
DUF1705              PF08019.7    156 seq1263_BIOID54301   -            577     5e-05   22.7   7.5   1   1   7.3e-09     5e-05   22.7   5.2    11   149    59   206    50   211 0.60 Domain of unknown function (DUF1705)
PTS_EIIC             PF02378.13   321 seq1264_BIOID54301   -            485     5e-42  143.7  31.2   1   1   7.2e-46     5e-42  143.7  21.6     3   321   113   396   111   396 0.92 Phosphotransferase system, EIIC
PTS_EIIB             PF00367.15    35 seq1264_BIOID54301   -            485   1.5e-16   59.2   0.2   1   1   3.6e-20   2.4e-16   58.5   0.1     1    35     9    43     9    43 0.98 phosphotransferase system, EIIB
ABC_tran             PF00005.22   118 seq1266_BIOID54301   -            500   1.2e-37  128.8   0.0   1   2   2.1e-25   5.8e-22   78.1   0.0     1   118    49   174    49   174 0.95 ABC transporter
ABC_tran             PF00005.22   118 seq1266_BIOID54301   -            500   1.2e-37  128.8   0.0   2   2     3e-16   8.3e-13   48.6   0.0     5   117   304   430   300   431 0.88 ABC transporter
Bac_DNA_binding      PF00216.16    90 seq1270_BIOID54301   -             90   3.2e-33  113.4   1.4   1   1   2.6e-37   3.6e-33  113.3   1.0     1    90     1    90     1    90 0.99 Bacterial DNA-binding protein
AA_permease_2        PF13520.1    426 seq1272_BIOID54301   -            460   1.4e-79  267.5  39.9   1   1   1.2e-83   1.6e-79  267.2  27.7     1   420     5   441     5   449 0.91 Amino acid permease
Fer4_11              PF13247.1     99 seq1273_BIOID54301   -            512   1.5e-40  136.9   6.0   1   1   4.5e-44   1.5e-40  136.9   4.2     2    98   176   272   175   273 0.98 4Fe-4S dicluster domain
Fer4_7               PF12838.2     52 seq1273_BIOID54301   -            512   4.4e-09   36.4  16.7   1   1   5.7e-10   1.9e-06   28.0   4.0     2    50   184   229   183   231 0.90 4Fe-4S dicluster domain
Fer4_10              PF13237.1     52 seq1273_BIOID54301   -            512   7.4e-09   35.1  18.0   1   1   1.9e-09   6.5e-06   25.7   3.7     4    52   179   228   176   228 0.93 4Fe-4S dicluster domain
Na_sulph_symp        PF00939.14   471 seq1274_BIOID54301   -            444    1e-166  555.4  43.1   1   1  8.3e-171  1.1e-166  555.2  29.9    33   471     2   441     1   441 0.99 Sodium:sulfate symporter transmembrane region
Band_7               PF01145.20   179 seq1275_BIOID54301   -            375   4.2e-25   88.5   0.4   1   1   4.1e-27   5.6e-23   81.6   0.2     2   178   147   318   146   320 0.94 SPFH domain / Band 7 family
DUF72                PF01904.13   230 seq1276_BIOID54301   -            271   3.8e-48  164.1   0.3   1   1   3.6e-52   4.9e-48  163.7   0.2    17   229    26   250    22   251 0.90 Protein of unknown function DUF72
Fer4_11              PF13247.1     99 seq1278_BIOID54301   -            294   1.2e-29  101.9  13.1   1   1   1.8e-32   2.2e-29  101.1   5.5     2    98    92   188    91   189 0.94 4Fe-4S dicluster domain
Form-deh_trans       PF09163.6     44 seq1278_BIOID54301   -            294   7.8e-20   69.9   0.0   1   1   1.1e-22   1.4e-19   69.1   0.0     1    44   246   289   246   290 0.96 Formate dehydrogenase N, transmembrane
Fer4_7               PF12838.2     52 seq1278_BIOID54301   -            294   4.9e-15   55.5  25.2   1   1   8.3e-11     1e-07   32.0   5.6     1    50    38   114    38   117 0.90 4Fe-4S dicluster domain
Fer4_9               PF13187.1     55 seq1278_BIOID54301   -            294   3.3e-13   49.5  27.2   1   1   4.6e-11   5.7e-08   32.7   7.7     1    55   132   184   132   184 0.97 4Fe-4S dicluster domain
Fer4_10              PF13237.1     52 seq1278_BIOID54301   -            294   2.6e-12   46.2  27.8   1   1   3.4e-11   4.2e-08   32.7   7.1     2    52    93   144    92   144 0.86 4Fe-4S dicluster domain
Fer4_2               PF12797.2     22 seq1278_BIOID54301   -            294   3.3e-10   39.1  34.5   1   1   6.4e-09     8e-06   25.3   2.4     4    20    33    49    31    51 0.91 4Fe-4S binding domain
Fer4_3               PF12798.2     15 seq1278_BIOID54301   -            294   9.7e-08   31.9  41.1   1   3   0.00035      0.43   11.1   3.8     1    15   100   117   100   117 0.89 4Fe-4S binding domain
Fer4_3               PF12798.2     15 seq1278_BIOID54301   -            294   9.7e-08   31.9  41.1   2   3   6.7e-05     0.083   13.3   2.9     1    14   133   146   133   147 0.94 4Fe-4S binding domain
Fer4_3               PF12798.2     15 seq1278_BIOID54301   -            294   9.7e-08   31.9  41.1   3   3   3.4e-06    0.0042   17.4   2.5     1    15   160   183   160   183 0.98 4Fe-4S binding domain
Fer4_4               PF12800.2     17 seq1278_BIOID54301   -            294   3.1e-07   30.0  31.6   1   2   4.7e-05     0.059   13.6   1.8     3    15    38    50    36    56 0.91 4Fe-4S binding domain
Fer4_4               PF12800.2     17 seq1278_BIOID54301   -            294   3.1e-07   30.0  31.6   2   2     1e-07   0.00013   21.9   1.8     1    17   130   146   130   146 0.92 4Fe-4S binding domain
Fer4                 PF00037.22    24 seq1278_BIOID54301   -            294   3.1e-07   29.6  37.3   1   1   4.1e-08   5.1e-05   22.5   2.0     5    22   130   147   126   149 0.87 4Fe-4S binding domain
Acyl-CoA_dh_1        PF00441.19   150 seq1280_BIOID54301   -            546   1.2e-32  112.9   0.8   1   1   2.2e-35     1e-31  109.9   0.3     1   148   290   443   290   445 0.97 Acyl-CoA dehydrogenase, C-terminal domain
Acyl-CoA_dh_M        PF02770.14    52 seq1280_BIOID54301   -            546   4.8e-14   51.4   0.0   1   1     2e-17   8.9e-14   50.6   0.0     1    51   186   236   186   238 0.96 Acyl-CoA dehydrogenase, middle domain
Acyl-CoA_dh_2        PF08028.6    134 seq1280_BIOID54301   -            546   2.1e-08   34.3   0.2   1   1   1.3e-11   5.8e-08   32.9   0.0    10   123   314   423   308   432 0.86 Acyl-CoA dehydrogenase, C-terminal domain
ETF                  PF01012.16   164 seq1281_BIOID54301   -            277   6.1e-33  113.7   3.0   1   1   6.5e-37   8.8e-33  113.2   2.1     9   164    51   208    45   208 0.91 Electron transfer flavoprotein domain
DEAD                 PF00270.24   173 seq1282_BIOID54301   -            704   8.1e-24   83.8   0.2   1   1   3.8e-25   8.7e-22   77.2   0.0     4   169   284   445   281   449 0.80 DEAD/DEAH box helicase
Helicase_C           PF00271.26    78 seq1282_BIOID54301   -            704   5.2e-17   61.3   0.0   1   1   2.2e-18   5.1e-15   54.9   0.0     3    77   524   599   522   600 0.95 Helicase conserved C-terminal domain
ResIII               PF04851.10   184 seq1282_BIOID54301   -            704   8.1e-09   35.4   0.0   1   1   8.7e-12     2e-08   34.1   0.0    29   182   304   441   278   443 0.75 Type III restriction enzyme, res subunit
tRNA_anti            PF01336.20    76 seq1282_BIOID54301   -            704   3.4e-07   29.8   0.0   1   1   3.2e-10   7.2e-07   28.8   0.0     2    74    74   145    73   147 0.96 OB-fold nucleic acid binding domain
SecA_DEAD            PF07517.9    266 seq1282_BIOID54301   -            704   3.9e-07   29.5   0.0   1   1   3.8e-10   8.6e-07   28.3   0.0    94   163   304   373   236   409 0.77 SecA DEAD-like domain
SNF2_N               PF00176.18   296 seq1282_BIOID54301   -            704   5.4e-05   22.0   0.0   1   1   4.2e-08   9.5e-05   21.2   0.0    27   172   308   446   284   451 0.80 SNF2 family N-terminal domain
DUF1481              PF07356.7    195 seq1285_BIOID54301   -            211   5.4e-71  237.9   0.6   1   1   4.5e-75   6.2e-71  237.7   0.4     1   195    22   207    22   207 0.99 Protein of unknown function (DUF1481)
Bac_luciferase       PF00296.15   307 seq1286_BIOID54301   -            381   2.5e-80  269.7   4.3   1   1   2.3e-84   3.1e-80  269.4   3.0     3   306     5   325     3   326 0.98 Luciferase-like monooxygenase
Fer4_11              PF13247.1     99 seq1287_BIOID54301   -            157   2.2e-17   62.6  23.6   1   1   5.1e-20     7e-17   61.0  12.2     7    98    55   143    50   144 0.88 4Fe-4S dicluster domain
Fer4                 PF00037.22    24 seq1287_BIOID54301   -            157     8e-14   50.4  40.4   1   1   2.5e-10   3.4e-07   29.4   0.9     3    23    84   104    82   105 0.89 4Fe-4S binding domain
Fer4_9               PF13187.1     55 seq1287_BIOID54301   -            157   5.1e-13   48.9  30.0   1   1   6.7e-11   9.2e-08   32.1   6.3     1    54    88   138    88   139 0.88 4Fe-4S dicluster domain
Fer4_7               PF12838.2     52 seq1287_BIOID54301   -            157   2.2e-11   43.8  36.5   1   1   2.7e-10   3.7e-07   30.3   8.0     1    52    88   138    88   138 0.85 4Fe-4S dicluster domain
Fer4_10              PF13237.1     52 seq1287_BIOID54301   -            157   4.9e-10   38.9  32.3   1   1     3e-10   4.1e-07   29.5   7.2     2    52    82   135    81   135 0.83 4Fe-4S dicluster domain
Fer4_2               PF12797.2     22 seq1287_BIOID54301   -            157   1.3e-09   37.3  40.9   1   1   2.2e-09     3e-06   26.7   1.0     2    21    81   100    80   101 0.93 4Fe-4S binding domain
Fer4_3               PF12798.2     15 seq1287_BIOID54301   -            157   1.8e-08   34.1  48.2   1   2   2.2e-06     0.003   17.8   2.9     1    15    89   103    89   103 0.98 4Fe-4S binding domain
Fer4_3               PF12798.2     15 seq1287_BIOID54301   -            157   1.8e-08   34.1  48.2   2   2   2.2e-07    0.0003   21.0   2.7     1    15   118   138   118   138 0.98 4Fe-4S binding domain
Fer4_4               PF12800.2     17 seq1287_BIOID54301   -            157   1.8e-05   24.5  42.5   1   2   0.00011      0.15   12.3   3.1     2    14    10    22     9    25 0.91 4Fe-4S binding domain
Fer4_4               PF12800.2     17 seq1287_BIOID54301   -            157   1.8e-05   24.5  42.5   2   2   1.7e-07   0.00023   21.1   1.9     1    17    86   102    86   102 0.92 4Fe-4S binding domain
Phage_tail_S         PF05069.8    148 seq1289_BIOID54301   -            152   4.4e-26   91.3   0.0   1   1   3.6e-30   4.9e-26   91.1   0.0     2   136    12   129    11   147 0.84 Phage virion morphogenesis family
HTH_6                PF01418.12    77 seq1290_BIOID54301   -            289   2.3e-33  113.6   0.2   1   1   2.4e-36   1.1e-32  111.4   0.0     1    76     1    76     1    77 0.99 Helix-turn-helix domain, rpiR family
SIS                  PF01380.17   131 seq1290_BIOID54301   -            289     3e-27   94.7   0.1   1   1   1.1e-30     5e-27   93.9   0.1     2   130   125   252   124   253 0.98 SIS domain
SIS_2                PF13580.1    138 seq1290_BIOID54301   -            289     1e-12   47.8   0.9   1   1   1.2e-11   5.3e-08   32.5   0.0    99   138   171   210   157   210 0.89 SIS domain
FliH                 PF02108.11   128 seq1292_BIOID54301   -            228   4.9e-40  136.2   0.3   1   1   1.1e-43   4.9e-40  136.2   0.2     5   128    96   219    89   219 0.98 Flagellar assembly protein FliH
HrpE                 PF06188.7    191 seq1292_BIOID54301   -            228   3.1e-08   33.4   6.4   1   1   1.3e-11   6.1e-08   32.5   4.5    24   182    47   211    25   222 0.75 HrpE/YscL/FliH and V-type ATPase subunit E
FCD                  PF07729.7    125 seq1295_BIOID54301   -            258   3.1e-23   82.3   2.7   1   1   4.6e-27   3.1e-23   82.3   1.9     1   124   100   223   100   224 0.90 FCD domain
GntR                 PF00392.16    64 seq1295_BIOID54301   -            258   2.1e-22   78.2   0.4   1   1   6.1e-26   4.2e-22   77.2   0.3     1    64     8    71     8    71 0.98 Bacterial regulatory proteins, gntR family
SIR2                 PF02146.12   181 seq1297_BIOID54301   -            273   9.6e-49  165.4   0.0   1   1   9.1e-53   1.2e-48  165.0   0.0     1   181    48   221    48   221 0.90 Sir2 family
Pmp3                 PF01679.12    51 seq1298_BIOID54301   -             52   6.9e-21   73.6   7.8   1   1   5.2e-25   7.1e-21   73.5   5.4     3    49     3    49     1    51 0.95 Proteolipid membrane potential modulator
Response_reg         PF00072.19   112 seq1301_BIOID54301   -            223   8.8e-25   86.7   0.2   1   1     2e-28   1.4e-24   86.1   0.1     1   111     3   112     3   113 0.98 Response regulator receiver domain
Trans_reg_C          PF00486.23    77 seq1301_BIOID54301   -            223   2.7e-19   68.7   0.1   1   1   8.4e-23   5.7e-19   67.6   0.1     2    77   146   220   144   220 0.93 Transcriptional regulatory protein, C terminal
DDE_Tnp_1_assoc      PF13808.1     90 seq1302_BIOID54301   -             79   4.8e-27   93.3   0.0   1   1   3.9e-31   5.3e-27   93.2   0.0     1    73     6    78     6    79 0.98 DDE_Tnp_1-associated
HMGL-like            PF00682.14   237 seq1304_BIOID54301   -            523     3e-91  305.1   3.0   1   1   7.2e-95   4.9e-91  304.4   2.1     1   236    13   251    13   252 0.99 HMGL-like
LeuA_dimer           PF08502.5    133 seq1304_BIOID54301   -            523   4.7e-39  133.1   0.3   1   1   1.5e-42     1e-38  132.0   0.2     1   133   369   500   369   500 0.98 LeuA allosteric (dimerisation) domain
LysM                 PF01476.15    44 seq1308_BIOID54301   -            149   5.1e-13   48.5   0.0   1   1   1.4e-16   9.9e-13   47.6   0.0     1    44    99   147    99   147 0.98 LysM domain
BON                  PF04972.12    64 seq1308_BIOID54301   -            149   1.4e-09   37.4   2.7   1   1     3e-13     2e-09   36.9   1.9     2    62    29    89    28    91 0.92 BON domain
Autotransporter      PF03797.14   265 seq1309_BIOID54301   -            992   1.3e-42  145.8  29.8   1   1   9.4e-47   1.3e-42  145.8  20.6     3   259   730   972   728   983 0.95 Autotransporter beta-domain
MAPEG                PF01124.13   129 seq1310_BIOID54301   -            131   2.1e-26   91.9   9.4   1   1   1.7e-30   2.4e-26   91.7   6.5     1   129     3   120     3   120 0.98 MAPEG family
Cytochrom_B_N        PF00033.14   188 seq1311_BIOID54301   -            217   1.6e-20   73.1  19.2   1   1   2.8e-24   1.9e-20   72.8  13.3     4   188    10   186     7   186 0.92 Cytochrome b(N-terminal)/b6/petB
Ni_hydr_CYTB         PF01292.15   182 seq1311_BIOID54301   -            217   1.6e-18   66.5  17.8   1   1     3e-22     2e-18   66.2  12.3     5   182    13   186     9   186 0.89 Prokaryotic cytochrome b561
Caudo_TAP            PF02413.12   130 seq1312_BIOID54301   -            181     5e-25   88.0   0.8   1   1     5e-29   6.8e-25   87.6   0.5     2   130    41   179    40   179 0.97 Caudovirales tail fibre assembly protein
ETF_alpha            PF00766.14    86 seq1314_BIOID54301   -            313   6.6e-32  108.8   0.1   1   1   2.2e-35   1.5e-31  107.7   0.1     2    86   190   275   189   275 0.97 Electron transfer flavoprotein FAD-binding domain
ETF                  PF01012.16   164 seq1314_BIOID54301   -            313   3.6e-19   68.9   0.5   1   1   9.4e-23   6.4e-19   68.1   0.1    19   163    19   153     6   154 0.91 Electron transfer flavoprotein domain
LysR_substrate       PF03466.15   209 seq1315_BIOID54301   -            317   2.2e-43  147.6   1.4   1   1   4.6e-47   3.1e-43  147.1   1.0     3   207    86   288    84   290 0.97 LysR substrate binding domain
HTH_1                PF00126.22    60 seq1315_BIOID54301   -            317   3.7e-17   61.6   1.4   1   1   1.4e-20   9.5e-17   60.3   1.0     2    60     5    63     4    63 0.97 Bacterial regulatory helix-turn-helix protein, lysR family
ATP-synt_ab          PF00006.20   215 seq1316_BIOID54301   -            457   3.9e-69  232.3   0.0   1   1     4e-73   5.5e-69  231.8   0.0     1   215   161   373   161   373 1.00 ATP synthase alpha/beta family, nucleotide-binding domain
Nuc-transf           PF10127.4    247 seq1318_BIOID54301   -            263   1.7e-98  328.7   0.0   1   1  1.4e-102   1.9e-98  328.6   0.0     1   246    10   256    10   257 0.99 Predicted nucleotidyltransferase
DDE_Tnp_1_assoc      PF13808.1     90 seq1319_BIOID54301   -            228   3.4e-22   77.8   0.0   1   1   8.7e-26   5.9e-22   77.0   0.0    24    90     4    70     1    70 0.98 DDE_Tnp_1-associated
DDE_Tnp_1            PF01609.16   211 seq1319_BIOID54301   -            228   6.7e-19   68.1   0.2   1   1   1.2e-22   8.1e-19   67.9   0.1     3   152    77   210    75   224 0.87 Transposase DDE domain
PK                   PF00224.16   348 seq1322_BIOID54301   -            527  8.8e-144  478.2   4.6   1   1  1.8e-147  1.2e-143  477.8   3.2     2   345    53   394    52   397 0.98 Pyruvate kinase, barrel domain
PK_C                 PF02887.11   117 seq1322_BIOID54301   -            527   1.7e-31  108.0   1.5   1   1   7.7e-35   5.3e-31  106.4   1.1     2   116   410   524   409   525 0.98 Pyruvate kinase, alpha/beta domain
Glyco_hydro_1        PF00232.13   455 seq1323_BIOID54301   -            476  8.2e-133  442.7   0.3   1   1  7.4e-137    1e-132  442.4   0.2     4   454     5   472     2   473 0.92 Glycosyl hydrolase family 1
Nitrate_red_del      PF02613.10   136 seq1324_BIOID54301   -            199   1.9e-21   76.1   2.2   1   1   2.5e-25   3.5e-21   75.3   1.5     3   136    41   172    14   172 0.87 Nitrate reductase delta subunit
FMN_dh               PF01070.13   357 seq1328_BIOID54301   -            396    2e-124  414.9   0.0   1   1  5.9e-128  2.7e-124  414.5   0.0     1   355    13   375    13   377 0.96 FMN-dependent dehydrogenase
NMO                  PF03060.10   330 seq1328_BIOID54301   -            396   2.9e-05   23.2   2.7   1   1   9.3e-09   4.2e-05   22.7   1.9   138   225   248   335   244   370 0.87 Nitronate monooxygenase
BPD_transp_2         PF02653.11   267 seq1329_BIOID54301   -            340   4.1e-48  163.5  43.8   1   1     4e-52   5.5e-48  163.1  30.4     4   267    57   320    54   320 0.91 Branched-chain amino acid transport system / permease component
Methyltransf_18      PF12847.2    112 seq1330_BIOID54301   -            247   7.1e-15   55.4   0.0   1   1   7.3e-18   1.1e-14   54.8   0.0     2   110    57   163    56   165 0.92 Methyltransferase domain
Methyltransf_11      PF08241.7     95 seq1330_BIOID54301   -            247   6.9e-12   45.5   0.0   1   1   9.1e-15   1.4e-11   44.6   0.0     2    95    62   162    61   162 0.95 Methyltransferase domain
Methyltransf_31      PF13847.1    152 seq1330_BIOID54301   -            247   1.5e-10   40.7   0.0   1   1   1.3e-13     2e-10   40.3   0.0     3   110    56   164    54   215 0.86 Methyltransferase domain
Methyltransf_25      PF13649.1    101 seq1330_BIOID54301   -            247   1.2e-09   38.3   0.0   1   1   1.6e-12   2.4e-09   37.3   0.0     1   101    60   158    60   158 0.89 Methyltransferase domain
Methyltransf_12      PF08242.7     99 seq1330_BIOID54301   -            247   3.7e-09   36.8   0.0   1   1     4e-12     6e-09   36.1   0.0     2    99    62   160    61   160 0.91 Methyltransferase domain
Methyltransf_23      PF13489.1    162 seq1330_BIOID54301   -            247   3.3e-07   30.0   0.0   1   1   3.4e-10   5.2e-07   29.3   0.0    14   131    51   181    36   228 0.68 Methyltransferase domain
MTS                  PF05175.9    170 seq1330_BIOID54301   -            247   1.7e-05   24.1   0.0   1   1   1.6e-08   2.4e-05   23.6   0.0    23   166    49   190    44   194 0.78 Methyltransferase small domain
Ubie_methyltran      PF01209.13   233 seq1330_BIOID54301   -            247   1.9e-05   23.7   0.0   1   1   2.3e-08   3.5e-05   22.9   0.0    45   154    54   165    48   240 0.80 ubiE/COQ5 methyltransferase family
adh_short            PF00106.20   167 seq1331_BIOID54301   -            240   4.5e-16   59.1   0.2   1   1   1.3e-19     6e-16   58.6   0.1     3   166     9   170     8   171 0.87 short chain dehydrogenase
adh_short_C2         PF13561.1    243 seq1331_BIOID54301   -            240   8.1e-08   32.2   0.0   1   1   2.2e-11     1e-07   31.9   0.0     8   192    18   193    13   238 0.73 Enoyl-(Acyl carrier protein) reductase
KR                   PF08659.5    181 seq1331_BIOID54301   -            240   2.9e-07   30.2   0.5   1   1   1.1e-10   5.1e-07   29.4   0.3     4   172    10   175     8   184 0.85 KR domain
PhoQ_Sensor          PF08918.5    180 seq1332_BIOID54301   -            486   1.2e-89  298.4   0.3   1   1   2.6e-93   1.2e-89  298.4   0.2     1   180    10   190    10   190 0.99 PhoQ Sensor
HATPase_c            PF02518.21   111 seq1332_BIOID54301   -            486   8.2e-17   60.8   0.1   1   1   3.1e-20   1.4e-16   60.0   0.0     3   106   376   474   374   478 0.92 Histidine kinase-, DNA gyrase B-, and HSP90-like ATPase
HAMP                 PF00672.20    70 seq1332_BIOID54301   -            486   7.4e-07   29.1   0.3   1   1   1.6e-10   7.4e-07   29.1   0.2     2    68   196   261   195   263 0.85 HAMP domain
BPD_transp_1         PF00528.17   185 seq1333_BIOID54301   -            263   6.9e-28   97.2  12.8   1   1   5.1e-32   6.9e-28   97.2   8.9     1   181    80   247    76   251 0.97 Binding-protein-dependent transport system inner membrane component
NAD_synthase         PF02540.12   242 seq1334_BIOID54301   -            275   8.4e-79  263.7   0.0   1   1   7.1e-83   9.8e-79  263.5   0.0     2   242    23   265    22   265 0.98 NAD synthase
Nitrate_red_del      PF02613.10   136 seq1335_BIOID54301   -            236   7.8e-28   96.8   7.4   1   1   9.6e-32   1.3e-27   96.1   5.1     5   133     7   161     3   165 0.88 Nitrate reductase delta subunit
Aconitase            PF00330.15   465 seq1336_BIOID54301   -            753   1.7e-47  161.8   0.1   1   1   3.6e-51   2.4e-47  161.3   0.0    91   450   113   456    38   471 0.87 Aconitase family (aconitate hydratase)
Aconitase_C          PF00694.14   131 seq1336_BIOID54301   -            753   6.8e-06   26.1   0.0   1   1     2e-09   1.4e-05   25.1   0.0    84   129   637   683   624   685 0.89 Aconitase C-terminal domain
HATPase_c            PF02518.21   111 seq1337_BIOID54301   -            458   1.5e-28   98.5   0.8   1   1   6.1e-32   4.2e-28   97.1   0.1     2   110   346   449   345   450 0.98 Histidine kinase-, DNA gyrase B-, and HSP90-like ATPase
HisKA                PF00512.20    68 seq1337_BIOID54301   -            458   1.5e-14   53.5   0.4   1   1     8e-18   5.5e-14   51.7   0.0     2    65   238   300   237   302 0.91 His Kinase A (phospho-acceptor) domain
HTH_18               PF12833.2     81 seq1338_BIOID54301   -            283   7.4e-21   73.9   1.7   1   1   1.7e-24   1.2e-20   73.2   0.1     1    81   191   270   191   270 0.97 Helix-turn-helix domain
HTH_AraC             PF00165.18    42 seq1338_BIOID54301   -            283   2.8e-17   61.8   0.4   1   1   6.6e-15   4.5e-11   42.0   0.0     8    42   234   269   230   269 0.95 Bacterial regulatory helix-turn-helix proteins, AraC family
Phage_sheath_1       PF04984.9    464 seq1339_BIOID54301   -            491   2.7e-41  141.4  13.2   1   1   3.1e-39   4.2e-35  120.9   0.0   188   461   214   478   204   481 0.87 Phage tail sheath protein
DUF1974              PF09317.6    284 seq1342_BIOID54301   -            840  3.4e-117  390.7   0.0   1   1  1.3e-120  4.4e-117  390.4   0.0     1   284   540   818   540   818 1.00 Domain of unknown function (DUF1974)
Acyl-CoA_dh_N        PF02771.11   113 seq1342_BIOID54301   -            840   1.6e-15   57.5   0.0   1   1   1.2e-18   4.2e-15   56.1   0.0    28   112   173   258   147   259 0.83 Acyl-CoA dehydrogenase, N-terminal domain
Acyl-CoA_dh_1        PF00441.19   150 seq1342_BIOID54301   -            840   1.2e-13   51.3   0.9   1   1   7.2e-17   2.5e-13   50.2   0.6     1   142   386   530   386   534 0.93 Acyl-CoA dehydrogenase, C-terminal domain
Acyl-CoA_dh_M        PF02770.14    52 seq1342_BIOID54301   -            840   9.8e-07   28.0   0.0   1   1   5.3e-10   1.8e-06   27.2   0.0     1    51   263   321   263   323 0.96 Acyl-CoA dehydrogenase, middle domain
ETF                  PF01012.16   164 seq1344_BIOID54301   -            254   4.8e-31  107.5   1.0   1   1   5.1e-35   6.9e-31  107.0   0.7     8   164    28   183    22   183 0.92 Electron transfer flavoprotein domain
LrgA                 PF03788.9     96 seq1345_BIOID54301   -            135   4.4e-29   99.9  10.2   1   1   4.3e-33   5.8e-29   99.5   7.1     1    94    24   117    24   119 0.98 LrgA family
DUF1722              PF08349.6    117 seq1346_BIOID54301   -            169   7.6e-38  128.8   0.1   1   1   6.8e-42   9.3e-38  128.6   0.0     1   116    41   157    41   158 0.98 Protein of unknown function (DUF1722)
SLT                  PF01464.15   121 seq1347_BIOID54301   -            654     4e-31  106.9   0.1   1   1   5.2e-35   7.1e-31  106.1   0.0     2   116   492   606   491   611 0.95 Transglycosylase SLT domain
Glu_synthase         PF01645.12   368 seq1348_BIOID54301   -           1522  1.2e-158  527.7   0.0   1   1  7.4e-162  2.5e-158  526.6   0.0     1   367   829  1192   829  1193 0.99 Conserved region in glutamate synthase
GATase_2             PF00310.16   361 seq1348_BIOID54301   -           1522  5.3e-133  443.0   0.0   1   1  2.1e-136    7e-133  442.6   0.0     1   360    48   410    48   411 0.99 Glutamine amidotransferases class-II
Glu_syn_central      PF04898.9    288 seq1348_BIOID54301   -           1522  3.6e-113  377.4   0.0   1   1    2e-116  6.7e-113  376.5   0.0     3   287   492   773   490   774 0.99 Glutamate synthase central domain
GXGXG                PF01493.14   202 seq1348_BIOID54301   -           1522   6.6e-67  224.3   4.5   1   1   3.4e-70   1.2e-66  223.5   3.1     3   201  1271  1465  1269  1466 0.98 GXGXG motif
DAO                  PF01266.19   358 seq1349_BIOID54301   -            428   2.8e-23   82.3   3.2   1   2   4.7e-10   4.6e-07   28.9   0.3     1    39     7    45     7    86 0.82 FAD dependent oxidoreductase
DAO                  PF01266.19   358 seq1349_BIOID54301   -            428   2.8e-23   82.3   3.2   2   2   1.2e-17   1.2e-14   53.8   0.1   146   356   107   328    99   330 0.74 FAD dependent oxidoreductase
FAD_binding_3        PF01494.14   356 seq1349_BIOID54301   -            428   4.5e-12   45.5   6.5   1   1   3.4e-14   3.3e-11   42.7   4.5     3   197     7   189     6   311 0.66 FAD binding domain
FAD_oxidored         PF12831.2    428 seq1349_BIOID54301   -            428   8.5e-10   38.1   1.2   1   1   8.8e-13   8.5e-10   38.1   0.8     1   143     7   157     7   172 0.77 FAD dependent oxidoreductase
Thi4                 PF01946.12   230 seq1349_BIOID54301   -            428   2.7e-09   36.3   1.5   1   1   2.3e-09   2.2e-06   26.8   0.3    18    64     6    52     2    57 0.94 Thi4 family
NAD_binding_8        PF13450.1     68 seq1349_BIOID54301   -            428   4.8e-09   35.9   1.3   1   1   4.1e-11     4e-08   33.0   0.4     1    34    10    43    10    74 0.75 NAD(P)-binding Rossmann-like domain
FAD_binding_2        PF00890.19   421 seq1349_BIOID54301   -            428   4.3e-09   35.6   7.8   1   1   4.6e-09   4.5e-06   25.6   3.0     1    35     7    41     7    54 0.91 FAD binding domain
HI0933_like          PF03486.9    409 seq1349_BIOID54301   -            428   6.1e-09   34.7   4.1   1   1   2.3e-11   2.2e-08   32.8   2.9     2   167     7   165     6   185 0.86 HI0933-like protein
Pyr_redox_2          PF07992.9    200 seq1349_BIOID54301   -            428   1.3e-07   31.6   0.2   1   1   2.6e-10   2.6e-07   30.6   0.1     1   124     7   167     7   201 0.84 Pyridine nucleotide-disulphide oxidoreductase
GIDA                 PF01134.17   392 seq1349_BIOID54301   -            428   7.5e-08   31.5   0.8   1   1   7.7e-11   7.5e-08   31.5   0.6     1   150     7   162     7   194 0.82 Glucose inhibited division protein A
Trp_halogenase       PF04820.9    454 seq1349_BIOID54301   -            428   1.1e-07   30.8   3.9   1   1   9.5e-08   9.3e-05   21.1   0.0   140   216    90   169    61   186 0.83 Tryptophan halogenase
Methyltransf_9       PF08003.6    315 seq1351_BIOID54301   -            323  7.9e-174  576.5   0.1   1   1  3.9e-177  8.9e-174  576.4   0.0     1   315     7   322     7   322 1.00 Protein of unknown function (DUF1698)
Methyltransf_23      PF13489.1    162 seq1351_BIOID54301   -            323   4.2e-11   42.6   0.0   1   1   3.3e-14   7.6e-11   41.8   0.0    12   159   114   269   103   272 0.71 Methyltransferase domain
Methyltransf_18      PF12847.2    112 seq1351_BIOID54301   -            323   7.8e-08   32.7   0.0   1   1   7.1e-11   1.6e-07   31.7   0.0     2   111   123   226   122   227 0.86 Methyltransferase domain
Methyltransf_31      PF13847.1    152 seq1351_BIOID54301   -            323   1.2e-07   31.2   0.0   1   1     1e-10   2.3e-07   30.3   0.0     5   112   124   228   121   276 0.90 Methyltransferase domain
Methyltransf_11      PF08241.7     95 seq1351_BIOID54301   -            323   2.6e-05   24.4   0.0   1   1   2.2e-08   4.9e-05   23.6   0.0     1    94   127   223   127   224 0.81 Methyltransferase domain
CMAS                 PF02353.15   273 seq1351_BIOID54301   -            323   6.6e-05   22.0   0.0   1   1   5.5e-08   0.00012   21.0   0.0    50   172   110   232   105   269 0.79 Mycolic acid cyclopropane synthetase
Thioredoxin          PF00085.15   104 seq1352_BIOID54301   -            109   3.5e-34  116.5   0.0   1   1   8.4e-38   3.8e-34  116.3   0.0     2   103     5   106     4   107 0.98 Thioredoxin
Thioredoxin_2        PF13098.1    112 seq1352_BIOID54301   -            109   1.6e-10   41.0   0.1   1   1   3.2e-13   1.4e-09   37.9   0.0     7   112    23   104    17   104 0.90 Thioredoxin-like domain
Nitrate_red_gam      PF02665.9    223 seq1354_BIOID54301   -            225   3.7e-88  294.5  11.3   1   1   3.1e-92   4.2e-88  294.3   7.8     2   222     4   224     3   225 0.99 Nitrate reductase gamma subunit
ABC_tran             PF00005.22   118 seq1355_BIOID54301   -            255   2.2e-22   79.5   0.0   1   1   9.5e-26   4.4e-22   78.5   0.0     1   117    51   160    51   161 0.92 ABC transporter
Iso_dh               PF00180.15   348 seq1356_BIOID54301   -            363  5.7e-140  466.0   0.0   1   1  4.7e-144  6.5e-140  465.8   0.0     1   348     6   355     6   355 0.99 Isocitrate/isopropylmalate dehydrogenase
BPD_transp_2         PF02653.11   267 seq1357_BIOID54301   -            331     3e-44  150.8  43.6   1   1   3.4e-48   4.6e-44  150.2  30.2     2   266    35   304    34   305 0.88 Branched-chain amino acid transport system / permease component
LrgB                 PF04172.11   215 seq1360_BIOID54301   -            231   1.2e-82  276.2  15.2   1   1   9.7e-87   1.3e-82  276.0  10.6     1   215    12   226    12   226 0.99 LrgB-like family
FliJ                 PF02050.11   123 seq1362_BIOID54301   -            147   2.5e-32  111.3  20.6   1   1   2.3e-36   3.1e-32  111.0  14.3     1   122    19   141    19   142 0.98 Flagellar FliJ protein
Trans_reg_C          PF00486.23    77 seq1363_BIOID54301   -            251   1.2e-20   73.0   0.2   1   1   6.4e-24   4.3e-20   71.2   0.0     2    77   170   245   169   245 0.98 Transcriptional regulatory protein, C terminal
Response_reg         PF00072.19   112 seq1363_BIOID54301   -            251   2.7e-20   72.3   0.1   1   1   6.2e-24   4.2e-20   71.7   0.0     2   111    17   124    16   125 0.97 Response regulator receiver domain
FAD_binding_7        PF03441.9    277 seq1364_BIOID54301   -            472  2.7e-107  357.9   0.9   1   1  5.1e-111  3.5e-107  357.6   0.6     3   276   205   468   203   469 0.96 FAD binding domain of DNA photolyase
DNA_photolyase       PF00875.13   165 seq1364_BIOID54301   -            472   5.3e-46  156.2   0.2   1   1   1.8e-49   1.2e-45  155.0   0.1     2   159     5   168     4   174 0.93 DNA photolyase
GIY-YIG              PF01541.19    80 seq1365_BIOID54301   -            295   2.9e-05   24.2   0.0   1   1   4.2e-09   5.8e-05   23.2   0.0     2    76    35   104    34   109 0.76 GIY-YIG catalytic domain
Ldh_2                PF02615.9    335 seq1366_BIOID54301   -            349  2.4e-140  466.9   0.1   1   1    2e-144  2.8e-140  466.7   0.0     1   334     1   333     1   334 0.99 Malate/L-lactate dehydrogenase
ETF_alpha            PF00766.14    86 seq1367_BIOID54301   -            312     1e-30  105.0   0.3   1   1   2.8e-34   1.9e-30  104.1   0.2     2    85   189   273   188   274 0.97 Electron transfer flavoprotein FAD-binding domain
ETF                  PF01012.16   164 seq1367_BIOID54301   -            312   7.1e-25   87.5   0.2   1   1   1.8e-28   1.3e-24   86.7   0.2     2   164     7   153     6   153 0.92 Electron transfer flavoprotein domain
SpoU_methylase       PF00588.14   142 seq1368_BIOID54301   -            157   2.4e-34  118.0   0.0   1   1     2e-38   2.7e-34  117.9   0.0     1   142     1   142     1   142 0.95 SpoU rRNA Methylase family
ATP-synt_ab          PF00006.20   215 seq1369_BIOID54301   -            443   5.9e-42  143.4   0.0   1   1   2.9e-45   7.9e-42  143.0   0.0     3   214   183   388   181   389 0.95 ATP synthase alpha/beta family, nucleotide-binding domain
Rho_RNA_bind         PF07497.7     78 seq1369_BIOID54301   -            443   6.5e-42  140.9   0.1   1   1   4.2e-45   1.1e-41  140.1   0.0     1    78    73   150    73   150 0.98 Rho termination factor, RNA-binding domain
Rho_N                PF07498.7     43 seq1369_BIOID54301   -            443   8.2e-18   63.7   0.8   1   1   1.7e-20   4.8e-17   61.3   0.2     1    43    29    71    29    71 0.98 Rho termination factor, N-terminal domain
NACHT                PF05729.7    167 seq1369_BIOID54301   -            443   8.9e-05   22.0   0.0   1   1   6.2e-08   0.00017   21.1   0.0    12    96   207   297   203   311 0.80 NACHT domain
SBP_bac_3            PF00497.15   225 seq1370_BIOID54301   -            302   4.8e-48  163.2   0.8   1   1   8.8e-52     6e-48  162.9   0.5     1   224    42   271    42   272 0.93 Bacterial extracellular solute-binding proteins, family 3
NMT1                 PF09084.6    216 seq1370_BIOID54301   -            302     2e-05   24.1   0.4   1   1   1.7e-08   0.00011   21.7   0.1    20   141    85   199    81   217 0.82 NMT1/THI5 like
Abhydrolase_5        PF12695.2    142 seq1371_BIOID54301   -            249   5.3e-19   68.2   0.0   1   1     3e-22   6.9e-19   67.9   0.0     2   130    30   215    29   231 0.78 Alpha/beta hydrolase family
Abhydrolase_6        PF12697.2    228 seq1371_BIOID54301   -            249   8.8e-17   61.6   1.9   1   1   1.7e-19   3.9e-16   59.5   1.3     1   205    30   215    30   242 0.66 Alpha/beta hydrolase family
Peptidase_S9         PF00326.16   213 seq1371_BIOID54301   -            249   1.4e-10   40.6   0.0   1   1   8.2e-14   1.9e-10   40.2   0.0    44   190    87   234    44   249 0.76 Prolyl oligopeptidase family
DLH                  PF01738.13   218 seq1371_BIOID54301   -            249   8.5e-07   28.3   0.0   1   1   2.6e-09   5.9e-06   25.6   0.0     2   188    13   231    12   235 0.84 Dienelactone hydrolase family
BAAT_C               PF08840.6    213 seq1371_BIOID54301   -            249     2e-05   24.3   0.0   1   1     8e-08   0.00018   21.1   0.0    21   164   106   234    98   242 0.74 BAAT / Acyl-CoA thioester hydrolase C terminal
Cupin_4              PF08007.7    319 seq1372_BIOID54301   -            376    1e-103  346.8   0.0   1   1  8.8e-108  1.2e-103  346.6   0.0     2   319    13   313    12   313 0.98 Cupin superfamily protein
Sigma54_activat      PF00158.21   168 seq1374_BIOID54301   -            441   1.5e-72  242.4   0.1   1   1   8.9e-76   2.4e-72  241.7   0.1     1   168   141   308   141   308 0.99 Sigma-54 interaction domain
Response_reg         PF00072.19   112 seq1374_BIOID54301   -            441   7.2e-30  103.1   0.2   1   1   5.4e-33   1.5e-29  102.1   0.1     1   111     8   117     8   118 0.98 Response regulator receiver domain
HTH_8                PF02954.14    42 seq1374_BIOID54301   -            441     2e-14   52.7   0.6   1   1   7.2e-18     2e-14   52.7   0.4     3    39   403   439   401   441 0.93 Bacterial regulatory protein, Fis family
AAA_5                PF07728.9    139 seq1374_BIOID54301   -            441   1.3e-07   31.2   0.0   1   1   9.7e-11   2.7e-07   30.3   0.0     2   123   165   283   164   301 0.84 AAA domain (dynein-related subfamily)
AAA                  PF00004.24   132 seq1374_BIOID54301   -            441   1.5e-05   25.0   0.0   1   1   1.2e-08   3.4e-05   23.9   0.0     1   126   165   296   165   302 0.72 ATPase family associated with various cellular activities (AAA)
Flg_hook             PF02120.11    85 seq1375_BIOID54301   -            375   4.5e-19   67.7   6.8   1   1   6.5e-23   8.8e-19   66.8   4.7     4    84   248   328   245   336 0.91 Flagellar hook-length control protein FliK
Phage_tube           PF04985.9    167 seq1377_BIOID54301   -            172   3.2e-26   91.6   0.0   1   1   2.8e-30   3.8e-26   91.3   0.0     5   165     8   170     5   172 0.89 Phage tail tube protein FII
dCMP_cyt_deam_2      PF08211.6    124 seq1379_BIOID54301   -            294   2.3e-50  169.6   0.2   1   1   6.8e-52   4.7e-48  162.1   0.0     1   123   157   278   157   279 0.98 Cytidine and deoxycytidylate deaminase zinc-binding region
dCMP_cyt_deam_1      PF00383.17   102 seq1379_BIOID54301   -            294   1.4e-17   63.0   0.0   1   1   4.8e-18   3.3e-14   52.2   0.0    10    93    56   139    47   143 0.86 Cytidine and deoxycytidylate deaminase zinc-binding region
HATPase_c            PF02518.21   111 seq1382_BIOID54301   -            433   1.9e-22   78.9   0.0   1   1   8.1e-26   3.7e-22   78.0   0.0     6   110   320   423   316   424 0.96 Histidine kinase-, DNA gyrase B-, and HSP90-like ATPase
HisKA                PF00512.20    68 seq1382_BIOID54301   -            433   6.4e-08   32.3   1.3   1   1   3.7e-11   1.7e-07   30.9   0.9     1    67   211   270   211   271 0.90 His Kinase A (phospho-acceptor) domain
HAMP                 PF00672.20    70 seq1382_BIOID54301   -            433     3e-06   27.2   0.0   1   1   6.6e-10     3e-06   27.2   0.0     4    69   141   206   139   207 0.85 HAMP domain
DDE_Tnp_IS66         PF03050.9    271 seq1383_BIOID54301   -            261   7.6e-52  176.0   0.1   1   1   1.3e-55   9.1e-52  175.8   0.1   121   271    55   211    33   211 0.95 Transposase IS66 family
DDE_Tnp_IS66_C       PF13817.1     39 seq1383_BIOID54301   -            261   2.8e-17   62.3   0.0   1   1   9.3e-21   6.3e-17   61.1   0.0     1    39   217   255   217   255 0.98 IS66 C-terminal element
Aconitase            PF00330.15   465 seq1388_BIOID54301   -            466  7.3e-198  657.6   0.2   1   1    6e-202  8.2e-198  657.4   0.1     1   465     4   457     4   457 0.99 Aconitase family (aconitate hydratase)
DUF1320              PF07030.7    130 seq1391_BIOID54301   -            148   1.3e-41  141.2   0.2   1   1   1.1e-45   1.5e-41  141.0   0.1     1   129     2   135     2   136 0.98 Protein of unknown function (DUF1320)
Peptidase_M20        PF01546.23   171 seq1396_BIOID54301   -            411   4.5e-25   88.0   0.0   1   1   4.1e-29   5.6e-25   87.7   0.0     3   169    79   404    77   406 0.93 Peptidase family M20/M25/M40
DAO                  PF01266.19   358 seq1397_BIOID54301   -            429   5.7e-22   77.9   6.6   1   2   2.2e-10   2.8e-07   29.6   0.2     1    35     7    41     7    93 0.84 FAD dependent oxidoreductase
DAO                  PF01266.19   358 seq1397_BIOID54301   -            429   5.7e-22   77.9   6.6   2   2   7.6e-17   9.5e-14   50.9   0.9   144   356   105   328    99   330 0.64 FAD dependent oxidoreductase
FAD_binding_3        PF01494.14   356 seq1397_BIOID54301   -            429   4.4e-14   52.1   0.9   1   1   4.3e-16   5.3e-13   48.6   0.1     2   191     6   183     5   210 0.81 FAD binding domain
FAD_oxidored         PF12831.2    428 seq1397_BIOID54301   -            429   6.8e-09   35.1   1.0   1   1   5.5e-12   6.8e-09   35.1   0.7     1   143     7   157     7   161 0.77 FAD dependent oxidoreductase
HI0933_like          PF03486.9    409 seq1397_BIOID54301   -            429   1.9e-07   29.7   3.2   1   1   1.1e-09   1.4e-06   26.9   2.3     2   167     7   165     6   174 0.83 HI0933-like protein
NAD_binding_8        PF13450.1     68 seq1397_BIOID54301   -            429   5.7e-07   29.3   1.3   1   1   1.1e-09   1.4e-06   28.0   0.9     1    32    10    41    10    64 0.90 NAD(P)-binding Rossmann-like domain
FAD_binding_2        PF00890.19   421 seq1397_BIOID54301   -            429     4e-07   29.1  17.8   1   1     3e-08   3.7e-05   22.6   4.5     1    35     7    41     7    48 0.93 FAD binding domain
Thi4                 PF01946.12   230 seq1397_BIOID54301   -            429   6.7e-07   28.5   1.7   1   1     5e-09   6.2e-06   25.3   0.4    18    64     6    52     2    58 0.94 Thi4 family
GIDA                 PF01134.17   392 seq1397_BIOID54301   -            429   0.00014   20.7   1.9   1   1   1.1e-07   0.00014   20.7   1.3     1    31     7    36     7    60 0.78 Glucose inhibited division protein A
Sugar_tr             PF00083.19   451 seq1398_BIOID54301   -            443   6.2e-52  176.5  26.6   1   1   1.1e-55   7.9e-52  176.2  18.4     9   449    26   434    21   436 0.92 Sugar (and other) transporter
MFS_1                PF07690.11   354 seq1398_BIOID54301   -            443   4.1e-37  127.6  63.2   1   1   1.6e-38   1.1e-34  119.6  23.5     6   353    28   386    25   387 0.83 Major Facilitator Superfamily
FluMu_gp41           PF10109.4     82 seq1399_BIOID54301   -            100     2e-17   62.7   0.0   1   1   1.7e-21   2.3e-17   62.5   0.0     1    81    13    89    13    90 0.97 Mu-like prophage FluMu protein gp41
BPD_transp_1         PF00528.17   185 seq1402_BIOID54301   -            246   1.5e-27   96.1   7.7   1   1   1.1e-31   1.5e-27   96.1   5.3     4   184    46   238    43   239 0.96 Binding-protein-dependent transport system inner membrane component
Gp37                 PF09646.5    144 seq1407_BIOID54301   -            154   1.3e-65  219.1   0.0   1   1   1.1e-69   1.5e-65  218.9   0.0     1   144    10   154    10   154 0.99 Gp37 protein
GerE                 PF00196.14    58 seq1409_BIOID54301   -            143   1.5e-07   30.4   0.0   1   1   1.7e-11   2.4e-07   29.8   0.0     2    51    94   142    93   143 0.93 Bacterial regulatory proteins, luxR family
Trp_repressor        PF01371.14    88 seq1412_BIOID54301   -             98   2.8e-31  107.1   0.1   1   1   2.3e-35   3.2e-31  106.9   0.0     1    87     7    93     7    94 0.98 Trp repressor protein
FliL                 PF03748.9     99 seq1413_BIOID54301   -            154   7.5e-23   80.2   0.0   1   1   6.9e-27   9.4e-23   79.9   0.0     1    98    54   153    54   154 0.94 Flagellar basal body-associated protein FliL
DUF218               PF02698.12   155 seq1414_BIOID54301   -            239   3.3e-21   75.2   0.0   1   1   3.3e-25   4.6e-21   74.8   0.0     4   132    47   172    45   186 0.93 DUF218 domain
Glycos_transf_4      PF00953.16   159 seq1418_BIOID54301   -            367   1.1e-28   99.9  21.3   1   1   7.8e-33   1.1e-28   99.9  14.8     3   157    75   233    73   235 0.94 Glycosyl transferase family 4
InvH                 PF04741.7    147 seq1421_BIOID54301   -             97   8.2e-08   32.1   0.6   1   1   8.1e-12   1.1e-07   31.6   0.5    90   144    41    95    18    97 0.89 InvH outer membrane lipoprotein
Mur_ligase_M         PF08245.7    189 seq1423_BIOID54301   -            457   4.5e-17   62.5   0.0   1   1   1.4e-20   6.4e-17   62.1   0.0     1   189   108   291   108   291 0.77 Mur ligase middle domain
Mur_ligase           PF01225.20    83 seq1423_BIOID54301   -            457   9.2e-16   57.5   0.0   1   1   4.7e-19   2.1e-15   56.4   0.0     1    80     2   100     2   103 0.96 Mur ligase family, catalytic domain
Mur_ligase_C         PF02875.16    91 seq1423_BIOID54301   -            457   1.5e-10   40.8   0.0   1   1   1.3e-13     6e-10   38.9   0.0     2    50   312   361   311   390 0.83 Mur ligase family, glutamate ligase domain
Glutaredoxin         PF00462.19    60 seq1424_BIOID54301   -             85   2.6e-15   56.0   0.1   1   1   4.9e-19   3.3e-15   55.6   0.1     2    60     4    69     3    69 0.90 Glutaredoxin
DUF836               PF05768.9     81 seq1424_BIOID54301   -             85   2.6e-06   27.4   0.0   1   1   4.4e-10     3e-06   27.2   0.0     3    57     4    66     2    81 0.77 Glutaredoxin-like domain (DUF836)
FliM                 PF02154.10   192 seq1425_BIOID54301   -            349   3.2e-80  268.2   0.1   1   1   8.2e-84   5.6e-80  267.4   0.0     1   192    53   246    53   246 0.99 Flagellar motor switch protein FliM
SpoA                 PF01052.15    77 seq1425_BIOID54301   -            349   1.5e-15   56.3   0.0   1   1   4.7e-19   3.2e-15   55.3   0.0     3    75   267   337   265   338 0.96 Surface presentation of antigens (SPOA)
BPD_transp_1         PF00528.17   185 seq1426_BIOID54301   -            224   1.2e-18   67.2  19.4   1   1   1.1e-22   1.5e-18   66.8  13.5     1   183    34   223    12   224 0.92 Binding-protein-dependent transport system inner membrane component
Phage_sheath_1       PF04984.9    464 seq1427_BIOID54301   -            475   6.4e-79  265.4   0.1   1   1   5.3e-83   7.2e-79  265.2   0.1     1   464     1   464     1   464 0.93 Phage tail sheath protein
Ter                  PF05472.6    290 seq1428_BIOID54301   -            309  6.8e-115  383.0   6.7   1   1  5.6e-119  7.6e-115  382.8   4.6     2   290     9   307     8   307 0.99 DNA replication terminus site-binding protein (Ter protein)
Xan_ur_permease      PF00860.15   389 seq1429_BIOID54301   -            463  4.4e-113  377.5  39.0   1   1  4.4e-117    6e-113  377.1  27.0     2   388    34   427    33   428 0.97 Permease family
Glucosaminidase      PF01832.15   134 seq1432_BIOID54301   -            274   1.9e-24   86.2   1.6   1   1   1.4e-28   1.9e-24   86.2   1.1     8   133   142   267   136   268 0.82 Mannosyl-glycoprotein endo-beta-N-acetylglucosaminidase
Aconitase_C          PF00694.14   131 seq1433_BIOID54301   -            201   8.6e-44  148.7   0.0   1   1   8.7e-48   1.2e-43  148.2   0.0     2   129     3   125     2   127 0.97 Aconitase C-terminal domain
LysR_substrate       PF03466.15   209 seq1434_BIOID54301   -            307   1.8e-36  125.0   0.3   1   1   3.7e-40   2.6e-36  124.6   0.2     2   208    91   295    90   296 0.96 LysR substrate binding domain
HTH_1                PF00126.22    60 seq1434_BIOID54301   -            307   7.3e-17   60.7   0.9   1   1     2e-20   1.4e-16   59.8   0.6     1    60     7    66     7    66 0.98 Bacterial regulatory helix-turn-helix protein, lysR family
LysE                 PF01810.13   191 seq1435_BIOID54301   -            206   4.6e-46  156.3  14.3   1   1   3.9e-50   5.3e-46  156.1   9.9     1   189    14   202    14   204 0.98 LysE type translocator
CN_hydrolase         PF00795.17   184 seq1436_BIOID54301   -            255   7.7e-13   48.0   0.0   1   1   8.2e-17   1.1e-12   47.5   0.0     5   179     9   161     5   166 0.84 Carbon-nitrogen hydrolase
Cupin_2              PF07883.6     71 seq1437_BIOID54301   -            261   1.3e-14   53.2   0.2   1   1   6.6e-11   2.2e-07   30.1   0.0     3    49   184   230   182   234 0.88 Cupin domain
Cupin_3              PF05899.7     74 seq1437_BIOID54301   -            261   6.5e-13   47.7   0.0   1   1   1.1e-13   3.6e-10   38.9   0.0     2    69    56   130    55   136 0.85 Protein of unknown function (DUF861)
Mif2                 PF11699.3     85 seq1437_BIOID54301   -            261   6.2e-05   22.8   0.0   1   1   3.6e-08   0.00012   21.8   0.0    36    83    84   131    49   133 0.91 Mif2/CENP-C like
PGI                  PF00342.14   486 seq1439_BIOID54301   -            549  8.9e-235  779.5   0.1   1   1  7.4e-239    1e-234  779.3   0.0     1   486    52   541    52   541 0.99 Phosphoglucose isomerase
DUF2542              PF10808.3     79 seq1442_BIOID54301   -             79     5e-46  154.7   5.7   1   1     4e-50   5.5e-46  154.6   3.9     1    79     1    79     1    79 1.00 Protein of unknown function (DUF2542)
His_Phos_2           PF00328.17   347 seq1444_BIOID54301   -            413   6.3e-39  134.1   0.0   1   1   5.5e-43   7.5e-39  133.9   0.0     1   344    30   359    30   364 0.85 Histidine phosphatase superfamily (branch 2)
His_Phos_1           PF00300.17   158 seq1447_BIOID54301   -            215   1.1e-38  132.7   0.2   1   1   9.5e-43   1.3e-38  132.4   0.1     1   157     3   156     3   157 0.91 Histidine phosphatase superfamily (branch 1)
Patatin              PF01734.17   204 seq1448_BIOID54301   -            314   1.8e-24   86.7   0.4   1   1   2.5e-28   3.4e-24   85.8   0.1     1   201    21   178    21   180 0.95 Patatin-like phospholipase
Flavodoxin_2         PF02525.12   199 seq1450_BIOID54301   -            176   2.7e-41  141.1   0.0   1   1   4.8e-45   3.3e-41  140.8   0.0     3   199     2   167     1   167 0.90 Flavodoxin-like fold
FMN_red              PF03358.10   152 seq1450_BIOID54301   -            176   5.3e-08   32.3   0.0   1   1   1.1e-11   7.4e-08   31.9   0.0    58   125    43   117     2   135 0.76 NADPH-dependent FMN reductase
DUF2335              PF10097.4     50 seq1452_BIOID54301   -            155   4.8e-13   48.3   0.0   1   1   7.4e-17     1e-12   47.3   0.0     1    34    55    88    55   100 0.92 Predicted membrane protein (DUF2335)
AMP-binding          PF00501.23   418 seq1454_BIOID54301   -            566  2.1e-100  335.8   0.0   1   1  3.8e-104  2.6e-100  335.6   0.0     1   418    70   482    70   482 0.94 AMP-binding enzyme
DUF4009              PF13193.1     41 seq1454_BIOID54301   -            566   9.1e-11   40.8   0.3   1   1   3.7e-14   2.5e-10   39.4   0.1     1    28   524   551   524   562 0.90 Domain of unknown function (DUF4009)
ABC_tran             PF00005.22   118 seq1455_BIOID54301   -            241   2.8e-27   95.3   0.0   1   1   5.6e-31   3.9e-27   94.8   0.0     1   118    41   165    41   165 0.95 ABC transporter
Wzz                  PF02706.10   152 seq1456_BIOID54301   -            348   4.4e-15   55.6   1.9   1   1   7.4e-19     1e-14   54.5   1.3     1   113    15   188    15   246 0.66 Chain length determinant protein
Asp-Al_Ex            PF06826.7    169 seq1457_BIOID54301   -            561   3.3e-83  277.1  49.2   1   2   1.1e-44   7.2e-41  139.3  10.5     2   168    17   182    16   183 0.98 Predicted Permease Membrane Region
Asp-Al_Ex            PF06826.7    169 seq1457_BIOID54301   -            561   3.3e-83  277.1  49.2   2   2   3.9e-46   2.7e-42  144.0  18.1     1   169   385   555   385   555 0.99 Predicted Permease Membrane Region
TrkA_C               PF02080.16    71 seq1457_BIOID54301   -            561   1.8e-24   85.0   0.4   1   2   1.3e-15   8.9e-12   44.3   0.0    12    68   228   284   218   287 0.93 TrkA-C domain
TrkA_C               PF02080.16    71 seq1457_BIOID54301   -            561   1.8e-24   85.0   0.4   2   2   8.2e-14   5.6e-10   38.5   0.2     2    71   304   372   303   372 0.91 TrkA-C domain
Pyr_redox_2          PF07992.9    200 seq1458_BIOID54301   -            412   4.9e-16   59.0   0.1   1   1   6.1e-18     7e-15   55.3   0.1     1   198   126   384   126   386 0.81 Pyridine nucleotide-disulphide oxidoreductase
Pyr_redox            PF00070.22    80 seq1458_BIOID54301   -            412     8e-14   51.6   0.9   1   1     3e-10   3.5e-07   30.4   0.0     2    76   256   328   255   332 0.77 Pyridine nucleotide-disulphide oxidoreductase
NAD_binding_8        PF13450.1     68 seq1458_BIOID54301   -            412   3.5e-09   36.4   0.0   1   1   7.6e-12   8.6e-09   35.1   0.0     1    37   129   165   129   185 0.91 NAD(P)-binding Rossmann-like domain
HI0933_like          PF03486.9    409 seq1458_BIOID54301   -            412   1.7e-06   26.6   0.4   1   1   1.2e-08   1.4e-05   23.6   0.0     2    36   126   160   125   164 0.94 HI0933-like protein
FAD_binding_3        PF01494.14   356 seq1458_BIOID54301   -            412   2.2e-05   23.5   0.3   1   1     1e-07   0.00012   21.2   0.0     3    34   126   157   125   170 0.93 FAD binding domain
Thi4                 PF01946.12   230 seq1458_BIOID54301   -            412     5e-05   22.4   0.1   1   1     1e-07   0.00012   21.1   0.0    20    59   127   166   121   213 0.89 Thi4 family
Dynamin_N            PF00350.18   168 seq1459_BIOID54301   -            798   4.7e-19   68.6   0.3   1   1   3.6e-22   2.5e-18   66.3   0.0     1   167    71   299    71   300 0.74 Dynamin family
MMR_HSR1             PF01926.18   114 seq1459_BIOID54301   -            798   3.6e-08   33.2   0.2   1   1   6.2e-11   4.2e-07   29.8   0.2     2   114    71   299    70   299 0.72 50S ribosome-binding GTPase
Na_H_Exchanger       PF00999.16   384 seq1462_BIOID54301   -            644     2e-63  214.0  47.3   1   1   4.2e-67   2.9e-63  213.5  32.8     2   378    35   399    34   403 0.93 Sodium/hydrogen exchanger family
TrkA_N               PF02254.13   116 seq1462_BIOID54301   -            644     6e-27   93.8   0.0   1   1   2.3e-30   1.6e-26   92.4   0.0     1   111   426   536   426   538 0.97 TrkA-N domain
SpoA                 PF01052.15    77 seq1463_BIOID54301   -            137   2.9e-24   84.3   0.8   1   1   2.7e-28   3.7e-24   84.0   0.6     3    76    55   128    54   129 0.97 Surface presentation of antigens (SPOA)
ABC_tran             PF00005.22   118 seq1464_BIOID54301   -            378   1.2e-25   90.0   0.0   1   1   6.7e-29   3.1e-25   88.7   0.0     1   116    57   174    57   176 0.94 ABC transporter
TOBE_2               PF08402.5     75 seq1464_BIOID54301   -            378   4.3e-09   36.1   0.0   1   1   2.2e-12     1e-08   34.9   0.0     1    75   292   372   292   372 0.85 TOBE domain
NIF3                 PF01784.13   242 seq1467_BIOID54301   -            247     1e-56  192.1   0.0   1   1   9.1e-61   1.2e-56  191.8   0.0     2   240     6   235     5   238 0.95 NIF3 (NGG1p interacting factor 3)
Phage_P2_GpU         PF06995.6    121 seq1468_BIOID54301   -            162   1.8e-32  111.1   0.0   1   1   1.5e-36   2.1e-32  110.9   0.0     1   120    35   157    35   158 0.96 Phage P2 GpU
EIIC-GAT             PF03611.9    415 seq1470_BIOID54301   -            484    4e-130  434.2  44.5   1   1  2.9e-134    4e-130  434.2  30.8     1   395    31   426    31   445 0.97 PTS system sugar-specific permease component
Rep_3                PF01051.16   218 seq1472_BIOID54301   -            336   2.9e-24   85.7   1.6   1   1   3.8e-28   5.1e-24   84.9   1.1     5   210    26   275    22   281 0.85 Initiator Replication protein
LysE                 PF01810.13   191 seq1474_BIOID54301   -            212   8.8e-53  178.3  11.1   1   1   7.6e-57     1e-52  178.0   7.7     2   189    19   209    18   211 0.97 LysE type translocator
OsmC                 PF02566.14   100 seq1475_BIOID54301   -            143   1.5e-19   69.9   0.1   1   1   1.4e-23   1.9e-19   69.5   0.0     2    99    42   139    41   140 0.89 OsmC-like protein
NAPRTase             PF04095.11   245 seq1479_BIOID54301   -            416   1.7e-78  263.1   0.0   1   1   1.7e-82   2.3e-78  262.7   0.0     1   244   185   410   185   411 0.99 Nicotinate phosphoribosyltransferase (NAPRTase) family
Phage_tube           PF04985.9    167 seq1480_BIOID54301   -            173   5.5e-54  181.9   0.0   1   1   4.6e-58   6.3e-54  181.7   0.0     2   166     6   172     5   173 0.98 Phage tail tube protein FII
FliO                 PF04347.8     84 seq1481_BIOID54301   -            121     3e-24   84.7   0.2   1   1     3e-28   4.1e-24   84.3   0.1     1    84    36   117    36   117 0.88 Flagellar biosynthesis protein, FliO
SbmA_BacA            PF05992.7    315 seq1482_BIOID54301   -            406  2.3e-164  545.9  12.3   1   1  4.9e-168  3.3e-164  545.4   8.5     1   314    80   393    80   394 1.00 SbmA/BacA-like family
ABC_membrane_2       PF06472.10   282 seq1482_BIOID54301   -            406   3.1e-13   49.3   8.3   1   1   2.8e-16   1.9e-12   46.7   5.8    20   214    79   284    70   343 0.87 ABC transporter transmembrane region 2
Response_reg         PF00072.19   112 seq1484_BIOID54301   -            337   3.8e-28   97.6   0.5   1   1   6.5e-32   8.9e-28   96.4   0.1     1   111    10   120    10   121 0.97 Response regulator receiver domain
IU_nuc_hydro         PF01156.14   314 seq1485_BIOID54301   -            311  1.1e-101  340.0   0.1   1   1    9e-106  1.2e-101  339.9   0.1     3   311     4   308     2   311 0.95 Inosine-uridine preferring nucleoside hydrolase
AsmA                 PF05170.9    604 seq1486_BIOID54301   -            577  6.9e-168  559.8   7.9   1   1  1.9e-171  8.6e-168  559.5   5.5     1   568     9   561     9   574 0.98 AsmA family
Phage_tail_X         PF05489.7     60 seq1487_BIOID54301   -             72   2.7e-18   65.0   0.0   1   1   2.3e-22   3.1e-18   64.8   0.0     4    54     6    58     3    64 0.90 Phage Tail Protein X
ABC_tran             PF00005.22   118 seq1489_BIOID54301   -            251   3.4e-21   75.6   0.0   1   1   8.5e-25   5.8e-21   74.9   0.0     1   118    44   149    44   149 0.90 ABC transporter
AAA_21               PF13304.1    303 seq1489_BIOID54301   -            251   2.8e-10   40.5   0.0   1   1   4.8e-11   3.3e-07   30.4   0.0     4   302    35   184    32   186 0.87 AAA domain
FliP                 PF00813.15   194 seq1492_BIOID54301   -            245   4.7e-81  271.0  10.9   1   1   4.8e-85   6.5e-81  270.5   7.5     2   193    48   239    47   240 0.99 FliP family
Phage_GPD            PF05954.6    292 seq1493_BIOID54301   -            362   2.5e-22   79.2   0.0   1   1     3e-26   4.1e-22   78.6   0.0    20   289    55   330    39   334 0.80 Phage late control gene D protein (GPD)
AHS1                 PF02682.11   202 seq1494_BIOID54301   -            218   2.9e-69  232.4   0.0   1   1   2.4e-73   3.3e-69  232.2   0.0     2   202     5   202     4   202 0.95 Allophanate hydrolase subunit 1
Epimerase_2          PF02350.14   346 seq1495_BIOID54301   -            376  1.2e-126  422.0   0.0   1   1    1e-130  1.4e-126  421.8   0.0     2   346    22   370    21   370 0.97 UDP-N-acetylglucosamine 2-epimerase
Pyr_redox_2          PF07992.9    200 seq1498_BIOID54301   -            472   2.8e-14   53.3   0.7   1   1   7.3e-09   8.3e-06   25.7   0.0     1    47   148   195   148   274 0.81 Pyridine nucleotide-disulphide oxidoreductase
Pyr_redox            PF00070.22    80 seq1498_BIOID54301   -            472   2.3e-12   46.9   3.5   1   1   8.2e-09   9.3e-06   25.8   0.1     1    77   289   364   289   369 0.87 Pyridine nucleotide-disulphide oxidoreductase
NAD_binding_8        PF13450.1     68 seq1498_BIOID54301   -            472   1.1e-08   34.7   0.2   1   1   2.6e-11   2.9e-08   33.4   0.2     1    35   151   185   151   189 0.96 NAD(P)-binding Rossmann-like domain
Thi4                 PF01946.12   230 seq1498_BIOID54301   -            472   8.8e-07   28.1   1.0   1   1   1.2e-09   1.3e-06   27.5   0.1    18    83   147   213   138   223 0.80 Thi4 family
FAD_binding_3        PF01494.14   356 seq1498_BIOID54301   -            472   1.2e-06   27.7   0.1   1   1   1.9e-09   2.1e-06   26.9   0.0     3    34   148   179   147   182 0.95 FAD binding domain
DUF1971              PF09313.6     82 seq1499_BIOID54301   -            119   8.4e-29   99.0   0.0   1   1     8e-33   1.1e-28   98.6   0.0     1    82    12    97    12    97 0.98 Domain of unknown function (DUF1971)
PmbA_TldD            PF01523.11   293 seq1500_BIOID54301   -            450   5.2e-66  222.7   0.0   1   1   5.9e-70     8e-66  222.1   0.0     1   292    34   326    34   327 0.97 Putative modulator of DNA gyrase
Metalloenzyme        PF01676.13   262 seq1501_BIOID54301   -            514  1.7e-101  338.8   0.5   1   1  4.2e-105  1.9e-101  338.6   0.3     1   261     6   507     6   508 0.99 Metalloenzyme superfamily
iPGM_N               PF06415.8    223 seq1501_BIOID54301   -            514   1.5e-88  295.7   0.7   1   1   4.9e-92   2.2e-88  295.2   0.5     2   223    85   308    84   308 0.99 BPG-independent PGAM N-terminus (iPGM_N)
Phosphodiest         PF01663.17   364 seq1501_BIOID54301   -            514   2.3e-05   23.7   0.0   1   1   7.6e-09   3.5e-05   23.2   0.0   104   246   303   449   259   491 0.73 Type I phosphodiesterase / nucleotide pyrophosphatase
DHO_dh               PF01180.16   293 seq1502_BIOID54301   -            411   6.9e-35  120.3   0.0   1   1   1.9e-38   8.7e-35  120.0   0.0     2   293     6   304     5   304 0.84 Dihydroorotate dehydrogenase
Dus                  PF01207.12   310 seq1502_BIOID54301   -            411   5.9e-08   31.7   0.1   1   1   2.4e-11   1.1e-07   30.9   0.1    43   153    91   198    80   203 0.83 Dihydrouridine synthase (Dus)
BPD_transp_1         PF00528.17   185 seq1503_BIOID54301   -            287     2e-17   63.2  15.3   1   1   1.4e-21     2e-17   63.2  10.6     1   183    83   282    83   284 0.84 Binding-protein-dependent transport system inner membrane component
CreA                 PF05981.7    129 seq1504_BIOID54301   -            157     1e-57  193.0   0.0   1   1   8.6e-62   1.2e-57  192.8   0.0     1   128    24   156    24   157 0.96 CreA protein
YjbE                 PF11106.3     80 seq1505_BIOID54301   -             80   1.5e-43  146.4  27.9   1   1   1.2e-47   1.7e-43  146.3  19.3     1    80     1    80     1    80 0.99 Exopolysaccharide production protein YjbE
FluMu_gp41           PF10109.4     82 seq1506_BIOID54301   -            113   5.4e-20   70.9   0.1   1   1   4.9e-24   6.7e-20   70.6   0.1     1    79    10    84    10    87 0.97 Mu-like prophage FluMu protein gp41
SgrR_N               PF12793.2    115 seq1507_BIOID54301   -            551   1.3e-38  131.3   4.6   1   1     2e-42   1.3e-38  131.3   3.2     1   115     5   118     5   118 0.98 Sugar transport-related sRNA regulator N-term
SBP_bac_5            PF00496.17   374 seq1507_BIOID54301   -            551   1.4e-29  102.9   0.0   1   1   3.1e-32   2.2e-28   99.0   0.0     1   343   163   446   163   502 0.85 Bacterial extracellular solute-binding proteins, family 5 Middle
DUF1869              PF08956.5     60 seq1511_BIOID54301   -             62   6.7e-28   95.9   0.8   1   1   5.3e-32   7.2e-28   95.8   0.5     1    50     1    50     1    56 0.96 Domain of unknown function (DUF1869)
ABC-3                PF00950.12   258 seq1513_BIOID54301   -            261   1.6e-87  292.9  26.0   1   1   2.6e-91   1.8e-87  292.7  18.0     2   257     2   257     1   258 0.99 ABC 3 transport family
FecCD                PF01032.13   311 seq1513_BIOID54301   -            261   8.9e-07   27.9  27.7   1   1   1.3e-10   8.9e-07   27.9  19.2   103   309    56   255    29   257 0.76 FecCD transport family
HSP70                PF00012.15   602 seq1514_BIOID54301   -            556  1.5e-115  386.3   0.0   1   2   9.4e-20   6.4e-16   57.2   0.0     1    74     7    81     7    85 0.95 Hsp70 protein
HSP70                PF00012.15   602 seq1514_BIOID54301   -            556  1.5e-115  386.3   0.0   2   2  1.4e-101   9.7e-98  327.5   0.0   108   557    87   543    80   555 0.90 Hsp70 protein
FGGY_C               PF02782.11   197 seq1514_BIOID54301   -            556   0.00012   21.7   0.0   1   1   2.9e-08    0.0002   20.9   0.0   145   194   293   343   261   346 0.88 FGGY family of carbohydrate kinases, C-terminal domain
AHS2                 PF02626.10   272 seq1515_BIOID54301   -            310  5.7e-100  333.9   0.0   1   1  4.9e-104  6.8e-100  333.7   0.0     2   272    24   288    23   288 0.98 Allophanate hydrolase subunit 2
Bac_export_3         PF01313.14    76 seq1516_BIOID54301   -             89   2.3e-30  103.9   9.5   1   1   1.9e-34   2.6e-30  103.8   6.6     2    75     5    78     4    79 0.97 Bacterial export proteins, family 3
Phage_P2_GpE         PF06528.7     39 seq1519_BIOID54301   -             45   9.5e-06   24.8   0.2   1   1   8.2e-10   1.1e-05   24.6   0.1     4    34     7    37     7    41 0.93 Phage P2 GpE
PTS_IIB              PF02302.12    90 seq1522_BIOID54301   -            101   4.7e-14   52.4   0.1   1   1   3.8e-18   5.2e-14   52.3   0.1     1    79     4    79     4    90 0.90 PTS system, Lactose/Cellobiose specific IIB subunit
DUF2886              PF11102.3    200 seq1523_BIOID54301   -            212     1e-56  191.5   1.2   1   1   8.3e-61   1.1e-56  191.4   0.8     1   199    13   206    13   207 0.98 Protein of unknown function (DUF2886)
Response_reg         PF00072.19   112 seq1524_BIOID54301   -            229   2.3e-26   91.9   0.0   1   1     5e-30   3.4e-26   91.3   0.0     1   111     6   115     6   116 0.98 Response regulator receiver domain
Trans_reg_C          PF00486.23    77 seq1524_BIOID54301   -            229   7.4e-23   80.1   0.0   1   1   1.9e-26   1.3e-22   79.3   0.0     2    77   151   226   150   226 0.94 Transcriptional regulatory protein, C terminal
DUF1615              PF07759.7    319 seq1525_BIOID54301   -            364  1.4e-148  493.7   0.0   1   1  1.2e-152  1.6e-148  493.5   0.0     2   318    49   363    48   364 0.99 Protein of unknown function (DUF1615)
NTP_transferase      PF00483.18   248 seq1527_BIOID54301   -            302   2.4e-25   89.1   0.0   1   1   4.5e-29   3.1e-25   88.8   0.0     1   241    10   275    10   280 0.87 Nucleotidyl transferase
NTP_transf_3         PF12804.2    179 seq1527_BIOID54301   -            302   9.5e-08   32.3   0.0   1   1   2.7e-11   1.8e-07   31.3   0.0     1   116    11   164    11   184 0.75 MobA-like NTP transferase domain
tRNA-synt_2          PF00152.15   335 seq1528_BIOID54301   -            481   2.5e-71  240.0   0.0   1   1   4.6e-75   3.2e-71  239.7   0.0     4   334   135   476   132   477 0.88 tRNA synthetases class II (D, K and N)
tRNA_anti            PF01336.20    76 seq1528_BIOID54301   -            481     1e-12   47.6   0.1   1   1   3.9e-16   2.7e-12   46.2   0.1     1    75    35   114    35   115 0.95 OB-fold nucleic acid binding domain
Bac_export_1         PF01311.15   249 seq1531_BIOID54301   -            261   2.3e-76  256.2  29.0   1   1   1.9e-80   2.6e-76  256.1  20.1     2   248     8   251     7   252 0.99 Bacterial export proteins, family 1
PhageMin_Tail        PF10145.4    202 seq1532_BIOID54301   -            821   1.1e-23   83.8  22.9   1   1   2.6e-27   3.6e-23   82.1  15.9     3   193   154   347   152   422 0.89 Phage-related minor tail protein
KGG                  PF10685.4     23 seq1536_BIOID54301   -             57   2.5e-20   71.7  18.2   1   2   5.5e-14   7.5e-10   38.3   4.3     1    23    10    31    10    31 0.98 Stress-induced bacterial acidophilic repeat motif
KGG                  PF10685.4     23 seq1536_BIOID54301   -             57   2.5e-20   71.7  18.2   2   2   2.5e-14   3.4e-10   39.5   2.8     1    23    32    53    32    53 0.99 Stress-induced bacterial acidophilic repeat motif
HOK_GEF              PF01848.11    43 seq1537_BIOID54301   -             93   2.9e-16   58.4   1.7   1   1   2.7e-20   3.6e-16   58.0   1.2     2    42     7    47     6    48 0.96 Hok/gef family
phage_tail_N         PF08400.5    134 seq1538_BIOID54301   -           1046   7.1e-47  158.3   0.2   1   1   1.5e-50   7.1e-47  158.3   0.1     1   134     1   134     1   134 0.99 Prophage tail fibre N-terminal
Phage_fiber_2        PF03406.8     44 seq1538_BIOID54301   -           1046     5e-16   57.9   0.7   1   1   1.1e-19     5e-16   57.9   0.5     1    43   238   280   238   281 0.96 Phage tail fibre repeat
DHFR_1               PF00186.14   161 seq1540_BIOID54301   -            196   1.2e-58  197.0   0.0   1   1   1.1e-62   1.5e-58  196.8   0.0     1   161    38   195    38   195 0.97 Dihydrofolate reductase
PTS_EIIA_2           PF00359.17   142 seq1541_BIOID54301   -            154   3.8e-34  117.3   0.0   1   1   3.1e-38   4.3e-34  117.1   0.0     2   140     7   148     6   150 0.96 Phosphoenolpyruvate-dependent sugar phosphotransferase system, EIIA 2
UDPG_MGDP_dh_N       PF03721.9    185 seq1542_BIOID54301   -            420   3.6e-61  205.6   0.2   1   1     1e-62   3.5e-59  199.2   0.0     2   183     5   189     4   191 0.96 UDP-glucose/GDP-mannose dehydrogenase family, NAD binding domain
UDPG_MGDP_dh         PF00984.14    96 seq1542_BIOID54301   -            420     4e-30  103.7   0.0   1   1   2.3e-33     8e-30  102.7   0.0     2    93   206   292   205   296 0.88 UDP-glucose/GDP-mannose dehydrogenase family, central domain
UDPG_MGDP_dh_C       PF03720.10   106 seq1542_BIOID54301   -            420   7.4e-19   67.7   0.0   1   1   5.7e-22   1.9e-18   66.4   0.0     1   104   324   419   324   420 0.91 UDP-glucose/GDP-mannose dehydrogenase family, UDP binding domain
NAD_binding_2        PF03446.10   162 seq1542_BIOID54301   -            420     7e-07   29.1   0.1   1   1   2.1e-09   7.1e-06   25.8   0.0     2   110     4   136     3   141 0.76 NAD binding domain of 6-phosphogluconate dehydrogenase
PEP-utilizers_C      PF02896.13   294 seq1544_BIOID54301   -            833    4e-111  370.4   0.0   1   1  1.9e-114  5.3e-111  370.0   0.0     2   293   363   653   362   654 0.99 PEP-utilising enzyme, TIM barrel domain
PTS_EIIA_2           PF00359.17   142 seq1544_BIOID54301   -            833   4.5e-32  110.6   0.0   1   1   3.2e-35   8.8e-32  109.6   0.0     2   141   689   829   688   830 0.97 Phosphoenolpyruvate-dependent sugar phosphotransferase system, EIIA 2
PEP-utilizers        PF00391.18    81 seq1544_BIOID54301   -            833   3.9e-19   67.8   0.0   1   1   4.2e-22   1.2e-18   66.3   0.0     7    81   262   337   259   337 0.93 PEP-utilising enzyme, mobile domain
PTS-HPr              PF00381.14    84 seq1544_BIOID54301   -            833     3e-17   62.1   0.0   1   1   2.8e-20   7.6e-17   60.8   0.0     5    83     6    86     2    87 0.94 PTS HPr component phosphorylation site
PEP-utilisers_N      PF05524.8    123 seq1544_BIOID54301   -            833     8e-14   51.3   1.1   1   1   4.8e-17   1.3e-13   50.6   0.0     2   123   119   238   118   238 0.87 PEP-utilising enzyme, N-terminal
OrfB_IS605           PF01385.14   227 seq1547_BIOID54301   -            180   2.1e-19   69.6   2.8   1   1   4.2e-23   2.9e-19   69.2   1.9     1   118    49   151    49   161 0.95 Probable transposase
HTH_OrfB_IS605       PF12323.3     46 seq1547_BIOID54301   -            180   2.6e-07   29.7   0.5   1   1   3.9e-11   2.6e-07   29.7   0.4    19    46     1    28     1    28 0.95 Helix-turn-helix domain
Caps_synth_GfcC      PF06251.6    229 seq1550_BIOID54301   -            245     7e-91  303.3   0.0   1   1   5.8e-95   7.9e-91  303.1   0.0     2   229    20   245    19   245 0.99 Capsule biosynthesis GfcC
OMPdecase            PF00215.19   226 seq1551_BIOID54301   -            267   1.3e-30  106.3   0.6   1   1   1.1e-34   1.5e-30  106.1   0.4     2   225    56   257    55   258 0.94 Orotidine 5'-phosphate decarboxylase / HUMPS family
YjcZ                 PF13990.1    270 seq1552_BIOID54301   -            301    1e-117  391.9   7.0   1   1  8.4e-122  1.2e-117  391.8   4.8     1   270    26   296    26   296 1.00 YjcZ-like protein
MFS_1                PF07690.11   354 seq1554_BIOID54301   -            402   1.1e-22   80.1  62.2   1   1   1.4e-21   9.4e-18   63.9  17.4     4   179   223   392   217   401 0.88 Major Facilitator Superfamily
HATPase_c            PF02518.21   111 seq1555_BIOID54301   -            474   8.6e-22   76.8   0.0   1   1   3.2e-25   1.4e-21   76.1   0.0     5   109   367   470   363   472 0.92 Histidine kinase-, DNA gyrase B-, and HSP90-like ATPase
HisKA                PF00512.20    68 seq1555_BIOID54301   -            474   3.7e-13   49.1   0.4   1   1   2.5e-16   1.1e-12   47.5   0.3     6    67   260   319   256   320 0.92 His Kinase A (phospho-acceptor) domain
HAMP                 PF00672.20    70 seq1555_BIOID54301   -            474   2.8e-11   43.3  11.2   1   1   2.9e-13   1.3e-09   37.9   0.1     2    69   185   251   184   252 0.88 HAMP domain
LamB_YcsF            PF03746.11   242 seq1556_BIOID54301   -            244  3.3e-102  340.5   0.8   1   1  2.8e-106  3.8e-102  340.3   0.5     1   241     2   237     2   238 0.99 LamB/YcsF family
DUF1016              PF06250.6    320 seq1560_BIOID54301   -            375  2.6e-139  463.5   0.2   1   2   2.4e-40   3.3e-36  124.7   0.0     1    97    15   112    15   117 0.98 Protein of unknown function (DUF1016)
DUF1016              PF06250.6    320 seq1560_BIOID54301   -            375  2.6e-139  463.5   0.2   2   2  5.4e-105  7.4e-101  337.1   0.0    81   319   122   363   117   364 0.96 Protein of unknown function (DUF1016)
Cytochrom_B562       PF07361.6    103 seq1561_BIOID54301   -            128   2.2e-34  117.8   5.4   1   1   1.9e-38   2.6e-34  117.6   3.7     1   103    23   128    23   128 0.99 Cytochrome b562
Peptidase_M23        PF01551.17    96 seq1562_BIOID54301   -            427   2.2e-25   88.4   0.2   1   1   3.6e-29     5e-25   87.2   0.1     3    96   328   421   327   421 0.98 Peptidase family M23
DUF940               PF06082.6    658 seq1574_BIOID54301   -            698  2.7e-258  858.7  13.5   1   1  2.3e-262  3.1e-258  858.6   9.3     1   658    29   693    29   693 0.97 Bacterial putative lipoprotein (DUF940)
DUF1076              PF06416.7    113 seq1575_BIOID54301   -            180   7.9e-30  102.7   0.0   1   1   8.3e-34   1.1e-29  102.2   0.0     2    83    95   176    94   178 0.95 Protein of unknown function (DUF1076)
tRNA-synt_1d         PF00750.14   354 seq1576_BIOID54301   -            577    1e-148  494.8   0.2   1   1  2.8e-152  1.3e-148  494.4   0.2     1   354    95   446    95   446 0.99 tRNA synthetases class I (R)
DALR_1               PF05746.10   119 seq1576_BIOID54301   -            577   3.4e-36  123.6   0.4   1   1   4.5e-39     2e-35  121.1   0.3     1   119   460   577   460   577 0.98 DALR anticodon binding domain
Arg_tRNA_synt_N      PF03485.11    85 seq1576_BIOID54301   -            577   2.5e-22   79.0   0.2   1   1   2.4e-25   1.1e-21   77.0   0.1     3    85     7    87     1    87 0.91 Arginyl tRNA synthetase N terminal domain
AP_endonuc_2         PF01261.19   211 seq1577_BIOID54301   -            284   2.2e-28   98.9   0.0   1   1   2.9e-32   3.9e-28   98.0   0.0     1   210    25   229    25   230 0.96 Xylose isomerase-like TIM barrel
Rhodanese            PF00581.15   113 seq1578_BIOID54301   -            334   1.6e-36  124.9   0.0   1   2   5.6e-22   7.7e-18   64.7   0.0     2   112    62   181    61   182 0.86 Rhodanese-like domain
Rhodanese            PF00581.15   113 seq1578_BIOID54301   -            334   1.6e-36  124.9   0.0   2   2     6e-20   8.2e-16   58.2   0.0    11   112   219   324   210   325 0.85 Rhodanese-like domain
SBP_bac_6            PF13343.1    242 seq1579_BIOID54301   -            327   2.3e-17   63.0   3.2   1   1   6.5e-21     3e-17   62.6   2.2     1   217    73   288    73   313 0.76 Bacterial extracellular solute-binding protein
SBP_bac_1            PF01547.20   314 seq1579_BIOID54301   -            327   2.3e-16   60.3   6.7   1   1   7.1e-20   3.2e-16   59.8   4.6    16   313    42   272    29   273 0.84 Bacterial extracellular solute-binding protein
SBP_bac_11           PF13531.1    231 seq1579_BIOID54301   -            327   5.1e-16   58.8   0.2   1   1   1.5e-19   7.1e-16   58.4   0.1    15   224    39   274    22   277 0.84 Bacterial extracellular solute-binding protein
Patatin              PF01734.17   204 seq1581_BIOID54301   -            356   1.2e-19   70.9   3.7   1   1   4.9e-23   6.7e-19   68.5   2.5     1   199     9   237     9   242 0.73 Patatin-like phospholipase
H2TH                 PF06831.9     93 seq1582_BIOID54301   -            263   3.5e-18   65.0   0.0   1   1   1.4e-21   6.4e-18   64.1   0.0     1    77   126   205   126   215 0.85 Formamidopyrimidine-DNA glycosylase H2TH domain
Fapy_DNA_glyco       PF01149.19   116 seq1582_BIOID54301   -            263   7.7e-15   55.1   0.0   1   1     3e-18   1.4e-14   54.3   0.0     1   106     2   104     2   110 0.88 Formamidopyrimidine-DNA glycosylase N-terminal domain
zf-FPG_IleRS         PF06827.9     30 seq1582_BIOID54301   -            263   6.9e-07   28.6   2.7   1   1   2.8e-10   1.3e-06   27.8   1.9     1    29   235   263   235   263 0.97 Zinc finger found in FPG and IleRS
PMI_typeI            PF01238.16   373 seq1583_BIOID54301   -            417  2.2e-124  415.1   0.1   1   1  2.5e-127  1.7e-123  412.1   0.0     1   373    27   383    27   383 0.98 Phosphomannose isomerase type I
Epimerase            PF01370.16   236 seq1584_BIOID54301   -            355   5.5e-79  264.7   0.0   1   1     3e-82   6.9e-79  264.4   0.0     1   236     4   252     4   252 0.97 NAD dependent epimerase/dehydratase family
RmlD_sub_bind        PF04321.12   287 seq1584_BIOID54301   -            355   4.3e-17   61.8   0.0   1   1   2.8e-20   6.4e-17   61.2   0.0     2   235     3   274     1   332 0.81 RmlD substrate binding domain
Polysacc_synt_2      PF02719.10   294 seq1584_BIOID54301   -            355     2e-16   59.6   0.0   1   1   1.5e-19   3.3e-16   58.9   0.0     1   117     4   114     4   135 0.92 Polysaccharide biosynthesis protein
NAD_binding_4        PF07993.7    249 seq1584_BIOID54301   -            355   2.9e-15   55.7   0.1   1   1   2.9e-14   6.5e-11   41.5   0.0    87   197    74   189    62   250 0.85 Male sterility protein
3Beta_HSD            PF01073.14   280 seq1584_BIOID54301   -            355     3e-15   55.5   0.0   1   1   2.1e-18   4.7e-15   54.9   0.0     1   229     5   240     5   250 0.82 3-beta hydroxysteroid dehydrogenase/isomerase family
adh_short            PF00106.20   167 seq1584_BIOID54301   -            355   3.8e-08   33.3   0.3   1   1   2.7e-10   6.1e-07   29.3   0.0     3    96     4    91     2   126 0.79 short chain dehydrogenase
DUF2754              PF10953.3     70 seq1585_BIOID54301   -             79   2.1e-47  158.9   2.6   1   1   1.9e-51   2.6e-47  158.6   1.8     1    70    10    79    10    79 0.99 Protein of unknown function (DUF2754)
Hydrolase_3          PF08282.7    254 seq1590_BIOID54301   -            271   2.2e-56  191.1   0.1   1   1   7.2e-60   2.5e-56  190.9   0.1     1   254     6   259     6   259 0.98 haloacid dehalogenase-like hydrolase
S6PP                 PF05116.8    247 seq1590_BIOID54301   -            271   1.2e-12   47.5   0.0   1   1   7.1e-12   2.4e-08   33.4   0.0   130   224   155   250    86   255 0.90 Sucrose-6F-phosphate phosphohydrolase
Hydrolase            PF00702.21   204 seq1590_BIOID54301   -            271   5.7e-08   33.4   0.9   1   1   2.8e-10   9.6e-07   29.4   0.2     1   204     3   227     3   227 0.54 haloacid dehalogenase-like hydrolase
HAD                  PF12710.2    191 seq1590_BIOID54301   -            271     2e-07   31.2   0.0   1   1     4e-10   1.4e-06   28.5   0.0    91   191    27   224    19   224 0.81 haloacid dehalogenase-like hydrolase
4HBT                 PF03061.17    79 seq1593_BIOID54301   -            155   8.5e-19   67.3   0.1   1   1   1.7e-22   1.1e-18   66.9   0.1     2    78    57   145    56   146 0.97 Thioesterase superfamily
4HBT_3               PF13622.1    256 seq1593_BIOID54301   -            155   7.1e-07   29.1   0.3   1   1   1.4e-10   9.4e-07   28.7   0.2     3    85    52   153    47   154 0.85 Thioesterase-like superfamily
TK                   PF00265.13   176 seq1597_BIOID54301   -            205   2.6e-64  215.9   0.0   1   1   2.2e-68   2.9e-64  215.7   0.0     1   176     2   186     2   186 0.99 Thymidine kinase
CreD                 PF06123.7    430 seq1600_BIOID54301   -            450  2.5e-157  523.7   0.0   1   1  2.1e-161  2.8e-157  523.5   0.0     2   430     5   428     4   428 0.99 Inner membrane protein CreD
Porin_1              PF00267.16   337 seq1601_BIOID54301   -            362  5.3e-128  426.8  27.9   1   1  8.8e-132    6e-128  426.7  19.3     1   337    28   362    28   362 0.97 Gram-negative porin
Porin_4              PF13609.1    311 seq1601_BIOID54301   -            362   2.2e-18   66.7  44.5   1   1   6.1e-22   4.1e-18   65.8  30.9     6   303    13   335     7   362 0.73 Gram-negative porin
Polysacc_deac_2      PF04748.8    213 seq1606_BIOID54301   -            319   9.8e-81  269.7   0.4   1   1   8.6e-85   1.2e-80  269.4   0.3     1   212    28   238    28   239 0.99 Divergent polysaccharide deacetylase
Aldolase_II          PF00596.16   183 seq1607_BIOID54301   -            228   7.3e-47  159.2   0.2   1   1   6.9e-51   9.4e-47  158.9   0.1     1   182     6   193     6   194 0.88 Class II Aldolase and Adducin N-terminal domain
Kinase-PPPase        PF03618.9    255 seq1610_BIOID54301   -            277   3.4e-82  275.6   0.0   1   1   2.8e-86   3.9e-82  275.4   0.0     1   255     9   267     9   267 0.97 Kinase/pyrophosphorylase
EamA                 PF00892.15   126 seq1611_BIOID54301   -            295   2.7e-17   62.8  33.8   1   2   3.4e-16   2.3e-12   46.9   8.4     1   123    18   142    18   145 0.90 EamA-like transporter family
EamA                 PF00892.15   126 seq1611_BIOID54301   -            295   2.7e-17   62.8  33.8   2   2     9e-09   6.2e-05   22.9   8.8     1   125   159   284   159   285 0.84 EamA-like transporter family
EmrE                 PF13536.1    113 seq1611_BIOID54301   -            295   2.9e-08   33.7  35.1   1   1   9.3e-12   6.4e-08   32.6   9.2     4   108    42   147    39   151 0.90 Multidrug resistance efflux transporter
BPD_transp_1         PF00528.17   185 seq1612_BIOID54301   -            536   5.1e-15   55.3  38.6   1   1     2e-15   2.7e-11   43.2   6.4     5   181    74   266    70   273 0.83 Binding-protein-dependent transport system inner membrane component
DUF830               PF05708.7    158 seq1613_BIOID54301   -            267   8.8e-44  149.1   0.0   1   1   8.5e-48   1.2e-43  148.7   0.0     2   158    76   252    75   252 0.98 Orthopoxvirus protein of unknown function (DUF830)
Phage_P2_GpU         PF06995.6    121 seq1614_BIOID54301   -            294   4.3e-34  116.3   0.0   1   1   5.5e-38   7.5e-34  115.6   0.0     1   121     6   125     6   125 0.99 Phage P2 GpU
NTP_transferase      PF00483.18   248 seq1618_BIOID54301   -            293   1.2e-72  244.0   0.0   1   1   2.1e-76   1.4e-72  243.8   0.0     1   246     2   238     2   240 0.98 Nucleotidyl transferase
NTP_transf_3         PF12804.2    179 seq1618_BIOID54301   -            293   1.1e-08   35.3   0.0   1   1     2e-12   1.4e-08   35.0   0.0     1   120     3   133     3   188 0.83 MobA-like NTP transferase domain
HTH_Tnp_1            PF01527.15    76 seq1621_BIOID54301   -             99   7.6e-09   35.2   2.9   1   1   7.1e-13   9.7e-09   34.9   2.0     3    76    11    79     9    79 0.90 Transposase
Transaldolase        PF00923.14   287 seq1622_BIOID54301   -            220   5.3e-48  163.4   0.1   1   1   8.2e-52   1.1e-47  162.4   0.0     1   244     3   206     3   218 0.94 Transaldolase
DUF945               PF06097.6    459 seq1624_BIOID54301   -            502    4e-149  497.1  18.6   1   1  3.3e-153  4.5e-149  496.9  12.9     1   459     1   482     1   482 0.99 Bacterial protein of unknown function (DUF945)
rve                  PF00665.21   120 seq1626_BIOID54301   -            288   8.9e-30  103.1   0.0   1   1   6.7e-33   1.8e-29  102.1   0.0     3   119   126   240   124   241 0.96 Integrase core domain
rve_2                PF13333.1     52 seq1626_BIOID54301   -            288   3.8e-20   71.5   1.6   1   1     4e-22   1.1e-18   66.9   0.1     1    52   231   287   231   287 0.98 Integrase core domain
rve_3                PF13683.1     67 seq1626_BIOID54301   -            288   1.9e-15   55.9   0.0   1   1   1.4e-18   3.8e-15   55.0   0.0     4    67   215   279   212   279 0.96 Integrase core domain
HTH_21               PF13276.1     60 seq1626_BIOID54301   -            288     2e-10   40.4   0.1   1   1   3.2e-13   8.8e-10   38.3   0.0     4    59    47   101    44   102 0.90 HTH-like domain
DDE_Tnp_IS240        PF13610.1    140 seq1626_BIOID54301   -            288   3.6e-10   39.8   0.0   1   1   2.3e-13   6.3e-10   39.0   0.0     2   129   130   260   129   272 0.88 DDE domain
DDE_Tnp_1            PF01609.16   211 seq1631_BIOID54301   -            326   2.4e-33  115.4   0.1   1   1   1.3e-36   4.5e-33  114.4   0.1     5   210   138   312   136   313 0.90 Transposase DDE domain
DUF772               PF05598.6     77 seq1631_BIOID54301   -            326   1.1e-21   76.4   0.3   1   1   7.5e-25   2.6e-21   75.2   0.2     1    77    51   126    51   126 0.99 Transposase domain (DUF772)
DDE_Tnp_1_3          PF13612.1    155 seq1631_BIOID54301   -            326   2.2e-08   33.8   0.3   1   1   1.2e-11   4.1e-08   33.0   0.0     5   151   137   292   134   296 0.72 Transposase DDE domain
DDE_Tnp_1_6          PF13751.1    125 seq1631_BIOID54301   -            326   6.1e-07   29.4   0.2   1   1   4.8e-10   1.6e-06   28.0   0.1    59   123   253   314   244   316 0.81 Transposase DDE domain
DUF1311              PF07007.7     95 seq1633_BIOID54301   -            162   6.6e-20   70.8   1.9   1   1   6.2e-24   8.5e-20   70.5   1.3     1    95    34   145    34   145 0.85 Protein of unknown function (DUF1311)
DUF4376              PF14301.1    111 seq1634_BIOID54301   -            192   1.9e-29  101.9   5.4   1   1   1.9e-33   2.6e-29  101.4   3.7     2   111    72   187    71   187 0.95 Domain of unknown function (DUF4376)
DAHP_synth_1         PF00793.15   272 seq1635_BIOID54301   -            348    1e-102  342.3   0.0   1   1  8.9e-107  1.2e-102  342.1   0.0     8   270    39   336    24   338 0.97 DAHP synthetase I family
Aminotran_1_2        PF00155.16   363 seq1636_BIOID54301   -            396   1.9e-96  323.0   0.0   1   1  1.6e-100   2.2e-96  322.8   0.0     3   363    28   392    26   392 0.98 Aminotransferase class I and II
Phage_tail_X         PF05489.7     60 seq1641_BIOID54301   -             70   2.2e-20   71.7   0.0   1   1   1.9e-24   2.6e-20   71.5   0.0     2    59     5    59     4    60 0.94 Phage Tail Protein X
Anti-adapt_IraP      PF10796.4     87 seq1642_BIOID54301   -             86   1.7e-37  127.5   2.4   1   1   1.3e-41   1.8e-37  127.4   1.7     1    87     1    86     1    86 0.99 Sigma-S stabilisation anti-adaptor protein
Fe-ADH               PF00465.14   366 seq1644_BIOID54301   -            380   9.1e-64  215.2   5.9   1   1   1.6e-67   1.1e-63  214.9   4.1     1   366    21   361    21   361 0.92 Iron-containing alcohol dehydrogenase
Fe-ADH_2             PF13685.1    250 seq1644_BIOID54301   -            380   1.5e-33  116.0   0.1   1   1   2.8e-37   1.9e-33  115.6   0.0     3   250    27   289    25   289 0.82 Iron-containing alcohol dehydrogenase
CesT                 PF05932.8    119 seq1646_BIOID54301   -            119   1.9e-16   59.8   0.2   1   1   1.5e-20   2.1e-16   59.7   0.2     1   115     4   111     4   115 0.94 Tir chaperone protein (CesT) family
Acetyltransf_1       PF00583.19    83 seq1648_BIOID54301   -            224   6.8e-06   25.9   0.4   1   1   3.1e-09   2.1e-05   24.3   0.3    39    78   170   209   144   214 0.93 Acetyltransferase (GNAT) family
Acetyltransf_10      PF13673.1    117 seq1648_BIOID54301   -            224   4.3e-05   23.5   0.3   1   1     1e-08   6.9e-05   22.8   0.2     1   114    92   207    92   212 0.80 Acetyltransferase (GNAT) domain
Ribosomal_S6         PF01250.12    92 seq1651_BIOID54301   -            131   3.4e-33  113.2   0.1   1   1   3.2e-37   4.4e-33  112.8   0.0     1    91     2    91     2    92 0.98 Ribosomal protein S6
Phage_GPD            PF05954.6    292 seq1652_BIOID54301   -            384   9.1e-32  110.2   0.2   1   1     9e-36   1.2e-31  109.8   0.2     5   291    55   341    52   343 0.84 Phage late control gene D protein (GPD)
AP_endonuc_2         PF01261.19   211 seq1653_BIOID54301   -            444   5.5e-20   71.4   0.3   1   1   8.2e-23   1.1e-18   67.1   0.1    25   200   107   312    90   318 0.79 Xylose isomerase-like TIM barrel
Alk_phosphatase      PF00245.15   421 seq1656_BIOID54301   -            494  2.7e-145  484.1   3.2   1   2  4.3e-138  1.9e-134  448.3   0.7     1   350    87   451    87   453 0.99 Alkaline phosphatase
Alk_phosphatase      PF00245.15   421 seq1656_BIOID54301   -            494  2.7e-145  484.1   3.2   2   2   4.1e-13   1.9e-09   36.6   0.0   381   421   453   493   450   493 0.95 Alkaline phosphatase
Metalloenzyme        PF01676.13   262 seq1656_BIOID54301   -            494   1.1e-07   31.2   2.4   1   1   5.9e-10   2.7e-06   26.7   0.6   136   228   345   470   337   490 0.84 Metalloenzyme superfamily
Phosphodiest         PF01663.17   364 seq1656_BIOID54301   -            494   4.6e-05   22.7   0.0   1   1   1.6e-08   7.4e-05   22.1   0.0   161   254   339   430   249   471 0.71 Type I phosphodiesterase / nucleotide pyrophosphatase
Sel1                 PF08238.7     39 seq1657_BIOID54301   -            184   2.9e-30  103.9   7.2   1   3   2.3e-13   3.2e-09   37.0   0.1     3    38    65    98    63    99 0.86 Sel1 repeat
Sel1                 PF08238.7     39 seq1657_BIOID54301   -            184   2.9e-30  103.9   7.2   2   3   2.7e-14   3.6e-10   40.0   0.1     1    39   100   135   100   135 0.96 Sel1 repeat
Sel1                 PF08238.7     39 seq1657_BIOID54301   -            184   2.9e-30  103.9   7.2   3   3   7.1e-11   9.8e-07   29.1   0.1     1    38   136   170   136   171 0.92 Sel1 repeat
PsiE                 PF06146.7     69 seq1662_BIOID54301   -            136   1.8e-16   59.9   5.7   1   1   1.3e-20   1.8e-16   59.9   3.9     5    69    62   123    58   123 0.95 Phosphate-starvation-inducible E
ABC_tran             PF00005.22   118 seq1663_BIOID54301   -            232     2e-26   92.5   0.0   1   1   4.7e-30   3.2e-26   91.8   0.0     1   117    39   157    39   158 0.90 ABC transporter
AAA_21               PF13304.1    303 seq1663_BIOID54301   -            232   3.8e-12   46.6   0.1   1   1     2e-10   1.3e-06   28.4   0.0   234   298   127   189   106   191 0.92 AAA domain
DUF932               PF06067.6    239 seq1664_BIOID54301   -            273   7.6e-63  211.8   0.0   1   1   6.4e-67   8.8e-63  211.6   0.0     2   239    38   262    37   262 0.99 Domain of unknown function (DUF932)
SSB                  PF00436.20   104 seq1666_BIOID54301   -            104   2.9e-13   49.4   0.0   1   1   2.3e-17   3.2e-13   49.3   0.0     2    96     3    92     2   100 0.89 Single-strand binding protein family
Exo_endo_phos        PF03372.18   251 seq1667_BIOID54301   -            272     2e-26   93.3   0.0   1   1   1.7e-30   2.3e-26   93.0   0.0     1   251     8   263     8   263 0.80 Endonuclease/Exonuclease/phosphatase family
DegT_DnrJ_EryC1      PF01041.12   363 seq1669_BIOID54301   -            376   7.2e-87  291.6   0.0   1   1   1.9e-90   8.6e-87  291.4   0.0     7   361    13   370     9   372 0.93 DegT/DnrJ/EryC1/StrS aminotransferase family
Aminotran_1_2        PF00155.16   363 seq1669_BIOID54301   -            376   5.3e-11   41.9   0.1   1   1   3.7e-14   1.7e-10   40.3   0.0    67   189    46   154     9   187 0.88 Aminotransferase class I and II
Aminotran_5          PF00266.14   371 seq1669_BIOID54301   -            376   4.7e-08   32.0   0.0   1   1   1.9e-11   8.6e-08   31.1   0.0    62   182    47   159    33   168 0.88 Aminotransferase class-V
Ribosomal_S18        PF01084.15    54 seq1670_BIOID54301   -             75   2.7e-25   87.8   0.5   1   1   2.4e-29   3.3e-25   87.5   0.3     2    54    16    68    15    68 0.96 Ribosomal protein S18
FxsA                 PF04186.8    120 seq1673_BIOID54301   -            158   1.1e-36  124.9   8.3   1   1   9.6e-41   1.3e-36  124.7   5.7     1   113     6   118     6   127 0.93 FxsA cytoplasmic membrane protein
hemP                 PF10636.4     38 seq1676_BIOID54301   -             63   2.7e-16   58.7   1.9   1   1     9e-20   1.2e-15   56.6   0.9     1    38    26    63    26    63 0.98 Hemin uptake protein hemP
Ald_Xan_dh_C2        PF02738.13   543 seq1677_BIOID54301   -            765  6.7e-175  582.3   0.0   1   1  1.2e-178  8.5e-175  582.0   0.0    12   543   159   700   147   700 0.98 Molybdopterin-binding domain of aldehyde dehydrogenase
Ald_Xan_dh_C         PF01315.17   111 seq1677_BIOID54301   -            765   6.8e-35  119.3   0.1   1   1   2.2e-38   1.5e-34  118.2   0.0     1   111    23   139    23   139 0.92 Aldehyde oxidase and xanthine dehydrogenase, a/b hammerhead domain
PAP2                 PF01569.16   129 seq1678_BIOID54301   -            198   1.9e-19   69.4   9.6   1   1   1.4e-23   1.9e-19   69.4   6.7     3   118    58   162    56   172 0.89 PAP2 superfamily
DUF3289              PF11692.3    277 seq1679_BIOID54301   -            284   3.1e-81  272.5   5.4   1   1   2.9e-85     4e-81  272.1   3.7     6   271    11   277     2   282 0.92 Protein of unknown function (DUF3289)
DUF3521              PF12035.3     35 seq1681_BIOID54301   -             47   4.9e-15   54.9   2.8   1   1   4.1e-19   5.6e-15   54.7   1.9     1    34     9    42     9    43 0.98 Protein of unknown function (DUF3521)
Ribosomal_L9_C       PF03948.9     87 seq1682_BIOID54301   -            149   1.2e-26   92.4   1.8   1   1   2.9e-30     2e-26   91.7   1.2     2    87    63   149    62   149 0.97 Ribosomal protein L9, C-terminal domain
Ribosomal_L9_N       PF01281.14    48 seq1682_BIOID54301   -            149   7.6e-23   79.3   0.3   1   1   2.2e-26   1.5e-22   78.4   0.2     1    48     1    48     1    48 0.97 Ribosomal protein L9, N-terminal domain
HypA                 PF01155.14   113 seq1683_BIOID54301   -            120   9.1e-33  112.2   6.4   1   1   7.4e-37     1e-32  112.0   4.4     1   112     5   117     5   118 0.98 Hydrogenase expression/synthesis hypA family
Phage_base_V         PF04717.7     79 seq1686_BIOID54301   -            175   1.1e-19   69.9   0.0   1   1   1.2e-23   1.7e-19   69.4   0.0     1    78     9    85     9    86 0.96 Phage-related baseplate assembly protein
SpoU_methylase       PF00588.14   142 seq1688_BIOID54301   -            228   3.5e-33  114.3   0.0   1   1   3.6e-37   4.9e-33  113.8   0.0     2   142     3   153     2   153 0.87 SpoU rRNA Methylase family
DUF1287              PF06940.6    164 seq1689_BIOID54301   -            205   9.7e-78  259.1   0.0   1   1   1.7e-81   1.1e-77  258.8   0.0     1   164    39   202    39   202 0.99 Domain of unknown function (DUF1287)
Amidase_6            PF12671.2    157 seq1689_BIOID54301   -            205   0.00011   22.1   0.0   1   1   2.1e-08   0.00014   21.7   0.0    18   123    53   168    33   189 0.82 Putative amidase domain
DDE_Tnp_1            PF01609.16   211 seq1690_BIOID54301   -            326   2.4e-33  115.4   0.1   1   1   1.3e-36   4.5e-33  114.4   0.1     5   210   138   312   136   313 0.90 Transposase DDE domain
DUF772               PF05598.6     77 seq1690_BIOID54301   -            326   1.1e-21   76.4   0.3   1   1   7.5e-25   2.6e-21   75.2   0.2     1    77    51   126    51   126 0.99 Transposase domain (DUF772)
DDE_Tnp_1_3          PF13612.1    155 seq1690_BIOID54301   -            326   2.2e-08   33.8   0.3   1   1   1.2e-11   4.1e-08   33.0   0.0     5   151   137   292   134   296 0.72 Transposase DDE domain
DDE_Tnp_1_6          PF13751.1    125 seq1690_BIOID54301   -            326   6.1e-07   29.4   0.2   1   1   4.8e-10   1.6e-06   28.0   0.1    59   123   253   314   244   316 0.81 Transposase DDE domain
DEDD_Tnp_IS110       PF01548.12   144 seq1691_BIOID54301   -            306   7.8e-37  126.0   0.1   1   1   4.8e-40   3.3e-36  123.9   0.1    18   144     4   131     1   131 0.97 Transposase
Transposase_20       PF02371.11    87 seq1691_BIOID54301   -            306     1e-27   95.9   0.4   1   1   2.6e-31   1.8e-27   95.1   0.3     2    85   176   260   175   262 0.96 Transposase IS116/IS110/IS902 family
Antirestrict         PF03230.8     94 seq1693_BIOID54301   -            159   8.7e-39  131.2   0.2   1   1   8.2e-43   1.1e-38  130.9   0.1     1    94    62   159    62   159 0.98 Antirestriction protein
SNARE_assoc          PF09335.6    123 seq1698_BIOID54301   -            236   4.7e-27   94.5   6.4   1   1   3.4e-31   4.7e-27   94.5   4.4     1   121    63   180    63   182 0.98 SNARE associated Golgi protein
FGGY_N               PF00370.16   245 seq1699_BIOID54301   -            484     2e-90  302.2   0.0   1   1   4.1e-94   2.8e-90  301.8   0.0     1   245     1   240     1   240 0.99 FGGY family of carbohydrate kinases, N-terminal domain
FGGY_C               PF02782.11   197 seq1699_BIOID54301   -            484   4.3e-34  117.7   1.3   1   1   9.4e-38   6.4e-34  117.2   0.9     1   196   249   435   249   436 0.92 FGGY family of carbohydrate kinases, C-terminal domain
cobW                 PF02492.14   178 seq1701_BIOID54301   -            290     1e-48  165.0   0.0   1   1   9.8e-53   1.3e-48  164.6   0.0     2   177   106   267   105   268 0.98 CobW/HypB/UreG, nucleotide-binding domain
DeoRC                PF00455.17   162 seq1703_BIOID54301   -            252   1.1e-46  158.2   0.0   1   1     3e-50   2.1e-46  157.4   0.0     4   160    76   232    73   234 0.99 DeoR C terminal sensor domain
HTH_DeoR             PF08220.7     57 seq1703_BIOID54301   -            252   5.4e-15   54.5   0.0   1   1   1.2e-18   8.4e-15   53.9   0.0     1    55     8    59     8    61 0.93 DeoR-like helix-turn-helix domain
Polysacc_synt        PF01943.12   273 seq1704_BIOID54301   -            416     1e-13   51.0  19.1   1   1   7.7e-18     1e-13   51.0  13.3     1   272     3   283     3   284 0.84 Polysaccharide biosynthesis protein
MFS_1                PF07690.11   354 seq1705_BIOID54301   -            394   3.2e-36  124.6  48.6   1   1   4.7e-38   6.5e-34  117.1  21.1     2   353    20   357    19   358 0.89 Major Facilitator Superfamily
PsiF_repeat          PF07769.9     35 seq1706_BIOID54301   -            106   4.8e-37  125.0  21.0   1   2   7.1e-24   9.7e-20   69.7   4.0     2    35    26    59    25    59 0.97 psiF repeat
PsiF_repeat          PF07769.9     35 seq1706_BIOID54301   -            106   4.8e-37  125.0  21.0   2   2   2.4e-21   3.3e-17   61.5   5.0     2    35    70   103    69   103 0.97 psiF repeat
RadC                 PF04002.10   123 seq1707_BIOID54301   -            158   4.9e-47  158.5   0.0   1   1   4.6e-51   6.2e-47  158.1   0.0     2   123    37   158    36   158 0.98 RadC-like JAB domain
DUF943               PF06092.7    157 seq1708_BIOID54301   -            163   1.3e-45  154.4   3.3   1   1   1.1e-49   1.5e-45  154.2   2.3     1   156     1   154     1   155 0.94 Enterobacterial putative membrane protein (DUF943)
Baseplate_J          PF04865.9    243 seq1711_BIOID54301   -            367   4.5e-71  238.9   0.3   1   1   4.3e-75   5.9e-71  238.5   0.2     2   242    70   326    69   327 0.95 Baseplate J-like protein
Leader_Thr           PF08254.6     22 seq1712_BIOID54301   -             21   1.1e-09   37.3  14.8   1   1   8.3e-14   1.1e-09   37.2  10.3     1    22     1    21     1    21 0.99 Threonine leader peptide
GGDEF                PF00990.16   161 seq1713_BIOID54301   -            371   9.2e-48  161.7   0.0   1   1   1.8e-51   1.2e-47  161.3   0.0     2   161   211   366   210   366 0.97 GGDEF domain
MASE2                PF05230.6     91 seq1713_BIOID54301   -            371   1.8e-32  111.0   9.9   1   1     7e-36   4.8e-32  109.6   3.5     1    91    39   129    39   129 0.99 MASE2 domain
Homoserine_dh        PF00742.14   179 seq1717_BIOID54301   -            834   6.3e-52  175.7   0.0   1   1   6.1e-55   1.7e-51  174.3   0.0     1   179   628   825   628   825 0.98 Homoserine dehydrogenase
AA_kinase            PF00696.23   241 seq1717_BIOID54301   -            834   6.2e-45  153.5   0.5   1   1   3.5e-47   9.5e-44  149.6   0.1     2   241    15   298    14   298 0.81 Amino acid kinase family
NAD_binding_3        PF03447.11   117 seq1717_BIOID54301   -            834   3.5e-31  107.9   0.0   1   1     4e-34   1.1e-30  106.3   0.0     1   116   486   619   486   620 0.97 Homoserine dehydrogenase, NAD binding domain
ACT_7                PF13840.1     65 seq1717_BIOID54301   -            834   2.3e-20   71.7   1.5   1   2   1.3e-11   3.6e-08   32.6   0.0     5    63   328   388   326   390 0.91 Family description
ACT_7                PF13840.1     65 seq1717_BIOID54301   -            834   2.3e-20   71.7   1.5   2   2     5e-13   1.4e-09   37.2   0.3     3    62   407   468   405   471 0.93 Family description
ACT                  PF01842.20    66 seq1717_BIOID54301   -            834   4.4e-17   61.0   0.3   1   2   5.1e-10   1.4e-06   27.5   0.0     6    63   338   390   334   393 0.86 ACT domain
ACT                  PF01842.20    66 seq1717_BIOID54301   -            834   4.4e-17   61.0   0.3   2   2   8.1e-11   2.2e-07   30.0   0.4     2    53   415   461   414   471 0.79 ACT domain
HATPase_c            PF02518.21   111 seq1718_BIOID54301   -            357     1e-07   31.5   0.0   1   1   2.9e-11   3.9e-07   29.6   0.0    12    98   212   335   203   353 0.72 Histidine kinase-, DNA gyrase B-, and HSP90-like ATPase
DUF987               PF06174.6     66 seq1719_BIOID54301   -             73   4.5e-43  144.4   0.1   1   1   3.7e-47     5e-43  144.3   0.1     1    66     1    66     1    66 0.99 Protein of unknown function (DUF987)
HupF_HypC            PF01455.13    68 seq1721_BIOID54301   -             90   1.9e-25   88.4   0.2   1   1   1.7e-29   2.3e-25   88.2   0.1     1    68     1    72     1    72 0.98 HupF/HypC family
TetR_C_3             PF08362.6    143 seq1724_BIOID54301   -            212   5.4e-59  197.9   0.0   1   1     1e-62   7.1e-59  197.5   0.0     1   143    70   212    70   212 0.99 YcdC-like protein, C-terminal region
TetR_N               PF00440.18    47 seq1724_BIOID54301   -            212   1.3e-16   59.8   0.2   1   1   2.9e-20     2e-16   59.2   0.1     1    47    23    69    23    69 0.98 Bacterial regulatory proteins, tetR family
MarC                 PF01914.12   203 seq1725_BIOID54301   -            215   1.5e-74  249.3  11.2   1   1   1.3e-78   1.7e-74  249.2   7.7     2   203     9   210     8   210 0.99 MarC family integral membrane protein
YagB_YeeU_YfjZ       PF06154.6    105 seq1727_BIOID54301   -            122   3.8e-52  174.8   0.0   1   1   3.3e-56   4.5e-52  174.6   0.0     2   104    16   118    15   119 0.98 YagB/YeeU/YfjZ family
HypD                 PF01924.11   356 seq1728_BIOID54301   -            373  9.8e-154  511.2   0.0   1   1  8.2e-158  1.1e-153  511.0   0.0     5   355    13   368     9   369 0.96 Hydrogenase formation hypA family
Y1_Tnp               PF01797.11   121 seq1729_BIOID54301   -            182   1.7e-40  137.5   0.0   1   1   1.5e-44   2.1e-40  137.2   0.0     2   121    20   139    19   139 0.99 Transposase IS200 like
Cpn10                PF00166.16    93 seq1733_BIOID54301   -             97   5.2e-29   99.9   1.8   1   1   4.2e-33   5.7e-29   99.7   1.3     1    93     2    95     2    95 0.97 Chaperonin 10 Kd subunit
SNARE_assoc          PF09335.6    123 seq1734_BIOID54301   -            235   1.2e-24   86.7   8.0   1   1   8.9e-29   1.2e-24   86.7   5.5     1   122    80   197    78   198 0.96 SNARE associated Golgi protein
OmpW                 PF03922.9    192 seq1735_BIOID54301   -             35   6.4e-10   38.8   0.0   1   1   4.9e-14   6.7e-10   38.8   0.0   157   192     1    35     1    35 0.97 OmpW family
Glyco_transf_56      PF07429.6    361 seq1738_BIOID54301   -            359  7.8e-193  640.1   0.0   1   1  1.3e-196  8.7e-193  640.0   0.0     1   360     1   358     1   359 0.99 4-alpha-L-fucosyltransferase glycosyl transferase group 56
EamA                 PF00892.15   126 seq1740_BIOID54301   -            307   8.4e-36  122.6  40.2   1   2   5.3e-20   7.3e-16   58.2   9.5     1   126    16   145    16   145 0.85 EamA-like transporter family
EamA                 PF00892.15   126 seq1740_BIOID54301   -            307   8.4e-36  122.6  40.2   2   2   7.7e-24   1.1e-19   70.6  12.8     1   126   167   291   167   291 0.96 EamA-like transporter family
Sel1                 PF08238.7     39 seq1742_BIOID54301   -            325   1.7e-67  222.2  48.8   1   8   1.4e-12     2e-08   34.5   0.1     2    39    26    61    25    61 0.87 Sel1 repeat
Sel1                 PF08238.7     39 seq1742_BIOID54301   -            325   1.7e-67  222.2  48.8   2   8   1.2e-08   0.00017   22.0   0.1     2    39    63    97    62    97 0.77 Sel1 repeat
Sel1                 PF08238.7     39 seq1742_BIOID54301   -            325   1.7e-67  222.2  48.8   3   8   8.8e-08    0.0012   19.2   0.1     4    38   101   130    98   131 0.80 Sel1 repeat
Sel1                 PF08238.7     39 seq1742_BIOID54301   -            325   1.7e-67  222.2  48.8   4   8   2.5e-15   3.5e-11   43.2   3.2     2    39   133   167   132   167 0.96 Sel1 repeat
Sel1                 PF08238.7     39 seq1742_BIOID54301   -            325   1.7e-67  222.2  48.8   5   8   2.3e-13   3.2e-09   37.0   0.4     1    39   168   203   168   203 0.95 Sel1 repeat
Sel1                 PF08238.7     39 seq1742_BIOID54301   -            325   1.7e-67  222.2  48.8   6   8   2.3e-11   3.2e-07   30.6   2.7     2    37   205   237   204   239 0.89 Sel1 repeat
Sel1                 PF08238.7     39 seq1742_BIOID54301   -            325   1.7e-67  222.2  48.8   7   8   2.2e-14     3e-10   40.2   0.3     3    37   242   273   240   275 0.93 Sel1 repeat
Sel1                 PF08238.7     39 seq1742_BIOID54301   -            325   1.7e-67  222.2  48.8   8   8     4e-09   5.5e-05   23.5   0.1     1    33   276   305   276   310 0.85 Sel1 repeat
DUF1219              PF06755.7    117 seq1744_BIOID54301   -             87   3.1e-39  132.9   0.0   1   1   2.6e-43   3.6e-39  132.7   0.0     1    73     1    73     1    81 0.97 Protein of unknown function (DUF1219)
YiaAB                PF05360.9     53 seq1745_BIOID54301   -            117   6.5e-18   63.9  13.5   1   1   5.4e-20   7.4e-16   57.3   3.9     2    51     9    58     8    60 0.95 yiaA/B two helix domain
Cpn60_TCP1           PF00118.19   488 seq1746_BIOID54301   -            548  1.2e-126  423.1  10.9   1   1  9.8e-131  1.3e-126  422.9   7.5     1   486    23   523    23   525 0.94 TCP-1/cpn60 chaperonin family
Tail_P2_I            PF09684.5    139 seq1748_BIOID54301   -            192   2.5e-31  107.9   0.0   1   1   2.2e-35     3e-31  107.7   0.0     1   139     7   162     7   162 0.91 Phage tail protein (Tail_P2_I)
FAD_binding_5        PF00941.16   171 seq1749_BIOID54301   -            292   1.7e-50  170.7   0.0   1   1   3.4e-54   2.4e-50  170.2   0.0     4   170     6   173     3   174 0.98 FAD binding domain in molybdopterin dehydrogenase
CO_deh_flav_C        PF03450.12   103 seq1749_BIOID54301   -            292   4.8e-25   87.3   0.1   1   1   2.5e-28   1.7e-24   85.6   0.0     2   103   183   283   182   283 0.97 CO dehydrogenase flavoprotein C-terminal domain
FGGY_C               PF02782.11   197 seq1750_BIOID54301   -            566   9.4e-35  119.9   0.6   1   1   2.3e-38   1.5e-34  119.2   0.4     4   197   292   501   289   501 0.88 FGGY family of carbohydrate kinases, C-terminal domain
HTH_3                PF01381.17    55 seq1751_BIOID54301   -             71     3e-13   49.2   0.0   1   1     8e-17   3.6e-13   49.0   0.0     1    55     8    61     8    61 0.97 Helix-turn-helix
HTH_19               PF12844.2     64 seq1751_BIOID54301   -             71   1.1e-10   41.2   0.0   1   1   2.7e-14   1.2e-10   41.0   0.0     2    62     6    65     5    67 0.92 Helix-turn-helix domain
HTH_31               PF13560.1     64 seq1751_BIOID54301   -             71   2.4e-08   33.9   0.0   1   1   5.9e-12   2.7e-08   33.7   0.0     2    58     4    58     3    63 0.94 Helix-turn-helix domain
YiaAB                PF05360.9     53 seq1758_BIOID54301   -            145   1.3e-45  152.5  15.1   1   2   8.4e-28   1.1e-23   82.3   1.5     1    53    12    64    12    64 0.99 yiaA/B two helix domain
YiaAB                PF05360.9     53 seq1758_BIOID54301   -            145   1.3e-45  152.5  15.1   2   2   6.5e-26   8.9e-22   76.2   3.7     1    53    75   127    75   127 0.99 yiaA/B two helix domain
CMD                  PF02627.15    85 seq1761_BIOID54301   -            182   5.3e-09   35.6   0.1   1   1   2.6e-12   3.6e-08   33.0   0.0    14    85    52   122    43   122 0.92 Carboxymuconolactone decarboxylase family
Isochorismatase      PF00857.15   174 seq1764_BIOID54301   -            188   1.7e-38  132.1   0.0   1   1   1.5e-42     2e-38  131.9   0.0     1   173     9   182     9   183 0.90 Isochorismatase family
Phage_CII            PF05269.6     91 seq1765_BIOID54301   -             97     3e-48  161.6   1.2   1   1   2.5e-52   3.4e-48  161.4   0.8     1    91     1    91     1    91 1.00 Bacteriophage CII protein
DUF2233              PF09992.4    170 seq1768_BIOID54301   -            254   8.2e-21   74.6   0.1   1   1   7.8e-25   1.1e-20   74.2   0.1     2   145    84   232    83   252 0.85 Predicted periplasmic protein (DUF2233)
AIRS_C               PF02769.17   153 seq1771_BIOID54301   -            336   6.5e-24   84.5   2.0   1   1   1.6e-27   1.1e-23   83.8   1.4     2   149   166   313   165   315 0.95 AIR synthase related protein, C-terminal domain
AIRS                 PF00586.19    96 seq1771_BIOID54301   -            336   1.4e-13   50.8   2.2   1   1   5.1e-17   3.5e-13   49.5   0.1     8    96    42   132    35   132 0.90 AIR synthase related protein, N-terminal domain
Collar               PF07484.7     57 seq1772_BIOID54301   -            231   2.3e-13   49.6   0.1   1   1   4.2e-17   5.7e-13   48.3   0.1     1    57   174   221   174   221 0.98 Phage Tail Collar Domain
SBP_bac_5            PF00496.17   374 seq1773_BIOID54301   -            567   4.7e-87  292.1   9.8   1   1     5e-91   6.9e-87  291.5   6.8     3   373   107   487   105   488 0.92 Bacterial extracellular solute-binding proteins, family 5 Middle
GST_N_3              PF13417.1     75 seq1775_BIOID54301   -            208     6e-15   55.1   0.0   1   1   4.1e-18   1.1e-14   54.2   0.0     1    74     4    82     4    83 0.88 Glutathione S-transferase, N-terminal domain
GST_N                PF02798.15    76 seq1775_BIOID54301   -            208   2.4e-13   49.9   0.0   1   1   1.3e-16   3.5e-13   49.3   0.0    10    75     8    76     1    77 0.91 Glutathione S-transferase, N-terminal domain
GST_C                PF00043.20    95 seq1775_BIOID54301   -            208   1.5e-12   47.2   0.0   1   1   1.8e-15   4.9e-12   45.5   0.0    15    95   121   197    89   197 0.90 Glutathione S-transferase, C-terminal domain
GST_N_2              PF13409.1     70 seq1775_BIOID54301   -            208   1.1e-11   44.4   0.0   1   1   7.5e-15     2e-11   43.5   0.0     5    69    13    77     9    78 0.87 Glutathione S-transferase, N-terminal domain
GST_C_2              PF13410.1     69 seq1775_BIOID54301   -            208   5.6e-10   38.8   0.2   1   1   4.5e-13   1.2e-09   37.7   0.2     2    68   128   191   127   192 0.93 Glutathione S-transferase, C-terminal domain
Phage_rep_O          PF04492.8    100 seq1780_BIOID54301   -            299   7.3e-40  135.1   0.0   1   1   9.4e-44   1.3e-39  134.3   0.0     3   100    18   115    16   115 0.99 Bacteriophage replication protein O
DUF932               PF06067.6    239 seq1781_BIOID54301   -            273   1.2e-67  227.5   0.0   1   1   1.1e-71   1.5e-67  227.2   0.0     1   239    36   262    36   262 0.99 Domain of unknown function (DUF932)
WzyE                 PF06899.6    449 seq1783_BIOID54301   -            450  1.2e-277  920.6  45.5   1   1  9.8e-282  1.3e-277  920.4  31.5     1   448     1   449     1   450 1.00 WzyE protein
PduV-EutP            PF10662.4    143 seq1785_BIOID54301   -            118   4.6e-15   55.2   0.0   1   1     5e-19   6.9e-15   54.6   0.0    86   142    57   112    42   113 0.92 Ethanolamine utilisation - propanediol utilisation
Fer2_2               PF01799.15    75 seq1786_BIOID54301   -            159     4e-27   93.8   0.4   1   1   5.8e-31     4e-27   93.8   0.3     1    73    78   152    78   154 0.93 [2Fe-2S] binding domain
Fer2                 PF00111.22    78 seq1786_BIOID54301   -            159   4.4e-07   29.4   1.1   1   1   6.5e-11   4.4e-07   29.4   0.8     2    55    12    64    11    85 0.81 2Fe-2S iron-sulfur cluster binding domain
SBP_bac_8            PF13416.1    281 seq1787_BIOID54301   -            388   6.5e-30  104.7   0.1   1   1   1.6e-33   1.1e-29  103.9   0.0    10   265    60   342    52   352 0.83 Bacterial extracellular solute-binding protein
SBP_bac_1            PF01547.20   314 seq1787_BIOID54301   -            388   1.6e-05   24.6   1.6   1   1   2.9e-09     2e-05   24.3   0.7    19   313    57   326    41   327 0.78 Bacterial extracellular solute-binding protein
DUF188               PF02639.9    130 seq1789_BIOID54301   -            152     1e-50  170.3   0.0   1   1   8.8e-55   1.2e-50  170.1   0.0     1   127    17   143    17   146 0.98 Uncharacterized BCR, YaiI/YqxD family COG1671
Esterase             PF00756.15   251 seq1790_BIOID54301   -            278   2.1e-72  243.4   0.0   1   1   7.1e-76   2.4e-72  243.2   0.0     1   251    21   271    21   271 0.99 Putative esterase
Abhydrolase_5        PF12695.2    142 seq1790_BIOID54301   -            278   8.9e-08   31.8   0.0   1   1   3.5e-11   1.2e-07   31.4   0.0     6   142    50   257    44   257 0.62 Alpha/beta hydrolase family
Peptidase_S9         PF00326.16   213 seq1790_BIOID54301   -            278   8.1e-07   28.3   0.0   1   1   3.7e-10   1.3e-06   27.7   0.0    54   208   127   274   118   278 0.77 Prolyl oligopeptidase family
DcuC                 PF03606.10   463 seq1791_BIOID54301   -            455    8e-128  426.4  48.6   1   1  6.6e-132  9.1e-128  426.3  33.7     1   462     2   454     2   455 0.97 C4-dicarboxylate anaerobic carrier
DUF1097              PF06496.6    144 seq1795_BIOID54301   -            165   3.5e-37  127.2  26.2   1   1   2.9e-41     4e-37  127.1  18.2     2   143     9   156     8   157 0.98 Protein of unknown function (DUF1097)
Epimerase            PF01370.16   236 seq1796_BIOID54301   -            310   6.2e-50  169.7   0.0   1   1   2.8e-53   7.7e-50  169.3   0.0     1   236     2   236     2   236 0.92 NAD dependent epimerase/dehydratase family
3Beta_HSD            PF01073.14   280 seq1796_BIOID54301   -            310   1.7e-12   46.5   0.0   1   1   8.5e-16   2.3e-12   46.0   0.0     1   223     3   219     3   224 0.79 3-beta hydroxysteroid dehydrogenase/isomerase family
RmlD_sub_bind        PF04321.12   287 seq1796_BIOID54301   -            310   7.2e-10   38.1   0.0   1   1   7.5e-13   2.1e-09   36.6   0.0     3   155     2   174     1   267 0.79 RmlD substrate binding domain
NAD_binding_4        PF07993.7    249 seq1796_BIOID54301   -            310   1.8e-07   30.2   0.0   1   1   3.6e-08   9.9e-05   21.2   0.0    86   210    67   184    47   220 0.84 Male sterility protein
tRNA-synt_1_2        PF13603.1    185 seq1800_BIOID54301   -            907   1.1e-79  265.9   0.0   1   1   7.5e-83     2e-79  265.0   0.0     1   184   268   450   268   451 0.98 Leucyl-tRNA synthetase, Domain 2
tRNA-synt_1          PF00133.17   601 seq1800_BIOID54301   -            907     1e-70  238.3   8.9   1   5   1.5e-29   4.2e-26   91.0   0.2     4   178    63   218    60   221 0.88 tRNA synthetases class I (I, L, M and V)
tRNA-synt_1          PF00133.17   601 seq1800_BIOID54301   -            907     1e-70  238.3   8.9   2   5   6.8e-09   1.9e-05   22.8   0.2   361   411   221   271   217   275 0.95 tRNA synthetases class I (I, L, M and V)
tRNA-synt_1          PF00133.17   601 seq1800_BIOID54301   -            907     1e-70  238.3   8.9   3   5   2.6e-22     7e-19   67.1   0.0   188   349   277   455   272   464 0.79 tRNA synthetases class I (I, L, M and V)
tRNA-synt_1          PF00133.17   601 seq1800_BIOID54301   -            907     1e-70  238.3   8.9   4   5   1.2e-10   3.2e-07   28.6   0.0   414   557   464   619   459   621 0.63 tRNA synthetases class I (I, L, M and V)
tRNA-synt_1          PF00133.17   601 seq1800_BIOID54301   -            907     1e-70  238.3   8.9   5   5     4e-10   1.1e-06   26.8   0.0   560   593   665   698   655   706 0.87 tRNA synthetases class I (I, L, M and V)
tRNA-synt_1g         PF09334.6    391 seq1800_BIOID54301   -            907   8.9e-34  116.6   0.0   1   2   6.2e-27   1.7e-23   82.8   0.0     5   218    86   271    82   287 0.83 tRNA synthetases class I (M)
tRNA-synt_1g         PF09334.6    391 seq1800_BIOID54301   -            907   8.9e-34  116.6   0.0   2   2   5.8e-09   1.6e-05   23.6   0.0   314   364   653   703   642   717 0.81 tRNA synthetases class I (M)
Anticodon_1          PF08264.8    153 seq1800_BIOID54301   -            907     5e-17   61.9   0.0   1   1   3.3e-20   8.9e-17   61.1   0.0     3   148   747   868   745   874 0.79 Anticodon-binding domain of tRNA
GHMP_kinases_N       PF00288.21    67 seq1803_BIOID54301   -            310   1.7e-17   63.1   0.3   1   1   5.7e-21   3.9e-17   61.9   0.2     2    67    84   150    83   150 0.95 GHMP kinases N terminal domain
GHMP_kinases_C       PF08544.8     85 seq1803_BIOID54301   -            310     1e-11   44.7   1.8   1   1   1.9e-15   1.3e-11   44.3   0.0     2    83   211   287   210   289 0.92 GHMP kinases C terminal
Phage_lambda_P       PF06992.6    233 seq1804_BIOID54301   -            233  2.9e-167  553.5   4.4   1   1  2.4e-171  3.2e-167  553.4   3.0     1   233     1   233     1   233 1.00 Replication protein P
SKI                  PF01202.17   158 seq1806_BIOID54301   -            174   4.8e-48  162.8   0.0   1   1   1.6e-51   5.5e-48  162.7   0.0     1   157    11   168    11   169 0.98 Shikimate kinase
AAA_17               PF13207.1    121 seq1806_BIOID54301   -            174   1.9e-06   28.5   0.0   1   1   1.3e-09   4.3e-06   27.4   0.0     3    66     6    67     5   172 0.67 AAA domain
AAA                  PF00004.24   132 seq1806_BIOID54301   -            174   2.2e-06   27.7   0.0   1   1   3.1e-08   0.00011   22.3   0.0     2    30     6    34     5    95 0.86 ATPase family associated with various cellular activities (AAA)
Sigma54_activat      PF00158.21   168 seq1807_BIOID54301   -            692   4.3e-71  237.6   0.1   1   1   3.8e-74   7.4e-71  236.9   0.0     1   168   381   548   381   548 0.99 Sigma-54 interaction domain
GAF_3                PF13492.1    129 seq1807_BIOID54301   -            692   3.8e-18   65.7   0.0   1   1   6.6e-15   1.3e-11   44.5   0.0     1   129   202   346   202   346 0.85 GAF domain
GAF                  PF01590.21   154 seq1807_BIOID54301   -            692   6.6e-17   61.9   0.1   1   1   1.5e-14     3e-11   43.6   0.0     1   154   202   344   202   344 0.91 GAF domain
GAF_2                PF13185.1    148 seq1807_BIOID54301   -            692     1e-12   48.6   0.0   1   1   5.4e-12     1e-08   35.6   0.0     3   148   202   345   194   345 0.76 GAF domain
AAA_5                PF07728.9    139 seq1807_BIOID54301   -            692   5.2e-08   32.5   0.1   1   1   6.5e-11   1.3e-07   31.3   0.0     2   130   405   529   404   538 0.79 AAA domain (dynein-related subfamily)
AAA                  PF00004.24   132 seq1807_BIOID54301   -            692   3.4e-06   27.1   0.0   1   1   4.7e-09   9.2e-06   25.7   0.0     1   112   405   525   405   541 0.81 ATPase family associated with various cellular activities (AAA)
HTH_8                PF02954.14    42 seq1807_BIOID54301   -            692   7.6e-05   22.0   0.2   1   1   3.9e-08   7.6e-05   22.0   0.1     6    42   645   684   642   684 0.90 Bacterial regulatory protein, Fis family
DUF4156              PF13698.1     93 seq1809_BIOID54301   -            121   4.1e-32  109.8   0.1   1   1   3.6e-36   4.9e-32  109.5   0.0     2    93    27   119    26   119 0.98 Domain of unknown function (DUF4156)
Arabinose_Isome      PF02610.10   359 seq1810_BIOID54301   -            500  6.5e-186  617.3   0.4   1   1  1.1e-189  7.7e-186  617.1   0.3     1   359     1   359     1   359 1.00 L-arabinose isomerase
Arabinose_Iso_C      PF11762.3    115 seq1810_BIOID54301   -            500   1.5e-48  163.0   0.0   1   1   4.3e-52     3e-48  162.0   0.0     1   115   362   476   362   476 0.99 L-arabinose isomerase C-terminal domain
LysR_substrate       PF03466.15   209 seq1813_BIOID54301   -            310   4.4e-19   68.3   0.0   1   1   9.5e-23   6.5e-19   67.7   0.0     2   191    91   280    90   292 0.92 LysR substrate binding domain
HTH_1                PF00126.22    60 seq1813_BIOID54301   -            310   8.5e-18   63.7   0.6   1   1   2.6e-21   1.8e-17   62.7   0.4     3    60     9    66     8    66 0.96 Bacterial regulatory helix-turn-helix protein, lysR family
YsaB                 PF13983.1     77 seq1815_BIOID54301   -             99   5.4e-49  164.1   0.5   1   1   4.6e-53   6.2e-49  163.9   0.3     1    77    23    99    23    99 1.00 YsaB-like lipoprotein
BPD_transp_1         PF00528.17   185 seq1817_BIOID54301   -            511   1.2e-08   34.5  17.3   1   1   9.1e-13   1.2e-08   34.5  12.0    26   183   346   503   344   505 0.91 Binding-protein-dependent transport system inner membrane component
DUF3521              PF12035.3     35 seq1819_BIOID54301   -             39   1.1e-09   37.8   0.2   1   1   1.2e-13   1.6e-09   37.2   0.1     1    35     6    37     6    37 0.96 Protein of unknown function (DUF3521)
Glyco_tran_WecB      PF03808.8    172 seq1820_BIOID54301   -            246   3.1e-56  189.3   0.1   1   1   3.1e-60   4.2e-56  188.9   0.1     2   172    61   231    60   231 0.96 Glycosyl transferase WecB/TagA/CpsF family
E1-E2_ATPase         PF00122.15   230 seq1821_BIOID54301   -            898     8e-57  191.7   1.7   1   1   3.5e-60     8e-57  191.7   1.2     1   229   123   362   123   363 0.97 E1-E2 ATPase
Hydrolase            PF00702.21   204 seq1821_BIOID54301   -            898   1.9e-24   87.2   0.5   1   1   1.9e-27   4.2e-24   86.0   0.2     1   204   367   653   367   653 0.83 haloacid dehalogenase-like hydrolase
HAD                  PF12710.2    191 seq1821_BIOID54301   -            898   1.6e-16   60.9   0.1   1   1   1.4e-19   3.3e-16   59.9   0.0     2   191   371   650   370   650 0.78 haloacid dehalogenase-like hydrolase
Cation_ATPase_N      PF00690.21    69 seq1821_BIOID54301   -            898   2.2e-15   55.7   0.0   1   1   2.2e-18   5.1e-15   54.5   0.0     4    69    48   112    46   112 0.97 Cation transporter/ATPase, N-terminus
Hydrolase_like2      PF13246.1     91 seq1821_BIOID54301   -            898   5.2e-11   42.2   0.0   1   1   4.8e-14   1.1e-10   41.1   0.0    40    91   411   481   369   481 0.68 Putative hydrolase of sodium-potassium ATPase alpha subunit
Glyco_transf_9       PF01075.12   247 seq1822_BIOID54301   -            348   1.3e-89  299.5   0.0   1   1   1.1e-93   1.5e-89  299.3   0.0     1   247    69   324    69   324 0.98 Glycosyltransferase family 9 (heptosyltransferase)
tRNA-synt_2e         PF02091.10   284 seq1826_BIOID54301   -            303  2.2e-160  532.1   0.0   1   1  1.8e-164  2.5e-160  532.0   0.0     1   284     9   298     9   298 0.99 Glycyl-tRNA synthetase alpha subunit
Transaldolase        PF00923.14   287 seq1827_BIOID54301   -            316  1.8e-102  342.2   0.0   1   1  1.5e-106    2e-102  342.0   0.0     1   285    13   310    13   312 0.94 Transaldolase
BPD_transp_1         PF00528.17   185 seq1829_BIOID54301   -            306   1.1e-38  132.4  18.3   1   1   8.3e-43   1.1e-38  132.4  12.7     1   185   112   306   112   306 0.99 Binding-protein-dependent transport system inner membrane component
LysR_substrate       PF03466.15   209 seq1830_BIOID54301   -            308   9.3e-21   73.7   0.1   1   1     2e-24   1.3e-20   73.2   0.1    18   205   105   290    87   294 0.89 LysR substrate binding domain
HTH_1                PF00126.22    60 seq1830_BIOID54301   -            308     1e-20   73.0   0.6   1   1   3.4e-24   2.3e-20   71.9   0.4     2    60     5    63     4    63 0.97 Bacterial regulatory helix-turn-helix protein, lysR family
PALP                 PF00291.20   307 seq1832_BIOID54301   -            428   1.9e-33  115.8   0.0   1   1     2e-37   2.7e-33  115.3   0.0    30   289    96   366    94   374 0.81 Pyridoxal-phosphate dependent enzyme
DUF770               PF05591.7    158 seq1833_BIOID54301   -            166   4.6e-55  185.3   0.1   1   1   3.9e-59   5.3e-55  185.1   0.1     2   156     7   161     6   163 0.97 Protein of unknown function (DUF770)
NinB                 PF05772.7    127 seq1836_BIOID54301   -            146   9.3e-53  177.1   0.1   1   1   8.1e-57   1.1e-52  176.8   0.1     2   127     8   129     7   129 0.99 NinB protein
AroM                 PF07302.6    221 seq1837_BIOID54301   -            225   6.2e-84  280.6   3.2   1   1   5.1e-88   6.9e-84  280.4   2.2     2   220     5   224     4   225 0.99 AroM protein
Tra_M                PF05261.6    127 seq1839_BIOID54301   -            127   7.2e-57  190.8   0.7   1   1   5.8e-61   7.9e-57  190.6   0.5     1   126     1   126     1   127 0.99 TraM protein
Radical_SAM          PF04055.16   166 seq1845_BIOID54301   -            441   8.8e-31  107.1   0.2   1   1   1.9e-31   1.3e-27   96.8   0.0     2   166   145   323   144   323 0.93 Radical SAM superfamily
UPF0004              PF00919.15    98 seq1845_BIOID54301   -            441   4.5e-22   77.5   0.0   1   1   1.2e-25   7.9e-22   76.8   0.0     1    92     9    96     9   102 0.89 Uncharacterized protein family UPF0004
Dam                  PF05869.6    181 seq1846_BIOID54301   -            175   1.1e-61  207.2   0.2   1   1     9e-66   1.2e-61  207.1   0.2     2   175     3   172     2   175 0.98 DNA N-6-adenine-methyltransferase (Dam)
tRNA_synt_2f         PF02092.12   549 seq1849_BIOID54301   -            689  1.4e-228  759.8   0.0   1   1  2.8e-232  1.9e-228  759.3   0.0     1   548     6   552     6   553 1.00 Glycyl-tRNA synthetase beta subunit
DALR_1               PF05746.10   119 seq1849_BIOID54301   -            689   7.3e-09   35.5   0.9   1   1   3.5e-12   2.4e-08   33.8   0.6     4   104   582   679   579   685 0.90 DALR anticodon binding domain
Glyco_transf_9       PF01075.12   247 seq1850_BIOID54301   -            330   8.1e-84  280.5   0.1   1   1   7.3e-88     1e-83  280.2   0.1     1   245    75   315    75   317 0.98 Glycosyltransferase family 9 (heptosyltransferase)
PAS                  PF00989.19   113 seq1851_BIOID54301   -            248   4.6e-16   58.4   0.0   1   1   1.5e-19     1e-15   57.3   0.0     3   109    43   141    41   145 0.94 PAS fold
PAS_8                PF13188.1     64 seq1851_BIOID54301   -            248   5.1e-06   26.0   0.0   1   1   3.5e-09   2.4e-05   23.9   0.0     4    41    44    85    42   107 0.75 PAS domain
SepZ                 PF06066.6     99 seq1852_BIOID54301   -            110   4.2e-51  170.9  11.6   1   1   3.4e-55   4.7e-51  170.7   8.1     1    99    11   110    11   110 0.98 SepZ
Transketolase_N      PF00456.16   333 seq1853_BIOID54301   -            667  6.2e-169  560.9   0.0   1   1    2e-172    9e-169  560.4   0.0     2   333     3   333     2   333 1.00 Transketolase, thiamine diphosphate binding domain
Transket_pyr         PF02779.19   178 seq1853_BIOID54301   -            667   5.9e-47  159.3   0.0   1   1   2.4e-50   1.1e-46  158.4   0.0     2   176   353   523   352   525 0.97 Transketolase, pyrimidine binding domain
Transketolase_C      PF02780.15   124 seq1853_BIOID54301   -            667   1.1e-16   60.8   0.0   1   1   6.9e-20   3.1e-16   59.3   0.0     1   124   539   654   539   654 0.86 Transketolase, C-terminal domain
BPD_transp_1         PF00528.17   185 seq1854_BIOID54301   -            302   6.3e-26   90.9   9.9   1   1   9.3e-30   6.3e-26   90.9   6.8     1   182   119   300   115   302 0.98 Binding-protein-dependent transport system inner membrane component
OppC_N               PF12911.2     56 seq1854_BIOID54301   -            302   1.7e-19   68.7   0.4   1   1   2.5e-23   1.7e-19   68.7   0.2     1    55    22    76    22    77 0.94 N-terminal TM domain of oligopeptide transport permease C
DUF877               PF05943.7    423 seq1856_BIOID54301   -            491  1.4e-187  623.2   0.0   1   1  1.3e-191  1.7e-187  622.9   0.0     1   423    68   489    68   489 1.00 Protein of unknown function (DUF877)
DUF1255              PF06865.6     94 seq1857_BIOID54301   -             94   5.4e-35  119.4   0.0   1   1   4.3e-39   5.9e-35  119.3   0.0     1    94     1    94     1    94 0.98 Protein of unknown function (DUF1255)
Rhodanese            PF00581.15   113 seq1858_BIOID54301   -            364   4.9e-06   26.7   0.0   1   1   1.4e-09     2e-05   24.8   0.0    12   111    16   129     6   131 0.71 Rhodanese-like domain
ABC_tran             PF00005.22   118 seq1861_BIOID54301   -            401   5.6e-22   78.2   0.0   1   1   3.6e-25   1.2e-21   77.0   0.0     1   117    73   191    73   192 0.92 ABC transporter
TOBE_2               PF08402.5     75 seq1861_BIOID54301   -            401   9.6e-12   44.6   0.3   1   1   1.2e-14   4.2e-11   42.5   0.1     1    75   313   385   313   385 0.95 TOBE domain
ABC_tran             PF00005.22   118 seq1862_BIOID54301   -            228   1.9e-19   70.0   0.0   1   1   1.8e-23   2.5e-19   69.6   0.0     1   117    52   172    52   173 0.86 ABC transporter
MxiH                 PF09392.5     90 seq1865_BIOID54301   -            142     3e-12   46.8   0.9   1   1     3e-16   4.1e-12   46.3   0.6     2    90    56   141    55   141 0.96 Type III secretion needle MxiH like
OTCace               PF00185.19   158 seq1866_BIOID54301   -            396   1.1e-34  119.5   0.0   1   1   2.7e-38   1.8e-34  118.7   0.0     1   156   187   373   187   374 0.91 Aspartate/ornithine carbamoyltransferase, Asp/Orn binding domain
OTCace_N             PF02729.16   142 seq1866_BIOID54301   -            396   3.3e-28   98.0   0.0   1   1     2e-31   1.4e-27   95.9   0.0     1   142    22   179    22   179 0.88 Aspartate/ornithine carbamoyltransferase, carbamoyl-P binding domain
NinF                 PF05810.7     58 seq1871_BIOID54301   -             56   5.6e-31  106.0   7.3   1   1   4.4e-35   6.1e-31  105.9   5.0     1    58     1    55     1    56 0.96 NinF protein
Sdh_cyt              PF01127.17   121 seq1872_BIOID54301   -            134   5.2e-30  103.6   5.0   1   1   4.4e-34   6.1e-30  103.4   3.5     2   120    11   128    10   129 0.90 Succinate dehydrogenase/Fumarate reductase transmembrane subunit
NinG                 PF05766.7    189 seq1875_BIOID54301   -            204   7.1e-75  250.8  17.2   1   1   6.6e-79     9e-75  250.4  11.9     1   186     2   198     2   204 0.94 Bacteriophage Lambda NinG protein
DUF2502              PF10697.4     82 seq1876_BIOID54301   -             98   1.1e-24   86.1  16.7   1   1   9.8e-29   1.3e-24   85.9  11.5     1    82    25    97    25    97 0.95 Protein of unknown function (DUF2502)
[truncated: 1,465,869 more chars]
