# Supplementary material for: A domain sequence approach to pangenomics: applications to Escherichia coli
Source: F1000Res. 2013 May 29;1:19. Originally published 2012 Oct 1. [Version 2] doi: 10.12688/f1000research.1-19.v2 (PMC3901455; doi:10.12688/f1000research.1-19.v2)
Supplement: The 347 text files show the results from scanning each of the fasta-files against the Pfam-A database [file f1000research-1-1101-s0002.tgz › Escherichia_coli_E24377A_BIOID58395.txt]

#                                                                            --- full sequence --- -------------- this domain -------------   hmm coord   ali coord   env coord
# target name        accession   tlen query name           accession   qlen   E-value  score  bias   #  of  c-Evalue  i-Evalue  score  bias  from    to  from    to  from    to  acc description of target
#------------------- ---------- ----- -------------------- ---------- ----- --------- ------ ----- --- --- --------- --------- ------ ----- ----- ----- ----- ----- ----- ----- ---- ---------------------
Leader_Thr           PF08254.6     22 seq1_BIOID58395      -             21   1.1e-09   37.3  14.8   1   1   8.3e-14   1.1e-09   37.2  10.3     1    22     1    21     1    21 0.99 Threonine leader peptide
Homoserine_dh        PF00742.14   179 seq2_BIOID58395      -            820   6.1e-52  175.7   0.0   1   1   5.9e-55   1.6e-51  174.3   0.0     1   179   614   811   614   811 0.98 Homoserine dehydrogenase
AA_kinase            PF00696.23   241 seq2_BIOID58395      -            820   9.9e-45  152.8   0.4   1   1   5.8e-47   1.6e-43  148.8   0.0     3   241     2   284     1   284 0.81 Amino acid kinase family
NAD_binding_3        PF03447.11   117 seq2_BIOID58395      -            820   3.4e-31  107.9   0.0   1   1   3.9e-34   1.1e-30  106.3   0.0     1   116   472   605   472   606 0.97 Homoserine dehydrogenase, NAD binding domain
ACT_7                PF13840.1     65 seq2_BIOID58395      -            820   2.3e-20   71.7   1.5   1   2   1.3e-11   3.5e-08   32.7   0.0     5    63   314   374   312   376 0.91 Family description
ACT_7                PF13840.1     65 seq2_BIOID58395      -            820   2.3e-20   71.7   1.5   2   2   4.9e-13   1.3e-09   37.2   0.3     3    62   393   454   391   457 0.93 Family description
ACT                  PF01842.20    66 seq2_BIOID58395      -            820   4.3e-17   61.1   0.3   1   2   4.9e-10   1.4e-06   27.5   0.0     6    63   324   376   320   379 0.86 ACT domain
ACT                  PF01842.20    66 seq2_BIOID58395      -            820   4.3e-17   61.1   0.3   2   2     8e-11   2.2e-07   30.1   0.4     2    53   401   447   400   457 0.79 ACT domain
GHMP_kinases_N       PF00288.21    67 seq15_BIOID58395     -            310   1.7e-17   63.1   0.3   1   1   5.7e-21   3.9e-17   61.9   0.2     2    67    84   150    83   150 0.95 GHMP kinases N terminal domain
GHMP_kinases_C       PF08544.8     85 seq15_BIOID58395     -            310     1e-11   44.7   1.8   1   1   1.9e-15   1.3e-11   44.3   0.0     2    83   211   287   210   289 0.92 GHMP kinases C terminal
Zn_Tnp_IS91          PF14319.1    111 seq16_BIOID58395     -            179   3.2e-28   97.3   0.0   1   1   3.1e-32   4.2e-28   96.9   0.0     2   102    30   135    29   138 0.95 Transposase zinc-binding domain
DUF2919              PF11143.3    149 seq17_BIOID58395     -            164   8.8e-31  106.6   5.8   1   1   7.4e-35     1e-30  106.4   4.1     1   129     4   128     4   144 0.97 Protein of unknown function (DUF2919)
HTH_Tnp_1            PF01527.15    76 seq19_BIOID58395     -            215   1.9e-20   72.4   0.0   1   1   1.2e-23   5.3e-20   71.0   0.0     2    69    91   162    90   169 0.87 Transposase
PALP                 PF00291.20   307 seq20_BIOID58395     -            428   1.9e-33  115.8   0.0   1   1     2e-37   2.7e-33  115.3   0.0    30   289    96   366    94   374 0.81 Pyridoxal-phosphate dependent enzyme
TnpB_IS66            PF05717.8    108 seq22_BIOID58395     -            115   1.3e-44  149.9   0.0   1   1     1e-48   1.4e-44  149.8   0.0     2   107     7   110     6   111 0.96 IS66 Orf2 like protein
DDE_Tnp_IS66         PF03050.9    271 seq23_BIOID58395     -            523  1.6e-102  342.2   0.2   1   1  4.7e-106  1.6e-102  342.2   0.2     1   270   186   472   186   473 0.99 Transposase IS66 family
DDE_Tnp_IS66_C       PF13817.1     39 seq23_BIOID58395     -            523   1.5e-17   63.2   0.3   1   1   1.9e-20   6.5e-17   61.1   0.2     1    39   479   517   479   517 0.98 IS66 C-terminal element
HTH_Tnp_IS66         PF13005.2     59 seq23_BIOID58395     -            523   8.7e-17   60.6   7.9   1   1   5.5e-20   1.9e-16   59.5   5.5     2    59   125   180   124   180 0.98 putative Helix-turn-helix domain of transposase IS66
LZ_Tnp_IS66          PF13007.2     78 seq23_BIOID58395     -            523   1.5e-12   47.8   7.7   1   1   1.2e-15     4e-12   46.5   5.3     2    77    46   121    45   122 0.83 Transposase C of IS166 homeodomain
DUF2502              PF10697.4     82 seq24_BIOID58395     -             98   1.1e-24   86.1  16.7   1   1   9.8e-29   1.3e-24   85.9  11.5     1    82    25    97    25    97 0.95 Protein of unknown function (DUF2502)
DEDD_Tnp_IS110       PF01548.12   144 seq25_BIOID58395     -            326   4.2e-44  149.5   0.2   1   1   2.4e-47   1.7e-43  147.6   0.1     1   144     7   151     7   151 0.99 Transposase
Transposase_20       PF02371.11    87 seq25_BIOID58395     -            326   1.1e-27   95.7   0.4   1   1     3e-31     2e-27   94.9   0.3     2    85   196   280   195   282 0.96 Transposase IS116/IS110/IS902 family
HTH_Tnp_1            PF01527.15    76 seq26_BIOID58395     -            136   4.3e-19   68.1   0.6   1   1   1.2e-22     8e-19   67.2   0.4     2    74    23   102    22   104 0.89 Transposase
HTH_28               PF13518.1     52 seq26_BIOID58395     -            136   2.1e-06   27.4   0.5   1   1   6.5e-10   4.4e-06   26.4   0.0     1    43    32    75    32    78 0.93 Helix-turn-helix domain
StbA                 PF06406.6    318 seq28_BIOID58395     -            320  8.3e-154  511.1   1.6   1   1  1.4e-157  9.3e-154  510.9   1.1     1   317     1   317     1   318 0.99 StbA protein
DinI                 PF06183.8     65 seq30_BIOID58395     -             59   5.9e-07   29.2   0.0   1   1   6.6e-11     9e-07   28.7   0.0     1    27    16    42    16    48 0.92 DinI-like family
Plasmid_stab_B       PF10784.4     72 seq31_BIOID58395     -            117   1.6e-30  104.4   0.1   1   1   1.9e-34   2.6e-30  103.7   0.0     1    71     6    76     6    77 0.98 Plasmid stability protein
Transaldolase        PF00923.14   287 seq34_BIOID58395     -            338  2.6e-104  348.2   0.3   1   1  2.2e-108    3e-104  348.0   0.2     1   287    35   334    35   334 0.95 Transaldolase
PsiB                 PF06290.6    143 seq36_BIOID58395     -            144   3.4e-72  240.4   0.0   1   1   2.7e-76   3.7e-72  240.2   0.0     1   143     1   143     1   143 0.99 Plasmid SOS inhibition protein (PsiB)
PsiA                 PF06952.6    238 seq39_BIOID58395     -            239  1.5e-111  371.0   8.6   1   1  1.3e-115  1.7e-111  370.8   5.9     1   237     1   236     1   237 0.99 PsiA protein
MoCF_biosynth        PF00994.19   144 seq40_BIOID58395     -            195   9.4e-28   96.2   0.0   1   1   8.5e-32   1.2e-27   95.9   0.0     2   138     8   147     7   152 0.88 Probable molybdopterin binding domain
Enterotoxin_ST       PF02048.11    54 seq44_BIOID58395     -             79   4.4e-19   68.3  12.7   1   1     4e-23   5.5e-19   68.0   8.8     1    54    27    78    27    78 0.96 Heat-stable enterotoxin ST
DDE_Tnp_1_5          PF13737.1    112 seq47_BIOID58395     -             87   9.2e-16   57.8   0.0   1   1   8.7e-20   1.2e-15   57.5   0.0     3    51    21    69    19    72 0.96 Transposase DDE domain
HTH_Tnp_1            PF01527.15    76 seq49_BIOID58395     -            108   6.6e-10   38.6   1.7   1   1   1.9e-13   2.7e-09   36.7   1.2     1    74     1    87     1    88 0.86 Transposase
HTH_21               PF13276.1     60 seq52_BIOID58395     -            160   4.4e-17   61.7   2.9   1   1     9e-21   1.2e-16   60.2   2.0     3    60    48   104    45   104 0.93 HTH-like domain
DEDD_Tnp_IS110       PF01548.12   144 seq53_BIOID58395     -             89   1.3e-09   37.7   0.0   1   1   1.1e-13   1.4e-09   37.5   0.0     1    76     9    86     9    88 0.94 Transposase
Transposase_20       PF02371.11    87 seq54_BIOID58395     -            123   1.9e-12   47.0   0.0   1   1   2.1e-16   2.9e-12   46.3   0.0     3    43    72   112    70   113 0.95 Transposase IS116/IS110/IS902 family
Antitoxin-MazE       PF04014.13    47 seq55_BIOID58395     -             76   3.8e-09   35.9   0.1   1   1   3.8e-13   5.2e-09   35.5   0.1     1    37     7    46     7    55 0.87 Antidote-toxin recognition MazE
PIN                  PF01850.16   121 seq57_BIOID58395     -            133   3.9e-12   46.4   0.0   1   1   3.2e-16   4.3e-12   46.3   0.0     2   119     1   124     1   126 0.93 PIN domain
RVT_1                PF00078.22   214 seq58_BIOID58395     -            507   3.4e-54  183.3   0.0   1   1   7.6e-58   5.2e-54  182.7   0.0     1   214    91   337    91   337 0.97 Reverse transcriptase (RNA-dependent DNA polymerase)
GIIM                 PF08388.6     80 seq58_BIOID58395     -            507   9.5e-12   44.4   1.8   1   1   1.4e-15   9.5e-12   44.4   1.3     3    69   360   426   358   448 0.85 Group II intron, maturase-specific domain
HSP70                PF00012.15   602 seq59_BIOID58395     -            638  4.8e-270  896.5  15.9   1   1  4.1e-274  5.7e-270  896.3  11.0     1   600     4   602     4   604 0.99 Hsp70 protein
rve                  PF00665.21   120 seq62_BIOID58395     -            148   4.7e-19   68.5   0.0   1   1   1.7e-22   7.7e-19   67.8   0.0    28   119     2    92     1    93 0.97 Integrase core domain
rve_3                PF13683.1     67 seq62_BIOID58395     -            148   1.1e-11   43.9   0.0   1   1   3.4e-15   1.6e-11   43.4   0.0     6    67    69   130    64   130 0.92 Integrase core domain
rve_2                PF13333.1     52 seq62_BIOID58395     -            148   9.1e-07   28.7   0.0   1   1   3.5e-10   1.6e-06   27.9   0.0     1    44    83   129    83   136 0.88 Integrase core domain
DnaJ_C               PF01556.13    81 seq64_BIOID58395     -            376   7.3e-34  115.4   0.1   1   1   3.5e-24   1.6e-20   72.6   0.0     1    81   262   340   262   340 0.95 DnaJ C terminal domain
DnaJ                 PF00226.26    64 seq64_BIOID58395     -            376   6.5e-29   99.3   4.4   1   1   2.3e-32     1e-28   98.6   3.1     1    64     5    67     5    67 0.99 DnaJ domain
DnaJ_CXXCXGXG        PF00684.14    66 seq64_BIOID58395     -            376   8.4e-16   57.6  16.9   1   1   3.3e-19   1.5e-15   56.8  11.7     1    66   144   204   144   204 0.97 DnaJ central domain
Enterotoxin_a        PF01375.12   260 seq68_BIOID58395     -            265  1.1e-129  431.2   0.8   1   1  8.9e-134  1.2e-129  431.0   0.5     2   260    10   265     9   265 0.99 Heat-labile enterotoxin alpha chain
Na_H_antiport_1      PF06965.7    378 seq69_BIOID58395     -            388  6.7e-166  551.6  29.2   1   1  5.6e-170  7.6e-166  551.4  20.2     2   378     5   380     4   380 0.99 Na+/H+ antiporter 1
Enterotoxin_b        PF01376.13   102 seq70_BIOID58395     -            124   7.1e-68  224.8   1.0   1   1   6.2e-72   8.4e-68  224.6   0.7     1   102    22   123    22   123 0.99 Heat-labile enterotoxin beta chain
HTH_1                PF00126.22    60 seq73_BIOID58395     -            301     5e-16   58.0   0.0   1   1   1.5e-19     1e-15   57.0   0.0     2    60     9    67     8    67 0.97 Bacterial regulatory helix-turn-helix protein, lysR family
LysR_substrate       PF03466.15   209 seq73_BIOID58395     -            301   4.8e-11   42.0   0.0   1   1   9.5e-15   6.5e-11   41.6   0.0     9   200    98   287    92   290 0.94 LysR substrate binding domain
Microcin             PF03526.8     55 seq79_BIOID58395     -            127   1.9e-08   33.6   0.2   1   1   3.5e-12   4.8e-08   32.3   0.1    13    52    44    81    34    83 0.87 Colicin E1 (microcin) immunity protein
ParBc                PF02195.13    90 seq80_BIOID58395     -            654   3.2e-20   71.9   0.0   1   1   5.2e-24   7.1e-20   70.8   0.0     1    89    36   131    36   132 0.95 ParB-like nuclease domain
HTH_18               PF12833.2     81 seq82_BIOID58395     -            286   1.3e-17   63.4   0.2   1   1   4.3e-21     2e-17   62.9   0.1     1    80    28   106    28   107 0.96 Helix-turn-helix domain
HTH_AraC             PF00165.18    42 seq82_BIOID58395     -            286   3.2e-14   52.1   1.2   1   1   6.5e-13     3e-09   36.3   0.1     2    42    68   106    67   106 0.95 Bacterial regulatory helix-turn-helix proteins, AraC family
GyrI-like            PF06445.10   155 seq82_BIOID58395     -            286   1.7e-09   37.7   0.6   1   1   6.8e-13   3.1e-09   36.9   0.4     3   154   128   269   126   270 0.88 GyrI-like small molecule binding domain
DDE_Tnp_1            PF01609.16   211 seq85_BIOID58395     -            398   4.6e-27   94.8   0.0   1   1   4.6e-31   6.3e-27   94.4   0.0     3   211   108   348   106   348 0.97 Transposase DDE domain
PsiB                 PF06290.6    143 seq88_BIOID58395     -            125   2.8e-64  214.7   0.0   1   1   2.2e-68   3.1e-64  214.6   0.0     1   125     1   125     1   125 0.99 Plasmid SOS inhibition protein (PsiB)
PsiA                 PF06952.6    238 seq92_BIOID58395     -            253  3.9e-107  356.6   9.4   1   1  3.4e-111  4.6e-107  356.3   6.5     1   233     1   232     1   236 0.99 PsiA protein
FAD_syn              PF06574.7    158 seq102_BIOID58395    -            313   2.2e-57  193.0   0.0   1   1   4.4e-61     3e-57  192.5   0.0     2   158    12   168    11   168 0.98 FAD synthetase
Flavokinase          PF01687.12   125 seq102_BIOID58395    -            313   6.1e-40  135.8   0.0   1   1   1.4e-43   9.4e-40  135.2   0.0     1   124   184   307   184   308 0.97 Riboflavin kinase
tRNA-synt_1          PF00133.17   601 seq107_BIOID58395    -            938  9.3e-233  773.4   0.0   1   1  5.8e-236  1.1e-232  773.2   0.0     2   601    28   641    27   641 0.98 tRNA synthetases class I (I, L, M and V)
Anticodon_1          PF08264.8    153 seq107_BIOID58395    -            938   4.3e-29  101.1   0.0   1   1   4.2e-32   8.2e-29  100.2   0.0     1   152   685   841   685   842 0.89 Anticodon-binding domain of tRNA
tRNA-synt_1g         PF09334.6    391 seq107_BIOID58395    -            938   4.7e-21   74.7   0.2   1   2     7e-14   1.4e-10   40.3   0.0     8    69    58   119    56   246 0.63 tRNA synthetases class I (M)
tRNA-synt_1g         PF09334.6    391 seq107_BIOID58395    -            938   4.7e-21   74.7   0.2   2   2   2.4e-08   4.8e-05   22.0   0.0   310   356   584   631   566   650 0.81 tRNA synthetases class I (M)
zf-FPG_IleRS         PF06827.9     30 seq107_BIOID58395    -            938   1.1e-09   37.6   3.5   1   1   5.4e-13   1.1e-09   37.6   2.4     1    29   898   926   898   927 0.96 Zinc finger found in FPG and IleRS
tRNA-synt_1e         PF01406.14   301 seq107_BIOID58395    -            938     3e-08   33.0   0.0   1   1   2.2e-09   4.2e-06   25.9   0.0   227   299   575   648   548   650 0.83 tRNA synthetases class I (C) catalytic domain
tRNA-synt_1_2        PF13603.1    185 seq107_BIOID58395    -            938   8.1e-07   28.3   0.0   1   1   7.7e-10   1.5e-06   27.5   0.0    12   141   224   358   219   368 0.78 Leucyl-tRNA synthetase, Domain 2
tRNA-synt_1f         PF01921.13   360 seq107_BIOID58395    -            938   2.9e-06   26.1   0.0   1   1     6e-09   1.2e-05   24.1   0.0   241   340   562   659   545   675 0.81 tRNA synthetases class I (K)
TraX                 PF05857.6    219 seq108_BIOID58395    -            248   6.7e-52  176.1   9.2   1   1   5.6e-56   7.6e-52  176.0   6.4     2   218    32   247    31   248 0.96 TraX protein
Transposase_20       PF02371.11    87 seq110_BIOID58395    -            124   3.1e-25   87.9   0.2   1   1   2.2e-29   3.1e-25   87.9   0.1     5    76     1    72     1    84 0.94 Transposase IS116/IS110/IS902 family
Abhydrolase_5        PF12695.2    142 seq113_BIOID58395    -            286   4.2e-20   71.8   0.0   1   1   1.9e-22     3e-19   69.1   0.0     1   141    27   262    27   263 0.85 Alpha/beta hydrolase family
Abhydrolase_6        PF12697.2    228 seq113_BIOID58395    -            286   9.1e-19   68.1   0.0   1   1     8e-22   1.2e-18   67.7   0.0     1   213    28   258    28   272 0.76 Alpha/beta hydrolase family
Abhydrolase_1        PF00561.15   230 seq113_BIOID58395    -            286   8.2e-18   64.6   0.0   1   1   6.2e-21   9.4e-18   64.4   0.0     1   228    54   274    54   276 0.91 alpha/beta hydrolase fold
Peptidase_S15        PF02129.13   272 seq113_BIOID58395    -            286   1.1e-14   54.3   0.0   1   1   1.4e-17   2.2e-14   53.4   0.0    52   255    48   249    14   259 0.78 X-Pro dipeptidyl-peptidase (S15 family)
Peptidase_S9         PF00326.16   213 seq113_BIOID58395    -            286   6.1e-12   45.0   0.1   1   1   7.8e-12   1.2e-08   34.3   0.1    10   101    49   135    45   164 0.84 Prolyl oligopeptidase family
DLH                  PF01738.13   218 seq113_BIOID58395    -            286   9.3e-09   34.7   0.2   1   1   7.2e-08   0.00011   21.4   0.0     8   127    19   128    13   149 0.81 Dienelactone hydrolase family
Hydrolase_4          PF12146.3     79 seq113_BIOID58395    -            286     3e-08   33.2   0.0   1   1   3.5e-11   5.3e-08   32.4   0.0    11    64    19    74    11    88 0.81 Putative lysophospholipase
Abhydrolase_3        PF07859.8    211 seq113_BIOID58395    -            286   6.9e-05   22.4   0.0   1   1   8.8e-08   0.00013   21.4   0.0    48   180    79   235    50   265 0.57 alpha/beta hydrolase fold
ProQ                 PF04352.8    115 seq116_BIOID58395    -            186     2e-30  104.6   1.8   1   1   6.6e-33   4.5e-29  100.2   0.0     6   113    73   180    68   181 0.96 ProQ/FINO family
FinO_N               PF12602.3     72 seq116_BIOID58395    -            186   4.9e-24   84.3  12.1   1   1   1.4e-27   9.8e-24   83.3   8.4     1    72     1    62     1    62 0.98 Fertility inhibition protein N terminal
N6_N4_Mtase          PF01555.13   231 seq117_BIOID58395    -            261   1.8e-09   37.3   0.0   1   1   2.8e-13   1.9e-09   37.2   0.0     1   106    21   116    21   200 0.86 DNA methylase
DUF1380              PF07128.7    139 seq117_BIOID58395    -            261     2e-06   27.5   0.2   1   1   3.8e-10   2.6e-06   27.1   0.2     1   102   122   220   122   250 0.83 Protein of unknown function (DUF1380)
Peptidase_A8         PF01252.13   150 seq122_BIOID58395    -            164   1.8e-44  150.8   6.9   1   1   1.6e-48   2.2e-44  150.6   4.8     2   147    15   160    13   164 0.92 Signal peptidase (SPase) II
HTH_Tnp_1            PF01527.15    76 seq125_BIOID58395    -            136   4.5e-19   68.0   0.6   1   1   1.2e-22     8e-19   67.2   0.4     2    74    23   102    22   104 0.89 Transposase
HTH_28               PF13518.1     52 seq125_BIOID58395    -            136   2.1e-06   27.4   0.5   1   1   6.5e-10   4.4e-06   26.4   0.0     1    43    32    75    32    78 0.93 Helix-turn-helix domain
FKBP_C               PF00254.23    94 seq126_BIOID58395    -            149   1.2e-16   60.3   0.0   1   1   1.3e-20   1.7e-16   59.8   0.0     4    94     4   141     2   141 0.87 FKBP-type peptidyl-prolyl cis-trans isomerase
rve                  PF00665.21   120 seq128_BIOID58395    -            301   6.8e-23   80.9   0.1   1   1   3.4e-26   1.6e-22   79.7   0.0     3   119   123   243   121   244 0.96 Integrase core domain
rve_3                PF13683.1     67 seq128_BIOID58395    -            301   1.4e-17   62.8   0.1   1   1   9.9e-21   4.5e-17   61.2   0.0     2    67   216   281   215   281 0.98 Integrase core domain
HTH_21               PF13276.1     60 seq128_BIOID58395    -            301   8.8e-17   60.7   2.0   1   1   8.3e-19   3.8e-15   55.5   0.4     6    57    49   106    45   109 0.79 HTH-like domain
DUF2726              PF10881.3    126 seq130_BIOID58395    -            213     7e-26   90.1   0.1   1   1   7.9e-30   1.1e-25   89.5   0.0     2   108    76   186    75   197 0.94 Protein of unknown function (DUF2726)
LYTB                 PF02401.13   281 seq131_BIOID58395    -            316  4.5e-120  399.6   0.2   1   1  3.8e-124  5.2e-120  399.5   0.1     1   280     3   284     3   285 0.99 LytB protein
DUF3560              PF12083.3    126 seq132_BIOID58395    -            453   3.5e-44  149.7   8.0   1   1   5.7e-48   7.8e-44  148.6   5.6     3   126    88   212    86   212 0.98 Domain of unknown function (DUF3560)
RepB-RCR_reg         PF10723.4     85 seq135_BIOID58395    -             84     4e-36  122.4   1.1   1   1   3.2e-40   4.4e-36  122.3   0.8     1    83     1    83     1    84 0.99 Replication regulatory protein RepB
IU_nuc_hydro         PF01156.14   314 seq139_BIOID58395    -            304   1.8e-92  309.8   0.0   1   1   1.5e-96     2e-92  309.6   0.0     3   312     4   302     2   304 0.96 Inosine-uridine preferring nucleoside hydrolase
IncFII_repA          PF02387.10   281 seq140_BIOID58395    -            289   5.2e-97  324.2   0.0   1   1  4.5e-101   6.2e-97  324.0   0.0     3   271     9   269     1   276 0.98 IncFII RepA protein family
Methyltransf_26      PF13659.1    117 seq141_BIOID58395    -            187     5e-11   42.5   0.0   1   1   2.8e-14   9.4e-11   41.6   0.0     2   114    52   147    51   150 0.90 Methyltransferase domain
Methyltransf_18      PF12847.2    112 seq141_BIOID58395    -            187     1e-07   32.4   0.0   1   1     6e-11     2e-07   31.4   0.0     4   109    53   146    50   148 0.89 Methyltransferase domain
MTS                  PF05175.9    170 seq141_BIOID58395    -            187   3.1e-07   29.8   0.0   1   1   1.2e-10   4.1e-07   29.4   0.0    31   140    50   148    41   165 0.85 Methyltransferase small domain
RrnaAD               PF00398.15   262 seq141_BIOID58395    -            187   5.8e-07   28.6   0.0   1   1   2.2e-10   7.4e-07   28.3   0.0     9   113    29   128    24   148 0.89 Ribosomal RNA adenine dimethylase
DapB_C               PF05173.9    132 seq143_BIOID58395    -            273   4.7e-47  158.9   0.3   1   1   9.8e-51   6.7e-47  158.4   0.2     1   132   132   268   132   268 0.98 Dihydrodipicolinate reductase, C-terminus
DapB_N               PF01113.15   124 seq143_BIOID58395    -            273     5e-42  142.6   0.6   1   1   3.3e-45   2.2e-41  140.5   0.1     1   124     6   129     6   129 0.99 Dihydrodipicolinate reductase, N-terminus
Gp49                 PF05973.9     91 seq151_BIOID58395    -            103   1.6e-25   88.8   0.1   1   1   1.3e-29   1.8e-25   88.6   0.1     1    91    12   100    12   100 0.97 Phage derived protein Gp49-like (DUF891)
CPSase_sm_chain      PF00988.17   131 seq152_BIOID58395    -            391   1.7e-56  189.1   0.1   1   1   6.1e-60   2.8e-56  188.5   0.0     2   131    13   142    12   142 0.99 Carbamoyl-phosphate synthase small chain, CPSase domain
GATase               PF00117.23   192 seq152_BIOID58395    -            391   1.3e-49  168.1   0.0   1   1   5.8e-53   2.6e-49  167.1   0.0     3   191   206   381   203   382 0.95 Glutamine amidotransferase class-I
Peptidase_C26        PF07722.8    217 seq152_BIOID58395    -            391   1.2e-08   34.5   0.1   1   1     1e-10   4.8e-07   29.3   0.1    93   217   258   364   247   364 0.80 Peptidase C26
DUF932               PF06067.6    239 seq153_BIOID58395    -            273   2.6e-69  233.0   0.0   1   1   2.4e-73   3.2e-69  232.7   0.0     1   239    36   262    36   262 0.99 Domain of unknown function (DUF932)
HTH_3                PF01381.17    55 seq155_BIOID58395    -             95   3.9e-11   42.4   0.1   1   1   2.5e-14   6.9e-11   41.7   0.1     1    51    38    88    38    91 0.94 Helix-turn-helix
HTH_31               PF13560.1     64 seq155_BIOID58395    -             95   1.6e-10   40.8   0.0   1   1   7.2e-14     2e-10   40.6   0.0     6    57    38    88    33    93 0.94 Helix-turn-helix domain
HTH_19               PF12844.2     64 seq155_BIOID58395    -             95   1.1e-08   34.8   0.1   1   1   8.1e-12   2.2e-08   33.8   0.0     2    56    36    90    35    91 0.92 Helix-turn-helix domain
HTH_37               PF13744.1     80 seq155_BIOID58395    -             95   2.8e-08   33.3   0.0   1   1   1.2e-11   3.2e-08   33.1   0.0    19    79    34    93    13    94 0.91 Helix-turn-helix domain
HTH_26               PF13443.1     63 seq155_BIOID58395    -             95   2.4e-06   27.4   0.0   1   1   1.6e-09   4.5e-06   26.6   0.0     5    55    41    90    37    91 0.91 Cro/C1-type HTH DNA-binding domain
Pep_deformylase      PF01327.16   157 seq157_BIOID58395    -            169     7e-53  178.1   0.1   1   1   6.2e-57   8.4e-53  177.8   0.1     2   156     4   152     3   153 0.94 Polypeptide deformylase
CPSase_L_D2          PF02786.12   211 seq160_BIOID58395    -           1073  9.6e-118  390.8   2.5   1   2     1e-80   1.6e-77  259.4   0.0     1   210   128   334   128   335 0.99 Carbamoyl-phosphate synthase L chain, ATP binding domain
CPSase_L_D2          PF02786.12   211 seq160_BIOID58395    -           1073  9.6e-118  390.8   2.5   2   2   2.1e-41   3.2e-38  131.0   0.4     1   210   674   876   674   877 0.95 Carbamoyl-phosphate synthase L chain, ATP binding domain
CPSase_L_chain       PF00289.17   110 seq160_BIOID58395    -           1073   5.3e-47  158.3   0.0   1   2   7.6e-26   1.1e-22   80.0   0.0     1   110     6   123     6   123 0.97 Carbamoyl-phosphate synthase L chain, N-terminal domain
CPSase_L_chain       PF00289.17   110 seq160_BIOID58395    -           1073   5.3e-47  158.3   0.0   2   2     2e-24     3e-21   75.4   0.0     3   110   560   669   558   669 0.97 Carbamoyl-phosphate synthase L chain, N-terminal domain
CPSase_L_D3          PF02787.14   121 seq160_BIOID58395    -           1073   2.6e-42  143.2   0.1   1   1   5.8e-45   8.8e-42  141.5   0.0     2   121   425   547   424   547 0.98 Carbamoyl-phosphate synthetase large chain, oligomerisation domain
ATP-grasp_4          PF13535.1    184 seq160_BIOID58395    -           1073   7.4e-42  143.0   0.3   1   2   6.7e-22     1e-18   67.6   0.0     4   182   128   307   125   309 0.91 ATP-grasp domain
ATP-grasp_4          PF13535.1    184 seq160_BIOID58395    -           1073   7.4e-42  143.0   0.3   2   2     2e-23   3.1e-20   72.5   0.1     2   180   672   847   671   849 0.91 ATP-grasp domain
MGS                  PF02142.17    95 seq160_BIOID58395    -           1073     3e-19   68.6   0.1   1   1   1.4e-21   2.2e-18   65.8   0.0     2    94   957  1041   956  1042 0.97 MGS-like domain
ATP-grasp            PF02222.17   172 seq160_BIOID58395    -           1073   1.2e-14   53.8   0.4   1   2   1.6e-08   2.5e-05   23.5   0.0     2   161   137   304   136   312 0.82 ATP-grasp domain
ATP-grasp            PF02222.17   172 seq160_BIOID58395    -           1073   1.2e-14   53.8   0.4   2   2   7.2e-10   1.1e-06   28.0   0.1     3   161   684   846   682   849 0.86 ATP-grasp domain
ATP-grasp_3          PF02655.9    161 seq160_BIOID58395    -           1073   5.4e-11   42.4   0.9   1   1   2.7e-10   4.1e-07   29.8   0.0     8   158   679   846   672   849 0.79 ATP-grasp domain
Dala_Dala_lig_C      PF07478.8    203 seq160_BIOID58395    -           1073   7.3e-11   41.7   0.3   1   1   1.8e-09   2.8e-06   26.7   0.1    14   173   694   844   681   864 0.78 D-ala D-ala ligase C-terminus
Tra_M                PF05261.6    127 seq168_BIOID58395    -            127   1.2e-53  180.3   5.2   1   1   9.7e-58   1.3e-53  180.2   3.6     1   125     1   125     1   127 0.99 TraM protein
DEDD_Tnp_IS110       PF01548.12   144 seq169_BIOID58395    -            266     7e-31  106.7   0.2   1   1   2.2e-34   1.5e-30  105.6   0.0     2   144    22   154    21   154 0.97 Transposase
Transposase_20       PF02371.11    87 seq169_BIOID58395    -            266   4.4e-10   39.4   0.0   1   1   2.2e-13   1.5e-09   37.6   0.0     1    43   224   266   224   266 0.97 Transposase IS116/IS110/IS902 family
DUF1401              PF07180.6    146 seq170_BIOID58395    -            131   8.9e-07   28.6   0.1   1   1   8.2e-11   1.1e-06   28.3   0.1    19    75     5    61     2    97 0.90 Protein of unknown function (DUF1401)
CcdA                 PF07362.7     72 seq175_BIOID58395    -             72   3.1e-27   94.1   0.9   1   1   2.5e-31   3.4e-27   94.0   0.6     1    72     1    72     1    72 0.99 Post-segregation antitoxin CcdA
CcdB                 PF01845.12   102 seq177_BIOID58395    -            101   9.2e-43  144.2   0.0   1   1   7.4e-47     1e-42  144.0   0.0     1   102     1   101     1   101 0.99 CcdB protein
Phage_integrase      PF00589.17   173 seq179_BIOID58395    -            268   3.3e-36  124.4   0.1   1   1   3.2e-40   4.3e-36  124.0   0.1     1   171    50   242    50   244 0.88 Phage integrase family
HTH_Tnp_1            PF01527.15    76 seq181_BIOID58395    -            136   4.5e-19   68.0   0.6   1   1   1.2e-22     8e-19   67.2   0.4     2    74    23   102    22   104 0.89 Transposase
HTH_28               PF13518.1     52 seq181_BIOID58395    -            136   2.1e-06   27.4   0.5   1   1   6.5e-10   4.4e-06   26.4   0.0     1    43    32    75    32    78 0.93 Helix-turn-helix domain
CbiA                 PF01656.18   195 seq183_BIOID58395    -            221   7.4e-08   31.9   0.1   1   1   1.5e-11   1.1e-07   31.4   0.1     1   161    11   150    11   182 0.74 CobQ/CobB/MinD/ParA nucleotide binding domain
MipZ                 PF09140.6    261 seq183_BIOID58395    -            221   2.2e-06   26.8   2.2   1   1     2e-08   0.00014   20.9   0.0    70   133    52   115    34   133 0.84 ATPase MipZ
rve                  PF00665.21   120 seq184_BIOID58395    -            303   8.9e-23   80.5   0.0   1   1   3.8e-26   1.7e-22   79.6   0.0     3   119   123   245   121   246 0.97 Integrase core domain
rve_3                PF13683.1     67 seq184_BIOID58395    -            303   1.4e-17   62.8   0.1   1   1     1e-20   4.6e-17   61.1   0.0     2    67   218   283   217   283 0.98 Integrase core domain
HTH_21               PF13276.1     60 seq184_BIOID58395    -            303   5.6e-17   61.3   1.9   1   1   9.5e-19   4.3e-15   55.3   0.6     7    57    50   106    45   109 0.77 HTH-like domain
HTH_Tnp_IS1          PF12759.2     50 seq189_BIOID58395    -             90   6.9e-33  111.7   0.2   1   1   1.7e-36   1.2e-32  111.0   0.2     1    50    38    87    38    87 0.99 InsA C-terminal domain
Zn_Tnp_IS1           PF03811.8     36 seq189_BIOID58395    -             90   2.2e-18   65.3   7.9   1   1   4.4e-22     3e-18   64.9   5.4     1    36     1    35     1    35 0.99 InsA N-terminal domain
LZ_Tnp_IS66          PF13007.2     78 seq190_BIOID58395    -            125   1.6e-08   34.9   5.9   1   1   9.1e-12   6.2e-08   33.0   3.5    13    77     1    61     1    62 0.76 Transposase C of IS166 homeodomain
HTH_Tnp_IS66         PF13005.2     59 seq190_BIOID58395    -            125   9.8e-08   31.6   0.9   1   1   1.4e-11   9.8e-08   31.6   0.6     1    42    64   105    64   107 0.96 putative Helix-turn-helix domain of transposase IS66
DDE_Tnp_IS1          PF03400.8    131 seq192_BIOID58395    -            131   2.6e-74  247.4   0.1   1   1   2.2e-78   2.9e-74  247.2   0.1     1   131     2   131     2   131 0.99 IS1 transposase
DDE_Tnp_IS66         PF03050.9    271 seq193_BIOID58395    -             85   4.5e-24   85.0   0.0   1   1   3.5e-28   4.8e-24   84.9   0.0     9    89     2    84     1    85 0.96 Transposase IS66 family
DDE_Tnp_IS66         PF03050.9    271 seq195_BIOID58395    -            111   3.5e-28   98.4   0.2   1   1   2.8e-32   3.9e-28   98.3   0.1   123   226     1   111     1   111 0.97 Transposase IS66 family
HTH_Tnp_1            PF01527.15    76 seq196_BIOID58395    -            215   1.9e-20   72.4   0.0   1   1   1.2e-23   5.3e-20   71.0   0.0     2    69    91   162    90   169 0.87 Transposase
TnpB_IS66            PF05717.8    108 seq199_BIOID58395    -            115   1.3e-44  149.9   0.0   1   1     1e-48   1.4e-44  149.8   0.0     2   107     7   110     6   111 0.96 IS66 Orf2 like protein
Sigma70_r4_2         PF08281.7     54 seq200_BIOID58395    -             95   5.7e-06   25.5   0.2   1   1   1.4e-09   1.9e-05   23.9   0.0    10    54    21    64    12    64 0.83 Sigma-70, region 4
DDE_Tnp_IS66         PF03050.9    271 seq201_BIOID58395    -            523  1.6e-102  342.2   0.2   1   1  4.7e-106  1.6e-102  342.2   0.2     1   270   186   472   186   473 0.99 Transposase IS66 family
DDE_Tnp_IS66_C       PF13817.1     39 seq201_BIOID58395    -            523   1.5e-17   63.2   0.3   1   1   1.9e-20   6.5e-17   61.1   0.2     1    39   479   517   479   517 0.98 IS66 C-terminal element
HTH_Tnp_IS66         PF13005.2     59 seq201_BIOID58395    -            523   8.7e-17   60.6   7.9   1   1   5.5e-20   1.9e-16   59.5   5.5     2    59   125   180   124   180 0.98 putative Helix-turn-helix domain of transposase IS66
LZ_Tnp_IS66          PF13007.2     78 seq201_BIOID58395    -            523   1.5e-12   47.8   7.7   1   1   1.2e-15     4e-12   46.5   5.3     2    77    46   121    45   122 0.83 Transposase C of IS166 homeodomain
ETF                  PF01012.16   164 seq202_BIOID58395    -            277   6.1e-33  113.7   3.0   1   1   6.5e-37   8.8e-33  113.2   2.1     9   164    51   208    45   208 0.91 Electron transfer flavoprotein domain
NusG                 PF02357.14    92 seq203_BIOID58395    -            177   2.5e-10   40.3   0.0   1   1   2.8e-14   3.8e-10   39.7   0.0     2    91    10   102     9   103 0.88 Transcription termination factor nusG
DDE_Tnp_IS66_C       PF13817.1     39 seq204_BIOID58395    -             57   7.7e-17   60.9   0.0   1   1   7.1e-21   9.8e-17   60.5   0.0     2    36    18    52    17    52 0.98 IS66 C-terminal element
HTH_38               PF13936.1     44 seq205_BIOID58395    -             52   1.1e-06   27.9   0.1   1   1   2.1e-10   1.4e-06   27.5   0.1     5    42     2    39     2    41 0.94 Helix-turn-helix domain
HTH_23               PF13384.1     50 seq205_BIOID58395    -             52   1.5e-06   27.5   0.0   1   1   2.6e-10   1.8e-06   27.3   0.0     9    40     9    40     8    47 0.90 Homeodomain-like domain
ETF_alpha            PF00766.14    86 seq206_BIOID58395    -            313     7e-32  108.7   0.1   1   1   2.2e-35   1.5e-31  107.7   0.1     2    86   190   275   189   275 0.97 Electron transfer flavoprotein FAD-binding domain
ETF                  PF01012.16   164 seq206_BIOID58395    -            313   1.4e-19   70.2   0.5   1   1   3.7e-23   2.5e-19   69.4   0.1    19   163    19   153     6   154 0.91 Electron transfer flavoprotein domain
rve                  PF00665.21   120 seq207_BIOID58395    -            339   1.4e-17   63.7   0.0   1   1   1.9e-21   2.6e-17   62.9   0.0     3   120    62   189    61   189 0.94 Integrase core domain
DUF2913              PF11140.3    207 seq208_BIOID58395    -            227   3.8e-46  156.8   0.0   1   1   3.3e-50   4.5e-46  156.6   0.0     2   206     4   203     3   204 0.98 Protein of unknown function (DUF2913)
PilI                 PF10623.4     83 seq209_BIOID58395    -             84   5.4e-50  167.1   0.2   1   1   4.4e-54   5.9e-50  167.0   0.2     1    83     1    83     1    83 1.00 Plasmid conjugative transfer protein PilI
DAO                  PF01266.19   358 seq210_BIOID58395    -            428   3.9e-23   81.8   3.8   1   2   4.9e-10   4.8e-07   28.8   0.4     1    41     7    47     7    83 0.79 FAD dependent oxidoreductase
DAO                  PF01266.19   358 seq210_BIOID58395    -            428   3.9e-23   81.8   3.8   2   2   1.2e-17   1.2e-14   53.8   0.1   146   356   107   328    99   330 0.74 FAD dependent oxidoreductase
FAD_binding_3        PF01494.14   356 seq210_BIOID58395    -            428   2.6e-12   46.3   5.9   1   1   1.7e-14   1.7e-11   43.6   4.1     3   197     7   189     6   312 0.66 FAD binding domain
FAD_oxidored         PF12831.2    428 seq210_BIOID58395    -            428   1.2e-09   37.6   1.4   1   1   1.2e-12   1.2e-09   37.6   1.0     1   143     7   157     7   172 0.74 FAD dependent oxidoreductase
Thi4                 PF01946.12   230 seq210_BIOID58395    -            428   2.7e-09   36.3   1.5   1   1   2.3e-09   2.2e-06   26.8   0.3    18    64     6    52     2    57 0.94 Thi4 family
FAD_binding_2        PF00890.19   421 seq210_BIOID58395    -            428   2.6e-09   36.3   7.1   1   1   2.9e-09   2.8e-06   26.3   2.6     1    35     7    41     7    56 0.91 FAD binding domain
NAD_binding_8        PF13450.1     68 seq210_BIOID58395    -            428   4.6e-09   36.0   1.3   1   1   4.1e-11     4e-08   33.0   0.4     1    34    10    43    10    74 0.75 NAD(P)-binding Rossmann-like domain
HI0933_like          PF03486.9    409 seq210_BIOID58395    -            428   7.5e-09   34.4   4.4   1   1   3.3e-11   3.2e-08   32.3   3.0     2   167     7   165     6   177 0.86 HI0933-like protein
GIDA                 PF01134.17   392 seq210_BIOID58395    -            428   6.3e-08   31.7   0.9   1   1   6.4e-11   6.3e-08   31.7   0.7     1   150     7   162     7   194 0.83 Glucose inhibited division protein A
Trp_halogenase       PF04820.9    454 seq210_BIOID58395    -            428   5.7e-08   31.7   3.2   1   1   8.4e-08   8.2e-05   21.2   0.0   140   216    90   169    55   186 0.83 Tryptophan halogenase
Pyr_redox_2          PF07992.9    200 seq210_BIOID58395    -            428   1.3e-07   31.5   0.2   1   1   2.7e-10   2.6e-07   30.6   0.2     1   124     7   167     7   201 0.84 Pyridine nucleotide-disulphide oxidoreductase
IstB_IS21            PF01695.12   178 seq211_BIOID58395    -            265   9.8e-75  249.7   0.7   1   1   1.4e-77   3.2e-74  248.0   0.0     1   177    51   227    51   228 0.99 IstB-like ATP binding protein
Bac_DnaA             PF00308.13   219 seq211_BIOID58395    -            265   3.1e-10   39.9   0.0   1   1   2.4e-13   5.4e-10   39.1   0.0    36   139    99   199    71   212 0.87 Bacterial dnaA  protein
AAA                  PF00004.24   132 seq211_BIOID58395    -            265   5.4e-07   29.7   0.0   1   1   7.5e-10   1.7e-06   28.1   0.0     1    74   100   174   100   202 0.73 ATPase family associated with various cellular activities (AAA)
DDE_Tnp_Tn3          PF01526.12   388 seq216_BIOID58395    -             48     2e-07   29.8   0.0   1   1   1.6e-11   2.2e-07   29.7   0.0   352   388     1    37     1    37 0.99 Tn3 transposase DDE domain
TcpQ                 PF10671.4     85 seq218_BIOID58395    -            355   7.1e-21   73.7   1.1   1   1   1.3e-24   1.8e-20   72.4   0.0     2    81   263   351   262   354 0.95 Toxin co-regulated pilus biosynthesis protein Q
Pili_assembly_N      PF00345.15   122 seq220_BIOID58395    -            270   9.6e-34  115.6   0.0   1   1   1.9e-37   1.3e-33  115.2   0.0     4   121    62   183    59   184 0.91 Gram-negative pili assembly chaperone, N-terminal domain
Pili_assembly_C      PF02753.12    68 seq220_BIOID58395    -            270   2.4e-12   46.3   0.2   1   1   3.9e-15   2.7e-11   43.0   0.1     1    67   203   266   203   267 0.96 Gram-negative pili assembly chaperone, C-terminal domain
Sugar_tr             PF00083.19   451 seq221_BIOID58395    -            443   3.9e-52  177.2  27.0   1   1   7.3e-56     5e-52  176.8  18.7     9   449    26   434    21   436 0.92 Sugar (and other) transporter
MFS_1                PF07690.11   354 seq221_BIOID58395    -            443   5.2e-37  127.3  64.3   1   1   2.4e-38   1.6e-34  119.0  23.8     6   353    28   386    25   387 0.83 Major Facilitator Superfamily
Peptidase_S6         PF02395.11   769 seq222_BIOID58395    -           1366  1.1e-256  853.6  39.6   1   1  1.7e-260  1.1e-256  853.6  27.5     3   768    50   801    47   802 0.96 Immunoglobulin A1 protease
Autotransporter      PF03797.14   265 seq222_BIOID58395    -           1366   2.5e-42  144.9  26.0   1   1     4e-46   2.7e-42  144.8  11.4     2   259  1102  1346  1101  1357 0.89 Autotransporter beta-domain
Usher                PF00577.15   552 seq223_BIOID58395    -            814    1e-140  470.0  26.0   1   1  2.9e-144  1.3e-140  469.6  18.0     1   551   184   722   184   723 0.96 Type VII secretion system (T7SS), usher protein
PapC_N               PF13954.1    146 seq223_BIOID58395    -            814     2e-21   76.0   0.1   1   1   7.7e-25   3.5e-21   75.1   0.0     3   144    38   167    36   169 0.94 PapC N-terminal domain
PapC_C               PF13953.1     68 seq223_BIOID58395    -            814   1.2e-19   69.5   0.5   1   1   7.4e-23   3.4e-19   68.1   0.1     1    67   733   800   733   801 0.92 PapC C-terminal domain
PilM                 PF07419.7    136 seq224_BIOID58395    -            145   2.6e-52  175.7   0.7   1   1   2.2e-56     3e-52  175.6   0.5     1   136    10   145    10   145 0.99 PilM
Flavodoxin_2         PF02525.12   199 seq226_BIOID58395    -            176   2.7e-41  141.1   0.0   1   1   4.8e-45   3.3e-41  140.8   0.0     3   199     2   167     1   167 0.90 Flavodoxin-like fold
FMN_red              PF03358.10   152 seq226_BIOID58395    -            176   5.3e-08   32.3   0.0   1   1   1.1e-11   7.4e-08   31.9   0.0    58   125    43   117     2   135 0.76 NADPH-dependent FMN reductase
HTH_Tnp_1            PF01527.15    76 seq227_BIOID58395    -            108   2.1e-11   43.5   1.6   1   1     6e-15   8.3e-11   41.5   1.1     1    74     1    87     1    88 0.86 Transposase
HTH_21               PF13276.1     60 seq230_BIOID58395    -            160   4.4e-17   61.7   2.9   1   1     9e-21   1.2e-16   60.2   2.0     3    60    48   104    45   104 0.93 HTH-like domain
Na_H_Exchanger       PF00999.16   384 seq231_BIOID58395    -            644   7.1e-64  215.5  46.4   1   1   1.5e-67     1e-63  215.0  32.1     2   378    35   399    34   403 0.93 Sodium/hydrogen exchanger family
TrkA_N               PF02254.13   116 seq231_BIOID58395    -            644   5.8e-27   93.8   0.0   1   1   2.2e-30   1.5e-26   92.5   0.0     1   111   426   536   426   538 0.97 TrkA-N domain
RVT_1                PF00078.22   214 seq233_BIOID58395    -            507   3.4e-54  183.3   0.0   1   1   7.6e-58   5.2e-54  182.7   0.0     1   214    91   337    91   337 0.97 Reverse transcriptase (RNA-dependent DNA polymerase)
GIIM                 PF08388.6     80 seq233_BIOID58395    -            507   9.5e-12   44.4   1.8   1   1   1.4e-15   9.5e-12   44.4   1.3     3    69   360   426   358   448 0.85 Group II intron, maturase-specific domain
DHFR_1               PF00186.14   161 seq236_BIOID58395    -            196   1.6e-58  196.7   0.0   1   1   1.4e-62   1.9e-58  196.5   0.0     1   161    38   195    38   195 0.97 Dihydrofolate reductase
rve                  PF00665.21   120 seq238_BIOID58395    -            128   3.7e-13   49.5   0.0   1   1   2.6e-16   1.2e-12   47.8   0.0    49   119     3    72     1    73 0.95 Integrase core domain
rve_3                PF13683.1     67 seq238_BIOID58395    -            128   3.9e-12   45.3   0.0   1   1   1.2e-15   5.3e-12   44.9   0.0     6    67    49   110    44   110 0.93 Integrase core domain
rve_2                PF13333.1     52 seq238_BIOID58395    -            128   6.8e-07   29.1   0.0   1   1   2.6e-10   1.2e-06   28.4   0.0     1    44    63   109    63   117 0.88 Integrase core domain
TraG-D_C             PF12696.2    128 seq242_BIOID58395    -            596   3.5e-05   23.5   0.1   1   1   5.3e-09   7.3e-05   22.5   0.1     1    88   270   357   270   386 0.83 TraM recognition site of TraD and TraG
EAL                  PF00563.15   236 seq245_BIOID58395    -            226   3.7e-22   78.8   0.0   1   1   3.2e-26   4.3e-22   78.6   0.0    14   233     4   210     1   212 0.84 EAL domain
Y2_Tnp               PF04986.8    183 seq246_BIOID58395    -            115   4.3e-07   29.7   2.5   1   1   9.1e-11   6.3e-07   29.2   1.7     1    53    65   109    65   113 0.90 Putative transposase
Zn_Tnp_IS91          PF14319.1    111 seq246_BIOID58395    -            115   4.7e-07   29.1   0.1   1   1     1e-10   6.9e-07   28.6   0.0    69   109     2    41     1    44 0.90 Transposase zinc-binding domain
DDE_Tnp_IS1          PF03400.8    131 seq251_BIOID58395    -            167     1e-77  258.4   0.9   1   1     9e-82   1.2e-77  258.1   0.7     1   131    37   167    37   167 0.99 IS1 transposase
HTH_AraC             PF00165.18    42 seq254_BIOID58395    -            265     1e-15   56.8   1.2   1   1   3.7e-14   2.6e-10   39.7   0.2     6    41   223   259   221   260 0.93 Bacterial regulatory helix-turn-helix proteins, AraC family
HTH_18               PF12833.2     81 seq254_BIOID58395    -            265     8e-13   48.1   0.1   1   1   2.2e-16   1.5e-12   47.3   0.1     1    79   183   259   183   260 0.97 Helix-turn-helix domain
HTH_33               PF13592.1     60 seq262_BIOID58395    -            120     3e-07   29.7   0.1   1   1   7.5e-11   5.1e-07   29.0   0.1     2    54    33    85    32    90 0.94 Winged helix-turn helix
Polysacc_deac_1      PF01522.16   124 seq264_BIOID58395    -            273   2.1e-37  127.3   0.0   1   1     4e-41   5.5e-37  126.0   0.0     2   123    56   214    55   215 0.98 Polysaccharide deacetylase
Glycos_transf_1      PF00534.15   172 seq267_BIOID58395    -            362   9.6e-25   86.8   0.0   1   1   4.6e-28   1.6e-24   86.1   0.0    15   162   185   331   179   341 0.90 Glycosyl transferases group 1
Glyco_trans_1_4      PF13692.1    135 seq267_BIOID58395    -            362   2.5e-12   47.0   0.0   1   1   1.2e-15   4.1e-12   46.2   0.0     2   135   185   327   184   327 0.83 Glycosyl transferases group 1
Glyco_trans_1_2      PF13524.1     92 seq267_BIOID58395    -            362   2.2e-07   30.9   0.0   1   1   1.3e-10   4.3e-07   29.9   0.0     2    91   265   356   263   357 0.95 Glycosyl transferases group 1
DnaJ                 PF00226.26    64 seq269_BIOID58395    -            271   2.8e-14   52.4   0.2   1   1   7.4e-18     5e-14   51.6   0.1     4    56   208   266   205   269 0.94 DnaJ domain
TerB                 PF05099.8    140 seq269_BIOID58395    -            271   4.3e-09   36.1   0.7   1   1   6.3e-13   4.3e-09   36.1   0.5    15   137    45   170    32   173 0.87 Tellurite resistance protein TerB
FtsX                 PF02687.16   121 seq270_BIOID58395    -            379   6.9e-07   28.9  14.1   1   1   5.1e-11   6.9e-07   28.9   9.8     2   119   257   368   256   370 0.87 FtsX-like permease family
DUF535               PF04393.8    288 seq271_BIOID58395    -            316   2.7e-89  298.7   0.0   1   1   2.4e-93   3.3e-89  298.4   0.0     6   287    24   302    19   303 0.97 Protein of unknown function (DUF535)
OEP                  PF02321.13   188 seq272_BIOID58395    -            400   2.5e-12   46.6   8.7   1   1   1.2e-11   1.6e-07   30.9   0.3    22   140   237   361   230   395 0.80 Outer membrane efflux protein
Lip_A_acyltrans      PF03279.8    295 seq273_BIOID58395    -            212     3e-69  233.0   0.0   1   1   2.4e-73   3.3e-69  232.8   0.0     2   203    10   211     9   212 0.99 Bacterial lipid A biosynthesis acyltransferase
Lip_A_acyltrans      PF03279.8    295 seq276_BIOID58395    -            105   1.4e-25   89.6   0.1   1   1   1.1e-29   1.5e-25   89.5   0.1   204   295     3    95     1    95 0.95 Bacterial lipid A biosynthesis acyltransferase
ABC_tran             PF00005.22   118 seq278_BIOID58395    -            208   3.4e-22   78.8   0.0   1   1     1e-25   4.7e-22   78.4   0.0     1   118    41   165    41   165 0.93 ABC transporter
AAA_21               PF13304.1    303 seq278_BIOID58395    -            208   3.8e-16   59.7   2.7   1   1   5.3e-18   2.4e-14   53.8   1.8     1   302    29   199    29   200 0.88 AAA domain
rve_2                PF13333.1     52 seq285_BIOID58395    -             73   6.9e-15   54.7   0.2   1   1   1.7e-18   1.2e-14   54.0   0.1     1    50    14    69    14    70 0.91 Integrase core domain
rve_3                PF13683.1     67 seq285_BIOID58395    -             73   3.6e-11   42.2   0.0   1   1   6.3e-15   4.3e-11   42.0   0.0     7    67     1    63     1    63 0.94 Integrase core domain
rve                  PF00665.21   120 seq286_BIOID58395    -            258   8.6e-30  103.2   0.0   1   1   5.2e-33   1.4e-29  102.4   0.0     3   119   126   240   124   241 0.96 Integrase core domain
HTH_21               PF13276.1     60 seq286_BIOID58395    -            258   2.1e-10   40.3   0.2   1   1   2.7e-13   7.5e-10   38.5   0.0     3    59    46   101    42   102 0.88 HTH-like domain
DDE_Tnp_IS240        PF13610.1    140 seq286_BIOID58395    -            258   1.1e-09   38.2   0.0   1   1   7.7e-13   2.1e-09   37.3   0.0     2   124   130   255   129   257 0.91 DDE domain
rve_2                PF13333.1     52 seq286_BIOID58395    -            258   5.4e-08   32.6   0.8   1   1     1e-09   2.8e-06   27.1   0.2     1    28   231   258   231   258 0.96 Integrase core domain
rve_3                PF13683.1     67 seq286_BIOID58395    -            258   1.1e-06   27.9   0.0   1   1   7.3e-10     2e-06   27.1   0.0     4    40   215   251   212   258 0.84 Integrase core domain
HTH_Tnp_1            PF01527.15    76 seq289_BIOID58395    -            136   4.5e-19   68.0   0.6   1   1   1.2e-22     8e-19   67.2   0.4     2    74    23   102    22   104 0.89 Transposase
HTH_28               PF13518.1     52 seq289_BIOID58395    -            136   2.1e-06   27.4   0.5   1   1   6.5e-10   4.4e-06   26.4   0.0     1    43    32    75    32    78 0.93 Helix-turn-helix domain
rve                  PF00665.21   120 seq291_BIOID58395    -            303   8.9e-23   80.5   0.0   1   1   3.8e-26   1.7e-22   79.6   0.0     3   119   123   245   121   246 0.97 Integrase core domain
rve_3                PF13683.1     67 seq291_BIOID58395    -            303   1.4e-17   62.8   0.1   1   1     1e-20   4.6e-17   61.1   0.0     2    67   218   283   217   283 0.98 Integrase core domain
HTH_21               PF13276.1     60 seq291_BIOID58395    -            303   5.6e-17   61.3   1.9   1   1   9.5e-19   4.3e-15   55.3   0.6     7    57    50   106    45   109 0.77 HTH-like domain
TraA                 PF05513.6    119 seq296_BIOID58395    -            119   5.3e-56  187.8   1.3   1   1   4.3e-60   5.9e-56  187.6   0.9     1   118     1   118     1   119 0.99 TraA
Transposase_mut      PF00872.13   381 seq298_BIOID58395    -             94   8.3e-09   34.3   0.0   1   1   6.2e-13   8.4e-09   34.3   0.0     5    83     5    83     1    92 0.75 Transposase, Mutator family
TraL                 PF07178.6     95 seq299_BIOID58395    -            101   1.9e-35  120.6   1.9   1   1   1.5e-39   2.1e-35  120.5   1.3     1    95     7   101     7   101 0.99 TraL protein
HTH_Tnp_1            PF01527.15    76 seq300_BIOID58395    -             99   7.6e-09   35.2   2.9   1   1   7.1e-13   9.7e-09   34.9   2.0     3    76    11    79     9    79 0.90 Transposase
TraE                 PF05309.6    187 seq301_BIOID58395    -            187   2.3e-70  235.4   0.4   1   1   1.9e-74   2.6e-70  235.2   0.3     1   187     1   187     1   187 1.00 TraE protein
rve                  PF00665.21   120 seq302_BIOID58395    -            258   8.3e-30  103.2   0.0   1   1   6.3e-33   1.7e-29  102.2   0.0     3   119   126   240   124   241 0.96 Integrase core domain
HTH_21               PF13276.1     60 seq302_BIOID58395    -            258   1.6e-10   40.7   0.1   1   1   2.7e-13   7.3e-10   38.5   0.0     4    59    47   101    44   102 0.90 HTH-like domain
DDE_Tnp_IS240        PF13610.1    140 seq302_BIOID58395    -            258   1.4e-09   37.9   0.0   1   1     1e-12   2.8e-09   36.9   0.0     2   124   130   255   129   257 0.92 DDE domain
rve_2                PF13333.1     52 seq302_BIOID58395    -            258   1.4e-07   31.2   2.6   1   1     1e-09   2.8e-06   27.1   0.2     1    28   231   258   231   258 0.96 Integrase core domain
rve_3                PF13683.1     67 seq302_BIOID58395    -            258   1.2e-06   27.8   0.0   1   1   9.1e-10   2.5e-06   26.8   0.0     6    40   217   251   212   258 0.85 Integrase core domain
TraK                 PF06586.6    234 seq303_BIOID58395    -             97   6.9e-13   48.1   0.1   1   1   5.2e-17   7.1e-13   48.1   0.1    10    89    12    87     1    95 0.81 TraK protein
TrwB_AAD_bind        PF10412.4    386 seq304_BIOID58395    -            681  1.4e-147  491.2   0.0   1   1  6.6e-151  1.8e-147  490.8   0.0     2   386    66   456    65   456 0.99 Type IV secretion-system coupling protein DNA-binding domain
TraI                 PF07057.6    126 seq304_BIOID58395    -            681     1e-56  190.2   0.1   1   1   6.3e-60   1.7e-56  189.4   0.1     1   126   531   655   531   655 0.99 DNA helicase TraI
TraG-D_C             PF12696.2    128 seq304_BIOID58395    -            681   9.9e-20   70.5   0.0   1   1     8e-23   2.2e-19   69.4   0.0     1   126   314   435   314   437 0.83 TraM recognition site of TraD and TraG
AAA_10               PF12846.2    328 seq304_BIOID58395    -            681   3.6e-14   52.6   0.3   1   1   5.2e-12   1.4e-08   34.2   0.0   217   321   288   390   277   395 0.84 AAA-like domain
T4SS-DNA_transf      PF02534.9    469 seq304_BIOID58395    -            681   2.1e-10   39.6   0.0   1   1     2e-12   5.4e-09   35.0   0.0   142   394   167   403   143   423 0.71 Type IV secretory system Conjugative DNA transfer
DDE_Tnp_IS1          PF03400.8    131 seq305_BIOID58395    -             97   3.3e-46  156.4   8.2   1   2     1e-27   1.4e-23   83.3   0.3     1    49     2    49     2    50 0.97 IS1 transposase
DDE_Tnp_IS1          PF03400.8    131 seq305_BIOID58395    -             97   3.3e-46  156.4   8.2   2   2   1.6e-26   2.2e-22   79.4   1.6    72   121    48    97    48    97 0.98 IS1 transposase
TraX                 PF05857.6    219 seq306_BIOID58395    -            127     5e-13   49.1   4.7   1   1     4e-17   5.5e-13   48.9   3.2    97   218     2   124     1   125 0.87 TraX protein
AraC_binding         PF02311.14   136 seq307_BIOID58395    -            309   7.8e-27   93.4   0.6   1   1   2.3e-30   7.8e-27   93.4   0.4     4   136    40   177    37   177 0.91 AraC-like ligand binding domain
HTH_AraC             PF00165.18    42 seq307_BIOID58395    -            309   3.2e-22   77.5   0.0   1   2   1.6e-12   5.6e-09   35.4   0.0     2    41   204   244   203   245 0.91 Bacterial regulatory helix-turn-helix proteins, AraC family
HTH_AraC             PF00165.18    42 seq307_BIOID58395    -            309   3.2e-22   77.5   0.0   2   2   1.9e-13   6.5e-10   38.4   0.0     1    41   256   294   256   295 0.96 Bacterial regulatory helix-turn-helix proteins, AraC family
HTH_18               PF12833.2     81 seq307_BIOID58395    -            309   2.9e-19   68.8   0.5   1   1   2.3e-22   7.9e-19   67.4   0.0     1    80   217   295   217   296 0.97 Helix-turn-helix domain
HOK_GEF              PF01848.11    43 seq310_BIOID58395    -             68     1e-17   63.0   3.1   1   1   9.6e-22   1.3e-17   62.6   2.2     1    43    22    64    22    64 0.99 Hok/gef family
SNARE_assoc          PF09335.6    123 seq311_BIOID58395    -            254     2e-19   69.8   2.2   1   1   1.5e-23     2e-19   69.8   1.6     1   121    36   159    36   161 0.92 SNARE associated Golgi protein
RepB-RCR_reg         PF10723.4     85 seq312_BIOID58395    -             86   1.8e-38  130.0   1.8   1   1   1.5e-42   2.1e-38  129.8   1.2     1    82     1    82     1    85 0.98 Replication regulatory protein RepB
rve                  PF00665.21   120 seq313_BIOID58395    -            223   2.5e-23   82.3   0.0   1   1   5.1e-27   3.5e-23   81.8   0.0     3   119    43   165    41   166 0.97 Integrase core domain
rve_3                PF13683.1     67 seq313_BIOID58395    -            223   1.5e-17   62.7   0.0   1   1   5.3e-21   3.6e-17   61.5   0.0     2    67   138   203   137   203 0.98 Integrase core domain
POTRA_2              PF08479.6     76 seq314_BIOID58395    -            603   4.6e-16   58.1   0.0   1   1   5.8e-20   7.9e-16   57.3   0.0     3    76    98   171    96   171 0.97 POTRA domain, ShlB-type
MFS_1                PF07690.11   354 seq316_BIOID58395    -            392   4.6e-40  137.3  82.2   1   2   2.8e-31   3.8e-27   94.8  30.7     2   343    19   345    18   347 0.89 Major Facilitator Superfamily
MFS_1                PF07690.11   354 seq316_BIOID58395    -            392   4.6e-40  137.3  82.2   2   2   1.5e-19     2e-15   56.2  20.7     1   168   220   385   220   391 0.93 Major Facilitator Superfamily
HTH_1                PF00126.22    60 seq318_BIOID58395    -            373   2.8e-18   65.2   0.0   1   1   7.7e-22   5.3e-18   64.3   0.0     1    58    83   140    83   141 0.97 Bacterial regulatory helix-turn-helix protein, lysR family
LysR_substrate       PF03466.15   209 seq318_BIOID58395    -            373   3.4e-16   58.8   0.0   1   1   8.1e-20   5.6e-16   58.1   0.0    32   205   197   368   175   372 0.89 LysR substrate binding domain
TPP_enzyme_N         PF02776.13   172 seq319_BIOID58395    -            602   9.2e-63  210.6   0.7   1   1     1e-62   4.7e-59  198.6   0.2     2   167    33   197    32   202 0.98 Thiamine pyrophosphate enzyme, N-terminal TPP binding domain
TPP_enzyme_C         PF02775.16   153 seq319_BIOID58395    -            602     2e-51  173.4   0.1   1   1   4.7e-53   2.1e-49  166.8   0.0     1   153   422   573   422   573 0.95 Thiamine pyrophosphate enzyme, C-terminal TPP binding domain
TPP_enzyme_M         PF00205.17   137 seq319_BIOID58395    -            602     2e-45  153.7   0.2   1   1   9.7e-49   4.4e-45  152.6   0.1     1   137   224   359   224   359 0.99 Thiamine pyrophosphate enzyme, central domain
ALS_ss_C             PF10369.4     75 seq320_BIOID58395    -            163   9.9e-29   98.7   0.6   1   1   3.4e-30   1.5e-26   91.7   0.1     1    75    83   158    83   158 0.99 Small subunit of acetolactate synthase
ACT_5                PF13710.1     63 seq320_BIOID58395    -            163   2.6e-17   62.2   0.1   1   1   1.3e-20   5.9e-17   61.1   0.0     1    63    11    73    11    73 0.98 ACT domain
ACT                  PF01842.20    66 seq320_BIOID58395    -            163     2e-14   52.5   0.0   1   1   7.9e-18   3.6e-14   51.7   0.0     2    65     4    68     3    69 0.97 ACT domain
LacI                 PF00356.16    46 seq321_BIOID58395    -            334   2.5e-18   65.3   0.9   1   1   7.2e-22   2.5e-18   65.3   0.6     2    46     3    50     2    50 0.96 Bacterial regulatory proteins, lacI family
Peripla_BP_3         PF13377.1    160 seq321_BIOID58395    -            334   6.6e-17   61.8   0.4   1   1     4e-18   1.4e-14   54.3   0.1    10   155   180   326   171   329 0.82 Periplasmic binding protein-like domain
Peripla_BP_1         PF00532.16   279 seq321_BIOID58395    -            334     3e-14   52.8   0.0   1   1   1.1e-17   3.9e-14   52.4   0.0     2   267    62   312    61   327 0.84 Periplasmic binding proteins and sugar binding domain of LacI family
Peripla_BP_4         PF13407.1    258 seq321_BIOID58395    -            334     4e-10   39.3   0.0   1   1   1.5e-13   5.1e-10   39.0   0.0     1   208    64   264    64   309 0.84 Periplasmic binding protein domain
MraZ                 PF02381.13    72 seq323_BIOID58395    -            152   2.5e-47  158.3   0.0   1   2   1.5e-28     2e-24   84.9   0.0     1    71     1    75     1    76 0.98 MraZ protein
MraZ                 PF02381.13    72 seq323_BIOID58395    -            152   2.5e-47  158.3   0.0   2   2     2e-24   2.7e-20   71.7   0.0     1    59    77   135    77   146 0.92 MraZ protein
Methyltransf_5       PF01795.14   310 seq325_BIOID58395    -            346  2.1e-124  414.6   0.0   1   1  1.8e-128  2.5e-124  414.4   0.0     2   309    38   343    37   344 0.97 MraW methylase family
FtsL                 PF04999.8     97 seq326_BIOID58395    -            121   1.3e-33  114.4   0.1   1   1   1.1e-37   1.5e-33  114.2   0.1     3    96    26   119    24   120 0.97 Cell division protein FtsL
Transpeptidase       PF00905.17   304 seq327_BIOID58395    -            588   4.1e-82  275.4   0.0   1   1   8.2e-86   5.6e-82  275.0   0.0     1   303   260   554   260   555 0.99 Penicillin binding protein transpeptidase domain
PBP_dimer            PF03717.10   190 seq327_BIOID58395    -            588     2e-34  119.1   0.0   1   1   4.2e-38   2.8e-34  118.6   0.0     4   188    69   220    66   222 0.93 Penicillin-binding Protein dimerisation domain
Mur_ligase_M         PF08245.7    189 seq328_BIOID58395    -            495   2.4e-45  154.8   0.2   1   1   8.4e-49   3.9e-45  154.1   0.1     1   188   114   318   114   319 0.90 Mur ligase middle domain
Mur_ligase_C         PF02875.16    91 seq328_BIOID58395    -            495   2.3e-26   91.5   0.0   1   1   2.8e-29   1.3e-25   89.1   0.0     1    91   339   425   339   425 0.96 Mur ligase family, glutamate ligase domain
Mur_ligase           PF01225.20    83 seq328_BIOID58395    -            495   4.8e-13   48.8   0.5   1   1   6.3e-16   2.9e-12   46.3   0.1     5    83    25   102    22   102 0.88 Mur ligase family, catalytic domain
Mur_ligase_M         PF08245.7    189 seq329_BIOID58395    -            452     4e-50  170.3   0.1   1   1   1.7e-53   7.6e-50  169.4   0.0     2   188   106   292   105   293 0.97 Mur ligase middle domain
Mur_ligase_C         PF02875.16    91 seq329_BIOID58395    -            452     3e-16   59.1   0.0   1   1   3.2e-19   1.5e-15   56.8   0.0     1    82   313   394   313   403 0.93 Mur ligase family, glutamate ligase domain
Mur_ligase           PF01225.20    83 seq329_BIOID58395    -            452     3e-15   55.9   0.0   1   1   2.1e-18   9.6e-15   54.3   0.0     3    82    25    94    23    95 0.96 Mur ligase family, catalytic domain
Glycos_transf_4      PF00953.16   159 seq330_BIOID58395    -            360   5.2e-34  117.2  16.1   1   1   7.7e-38   5.2e-34  117.2  11.2     2   158    99   284    98   285 0.91 Glycosyl transferase family 4
MraY_sig1            PF10555.4     13 seq330_BIOID58395    -            360   0.00011   21.0   3.6   1   1   1.7e-08   0.00011   21.0   2.5     1    13    68    80    68    80 0.95 Phospho-N-acetylmuramoyl-pentapeptide-transferase signature 1
Mur_ligase_M         PF08245.7    189 seq331_BIOID58395    -            438   4.8e-43  147.3   0.1   1   1     1e-46   7.2e-43  146.7   0.1     1   189   110   280   110   280 0.90 Mur ligase middle domain
Mur_ligase_C         PF02875.16    91 seq331_BIOID58395    -            438   3.1e-11   43.0   0.0   1   1   2.7e-14   1.8e-10   40.5   0.0     2    81   301   373   300   379 0.88 Mur ligase family, glutamate ligase domain
FTSW_RODA_SPOVE      PF01098.14   359 seq332_BIOID58395    -            414  2.4e-130  434.3  23.9   1   1  2.2e-134  3.1e-130  434.0  16.5     2   358    47   402    46   403 0.98 Cell cycle protein
Glyco_transf_28      PF03033.15   139 seq333_BIOID58395    -            355   8.3e-38  129.1   1.3   1   1   7.3e-41   2.5e-37  127.6   0.3     2   138     9   145     8   146 0.98 Glycosyltransferase family 28 N-terminal domain
Glyco_tran_28_C      PF04101.11   167 seq333_BIOID58395    -            355   5.7e-35  120.3   0.0   1   1   2.4e-38   8.1e-35  119.8   0.0     2   166   185   344   184   345 0.92 Glycosyltransferase family 28 C-terminal domain
Glyco_trans_1_3      PF13528.1    318 seq333_BIOID58395    -            355   1.9e-11   43.6   0.0   1   1   8.6e-15   2.9e-11   43.0   0.0     6   315    10   319     6   321 0.80 Glycosyl transferase family 1
Mur_ligase_M         PF08245.7    189 seq334_BIOID58395    -            491   4.7e-28   98.4   0.0   1   1   1.6e-31   7.1e-28   97.8   0.0     1   189   124   304   124   304 0.89 Mur ligase middle domain
Mur_ligase           PF01225.20    83 seq334_BIOID58395    -            491   6.4e-25   86.9   0.1   1   1   3.3e-28   1.5e-24   85.7   0.1     1    82    21   119    21   120 0.97 Mur ligase family, catalytic domain
Mur_ligase_C         PF02875.16    91 seq334_BIOID58395    -            491   4.3e-20   71.4   0.0   1   1   3.1e-23   1.4e-19   69.7   0.0     4    89   327   418   324   420 0.85 Mur ligase family, glutamate ligase domain
Dala_Dala_lig_C      PF07478.8    203 seq335_BIOID58395    -            306   1.2e-69  233.6   0.0   1   1   4.3e-73   1.5e-69  233.3   0.0     1   203   103   303   103   303 0.97 D-ala D-ala ligase C-terminus
Dala_Dala_lig_N      PF01820.16   117 seq335_BIOID58395    -            306   1.3e-23   83.4   0.8   1   2   1.1e-12   3.8e-09   36.7   0.0     2    42     4    44     3    54 0.90 D-ala D-ala ligase N-terminus
Dala_Dala_lig_N      PF01820.16   117 seq335_BIOID58395    -            306   1.3e-23   83.4   0.8   2   2   2.3e-15   7.8e-12   45.4   0.2    83   117    52    86    43    86 0.89 D-ala D-ala ligase N-terminus
ATP-grasp_4          PF13535.1    184 seq335_BIOID58395    -            306   1.3e-15   57.5   0.0   1   1   5.9e-19     2e-15   56.9   0.0     3   176    95   272    93   276 0.79 ATP-grasp domain
CPSase_L_D2          PF02786.12   211 seq335_BIOID58395    -            306   1.7e-07   30.5   0.0   1   1   2.4e-10   8.1e-07   28.4   0.0    28   179   128   274    96   301 0.85 Carbamoyl-phosphate synthase L chain, ATP binding domain
FtsQ                 PF03799.10   117 seq336_BIOID58395    -            276     6e-34  116.6   0.2   1   1   1.4e-37   9.5e-34  115.9   0.1     1   117   129   247   129   247 0.93 Cell division protein FtsQ
POTRA_1              PF08478.5     69 seq336_BIOID58395    -            276   6.2e-20   70.8   0.1   1   1   2.3e-23   1.6e-19   69.5   0.1     2    69    56   126    55   126 0.97 POTRA domain, FtsQ-type
FtsA                 PF14450.1    120 seq337_BIOID58395    -            420   1.6e-50  169.8   3.7   1   2   2.1e-23   1.4e-19   69.9   0.7     1   119    10   195    10   196 0.97 Cell division protein FtsA
FtsA                 PF14450.1    120 seq337_BIOID58395    -            420   1.6e-50  169.8   3.7   2   2   6.5e-33   4.5e-29  100.6   0.0     1   120   206   382   206   382 0.99 Cell division protein FtsA
SHS2_FTSA            PF02491.15    80 seq337_BIOID58395    -            420   2.4e-32  110.5   1.4   1   1   6.8e-36   4.6e-32  109.6   1.0     1    80    84   163    84   163 0.99 SHS2 domain inserted in FTSA
FtsZ_C               PF12327.3     95 seq338_BIOID58395    -            383   8.6e-38  128.2   1.2   1   1   3.5e-41   2.4e-37  126.7   0.8     1    94   221   315   221   316 0.99 FtsZ family, C-terminal domain
Tubulin              PF00091.20   216 seq338_BIOID58395    -            383   4.4e-37  127.8   1.7   1   1     2e-40   1.4e-36  126.2   1.2     2   212    13   180    12   184 0.96 Tubulin/FtsZ family, GTPase domain
LpxC                 PF03331.8    277 seq339_BIOID58395    -            305  5.8e-125  415.6   0.0   1   1  5.1e-129    7e-125  415.4   0.0     1   277     2   280     2   280 0.99 UDP-3-O-acyl N-acetylglycosamine deacetylase
SecM                 PF06558.7    148 seq341_BIOID58395    -            195   1.5e-67  225.8   2.0   1   1   1.3e-71   1.7e-67  225.5   1.4     1   147    49   194    49   195 0.99 Secretion monitor precursor protein (SecM)
SecA_DEAD            PF07517.9    266 seq342_BIOID58395    -            901  7.2e-122  405.6   0.2   1   1  5.6e-125  1.5e-121  404.6   0.1     2   265     7   401     6   402 1.00 SecA DEAD-like domain
SecA_SW              PF07516.8    214 seq342_BIOID58395    -            901   1.4e-76  256.8   5.6   1   1   1.5e-79     4e-76  255.4   3.9     1   213   617   830   617   831 0.98 SecA Wing and Scaffold domain
SecA_PP_bind         PF01043.15   113 seq342_BIOID58395    -            901   1.7e-40  137.7   0.2   1   1   1.8e-43   4.9e-40  136.2   0.1     2   113   229   358   228   358 0.94 SecA preprotein cross-linking domain
SEC-C                PF02810.10    21 seq342_BIOID58395    -            901   9.2e-12   44.1   7.5   1   1   5.4e-15   1.5e-11   43.4   5.2     1    20   881   900   881   901 0.95 SEC-C motif
NUDIX                PF00293.23   135 seq343_BIOID58395    -            129   2.9e-21   75.4   0.1   1   1   2.4e-25   3.3e-21   75.2   0.1     4   132     7   126     4   129 0.86 NUDIX domain
IMPDH                PF00478.20   351 seq345_BIOID58395    -            347  2.3e-113  378.5   0.2   1   1  2.1e-117  2.8e-113  378.2   0.1     3   346     9   342     7   346 0.94 IMP dehydrogenase / GMP reductase domain
Amidase_2            PF01510.20   132 seq348_BIOID58395    -            183   8.6e-28   96.8   0.0   1   1   8.5e-32   1.2e-27   96.4   0.0     3   132    22   168    20   168 0.85 N-acetylmuramoyl-L-alanine amidase
GntR                 PF00392.16    64 seq354_BIOID58395    -            254   5.4e-26   89.6   0.4   1   1   1.8e-29   1.2e-25   88.5   0.3     2    64    12    74    11    74 0.97 Bacterial regulatory proteins, gntR family
FCD                  PF07729.7    125 seq354_BIOID58395    -            254   1.2e-16   60.9  11.2   1   1   3.5e-20   2.4e-16   60.0   7.8     1   124    99   226    99   227 0.90 FCD domain
Transketolase_N      PF00456.16   333 seq356_BIOID58395    -            887   1.4e-22   79.8   0.1   1   2   3.1e-18   4.2e-14   51.9   0.0     7   217    84   297    78   306 0.76 Transketolase, thiamine diphosphate binding domain
Transketolase_N      PF00456.16   333 seq356_BIOID58395    -            887   1.4e-22   79.8   0.1   2   2   3.4e-10   4.6e-06   25.5   0.1   213   281   361   431   351   475 0.79 Transketolase, thiamine diphosphate binding domain
2-oxoacid_dh         PF00198.18   231 seq357_BIOID58395    -            630   3.4e-78  261.9   0.0   1   1   3.2e-81   4.8e-78  261.4   0.0     3   230   399   629   397   630 0.98 2-oxoacid dehydrogenases acyltransferase (catalytic domain)
Biotin_lipoyl        PF00364.17    74 seq357_BIOID58395    -            630     1e-66  220.3  35.1   1   3   1.3e-24     2e-21   75.3   4.6     2    73     4    73     3    74 0.97 Biotin-requiring enzyme
Biotin_lipoyl        PF00364.17    74 seq357_BIOID58395    -            630     1e-66  220.3  35.1   2   3   2.8e-26   4.3e-23   80.6   3.8     2    73   107   176   106   177 0.96 Biotin-requiring enzyme
Biotin_lipoyl        PF00364.17    74 seq357_BIOID58395    -            630     1e-66  220.3  35.1   3   3   4.5e-25   6.9e-22   76.7   4.9     1    73   207   277   207   278 0.97 Biotin-requiring enzyme
E3_binding           PF02817.12    39 seq357_BIOID58395    -            630   3.6e-16   58.4   0.1   1   1   2.3e-19   3.6e-16   58.4   0.1     3    39   327   363   325   363 0.97 e3 binding domain
Pyr_redox_2          PF07992.9    200 seq358_BIOID58395    -            485   1.6e-44  152.1   1.7   1   1   1.9e-47   2.5e-44  151.4   1.2     1   198    19   328    19   330 0.94 Pyridine nucleotide-disulphide oxidoreductase
Pyr_redox_dim        PF02852.17   110 seq358_BIOID58395    -            485   9.1e-35  118.9   0.0   1   1   1.6e-37   2.2e-34  117.6   0.0     1   109   358   466   358   467 0.98 Pyridine nucleotide-disulphide oxidoreductase, dimerisation domain
Pyr_redox            PF00070.22    80 seq358_BIOID58395    -            485   2.7e-15   56.4   0.8   1   1   1.9e-18   2.7e-15   56.4   0.5     1    78   188   264   188   267 0.94 Pyridine nucleotide-disulphide oxidoreductase
GIDA                 PF01134.17   392 seq358_BIOID58395    -            485   1.9e-08   33.4   1.1   1   1   9.3e-11   1.3e-07   30.7   0.4     1    60    19    81    19    94 0.91 Glucose inhibited division protein A
FAD_oxidored         PF12831.2    428 seq358_BIOID58395    -            485   2.9e-08   33.0   0.9   1   1   4.5e-11   6.2e-08   32.0   0.6     1    38    19    56    19    74 0.94 FAD dependent oxidoreductase
FAD_binding_2        PF00890.19   421 seq358_BIOID58395    -            485   1.5e-06   27.2   0.7   1   1   3.4e-08   4.6e-05   22.3   0.2     2    35    20    53    19    58 0.90 FAD binding domain
Thi4                 PF01946.12   230 seq358_BIOID58395    -            485   1.5e-05   24.1   0.1   1   1   2.7e-08   3.7e-05   22.8   0.1    11    63    11    63     4    95 0.79 Thi4 family
Aconitase_2_N        PF06434.8    204 seq359_BIOID58395    -            916   1.5e-95  318.2   0.0   1   1   5.4e-99   2.4e-95  317.6   0.0     1   204   219   433   219   433 0.99 Aconitate hydratase 2 N-terminus
Aconitase_B_N        PF11791.3    154 seq359_BIOID58395    -            916   6.4e-68  227.3   0.1   1   1   2.5e-71   1.1e-67  226.5   0.1     1   154    55   207    55   207 1.00 Aconitate B N-terminal domain
Aconitase            PF00330.15   465 seq359_BIOID58395    -            916   2.7e-25   88.6   0.1   1   2   1.1e-12   5.2e-09   34.9   0.0   102   305   524   749   515   752 0.75 Aconitase family (aconitate hydratase)
Aconitase            PF00330.15   465 seq359_BIOID58395    -            916   2.7e-25   88.6   0.1   2   2   2.1e-17   9.6e-14   50.5   0.0   337   465   750   869   746   869 0.90 Aconitase family (aconitate hydratase)
UPF0231              PF06062.6    121 seq360_BIOID58395    -            136   2.9e-41  140.0   2.4   1   1   2.4e-45   3.3e-41  139.8   1.6     1   121    17   134    17   134 0.99 Uncharacterised protein family (UPF0231)
Cu-oxidase_3         PF07732.10   120 seq361_BIOID58395    -            516   1.3e-32  111.9   0.2   1   1   7.9e-36   3.6e-32  110.4   0.1     5   119    55   166    51   167 0.93 Multicopper oxidase
Cu-oxidase_2         PF07731.9    138 seq361_BIOID58395    -            516   5.3e-20   71.2  12.7   1   1     1e-22   4.6e-19   68.1   7.0    16   134   396   516   373   516 0.76 Multicopper oxidase
Cu-oxidase           PF00394.17   159 seq361_BIOID58395    -            516   1.7e-09   37.6   0.0   1   1   1.7e-09   7.9e-06   25.7   0.0    54   130   203   292   167   312 0.77 Multicopper oxidase
Pribosyltran         PF00156.22   125 seq362_BIOID58395    -            178   3.8e-18   65.3   0.1   1   1   3.5e-22   4.8e-18   64.9   0.1     9   124    17   128     7   129 0.91 Phosphoribosyl transferase domain
ABC_tran             PF00005.22   118 seq364_BIOID58395    -            308   2.2e-21   76.3   0.0   1   1   6.2e-25   4.2e-21   75.3   0.0     1   118    45   165    45   165 0.86 ABC transporter
AAA_21               PF13304.1    303 seq364_BIOID58395    -            308   2.4e-15   57.1   0.3   1   1     5e-17   3.4e-13   50.0   0.2     2   298    34   195    33   198 0.69 AAA domain
ABC2_membrane        PF01061.19   209 seq365_BIOID58395    -            256   5.5e-36  123.5  24.8   1   1     4e-40   5.5e-36  123.5  17.2     3   209     9   219     7   219 0.93 ABC-2 type transporter
EIIA-man             PF03610.11   116 seq366_BIOID58395    -            146     2e-28   98.6   0.0   1   1   1.7e-32   2.3e-28   98.4   0.0     1   115     3   116     3   117 0.98 PTS system fructose IIA component
Polysacc_deac_1      PF01522.16   124 seq367_BIOID58395    -            409   7.1e-20   70.7   0.0   1   1   8.3e-24   1.1e-19   70.1   0.0     3   122   228   366   226   368 0.93 Polysaccharide deacetylase
Transposase_31       PF04754.7    205 seq369_BIOID58395    -            300   1.5e-80  269.3   0.3   1   1   1.5e-84     2e-80  268.8   0.2     1   203     7   207     7   209 0.98 Putative transposase, YhgA-like
HrpB_C               PF08482.5    133 seq375_BIOID58395    -            824   6.7e-56  187.9   0.1   1   1   5.1e-59   1.8e-55  186.6   0.1     1   133   679   811   679   811 1.00 ATP-dependent helicase C-terminal
DEAD                 PF00270.24   173 seq375_BIOID58395    -            824   4.4e-11   42.4   0.0   1   1   3.3e-14   1.1e-10   41.0   0.0    16   168    37   177    22   182 0.77 DEAD/DEAH box helicase
Helicase_C           PF00271.26    78 seq375_BIOID58395    -            824     4e-10   39.2   0.0   1   1   2.3e-13   7.9e-10   38.3   0.0    10    77   257   342   252   343 0.96 Helicase conserved C-terminal domain
HA2                  PF04408.18   102 seq375_BIOID58395    -            824   1.8e-09   37.4   0.1   1   1   1.4e-12   4.7e-09   36.0   0.1     2    62   404   463   403   519 0.85 Helicase associated domain (HA2)
Transgly             PF00912.17   178 seq376_BIOID58395    -            844   2.6e-56  189.6   0.0   1   1     6e-60   4.1e-56  188.9   0.0    10   177   209   380   198   381 0.95 Transglycosylase
Transpeptidase       PF00905.17   304 seq376_BIOID58395    -            844   1.2e-25   90.0   0.3   1   1   1.6e-28   1.1e-24   86.9   0.2     2   284   473   725   472   744 0.86 Penicillin binding protein transpeptidase domain
TonB_dep_Rec         PF00593.19   276 seq377_BIOID58395    -            747   7.1e-28   98.1  10.2   1   1     1e-31   7.1e-28   98.1   7.1     1   276   510   746   510   746 0.98 TonB dependent receptor
Plug                 PF07715.10   108 seq377_BIOID58395    -            747     2e-21   76.2   0.1   1   1   6.6e-25   4.5e-21   75.0   0.1     2   107    76   180    75   181 0.94 TonB-dependent Receptor Plug Domain
ABC_tran             PF00005.22   118 seq378_BIOID58395    -            265     1e-20   74.1   0.0   1   1   2.3e-24   1.6e-20   73.5   0.0     1   118    51   176    51   176 0.94 ABC transporter
Peripla_BP_2         PF01497.13   238 seq379_BIOID58395    -            296     1e-26   93.4   0.0   1   1   8.5e-31   1.2e-26   93.2   0.0     1   235    38   270    38   273 0.94 Periplasmic binding protein
FecCD                PF01032.13   311 seq380_BIOID58395    -            660  1.2e-144  480.8  86.5   1   2   4.7e-73   6.4e-69  232.0  27.9     8   310    14   324     7   325 0.93 FecCD transport family
FecCD                PF01032.13   311 seq380_BIOID58395    -            660  1.2e-144  480.8  86.5   2   2   5.9e-80   8.1e-76  254.6  26.3     2   311   358   657   350   657 0.94 FecCD transport family
Voltage_CLC          PF00654.15   355 seq382_BIOID58395    -            473   1.4e-90  303.8  35.9   1   1   1.1e-92   1.5e-88  297.1  20.9     2   354    89   437    88   438 0.94 Voltage gated chloride channel
Fe-S_biosyn          PF01521.15    91 seq383_BIOID58395    -            114   4.3e-29   99.9   0.0   1   1   3.7e-33     5e-29   99.7   0.0     1    91     9   100     9   100 0.99 Iron-sulphur cluster biosynthesis
HD                   PF01966.17   122 seq386_BIOID58395    -            505   1.4e-09   37.9   0.1   1   1   6.6e-13   4.5e-09   36.2   0.0     1    55    66   137    66   182 0.86 HD domain
PDZ                  PF00595.19    81 seq387_BIOID58395    -            474   3.1e-29  100.8   8.2   1   2   2.7e-19   9.1e-16   57.6   0.1     7    80   285   367   279   368 0.90 PDZ domain (Also known as DHR or GLGF)
PDZ                  PF00595.19    81 seq387_BIOID58395    -            474   3.1e-29  100.8   8.2   2   2   3.7e-15   1.3e-11   44.4   2.2    11    81   394   463   385   463 0.89 PDZ domain (Also known as DHR or GLGF)
PDZ_2                PF13180.1     82 seq387_BIOID58395    -            474   3.3e-26   90.8   2.8   1   2   1.2e-18   4.1e-15   55.3   0.0    12    82   300   380   285   380 0.88 PDZ domain
PDZ_2                PF13180.1     82 seq387_BIOID58395    -            474   3.3e-26   90.8   2.8   2   2   3.7e-12   1.3e-08   34.5   0.6     4    59   399   454   396   469 0.90 PDZ domain
Trypsin_2            PF13365.1    120 seq387_BIOID58395    -            474   8.2e-21   74.0   0.6   1   1   5.5e-24   1.9e-20   72.9   0.4     1   120   114   250   114   250 0.79 Trypsin-like peptidase domain
Trypsin              PF00089.21   220 seq387_BIOID58395    -            474   1.4e-20   73.7   0.3   1   1   6.5e-24   2.2e-20   73.0   0.2    21   218   114   275    87   277 0.83 Trypsin
Diacid_rec           PF05651.8    135 seq388_BIOID58395    -            385   1.9e-52  176.1   0.9   1   1   4.7e-56   3.2e-52  175.4   0.6     1   135     6   140     6   140 0.99 Putative sugar diacid recognition
HTH_30               PF13556.1     59 seq388_BIOID58395    -            385     3e-23   81.0   2.8   1   1     6e-26   4.1e-22   77.3   1.7     1    59   323   381   323   381 0.98 PucR C-terminal helix-turn-helix domain
Ribosomal_S2         PF00318.15   211 seq392_BIOID58395    -            304   3.3e-85  284.5   0.0   1   1   2.9e-89   3.9e-85  284.2   0.0     1   211    72   288    72   288 0.99 Ribosomal protein S2
EF_TS                PF00889.14   221 seq393_BIOID58395    -            283   2.3e-71  239.5   5.7   1   1   3.3e-75   2.3e-71  239.5   4.0     1   221    57   263    57   263 0.98 Elongation factor TS
UBA                  PF00627.26    37 seq393_BIOID58395    -            283   3.5e-11   42.4   0.1   1   1   3.4e-14   2.3e-10   39.8   0.1     1    35     4    39     4    40 0.96 UBA/TS-N domain
AA_kinase            PF00696.23   241 seq394_BIOID58395    -            241   1.7e-27   96.3   0.2   1   1   1.9e-31   2.7e-27   95.7   0.2     1   241    10   219    10   219 0.77 Amino acid kinase family
RRF                  PF01765.14   165 seq396_BIOID58395    -            185   3.9e-68  227.9   1.7   1   1   3.7e-72     5e-68  227.6   1.2     1   165    19   183    19   183 0.99 Ribosome recycling factor
DXP_reductoisom      PF02670.11   129 seq397_BIOID58395    -            398     6e-49  165.7   0.7   1   1   1.3e-52     6e-49  165.7   0.5     1   129     4   132     4   132 0.99 1-deoxy-D-xylulose 5-phosphate reductoisomerase
DXPR_C               PF13288.1    121 seq397_BIOID58395    -            398   2.4e-45  153.3   0.3   1   1   1.1e-48   5.2e-45  152.2   0.2     1   121   271   389   271   389 0.99 DXP reductoisomerase C-terminal domain
DXP_redisom_C        PF08436.7     84 seq397_BIOID58395    -            398   7.5e-34  115.3   0.0   1   1   4.4e-37     2e-33  113.9   0.0     1    84   146   239   146   239 0.96 1-deoxy-D-xylulose 5-phosphate reductoisomerase C-terminal
Prenyltransf         PF01255.14   223 seq398_BIOID58395    -            252   6.7e-82  273.8   0.0   1   1   5.6e-86   7.7e-82  273.6   0.0     1   222    23   243    23   244 0.99 Putative undecaprenyl diphosphate synthase
CTP_transf_1         PF01148.15   259 seq400_BIOID58395    -            285   1.3e-63  214.9  19.9   1   1   1.1e-67   1.5e-63  214.7  13.8     2   257     4   279     3   281 0.88 Cytidylyltransferase family
Peptidase_M50        PF02163.17   192 seq401_BIOID58395    -            450   2.5e-70  235.2   0.2   1   1   6.3e-74   2.9e-70  235.0   0.2     2   192    11   446    10   446 0.99 Peptidase family M50
PDZ                  PF00595.19    81 seq401_BIOID58395    -            450   4.1e-12   45.9   0.2   1   1   5.2e-13   2.4e-09   37.1   0.0     8    81   209   277   203   277 0.91 PDZ domain (Also known as DHR or GLGF)
PDZ_2                PF13180.1     82 seq401_BIOID58395    -            450   1.3e-10   40.8   0.0   1   1     2e-11   9.3e-08   31.7   0.0    19    78   227   285   211   287 0.84 PDZ domain
Bac_surface_Ag       PF01103.18   323 seq402_BIOID58395    -            810  1.7e-100  336.4  16.0   1   1  1.1e-103  3.7e-100  335.4  11.1     1   323   448   810   448   810 0.96 Surface antigen
Surf_Ag_VNR          PF07244.10    78 seq402_BIOID58395    -            810   3.1e-65  216.4  10.4   1   5   6.3e-10   2.2e-06   27.8   0.0     1    78    24    91    24    91 0.87 Surface antigen variable number repeat
Surf_Ag_VNR          PF07244.10    78 seq402_BIOID58395    -            810   3.1e-65  216.4  10.4   2   5   5.9e-15     2e-11   44.0   0.0     1    78    92   172    92   172 0.93 Surface antigen variable number repeat
Surf_Ag_VNR          PF07244.10    78 seq402_BIOID58395    -            810   3.1e-65  216.4  10.4   3   5   3.5e-17   1.2e-13   51.1   0.1     2    78   176   263   175   263 0.86 Surface antigen variable number repeat
Surf_Ag_VNR          PF07244.10    78 seq402_BIOID58395    -            810   3.1e-65  216.4  10.4   4   5   5.8e-14     2e-10   40.8   0.0     1    78   266   344   266   344 0.92 Surface antigen variable number repeat
Surf_Ag_VNR          PF07244.10    78 seq402_BIOID58395    -            810   3.1e-65  216.4  10.4   5   5     1e-18   3.5e-15   56.0   0.1     1    78   347   421   347   421 0.91 Surface antigen variable number repeat
OmpH                 PF03938.9    158 seq403_BIOID58395    -            161   6.2e-23   81.3  16.0   1   1   5.4e-27   7.4e-23   81.1  11.1     3   157    10   160     6   161 0.93 Outer membrane protein (OmpH-like)
Hexapep              PF00132.19    36 seq404_BIOID58395    -            341   4.3e-32  108.0  41.1   1   3   1.2e-14   8.4e-11   40.7   2.6     2    36   110   144   109   144 0.95 Bacterial transferase hexapeptide (six repeats)
Hexapep              PF00132.19    36 seq404_BIOID58395    -            341   4.3e-32  108.0  41.1   2   3   1.7e-12   1.2e-08   33.9   0.3     1    35   145   179   145   180 0.96 Bacterial transferase hexapeptide (six repeats)
Hexapep              PF00132.19    36 seq404_BIOID58395    -            341   4.3e-32  108.0  41.1   3   3   4.2e-11   2.9e-07   29.5   6.4     1    35   222   256   222   257 0.94 Bacterial transferase hexapeptide (six repeats)
LpxD                 PF04613.9     72 seq404_BIOID58395    -            341   1.9e-23   81.6   0.0   1   1   4.7e-27   3.2e-23   80.9   0.0     1    72    21    90    21    90 0.97 UDP-3-O-[3-hydroxymyristoyl] glucosamine N-acyltransferase, LpxD
FabA                 PF07977.8    138 seq405_BIOID58395    -            151   8.4e-43  145.0   0.0   1   1   7.2e-47   9.8e-43  144.8   0.0     1   137    17   141    17   142 0.97 FabA-like domain
Acetyltransf_11      PF13720.1     83 seq406_BIOID58395    -            262   2.4e-30  104.4   0.0   1   1   5.6e-34   3.8e-30  103.8   0.0     1    83   180   262   180   262 0.98 Udp N-acetylglucosamine O-acyltransferase; Domain 2
Hexapep              PF00132.19    36 seq406_BIOID58395    -            262     5e-30  101.5  21.3   1   5   3.6e-09   2.5e-05   23.4   0.3     4    35     2    33     1    34 0.91 Bacterial transferase hexapeptide (six repeats)
Hexapep              PF00132.19    36 seq406_BIOID58395    -            262     5e-30  101.5  21.3   2   5   5.4e-13   3.7e-09   35.5   3.3     1    36    17    52    17    52 0.96 Bacterial transferase hexapeptide (six repeats)
Hexapep              PF00132.19    36 seq406_BIOID58395    -            262     5e-30  101.5  21.3   3   5   1.5e-07     0.001   18.3   1.1     1    35    35    69    35    69 0.92 Bacterial transferase hexapeptide (six repeats)
Hexapep              PF00132.19    36 seq406_BIOID58395    -            262     5e-30  101.5  21.3   4   5   3.1e-07    0.0021   17.3   0.0     2    35    66    99    65   100 0.95 Bacterial transferase hexapeptide (six repeats)
Hexapep              PF00132.19    36 seq406_BIOID58395    -            262     5e-30  101.5  21.3   5   5   1.9e-13   1.3e-09   37.0   0.1     2    36   109   143   108   143 0.96 Bacterial transferase hexapeptide (six repeats)
LpxB                 PF02684.10   373 seq407_BIOID58395    -            382  4.4e-154  512.5   0.0   1   1  3.6e-158    5e-154  512.3   0.0     1   373     9   377     9   377 1.00 Lipid-A-disaccharide synthetase
RNase_HII            PF01351.13   198 seq408_BIOID58395    -            198   6.2e-58  195.5   0.0   1   1   5.2e-62   7.1e-58  195.4   0.0     1   197    13   189    13   190 0.99 Ribonuclease HII
DNA_pol3_alpha       PF07733.7    426 seq410_BIOID58395    -           1160    2e-177  589.7   0.0   1   1  5.8e-181  2.6e-177  589.4   0.0     2   426   291   735   290   735 0.96 Bacterial DNA polymerase III alpha subunit
PHP                  PF02811.14   175 seq410_BIOID58395    -           1160   3.9e-30  104.7   0.0   1   1   2.4e-33   1.1e-29  103.3   0.0     1   170     7   178     7   192 0.96 PHP domain
tRNA_anti            PF01336.20    76 seq410_BIOID58395    -           1160   1.2e-08   34.4   0.1   1   1   5.4e-12   2.5e-08   33.5   0.1     2    75  1000  1072   994  1073 0.88 OB-fold nucleic acid binding domain
ACCA                 PF03255.9    145 seq411_BIOID58395    -            319     6e-65  217.1   0.2   1   1   1.9e-68   8.7e-65  216.5   0.1     2   145     5   151     4   151 0.97 Acetyl co-enzyme A carboxylase carboxyltransferase alpha subunit
Carboxyl_trans       PF01039.17   493 seq411_BIOID58395    -            319   1.5e-18   66.3   0.1   1   1   4.1e-22   1.9e-18   66.0   0.0   272   473    85   288    58   300 0.84 Carboxyl transferase domain
MdcE                 PF06833.6    234 seq411_BIOID58395    -            319   6.6e-06   25.3   0.0   1   1     2e-09   9.1e-06   24.9   0.0     5   176    88   262    84   313 0.81 Malonate decarboxylase gamma subunit (MdcE)
OKR_DC_1             PF01276.15   417 seq412_BIOID58395    -            713    2e-194  645.8   0.0   1   1  5.3e-198  2.4e-194  645.5   0.0     1   417   130   545   130   545 1.00 Orn/Lys/Arg decarboxylase, major domain
OKR_DC_1_C           PF03711.10   137 seq412_BIOID58395    -            713   4.1e-52  175.7   0.0   1   1   2.1e-55   9.4e-52  174.5   0.0     1   135   570   702   570   704 0.99 Orn/Lys/Arg decarboxylase, C-terminal domain
OKR_DC_1_N           PF03709.10   115 seq412_BIOID58395    -            713   8.4e-27   93.3   0.0   1   1   3.8e-30   1.7e-26   92.4   0.0     1   115    14   124    14   124 0.99 Orn/Lys/Arg decarboxylase, N-terminal domain
Glyoxalase           PF00903.20   128 seq413_BIOID58395    -            129   7.8e-23   80.7   0.0   1   1   1.9e-26   8.7e-23   80.5   0.0     2   128     7   126     6   126 0.97 Glyoxalase/Bleomycin resistance protein/Dioxygenase superfamily
Glyoxalase_2         PF12681.2    108 seq413_BIOID58395    -            129   3.8e-18   65.9   0.0   1   1   9.7e-22   4.4e-18   65.7   0.0     1   108    12   127    12   127 0.79 Glyoxalase-like domain
Glyoxalase_4         PF13669.1    110 seq413_BIOID58395    -            129   2.6e-13   49.8   0.0   1   1   6.9e-17   3.2e-13   49.5   0.0     1    96     8   102     8   115 0.85 Glyoxalase/Bleomycin resistance protein/Dioxygenase superfamily
ATP_bind_3           PF01171.15   182 seq415_BIOID58395    -            432   8.1e-60  201.3   0.0   1   1   2.4e-63   1.1e-59  200.8   0.0     1   180    14   191    14   193 0.97 PP-loop family
TilS_C               PF11734.3     74 seq415_BIOID58395    -            432   2.9e-26   90.3   0.0   1   1   2.4e-29   1.1e-25   88.5   0.0     1    74   356   427   356   427 0.91 TilS substrate C-terminal domain
TilS                 PF09179.6     69 seq415_BIOID58395    -            432     1e-22   79.8   5.2   1   1   2.2e-26     1e-22   79.8   3.6     1    69   241   309   241   309 0.99 TilS substrate binding domain
YaeQ                 PF07152.7    175 seq416_BIOID58395    -            181   4.9e-71  237.5   1.7   1   1   4.1e-75   5.6e-71  237.3   1.2     1   174     1   175     1   176 0.99 YaeQ protein
RF-1                 PF00472.15   114 seq418_BIOID58395    -            140   5.7e-29  100.1   0.6   1   1   4.9e-33   6.7e-29   99.8   0.4     4   114     4   132     1   138 0.91 RF-1 domain
NlpE                 PF04170.7     87 seq420_BIOID58395    -            236   1.6e-35  121.2   0.0   1   1   1.9e-39   2.6e-35  120.5   0.0     1    86    45   130    45   131 0.99 NlpE N-terminal domain
DEDD_Tnp_IS110       PF01548.12   144 seq421_BIOID58395    -            326   4.3e-44  149.5   0.2   1   1   2.4e-47   1.7e-43  147.6   0.1     1   144     7   151     7   151 0.99 Transposase
Transposase_20       PF02371.11    87 seq421_BIOID58395    -            326   9.5e-28   96.0   0.5   1   1   2.5e-31   1.7e-27   95.1   0.4     2    85   196   280   195   282 0.96 Transposase IS116/IS110/IS902 family
Hydrolase_like       PF13242.1     75 seq425_BIOID58395    -            191   9.7e-14   50.7   0.1   1   1   4.4e-17   1.5e-13   50.1   0.1     1    75   108   179   108   179 0.90 HAD-hyrolase-like
PNK3P                PF08645.6    158 seq425_BIOID58395    -            191   4.5e-08   32.5   0.0   1   1     3e-11     1e-07   31.4   0.0    21   126    23   137     7   144 0.79 Polynucleotide kinase 3 phosphatase
Hydrolase            PF00702.21   204 seq425_BIOID58395    -            191   2.4e-07   31.3   0.0   1   1   1.7e-10   5.6e-07   30.1   0.0   122   204    32   148    12   148 0.86 haloacid dehalogenase-like hydrolase
Aldo_ket_red         PF00248.16   283 seq428_BIOID58395    -            267   4.9e-57  192.7   0.6   1   1   4.6e-61   6.3e-57  192.4   0.4     2   281     6   250     5   251 0.95 Aldo/keto reductase family
Exo_endo_phos        PF03372.18   251 seq429_BIOID58395    -            259   5.8e-12   45.9   0.4   1   1   7.6e-16     1e-11   45.1   0.3     2   251    41   245    40   245 0.65 Endonuclease/Exonuclease/phosphatase family
Methyltransf_11      PF08241.7     95 seq430_BIOID58395    -            256   1.3e-24   86.3   0.0   1   1   2.2e-27   2.3e-24   85.5   0.0     1    95    49   145    49   145 0.97 Methyltransferase domain
Methyltransf_31      PF13847.1    152 seq430_BIOID58395    -            256   1.3e-20   73.4   0.0   1   1   1.5e-23   1.6e-20   73.1   0.0     5   112    46   149    43   234 0.86 Methyltransferase domain
Methyltransf_23      PF13489.1    162 seq430_BIOID58395    -            256   7.8e-20   71.0   0.0   1   1     1e-22   1.1e-19   70.6   0.0     7   159    31   191    26   194 0.82 Methyltransferase domain
Ubie_methyltran      PF01209.13   233 seq430_BIOID58395    -            256   8.1e-18   64.2   0.0   1   1     1e-20   1.1e-17   63.8   0.0    32   158    27   152     2   162 0.83 ubiE/COQ5 methyltransferase family
Methyltransf_18      PF12847.2    112 seq430_BIOID58395    -            256   1.6e-16   60.7   0.1   1   1   3.1e-19   3.3e-16   59.7   0.0     1   109    44   145    44   148 0.90 Methyltransferase domain
Methyltransf_12      PF08242.7     99 seq430_BIOID58395    -            256   4.2e-14   52.7   0.0   1   1   6.7e-17     7e-14   51.9   0.0     1    98    49   142    49   143 0.93 Methyltransferase domain
Methyltransf_25      PF13649.1    101 seq430_BIOID58395    -            256   2.1e-13   50.3   0.3   1   1   3.9e-16   4.1e-13   49.4   0.1     1   101    48   141    48   141 0.92 Methyltransferase domain
Methyltransf_26      PF13659.1    117 seq430_BIOID58395    -            256   3.7e-11   42.9   0.9   1   1   7.2e-14   7.6e-11   41.9   0.3     3   113    47   145    45   147 0.92 Methyltransferase domain
MTS                  PF05175.9    170 seq430_BIOID58395    -            256   2.3e-09   36.7   0.1   1   1   4.3e-12   4.5e-09   35.7   0.0    25   144    38   150    32   175 0.79 Methyltransferase small domain
Methyltransf_8       PF05148.10   219 seq430_BIOID58395    -            256   5.9e-08   32.4   0.0   1   1   4.3e-10   4.6e-07   29.5   0.0    50   164    16   153     6   177 0.69 Hypothetical methyltransferase
Methyltransf_29      PF03141.11   506 seq430_BIOID58395    -            256     8e-08   30.9   0.1   1   1   9.6e-11     1e-07   30.6   0.0   117   218    44   146     8   170 0.79 Putative S-adenosyl-L-methionine-dependent methyltransferase
TehB                 PF03848.9    192 seq430_BIOID58395    -            256   8.5e-06   24.9   0.0   1   1   1.6e-08   1.7e-05   23.9   0.0    31   135    45   149    14   155 0.79 Tellurite resistance protein TehB
PrmA                 PF06325.8    295 seq430_BIOID58395    -            256     7e-05   21.9   0.0   1   1   9.2e-08   9.7e-05   21.5   0.0   161   262    44   150    29   188 0.74 Ribosomal protein L11 methyltransferase (PrmA)
Methyltransf_11      PF08241.7     95 seq432_BIOID58395    -            240   2.3e-12   47.1   0.0   1   1   2.6e-16   3.6e-12   46.4   0.0    45    95    67   125    50   125 0.83 Methyltransferase domain
RNase_T              PF00929.19   164 seq434_BIOID58395    -            246     5e-40  137.3   0.4   1   1   9.7e-44   1.3e-39  135.9   0.1     1   164    12   178    12   178 0.93 Exonuclease
DUF796               PF05638.7    134 seq444_BIOID58395    -            172   9.9e-35  119.3   0.0   1   1   8.3e-39   1.1e-34  119.1   0.0     1   133     6   155     6   156 0.94 Protein of unknown function (DUF796)
Phage_GPD            PF05954.6    292 seq446_BIOID58395    -            713     2e-62  210.8   0.0   1   1   4.3e-66   2.9e-62  210.3   0.0     2   291    28   328    27   329 0.92 Phage late control gene D protein (GPD)
Phage_base_V         PF04717.7     79 seq446_BIOID58395    -            713   2.7e-27   94.4   0.1   1   1   7.7e-31   5.3e-27   93.4   0.1     1    77   366   458   366   460 0.91 Phage-related baseplate assembly protein
RHS_repeat           PF05593.9     38 seq447_BIOID58395    -           1415   2.4e-59  196.3 113.6   1   8   2.8e-12   1.9e-08   34.1   1.4     1    38   437   475   437   475 0.97 RHS Repeat
RHS_repeat           PF05593.9     38 seq447_BIOID58395    -           1415   2.4e-59  196.3 113.6   2   8   6.8e-11   4.7e-07   29.7   2.1     3    37   461   495   459   496 0.94 RHS Repeat
RHS_repeat           PF05593.9     38 seq447_BIOID58395    -           1415   2.4e-59  196.3 113.6   3   8     6e-10   4.1e-06   26.6   0.3     1    24   501   524   501   539 0.93 RHS Repeat
RHS_repeat           PF05593.9     38 seq447_BIOID58395    -           1415   2.4e-59  196.3 113.6   4   8   5.9e-08   0.00041   20.3   0.3     1    36   545   580   545   581 0.91 RHS Repeat
RHS_repeat           PF05593.9     38 seq447_BIOID58395    -           1415   2.4e-59  196.3 113.6   5   8   6.9e-09   4.7e-05   23.3   0.1     1    37   587   623   587   624 0.97 RHS Repeat
RHS_repeat           PF05593.9     38 seq447_BIOID58395    -           1415   2.4e-59  196.3 113.6   6   8   3.2e-11   2.2e-07   30.7   0.3     1    37   629   664   629   665 0.97 RHS Repeat
RHS_repeat           PF05593.9     38 seq447_BIOID58395    -           1415   2.4e-59  196.3 113.6   7   8   3.6e-08   0.00025   21.0   0.9     1    31   732   765   732   774 0.79 RHS Repeat
RHS_repeat           PF05593.9     38 seq447_BIOID58395    -           1415   2.4e-59  196.3 113.6   8   8   4.4e-10     3e-06   27.1   1.3     1    29   958   995   958  1004 0.90 RHS Repeat
RHS                  PF03527.9     41 seq447_BIOID58395    -           1415   1.8e-20   72.3   4.4   1   1   3.5e-24   2.4e-20   71.9   0.4     1    41  1162  1202  1162  1202 0.98 RHS protein
DDE_Tnp_1_assoc      PF13808.1     90 seq450_BIOID58395    -            248   1.2e-32  111.2   0.0   1   1   2.8e-36   1.9e-32  110.6   0.0     1    90     6    95     6    95 0.99 DDE_Tnp_1-associated
DDE_Tnp_1            PF01609.16   211 seq450_BIOID58395    -            248   3.6e-14   52.7   0.0   1   1   7.3e-18     5e-14   52.2   0.0     4   125   103   222   100   243 0.80 Transposase DDE domain
DDE_Tnp_1            PF01609.16   211 seq451_BIOID58395    -            353   1.6e-31  109.4   0.3   1   1   3.3e-35   2.3e-31  108.9   0.2     3   211    77   318    75   318 0.93 Transposase DDE domain
DDE_Tnp_1_assoc      PF13808.1     90 seq451_BIOID58395    -            353   2.4e-21   75.1   0.0   1   1   7.2e-25   4.9e-21   74.0   0.0    23    90     3    70     1    70 0.97 DDE_Tnp_1-associated
Ivy                  PF08816.6    118 seq455_BIOID58395    -            157   6.8e-35  119.4   0.1   1   1   6.1e-39   8.4e-35  119.2   0.1     1   118    37   152    37   152 0.98 Inhibitor of vertebrate lysozyme (Ivy)
SIS_2                PF13580.1    138 seq456_BIOID58395    -            246   3.1e-31  107.7   0.3   1   1   9.4e-35   6.4e-31  106.7   0.2    15   138    78   200    56   200 0.92 SIS domain
SIS                  PF01380.17   131 seq456_BIOID58395    -            246   5.9e-08   32.2   0.0   1   1   2.3e-11   1.6e-07   30.9   0.0    51   104   163   216   152   229 0.91 SIS domain
GATase_4             PF13230.1    272 seq457_BIOID58395    -            255  3.2e-107  357.1   0.0   1   1  7.7e-111  3.5e-107  357.0   0.0     1   252     1   252     1   255 0.99 Glutamine amidotransferases class-II
GATase_2             PF00310.16   361 seq457_BIOID58395    -            255   3.3e-17   62.1   0.1   1   1   2.1e-15   9.7e-12   44.1   0.1   189   359    65   215    60   217 0.87 Glutamine amidotransferases class-II
NLPC_P60             PF00877.14   105 seq458_BIOID58395    -            257   4.6e-31  106.6   0.0   1   1   1.2e-34   8.2e-31  105.8   0.0     1   105   139   249   139   249 0.98 NlpC/P60 family
OmpA                 PF00691.15    97 seq460_BIOID58395    -            256   3.2e-15   56.1   0.1   1   1     9e-19   1.2e-14   54.3   0.0     1    94   115   209   115   212 0.83 OmpA family
IMS                  PF00817.15   148 seq461_BIOID58395    -            351   9.7e-48  161.6   0.0   1   1   3.4e-51   1.6e-47  160.9   0.0     1   148     7   154     7   154 0.98 impB/mucB/samB family
IMS_C                PF11799.3    137 seq461_BIOID58395    -            351   2.1e-09   37.7   0.1   1   1   8.2e-13   3.7e-09   36.9   0.0     3    99   211   309   210   327 0.85 impB/mucB/samB family C-terminal
IMS_HHH              PF11798.3     32 seq461_BIOID58395    -            351   1.3e-08   34.2   0.0   1   1   7.1e-12   3.2e-08   33.0   0.0     1    32   166   197   166   197 0.96 IMS family HHH motif
Acetyltransf_10      PF13673.1    117 seq462_BIOID58395    -            150   1.4e-20   73.4   0.0   1   1   5.1e-24   1.7e-20   73.1   0.0     1   117    13   124    13   124 0.92 Acetyltransferase (GNAT) domain
Acetyltransf_7       PF13508.1     79 seq462_BIOID58395    -            150     7e-10   38.8   0.0   1   1   4.1e-13   1.4e-09   37.8   0.0     3    78    56   125    54   126 0.90 Acetyltransferase (GNAT) domain
Acetyltransf_9       PF13527.1    128 seq462_BIOID58395    -            150   1.6e-07   31.1   0.0   1   1   8.1e-10   2.8e-06   27.1   0.0     1   128     5   127     5   127 0.93 Acetyltransferase (GNAT) domain
Acetyltransf_1       PF00583.19    83 seq462_BIOID58395    -            150     7e-07   29.0   0.0   1   1   5.2e-10   1.8e-06   27.7   0.0    25    83    75   125    34   125 0.77 Acetyltransferase (GNAT) family
UPF0027              PF01139.12   420 seq464_BIOID58395    -            388   1.1e-97  327.6   0.0   1   2   1.8e-28   2.5e-24   85.9   0.0     6    98    23   115    19   124 0.93 Uncharacterized protein family UPF0027
UPF0027              PF01139.12   420 seq464_BIOID58395    -            388   1.1e-97  327.6   0.0   2   2   2.9e-75     4e-71  240.1   0.0   144   419   127   381   113   382 0.90 Uncharacterized protein family UPF0027
RF-1                 PF00472.15   114 seq465_BIOID58395    -            204   2.7e-23   81.8   1.9   1   1   3.5e-27   4.8e-23   81.0   1.3     9   103   103   196    97   200 0.84 RF-1 domain
Pribosyltran         PF00156.22   125 seq467_BIOID58395    -            152   2.2e-11   43.4   0.0   1   1   2.3e-15   3.2e-11   42.9   0.0     2   112     4   105     3   112 0.87 Phosphoribosyl transferase domain
DUF1100              PF06500.6    411 seq470_BIOID58395    -            414  1.2e-221  735.4   0.0   1   1  2.8e-225  1.3e-221  735.2   0.0     1   411     1   414     1   414 0.99 Alpha/beta hydrolase of unknown function (DUF1100)
Abhydrolase_5        PF12695.2    142 seq470_BIOID58395    -            414   2.3e-08   33.7   0.0   1   1   9.2e-12   4.2e-08   32.9   0.0     1   121   196   375   196   392 0.75 Alpha/beta hydrolase family
Abhydrolase_6        PF12697.2    228 seq470_BIOID58395    -            414   2.1e-06   27.6   0.5   1   1   9.1e-10   4.2e-06   26.7   0.1    12   107   208   326   197   390 0.70 Alpha/beta hydrolase family
Crl                  PF07417.7    127 seq471_BIOID58395    -            133     1e-54  183.5   0.1   1   1   8.7e-59   1.2e-54  183.3   0.1     2   122     3   123     2   131 0.96 Transcriptional regulator Crl
AA_kinase            PF00696.23   241 seq473_BIOID58395    -            396   4.4e-43  147.4   2.1   1   1   8.2e-47   5.6e-43  147.1   1.5     2   240    35   263    34   264 0.93 Amino acid kinase family
PUA                  PF01472.15    74 seq473_BIOID58395    -            396     1e-22   79.4   0.1   1   1   4.6e-26   3.1e-22   77.9   0.1     1    74   305   379   305   379 0.98 PUA domain
Aldedh               PF00171.17   462 seq474_BIOID58395    -            417   6.8e-21   74.0   3.4   1   1   1.3e-20   1.7e-16   59.4   1.0    37   298     8   282     2   304 0.82 Aldehyde dehydrogenase family
Phage_AlpA           PF05930.7     51 seq476_BIOID58395    -             72   5.9e-12   45.0   0.5   1   1   5.8e-16   7.9e-12   44.6   0.3     2    51    19    68    18    68 0.98 Prophage CP4-57 regulatory protein (AlpA)
DUF3296              PF11726.3    180 seq477_BIOID58395    -            355     1e-25   90.2   0.9   1   1   1.1e-29   1.5e-25   89.6   0.6     3   169    60   198    58   210 0.91 Protein of unknown function (DUF3296)
N6_Mtase             PF02384.11   311 seq483_BIOID58395    -            582  6.7e-125  416.1   0.0   1   1  2.2e-128    1e-124  415.5   0.0     2   311   215   542   214   542 0.98 N-6 DNA Methylase
HsdM_N               PF12161.3    137 seq483_BIOID58395    -            582   3.2e-28   98.7   0.9   1   1   1.6e-31   7.4e-28   97.5   0.6     1   137    25   196    25   196 0.81 HsdM N-terminal domain
Methyltransf_26      PF13659.1    117 seq483_BIOID58395    -            582   4.8e-09   36.1   0.0   1   1   4.2e-12   1.9e-08   34.2   0.0     2   115   260   401   259   403 0.80 Methyltransferase domain
Methylase_S          PF01420.14   167 seq484_BIOID58395    -            471   8.9e-30  103.7   1.4   1   2   2.2e-13     3e-09   36.9   0.3     5   166     6   180     3   181 0.75 Type I restriction modification DNA specificity domain
Methylase_S          PF01420.14   167 seq484_BIOID58395    -            471   8.9e-30  103.7   1.4   2   2   2.9e-22     4e-18   65.8   0.0     1   166   263   441   263   442 0.93 Type I restriction modification DNA specificity domain
DUF4268              PF14088.1    140 seq486_BIOID58395    -            395     4e-43  146.3   1.3   1   1   8.6e-47   5.9e-43  145.7   0.2     2   138   234   370   233   372 0.96 Domain of unknown function (DUF4268)
PDDEXK_4             PF14281.1    179 seq486_BIOID58395    -            395   3.3e-05   23.7   0.3   1   1   1.1e-08   7.8e-05   22.4   0.2    59   136    46   126    23   171 0.66 PD-(D/E)XK nuclease superfamily
DUF3387              PF11867.3    335 seq487_BIOID58395    -           1044  8.7e-129  429.1   3.9   1   1  3.1e-132  1.4e-128  428.4   2.7     1   335   709  1043   709  1043 0.98 Domain of unknown function (DUF3387)
HSDR_N               PF04313.9    194 seq487_BIOID58395    -           1044   1.1e-41  142.5   0.4   1   1   4.6e-44   2.1e-40  138.4   0.0     2   193     2   208     1   209 0.93 Type I restriction enzyme R protein N terminus (HSDR_N)
ResIII               PF04851.10   184 seq487_BIOID58395    -           1044     4e-15   56.0   0.0   1   1   2.4e-18   1.1e-14   54.5   0.0    22   182   282   458   257   460 0.79 Type III restriction enzyme, res subunit
UvrD-helicase        PF00580.16   315 seq488_BIOID58395    -           1010   6.9e-44  150.2   0.6   1   1   1.5e-47   6.9e-44  150.2   0.4     3   314   209   654   207   655 0.86 UvrD/REP helicase N-terminal domain
UvrD_C               PF13361.1    319 seq488_BIOID58395    -           1010     2e-13   50.4   1.1   1   1   4.4e-17     2e-13   50.4   0.8   225   315   748   853   556   857 0.51 UvrD-like helicase C-terminal domain
AAA_19               PF13245.1     76 seq488_BIOID58395    -           1010   6.9e-13   48.0   0.3   1   1   3.1e-16   1.4e-12   47.0   0.2    12    76   221   291   211   291 0.85 Part of AAA domain
DUF1440              PF07274.7    136 seq491_BIOID58395    -            204   3.9e-55  185.4   2.3   1   1   3.4e-59   4.7e-55  185.1   1.6     1   136    26   182    26   182 0.99 Protein of unknown function (DUF1440)
DUF3442              PF11924.3    280 seq498_BIOID58395    -           1417    1e-105  353.2   0.5   1   1  9.7e-109  3.3e-105  351.5   0.3     2   280    71   350    70   350 0.99 Protein of unknown function (DUF3442)
Big_1                PF02369.11   100 seq498_BIOID58395    -           1417   6.1e-55  183.1 105.9   1   3   9.8e-16   3.4e-12   46.0   6.8     5    97   994  1086   990  1088 0.84 Bacterial Ig-like domain (group 1)
Big_1                PF02369.11   100 seq498_BIOID58395    -           1417   6.1e-55  183.1 105.9   2   3     5e-17   1.7e-13   50.2   3.4     9    97  1101  1187  1089  1190 0.84 Bacterial Ig-like domain (group 1)
Big_1                PF02369.11   100 seq498_BIOID58395    -           1417   6.1e-55  183.1 105.9   3   3   2.2e-16   7.5e-13   48.1  10.0     4    95  1195  1287  1191  1292 0.84 Bacterial Ig-like domain (group 1)
Aldo_ket_red         PF00248.16   283 seq499_BIOID58395    -            294   5.4e-47  159.8   0.0   1   1   4.8e-51   6.6e-47  159.5   0.0     2   281    20   267    19   269 0.92 Aldo/keto reductase family
Cupin_6              PF12852.2    186 seq501_BIOID58395    -            284   2.7e-26   92.2   0.5   1   1   1.8e-29     8e-26   90.6   0.3     1   186     2   162     2   162 0.93 Cupin
HTH_18               PF12833.2     81 seq501_BIOID58395    -            284   1.1e-19   70.1   0.2   1   1   1.7e-22   7.7e-19   67.4   0.1     1    81   199   278   199   278 0.97 Helix-turn-helix domain
HTH_AraC             PF00165.18    42 seq501_BIOID58395    -            284   1.3e-14   53.3   0.0   1   2   5.5e-08   0.00025   20.6   0.0     7    41   192   226   188   227 0.94 Bacterial regulatory helix-turn-helix proteins, AraC family
HTH_AraC             PF00165.18    42 seq501_BIOID58395    -            284   1.3e-14   53.3   0.0   2   2   4.5e-11   2.1e-07   30.4   0.0    13    41   247   276   238   277 0.92 Bacterial regulatory helix-turn-helix proteins, AraC family
CCG                  PF02754.11    85 seq502_BIOID58395    -            239   9.7e-30  102.3   0.2   1   2   2.2e-17   3.1e-13   49.4   0.0     1    84     3    84     3    85 0.95 Cysteine-rich domain
CCG                  PF02754.11    85 seq502_BIOID58395    -            239   9.7e-30  102.3   0.2   2   2   6.3e-18   8.6e-14   51.2   0.0     2    84   133   216   132   217 0.92 Cysteine-rich domain
DUF162               PF02589.10   189 seq503_BIOID58395    -            475   6.9e-51  172.3   0.1   1   1   6.2e-54   9.4e-51  171.9   0.1     3   189    72   294    70   294 0.99 Uncharacterised ACR, YkgG family COG1556
Fer4_8               PF13183.1     57 seq503_BIOID58395    -            475   1.2e-11   44.2   2.1   1   1   1.9e-14   2.9e-11   43.1   1.5     2    57   309   376   308   376 0.79 4Fe-4S dicluster domain
DUF3390              PF11870.3     93 seq503_BIOID58395    -            475   4.5e-10   39.2   0.6   1   1   7.1e-13   1.1e-09   37.9   0.4    13    92   387   470   379   471 0.83 Domain of unknown function (DUF3390)
Fer4_9               PF13187.1     55 seq503_BIOID58395    -            475   1.1e-08   35.0   0.5   1   1   2.2e-11   3.3e-08   33.5   0.4     1    53   311   375   311   376 0.94 4Fe-4S dicluster domain
Fer4_17              PF13534.1     61 seq503_BIOID58395    -            475   1.2e-07   31.8   1.9   1   1   2.5e-10   3.8e-07   30.2   1.3     1    60   311   376   311   377 0.71 4Fe-4S dicluster domain
Fer4_10              PF13237.1     52 seq503_BIOID58395    -            475     9e-08   31.6   4.1   1   1   2.1e-10   3.2e-07   29.9   3.0     7    52   310   373   305   373 0.69 4Fe-4S dicluster domain
Fer4_7               PF12838.2     52 seq503_BIOID58395    -            475   1.8e-07   31.3   4.3   1   1   3.2e-10   4.8e-07   29.9   2.9     1    51   311   375   311   376 0.77 4Fe-4S dicluster domain
DUF162               PF02589.10   189 seq504_BIOID58395    -            231   3.8e-36  124.2   0.1   1   1   4.2e-40   5.7e-36  123.6   0.0    19   189    65   228    47   228 0.91 Uncharacterised ACR, YkgG family COG1556
DDE_Tnp_IS1          PF03400.8    131 seq506_BIOID58395    -            167     1e-77  258.4   0.9   1   1     9e-82   1.2e-77  258.1   0.7     1   131    37   167    37   167 0.99 IS1 transposase
BCCT                 PF02028.12   485 seq508_BIOID58395    -            677  1.6e-173  577.3  44.2   1   1  1.3e-177  1.8e-173  577.1  30.6     1   484    17   502    17   503 0.99 BCCT family transporter
Autotransporter      PF03797.14   265 seq509_BIOID58395    -           1349   1.2e-56  191.9  25.6   1   1   1.7e-60   1.2e-56  191.9  17.7     2   259  1063  1334  1062  1340 0.94 Autotransporter beta-domain
ESPR                 PF13018.1     24 seq509_BIOID58395    -           1349   7.4e-11   41.1   1.3   1   1   2.2e-14   1.5e-10   40.1   0.9     1    22    23    44    23    46 0.97 Extended Signal Peptide of Type V secretion system
EAL                  PF00563.15   236 seq510_BIOID58395    -            362   7.2e-59  199.0   0.0   1   1   1.5e-62     1e-58  198.5   0.0     3   236   112   346   111   346 0.94 EAL domain
GerE                 PF00196.14    58 seq510_BIOID58395    -            362   1.3e-10   40.3   0.3   1   1   3.8e-14   2.6e-10   39.3   0.2     5    52    26    73    24    77 0.96 Bacterial regulatory proteins, luxR family
Ank_2                PF12796.2     89 seq512_BIOID58395    -            201   2.2e-29  101.4   1.7   1   2   2.2e-15   6.1e-12   45.5   0.2     3    86    12    99    10   102 0.96 Ankyrin repeats (3 copies)
Ank_2                PF12796.2     89 seq512_BIOID58395    -            201   2.2e-29  101.4   1.7   2   2   2.3e-11   6.3e-08   32.7   0.0    39    83   157   201   153   201 0.94 Ankyrin repeats (3 copies)
Ank_4                PF13637.1     54 seq512_BIOID58395    -            201   2.6e-27   94.5   0.8   1   2   8.3e-12   2.3e-08   34.2   0.0     8    54    13    59    10    59 0.97 Ankyrin repeats (many copies)
Ank_4                PF13637.1     54 seq512_BIOID58395    -            201   2.6e-27   94.5   0.8   2   2   2.3e-09   6.4e-06   26.4   0.0    16    54   159   197   155   197 0.96 Ankyrin repeats (many copies)
Ank                  PF00023.25    33 seq512_BIOID58395    -            201   1.2e-23   81.5   6.5   1   2   7.6e-10   2.1e-06   27.1   0.0     2    32    39    69    38    70 0.96 Ankyrin repeat
Ank                  PF00023.25    33 seq512_BIOID58395    -            201   1.2e-23   81.5   6.5   2   2   1.9e-08   5.1e-05   22.7   0.0     2    33   139   175   138   175 0.97 Ankyrin repeat
DUF2877              PF11392.3    111 seq513_BIOID58395    -            287   1.8e-33  114.9   0.0   1   1   2.7e-37   3.7e-33  113.9   0.0     1   110   167   276   167   277 0.98 Protein of unknown function (DUF2877)
Ligase_CoA           PF00549.14   153 seq514_BIOID58395    -            515   2.3e-48  163.5   0.0   1   1   7.9e-51   5.4e-47  159.0   0.0     1   148   346   503   346   508 0.97 CoA-ligase
CoA_binding          PF02629.14    96 seq514_BIOID58395    -            515   7.6e-20   71.1   0.1   1   1     8e-22   5.5e-18   65.1   0.0     2    96   188   284   187   284 0.97 CoA binding domain
DUF1116              PF06545.6    216 seq516_BIOID58395    -            472   1.2e-93  312.0   0.4   1   1   1.1e-97   1.6e-93  311.6   0.3     1   216   143   358   143   358 1.00 Protein of unknown function (DUF1116)
AA_kinase            PF00696.23   241 seq517_BIOID58395    -            316   2.7e-27   95.7   0.3   1   1   2.3e-31   3.1e-27   95.5   0.2     2   240     4   296     3   297 0.91 Amino acid kinase family
Amidohydro_4         PF13147.1    304 seq518_BIOID58395    -            460     2e-33  116.5   0.0   1   1   5.8e-37   2.6e-33  116.1   0.0     1   304   107   427   107   427 0.89 Amidohydrolase
Amidohydro_3         PF07969.6    404 seq518_BIOID58395    -            460   1.7e-08   33.9   2.4   1   1   1.5e-09     7e-06   25.3   1.7   101   358   176   384   112   411 0.59 Amidohydrolase family
Amidohydro_5         PF13594.1     68 seq518_BIOID58395    -            460   2.1e-06   27.3   0.0   1   1   3.1e-09   1.4e-05   24.6   0.0     3    45    84   138    82   180 0.71 Amidohydrolase
ASCH                 PF04266.9    104 seq519_BIOID58395    -            146   2.2e-19   69.6   0.0   1   1   1.8e-23   2.5e-19   69.4   0.0     5   103    37   143    16   144 0.92 ASCH domain
Peripla_BP_4         PF13407.1    258 seq521_BIOID58395    -            328   3.9e-52  177.0   0.7   1   1   3.4e-56   4.6e-52  176.8   0.5     5   258    36   289    31   289 0.96 Periplasmic binding protein domain
ABC_tran             PF00005.22   118 seq522_BIOID58395    -            494   3.9e-32  110.9   0.0   1   2   4.9e-20   3.4e-16   59.5   0.0     1   118    44   169    44   169 0.90 ABC transporter
ABC_tran             PF00005.22   118 seq522_BIOID58395    -            494   3.9e-32  110.9   0.0   2   2   7.9e-17   5.4e-13   49.2   0.0     3   117   295   424   293   425 0.83 ABC transporter
BPD_transp_2         PF02653.11   267 seq523_BIOID58395    -            323   1.9e-38  131.8  38.5   1   1   1.4e-42   1.9e-38  131.8  26.7     4   265    38   307    35   309 0.93 Branched-chain amino acid transport system / permease component
BPD_transp_2         PF02653.11   267 seq524_BIOID58395    -            318     3e-37  127.9  40.5   1   1   3.4e-41   4.6e-37  127.3  28.1     3   266    39   305    37   306 0.93 Branched-chain amino acid transport system / permease component
ADH_zinc_N           PF00107.21   130 seq525_BIOID58395    -            349   1.2e-28   99.1   0.1   1   1   4.3e-32     2e-28   98.4   0.1     1   129   185   308   185   309 0.97 Zinc-binding dehydrogenase
ADH_N                PF08240.7    109 seq525_BIOID58395    -            349   1.3e-27   95.6   5.8   1   1   5.3e-31   2.4e-27   94.7   4.0     1   108    27   142    27   143 0.95 Alcohol dehydrogenase GroES-like domain
DUF1471              PF07338.8     56 seq529_BIOID58395    -             91     1e-16   60.1   0.6   1   1     1e-20   1.4e-16   59.7   0.4     1    56    36    89    36    89 0.98 Protein of unknown function (DUF1471)
PEP_mutase           PF13714.1    238 seq531_BIOID58395    -            296   1.3e-53  181.6   4.4   1   1   2.1e-57   1.5e-53  181.3   3.0     1   233    10   250    10   255 0.92 Phosphoenolpyruvate phosphomutase
ICL                  PF00463.16   526 seq531_BIOID58395    -            296   1.2e-16   59.9   1.9   1   1   4.6e-20   3.1e-16   58.5   1.3   150   255    80   183    71   213 0.86 Isocitrate lyase family
Citrate_synt         PF00285.16   356 seq532_BIOID58395    -            389  1.3e-116  389.1   0.0   1   1  1.2e-120  1.6e-116  388.8   0.0     2   356    22   370    22   370 0.98 Citrate synthase
MmgE_PrpD            PF03972.9    445 seq533_BIOID58395    -            483  4.5e-178  591.8   0.0   1   1  3.7e-182  5.1e-178  591.6   0.0     2   445    14   475    13   475 0.98 MmgE/PrpD family
AMP-binding          PF00501.23   418 seq534_BIOID58395    -            628   9.5e-91  304.1   0.0   1   1   2.5e-94   1.1e-90  303.8   0.0     1   418    85   525    85   525 0.96 AMP-binding enzyme
DUF3448              PF11930.3     82 seq534_BIOID58395    -            628   4.3e-26   90.3   0.3   1   1   1.6e-29   7.5e-26   89.5   0.2     7    79     3    75     1    78 0.95 Domain of unknown function (DUF3448)
DUF4009              PF13193.1     41 seq534_BIOID58395    -            628     9e-15   53.7   0.0   1   1   5.8e-18   2.7e-14   52.2   0.0     3    41   575   615   573   615 0.96 Domain of unknown function (DUF4009)
Transp_cyt_pur       PF02133.10   439 seq536_BIOID58395    -            419   1.2e-83  281.0  48.4   1   1   9.7e-88   1.3e-83  280.8  33.5     1   438    11   397    11   398 0.98 Permease for cytosine/purines, uracil, thiamine, allantoin
Amidohydro_3         PF07969.6    404 seq537_BIOID58395    -            432   2.9e-56  191.3   1.2   1   1   2.5e-59   1.1e-55  189.3   0.8     1   404    58   384    58   384 0.98 Amidohydrolase family
Amidohydro_4         PF13147.1    304 seq537_BIOID58395    -            432   7.6e-16   58.8   0.9   1   1   2.1e-19   9.7e-16   58.5   0.6     1   303    53   382    53   383 0.95 Amidohydrolase
Amidohydro_5         PF13594.1     68 seq537_BIOID58395    -            432     1e-05   25.1   1.8   1   1   4.7e-09   2.1e-05   24.1   0.1     2    45    29    85    28   135 0.74 Amidohydrolase
Pro_CA               PF00484.14   148 seq538_BIOID58395    -            219   2.7e-48  163.5   0.0   1   1   2.4e-52   3.3e-48  163.3   0.0     1   147    34   188    34   189 0.85 Carbonic anhydrase
Cyanate_lyase        PF02560.9     73 seq540_BIOID58395    -            156   1.8e-33  113.7   0.0   1   1   1.9e-37   2.6e-33  113.2   0.0     3    72    85   155    83   156 0.95 Cyanate lyase C-terminal domain
MFS_1                PF07690.11   354 seq541_BIOID58395    -            393   1.6e-24   86.2  46.6   1   1   3.4e-28   1.6e-24   86.2  32.3    14   354    27   346     9   346 0.78 Major Facilitator Superfamily
MFS_2                PF13347.1    427 seq541_BIOID58395    -            393   9.1e-08   30.8  10.8   1   1     2e-11   9.1e-08   30.8   7.5   130   333   121   311   118   327 0.74 MFS/sugar transport protein
Sugar_tr             PF00083.19   451 seq541_BIOID58395    -            393   0.00011   20.8  13.5   1   1   2.4e-08   0.00011   20.8   9.4    33   192   232   382   184   388 0.76 Sugar (and other) transporter
FAD_binding_3        PF01494.14   356 seq543_BIOID58395    -            554   1.3e-82  277.5   0.0   1   1   2.5e-86   1.7e-82  277.2   0.0     2   355    16   352    15   353 0.95 FAD binding domain
LigB                 PF02900.13   272 seq544_BIOID58395    -            314   6.4e-86  287.5   0.0   1   1   5.3e-90   7.3e-86  287.4   0.0     2   272     5   306     4   306 0.97 Catalytic LigB subunit of aromatic ring-opening dioxygenase
Abhydrolase_6        PF12697.2    228 seq545_BIOID58395    -            293   9.7e-36  123.6   0.0   1   1   2.5e-39   1.1e-35  123.4   0.0     1   227    43   284    43   285 0.72 Alpha/beta hydrolase family
Abhydrolase_1        PF00561.15   230 seq545_BIOID58395    -            293   2.7e-24   85.9   0.0   1   1   8.2e-28   3.7e-24   85.4   0.0     1   228    71   286    71   288 0.90 alpha/beta hydrolase fold
Abhydrolase_5        PF12695.2    142 seq545_BIOID58395    -            293   9.2e-18   64.2   0.0   1   1   1.7e-20   7.6e-17   61.2   0.0     1   141    42   272    42   273 0.69 Alpha/beta hydrolase family
FAA_hydrolase        PF01557.13   217 seq546_BIOID58395    -            271   2.9e-24   85.5   0.0   1   1   2.9e-28   3.9e-24   85.1   0.0     2   216    58   261    57   262 0.88 Fumarylacetoacetate (FAA) hydrolase family
AcetDehyd-dimer      PF09290.6    137 seq547_BIOID58395    -            316     1e-65  219.6   0.3   1   1   2.3e-69   1.6e-65  219.0   0.2     1   137   131   284   131   284 1.00 Prokaryotic acetaldehyde dehydrogenase, dimerisation
Semialdhyde_dh       PF01118.19   121 seq547_BIOID58395    -            316   1.7e-16   60.5   0.0   1   1   6.1e-20   4.2e-16   59.2   0.0     1   117     5   119     5   123 0.92 Semialdehyde dehydrogenase, NAD binding domain
HMGL-like            PF00682.14   237 seq548_BIOID58395    -            337   1.3e-63  214.7   4.4   1   1   2.2e-67   1.5e-63  214.4   3.1     1   235    14   245    14   247 0.99 HMGL-like
DmpG_comm            PF07836.6     66 seq548_BIOID58395    -            337   1.9e-32  110.3   0.1   1   1   5.6e-36   3.8e-32  109.3   0.0     1    65   271   335   271   336 0.97 DmpG-like communication domain
MFS_1                PF07690.11   354 seq549_BIOID58395    -            418   6.8e-39  133.4  71.4   1   1   8.8e-41     6e-37  127.0  31.0     2   296    36   316    35   319 0.89 Major Facilitator Superfamily
Sugar_tr             PF00083.19   451 seq549_BIOID58395    -            418   6.9e-14   51.1  37.3   1   1   6.1e-14   4.1e-10   38.6  25.9    43   413    59   382    10   407 0.73 Sugar (and other) transporter
DUF2058              PF09831.4    177 seq550_BIOID58395    -            179     6e-64  215.0   9.4   1   1     5e-68   6.8e-64  214.8   6.5     1   177     5   179     5   179 0.99 Uncharacterized protein conserved in bacteria (DUF2058)
OpuAC                PF04069.7    257 seq557_BIOID58395    -            320   3.7e-27   95.1   2.1   1   1   1.6e-30   5.3e-27   94.6   1.5     2   238    24   237    23   251 0.85 Substrate binding domain of ABC-type glycine betaine transport system
NMT1_2               PF13379.1    252 seq557_BIOID58395    -            320   8.7e-25   87.4   2.3   1   1   3.8e-28   1.3e-24   86.8   1.6     7   244    22   243    18   249 0.86 NMT1-like family
NMT1                 PF09084.6    216 seq557_BIOID58395    -            320   1.8e-20   73.3   0.0   1   1   6.9e-24   2.4e-20   72.9   0.0    14   214    44   240    30   242 0.87 NMT1/THI5 like
Phosphonate-bd       PF12974.2    243 seq557_BIOID58395    -            320   1.4e-09   37.5   0.2   1   1     6e-13     2e-09   37.0   0.1    23   215    45   226    27   252 0.78 ABC transporter, phosphonate, periplasmic substrate-binding protein
ABC_tran             PF00005.22   118 seq558_BIOID58395    -            243   7.2e-22   77.8   0.0   1   1   4.2e-25   1.9e-21   76.5   0.0     1   117    41   156    41   157 0.89 ABC transporter
BPD_transp_1         PF00528.17   185 seq561_BIOID58395    -            275   2.3e-22   79.2  16.1   1   1   1.7e-26   2.3e-22   79.2  11.2     1   181    98   269    98   271 0.97 Binding-protein-dependent transport system inner membrane component
TauD                 PF02668.11   258 seq562_BIOID58395    -            283   4.1e-63  213.3   1.5   1   1   3.4e-67   4.6e-63  213.1   1.1     2   258     7   272     6   272 0.91 Taurine catabolism dioxygenase TauD, TfdA family
Autotransporter      PF03797.14   265 seq564_BIOID58395    -            922   1.1e-42  146.0  29.8   1   1   8.3e-47   1.1e-42  146.0  20.6     3   259   660   902   658   913 0.95 Autotransporter beta-domain
SbmA_BacA            PF05992.7    315 seq568_BIOID58395    -            406  2.3e-164  545.9  12.3   1   1  4.9e-168  3.3e-164  545.4   8.5     1   314    80   393    80   394 1.00 SbmA/BacA-like family
ABC_membrane_2       PF06472.10   282 seq568_BIOID58395    -            406   3.1e-13   49.3   8.3   1   1   2.8e-16   1.9e-12   46.7   5.8    20   214    79   284    70   343 0.87 ABC transporter transmembrane region 2
DUF1615              PF07759.7    319 seq569_BIOID58395    -            364  1.4e-148  493.7   0.0   1   1  1.2e-152  1.6e-148  493.5   0.0     2   318    49   363    48   364 0.99 Protein of unknown function (DUF1615)
DUF2754              PF10953.3     70 seq571_BIOID58395    -             79   2.1e-47  158.9   2.6   1   1   1.9e-51   2.6e-47  158.6   1.8     1    70    10    79    10    79 0.99 Protein of unknown function (DUF2754)
Anti-adapt_IraP      PF10796.4     87 seq574_BIOID58395    -             86   1.7e-37  127.5   2.4   1   1   1.3e-41   1.8e-37  127.4   1.7     1    87     1    86     1    86 0.99 Sigma-S stabilisation anti-adaptor protein
Alk_phosphatase      PF00245.15   421 seq575_BIOID58395    -            485  1.2e-145  485.3   3.2   1   1  2.7e-146  1.2e-142  475.3   2.2     1   421    78   484    78   484 0.99 Alkaline phosphatase
Metalloenzyme        PF01676.13   262 seq575_BIOID58395    -            485   4.3e-07   29.3   4.1   1   1   8.5e-10   3.9e-06   26.2   0.8   136   228   336   461   315   482 0.84 Metalloenzyme superfamily
Phosphodiest         PF01663.17   364 seq575_BIOID58395    -            485   4.2e-05   22.9   0.0   1   1   1.4e-08   6.6e-05   22.2   0.0   160   254   329   421   239   462 0.72 Type I phosphodiesterase / nucleotide pyrophosphatase
PsiF_repeat          PF07769.9     35 seq576_BIOID58395    -            106     5e-37  125.0  21.0   1   2   7.1e-24   9.7e-20   69.7   4.0     2    35    26    59    25    59 0.97 psiF repeat
PsiF_repeat          PF07769.9     35 seq576_BIOID58395    -            106     5e-37  125.0  21.0   2   2   2.4e-21   3.3e-17   61.5   5.0     2    35    70   103    69   103 0.97 psiF repeat
GGDEF                PF00990.16   161 seq577_BIOID58395    -            371   9.2e-48  161.7   0.0   1   1   1.8e-51   1.2e-47  161.3   0.0     2   161   211   366   210   366 0.97 GGDEF domain
MASE2                PF05230.6     91 seq577_BIOID58395    -            371   1.8e-32  111.0   9.9   1   1     7e-36   4.8e-32  109.6   3.5     1    91    39   129    39   129 0.99 MASE2 domain
DUF188               PF02639.9    130 seq578_BIOID58395    -            152     1e-50  170.3   0.0   1   1   8.8e-55   1.2e-50  170.1   0.0     1   127    17   143    17   146 0.98 Uncharacterized BCR, YaiI/YqxD family COG1671
SKI                  PF01202.17   158 seq580_BIOID58395    -            174   4.8e-48  162.8   0.0   1   1   1.6e-51   5.5e-48  162.7   0.0     1   157    11   168    11   169 0.98 Shikimate kinase
AAA_17               PF13207.1    121 seq580_BIOID58395    -            174   1.9e-06   28.5   0.0   1   1   1.3e-09   4.3e-06   27.4   0.0     3    66     6    67     5   172 0.67 AAA domain
AAA                  PF00004.24   132 seq580_BIOID58395    -            174   2.2e-06   27.7   0.0   1   1   3.1e-08   0.00011   22.3   0.0     2    30     6    34     5    95 0.86 ATPase family associated with various cellular activities (AAA)
AroM                 PF07302.6    221 seq583_BIOID58395    -            225   1.2e-86  289.5   2.8   1   1   9.7e-91   1.3e-86  289.3   1.9     2   220     5   224     4   225 0.99 AroM protein
DUF1255              PF06865.6     94 seq584_BIOID58395    -             94   5.4e-35  119.4   0.0   1   1   4.3e-39   5.9e-35  119.3   0.0     1    94     1    94     1    94 0.98 Protein of unknown function (DUF1255)
DUF2773              PF10971.3     81 seq585_BIOID58395    -             57   1.2e-33  114.8   0.4   1   1   9.1e-38   1.3e-33  114.7   0.3    25    81     1    57     1    57 0.99 Protein of unknown function (DUF2773)
ROK                  PF00480.15   179 seq587_BIOID58395    -            331   9.2e-59  198.1   0.2   1   1   2.5e-62   1.1e-58  197.8   0.1     1   179    33   222    33   222 0.96 ROK family
Glucokinase          PF02685.11   316 seq587_BIOID58395    -            331   5.4e-10   38.4   0.0   1   1   2.3e-13     1e-09   37.4   0.0     4   235    35   266    32   274 0.82 Glucokinase
Response_reg         PF00072.19   112 seq588_BIOID58395    -            229   1.1e-29  102.5   0.0   1   1   2.4e-33   1.6e-29  102.0   0.0     1   112     5   117     5   117 0.97 Response regulator receiver domain
Trans_reg_C          PF00486.23    77 seq588_BIOID58395    -            229   5.8e-28   96.5   0.0   1   1   1.4e-31   9.6e-28   95.8   0.0     2    77   151   225   149   225 0.95 Transcriptional regulatory protein, C terminal
DUF3329              PF11808.3     90 seq589_BIOID58395    -            431   2.4e-31  107.5   5.7   1   1   1.7e-34   3.9e-31  106.8   4.0     2    90     4    92     3    92 0.98 Domain of unknown function (DUF3329)
HATPase_c            PF02518.21   111 seq589_BIOID58395    -            431   1.4e-30  105.1   0.0   1   1   1.1e-33   2.6e-30  104.3   0.0     2   110   314   423   313   424 0.98 Histidine kinase-, DNA gyrase B-, and HSP90-like ATPase
HisKA                PF00512.20    68 seq589_BIOID58395    -            431   1.7e-20   72.6   1.4   1   1   1.4e-23   3.3e-20   71.7   0.3     2    67   204   268   203   269 0.97 His Kinase A (phospho-acceptor) domain
PAS                  PF00989.19   113 seq589_BIOID58395    -            431     4e-11   42.5   0.0   1   1   3.7e-14   8.4e-11   41.5   0.0     2   113    99   194    98   194 0.95 PAS fold
HATPase_c_2          PF13581.1    125 seq589_BIOID58395    -            431   1.6e-08   34.2   0.0   1   1   1.3e-11   2.9e-08   33.4   0.0    30   114   316   408   281   420 0.83 Histidine kinase-like ATPase domain
HATPase_c_3          PF13589.1    137 seq589_BIOID58395    -            431   1.1e-06   28.2   0.0   1   1   7.7e-10   1.8e-06   27.5   0.0     3    93   318   410   316   429 0.78 Histidine kinase-, DNA gyrase B-, and HSP90-like ATPase
Branch_AA_trans      PF05525.8    428 seq590_BIOID58395    -            439  5.8e-158  525.8  32.2   1   1  4.9e-162  6.6e-158  525.6  22.3     3   427     8   429     6   430 0.99 Branched-chain amino acid transport protein
AA_permease          PF00324.16   479 seq591_BIOID58395    -            457  4.2e-103  345.1  48.2   1   1  7.3e-107    5e-103  344.8  33.4     1   474    15   451    15   455 0.96 Amino acid permease
AA_permease_2        PF13520.1    426 seq591_BIOID58395    -            457   1.1e-47  162.4  56.6   1   1   1.8e-51   1.2e-47  162.2  39.2     2   425    12   442    11   445 0.88 Amino acid permease
Alpha-amylase        PF00128.19   316 seq592_BIOID58395    -            605   3.2e-80  269.8   0.0   1   1   6.3e-84   4.3e-80  269.3   0.0     1   316   178   494   178   494 0.96 Alpha amylase, catalytic domain
Alpha-amylase_N      PF02903.9    120 seq592_BIOID58395    -            605   6.4e-09   35.7   0.0   1   1     2e-12   1.4e-08   34.6   0.0     5   108     4   105     1   115 0.82 Alpha amylase, N-terminal ig-like domain
Queuosine_synth      PF02547.10   341 seq593_BIOID58395    -            356  2.2e-144  480.2   0.0   1   1  1.8e-148  2.5e-144  480.1   0.0     2   341     3   344     2   344 0.96 Queuosine biosynthesis protein
TGT                  PF01702.13   238 seq594_BIOID58395    -            375  2.9e-105  350.7   0.0   1   1  2.5e-109  3.5e-105  350.4   0.0     1   237   125   362   125   363 0.99 Queuine tRNA-ribosyltransferase
YajC                 PF02699.10    83 seq595_BIOID58395    -            110   3.5e-28   96.9   0.4   1   1   3.3e-32   4.5e-28   96.6   0.3     2    83    20   102    19   102 0.96 Preprotein translocase subunit
SecD-TM1             PF13721.1    101 seq596_BIOID58395    -            615   1.4e-39  134.2   3.4   1   1   2.6e-41   8.8e-38  128.5   0.1     1   101     2   103     2   103 0.96 SecD export protein N-terminal TM region
SecD_SecF            PF02355.11   189 seq596_BIOID58395    -            615   7.3e-16   57.7  10.3   1   1     4e-19   1.4e-15   56.9   7.1    14   184   434   602   427   606 0.90 Protein export membrane protein
MMPL                 PF03176.10   333 seq596_BIOID58395    -            615   1.7e-08   33.4  12.2   1   1     5e-12   1.7e-08   33.4   8.5   180   299   481   601   458   612 0.81 MMPL family
Sec_GG               PF07549.9     29 seq596_BIOID58395    -            615   3.8e-08   32.1   0.0   1   1     3e-11     1e-07   30.7   0.0     1    27   112   141   112   143 0.86 SecD/SecF GG Motif
SecD_SecF            PF02355.11   189 seq597_BIOID58395    -            338   2.4e-68  228.9  10.7   1   1   5.3e-72   3.7e-68  228.3   7.4     4   188   132   316   129   317 0.97 Protein export membrane protein
Sec_GG               PF07549.9     29 seq597_BIOID58395    -            338     2e-08   33.0   0.1   1   1   7.5e-12   5.2e-08   31.7   0.0     2    27    56    81    55    83 0.90 SecD/SecF GG Motif
HNH                  PF01844.18    47 seq598_BIOID58395    -            115   5.6e-10   38.8   8.2   1   1   5.6e-14   7.7e-10   38.3   5.7     1    47    27    75    27    75 0.98 HNH endonuclease
ATP-cone             PF03477.11    90 seq600_BIOID58395    -            149     2e-17   63.2   0.1   1   1     2e-21   2.8e-17   62.8   0.1     2    89    50   136    49   137 0.98 ATP cone domain
RibD_C               PF01872.12   200 seq601_BIOID58395    -            367   2.6e-63  213.1   0.0   1   1   5.2e-67   3.6e-63  212.6   0.0     1   200   147   362   147   362 0.97 RibD C-terminal domain
dCMP_cyt_deam_1      PF00383.17   102 seq601_BIOID58395    -            367   1.3e-24   85.6   0.3   1   1   2.9e-28     2e-24   85.0   0.2     3   100     2    98     1   100 0.94 Cytidine and deoxycytidylate deaminase zinc-binding region
DMRL_synthase        PF00885.14   144 seq602_BIOID58395    -            156   2.2e-57  192.6   1.1   1   1   1.8e-61   2.5e-57  192.5   0.8     2   143    11   153    10   154 0.98 6,7-dimethyl-8-ribityllumazine synthase
NusB                 PF01029.13   134 seq603_BIOID58395    -            139   1.4e-34  118.8   0.2   1   1   1.2e-38   1.6e-34  118.6   0.1     1   133     7   131     7   132 0.93 NusB family
AIRS                 PF00586.19    96 seq604_BIOID58395    -            325   1.7e-23   82.5   0.0   1   1   6.1e-27   4.2e-23   81.2   0.0     1    96    28   123    28   123 0.98 AIR synthase related protein, N-terminal domain
AIRS_C               PF02769.17   153 seq604_BIOID58395    -            325   1.2e-09   38.1   0.0   1   1   2.6e-13   1.7e-09   37.6   0.0     1   145   150   299   150   303 0.74 AIR synthase related protein, C-terminal domain
PgpA                 PF04608.8    143 seq605_BIOID58395    -            172   4.8e-51  172.2   8.6   1   1   4.1e-55   5.5e-51  172.0   6.0     2   142    22   162    21   163 0.92 Phosphatidylglycerophosphatase A
ThiI                 PF02568.9    197 seq606_BIOID58395    -            482   5.6e-77  257.5   0.0   1   1   1.2e-80   8.4e-77  256.9   0.0     1   197   175   369   175   369 0.99 Thiamine biosynthesis protein (ThiI)
THUMP                PF02926.12    93 seq606_BIOID58395    -            482   1.3e-19   69.9   0.1   1   1   7.6e-23   5.2e-19   68.0   0.1     2    89    76   161    75   164 0.95 THUMP domain
DUF520               PF04461.8    160 seq607_BIOID58395    -            163     4e-66  221.6   3.7   1   1   3.3e-70   4.5e-66  221.5   2.5     1   160     1   162     1   162 0.99 Protein of unknown function (DUF520)
Sel1                 PF08238.7     39 seq610_BIOID58395    -            331   3.2e-17   62.4   9.7   1   3   3.9e-11   5.3e-07   29.9   0.1     2    39    74   109    73   109 0.79 Sel1 repeat
Sel1                 PF08238.7     39 seq610_BIOID58395    -            331   3.2e-17   62.4   9.7   2   3     2e-08   0.00027   21.3   0.8     2    38   111   144   110   145 0.89 Sel1 repeat
Sel1                 PF08238.7     39 seq610_BIOID58395    -            331   3.2e-17   62.4   9.7   3   3   1.3e-06     0.017   15.6   0.2     3    33   148   175   147   176 0.88 Sel1 repeat
BolA                 PF01722.13    75 seq612_BIOID58395    -            105   2.2e-29  101.0   0.1   1   1   1.9e-33   2.5e-29  100.8   0.1     1    75    10    85     9    85 0.97 BolA-like protein
Trigger_N            PF05697.8    145 seq614_BIOID58395    -            432   6.8e-46  155.5   0.2   1   1   1.5e-49   6.8e-46  155.5   0.1     1   145     1   145     1   145 0.99 Bacterial trigger factor protein (TF)
Trigger_C            PF05698.9    162 seq614_BIOID58395    -            432     2e-39  134.9  11.2   1   1   1.2e-42   5.7e-39  133.4   7.6     1   161   262   412   262   413 0.99 Bacterial trigger factor protein (TF) C-terminus
FKBP_C               PF00254.23    94 seq614_BIOID58395    -            432     8e-17   60.9   0.4   1   1   4.7e-20   2.1e-16   59.5   0.3     5    93   158   237   154   238 0.93 FKBP-type peptidyl-prolyl cis-trans isomerase
CLP_protease         PF00574.18   182 seq615_BIOID58395    -            207   9.3e-87  289.2   0.0   1   1     8e-91   1.1e-86  289.0   0.0     1   181    25   205    25   206 0.99 Clp protease
AAA_2                PF07724.9    171 seq616_BIOID58395    -            424   5.9e-49  166.1   0.0   1   1   5.3e-52   9.1e-49  165.5   0.0     3   170   112   310   110   311 0.97 AAA domain (Cdc48 subfamily)
zf-C4_ClpX           PF06689.8     41 seq616_BIOID58395    -            424   2.3e-22   78.0   3.5   1   1   3.7e-25   6.3e-22   76.7   2.4     2    41    13    51    12    51 0.97 ClpX C4-type zinc finger
ClpB_D2-small        PF10431.4     81 seq616_BIOID58395    -            424   4.3e-18   64.8   0.6   1   1   2.5e-21   4.3e-18   64.8   0.4     1    74   317   394   317   399 0.95 C-terminal, D2-small domain, of ClpB protein
AAA                  PF00004.24   132 seq616_BIOID58395    -            424   4.3e-16   59.1   0.0   1   1   1.3e-18   2.2e-15   56.8   0.0     1    98   115   220   115   256 0.83 ATPase family associated with various cellular activities (AAA)
Mg_chelatase         PF01078.16   207 seq616_BIOID58395    -            424   2.5e-07   29.9   0.2   1   1   6.2e-08   0.00011   21.3   0.3    20    55   110   146    75   171 0.81 Magnesium chelatase, subunit ChlI
AAA_5                PF07728.9    139 seq616_BIOID58395    -            424   7.9e-07   28.7   0.0   1   1   3.8e-09   6.4e-06   25.8   0.1     1    79   114   191   114   195 0.74 AAA domain (dynein-related subfamily)
RuvB_N               PF05496.7    234 seq616_BIOID58395    -            424   2.6e-06   26.5   0.0   1   1   3.4e-09   5.8e-06   25.4   0.0    16   116    68   192    53   196 0.72 Holliday junction DNA helicase ruvB N-terminus
Lon_C                PF05362.8    205 seq618_BIOID58395    -            799   2.1e-99  330.7   0.1   1   1  1.6e-102   3.7e-99  330.0   0.0     2   204   585   787   584   788 0.99 Lon protease (S16) C-terminal proteolytic domain
LON                  PF02190.11   205 seq618_BIOID58395    -            799   4.9e-43  147.0   0.3   1   1   2.2e-46   4.9e-43  147.0   0.2     1   204    25   216    25   217 0.91 ATP-dependent protease La (LON) domain
AAA                  PF00004.24   132 seq618_BIOID58395    -            799   7.1e-18   64.9   0.0   1   1   7.1e-21   1.6e-17   63.8   0.0     1   128   367   504   367   508 0.93 ATPase family associated with various cellular activities (AAA)
AAA_5                PF07728.9    139 seq618_BIOID58395    -            799   5.6e-10   38.9   0.0   1   1   8.8e-13     2e-09   37.1   0.0     2   138   367   499   366   500 0.79 AAA domain (dynein-related subfamily)
ChlI                 PF13541.1    121 seq618_BIOID58395    -            799   5.1e-08   32.3   0.0   1   1   5.6e-11   1.3e-07   31.0   0.0     1   121   628   755   628   755 0.83 Subunit ChlI of Mg-chelatase
AAA_PrkA             PF08298.6    358 seq618_BIOID58395    -            799   7.9e-06   24.6   0.0   1   1   6.5e-09   1.5e-05   23.7   0.0    51   111   327   387   303   400 0.88 PrkA AAA domain
Bac_DNA_binding      PF00216.16    90 seq619_BIOID58395    -             90   2.5e-34  117.0   0.1   1   1   2.1e-38   2.8e-34  116.8   0.1     1    90     1    90     1    90 1.00 Bacterial DNA-binding protein
Rotamase_2           PF13145.1    121 seq620_BIOID58395    -            623   3.5e-34  117.9  24.7   1   1     9e-28   2.1e-24   86.3   0.2     1   121   247   369   247   369 0.92 PPIC-type PPIASE domain
SurA_N_3             PF13624.1    154 seq620_BIOID58395    -            623   6.8e-32  110.4   1.1   1   1     3e-35   6.8e-32  110.4   0.8     1   153     1   165     1   166 0.86 SurA N-terminal domain
Rotamase_3           PF13616.1    117 seq620_BIOID58395    -            623   1.8e-16   60.3   0.4   1   1   7.8e-20   1.8e-16   60.3   0.3    12   115   265   355   212   357 0.87 PPIC-type PPIASE domain
Rotamase             PF00639.16    95 seq620_BIOID58395    -            623   7.1e-15   55.4   8.8   1   1   6.2e-18   1.4e-14   54.4   0.1    13    95   275   355   258   355 0.92 PPIC-type PPIASE domain
SurA_N_2             PF13623.1    145 seq620_BIOID58395    -            623   1.5e-08   34.5   0.3   1   1   6.7e-12   1.5e-08   34.5   0.2     9   140    12   137     3   142 0.83 SurA N-terminal domain
HHH_3                PF12836.2     65 seq621_BIOID58395    -            123   4.6e-19   68.0   0.0   1   1   1.3e-22     6e-19   67.6   0.0     3    61    59   118    57   122 0.93 Helix-hairpin-helix motif
4HBT_2               PF13279.1    121 seq622_BIOID58395    -            132   5.5e-17   62.2   0.0   1   1   1.4e-20   6.3e-17   62.0   0.0     4   109    10   114     7   129 0.88 Thioesterase-like superfamily
Acyl-ACP_TE          PF01643.12   249 seq622_BIOID58395    -            132   1.1e-14   53.8   0.2   1   2   9.6e-09   4.4e-05   22.4   0.1   155   182     2    29     1    33 0.91 Acyl-ACP thioesterase
Acyl-ACP_TE          PF01643.12   249 seq622_BIOID58395    -            132   1.1e-14   53.8   0.2   2   2   5.4e-11   2.5e-07   29.8   0.0    46   133    39   128    32   132 0.90 Acyl-ACP thioesterase
4HBT                 PF03061.17    79 seq622_BIOID58395    -            132   3.8e-14   52.4   0.0   1   1   1.1e-17   5.1e-14   52.0   0.0     2    77    16    97    15    99 0.96 Thioesterase superfamily
Hydrolase_3          PF08282.7    254 seq623_BIOID58395    -            276   3.3e-51  174.2   0.0   1   1   5.4e-55   3.7e-51  174.0   0.0     2   254    10   262     9   262 0.98 haloacid dehalogenase-like hydrolase
S6PP                 PF05116.8    247 seq623_BIOID58395    -            276   1.8e-17   63.3   0.0   1   2     2e-08   0.00014   21.1   0.0     4    79     8    83     5   111 0.71 Sucrose-6F-phosphate phosphohydrolase
S6PP                 PF05116.8    247 seq623_BIOID58395    -            276   1.8e-17   63.3   0.0   2   2   2.9e-14     2e-10   40.2   0.0   119   213   149   240   143   257 0.87 Sucrose-6F-phosphate phosphohydrolase
AsnC_trans_reg       PF01037.16    74 seq624_BIOID58395    -            181   1.2e-21   76.0   0.0   1   1   5.7e-25     2e-21   75.3   0.0     1    74    97   171    97   171 0.97 AsnC family
HTH_AsnC-type        PF13404.1     42 seq624_BIOID58395    -            181   7.1e-18   63.7   0.7   1   1   3.3e-21   1.1e-17   63.1   0.5     1    42    31    72    31    72 0.99 AsnC-type helix-turn-helix domain
HTH_24               PF13412.1     48 seq624_BIOID58395    -            181   3.5e-17   61.3   0.4   1   1   1.7e-20     6e-17   60.6   0.3     1    47    31    77    31    78 0.98 Winged helix-turn-helix DNA-binding
HTH_11               PF08279.7     55 seq624_BIOID58395    -            181   9.9e-05   21.8   0.0   1   1     5e-08   0.00017   21.0   0.0     3    46    36    78    35    82 0.90 HTH domain
ABC_membrane         PF00664.18   275 seq625_BIOID58395    -            590   1.7e-34  119.4   5.9   1   1   3.2e-38   2.2e-34  119.0   4.1     5   274    22   290    18   291 0.94 ABC transporter transmembrane region
ABC_tran             PF00005.22   118 seq625_BIOID58395    -            590   1.2e-19   70.7   0.0   1   1   3.3e-23   2.2e-19   69.8   0.0     1   117   376   500   376   501 0.93 ABC transporter
ABC_membrane         PF00664.18   275 seq626_BIOID58395    -            593   8.2e-35  120.4   9.0   1   1   1.5e-38     1e-34  120.1   6.3     3   274    27   297    25   298 0.92 ABC transporter transmembrane region
ABC_tran             PF00005.22   118 seq626_BIOID58395    -            593   2.4e-20   72.9   0.1   1   1   7.5e-24   5.1e-20   71.8   0.0     1   118   381   505   381   505 0.95 ABC transporter
P-II                 PF00543.17   102 seq627_BIOID58395    -            112   2.4e-40  136.9   1.0   1   1     2e-44   2.7e-40  136.8   0.7     1   102     4   105     4   105 0.99 Nitrogen regulatory protein P-II
Ammonium_transp      PF00909.16   399 seq628_BIOID58395    -            428    2e-131  438.0  40.3   1   1  1.7e-135  2.3e-131  437.8  27.9     1   399    33   426    33   426 0.97 Ammonium Transporter Family
YscW                 PF09619.5    106 seq629_BIOID58395    -            190   1.4e-41  140.3   0.5   1   1   1.5e-45     2e-41  139.8   0.3     1   106    41   152    41   152 0.99 Type III secretion system lipoprotein chaperone (YscW)
DUF1428              PF07237.6    103 seq632_BIOID58395    -            117   3.2e-49  165.0   2.0   1   1   2.6e-53   3.6e-49  164.8   1.4     1   103     2   104     2   104 0.99 Protein of unknown function (DUF1428)
TetR_C_2             PF08361.6    121 seq634_BIOID58395    -            215   4.5e-57  191.0   1.6   1   1   9.1e-61   6.2e-57  190.6   1.1     1   119    84   202    84   204 0.99 MAATS-type transcriptional repressor, C-terminal region
TetR_N               PF00440.18    47 seq634_BIOID58395    -            215   4.8e-20   70.8   0.0   1   1     1e-23   7.1e-20   70.2   0.0     1    47    16    62    16    62 0.98 Bacterial regulatory proteins, tetR family
MscS_TM              PF12794.2    340 seq636_BIOID58395    -           1120     2e-97  325.7  28.8   1   1  4.5e-101     2e-97  325.7  20.0     5   340   508   826   505   826 0.97 Mechanosensitive ion channel inner membrane domain 1
MscS_porin           PF12795.2    240 seq636_BIOID58395    -           1120   4.5e-66  222.4  53.2   1   1   9.8e-70   4.5e-66  222.4  36.8     1   240    49   290    49   290 0.98 Mechanosensitive ion channel porin domain
MS_channel           PF00924.13   206 seq636_BIOID58395    -           1120   3.3e-61  206.0   0.5   1   1   7.3e-65   3.3e-61  206.0   0.3     2   206   887  1086   886  1086 0.99 Mechanosensitive ion channel
DUF454               PF04304.8     71 seq638_BIOID58395    -            125   3.1e-22   78.2  15.2   1   1   2.3e-26   3.1e-22   78.2  10.6     1    71    46   115    46   115 0.95 Protein of unknown function (DUF454)
Pribosyltran         PF00156.22   125 seq639_BIOID58395    -            183   3.4e-20   71.8   0.2   1   1   3.2e-24   4.4e-20   71.5   0.1     2   124    33   155    32   156 0.95 Phosphoribosyl transferase domain
DNA_pol3_tau_5       PF12170.3    142 seq641_BIOID58395    -            643     2e-93  309.7   6.4   1   1   2.3e-96     4e-93  308.7   4.5     1   142   499   640   499   640 1.00 DNA polymerase III tau subunit V interacting with alpha
DNA_pol3_delta2      PF13177.1    162 seq641_BIOID58395    -            643   3.2e-40  137.3   0.0   1   1   3.2e-43   5.5e-40  136.5   0.0     1   161    20   178    20   179 0.98 DNA polymerase III, delta subunit
DNA_pol3_gamma3      PF12169.3    143 seq641_BIOID58395    -            643   1.5e-30  105.7   1.1   1   1   8.9e-34   1.5e-30  105.7   0.8     1   131   232   360   232   372 0.91 DNA polymerase III subunits gamma and tau domain III
DNA_pol3_tau_4       PF12168.3     84 seq641_BIOID58395    -            643   3.7e-22   78.4  12.8   1   1   7.6e-25   1.3e-21   76.6   8.9     1    84   416   498   416   498 0.98 DNA polymerase III subunits tau domain IV DnaB-binding
AAA                  PF00004.24   132 seq641_BIOID58395    -            643   7.7e-12   45.4   0.1   1   1   2.9e-14     5e-11   42.8   0.0     2   125    42   171    41   177 0.80 ATPase family associated with various cellular activities (AAA)
RuvB_N               PF05496.7    234 seq641_BIOID58395    -            643   1.8e-06   27.0   0.0   1   1   2.2e-08   3.8e-05   22.7   0.0    15    85     7    73     2    82 0.85 Holliday junction DNA helicase ruvB N-terminus
AAA_5                PF07728.9    139 seq641_BIOID58395    -            643   2.9e-05   23.7   0.0   1   1   5.2e-08   8.9e-05   22.1   0.0     3    93    42   147    40   161 0.76 AAA domain (dynein-related subfamily)
DNA_pol3_delta       PF06144.8    172 seq641_BIOID58395    -            643   9.1e-05   21.9   0.1   1   1   1.1e-07    0.0002   20.8   0.1    73   161   131   215   121   219 0.86 DNA polymerase III, delta subunit
YbaB_DNA_bd          PF02575.11    93 seq642_BIOID58395    -            109   1.2e-37  127.5   6.9   1   1     1e-41   1.4e-37  127.3   4.8     1    93    11   102    11   102 0.99 YbaB/EbfC DNA-binding family
Toprim_4             PF13662.1     81 seq643_BIOID58395    -            201   2.6e-22   78.5   0.0   1   1   8.9e-26   4.1e-22   77.8   0.0     1    81    81   172    81   172 0.95 Toprim domain
RecR                 PF02132.10    41 seq643_BIOID58395    -            201   4.7e-16   57.8   1.1   1   1     1e-19   4.7e-16   57.8   0.8     2    41    39    78    38    78 0.95 RecR protein
Toprim               PF01751.17    88 seq643_BIOID58395    -            201   9.5e-11   41.3   0.0   1   1   3.6e-14   1.7e-10   40.5   0.0     2    77    83   166    82   173 0.90 Toprim domain
HSP90                PF00183.13   531 seq645_BIOID58395    -            624  3.6e-115  385.2   8.5   1   1  1.3e-117  6.1e-114  381.2   5.7    74   491   212   622   209   624 0.93 Hsp90 protein
HATPase_c_3          PF13589.1    137 seq645_BIOID58395    -            624   2.2e-15   56.3   1.5   1   1   7.1e-19   3.2e-15   55.8   0.1     2   123    26   171    25   183 0.79 Histidine kinase-, DNA gyrase B-, and HSP90-like ATPase
HATPase_c            PF02518.21   111 seq645_BIOID58395    -            624   8.1e-12   44.7   0.1   1   1   3.2e-15   1.5e-11   43.9   0.1     6   109    32   181    27   183 0.84 Histidine kinase-, DNA gyrase B-, and HSP90-like ATPase
ADK                  PF00406.17   151 seq646_BIOID58395    -            214   1.3e-60  203.5   0.0   1   1   3.4e-64   1.5e-60  203.2   0.0     1   150     5   186     5   187 0.99 Adenylate kinase
ADK_lid              PF05191.9     36 seq646_BIOID58395    -            214   8.3e-17   60.4   0.0   1   1   3.2e-20   1.5e-16   59.6   0.0     1    36   123   158   123   158 1.00 Adenylate kinase, active site lid
AAA_17               PF13207.1    121 seq646_BIOID58395    -            214   1.5e-08   35.3   0.0   1   1   4.7e-12   2.1e-08   34.8   0.0     1   108     2   116     2   170 0.62 AAA domain
Ferrochelatase       PF00762.14   316 seq647_BIOID58395    -            320    2e-107  358.6   0.0   1   1  3.3e-111  2.3e-107  358.5   0.0     1   313     5   317     5   320 0.98 Ferrochelatase
PfkB                 PF00294.19   301 seq648_BIOID58395    -            434   2.4e-56  190.9   0.0   1   1   2.5e-60   3.4e-56  190.4   0.0     4   294    55   414    52   422 0.91 pfkB family carbohydrate kinase
5_nucleotid_C        PF02872.13   156 seq650_BIOID58395    -            550   7.7e-33  113.5   0.5   1   1   2.6e-36   1.8e-32  112.3   0.3     1   155   363   510   363   511 0.95 5'-nucleotidase, C-terminal domain
Metallophos          PF00149.23   201 seq650_BIOID58395    -            550     5e-18   65.1   0.1   1   1     1e-21   7.1e-18   64.6   0.1     1   198    34   253    34   256 0.94 Calcineurin-like phosphoesterase
HTH_3                PF01381.17    55 seq653_BIOID58395    -            131   1.2e-09   37.7   0.0   1   1   7.2e-13   4.9e-09   35.7   0.0     1    54    34    87    34    88 0.96 Helix-turn-helix
HTH_19               PF12844.2     64 seq653_BIOID58395    -            131   2.2e-07   30.6   0.1   1   1   1.5e-10     1e-06   28.5   0.0     8    61    38    91    32    94 0.90 Helix-turn-helix domain
Glutaminase          PF04960.10   286 seq654_BIOID58395    -            310  3.1e-114  380.6   0.1   1   1  2.6e-118  3.6e-114  380.4   0.1     1   286    24   308    24   308 0.99 Glutaminase
AA_permease_2        PF13520.1    426 seq655_BIOID58395    -            430   2.2e-31  108.7  54.5   1   1   6.5e-35   4.4e-31  107.7  37.7     1   406    13   398    13   423 0.84 Amino acid permease
AA_permease          PF00324.16   479 seq655_BIOID58395    -            430   2.1e-25   88.9  49.4   1   1   5.1e-29   3.5e-25   88.1  34.3     2   416    18   396    17   428 0.84 Amino acid permease
MerR_1               PF13411.1     69 seq656_BIOID58395    -            135   8.7e-20   70.1   0.4   1   1     4e-23   1.8e-19   69.1   0.0     1    66     1    67     1    69 0.94 MerR HTH family regulatory protein
MerR-DNA-bind        PF09278.6     65 seq656_BIOID58395    -            135   1.9e-16   60.1   2.6   1   1   6.1e-20   2.8e-16   59.5   1.8     2    65    45   108    44   108 0.96 MerR, DNA binding
MerR                 PF00376.18    38 seq656_BIOID58395    -            135   2.7e-16   58.6   0.1   1   1   1.1e-19   5.2e-16   57.8   0.0     1    38     2    39     2    39 0.98 MerR family regulatory protein
ABC_tran             PF00005.22   118 seq659_BIOID58395    -            225   1.6e-18   67.1   0.0   1   1   1.2e-21   2.8e-18   66.2   0.0     1   117    47   165    47   166 0.87 ABC transporter
AAA                  PF00004.24   132 seq659_BIOID58395    -            225   2.6e-06   27.5   1.0   1   1   1.9e-08   4.3e-05   23.6   0.7     2   118    37   204    36   208 0.68 ATPase family associated with various cellular activities (AAA)
Adeno_IVa2           PF02456.10   370 seq659_BIOID58395    -            225    0.0001   20.9   0.0   1   1   7.3e-08   0.00017   20.2   0.0    71   132    15    76     3    86 0.79 Adenovirus IVa2 protein
UPF0014              PF03649.8    250 seq660_BIOID58395    -            268  8.1e-119  395.2  17.6   1   1  7.1e-123  9.7e-119  394.9  12.2     2   250    12   256    11   256 0.99 Uncharacterised protein family (UPF0014)
ABC_tran             PF00005.22   118 seq662_BIOID58395    -            228   1.5e-21   76.8   0.0   1   1   3.3e-25   2.2e-21   76.2   0.0     1   117    50   174    50   175 0.92 ABC transporter
FtsX                 PF02687.16   121 seq664_BIOID58395    -            804     3e-21   75.3  18.3   1   2   7.4e-15   5.1e-11   42.2   6.3     3   121   247   364   245   364 0.83 FtsX-like permease family
FtsX                 PF02687.16   121 seq664_BIOID58395    -            804     3e-21   75.3  18.3   2   2     2e-16   1.4e-12   47.3   1.2     2   116   683   793   682   797 0.86 FtsX-like permease family
RHS_repeat           PF05593.9     38 seq665_BIOID58395    -           1429   2.3e-64  212.3 120.1   1   7   4.6e-09   2.1e-05   24.4   0.6     6    37   416   447   414   449 0.89 RHS Repeat
RHS_repeat           PF05593.9     38 seq665_BIOID58395    -           1429   2.3e-64  212.3 120.1   2   7   3.4e-11   1.6e-07   31.2   2.9     1    37   432   469   432   470 0.98 RHS Repeat
RHS_repeat           PF05593.9     38 seq665_BIOID58395    -           1429   2.3e-64  212.3 120.1   3   7   2.8e-10   1.3e-06   28.3   3.0     1    38   496   535   496   535 0.92 RHS Repeat
RHS_repeat           PF05593.9     38 seq665_BIOID58395    -           1429   2.3e-64  212.3 120.1   4   7   6.9e-10   3.2e-06   27.0   0.0     1    36   540   575   540   576 0.92 RHS Repeat
RHS_repeat           PF05593.9     38 seq665_BIOID58395    -           1429   2.3e-64  212.3 120.1   5   7   1.3e-13   5.7e-10   38.9   2.2     1    37   582   618   582   619 0.97 RHS Repeat
RHS_repeat           PF05593.9     38 seq665_BIOID58395    -           1429   2.3e-64  212.3 120.1   6   7   1.9e-09   8.5e-06   25.6   0.2     1    37   624   659   624   660 0.97 RHS Repeat
RHS_repeat           PF05593.9     38 seq665_BIOID58395    -           1429   2.3e-64  212.3 120.1   7   7   8.6e-10   3.9e-06   26.7   1.2     1    30   953   991   953   999 0.89 RHS Repeat
DUF4329              PF14220.1    124 seq665_BIOID58395    -           1429   1.3e-35  122.1   0.3   1   1     9e-39   4.1e-35  120.5   0.2     2   116  1294  1412  1293  1420 0.95 Domain of unknown function (DUF4329)
RHS                  PF03527.9     41 seq665_BIOID58395    -           1429   2.7e-21   74.9   5.6   1   1   1.9e-23   8.5e-20   70.1   0.6     2    41  1158  1197  1157  1197 0.97 RHS protein
RHS                  PF03527.9     41 seq667_BIOID58395    -            236   1.8e-09   37.1   0.3   1   1   1.3e-13   1.8e-09   37.1   0.2    13    41     2    30     2    30 0.96 RHS protein
Ureidogly_hydro      PF04115.7    165 seq671_BIOID58395    -            160     4e-52  175.7   0.0   1   1   3.3e-56   4.6e-52  175.5   0.0     3   159     2   153     1   158 0.95 Ureidoglycolate hydrolase
IclR                 PF01614.13   129 seq672_BIOID58395    -            271   1.9e-40  137.3   0.0   1   1   4.5e-44   3.1e-40  136.7   0.0     2   128   140   263   139   264 0.98 Bacterial transcriptional regulator
HTH_IclR             PF09339.5     52 seq672_BIOID58395    -            271   1.2e-12   47.1   0.1   1   1   5.9e-16     4e-12   45.4   0.0     1    51    23    73    23    74 0.98 IclR helix-turn-helix domain
TPP_enzyme_N         PF02776.13   172 seq673_BIOID58395    -            623   2.4e-54  183.2   2.8   1   1   4.8e-56   2.2e-52  176.9   0.9     1   170    34   203    34   205 0.98 Thiamine pyrophosphate enzyme, N-terminal TPP binding domain
TPP_enzyme_C         PF02775.16   153 seq673_BIOID58395    -            623   4.6e-36  123.5   0.2   1   1   1.1e-37   4.8e-34  117.0   0.0     2   153   423   583   422   583 0.96 Thiamine pyrophosphate enzyme, C-terminal TPP binding domain
TPP_enzyme_M         PF00205.17   137 seq673_BIOID58395    -            623   1.9e-34  118.2   0.6   1   1   8.8e-38     4e-34  117.1   0.0     1   136   223   358   223   359 0.94 Thiamine pyrophosphate enzyme, central domain
AP_endonuc_2         PF01261.19   211 seq674_BIOID58395    -            258   6.7e-33  113.6   0.2   1   1   5.9e-37   8.1e-33  113.3   0.1     1   211    21   219    21   219 0.95 Xylose isomerase-like TIM barrel
NAD_binding_2        PF03446.10   162 seq675_BIOID58395    -            292   6.5e-49  165.8   0.7   1   1   2.2e-52   1.5e-48  164.6   0.3     2   161     1   160     1   162 0.97 NAD binding domain of 6-phosphogluconate dehydrogenase
F420_oxidored        PF03807.12    96 seq675_BIOID58395    -            292   1.9e-07   31.2   0.2   1   1   1.3e-10   9.2e-07   29.0   0.1     1    93     2    92     2    94 0.81 NADP oxidoreductase coenzyme F420-dependent
Transp_cyt_pur       PF02133.10   439 seq678_BIOID58395    -            484  3.6e-140  467.3  43.2   1   1    3e-144  4.1e-140  467.1  29.9     1   439    19   457    19   457 0.99 Permease for cytosine/purines, uracil, thiamine, allantoin
Amidohydro_4         PF13147.1    304 seq679_BIOID58395    -            453   3.3e-29  102.7   0.2   1   1   2.6e-32   8.9e-29  101.2   0.2     1   304    45   389    45   389 0.86 Amidohydrolase
Amidohydro_1         PF01979.15   333 seq679_BIOID58395    -            453     7e-18   65.2   0.0   1   1   4.7e-20   1.6e-16   60.7   0.0     1   332    50   391    50   392 0.67 Amidohydrolase family
Amidohydro_5         PF13594.1     68 seq679_BIOID58395    -            453   4.2e-17   61.6   0.9   1   1   2.9e-20   9.8e-17   60.4   0.6     1    68    23    88    23    88 0.84 Amidohydrolase
Xan_ur_permease      PF00860.15   389 seq681_BIOID58395    -            433   4.9e-97  324.7  32.7   1   1  4.3e-101   5.8e-97  324.5  22.7     2   387     9   394     8   396 0.97 Permease family
Gly_kinase           PF02595.10   378 seq682_BIOID58395    -            381  3.5e-183  608.4  19.7   1   1  2.9e-187  3.9e-183  608.2  13.7     1   377     1   377     1   378 1.00 Glycerate kinase family
Ligase_CoA           PF00549.14   153 seq685_BIOID58395    -            555   2.1e-51  173.4   0.4   1   1   6.1e-55   4.2e-51  172.4   0.0     1   152   336   491   336   492 0.98 CoA-ligase
CoA_binding          PF02629.14    96 seq685_BIOID58395    -            555   5.6e-17   61.9   0.0   1   1   1.4e-19   9.6e-16   57.9   0.1     3    96   193   288   191   288 0.96 CoA binding domain
DUF1116              PF06545.6    216 seq686_BIOID58395    -            419   1.3e-98  328.2   1.4   1   1  1.3e-102   1.8e-98  327.8   0.9     1   215    87   302    87   303 0.99 Protein of unknown function (DUF1116)
DUF2877              PF11392.3    111 seq687_BIOID58395    -            271   9.3e-29   99.7   0.0   1   1   1.5e-32   2.1e-28   98.6   0.0     1   110   158   265   158   266 0.91 Protein of unknown function (DUF2877)
AA_kinase            PF00696.23   241 seq688_BIOID58395    -            297   8.6e-25   87.5   0.0   1   1   1.6e-28   2.2e-24   86.2   0.0     1   239     2   277     2   279 0.79 Amino acid kinase family
tRNA-synt_1e         PF01406.14   301 seq690_BIOID58395    -            461  4.5e-144  479.0   0.1   1   1  2.1e-147  5.7e-144  478.6   0.1     2   300    15   313    14   314 0.99 tRNA synthetases class I (C) catalytic domain
DALR_2               PF09190.6     63 seq690_BIOID58395    -            461     2e-26   91.9   1.7   1   1   7.1e-30     2e-26   91.9   1.2     1    63   341   402   341   402 0.99 DALR domain
tRNA-synt_1g         PF09334.6    391 seq690_BIOID58395    -            461   2.2e-16   59.4   1.6   1   2   3.9e-10   1.1e-06   27.5   0.1    13   112    35   133    29   147 0.82 tRNA synthetases class I (M)
tRNA-synt_1g         PF09334.6    391 seq690_BIOID58395    -            461   2.2e-16   59.4   1.6   2   2   3.1e-11   8.6e-08   31.1   0.1   312   373   251   311   231   317 0.85 tRNA synthetases class I (M)
tRNA-synt_1f         PF01921.13   360 seq690_BIOID58395    -            461   1.7e-07   30.1   0.0   1   1     2e-08   5.6e-05   21.8   0.0   276   317   261   301   214   329 0.85 tRNA synthetases class I (K)
tRNA-synt_1          PF00133.17   601 seq690_BIOID58395    -            461   1.1e-06   26.8   0.2   1   1   3.5e-09   9.5e-06   23.7   0.0   515   596   221   300   206   305 0.81 tRNA synthetases class I (I, L, M and V)
Fimbrial             PF00419.15   145 seq691_BIOID58395    -            180   1.7e-19   70.3   7.5   1   1   1.5e-23   2.1e-19   70.0   5.2     1   145    30   180    30   180 0.87 Fimbrial protein
Pili_assembly_N      PF00345.15   122 seq694_BIOID58395    -            230   2.2e-37  127.4   0.2   1   1   8.5e-41   5.8e-37  126.0   0.0     1   121    26   145    26   146 0.91 Gram-negative pili assembly chaperone, N-terminal domain
Pili_assembly_C      PF02753.12    68 seq694_BIOID58395    -            230   6.7e-17   60.9   0.2   1   1   1.8e-20   1.2e-16   60.1   0.1     1    65   165   223   165   226 0.96 Gram-negative pili assembly chaperone, C-terminal domain
Usher                PF00577.15   552 seq695_BIOID58395    -            820  1.5e-207  690.5  23.1   1   1  2.6e-211  1.8e-207  690.3  16.0     5   552   202   777   198   777 0.99 Type VII secretion system (T7SS), usher protein
PapC_N               PF13954.1    146 seq695_BIOID58395    -            820   1.4e-46  157.5   0.0   1   1   3.7e-50   2.5e-46  156.7   0.0     2   146    38   189    37   189 0.98 PapC N-terminal domain
Fimbrial             PF00419.15   145 seq697_BIOID58395    -            335   8.5e-19   68.0   0.1   1   1   9.9e-23   1.4e-18   67.4   0.0     2   145   188   335   187   335 0.92 Fimbrial protein
Fimbrial             PF00419.15   145 seq698_BIOID58395    -            171   5.2e-15   55.8   0.1   1   1   4.6e-19   6.2e-15   55.5   0.1     1   145    29   171    27   171 0.88 Fimbrial protein
OEP                  PF02321.13   188 seq703_BIOID58395    -            460     1e-51  175.1  39.3   1   2   7.3e-27     1e-22   80.5  12.6     3   188    65   247    63   247 0.97 Outer membrane efflux protein
OEP                  PF02321.13   188 seq703_BIOID58395    -            460     1e-51  175.1  39.3   2   2   4.8e-33   6.6e-29  100.7   9.1     7   188   275   455   270   455 0.94 Outer membrane efflux protein
CusF_Ec              PF11604.3     70 seq704_BIOID58395    -            110   1.3e-21   76.0   0.3   1   1   1.3e-25   1.7e-21   75.6   0.2     1    67    42   107    42   110 0.93 Copper binding periplasmic protein CusF
HlyD_2               PF12700.2    328 seq705_BIOID58395    -            407   1.5e-14   53.7   0.0   1   1   1.3e-17   8.7e-14   51.2   0.0   136   327   187   378    98   379 0.78 HlyD family secretion protein
HlyD_3               PF13437.1    105 seq705_BIOID58395    -            407   6.8e-13   48.7   0.1   1   1     2e-14   1.4e-10   41.3   0.0     1   105   209   310   209   310 0.96 HlyD family secretion protein
ACR_tran             PF00873.14  1021 seq706_BIOID58395    -           1047  1.1e-238  794.3   1.5   1   1    1e-242  1.4e-238  794.0   1.1     2  1019     6  1037     2  1039 0.98 AcrB/AcrD/AcrF family
AA_permease          PF00324.16   479 seq707_BIOID58395    -            470    1e-115  386.7  42.2   1   1  1.7e-119  1.1e-115  386.5  29.3     1   464    39   462    39   470 0.93 Amino acid permease
AA_permease_2        PF13520.1    426 seq707_BIOID58395    -            470   2.2e-43  148.2  46.9   1   1   4.3e-47   2.9e-43  147.8  32.5     9   410    43   444    39   464 0.82 Amino acid permease
HOK_GEF              PF01848.11    43 seq709_BIOID58395    -             50   2.4e-18   65.0   1.1   1   1     2e-22   2.7e-18   64.8   0.8     1    43     4    46     4    46 0.99 Hok/gef family
HOK_GEF              PF01848.11    43 seq710_BIOID58395    -             83     7e-18   63.5   1.4   1   1   6.8e-22   9.3e-18   63.1   1.0     1    43    37    79    37    79 0.99 Hok/gef family
Esterase             PF00756.15   251 seq712_BIOID58395    -            400   1.2e-49  168.9   0.0   1   1   1.7e-53   1.2e-49  168.9   0.0     1   251   172   391   172   391 0.98 Putative esterase
DUF3327              PF11806.3    122 seq712_BIOID58395    -            400   1.8e-37  128.2   2.5   1   1   4.2e-41   2.9e-37  127.5   0.3     3   121    29   155    21   156 0.97 Domain of unknown function (DUF3327)
MbtH                 PF03621.8     54 seq713_BIOID58395    -             72   1.8e-21   75.1   0.6   1   1   1.6e-25   2.1e-21   74.8   0.4     1    53     1    54     1    55 0.96 MbtH-like protein
AMP-binding          PF00501.23   418 seq714_BIOID58395    -           1335  6.6e-117  390.2   0.0   1   1  2.6e-120  8.8e-117  389.8   0.0     1   417   524   928   524   929 0.96 AMP-binding enzyme
Condensation         PF00668.15   301 seq714_BIOID58395    -           1335   9.4e-58  195.3   0.0   1   1   4.2e-61   1.4e-57  194.7   0.0     2   300    44   342    43   343 0.91 Condensation domain
Thioesterase         PF00975.15   229 seq714_BIOID58395    -           1335   1.2e-44  153.1   0.6   1   1   1.8e-45   6.1e-42  144.2   0.0     2   223  1109  1327  1108  1333 0.95 Thioesterase domain
PP-binding           PF00550.20    67 seq714_BIOID58395    -           1335     1e-10   41.6   0.1   1   1     9e-14   3.1e-10   40.0   0.1     3    65  1022  1082  1020  1084 0.90 Phosphopantetheine attachment site
Wzz                  PF02706.10   152 seq715_BIOID58395    -            377   3.9e-24   85.1   0.9   1   1   2.8e-28   3.9e-24   85.1   0.6     1   150    25   173    25   175 0.93 Chain length determinant protein
MFS_1                PF07690.11   354 seq716_BIOID58395    -            416   1.6e-25   89.5  61.2   1   2   3.7e-20   2.5e-16   59.2  19.0     1   224    22   237    22   242 0.81 Major Facilitator Superfamily
MFS_1                PF07690.11   354 seq716_BIOID58395    -            416   1.6e-25   89.5  61.2   2   2   7.4e-13     5e-09   35.2  19.8    10   179   237   409   232   415 0.80 Major Facilitator Superfamily
MFS_3                PF05977.8    524 seq716_BIOID58395    -            416   4.8e-21   74.3  33.9   1   1   9.1e-25   6.2e-21   73.9  23.5     9   396    16   400    12   414 0.89 Transmembrane secretion effector
Chorismate_bind      PF00425.13   257 seq717_BIOID58395    -            391     2e-68  230.3   0.0   1   1   1.8e-72   2.5e-68  230.0   0.0     2   257   126   380   125   380 0.97 chorismate binding enzyme
AMP-binding          PF00501.23   418 seq718_BIOID58395    -            536   4.5e-86  288.7   0.0   1   1   7.8e-90   5.3e-86  288.4   0.0     1   417    50   461    50   462 0.95 AMP-binding enzyme
DUF4009              PF13193.1     41 seq718_BIOID58395    -            536     8e-08   31.4   0.1   1   1   3.6e-11   2.4e-07   29.9   0.0     1    29   501   529   501   535 0.92 Domain of unknown function (DUF4009)
Isochorismatase      PF00857.15   174 seq719_BIOID58395    -            285     6e-38  130.3   0.0   1   1   1.1e-41   7.6e-38  130.0   0.0     2   173    32   204    31   205 0.97 Isochorismatase family
PP-binding           PF00550.20    67 seq719_BIOID58395    -            285   2.5e-08   33.9   0.0   1   1   9.9e-12   6.8e-08   32.5   0.0     2    62   217   275   216   280 0.86 Phosphopantetheine attachment site
adh_short_C2         PF13561.1    243 seq720_BIOID58395    -            258   5.9e-29  101.4   0.1   1   1   1.7e-32   7.5e-29  101.1   0.1     3   242    24   254    22   255 0.92 Enoyl-(Acyl carrier protein) reductase
adh_short            PF00106.20   167 seq720_BIOID58395    -            258   2.8e-27   95.5   9.7   1   1   5.8e-30   2.6e-26   92.3   6.7     2   164    17   170    16   173 0.88 short chain dehydrogenase
KR                   PF08659.5    181 seq720_BIOID58395    -            258     3e-11   43.2   8.6   1   1   9.9e-14   4.5e-10   39.3   5.5    56   160    57   165    17   171 0.90 KR domain
4HBT                 PF03061.17    79 seq721_BIOID58395    -            137   7.5e-17   61.1   0.1   1   1   8.9e-21   1.2e-16   60.4   0.1     1    79    50   127    50   127 0.98 Thioesterase superfamily
CstA                 PF02554.9    376 seq723_BIOID58395    -            701  5.2e-156  518.8  28.7   1   1  7.7e-160  5.2e-156  518.8  19.9     1   359    32   420    32   436 0.95 Carbon starvation protein CstA
DUF4161              PF13722.1    127 seq723_BIOID58395    -            701   1.8e-46  157.4   7.5   1   1   2.7e-50   1.8e-46  157.4   5.2     3   127   467   596   464   596 0.98 C-terminal domain on CstA (DUF4161)
DUF466               PF04328.8     65 seq724_BIOID58395    -             65   2.9e-32  110.1   0.5   1   1   2.3e-36   3.1e-32  110.0   0.3     1    65     1    65     1    65 0.99 Protein of unknown function (DUF466)
Aminotran_1_2        PF00155.16   363 seq725_BIOID58395    -            386     2e-57  194.6   0.0   1   1   6.8e-61   2.3e-57  194.4   0.0     3   363    32   383    30   383 0.94 Aminotransferase class I and II
Cys_Met_Meta_PP      PF01053.15   386 seq725_BIOID58395    -            386     5e-08   31.5   0.0   1   1   2.5e-11   8.5e-08   30.7   0.0    75   180    96   205    67   212 0.85 Cys/Met metabolism PLP-dependent enzyme
DegT_DnrJ_EryC1      PF01041.12   363 seq725_BIOID58395    -            386   1.4e-05   24.2   0.0   1   1   9.6e-09   3.3e-05   23.0   0.0    46   146    97   202    86   204 0.88 DegT/DnrJ/EryC1/StrS aminotransferase family
Aminotran_5          PF00266.14   371 seq725_BIOID58395    -            386   3.9e-05   22.4   0.0   1   1   1.6e-08   5.4e-05   21.9   0.0    49   165    77   189    49   236 0.81 Aminotransferase class-V
AhpC-TSA             PF00578.16   124 seq727_BIOID58395    -            187   1.5e-33  114.9   0.1   1   1   4.3e-37     2e-33  114.6   0.1     4   123     7   133     4   134 0.94 AhpC/TSA family
Redoxin              PF08534.5    146 seq727_BIOID58395    -            187   1.8e-13   50.1   0.0   1   1   4.7e-17   2.2e-13   49.9   0.0    15   140    18   146     4   152 0.84 Redoxin
1-cysPrx_C           PF10417.4     40 seq727_BIOID58395    -            187   1.6e-06   27.4   0.1   1   1   6.5e-10     3e-06   26.6   0.1     1    31   154   182   154   186 0.88 C-terminal domain of 1-Cys peroxiredoxin
Pyr_redox_2          PF07992.9    200 seq729_BIOID58395    -            531   1.4e-32  113.0   0.0   1   1   2.4e-34   4.7e-31  108.1   0.0     1   199   224   503   224   504 0.91 Pyridine nucleotide-disulphide oxidoreductase
Pyr_redox            PF00070.22    80 seq729_BIOID58395    -            531   1.9e-14   53.6   7.3   1   1   1.4e-17   2.7e-14   53.2   0.3     1    75   367   437   367   442 0.93 Pyridine nucleotide-disulphide oxidoreductase
Pyr_redox_3          PF13738.1    203 seq729_BIOID58395    -            531   3.9e-11   43.2   1.9   1   1   7.1e-13   1.4e-09   38.2   0.6    15   196   216   394   213   400 0.80 Pyridine nucleotide-disulphide oxidoreductase
Thioredoxin_3        PF13192.1     76 seq729_BIOID58395    -            531   2.5e-08   33.4   0.0   1   1   3.9e-11   7.6e-08   31.9   0.0     4    74   132   205   129   207 0.82 Thioredoxin domain
ADH_N                PF08240.7    109 seq732_BIOID58395    -            412   8.2e-30  102.6   0.2   1   1   5.4e-33   1.8e-29  101.5   0.1     2   106    26   151    25   154 0.94 Alcohol dehydrogenase GroES-like domain
ADH_N_assoc          PF13823.1     23 seq732_BIOID58395    -            412   3.1e-12   45.7   0.2   1   1   1.8e-15     6e-12   44.8   0.2     1    23     1    23     1    23 0.95 Alcohol dehydrogenase GroES-associated
ADH_zinc_N           PF00107.21   130 seq732_BIOID58395    -            412   5.9e-12   45.1   0.2   1   1   1.6e-12   5.6e-09   35.5   0.0     1    69   197   268   197   286 0.90 Zinc-binding dehydrogenase
HATPase_c            PF02518.21   111 seq739_BIOID58395    -            572     2e-19   69.1   0.0   1   1     1e-22   3.5e-19   68.4   0.0     2   110   449   559   448   560 0.95 Histidine kinase-, DNA gyrase B-, and HSP90-like ATPase
PAS_8                PF13188.1     64 seq739_BIOID58395    -            572   2.9e-06   26.8   0.0   1   1   4.1e-09   1.4e-05   24.6   0.0     2    49   243   296   242   312 0.73 PAS domain
PAS                  PF00989.19   113 seq739_BIOID58395    -            572   1.2e-05   24.9   0.0   1   1     1e-08   3.5e-05   23.4   0.0     4    64   245   305   242   313 0.88 PAS fold
Response_reg         PF00072.19   112 seq740_BIOID58395    -            226   1.2e-18   67.0   0.0   1   1   9.1e-22   6.2e-18   64.7   0.0     1   111     7   118     7   119 0.97 Response regulator receiver domain
CitT                 PF12431.3     30 seq740_BIOID58395    -            226   5.6e-08   32.5   0.0   1   1   1.5e-11     1e-07   31.6   0.0     1    28   134   160   134   162 0.97 Transcriptional regulator
PagP                 PF07017.6    147 seq742_BIOID58395    -            186   4.2e-75  249.8   5.4   1   1   3.7e-79   5.1e-75  249.5   3.7     1   147    36   183    36   183 0.99 Antimicrobial peptide resistance and lipid A acylation protein PagP
CSD                  PF00313.17    66 seq745_BIOID58395    -             69   5.2e-34  115.7   0.7   1   1   8.2e-38   5.6e-34  115.6   0.5     2    65     5    68     4    69 0.97 'Cold-shock' DNA-binding domain
OB_RNB               PF08206.6     58 seq745_BIOID58395    -             69   1.2e-05   24.6   0.3   1   1   2.5e-09   1.7e-05   24.1   0.2     7    30    14    37     6    67 0.82 Ribonuclease B OB domain
CN_hydrolase         PF00795.17   184 seq747_BIOID58395    -            262   7.6e-22   77.4   0.1   1   1   7.7e-26   1.1e-21   76.9   0.1     6   184     7   172     2   172 0.85 Carbon-nitrogen hydrolase
MttA_Hcf106          PF02416.11    53 seq748_BIOID58395    -             67   1.7e-12   46.1   0.4   1   1   1.4e-16   1.9e-12   46.0   0.2     1    48     4    51     4    62 0.92 mttA/Hcf106 family
DUF1451              PF07295.6    146 seq754_BIOID58395    -            160   7.1e-53  178.2   0.3   1   1   6.1e-57   8.3e-53  177.9   0.2     2   145    12   157    11   158 0.98 Protein of unknown function (DUF1451)
DUF1266              PF06889.6    172 seq756_BIOID58395    -            235   1.2e-41  142.2  10.7   1   1   9.8e-46   1.3e-41  142.0   7.4     3   172    40   217    38   217 0.98 Protein of unknown function (DUF1266)
DnaJ                 PF00226.26    64 seq757_BIOID58395    -            475   6.8e-06   25.6   0.1   1   1   2.3e-09   3.2e-05   23.4   0.0     1    52     3    47     3    52 0.93 DnaJ domain
DUF1266              PF06889.6    172 seq759_BIOID58395    -            235   3.8e-42  143.8   6.8   1   1   3.3e-46   4.5e-42  143.6   4.7     3   172    40   217    38   217 0.96 Protein of unknown function (DUF1266)
Rhomboid             PF01694.17   146 seq765_BIOID58395    -            625   5.4e-30  104.2  14.3   1   1   7.9e-34   5.4e-30  104.2   9.9     4   140    58   200    55   203 0.93 Rhomboid family
Lactonase            PF10282.4    344 seq765_BIOID58395    -            625   3.9e-06   26.0   0.4   1   1   4.8e-09   3.3e-05   23.0   0.0   196   318   300   421   298   425 0.82 Lactonase, 7-bladed beta-propeller
FAD_binding_3        PF01494.14   356 seq766_BIOID58395    -            391   1.2e-28  100.1   0.0   1   1   5.7e-32   1.6e-28   99.7   0.0     2   345     6   338     5   342 0.81 FAD binding domain
Lycopene_cycl        PF05834.7    374 seq766_BIOID58395    -            391   4.8e-11   42.0   6.1   1   1   7.5e-12     2e-08   33.4   4.2     2   308     8   335     7   360 0.78 Lycopene cyclase protein
DAO                  PF01266.19   358 seq766_BIOID58395    -            391   7.8e-10   38.0   0.8   1   1   3.8e-10     1e-06   27.7   0.1     2    34     8    40     7    95 0.89 FAD dependent oxidoreductase
SE                   PF08491.5    276 seq766_BIOID58395    -            391   1.7e-05   23.7   0.0   1   1   1.3e-08   3.7e-05   22.5   0.0   124   206   275   357   240   387 0.85 Squalene epoxidase
PTS_EIIC             PF02378.13   321 seq769_BIOID58395    -            648     5e-71  239.0  33.0   1   1   1.1e-74     5e-71  239.0  22.9     2   321    12   300    11   300 0.94 Phosphotransferase system, EIIC
PTS_EIIA_1           PF00358.15   133 seq769_BIOID58395    -            648   1.6e-52  176.4   0.6   1   1   5.5e-56   2.5e-52  175.8   0.4     4   131   499   626   496   628 0.98 phosphoenolpyruvate-dependent sugar phosphotransferase system, EIIA 1
PTS_EIIB             PF00367.15    35 seq769_BIOID58395    -            648   1.2e-12   46.6   0.9   1   1   5.3e-16   2.4e-12   45.7   0.7     1    35   393   427   393   427 0.97 phosphotransferase system, EIIB
tRNA-synt_1c         PF00749.16   314 seq770_BIOID58395    -            554  1.6e-124  414.5   0.0   1   1  2.9e-128    2e-124  414.2   0.0     2   313    28   337    27   338 0.99 tRNA synthetases class I (E and Q), catalytic domain
tRNA-synt_1c_C       PF03950.13   174 seq770_BIOID58395    -            554   1.1e-63  213.8   0.0   1   1   3.5e-67   2.4e-63  212.8   0.0     1   174   340   528   340   528 0.97 tRNA synthetases class I (E and Q), anti-codon binding domain
OprD                 PF03573.8    391 seq771_BIOID58395    -            468   1.8e-25   89.4  11.9   1   1   1.7e-29   2.3e-25   89.0   8.3     1   365    33   431    33   443 0.83 outer membrane porin, OprD family
YbfN                 PF13982.1     89 seq772_BIOID58395    -            108   1.6e-49  165.8   6.1   1   1   1.4e-53   1.9e-49  165.6   4.2     1    89    19   107    19   107 0.99 YbfN-like lipoprotein
SeqA                 PF03925.8    189 seq774_BIOID58395    -            181   4.5e-71  238.3   0.1   1   1   3.7e-75     5e-71  238.1   0.1     1   189     1   181     1   181 0.91 SeqA protein
PGM_PMM_I            PF02878.11   138 seq776_BIOID58395    -            546   1.3e-35  121.7   0.2   1   1   1.4e-38   4.9e-35  119.9   0.1     2   134    40   180    39   183 0.97 Phosphoglucomutase/phosphomannomutase, alpha/beta/alpha domain I
PGM_PMM_III          PF02880.11   111 seq776_BIOID58395    -            546   2.7e-27   94.9   0.0   1   1   1.5e-30   5.3e-27   93.9   0.0     1   111   320   440   320   440 0.93 Phosphoglucomutase/phosphomannomutase, alpha/beta/alpha domain III
PGM_PMM_II           PF02879.11   104 seq776_BIOID58395    -            546   3.5e-13   49.6   0.0   1   1   3.2e-16   1.1e-12   48.0   0.0     2   104   210   317   209   317 0.90 Phosphoglucomutase/phosphomannomutase, alpha/beta/alpha domain II
PGM_PMM_IV           PF00408.15    73 seq776_BIOID58395    -            546   3.6e-13   49.1   0.0   1   1   3.2e-16   1.1e-12   47.6   0.0    12    72   479   539   465   542 0.90 Phosphoglucomutase/phosphomannomutase, C-terminal domain
DUF2517              PF10725.4     63 seq778_BIOID58395    -             68   1.6e-36  123.7   1.7   1   1   1.3e-40   1.7e-36  123.5   1.2     1    62     3    64     3    65 0.98 Protein of unknown function (DUF2517)
RHS_repeat           PF05593.9     38 seq781_BIOID58395    -           1397     6e-65  214.1 104.7   1   9   6.7e-11   4.6e-07   29.7   1.4     1    38   425   463   425   463 0.97 RHS Repeat
RHS_repeat           PF05593.9     38 seq781_BIOID58395    -           1397     6e-65  214.1 104.7   2   9   5.6e-11   3.8e-07   29.9   0.1     1    37   468   504   468   505 0.97 RHS Repeat
RHS_repeat           PF05593.9     38 seq781_BIOID58395    -           1397     6e-65  214.1 104.7   3   9   1.7e-09   1.2e-05   25.2   0.5     1    25   489   513   489   517 0.95 RHS Repeat
RHS_repeat           PF05593.9     38 seq781_BIOID58395    -           1397     6e-65  214.1 104.7   4   9   8.8e-09     6e-05   22.9   0.1     1    36   533   568   533   570 0.92 RHS Repeat
RHS_repeat           PF05593.9     38 seq781_BIOID58395    -           1397     6e-65  214.1 104.7   5   9   4.1e-12   2.8e-08   33.6   0.9     1    37   575   611   575   612 0.98 RHS Repeat
RHS_repeat           PF05593.9     38 seq781_BIOID58395    -           1397     6e-65  214.1 104.7   6   9   1.5e-08    0.0001   22.2   0.5     1    37   617   652   617   654 0.96 RHS Repeat
RHS_repeat           PF05593.9     38 seq781_BIOID58395    -           1397     6e-65  214.1 104.7   7   9   2.7e-12   1.8e-08   34.1   0.8     1    38   637   674   637   674 0.99 RHS Repeat
RHS_repeat           PF05593.9     38 seq781_BIOID58395    -           1397     6e-65  214.1 104.7   8   9   2.2e-08   0.00015   21.6   1.4     1    31   699   729   699   733 0.95 RHS Repeat
RHS_repeat           PF05593.9     38 seq781_BIOID58395    -           1397     6e-65  214.1 104.7   9   9   1.2e-12   8.1e-09   35.3   2.9     1    37   939   984   939   985 0.92 RHS Repeat
RHS                  PF03527.9     41 seq781_BIOID58395    -           1397   1.7e-22   78.8   2.4   1   1   1.5e-24   1.1e-20   73.0   0.3     1    41  1143  1183  1143  1183 0.98 RHS protein
RHS                  PF03527.9     41 seq783_BIOID58395    -            477   3.1e-20   71.5   2.6   1   1   7.5e-24   5.1e-20   70.8   0.4     1    41   221   261   221   261 0.98 RHS protein
RHS_repeat           PF05593.9     38 seq783_BIOID58395    -            477     2e-09   37.2  19.2   1   1   3.1e-11   2.1e-07   30.8   4.3     1    37    17    62    17    63 0.92 RHS Repeat
DDE_Tnp_1_assoc      PF13808.1     90 seq785_BIOID58395    -             84   2.4e-27   94.3   0.0   1   1     2e-31   2.7e-27   94.1   0.0     1    75     6    80     6    83 0.98 DDE_Tnp_1-associated
DDE_Tnp_1_assoc      PF13808.1     90 seq786_BIOID58395    -            228   2.5e-22   78.2   0.0   1   1   6.4e-26   4.4e-22   77.4   0.0    23    90     3    70     1    70 0.97 DDE_Tnp_1-associated
DDE_Tnp_1            PF01609.16   211 seq786_BIOID58395    -            228   6.7e-19   68.1   0.2   1   1   1.2e-22   8.1e-19   67.9   0.1     3   152    77   210    75   224 0.87 Transposase DDE domain
DUF1722              PF08349.6    117 seq789_BIOID58395    -            169   7.6e-38  128.8   0.1   1   1   6.8e-42   9.3e-38  128.6   0.0     1   116    41   157    41   158 0.98 Protein of unknown function (DUF1722)
FAD_binding_7        PF03441.9    277 seq790_BIOID58395    -            472  1.2e-107  359.1   0.8   1   1  2.2e-111  1.5e-107  358.8   0.6     3   276   205   468   203   469 0.96 FAD binding domain of DNA photolyase
DNA_photolyase       PF00875.13   165 seq790_BIOID58395    -            472   5.4e-46  156.2   0.2   1   1   1.8e-49   1.2e-45  155.0   0.1     2   159     5   168     4   174 0.93 DNA photolyase
NIF3                 PF01784.13   242 seq791_BIOID58395    -            247   1.4e-56  191.6   0.0   1   1   1.2e-60   1.7e-56  191.4   0.0     2   240     6   235     5   238 0.95 NIF3 (NGG1p interacting factor 3)
AHS1                 PF02682.11   202 seq793_BIOID58395    -            218   2.9e-69  232.4   0.0   1   1   2.4e-73   3.3e-69  232.2   0.0     2   202     5   202     4   202 0.95 Allophanate hydrolase subunit 1
AHS2                 PF02626.10   272 seq794_BIOID58395    -            310  2.3e-100  335.2   0.0   1   1    2e-104  2.7e-100  335.0   0.0     2   272    24   288    23   288 0.98 Allophanate hydrolase subunit 2
LamB_YcsF            PF03746.11   242 seq795_BIOID58395    -            244  5.8e-103  343.0   0.5   1   1  4.9e-107  6.6e-103  342.8   0.4     1   241     2   237     2   238 0.99 LamB/YcsF family
H2TH                 PF06831.9     93 seq797_BIOID58395    -            263   3.5e-18   65.0   0.0   1   1   1.4e-21   6.4e-18   64.1   0.0     1    77   126   205   126   215 0.85 Formamidopyrimidine-DNA glycosylase H2TH domain
Fapy_DNA_glyco       PF01149.19   116 seq797_BIOID58395    -            263   7.7e-15   55.1   0.0   1   1     3e-18   1.4e-14   54.3   0.0     1   106     2   104     2   110 0.88 Formamidopyrimidine-DNA glycosylase N-terminal domain
zf-FPG_IleRS         PF06827.9     30 seq797_BIOID58395    -            263   6.9e-07   28.6   2.7   1   1   2.8e-10   1.3e-06   27.8   1.9     1    29   235   263   235   263 0.97 Zinc finger found in FPG and IleRS
Sdh_cyt              PF01127.17   121 seq802_BIOID58395    -            134   4.5e-30  103.8   5.0   1   1   3.8e-34   5.2e-30  103.6   3.4     2   120    11   128    10   129 0.90 Succinate dehydrogenase/Fumarate reductase transmembrane subunit
Sdh_cyt              PF01127.17   121 seq803_BIOID58395    -            115   8.9e-12   44.7  15.1   1   1   7.9e-16   1.1e-11   44.5  10.5    18   120    11   104     2   113 0.83 Succinate dehydrogenase/Fumarate reductase transmembrane subunit
FAD_binding_2        PF00890.19   421 seq804_BIOID58395    -            588  1.1e-117  393.3   5.9   1   1  2.9e-121  1.3e-117  393.0   4.1     1   421     9   405     9   405 0.98 FAD binding domain
Succ_DH_flav_C       PF02910.15   129 seq804_BIOID58395    -            588   3.1e-38  130.4   0.1   1   1   1.1e-41   5.1e-38  129.7   0.1     1   129   460   588   460   588 0.96 Fumarate reductase flavoprotein C-term
Fer2_3               PF13085.1    110 seq805_BIOID58395    -            238   3.8e-31  107.0   0.0   1   1   1.6e-34   5.5e-31  106.5   0.0     2   109     5   111     4   112 0.93 2Fe-2S iron-sulfur cluster binding domain
Fer4_17              PF13534.1     61 seq805_BIOID58395    -            238     2e-10   40.7   0.8   1   1   1.1e-13   3.9e-10   39.8   0.5     1    61   148   221   148   221 0.80 4Fe-4S dicluster domain
Fer4_8               PF13183.1     57 seq805_BIOID58395    -            238   1.3e-09   37.8   1.5   1   1     8e-13   2.7e-09   36.7   1.0     2    56   146   219   145   220 0.71 4Fe-4S dicluster domain
Fer4_18              PF13746.1     69 seq805_BIOID58395    -            238   3.2e-07   30.5   1.1   1   1     1e-09   3.5e-06   27.2   0.1     2    67   155   221   154   223 0.97 4Fe-4S dicluster domain
Transket_pyr         PF02779.19   178 seq806_BIOID58395    -            933   5.3e-67  224.6   0.0   1   1   1.3e-70     9e-67  223.8   0.0     3   178   591   785   589   785 0.99 Transketolase, pyrimidine binding domain
E1_dh                PF00676.15   300 seq806_BIOID58395    -            933   1.7e-46  158.1   0.0   1   1   5.4e-50   3.7e-46  157.1   0.0    15   282   219   511   207   516 0.84 Dehydrogenase E1 component
2-oxoacid_dh         PF00198.18   231 seq807_BIOID58395    -            405   7.8e-82  273.8   0.0   1   1   2.2e-85     1e-81  273.5   0.0     3   231   175   403   173   403 0.98 2-oxoacid dehydrogenases acyltransferase (catalytic domain)
Biotin_lipoyl        PF00364.17    74 seq807_BIOID58395    -            405   6.9e-18   63.9   0.3   1   1   3.6e-21   1.6e-17   62.7   0.2     2    73     5    76     4    77 0.96 Biotin-requiring enzyme
E3_binding           PF02817.12    39 seq807_BIOID58395    -            405     4e-15   55.0   2.3   1   1     1e-18   4.6e-15   54.8   0.1     5    39   114   148   111   148 0.96 e3 binding domain
ATP-grasp_2          PF08442.5    202 seq808_BIOID58395    -            388   1.4e-82  275.8   0.0   1   1   5.7e-86   1.9e-82  275.4   0.0     1   202     2   203     2   203 1.00 ATP-grasp domain
Ligase_CoA           PF00549.14   153 seq808_BIOID58395    -            388     1e-24   86.7   3.4   1   1   5.1e-28   1.8e-24   86.0   2.4     1   153   262   382   262   382 0.98 CoA-ligase
ATP-grasp_5          PF13549.1    222 seq808_BIOID58395    -            388   1.5e-13   50.3   0.1   1   1   1.2e-16     4e-13   48.9   0.1    10   219     3   215     1   217 0.83 ATP-grasp domain
ATP-grasp_4          PF13535.1    184 seq808_BIOID58395    -            388   7.1e-08   32.2   0.1   1   1   5.1e-11   1.7e-07   31.0   0.0     7   110     7   126     4   200 0.77 ATP-grasp domain
CoA_binding          PF02629.14    96 seq810_BIOID58395    -            289   1.7e-30  105.2   0.7   1   1   4.9e-34   1.7e-30  105.2   0.5     1    96     6    99     6    99 0.99 CoA binding domain
Ligase_CoA           PF00549.14   153 seq810_BIOID58395    -            289   2.4e-20   72.5   0.6   1   1   1.2e-23     4e-20   71.8   0.4     1   152   151   271   151   272 0.96 CoA-ligase
Succ_CoA_lig         PF13607.1    138 seq810_BIOID58395    -            289   8.7e-12   44.7   0.0   1   1   4.4e-15   1.5e-11   43.9   0.0     1   138   145   284   145   287 0.83 Succinyl-CoA ligase like flavodoxin domain
PTS_EIIA_2           PF00359.17   142 seq811_BIOID58395    -            658   2.9e-30  104.7   0.0   1   1   1.1e-33   4.8e-30  104.0   0.0     5   141    29   170    25   171 0.95 Phosphoenolpyruvate-dependent sugar phosphotransferase system, EIIA 2
PTS_IIB              PF02302.12    90 seq811_BIOID58395    -            658   1.4e-15   57.3   0.1   1   1   5.6e-19   2.6e-15   56.5   0.1     2    90   188   279   187   279 0.95 PTS system, Lactose/Cellobiose specific IIB subunit
PTS_EIIC             PF02378.13   321 seq811_BIOID58395    -            658   4.6e-11   42.0  35.6   1   1   7.1e-14   3.2e-10   39.2  24.3     2   268   312   562   311   632 0.72 Phosphotransferase system, EIIC
Glyco_hydro_38       PF01074.17   277 seq812_BIOID58395    -            877   8.3e-44  149.8   0.0   1   1   2.9e-47   1.3e-43  149.1   0.0     2   263     7   263     6   274 0.88 Glycosyl hydrolases family 38 N-terminal domain
Glyco_hydro_38C      PF07748.8    458 seq812_BIOID58395    -            877   1.3e-28   99.9   0.0   1   1   4.1e-32   1.9e-28   99.3   0.0     2   417   386   843   385   862 0.75 Glycosyl hydrolases family 38 C-terminal domain
Alpha-mann_mid       PF09261.6     80 seq812_BIOID58395    -            877   2.1e-06   27.6   0.0   1   1   1.1e-09   5.1e-06   26.4   0.0     2    79   280   356   279   357 0.88 Alpha mannosidase, middle domain
Bac_Ubq_Cox          PF01654.12   436 seq814_BIOID58395    -            523  1.2e-183  610.3  21.3   1   1    1e-187  1.4e-183  610.1  14.7     1   435     8   503     8   504 0.98 Bacterial Cytochrome Ubiquinol Oxidase
Cyto_ox_2            PF02322.10   328 seq815_BIOID58395    -            379  7.3e-121  403.2  35.9   1   1  6.2e-125  8.5e-121  403.0  24.9     2   327     7   362     6   363 0.99 Cytochrome oxidase subunit II
YbgT_YccB            PF08173.6     28 seq816_BIOID58395    -             37   7.1e-16   57.5   4.2   1   1   5.7e-20   7.8e-16   57.4   2.9     1    28     1    28     1    28 0.97 Membrane bound YbgT-like protein
Cyd_oper_YbgE        PF09600.5     82 seq817_BIOID58395    -             97   1.5e-33  114.6   7.9   1   1   1.4e-37   1.9e-33  114.3   5.5     1    81    16    96    16    97 0.97 Cyd operon protein YbgE (Cyd_oper_YbgE)
4HBT                 PF03061.17    79 seq818_BIOID58395    -            134     8e-19   67.4   0.4   1   1   2.4e-22   1.1e-18   66.9   0.3     1    77    20   103    20   105 0.98 Thioesterase superfamily
4HBT_2               PF13279.1    121 seq818_BIOID58395    -            134   2.7e-12   47.0   0.2   1   1   7.1e-16   3.2e-12   46.8   0.1     3   117    14   128    12   132 0.88 Thioesterase-like superfamily
Acyl-ACP_TE          PF01643.12   249 seq818_BIOID58395    -            134   1.3e-05   24.2   0.1   1   1   3.1e-09   1.4e-05   24.0   0.0    31   132    33   132     4   134 0.79 Acyl-ACP thioesterase
MotA_ExbB            PF01618.11   139 seq819_BIOID58395    -            230   6.2e-47  158.6   0.2   1   1     6e-51   8.1e-47  158.2   0.1     2   138    74   210    73   211 0.98 MotA/TolQ/ExbB proton channel family
ExbD                 PF02472.11   130 seq820_BIOID58395    -            142     5e-23   81.3   0.1   1   1   4.1e-27   5.6e-23   81.2   0.1     2   129    10   141     9   142 0.89 Biopolymer transport protein ExbD/TolR
TolA                 PF06519.6     96 seq821_BIOID58395    -            432   2.3e-38  129.9   0.0   1   1   3.4e-42   2.3e-38  129.9   0.0     1    96   336   430   336   430 0.98 TolA C-terminal
TonB_2               PF13103.1     85 seq821_BIOID58395    -            432   3.3e-05   23.7   0.0   1   1   1.4e-08   9.8e-05   22.2   0.0     2    73   349   416   348   425 0.86 TonB C terminal
PD40                 PF07676.7     39 seq822_BIOID58395    -            431   1.2e-35  120.5   5.0   1   4   2.5e-08   8.6e-05   21.9   0.0    11    34   203   224   198   227 0.82 WD40-like Beta Propeller Repeat
PD40                 PF07676.7     39 seq822_BIOID58395    -            431   1.2e-35  120.5   5.0   2   4   8.4e-13   2.9e-09   36.2   0.0     2    39   238   273   237   273 0.95 WD40-like Beta Propeller Repeat
PD40                 PF07676.7     39 seq822_BIOID58395    -            431   1.2e-35  120.5   5.0   3   4   6.4e-13   2.2e-09   36.6   0.1     2    38   282   316   281   317 0.96 WD40-like Beta Propeller Repeat
PD40                 PF07676.7     39 seq822_BIOID58395    -            431   1.2e-35  120.5   5.0   4   4   4.2e-07    0.0014   18.0   0.0     3    30   370   397   368   403 0.93 WD40-like Beta Propeller Repeat
TolB_N               PF04052.8    105 seq822_BIOID58395    -            431   9.2e-32  109.1   0.0   1   1   7.2e-35   2.5e-31  107.7   0.0     1    99    24   122    24   127 0.97 TolB amino-terminal domain
DPPIV_N              PF00930.16   353 seq822_BIOID58395    -            431   1.6e-13   49.8   0.0   1   1   2.3e-13     8e-10   37.7   0.0   239   348   249   353   220   358 0.87 Dipeptidyl peptidase IV (DPP IV) N-terminal region
OmpA                 PF00691.15    97 seq823_BIOID58395    -            173   1.1e-19   70.5   0.0   1   1   1.4e-23     2e-19   69.6   0.0     1    97    72   167    72   167 0.95 OmpA family
TPR_6                PF13174.1     33 seq824_BIOID58395    -            263   1.8e-22   78.0   1.7   1   3   2.8e-07   0.00047   20.3   0.0     4    33   146   176   145   176 0.86 Tetratricopeptide repeat
TPR_6                PF13174.1     33 seq824_BIOID58395    -            263   1.8e-22   78.0   1.7   2   3   2.2e-08   3.8e-05   23.7   0.1     3    33   183   213   181   213 0.95 Tetratricopeptide repeat
TPR_6                PF13174.1     33 seq824_BIOID58395    -            263   1.8e-22   78.0   1.7   3   3   7.2e-11   1.2e-07   31.5   0.0     1    33   218   250   218   250 0.96 Tetratricopeptide repeat
TPR_16               PF13432.1     65 seq824_BIOID58395    -            263   6.3e-12   45.7   0.0   1   1   1.6e-09   2.7e-06   27.7   0.0     2    65   147   214   146   214 0.92 Tetratricopeptide repeat
TPR_2                PF07719.12    34 seq824_BIOID58395    -            263   1.1e-09   37.3   0.2   1   2   2.1e-06    0.0035   17.0   0.1     2    33   181   212   180   213 0.93 Tetratricopeptide repeat
TPR_2                PF07719.12    34 seq824_BIOID58395    -            263   1.1e-09   37.3   0.2   2   2   5.3e-06    0.0091   15.7   0.0     1    33   217   249   217   250 0.95 Tetratricopeptide repeat
TPR_8                PF13181.1     34 seq824_BIOID58395    -            263   2.9e-06   26.5   0.9   1   2   0.00027      0.46   10.2   0.2     2    29   181   208   180   213 0.89 Tetratricopeptide repeat
TPR_8                PF13181.1     34 seq824_BIOID58395    -            263   2.9e-06   26.5   0.9   2   2   2.7e-05     0.046   13.3   0.0     5    29   221   245   217   250 0.85 Tetratricopeptide repeat
NadA                 PF02445.11   296 seq825_BIOID58395    -            347  2.3e-105  351.5   0.0   1   1  1.9e-109  2.6e-105  351.3   0.0     2   295    31   340    30   341 0.98 Quinolinate synthetase A protein
NMN_transporter      PF04973.7    182 seq826_BIOID58395    -            239   1.5e-46  158.0  27.2   1   1   6.3e-49   8.6e-45  152.2  18.8     1   180    23   227    23   229 0.95 Nicotinamide mononucleotide transporter
DAHP_synth_1         PF00793.15   272 seq829_BIOID58395    -            350  1.3e-105  351.8   0.0   1   1  1.1e-109  1.5e-105  351.6   0.0     8   271    40   338    25   339 0.96 DAHP synthetase I family
DUF2592              PF10766.4     41 seq830_BIOID58395    -             49     1e-26   91.8   4.7   1   1   8.2e-31   1.1e-26   91.7   3.3     1    41     4    44     4    44 0.98 Protein of unknown function (DUF2592)
SBP_bac_11           PF13531.1    231 seq832_BIOID58395    -            257   4.9e-55  186.5   4.0   1   1   8.4e-59   5.8e-55  186.3   2.8     1   231    29   255    29   255 0.95 Bacterial extracellular solute-binding protein
SBP_bac_1            PF01547.20   314 seq832_BIOID58395    -            257   4.1e-17   62.7   6.3   1   1   7.6e-21   5.2e-17   62.4   4.4     1   313    34   246    34   247 0.91 Bacterial extracellular solute-binding protein
BPD_transp_1         PF00528.17   185 seq833_BIOID58395    -            229     4e-22   78.5  13.4   1   1   3.7e-26     5e-22   78.1   9.3     2   175    26   215    25   227 0.78 Binding-protein-dependent transport system inner membrane component
ABC_tran             PF00005.22   118 seq835_BIOID58395    -            352   6.2e-26   90.9   0.0   1   1   2.9e-29   1.3e-25   89.9   0.0     1   117    38   156    38   157 0.91 ABC transporter
TOBE                 PF03459.12    64 seq835_BIOID58395    -            352   3.5e-19   68.5   0.0   1   1     2e-20   9.2e-17   60.7   0.0     1    62   290   350   290   352 0.97 TOBE domain
Lactonase            PF10282.4    344 seq836_BIOID58395    -            331   4.7e-87  292.1   0.0   1   1   1.3e-90     6e-87  291.7   0.0     2   343     5   327     4   328 0.95 Lactonase, 7-bladed beta-propeller
PrpF                 PF04303.8    371 seq838_BIOID58395    -            350    7e-162  538.2   1.9   1   1  1.1e-165  7.8e-162  538.1   1.3     1   371     1   350     1   350 0.99 PrpF protein
Na_sulph_symp        PF00939.14   471 seq839_BIOID58395    -            477  2.7e-177  590.2  46.3   1   1  2.3e-181  3.1e-177  590.0  32.1     2   471     4   474     3   474 0.99 Sodium:sulfate symporter transmembrane region
Aconitase            PF00330.15   465 seq840_BIOID58395    -            753   1.7e-47  161.8   0.1   1   1   3.6e-51   2.4e-47  161.3   0.0    91   450   113   456    38   471 0.87 Aconitase family (aconitate hydratase)
Aconitase_C          PF00694.14   131 seq840_BIOID58395    -            753   6.8e-06   26.1   0.0   1   1     2e-09   1.4e-05   25.1   0.0    84   129   637   683   624   685 0.89 Aconitase C-terminal domain
DUF1019              PF06254.6     89 seq848_BIOID58395    -            179   2.2e-33  114.1   0.1   1   1   2.3e-37   3.2e-33  113.6   0.1     1    89    65   157    65   157 0.98 Protein of unknown function (DUF1019)
Phage_rep_O          PF04492.8    100 seq850_BIOID58395    -            339   5.5e-38  129.0   0.0   1   1   7.2e-42   9.9e-38  128.2   0.0     2   100    47   145    46   145 0.99 Bacteriophage replication protein O
Phage_lambda_P       PF06992.6    233 seq851_BIOID58395    -            233  4.4e-166  549.7   4.1   1   1  3.6e-170  4.9e-166  549.5   2.8     1   233     1   233     1   233 1.00 Replication protein P
Multi_Drug_Res       PF00893.14    93 seq853_BIOID58395    -            110   1.9e-34  117.8   5.1   1   1   5.4e-38   2.5e-34  117.5   3.5     2    93     3    94     2    94 0.99 Small Multidrug Resistance protein
EmrE                 PF13536.1    113 seq853_BIOID58395    -            110   3.7e-07   30.2   9.8   1   1     1e-10   4.6e-07   29.9   6.8    36   106    31   103     7   107 0.85 Multidrug resistance efflux transporter
EamA                 PF00892.15   126 seq853_BIOID58395    -            110   1.6e-05   24.8   9.6   1   1   4.1e-09   1.9e-05   24.6   6.6    60   125    36   102     5   103 0.89 EamA-like transporter family
Resolvase            PF00239.16   141 seq855_BIOID58395    -            231   2.2e-21   76.0   0.0   1   1     5e-25   3.4e-21   75.4   0.0     1   137     4   161     4   164 0.85 Resolvase, N terminal domain
Zn_ribbon_recom      PF13408.1     58 seq856_BIOID58395    -            211   5.8e-07   29.5   1.5   1   1   5.2e-11   7.1e-07   29.2   0.4     1    57     5    60     5    61 0.87 Recombinase zinc beta ribbon domain
P22_AR_C             PF10548.4     74 seq857_BIOID58395    -             54   4.1e-07   29.6   0.1   1   1   3.4e-11   4.6e-07   29.5   0.1     4    40    15    51    12    54 0.87 P22AR C-terminal domain
DUF1364              PF07102.7     94 seq863_BIOID58395    -             96   2.8e-40  135.9   0.8   1   1   2.3e-44   3.1e-40  135.8   0.6     1    94     1    94     1    94 0.98 Protein of unknown function (DUF1364)
RusA                 PF05866.6    116 seq865_BIOID58395    -            120   1.9e-24   86.2   0.0   1   1   1.6e-28   2.2e-24   86.0   0.0     1   116     8   117     8   117 0.94 Endodeoxyribonuclease RusA
Phage_antitermQ      PF06530.7    126 seq868_BIOID58395    -            127   2.5e-57  191.7   0.4   1   1     2e-61   2.8e-57  191.6   0.3     1   125     1   125     1   126 0.99 Phage antitermination protein Q
Lysis_S              PF04971.7     68 seq871_BIOID58395    -             71   2.5e-47  158.3   0.6   1   1     2e-51   2.8e-47  158.1   0.4     1    68     4    71     4    71 1.00 Lysis protein S
Phage_lysozyme       PF00959.14   110 seq872_BIOID58395    -            165   3.5e-32  110.8   0.3   1   1   3.2e-36   4.4e-32  110.5   0.2     1   109    48   154    48   155 0.98 Phage lysozyme
Phage_lysis          PF03245.8    125 seq873_BIOID58395    -            145   2.9e-43  146.6   6.7   1   1   2.4e-47   3.3e-43  146.5   4.6     5   125    26   144    22   144 0.95 Bacteriophage lysis protein
ORF11CD3             PF10549.4     57 seq874_BIOID58395    -            173   1.4e-24   85.4   0.8   1   1   3.8e-28   2.6e-24   84.5   0.6     1    57   116   172   116   172 0.98 ORF11CD3 domain
KilA-N               PF04383.8    111 seq874_BIOID58395    -            173   5.6e-23   80.5   0.0   1   1   1.2e-26   7.9e-23   80.0   0.0     4   110     7   114     4   115 0.90 KilA-N domain
Phage_Nu1            PF07471.7    164 seq880_BIOID58395    -            181   1.5e-92  307.3   1.6   1   1   1.2e-96   1.6e-92  307.2   1.1     1   164     1   164     1   164 0.99 Phage DNA packaging protein Nu1
Terminase_GpA        PF05876.7    557 seq882_BIOID58395    -            529  4.5e-150  500.5   0.5   1   1  4.1e-154  5.6e-150  500.2   0.3     1   472    39   519    39   524 0.97 Phage terminase large subunit (GpA)
Collar               PF07484.7     57 seq884_BIOID58395    -            281   6.1e-10   38.6   0.2   1   1     9e-14   6.1e-10   38.6   0.1     1    56    56   102    56   103 0.96 Phage Tail Collar Domain
Phage_fiber          PF03335.8     14 seq884_BIOID58395    -            281   7.8e-07   27.7  66.2   1   7   6.3e-05      0.43   10.3   1.5     1    14   119   132   119   132 0.88 Phage tail fibre repeat
Phage_fiber          PF03335.8     14 seq884_BIOID58395    -            281   7.8e-07   27.7  66.2   2   7     3e-06     0.021   14.3   2.5     1    14   151   164   151   164 0.94 Phage tail fibre repeat
Phage_fiber          PF03335.8     14 seq884_BIOID58395    -            281   7.8e-07   27.7  66.2   3   7     0.002        13    5.7   1.0     1     8   165   172   165   173 0.93 Phage tail fibre repeat
Phage_fiber          PF03335.8     14 seq884_BIOID58395    -            281   7.8e-07   27.7  66.2   4   7   2.9e-05       0.2   11.3   1.8     1    14   216   229   216   229 0.88 Phage tail fibre repeat
Phage_fiber          PF03335.8     14 seq884_BIOID58395    -            281   7.8e-07   27.7  66.2   5   7   6.2e-05      0.43   10.3   1.7     2    12   231   241   230   242 0.89 Phage tail fibre repeat
Phage_fiber          PF03335.8     14 seq884_BIOID58395    -            281   7.8e-07   27.7  66.2   6   7   4.5e-05       0.3   10.7   1.7     2    13   240   251   239   252 0.86 Phage tail fibre repeat
Phage_fiber          PF03335.8     14 seq884_BIOID58395    -            281   7.8e-07   27.7  66.2   7   7   6.3e-05      0.43   10.3   0.9     2    13   249   260   248   261 0.87 Phage tail fibre repeat
Caudo_TAP            PF02413.12   130 seq885_BIOID58395    -            194   5.9e-38  129.8   0.7   1   1   5.5e-42   7.5e-38  129.5   0.5     1   129    72   191    72   192 0.98 Caudovirales tail fibre assembly protein
BATS                 PF06968.8     92 seq889_BIOID58395    -            346   1.7e-29  101.3   0.0   1   1   5.5e-33   3.7e-29  100.2   0.0     1    92   220   312   220   312 0.99 Biotin and Thiamin Synthesis associated domain
Radical_SAM          PF04055.16   166 seq889_BIOID58395    -            346   3.9e-19   69.3   0.0   1   1   4.6e-22   3.2e-18   66.3   0.0     4   160    50   203    47   209 0.92 Radical SAM superfamily
Aminotran_1_2        PF00155.16   363 seq890_BIOID58395    -            384   1.1e-68  231.6   0.0   1   1   2.8e-72   1.3e-68  231.5   0.0     2   363    40   380    39   380 0.96 Aminotransferase class I and II
Beta_elim_lyase      PF01212.16   290 seq890_BIOID58395    -            384     7e-07   28.5   0.0   1   1   5.8e-10   2.6e-06   26.6   0.0    27    87    82   142    67   206 0.81 Beta-eliminating lyase
Cys_Met_Meta_PP      PF01053.15   386 seq890_BIOID58395    -            384   9.1e-05   20.7   0.0   1   1     3e-08   0.00014   20.2   0.0    57   185    86   212    82   215 0.86 Cys/Met metabolism PLP-dependent enzyme
Methyltransf_11      PF08241.7     95 seq891_BIOID58395    -            251   2.5e-24   85.4   0.0   1   1   3.2e-27   4.4e-24   84.6   0.0     1    95    47   138    47   138 0.98 Methyltransferase domain
Methyltransf_23      PF13489.1    162 seq891_BIOID58395    -            251   1.8e-15   56.9   0.1   1   1   1.9e-18   2.6e-15   56.3   0.0     4   151    25   174    17   181 0.78 Methyltransferase domain
Methyltransf_31      PF13847.1    152 seq891_BIOID58395    -            251   9.2e-15   54.4   0.0   1   1   8.7e-18   1.2e-14   54.0   0.0     5   118    44   147    40   196 0.84 Methyltransferase domain
Methyltransf_12      PF08242.7     99 seq891_BIOID58395    -            251   2.3e-11   43.9   0.0   1   1   3.3e-14   4.6e-11   42.9   0.0     1    98    47   135    47   136 0.86 Methyltransferase domain
Methyltransf_18      PF12847.2    112 seq891_BIOID58395    -            251     1e-09   38.8   0.0   1   1   1.4e-12   1.9e-09   37.9   0.0     4   110    45   139    42   141 0.79 Methyltransferase domain
Methyltransf_25      PF13649.1    101 seq891_BIOID58395    -            251   3.4e-09   36.8   0.0   1   1     8e-12   1.1e-08   35.2   0.0     1   101    46   134    46   134 0.87 Methyltransferase domain
Ubie_methyltran      PF01209.13   233 seq891_BIOID58395    -            251   2.4e-09   36.5   0.0   1   1   2.4e-12   3.2e-09   36.1   0.0    44   168    39   155     9   169 0.85 ubiE/COQ5 methyltransferase family
Methyltransf_8       PF05148.10   219 seq891_BIOID58395    -            251   3.8e-06   26.5   0.0   1   1   4.1e-09   5.6e-06   26.0   0.0    58   156    29   138    16   158 0.77 Hypothetical methyltransferase
MTS                  PF05175.9    170 seq891_BIOID58395    -            251   6.4e-05   22.2   0.0   1   1   7.2e-08   9.9e-05   21.6   0.0    19    74    30    83    22   108 0.83 Methyltransferase small domain
AAA_26               PF13500.1    199 seq892_BIOID58395    -            225   7.2e-42  143.1   0.0   1   1   1.9e-45   8.5e-42  142.9   0.0     1   193     3   208     3   213 0.95 AAA domain
CbiA                 PF01656.18   195 seq892_BIOID58395    -            225   3.5e-20   72.1   0.0   1   1   9.2e-24   4.2e-20   71.8   0.0     2   180     6   199     5   217 0.78 CobQ/CobB/MinD/ParA nucleotide binding domain
UvrB                 PF12344.3     44 seq893_BIOID58395    -            673   6.7e-23   79.8   0.9   1   1   1.3e-25   2.9e-22   77.7   0.1     1    43   552   594   552   595 0.97 Ultra-violet resistance protein B
Helicase_C           PF00271.26    78 seq893_BIOID58395    -            673   1.2e-15   57.0   0.0   1   1   1.2e-18   2.8e-15   55.8   0.0     2    77   465   545   464   546 0.98 Helicase conserved C-terminal domain
ResIII               PF04851.10   184 seq893_BIOID58395    -            673   1.1e-11   44.8   0.0   1   1     3e-14   6.9e-11   42.1   0.0     4    94    13   101    10   134 0.79 Type III restriction enzyme, res subunit
UVR                  PF02151.14    36 seq893_BIOID58395    -            673   5.2e-07   28.8   1.1   1   1     7e-10   1.6e-06   27.3   0.8     2    35   634   667   633   668 0.93 UvrB/uvrC motif
Mob_synth_C          PF06463.8    128 seq894_BIOID58395    -            352     7e-36  122.6   0.0   1   1   3.6e-39   1.2e-35  121.8   0.0     1   127   209   335   209   336 0.98 Molybdenum Cofactor Synthesis C
Radical_SAM          PF04055.16   166 seq894_BIOID58395    -            352   6.9e-27   94.5   0.0   1   1   2.7e-30   9.4e-27   94.0   0.0     2   166    42   204    41   204 0.97 Radical SAM superfamily
Fer4_12              PF13353.1    139 seq894_BIOID58395    -            352   1.6e-07   31.4   0.0   1   1   8.7e-11     3e-07   30.5   0.0    15   116    47   148    36   154 0.84 4Fe-4S single cluster domain
Fer4_14              PF13394.1    117 seq894_BIOID58395    -            352   5.9e-07   29.4   0.0   1   1   5.8e-10     2e-06   27.7   0.0     6    90    45   127    38   148 0.70 4Fe-4S single cluster domain
MoCF_biosynth        PF00994.19   144 seq895_BIOID58395    -            170   5.8e-31  106.7   0.0   1   1   5.3e-35   7.2e-31  106.4   0.0     1   143    14   156    12   157 0.92 Probable molybdopterin binding domain
MoaC                 PF01967.16   136 seq897_BIOID58395    -            161   1.5e-60  202.6   1.3   1   1   1.3e-64   1.7e-60  202.4   0.9     1   136    15   150    15   150 1.00 MoaC family
ThiS                 PF02597.15    78 seq898_BIOID58395    -             81   2.4e-22   79.0   0.0   1   1     2e-26   2.7e-22   78.8   0.0     1    78     4    81     4    81 0.99 ThiS family
MoaE                 PF02391.12   117 seq900_BIOID58395    -            150   2.5e-40  136.7   0.0   1   1   2.2e-44     3e-40  136.5   0.0     2   116     6   121     5   122 0.97 MoaE protein
Bax1-I               PF01027.15   205 seq902_BIOID58395    -            261   5.2e-59  199.1  36.8   1   1   4.5e-63   6.1e-59  198.9  25.5     2   205    46   257    45   257 0.92 Inhibitor of apoptosis-promoting Bax1
Bax1-I               PF01027.15   205 seq903_BIOID58395    -            237   5.4e-12   45.6  24.8   1   1     5e-16   6.8e-12   45.3  17.2     3   201    19   220    17   225 0.82 Inhibitor of apoptosis-promoting Bax1
YbhQ                 PF11076.3    135 seq904_BIOID58395    -            136   4.3e-79  262.5  13.2   1   1   3.7e-83   5.1e-79  262.3   9.1     1   134     1   132     1   134 0.98 Putative inner membrane protein YbhQ
DEAD                 PF00270.24   173 seq906_BIOID58395    -            454   2.3e-49  167.0   0.1   1   1   5.9e-52   2.7e-48  163.5   0.0     1   172    25   196    25   197 0.94 DEAD/DEAH box helicase
Helicase_C           PF00271.26    78 seq906_BIOID58395    -            454   8.2e-26   89.5   0.0   1   1   4.8e-29   2.2e-25   88.2   0.0     2    77   264   339   263   340 0.98 Helicase conserved C-terminal domain
Helicase_C_2         PF13307.1    167 seq908_BIOID58395    -            761   4.9e-26   91.5   0.0   1   1   2.3e-29   7.7e-26   90.9   0.0     8   165   578   733   571   735 0.93 Helicase C-terminal domain
DEAD                 PF00270.24   173 seq908_BIOID58395    -            761   3.5e-09   36.2   0.1   1   1     2e-09   6.8e-06   25.5   0.0    12    78    88   153    73   171 0.74 DEAD/DEAH box helicase
DEAD_2               PF06733.10   174 seq908_BIOID58395    -            761   1.3e-08   34.3   0.0   1   1   6.7e-12   2.3e-08   33.5   0.0   103   167   245   308   195   314 0.87 DEAD_2
Glycos_trans_3N      PF02885.12    66 seq909_BIOID58395    -            320   2.8e-15   55.5   0.0   1   1   3.6e-19     5e-15   54.7   0.0     2    65     3    70     2    71 0.97 Glycosyl transferase family, helical bundle domain
Ldh_2                PF02615.9    335 seq910_BIOID58395    -            361  2.1e-138  460.5   0.0   1   1  1.8e-142  2.4e-138  460.3   0.0     1   334     5   340     5   341 0.99 Malate/L-lactate dehydrogenase
Methyltransf_10      PF05971.7    299 seq914_BIOID58395    -            335  4.8e-154  511.7   0.0   1   1  8.2e-158  5.6e-154  511.4   0.0     2   299    30   323    29   323 0.99 Protein of unknown function (DUF890)
MTS                  PF05175.9    170 seq914_BIOID58395    -            335   3.9e-05   22.9   0.0   1   1   1.2e-08   8.3e-05   21.9   0.0    30   115   128   222   114   232 0.77 Methyltransferase small domain
OMP_b-brl            PF13505.1    176 seq918_BIOID58395    -            171   3.9e-27   95.2  13.5   1   1   6.8e-31   4.7e-27   94.9   9.3     2   176     9   171     6   171 0.87 Outer membrane protein beta-barrel domain
Ail_Lom              PF06316.6    199 seq918_BIOID58395    -            171   1.5e-23   83.2   4.7   1   2   2.2e-18   1.5e-14   53.8   0.9     1   126     1   115     1   127 0.77 Enterobacterial Ail/Lom protein
Ail_Lom              PF06316.6    199 seq918_BIOID58395    -            171   1.5e-23   83.2   4.7   2   2   2.2e-11   1.5e-07   31.0   0.1   154   199   126   171   120   171 0.93 Enterobacterial Ail/Lom protein
Fe_dep_repr_C        PF02742.10    71 seq919_BIOID58395    -            155   1.4e-13   50.2   0.9   1   1   1.5e-16   2.9e-13   49.1   0.6     1    57    95   150    95   154 0.95 Iron dependent repressor, metal binding and dimerisation domain
Fe_dep_repress       PF01325.14    60 seq919_BIOID58395    -            155   6.9e-11   41.8   0.0   1   1   6.3e-14   1.2e-10   40.9   0.0     6    60    38    92    35    92 0.95 Iron dependent repressor, N-terminal DNA binding domain
HTH_24               PF13412.1     48 seq919_BIOID58395    -            155   1.2e-07   30.9   0.0   1   1     9e-11   1.8e-07   30.3   0.0     3    48    40    85    38    85 0.90 Winged helix-turn-helix DNA-binding
MarR                 PF01047.17    59 seq919_BIOID58395    -            155   1.7e-06   27.4   0.0   1   1   1.6e-09   3.1e-06   26.6   0.0    11    48    48    85    47    87 0.95 MarR family
CitMHS               PF03600.11   349 seq920_BIOID58395    -            372   2.1e-28   98.7  20.9   1   1   3.1e-32   2.1e-28   98.7  14.5    41   321    32   306    12   330 0.89 Citrate transporter
Na_sulph_symp        PF00939.14   471 seq920_BIOID58395    -            372   1.1e-07   31.0   5.8   1   1   1.6e-11   1.1e-07   31.0   4.0   320   449    41   166    35   184 0.80 Sodium:sulfate symporter transmembrane region
ABC_tran             PF00005.22   118 seq921_BIOID58395    -            530   1.4e-36  125.3   0.0   1   2   1.1e-18   1.9e-15   57.1   0.0     1   118    41   184    41   184 0.98 ABC transporter
ABC_tran             PF00005.22   118 seq921_BIOID58395    -            530   1.4e-36  125.3   0.0   2   2   2.2e-21   3.7e-18   65.8   0.0     1   118   359   467   359   467 0.95 ABC transporter
ABC_tran_2           PF12848.2     85 seq921_BIOID58395    -            530   3.4e-23   81.1   3.0   1   1   1.8e-23     3e-20   71.7   1.4     2    85   224   309   223   309 0.91 ABC transporter
DEDD_Tnp_IS110       PF01548.12   144 seq922_BIOID58395    -            326   4.2e-44  149.5   0.2   1   1   2.4e-47   1.7e-43  147.6   0.1     1   144     7   151     7   151 0.99 Transposase
Transposase_20       PF02371.11    87 seq922_BIOID58395    -            326   1.1e-27   95.7   0.4   1   1     3e-31     2e-27   94.9   0.3     2    85   196   280   195   282 0.96 Transposase IS116/IS110/IS902 family
Transaldolase        PF00923.14   287 seq923_BIOID58395    -            222   1.8e-44  151.8   0.1   1   1   2.7e-48   3.8e-44  150.8   0.1     1   241     5   205     5   217 0.95 Transaldolase
Asparaginase_2       PF01112.13   319 seq925_BIOID58395    -            321  3.1e-125  417.0   2.9   1   1  2.8e-129  3.8e-125  416.7   2.0     2   315     3   315     2   317 0.99 Asparaginase
ABC_tran             PF00005.22   118 seq926_BIOID58395    -            623   7.1e-41  139.1   0.1   1   2   5.7e-21   7.1e-18   64.9   0.1    24   118    90   197    56   197 0.81 ABC transporter
ABC_tran             PF00005.22   118 seq926_BIOID58395    -            623   7.1e-41  139.1   0.1   2   2     4e-23     5e-20   71.9   0.0     1   117   364   491   364   492 0.93 ABC transporter
oligo_HPY            PF08352.7     64 seq926_BIOID58395    -            623   8.6e-21   73.9   0.4   1   2   8.8e-12   1.1e-08   35.1   0.0     1    33   248   280   248   303 0.88 Oligopeptide/dipeptide transporter, C-terminal region
oligo_HPY            PF08352.7     64 seq926_BIOID58395    -            623   8.6e-21   73.9   0.4   2   2     3e-12   3.8e-09   36.6   0.0     1    33   543   575   543   594 0.85 Oligopeptide/dipeptide transporter, C-terminal region
SBP_bac_5            PF00496.17   374 seq927_BIOID58395    -            512     3e-95  319.1  11.4   1   1   2.8e-99   3.9e-95  318.7   7.9     1   372    70   429    70   431 0.95 Bacterial extracellular solute-binding proteins, family 5 Middle
BPD_transp_1         PF00528.17   185 seq928_BIOID58395    -            306     4e-43  146.9  10.6   1   1   2.9e-47     4e-43  146.9   7.4     1   184   113   304   113   305 0.99 Binding-protein-dependent transport system inner membrane component
BPD_transp_1         PF00528.17   185 seq929_BIOID58395    -            303   7.2e-31  107.0  13.0   1   1   1.1e-34   7.2e-31  107.0   9.0     1   184   119   302   119   303 0.99 Binding-protein-dependent transport system inner membrane component
OppC_N               PF12911.2     56 seq929_BIOID58395    -            303   1.3e-17   62.7   0.2   1   1     2e-21   1.3e-17   62.7   0.2     2    56    24    79    23    79 0.86 N-terminal TM domain of oligopeptide transport permease C
EAL                  PF00563.15   236 seq930_BIOID58395    -            808   1.6e-63  214.2   0.1   1   1   1.9e-67   2.6e-63  213.5   0.1     2   236   558   793   557   793 0.97 EAL domain
GGDEF                PF00990.16   161 seq931_BIOID58395    -            442     2e-26   92.3   0.0   1   1   2.9e-30   3.9e-26   91.4   0.0     1   160   295   437   295   438 0.89 GGDEF domain
YliH                 PF10799.3    127 seq932_BIOID58395    -            127   2.3e-73  243.8   4.9   1   1   1.8e-77   2.5e-73  243.6   3.4     1   127     1   127     1   127 0.99 Biofilm formation protein (YliH/bssR)
GSDH                 PF07995.6    331 seq933_BIOID58395    -            371    1e-127  425.6   0.1   1   1  8.6e-132  1.2e-127  425.5   0.1     1   331    34   366    34   366 0.98 Glucose / Sorbosone dehydrogenase
Peptidase_S11        PF00768.15   241 seq934_BIOID58395    -            407  8.9e-101  336.0   0.4   1   1  2.5e-104  1.1e-100  335.7   0.2     2   241    36   273    35   273 0.99 D-alanyl-D-alanine carboxypeptidase
PBP5_C               PF07943.8     91 seq934_BIOID58395    -            407   5.7e-25   87.0   0.0   1   1   2.3e-28   1.1e-24   86.1   0.0     1    91   292   383   292   383 0.99 Penicillin-binding protein 5, C-terminal domain
Beta-lactamase2      PF13354.1    197 seq934_BIOID58395    -            407     1e-13   51.0   0.1   1   1   3.1e-17   1.4e-13   50.6   0.1     4   144    57   209    54   262 0.75 Beta-lactamase enzyme family
MFS_1                PF07690.11   354 seq935_BIOID58395    -            410     5e-28   97.7  41.2   1   1     1e-31     7e-28   97.2  28.5     6   351    27   362    22   365 0.70 Major Facilitator Superfamily
Sugar_tr             PF00083.19   451 seq935_BIOID58395    -            410   2.1e-06   26.4  31.8   1   1   1.6e-09   1.1e-05   24.1   8.7    52   188    58   188    38   196 0.91 Sugar (and other) transporter
TetR_N               PF00440.18    47 seq937_BIOID58395    -            178   4.9e-09   35.5   0.1   1   1   1.2e-12   7.9e-09   34.9   0.1     1    47    13    59    13    59 0.97 Bacterial regulatory proteins, tetR family
TetR_C_6             PF13977.1    131 seq937_BIOID58395    -            178   6.7e-08   32.3   0.2   1   1   2.3e-11   1.6e-07   31.0   0.2    16   125    80   176    66   178 0.89 Bacterial transcriptional repressor
YbjM                 PF11045.3    125 seq940_BIOID58395    -            125   5.5e-63  210.1   9.7   1   1   4.5e-67   6.1e-63  210.0   6.7     1   124     1   124     1   125 0.99 Putative inner membrane protein of Enterobacteriaceae
DUF1418              PF07214.7     96 seq941_BIOID58395    -             95   2.8e-42  142.1   1.9   1   1   2.3e-46   3.1e-42  141.9   1.3     1    96     1    95     1    95 0.99 Protein of unknown function (DUF1418)
Nitroreductase       PF00881.19   165 seq942_BIOID58395    -            240   1.7e-22   79.8   0.2   1   1   2.6e-26   3.5e-22   78.8   0.2     3   165    10   159     8   159 0.78 Nitroreductase family
RimK                 PF08443.6    190 seq943_BIOID58395    -            300   8.7e-82  273.0   0.0   1   1   3.9e-85   1.1e-81  272.7   0.0     1   190    97   286    97   286 1.00 RimK-like ATP-grasp domain
GSH-S_ATP            PF02955.11   174 seq943_BIOID58395    -            300     6e-19   67.7   0.2   1   1   3.2e-22   8.8e-19   67.1   0.1    13   163   115   265   103   276 0.84 Prokaryotic glutathione synthetase, ATP-grasp domain
ATP-grasp_4          PF13535.1    184 seq943_BIOID58395    -            300   2.5e-14   53.3   0.0   1   1   1.3e-17   3.5e-14   52.8   0.0     1   177    96   263    96   268 0.82 ATP-grasp domain
ATP-grasp_3          PF02655.9    161 seq943_BIOID58395    -            300     2e-09   37.3   0.0   1   1   1.1e-12   3.1e-09   36.7   0.0     1   156    97   263    97   266 0.79 ATP-grasp domain
Dala_Dala_lig_C      PF07478.8    203 seq943_BIOID58395    -            300   3.1e-05   23.3   0.2   1   1   3.9e-08   0.00011   21.6   0.1    33   177   135   267   107   273 0.76 D-ala D-ala ligase C-terminus
YbjN                 PF10722.4    127 seq944_BIOID58395    -            158   6.8e-14   51.8   0.2   1   1   5.8e-18   7.9e-14   51.6   0.2     2   123     9   132     8   136 0.97 Putative bacterial sensory transduction regulator
SBP_bac_8            PF13416.1    281 seq946_BIOID58395    -            420   1.9e-36  126.1   2.5   1   1   7.6e-40   2.6e-36  125.6   1.7     3   280    96   386    94   387 0.86 Bacterial extracellular solute-binding protein
SBP_bac_6            PF13343.1    242 seq946_BIOID58395    -            420   1.4e-27   96.4   1.0   1   1   6.5e-31   2.2e-27   95.8   0.7     5   216   130   368   108   398 0.85 Bacterial extracellular solute-binding protein
SBP_bac_1            PF01547.20   314 seq946_BIOID58395    -            420   1.6e-16   60.8   7.0   1   1   7.2e-20   2.5e-16   60.2   4.8    17   311    94   353    84   356 0.74 Bacterial extracellular solute-binding protein
SBP_bac_11           PF13531.1    231 seq946_BIOID58395    -            420   1.6e-07   31.0   0.0   1   1   3.3e-10   1.1e-06   28.3   0.0    15   228    94   361    89   363 0.77 Bacterial extracellular solute-binding protein
ABC_tran             PF00005.22   118 seq947_BIOID58395    -            404   5.1e-27   94.4   0.0   1   1   2.8e-30   9.5e-27   93.6   0.0     1   117    86   204    86   205 0.93 ABC transporter
TOBE_2               PF08402.5     75 seq947_BIOID58395    -            404     4e-19   68.2   0.0   1   1   2.9e-22   9.8e-19   67.0   0.0     1    75   322   402   322   402 0.93 TOBE domain
BPD_transp_1         PF00528.17   185 seq948_BIOID58395    -            317   7.1e-24   84.2  18.8   1   1   5.2e-28   7.1e-24   84.2  13.0     1   183   117   313   113   315 0.91 Binding-protein-dependent transport system inner membrane component
BPD_transp_1         PF00528.17   185 seq949_BIOID58395    -            281   1.9e-14   53.4  20.7   1   1   1.4e-18   1.9e-14   53.4  14.3     3   184    81   273    79   274 0.86 Binding-protein-dependent transport system inner membrane component
DUF2593              PF10767.4    144 seq950_BIOID58395    -            162   7.6e-72  239.5   6.3   1   1   6.3e-76   8.7e-72  239.4   4.3     2   144    20   162    19   162 0.99 Protein of unknown function (DUF2593)
tRNA_U5-meth_tr      PF05958.6    352 seq951_BIOID58395    -            375   1.7e-19   69.6   0.0   1   1   3.7e-20   1.3e-16   60.1   0.0   172   351   208   374   183   375 0.90 tRNA (Uracil-5-)-methyltransferase
Methyltransf_31      PF13847.1    152 seq951_BIOID58395    -            375     3e-09   36.5   0.0   1   1   1.6e-12   5.4e-09   35.7   0.0     5    67   235   295   233   346 0.87 Methyltransferase domain
Methyltransf_26      PF13659.1    117 seq951_BIOID58395    -            375     2e-07   30.9   0.0   1   1   1.1e-10   3.7e-07   30.0   0.0     4    80   237   310   234   369 0.88 Methyltransferase domain
MTS                  PF05175.9    170 seq951_BIOID58395    -            375   6.2e-06   25.6   0.0   1   1   2.9e-09   9.9e-06   24.9   0.0    32   109   234   311   209   329 0.83 Methyltransferase small domain
YbjQ_1               PF01906.12   105 seq953_BIOID58395    -            107   1.2e-40  138.0   0.5   1   1   9.3e-45   1.3e-40  137.9   0.4     1   104     1   104     1   105 0.99 Putative heavy-metal-binding
Amidase_2            PF01510.20   132 seq955_BIOID58395    -            276   1.2e-26   93.1   0.0   1   1   1.5e-30   2.1e-26   92.4   0.0     6   131    41   179    35   180 0.92 N-acetylmuramoyl-L-alanine amidase
DUF2813              PF11398.3    373 seq956_BIOID58395    -            552  6.4e-154  512.4   0.0   1   1    2e-157  8.9e-154  511.9   0.0     1   373     1   375     1   375 0.99 Protein of unknown function (DUF2813)
HlyD_2               PF12700.2    328 seq957_BIOID58395    -            371   5.2e-34  117.7   4.0   1   1   1.4e-37   6.3e-34  117.4   2.7     1   328    40   362    40   362 0.88 HlyD family secretion protein
HlyD_3               PF13437.1    105 seq957_BIOID58395    -            371   2.5e-15   56.5   7.5   1   1     1e-17   4.6e-14   52.5   0.1     1    97   185   285   185   305 0.87 HlyD family secretion protein
HlyD                 PF00529.15   306 seq957_BIOID58395    -            371   2.7e-13   49.7  25.0   1   1   1.3e-16   5.7e-13   48.7  17.3     1   167    60   233    60   243 0.92 HlyD family secretion protein
ABC_tran             PF00005.22   118 seq958_BIOID58395    -            182   8.6e-23   80.8   0.0   1   1   1.6e-26   1.1e-22   80.4   0.0     1   118    48   173    48   173 0.94 ABC transporter
MacB_PCD             PF12704.2    232 seq959_BIOID58395    -            465     8e-55  185.8   3.1   1   1   1.2e-58     8e-55  185.8   2.1     1   231    78   308    78   309 0.94 MacB-like periplasmic core domain
FtsX                 PF02687.16   121 seq959_BIOID58395    -            465   1.4e-21   76.3  10.3   1   1     2e-25   1.4e-21   76.3   7.1     2   121   344   458   343   458 0.97 FtsX-like permease family
ClpS                 PF02617.12    82 seq960_BIOID58395    -            106   8.1e-35  118.3   0.1   1   1     7e-39   9.6e-35  118.0   0.1     2    82    23   103    22   103 0.98 ATP-dependent Clp protease adaptor protein ClpS
AAA_2                PF07724.9    171 seq961_BIOID58395    -            758   2.6e-51  173.8   0.0   1   1   1.5e-50   1.5e-47  161.6   0.0     1   171   486   647   486   647 0.97 AAA domain (Cdc48 subfamily)
ClpB_D2-small        PF10431.4     81 seq961_BIOID58395    -            758     5e-25   87.1   0.0   1   1   1.5e-27   1.5e-24   85.5   0.0     1    81   653   733   653   733 0.98 C-terminal, D2-small domain, of ClpB protein
AAA                  PF00004.24   132 seq961_BIOID58395    -            758   1.8e-24   86.3   0.1   1   2   4.1e-16     4e-13   49.5   0.0     2   125   211   342   210   347 0.76 ATPase family associated with various cellular activities (AAA)
AAA                  PF00004.24   132 seq961_BIOID58395    -            758   1.8e-24   86.3   0.1   2   2   5.9e-11   5.7e-08   32.9   0.0     2   111   492   607   491   621 0.85 ATPase family associated with various cellular activities (AAA)
AAA_5                PF07728.9    139 seq961_BIOID58395    -            758   4.2e-19   68.5   0.0   1   1   2.9e-16   2.8e-13   49.6   0.0     2   125   491   609   490   619 0.89 AAA domain (dynein-related subfamily)
Clp_N                PF02861.15    53 seq961_BIOID58395    -            758   2.3e-16   59.3   1.3   1   1     1e-17   9.9e-15   54.1   0.7     1    52    13    62    13    63 0.97 Clp amino terminal domain
AAA_16               PF13191.1    166 seq961_BIOID58395    -            758   1.7e-13   51.1   6.7   1   1     6e-11   5.9e-08   33.1   0.0     1    95   187   287   187   354 0.79 AAA ATPase domain
Sigma54_activat      PF00158.21   168 seq961_BIOID58395    -            758   1.3e-12   47.3   0.2   1   2     1e-07   9.8e-05   21.7   0.0     2   105   189   290   188   328 0.85 Sigma-54 interaction domain
Sigma54_activat      PF00158.21   168 seq961_BIOID58395    -            758   1.3e-12   47.3   0.2   2   2   3.1e-08   3.1e-05   23.4   0.0    22   148   484   612   460   618 0.77 Sigma-54 interaction domain
AsnC_trans_reg       PF01037.16    74 seq962_BIOID58395    -            164   1.9e-24   85.0   0.1   1   1   1.4e-27   6.5e-24   83.3   0.0     1    74    78   152    78   152 0.98 AsnC family
HTH_24               PF13412.1     48 seq962_BIOID58395    -            164   2.3e-21   74.8   0.2   1   1   1.1e-24     5e-21   73.7   0.1     1    48    12    59    12    59 0.98 Winged helix-turn-helix DNA-binding
HTH_AsnC-type        PF13404.1     42 seq962_BIOID58395    -            164   2.6e-20   71.5   0.4   1   1     9e-24   4.1e-20   70.9   0.2     1    42    12    53    12    53 0.99 AsnC-type helix-turn-helix domain
FtsK_SpoIIIE         PF01580.13   205 seq963_BIOID58395    -           1368     4e-74  248.3   0.1   1   1   1.9e-77   6.3e-74  247.7   0.1     2   205   987  1200   986  1200 0.98 FtsK/SpoIIIE family
DUF4117              PF13491.1    171 seq963_BIOID58395    -           1368   3.5e-41  140.3  17.3   1   1   1.5e-44     5e-41  139.8  12.0     2   171    20   191    19   191 0.95 Domain of unknown function (DUF4117)
Ftsk_gamma           PF09397.5     67 seq963_BIOID58395    -           1368   4.1e-30  103.1   0.0   1   1   2.7e-33   9.1e-30  102.0   0.0     2    65  1301  1364  1300  1366 0.96 Ftsk gamma domain
LolA                 PF03548.10   165 seq964_BIOID58395    -            204   3.3e-57  192.5   4.4   1   1   2.8e-61   3.8e-57  192.3   3.0     2   165    34   192    33   192 0.99 Outer membrane lipoprotein carrier protein LolA
MgsA_C               PF12002.3    168 seq965_BIOID58395    -            447   3.3e-68  228.5   0.6   1   1   4.5e-71   5.5e-68  227.7   0.4     1   167   268   435   268   436 0.99 MgsA AAA+ ATPase C terminal
AAA                  PF00004.24   132 seq965_BIOID58395    -            447   2.9e-18   66.2   0.1   1   1   2.3e-20   2.8e-17   63.0   0.0     1   126    53   159    53   165 0.91 ATPase family associated with various cellular activities (AAA)
RuvB_N               PF05496.7    234 seq965_BIOID58395    -            447   4.4e-16   58.5   0.1   1   1   1.7e-18   2.1e-15   56.2   0.0    15   133    17   138     7   152 0.79 Holliday junction DNA helicase ruvB N-terminus
AAA_5                PF07728.9    139 seq965_BIOID58395    -            447   9.7e-08   31.7   0.1   1   1   1.1e-09   1.4e-06   27.9   0.0     2   101    53   142    52   181 0.80 AAA domain (dynein-related subfamily)
AAA_19               PF13245.1     76 seq965_BIOID58395    -            447   1.4e-07   31.0   0.4   1   1   1.3e-09   1.6e-06   27.6   0.0    10    62    51    95    43   134 0.65 Part of AAA domain
tRNA-synt_2b         PF00587.20   173 seq966_BIOID58395    -            430   2.9e-38  131.0   0.0   1   1   6.1e-42   4.2e-38  130.5   0.0     2   172   173   349   172   350 0.96 tRNA synthetase class II core domain (G, H, P, S and T)
Seryl_tRNA_N         PF02403.17   108 seq966_BIOID58395    -            430   4.2e-34  116.6   3.5   1   1     1e-37   6.8e-34  116.0   2.4     1   108     1   107     1   107 0.99 Seryl-tRNA synthetase N-terminal domain
Molybdopterin        PF00384.17   432 seq967_BIOID58395    -            814  1.1e-113  380.1   0.0   1   1    3e-117  1.4e-113  379.8   0.0     1   432   119   576   119   576 0.96 Molybdopterin oxidoreductase
Molydop_binding      PF01568.16   109 seq967_BIOID58395    -            814   3.2e-29  100.8   0.0   1   1   1.7e-32   7.7e-29   99.5   0.0     1   107   695   806   695   808 0.97 Molydopterin dinucleotide binding domain
Molybdop_Fe4S4       PF04879.11    55 seq967_BIOID58395    -            814   8.6e-18   63.7   0.9   1   1   3.4e-21   1.5e-17   62.9   0.6     1    55    56   116    56   116 0.98 Molybdopterin oxidoreductase Fe4S4 domain
Fer4_11              PF13247.1     99 seq968_BIOID58395    -            205   4.6e-32  109.7  10.9   1   1     3e-35   4.6e-32  109.7   7.5     3    97    60   153    58   155 0.97 4Fe-4S dicluster domain
Fer4_7               PF12838.2     52 seq968_BIOID58395    -            205   3.9e-13   49.4  26.7   1   1   9.8e-11   1.5e-07   31.5   5.9     2    50    99   147    98   157 0.89 4Fe-4S dicluster domain
Fer4_2               PF12797.2     22 seq968_BIOID58395    -            205   4.1e-13   48.3  31.6   1   1   6.2e-10   9.5e-07   28.2   0.6     2    20     6    24     5    33 0.89 4Fe-4S binding domain
Fer4                 PF00037.22    24 seq968_BIOID58395    -            205   5.6e-13   47.7  34.4   1   1   7.7e-11   1.2e-07   30.9   3.3     1    23    92   114    92   115 0.94 4Fe-4S binding domain
Fer4_9               PF13187.1     55 seq968_BIOID58395    -            205   2.7e-12   46.6  26.8   1   1   2.3e-10   3.6e-07   30.2   7.6     2    53    99   148    98   150 0.95 4Fe-4S dicluster domain
Fer4_6               PF12837.2     24 seq968_BIOID58395    -            205   7.7e-11   41.2  39.9   1   1   2.7e-09   4.2e-06   26.2   3.2     1    23    91   113    91   114 0.95 4Fe-4S binding domain
Fer4_4               PF12800.2     17 seq968_BIOID58395    -            205   1.9e-08   33.8  35.8   1   3   1.6e-05     0.025   14.7   1.8     1    15    11    25    11    31 0.91 4Fe-4S binding domain
Fer4_4               PF12800.2     17 seq968_BIOID58395    -            205   1.9e-08   33.8  35.8   2   3   8.3e-05      0.13   12.5   1.9     2    16    65    81    64    85 0.86 4Fe-4S binding domain
Fer4_4               PF12800.2     17 seq968_BIOID58395    -            205   1.9e-08   33.8  35.8   3   3   2.6e-07    0.0004   20.3   2.0     2    17    97   112    96   112 0.91 4Fe-4S binding domain
Fer4_3               PF12798.2     15 seq968_BIOID58395    -            205   9.2e-07   28.8  40.4   1   2   8.7e-06     0.013   15.8   4.2     1    15    67    83    67    83 0.98 4Fe-4S binding domain
Fer4_3               PF12798.2     15 seq968_BIOID58395    -            205   9.2e-07   28.8  40.4   2   2     4e-05     0.061   13.7   1.6     1    13   126   147   126   149 0.94 4Fe-4S binding domain
DmsC                 PF04976.7    276 seq971_BIOID58395    -            308  1.7e-116  388.1  23.0   1   1  1.5e-120    2e-116  387.9  15.9     1   276    22   298    22   298 1.00 DMSO reductase anchor subunit (DmsC)
MFS_1                PF07690.11   354 seq973_BIOID58395    -            382   5.7e-28   97.5  53.1   1   2   9.3e-18   6.3e-14   51.3  20.9     2   233    12   226    11   227 0.79 Major Facilitator Superfamily
MFS_1                PF07690.11   354 seq973_BIOID58395    -            382   5.7e-28   97.5  53.1   2   2   1.1e-17   7.4e-14   51.1  13.6     6   174   210   371   205   381 0.89 Major Facilitator Superfamily
Sugar_tr             PF00083.19   451 seq973_BIOID58395    -            382     2e-07   29.8  17.4   1   1   2.9e-11     2e-07   29.8  12.0    44   176    39   167    16   184 0.85 Sugar (and other) transporter
AA_permease_2        PF13520.1    426 seq974_BIOID58395    -            540   1.9e-42  145.2  47.0   1   1   3.9e-46   2.7e-42  144.6  32.6     2   422    75   515    74   526 0.85 Amino acid permease
AA_permease          PF00324.16   479 seq974_BIOID58395    -            540   1.2e-15   56.7  40.4   1   1   2.4e-19   1.7e-15   56.2  28.0    28   446    99   513    76   536 0.76 Amino acid permease
Flavodoxin_2         PF02525.12   199 seq975_BIOID58395    -            196   2.2e-39  134.9   0.0   1   1   5.5e-43   2.5e-39  134.7   0.0     2   191     5   181     4   189 0.87 Flavodoxin-like fold
FMN_red              PF03358.10   152 seq975_BIOID58395    -            196   6.8e-13   48.2   0.0   1   1     2e-16   9.3e-13   47.8   0.0     2   117     5   132     5   157 0.86 NADPH-dependent FMN reductase
Flavodoxin_4         PF12682.2    156 seq975_BIOID58395    -            196   2.6e-06   26.7   0.1   1   1   8.5e-10   3.9e-06   26.2   0.1    54    99    61   105    12   111 0.75 Flavodoxin
Phage_Cox            PF10743.4     87 seq979_BIOID58395    -            123   8.4e-37  124.9   0.3   1   1   8.2e-41   1.1e-36  124.5   0.2     2    87    30   111    29   111 0.98 Regulatory phage protein cox
DUF2732              PF10809.3     77 seq983_BIOID58395    -             74   1.7e-11   43.3   1.1   1   1   1.4e-15   1.9e-11   43.2   0.7    20    72    14    66     2    70 0.93 Protein of unknown function (DUF2732)
zf-dskA_traR         PF01258.12    36 seq985_BIOID58395    -             74     5e-11   42.0   1.5   1   1   5.4e-15   7.4e-11   41.4   1.0     5    35    34    64    29    65 0.92 Prokaryotic dksA/traR C4-type zinc finger
Phage_GPA            PF05840.8    371 seq988_BIOID58395    -            758  1.7e-147  490.8   0.9   1   1  1.6e-151  2.2e-147  490.5   0.6     1   370   133   514   133   515 0.98 Bacteriophage replication gene A protein (GPA)
AAA_21               PF13304.1    303 seq989_BIOID58395    -            433   3.2e-20   73.1   8.7   1   1   9.3e-24   1.3e-19   71.1   6.0     1   303    22   342    22   342 0.79 AAA domain
Phage_P2_GpE         PF06528.7     39 seq992_BIOID58395    -             51   1.4e-23   81.9   0.0   1   1   1.2e-27   1.7e-23   81.6   0.0     1    39    13    51    13    51 0.98 Phage P2 GpE
PhageMin_Tail        PF10145.4    202 seq993_BIOID58395    -            361   9.7e-21   74.2  11.5   1   1   7.1e-25   9.7e-21   74.2   7.9     1   120   238   356   238   357 0.97 Phage-related minor tail protein
rve                  PF00665.21   120 seq994_BIOID58395    -            390     7e-18   64.7   0.0   1   1   1.1e-21   1.6e-17   63.6   0.0     3   120   113   240   112   240 0.93 Integrase core domain
IstB_IS21            PF01695.12   178 seq995_BIOID58395    -            264   5.9e-73  243.9   0.3   1   1   4.2e-76   1.1e-72  243.0   0.0     1   177    51   227    51   228 0.99 IstB-like ATP binding protein
Bac_DnaA             PF00308.13   219 seq995_BIOID58395    -            264   3.3e-10   39.8   0.0   1   1   1.9e-13   5.2e-10   39.2   0.0    36   139    99   199    71   208 0.88 Bacterial dnaA  protein
AAA                  PF00004.24   132 seq995_BIOID58395    -            264   4.2e-07   30.0   0.0   1   1   4.2e-10   1.1e-06   28.6   0.0     1    74   100   174   100   199 0.78 ATPase family associated with various cellular activities (AAA)
AFG1_ATPase          PF03969.11   362 seq995_BIOID58395    -            264   5.8e-05   21.9   0.0   1   1     3e-08   8.3e-05   21.4   0.0    64   228    99   259    68   263 0.78 AFG1-like ATPase
PhageMin_Tail        PF10145.4    202 seq996_BIOID58395    -            459   1.9e-14   53.7   0.2   1   1   1.4e-18   1.9e-14   53.7   0.1   122   202     2    84     1    84 0.97 Phage-related minor tail protein
Phage_P2_GpU         PF06995.6    121 seq997_BIOID58395    -            159   9.7e-48  160.4   0.0   1   1   8.6e-52   1.2e-47  160.1   0.0     1   120     6   125     6   126 0.99 Phage P2 GpU
Phage_GPD            PF05954.6    292 seq1000_BIOID58395   -            387     7e-59  199.2   0.2   1   1   6.5e-63   8.9e-59  198.9   0.2     1   292    42   365    42   365 0.91 Phage late control gene D protein (GPD)
Ogr_Delta            PF04606.7     47 seq1001_BIOID58395   -             72   3.7e-21   74.4   7.3   1   1   3.1e-25   4.2e-21   74.2   5.1     1    47     3    49     3    49 0.99 Ogr/Delta-like zinc finger
DUF421               PF04239.7     99 seq1003_BIOID58395   -            230   1.4e-24   85.3   0.0   1   1   1.4e-28   1.9e-24   84.9   0.0     1    71   102   171   102   213 0.85 Protein of unknown function (DUF421)
Aminotran_5          PF00266.14   371 seq1004_BIOID58395   -            362   2.7e-71  240.1   0.0   1   1   2.2e-75     3e-71  240.0   0.0     1   371     4   350     4   350 0.99 Aminotransferase class-V
EPSP_synthase        PF00275.15   419 seq1005_BIOID58395   -            427  3.5e-164  546.0   0.0   1   1  2.9e-168  3.9e-164  545.9   0.0     2   419     7   420     6   420 0.97 EPSP synthase (3-phosphoshikimate 1-carboxyvinyltransferase)
Peptidase_M48        PF01435.13   226 seq1006_BIOID58395   -            262   1.4e-25   90.0   0.0   1   1   1.4e-29     2e-25   89.6   0.0    28   226    80   253    48   253 0.78 Peptidase family M48
Cytidylate_kin       PF02224.13   158 seq1007_BIOID58395   -            227     5e-62  207.8   0.4   1   1   1.3e-65     6e-62  207.6   0.2     3   158    63   218    61   218 0.97 Cytidylate kinase
AAA_17               PF13207.1    121 seq1007_BIOID58395   -            227   1.9e-13   51.1   0.0   1   1   1.7e-16   7.9e-13   49.1   0.0     1   120     7   134     7   135 0.85 AAA domain
Cytidylate_kin2      PF13189.1    179 seq1007_BIOID58395   -            227   1.9e-07   31.0   0.0   1   1   1.1e-10   4.9e-07   29.7   0.0     1   155     7   187     7   191 0.78 Cytidylate kinase-like family
S1                   PF00575.18    74 seq1009_BIOID58395   -            557  3.9e-117  382.3  33.3   1   6   7.7e-16     1e-11   44.5   0.6     3    73    19    86    17    87 0.95 S1 RNA binding domain
S1                   PF00575.18    74 seq1009_BIOID58395   -            557  3.9e-117  382.3  33.3   2   6   1.4e-17   1.9e-13   50.1   0.5     3    74   103   171   101   171 0.96 S1 RNA binding domain
S1                   PF00575.18    74 seq1009_BIOID58395   -            557  3.9e-117  382.3  33.3   3   6   3.3e-28   4.6e-24   84.1   0.2     2    74   189   260   188   260 0.97 S1 RNA binding domain
S1                   PF00575.18    74 seq1009_BIOID58395   -            557  3.9e-117  382.3  33.3   4   6   4.2e-26   5.8e-22   77.4   0.2     2    74   274   347   273   347 0.97 S1 RNA binding domain
S1                   PF00575.18    74 seq1009_BIOID58395   -            557  3.9e-117  382.3  33.3   5   6   1.2e-24   1.7e-20   72.7   0.5     2    74   361   434   360   434 0.98 S1 RNA binding domain
S1                   PF00575.18    74 seq1009_BIOID58395   -            557  3.9e-117  382.3  33.3   6   6   1.5e-25   2.1e-21   75.6   0.4     3    74   449   520   447   520 0.98 S1 RNA binding domain
Bac_DNA_binding      PF00216.16    90 seq1010_BIOID58395   -             94   2.1e-30  104.4   0.0   1   1   1.7e-34   2.3e-30  104.3   0.0     1    90     1    91     1    91 0.97 Bacterial DNA-binding protein
Competence           PF03772.11   271 seq1011_BIOID58395   -            780   3.6e-54  183.5  38.9   1   1   5.2e-58   3.6e-54  183.5  27.0     3   267   228   494   226   517 0.90 Competence protein
Lactamase_B          PF00753.22   194 seq1011_BIOID58395   -            780   1.1e-13   51.1   0.0   1   1   2.7e-17   1.9e-13   50.4   0.0     4   176   533   697   530   713 0.89 Metallo-beta-lactamase superfamily
ABC_membrane         PF00664.18   275 seq1012_BIOID58395   -            582   2.7e-55  187.6  14.5   1   1   1.1e-58   3.9e-55  187.0  10.0     6   275    29   298    24   298 0.94 ABC transporter transmembrane region
ABC_tran             PF00005.22   118 seq1012_BIOID58395   -            582   2.2e-22   79.5   0.3   1   1   1.8e-25   6.1e-22   78.0   0.0     1   118   383   509   383   509 0.98 ABC transporter
LpxK                 PF02606.9    326 seq1013_BIOID58395   -            328  8.7e-111  369.8   0.0   1   1  7.8e-115  1.1e-110  369.5   0.0     2   322    13   318    12   324 0.94 Tetraacyldisaccharide-1-P 4'-kinase
DUF1006              PF06224.7    348 seq1014_BIOID58395   -            410   6.2e-88  295.2  14.2   1   1   5.5e-92   7.6e-88  294.9   9.8     4   348    16   381     6   381 0.92 Protein of unknown function (DUF1006)
Trm112p              PF03966.11    68 seq1015_BIOID58395   -             60   5.7e-09   36.1   0.4   1   1   9.5e-13   1.3e-08   34.9   0.3     1    68     2    41     2    41 0.97 Trm112p-like protein
CTP_transf_3         PF02348.14   217 seq1016_BIOID58395   -            248   8.2e-70  234.7   0.0   1   1   1.4e-73   9.5e-70  234.4   0.0     1   217     4   221     4   221 0.98 Cytidylyltransferase
NTP_transf_3         PF12804.2    179 seq1016_BIOID58395   -            248   1.5e-14   54.4   0.7   1   1   4.8e-18   3.3e-14   53.3   0.5    16   179    19   240    10   240 0.80 MobA-like NTP transferase domain
Methyltransf_31      PF13847.1    152 seq1020_BIOID58395   -            261   9.6e-21   73.8   0.0   1   1   1.3e-23   1.4e-20   73.3   0.0     4   152    45   199    43   199 0.81 Methyltransferase domain
Methyltransf_23      PF13489.1    162 seq1020_BIOID58395   -            261   2.8e-19   69.2   0.0   1   1     4e-22   4.2e-19   68.6   0.0    12   121    33   159    22   207 0.70 Methyltransferase domain
Methyltransf_18      PF12847.2    112 seq1020_BIOID58395   -            261   2.3e-17   63.4   0.1   1   1   4.1e-20   4.3e-17   62.5   0.0     3   108    46   146    44   149 0.93 Methyltransferase domain
Methyltransf_11      PF08241.7     95 seq1020_BIOID58395   -            261   3.1e-17   62.7   0.0   1   1     6e-20   6.3e-17   61.7   0.0     1    94    49   146    49   147 0.95 Methyltransferase domain
Methyltransf_12      PF08242.7     99 seq1020_BIOID58395   -            261   2.2e-15   56.7   0.0   1   1   3.8e-18     4e-15   55.9   0.0     1    99    49   145    49   145 0.83 Methyltransferase domain
Methyltransf_26      PF13659.1    117 seq1020_BIOID58395   -            261   8.4e-11   41.8   0.3   1   1   5.3e-13   5.5e-10   39.1   0.1     2   114    46   148    45   151 0.92 Methyltransferase domain
Ubie_methyltran      PF01209.13   233 seq1020_BIOID58395   -            261   8.3e-11   41.3   0.0   1   1   9.9e-14     1e-10   41.0   0.0    31   152    27   148     6   185 0.82 ubiE/COQ5 methyltransferase family
Methyltransf_25      PF13649.1    101 seq1020_BIOID58395   -            261   9.9e-10   38.5   0.0   1   1   1.6e-12   1.7e-09   37.8   0.0     1   101    48   143    48   143 0.90 Methyltransferase domain
Methyltransf_15      PF09445.5    164 seq1020_BIOID58395   -            261   1.1e-07   31.4   0.0   1   1   1.5e-10   1.6e-07   30.9   0.0     3    74    47   116    45   121 0.90 RNA cap guanine-N2 methyltransferase
MTS                  PF05175.9    170 seq1020_BIOID58395   -            261     9e-07   28.3   0.0   1   1   1.3e-09   1.3e-06   27.7   0.0    23   112    38   122    28   176 0.77 Methyltransferase small domain
DREV                 PF05219.7    265 seq1020_BIOID58395   -            261   7.3e-05   21.6   0.0   1   1   1.4e-07   0.00014   20.6   0.0    94   185    44   144    32   159 0.77 DREV methyltransferase
CMAS                 PF02353.15   273 seq1020_BIOID58395   -            261   0.00021   20.3   0.0   1   1   2.6e-07   0.00028   19.9   0.0    64   163    46   146     5   166 0.81 Mycolic acid cyclopropane synthetase
KicB                 PF03882.9    440 seq1021_BIOID58395   -            440  2.4e-269  893.0  10.9   1   1    2e-273  2.7e-269  892.8   7.6     1   440     1   440     1   440 1.00 KicB killing factor
MukE                 PF04288.8    235 seq1022_BIOID58395   -            234  4.3e-134  444.5   0.3   1   1  3.6e-138  4.9e-134  444.3   0.2     1   235    10   234    10   234 0.99 MukE-like family
MukB                 PF04310.7    227 seq1023_BIOID58395   -           1486  2.4e-146  484.9   0.7   1   1    1e-149  4.7e-146  483.9   0.1     1   227     1   227     1   227 1.00 MukB N-terminal
SbcCD_C              PF13558.1     90 seq1023_BIOID58395   -           1486   5.1e-14   51.8   0.3   1   1   4.7e-17   2.2e-13   49.8   0.0     1    89  1335  1424  1335  1425 0.88 Putative exonuclease SbcCD, C subunit
AAA_29               PF13555.1     62 seq1023_BIOID58395   -           1486   5.2e-13   48.2   0.2   1   1   2.7e-16   1.2e-12   47.0   0.2     2    61     8    66     7    67 0.90 P-loop containing region of AAA domain
YkuD                 PF03734.9    146 seq1024_BIOID58395   -            615   6.2e-30  104.2   0.1   1   1   1.4e-33   9.7e-30  103.6   0.0     4   140   377   543   374   572 0.94 L,D-transpeptidase catalytic domain
PG_binding_1         PF01471.13    57 seq1024_BIOID58395   -            615   1.2e-09   37.9   0.2   1   1   9.1e-11   6.2e-07   29.1   0.0    25    57   316   348   306   348 0.92 Putative peptidoglycan binding domain
Peptidase_M15_2      PF05951.8    153 seq1025_BIOID58395   -            182   1.2e-61  206.5   0.0   1   1   2.1e-65   1.4e-61  206.3   0.0     3   153    34   182    32   182 0.99 Bacterial protein of unknown function (DUF882)
Peptidase_M15_3      PF08291.6    110 seq1025_BIOID58395   -            182   8.5e-12   44.7   0.0   1   1   1.7e-15   1.1e-11   44.3   0.0    28   110    86   175    62   175 0.84 Peptidase M15
Lactamase_B          PF00753.22   194 seq1026_BIOID58395   -            215   1.3e-32  112.9   0.6   1   1   2.2e-36   1.5e-32  112.7   0.4     4   194    11   192     8   192 0.93 Metallo-beta-lactamase superfamily
Lactamase_B_2        PF12706.2    194 seq1026_BIOID58395   -            215   9.1e-08   31.7   0.1   1   1   1.6e-11   1.1e-07   31.4   0.1     4   154    28   190    25   194 0.59 Beta-lactamase superfamily domain
DUF3458              PF11940.3    367 seq1031_BIOID58395   -            870  1.1e-141  471.8   5.1   1   1    4e-145  1.8e-141  471.1   3.6     2   367   458   827   457   827 0.99 Domain of unknown function (DUF3458)
Peptidase_M1         PF01433.15   390 seq1031_BIOID58395   -            870   7.4e-67  226.0   0.0   1   1   3.8e-70   1.7e-66  224.7   0.0   122   390   112   384    19   384 0.89 Peptidase family M1
Peptidase_MA_2       PF13485.1    128 seq1031_BIOID58395   -            870   4.8e-18   65.3   0.1   1   1   3.2e-21   1.5e-17   63.7   0.0    16   128   282   407   262   407 0.80 Peptidase MA superfamily
Caudo_TAP            PF02413.12   130 seq1034_BIOID58395   -            177   1.9e-33  115.2   2.2   1   1   1.9e-37   2.6e-33  114.8   1.6     1   130    39   177    39   177 0.99 Caudovirales tail fibre assembly protein
HTH_Tnp_Mu_1         PF02316.11   144 seq1041_BIOID58395   -            174   4.7e-57  191.6   0.2   1   1   4.1e-61   5.6e-57  191.3   0.1     1   144    13   147    13   147 0.99 Mu DNA-binding domain
Pili_assembly_N      PF00345.15   122 seq1046_BIOID58395   -            233   1.1e-36  125.1   0.0   1   1   2.4e-40   1.6e-36  124.6   0.0     1   122    31   149    31   149 0.93 Gram-negative pili assembly chaperone, N-terminal domain
Pili_assembly_C      PF02753.12    68 seq1046_BIOID58395   -            233   2.9e-21   74.9   1.2   1   1   7.4e-25   5.1e-21   74.1   0.9     2    66   169   228   168   230 0.96 Gram-negative pili assembly chaperone, C-terminal domain
Usher                PF00577.15   552 seq1047_BIOID58395   -            866  1.5e-211  703.8  28.0   1   1  3.8e-215  1.7e-211  703.5  19.4     1   552   200   777   200   777 0.99 Type VII secretion system (T7SS), usher protein
PapC_N               PF13954.1    146 seq1047_BIOID58395   -            866   1.3e-46  157.7   0.0   1   1   5.6e-50   2.5e-46  156.7   0.0     2   145    38   183    37   184 0.98 PapC N-terminal domain
PapC_C               PF13953.1     68 seq1047_BIOID58395   -            866   1.7e-19   69.0   0.2   1   1   1.4e-22   6.5e-19   67.2   0.0     5    67   790   853   787   854 0.92 PapC C-terminal domain
Fimbrial             PF00419.15   145 seq1048_BIOID58395   -            356   1.5e-19   70.5   4.0   1   1   6.9e-23   9.4e-19   67.9   0.7     3   144   211   355   209   356 0.90 Fimbrial protein
Fimbrial             PF00419.15   145 seq1049_BIOID58395   -            180   4.2e-14   52.8   2.5   1   1   3.6e-18     5e-14   52.6   1.8     2   145    32   180    31   180 0.85 Fimbrial protein
Fimbrial             PF00419.15   145 seq1051_BIOID58395   -            187   2.4e-17   63.3   0.3   1   1   2.2e-21     3e-17   63.0   0.2     1   144    43   186    43   187 0.88 Fimbrial protein
Pili_assembly_N      PF00345.15   122 seq1053_BIOID58395   -            236   6.2e-27   93.6   0.1   1   1   3.4e-30   2.3e-26   91.8   0.0     1   121    27   149    27   150 0.89 Gram-negative pili assembly chaperone, N-terminal domain
Pili_assembly_C      PF02753.12    68 seq1053_BIOID58395   -            236   6.8e-17   60.9   0.0   1   1     2e-20   1.4e-16   59.9   0.0     2    65   170   229   169   232 0.95 Gram-negative pili assembly chaperone, C-terminal domain
DHO_dh               PF01180.16   293 seq1054_BIOID58395   -            336   6.6e-92  307.5   0.2   1   1   5.9e-96     8e-92  307.2   0.1     4   288    47   335    45   336 0.97 Dihydroorotate dehydrogenase
DUF1379              PF07126.7    154 seq1055_BIOID58395   -            192   2.3e-56  189.3   0.0   1   1   2.3e-60   3.1e-56  188.8   0.0     1   149    33   182    33   187 0.98 Protein of unknown function (DUF1379)
UPF0020              PF01170.13   180 seq1056_BIOID58395   -            702   2.3e-62  209.6   0.0   1   1     6e-60   9.2e-57  191.4   0.0     1   179   162   375   162   376 0.96 Putative RNA methylase family UPF0020
Methyltransf_26      PF13659.1    117 seq1056_BIOID58395   -            702   1.1e-26   93.0   0.0   1   2   2.9e-19   4.4e-16   58.8   0.0     4    94   193   326   190   353 0.92 Methyltransferase domain
Methyltransf_26      PF13659.1    117 seq1056_BIOID58395   -            702   1.1e-26   93.0   0.0   2   2   6.7e-11     1e-07   31.8   0.0    11   114   549   655   520   658 0.80 Methyltransferase domain
Methyltrans_SAM      PF10672.4    286 seq1056_BIOID58395   -            702   7.4e-21   74.1   0.1   1   1   8.1e-24   1.2e-20   73.3   0.1    24   240   437   658   427   669 0.82 S-adenosylmethionine-dependent methyltransferase
THUMP                PF02926.12    93 seq1056_BIOID58395   -            702   2.2e-14   53.1   0.0   1   1   2.7e-17   4.1e-14   52.3   0.0     2    92    57   153    56   154 0.95 THUMP domain
Cons_hypoth95        PF03602.10   183 seq1056_BIOID58395   -            702   3.8e-14   52.3   0.0   1   1   2.8e-12   4.3e-09   35.9   0.0    39   140   536   635   530   676 0.85 Conserved hypothetical protein 95
ABC_tran             PF00005.22   118 seq1057_BIOID58395   -            635   1.5e-36  125.2   0.1   1   2   1.6e-17   9.5e-15   54.8   0.0     1   118    43   185    43   185 0.88 ABC transporter
ABC_tran             PF00005.22   118 seq1057_BIOID58395   -            635   1.5e-36  125.2   0.1   2   2   1.8e-21   1.1e-18   67.6   0.0     1   118   359   469   359   469 0.95 ABC transporter
AAA_21               PF13304.1    303 seq1057_BIOID58395   -            635   7.5e-23   81.7   7.3   1   1     7e-13   4.1e-10   39.9   0.5     3   302    33   216    32   217 0.77 AAA domain
ABC_tran_2           PF12848.2     85 seq1057_BIOID58395   -            635   3.7e-13   48.9  13.9   1   1   1.3e-15   7.7e-13   47.9   1.2     1    74   224   295   224   308 0.91 ABC transporter
PqiA                 PF04403.8    160 seq1058_BIOID58395   -            417   5.6e-94  311.9  26.1   1   2   5.3e-42   7.2e-38  129.5   4.0     3   158    49   202    47   204 0.96 Paraquat-inducible protein A
PqiA                 PF04403.8    160 seq1058_BIOID58395   -            417   5.6e-94  311.9  26.1   2   2   3.5e-60   4.8e-56  188.6   8.5     1   157   252   410   252   413 0.95 Paraquat-inducible protein A
MCE                  PF02470.15    81 seq1059_BIOID58395   -            552     6e-32  109.3   0.3   1   2   5.6e-14   7.7e-10   38.5   0.1     2    81    48   139    47   139 0.96 mce related protein
MCE                  PF02470.15    81 seq1059_BIOID58395   -            552     6e-32  109.3   0.3   2   2   1.1e-15   1.6e-11   43.9   0.0     5    80   294   394   290   395 0.88 mce related protein
DUF330               PF03886.8    161 seq1060_BIOID58395   -            187   2.9e-41  140.4   4.0   1   1   2.4e-45   3.3e-41  140.2   2.8     1   161    26   180    26   180 0.95 Protein of unknown function (DUF330)
RMF                  PF04957.7     55 seq1062_BIOID58395   -             55   7.5e-31  105.4   5.3   1   1   5.8e-35   7.9e-31  105.4   3.7     1    53     1    53     1    55 0.97 Ribosome modulation factor
MatP                 PF06303.7    148 seq1063_BIOID58395   -            150     4e-75  250.5   6.3   1   1   3.3e-79   4.5e-75  250.4   4.4     1   147     1   147     1   148 0.99 Organiser of macrodomain of Terminus of chromosome
TfoX_N               PF04993.8     97 seq1065_BIOID58395   -            209   7.2e-27   92.9   0.1   1   1   1.8e-30   1.3e-26   92.1   0.0     2    97    13   108    12   108 0.98 TfoX N-terminal domain
TfoX_C               PF04994.8     81 seq1065_BIOID58395   -            209   1.8e-26   91.7   0.3   1   1   5.9e-30   4.1e-26   90.5   0.1     2    81   116   195   115   195 0.98 TfoX C-terminal domain
Nucleolin_N          PF12462.3    166 seq1067_BIOID58395   -            715   2.5e-62  209.2   2.2   1   1   1.3e-65   2.5e-62  209.2   1.5     1   166    32   196    32   196 1.00 DNA helicase IV / RNA helicase N terminal
UvrD-helicase        PF00580.16   315 seq1067_BIOID58395   -            715   3.7e-44  151.1   0.0   1   1     4e-47   7.8e-44  150.1   0.0     1   314   228   521   228   522 0.84 UvrD/REP helicase N-terminal domain
UvrD_C               PF13361.1    319 seq1067_BIOID58395   -            715     8e-15   54.9   0.0   1   1     3e-16   5.8e-13   48.8   0.0   208   318   577   694   573   695 0.79 UvrD-like helicase C-terminal domain
AAA_19               PF13245.1     76 seq1067_BIOID58395   -            715   4.8e-14   51.7   0.8   1   1   6.9e-17   1.3e-13   50.3   0.6     6    75   235   309   231   310 0.84 Part of AAA domain
UvrD_C_2             PF13538.1    104 seq1067_BIOID58395   -            715     1e-09   38.3   0.1   1   1   2.5e-12   4.9e-09   36.1   0.1    50   102   614   689   560   691 0.78 Family description
CoA_binding_2        PF13380.1    115 seq1069_BIOID58395   -            137   7.2e-38  129.1   0.1   1   1   1.2e-41   8.2e-38  129.0   0.1     2   114    15   130    14   131 0.97 CoA binding domain
CoA_binding          PF02629.14    96 seq1069_BIOID58395   -            137   1.8e-05   25.0   0.0   1   1   3.5e-09   2.4e-05   24.6   0.0     2    91    12    99    11   102 0.90 CoA binding domain
Acylphosphatase      PF00708.13    91 seq1071_BIOID58395   -             92   5.7e-27   93.5   0.0   1   1   4.5e-31   6.2e-27   93.4   0.0     1    91     1    92     1    92 0.95 Acylphosphatase
Oxidored_q6          PF01058.17   131 seq1072_BIOID58395   -            381     8e-29   99.7   0.3   1   1   9.4e-33   1.3e-28   99.1   0.2     1   130    71   216    71   217 0.95 NADH ubiquinone oxidoreductase, 20 Kd subunit
NiFeSe_Hases         PF00374.14   507 seq1073_BIOID58395   -            597  1.2e-243  809.4   0.0   1   1  9.7e-248  1.3e-243  809.2   0.0     1   507    54   582    54   582 0.98 Nickel-dependent hydrogenase
Cytochrom_B_N        PF00033.14   188 seq1074_BIOID58395   -            235   5.8e-37  126.7  21.4   1   1   9.6e-41   6.6e-37  126.5  14.8     2   188    12   220    11   220 0.98 Cytochrome b(N-terminal)/b6/petB
Ni_hydr_CYTB         PF01292.15   182 seq1074_BIOID58395   -            235   6.3e-36  123.3  19.2   1   1   1.1e-39   7.3e-36  123.1  13.3     2   182    14   220    13   220 0.95 Prokaryotic cytochrome b561
HycI                 PF01750.13   130 seq1076_BIOID58395   -            195   1.1e-38  131.6   0.0   1   1   9.3e-43   1.3e-38  131.3   0.0     1   129    23   151    23   152 0.98 Hydrogenase maturation protease
HyaE                 PF07449.6    107 seq1077_BIOID58395   -            132   3.6e-40  136.0   0.0   1   1     3e-44   4.1e-40  135.8   0.0     1   107    10   116    10   116 0.99 Hydrogenase-1 expression protein HyaE
HupH_C               PF04809.8    120 seq1079_BIOID58395   -            305   2.1e-49  166.1   0.0   1   2   5.5e-11   7.5e-07   28.8   0.0     6    96    70   160    67   175 0.82 HupH hydrogenase expression protein, C-terminal conserved region
HupH_C               PF04809.8    120 seq1079_BIOID58395   -            305   2.1e-49  166.1   0.0   2   2   5.3e-44   7.2e-40  135.3   0.0     1   119   183   299   183   300 0.99 HupH hydrogenase expression protein, C-terminal conserved region
Bac_Ubq_Cox          PF01654.12   436 seq1080_BIOID58395   -            514  1.8e-184  613.0  24.7   1   1  1.8e-188  2.4e-184  612.6  17.1     1   435     7   502     7   503 0.97 Bacterial Cytochrome Ubiquinol Oxidase
Cyto_ox_2            PF02322.10   328 seq1081_BIOID58395   -            378  5.8e-112  373.9  33.8   1   1  4.8e-116  6.6e-112  373.7  23.4     1   328     6   362     6   362 0.99 Cytochrome oxidase subunit II
YbgT_YccB            PF08173.6     28 seq1082_BIOID58395   -             30   3.4e-12   45.8   4.6   1   1   2.6e-16   3.5e-12   45.7   3.2     1    27     1    27     1    28 0.97 Membrane bound YbgT-like protein
His_Phos_2           PF00328.17   347 seq1083_BIOID58395   -            442   1.5e-41  142.8   0.0   1   1   1.3e-45   1.7e-41  142.5   0.0     1   345    39   383    39   387 0.85 Histidine phosphatase superfamily (branch 2)
CSD                  PF00313.17    66 seq1086_BIOID58395   -             70   2.6e-33  113.5   0.3   1   1   4.1e-37   2.8e-33  113.3   0.2     1    65     5    69     5    70 0.98 'Cold-shock' DNA-binding domain
OB_RNB               PF08206.6     58 seq1086_BIOID58395   -             70   1.5e-05   24.2   0.3   1   1   3.5e-09   2.4e-05   23.6   0.2     7    28    15    36    11    40 0.87 Ribonuclease B OB domain
GnsAB                PF08178.6     54 seq1088_BIOID58395   -             57   6.1e-33  112.1   4.2   1   1     5e-37   6.8e-33  111.9   2.9     1    54     1    54     1    54 1.00 GnsA/GnsB family
Peripla_BP_1         PF00532.16   279 seq1089_BIOID58395   -            342   3.5e-94  315.0   0.0   1   1   5.9e-98     4e-94  314.8   0.0     1   279    44   337    44   337 0.98 Periplasmic binding proteins and sugar binding domain of LacI family
Peripla_BP_4         PF13407.1    258 seq1089_BIOID58395   -            342   1.6e-19   70.1   0.0   1   1     3e-23     2e-19   69.8   0.0     5   257    51   296    49   297 0.87 Periplasmic binding protein domain
Cytochrom_NNT        PF03264.9    174 seq1090_BIOID58395   -            390   2.9e-65  218.8   7.6   1   1   4.6e-68   3.1e-64  215.4   4.3     2   174    11   184    10   184 0.98 NapC/NirT cytochrome c family, N-terminal region
Molybdopterin        PF00384.17   432 seq1091_BIOID58395   -            848    1e-105  353.9   0.0   1   1  1.8e-109  1.2e-105  353.6   0.0     1   431    99   572    99   573 0.96 Molybdopterin oxidoreductase
Molydop_binding      PF01568.16   109 seq1091_BIOID58395   -            848   1.8e-23   82.3   0.0   1   1   5.3e-27   3.6e-23   81.3   0.0     1   108   690   811   690   812 0.95 Molydopterin dinucleotide binding domain
Nitrate_red_del      PF02613.10   136 seq1092_BIOID58395   -            199   1.4e-21   76.6   1.6   1   1   1.9e-25   2.7e-21   75.7   1.1     3   135    41   171    14   173 0.87 Nitrate reductase delta subunit
His_Phos_2           PF00328.17   347 seq1094_BIOID58395   -            413   3.6e-39  134.9   0.0   1   1   3.1e-43   4.3e-39  134.7   0.0     1   344    30   359    30   364 0.84 Histidine phosphatase superfamily (branch 2)
KGG                  PF10685.4     23 seq1095_BIOID58395   -             57   2.5e-20   71.7  18.2   1   2   5.5e-14   7.5e-10   38.3   4.3     1    23    10    31    10    31 0.98 Stress-induced bacterial acidophilic repeat motif
KGG                  PF10685.4     23 seq1095_BIOID58395   -             57   2.5e-20   71.7  18.2   2   2   2.5e-14   3.4e-10   39.5   2.8     1    23    32    53    32    53 0.99 Stress-induced bacterial acidophilic repeat motif
TetR_C_3             PF08362.6    143 seq1099_BIOID58395   -            212     3e-59  198.7   0.0   1   1   5.7e-63   3.9e-59  198.3   0.0     1   143    70   212    70   212 0.99 YcdC-like protein, C-terminal region
TetR_N               PF00440.18    47 seq1099_BIOID58395   -            212   1.3e-16   59.8   0.2   1   1   2.9e-20     2e-16   59.2   0.1     1    47    23    69    23    69 0.98 Bacterial regulatory proteins, tetR family
SSF                  PF00474.12   406 seq1102_BIOID58395   -            502  3.3e-148  493.5  29.8   1   1  3.7e-152  5.1e-148  492.9  20.7     1   406    35   437    35   437 0.99 Sodium:solute symporter family
FTR1                 PF03239.9    306 seq1104_BIOID58395   -            276   1.8e-76  256.9  18.6   1   1   1.4e-80     2e-76  256.7  12.9     1   304     1   274     1   276 0.98 Iron permease FTR1 family
Peptidase_M75        PF09375.5    285 seq1105_BIOID58395   -            375     3e-52  177.5   5.3   1   1   5.8e-56     4e-52  177.2   3.7     1   285   135   368   135   368 0.96 Imelysin
Cupredoxin_1         PF13473.1    104 seq1105_BIOID58395   -            375   3.4e-25   87.8   0.1   1   1   8.1e-29   5.6e-25   87.1   0.1     4   104    13   115    10   115 0.95 Cupredoxin-like domain
Dyp_perox            PF04261.7    313 seq1106_BIOID58395   -            423  4.4e-111  370.4   0.0   1   1  3.7e-115    5e-111  370.2   0.0     1   312    61   410    61   411 0.99 Dyp-type peroxidase family
PhoH                 PF02562.11   205 seq1108_BIOID58395   -            307   1.4e-76  256.2   0.0   1   1   1.3e-80   1.8e-76  255.8   0.0     2   204   102   306   101   307 0.98 PhoH-like protein
GGDEF                PF00990.16   161 seq1109_BIOID58395   -            452   1.2e-50  171.1   0.0   1   1   1.3e-54   1.7e-50  170.6   0.0     1   161   282   439   282   439 0.98 GGDEF domain
2-Hacid_dh_C         PF02826.14   178 seq1114_BIOID58395   -            138   8.3e-34  116.1   0.0   1   1   7.5e-38     1e-33  115.8   0.0    82   178     7   103     2   103 0.97 D-isomer specific 2-hydroxyacid dehydrogenase, NAD binding domain
PHP                  PF02811.14   175 seq1116_BIOID58395   -            245   1.5e-17   63.8   1.2   1   1   1.8e-21   2.5e-17   63.1   0.9     1   169     4   164     4   175 0.91 PHP domain
Nitrate_red_del      PF02613.10   136 seq1117_BIOID58395   -            184   3.9e-19   68.6   0.4   1   1   4.2e-23   5.8e-19   68.1   0.3     3   135    31   150    29   151 0.90 Nitrate reductase delta subunit
DUF1097              PF06496.6    144 seq1119_BIOID58395   -            173     2e-46  157.2  25.2   1   1   1.8e-50   2.4e-46  156.9  17.5     1   143    18   156    18   157 0.99 Protein of unknown function (DUF1097)
Curlin_rpt           PF07012.7     34 seq1122_BIOID58395   -            160   8.3e-22   76.5  32.2   1   3   1.1e-15   1.5e-11   43.7   0.8     1    34    62    95    62    95 0.99 Curlin associated repeat
Curlin_rpt           PF07012.7     34 seq1122_BIOID58395   -            160   8.3e-22   76.5  32.2   2   3   2.3e-09   3.2e-05   23.4   2.1     9    32    92   115    91   116 0.95 Curlin associated repeat
Curlin_rpt           PF07012.7     34 seq1122_BIOID58395   -            160   8.3e-22   76.5  32.2   3   3   7.8e-12   1.1e-07   31.3   4.2     1    34   106   139   106   139 0.98 Curlin associated repeat
Curlin_rpt           PF07012.7     34 seq1124_BIOID58395   -            151   9.8e-29   98.6  29.3   1   3   3.6e-16   4.9e-12   45.2   0.6     1    34    40    74    40    74 0.99 Curlin associated repeat
Curlin_rpt           PF07012.7     34 seq1124_BIOID58395   -            151   9.8e-29   98.6  29.3   2   3   7.7e-17   1.1e-12   47.3   0.3     2    34    86   119    85   119 0.98 Curlin associated repeat
Curlin_rpt           PF07012.7     34 seq1124_BIOID58395   -            151   9.8e-29   98.6  29.3   3   3   1.2e-09   1.7e-05   24.3   3.5     8    34   115   141   114   141 0.95 Curlin associated repeat
Tafi-CsgC            PF10610.4    106 seq1125_BIOID58395   -            110   2.4e-66  220.1   4.4   1   1     2e-70   2.7e-66  219.9   3.1     1   106     5   110     5   110 0.99 Thin aggregative fimbriae synthesis protein
Macro                PF01661.16   118 seq1127_BIOID58395   -            177     3e-41  139.8   0.0   1   1   2.8e-45   3.8e-41  139.5   0.0     1   118    21   137    21   137 0.99 Macro domain
PLDc_2               PF13091.1    126 seq1128_BIOID58395   -            526   6.9e-35  119.4   0.0   1   2   1.3e-13   8.8e-10   38.2   0.0     6   126    92   237    88   237 0.68 PLD-like domain
PLDc_2               PF13091.1    126 seq1128_BIOID58395   -            526   6.9e-35  119.4   0.0   2   2     3e-26     2e-22   79.1   0.0     5   123   328   470   324   473 0.92 PLD-like domain
MdoG                 PF04349.7    484 seq1130_BIOID58395   -            517  8.5e-263  871.7   1.2   1   1  7.2e-267  9.8e-263  871.5   0.8     1   483    29   514    29   515 1.00 Periplasmic glucan biosynthesis protein, MdoG
Glycos_transf_2      PF00535.21   169 seq1131_BIOID58395   -            847   1.4e-19   70.2   0.0   1   1   6.3e-23   2.2e-19   69.6   0.0     2   168   246   429   245   430 0.98 Glycosyl transferase family 2
Glyco_tranf_2_3      PF13641.1    230 seq1131_BIOID58395   -            847   3.4e-15   56.4   0.3   1   1     3e-18     1e-14   54.8   0.0     2   230   243   493   242   493 0.84 Glycosyltransferase like family 2
Glyco_trans_2_3      PF13632.1    192 seq1131_BIOID58395   -            847   2.9e-13   49.8  14.5   1   1   8.6e-17   2.9e-13   49.8  10.1     1   185   341   533   341   708 0.82 Glycosyl transferase family group 2
Glyco_transf_21      PF13506.1    174 seq1131_BIOID58395   -            847   4.7e-08   32.4   0.0   1   1   4.7e-11   1.6e-07   30.6   0.0     6   147   312   468   308   492 0.77 Glycosyl transferase family 21
DUF3521              PF12035.3     35 seq1132_BIOID58395   -             57   1.8e-18   65.9   0.6   1   1     2e-22   2.7e-18   65.3   0.4     1    35     1    35     1    35 0.99 Protein of unknown function (DUF3521)
DUF1375              PF07119.7     76 seq1133_BIOID58395   -             75   8.9e-21   73.3   0.2   1   1   9.2e-25   1.3e-20   72.9   0.1     6    75     8    69     3    70 0.91 Protein of unknown function (DUF1375)
Rhodanese            PF00581.15   113 seq1136_BIOID58395   -            350   4.8e-17   62.2   0.1   1   1   9.6e-21   1.3e-16   60.8   0.0     2   112   138   233   137   234 0.94 Rhodanese-like domain
Acetyltransf_3       PF13302.1    142 seq1141_BIOID58395   -            194   8.5e-20   71.3   0.1   1   1     3e-23     1e-19   71.1   0.0     1   142    17   162    17   162 0.87 Acetyltransferase (GNAT) domain
Acetyltransf_4       PF13420.1    155 seq1141_BIOID58395   -            194   6.1e-14   52.1   0.2   1   1   2.4e-17   8.2e-14   51.7   0.1     2   154    21   181    20   182 0.78 Acetyltransferase (GNAT) domain
Acetyltransf_1       PF00583.19    83 seq1141_BIOID58395   -            194   1.9e-08   34.0   0.1   1   1   8.7e-12     3e-08   33.4   0.0     2    83    83   162    82   162 0.96 Acetyltransferase (GNAT) family
Acetyltransf_8       PF13523.1    152 seq1141_BIOID58395   -            194   1.5e-06   28.1   0.1   1   1   5.7e-10   1.9e-06   27.6   0.1    61   141    76   166    20   170 0.80 Acetyltransferase (GNAT) domain
DUF480               PF04337.7    148 seq1144_BIOID58395   -            215   8.7e-65  216.9   0.5   1   1   1.1e-68   1.5e-64  216.2   0.3     1   148     5   158     5   158 0.99 Protein of unknown function, DUF480
GFO_IDH_MocA         PF01408.17   120 seq1146_BIOID58395   -            307   2.2e-25   89.3   0.0   1   1   5.1e-29   3.5e-25   88.7   0.0     1   120     4   121     4   121 0.98 Oxidoreductase family, NAD-binding Rossmann fold
GFO_IDH_MocA_C       PF02894.12   115 seq1146_BIOID58395   -            307   3.2e-07   30.0   0.1   1   1     1e-10     7e-07   28.9   0.0    20   114   142   226   132   227 0.92 Oxidoreductase family, C-terminal alpha/beta domain
MVIN                 PF03023.9    452 seq1148_BIOID58395   -            511  4.7e-161  536.1  32.4   1   1  4.1e-165  5.7e-161  535.8  22.5     1   450    28   478    28   480 0.99 MviN-like protein
Flg_bb_rod           PF00460.15    31 seq1153_BIOID58395   -            138   8.6e-13   47.5   0.2   1   1   1.5e-16   2.1e-12   46.3   0.2     1    31     9    39     9    39 0.98 Flagella basal body rod protein
Flg_bbr_C            PF06429.8     74 seq1154_BIOID58395   -            134   1.5e-12   47.0   3.0   1   1   3.6e-16   2.5e-12   46.4   2.1    29    73    87   131    11   132 0.91 Flagellar basal body rod FlgEFG protein C-terminal
Flg_bb_rod           PF00460.15    31 seq1154_BIOID58395   -            134   2.7e-11   42.8   1.2   1   1   3.9e-15   2.7e-11   42.8   0.8     1    30     7    37     7    38 0.95 Flagella basal body rod protein
FlgD                 PF03963.9     82 seq1155_BIOID58395   -            231     1e-24   86.3   5.1   1   1   1.1e-27   4.8e-24   84.1   2.8     7    81     7    79     2    80 0.86 Flagellar hook capping protein - N-terminal region
FlgD_ig              PF13860.1     81 seq1155_BIOID58395   -            231   2.4e-21   75.1   2.5   1   1   5.2e-25   2.4e-21   75.1   1.8     9    81   119   189   105   189 0.91 FlgD Ig-like domain
FLgD_tudor           PF13861.1     61 seq1155_BIOID58395   -            231   1.7e-13   50.2   0.0   1   1   1.6e-16   7.1e-13   48.2   0.0     1    60    86   230    86   231 0.98 FlgD Tudor-like domain
FlaE                 PF07559.9    130 seq1156_BIOID58395   -            401   5.4e-23   81.9  11.1   1   1   1.2e-26   5.4e-23   81.9   7.7     1   130   170   282   170   282 0.92 Flagellar basal body protein FlaE
Flg_bbr_C            PF06429.8     74 seq1156_BIOID58395   -            401   4.6e-21   74.3   1.6   1   1   4.6e-24   2.1e-20   72.2   1.1     2    74   323   400   322   400 0.92 Flagellar basal body rod FlgEFG protein C-terminal
Flg_bb_rod           PF00460.15    31 seq1156_BIOID58395   -            401   9.7e-12   44.2   4.1   1   1   2.1e-15   9.7e-12   44.2   2.8     2    31     4    33     3    33 0.96 Flagella basal body rod protein
Flg_bbr_C            PF06429.8     74 seq1157_BIOID58395   -            251   3.9e-21   74.6   2.9   1   1   8.5e-25   5.8e-21   74.0   0.4     2    74   170   247   169   247 0.91 Flagellar basal body rod FlgEFG protein C-terminal
Flg_bb_rod           PF00460.15    31 seq1157_BIOID58395   -            251   2.2e-10   39.9   3.3   1   1   3.2e-14   2.2e-10   39.9   2.3     1    31     5    35     5    35 0.97 Flagella basal body rod protein
Flg_bbr_C            PF06429.8     74 seq1158_BIOID58395   -            260   5.3e-27   93.4   3.1   1   1   1.6e-30   1.1e-26   92.4   1.3     2    74   183   260   182   260 0.91 Flagellar basal body rod FlgEFG protein C-terminal
Flg_bb_rod           PF00460.15    31 seq1158_BIOID58395   -            260   2.9e-14   52.2   1.2   1   1   1.1e-17   7.4e-14   50.9   0.8     1    31     5    35     5    35 0.98 Flagella basal body rod protein
FlgH                 PF02107.11   180 seq1159_BIOID58395   -            232   3.4e-69  231.9   0.3   1   1   2.9e-73   3.9e-69  231.6   0.2     4   180    44   231    41   231 0.95 Flagellar L-ring protein
FlgI                 PF02119.11   342 seq1162_BIOID58395   -            366  3.2e-138  459.9  15.5   1   1  2.7e-142  3.6e-138  459.7  10.8     1   342    22   366    22   366 0.99 Flagellar P-ring protein
Glucosaminidase      PF01832.15   134 seq1163_BIOID58395   -            323   9.4e-38  129.2   0.9   1   1   2.5e-41   1.7e-37  128.4   0.6     5   133   170   305   167   306 0.96 Mannosyl-glycoprotein endo-beta-N-acetylglucosaminidase
Rod-binding          PF10135.4     49 seq1163_BIOID58395   -            323   9.2e-20   70.2   2.8   1   1   3.3e-23   2.2e-19   69.0   1.9     1    49    60   107    60   107 0.99 Rod binding protein
Flg_bbr_C            PF06429.8     74 seq1164_BIOID58395   -            547   7.8e-08   32.0   2.5   1   1   1.1e-11   7.8e-08   32.0   1.7    23    74   491   546   469   546 0.82 Flagellar basal body rod FlgEFG protein C-terminal
Flg_bb_rod           PF00460.15    31 seq1164_BIOID58395   -            547   2.8e-05   23.5  11.0   1   1   4.2e-09   2.8e-05   23.5   7.6     1    31     5    35     5    35 0.97 Flagella basal body rod protein
Flagellin_N          PF00669.15   139 seq1165_BIOID58395   -            317   4.4e-34  117.1   9.6   1   1   3.2e-38   4.4e-34  117.1   6.7     2   139     4   141     3   141 0.99 Bacterial flagellin N-terminal helical region
DUF2655              PF10848.3     82 seq1166_BIOID58395   -            106   1.4e-57  191.3   1.3   1   1   1.3e-61   1.8e-57  191.0   0.9     1    82     1    82     1    82 1.00 Protein of unknown function (DUF2655)
PseudoU_synth_2      PF00849.17   164 seq1167_BIOID58395   -            319   2.6e-30  105.3   0.1   1   1   6.1e-34   4.2e-30  104.6   0.0     1   163   101   249   101   250 0.90 RNA pseudouridylate synthase
S4                   PF01479.20    48 seq1167_BIOID58395   -            319   1.7e-10   40.0   0.2   1   1   4.7e-14   3.2e-10   39.1   0.2     1    48    20    66    20    66 0.96 S4 domain
DUF177               PF02620.12   119 seq1169_BIOID58395   -            173   4.8e-23   81.3   0.7   1   1   5.4e-27   7.4e-23   80.7   0.5     1   119    61   171    61   171 0.90 Uncharacterized ACR, COG1399
Ribosomal_L32p       PF01783.18    56 seq1170_BIOID58395   -             57   4.1e-19   68.3   0.9   1   1   3.3e-23   4.4e-19   68.2   0.7     1    56     2    57     2    57 0.98 Ribosomal L32p protein family
FA_synthesis         PF02504.10   323 seq1171_BIOID58395   -            346  4.2e-124  413.5   0.0   1   1  3.4e-128  4.7e-124  413.3   0.0     8   323     1   321     1   321 0.99 Fatty acid synthesis protein
ACP_syn_III_C        PF08541.5     90 seq1172_BIOID58395   -            317   2.8e-37  126.5   0.0   1   1   2.8e-40   9.5e-37  124.7   0.0     1    90   228   317   228   317 0.98 3-Oxoacyl-[acyl-carrier-protein (ACP)] synthase III C terminal
ACP_syn_III          PF08545.5     80 seq1172_BIOID58395   -            317   4.2e-30  103.1   1.3   1   1   2.3e-33     8e-30  102.2   0.9     1    80   106   183   106   183 0.99 3-Oxoacyl-[acyl-carrier-protein (ACP)] synthase III
HMG_CoA_synt_N       PF01154.12   174 seq1172_BIOID58395   -            317   1.2e-05   24.8   0.1   1   1   5.7e-09     2e-05   24.1   0.1     7   150     5   143     2   167 0.85 Hydroxymethylglutaryl-coenzyme A synthase N terminal
Chal_sti_synt_N      PF00195.14   227 seq1172_BIOID58395   -            317   2.5e-05   23.5   0.7   1   1   1.3e-08   4.5e-05   22.6   0.5    98   225    48   168    21   170 0.81 Chalcone and stilbene synthases, N-terminal domain
Acyl_transf_1        PF00698.16   318 seq1173_BIOID58395   -            309   1.8e-42  145.7   3.3   1   1   1.6e-46   2.1e-42  145.4   2.3     2   281     6   290     5   306 0.90 Acyl transferase domain
adh_short            PF00106.20   167 seq1174_BIOID58395   -            244   5.1e-40  136.9   1.7   1   1   3.2e-43   8.7e-40  136.2   1.2     1   166     6   169     6   170 0.92 short chain dehydrogenase
adh_short_C2         PF13561.1    243 seq1174_BIOID58395   -            244     3e-33  115.5   1.8   1   1   1.3e-36   3.7e-33  115.2   1.3     5   242    14   241    12   242 0.94 Enoyl-(Acyl carrier protein) reductase
KR                   PF08659.5    181 seq1174_BIOID58395   -            244   4.7e-21   75.1   0.9   1   1   2.8e-24   7.5e-21   74.4   0.6     3   174     8   180     7   196 0.84 KR domain
NAD_binding_10       PF13460.1    183 seq1174_BIOID58395   -            244   2.7e-06   27.3   0.4   1   1   2.5e-09   6.8e-06   26.0   0.3     2   125     9   156     8   190 0.72 NADH(P)-binding
Epimerase            PF01370.16   236 seq1174_BIOID58395   -            244   2.1e-05   23.9   0.2   1   1   1.1e-08   2.9e-05   23.4   0.1     1   119     8   142     8   192 0.77 NAD dependent epimerase/dehydratase family
PP-binding           PF00550.20    67 seq1177_BIOID58395   -             78   2.7e-16   59.4   0.4   1   1   4.4e-20     3e-16   59.3   0.3     1    67     6    73     6    73 0.96 Phosphopantetheine attachment site
DUF1493              PF07377.7    111 seq1177_BIOID58395   -             78   0.00024   21.0   0.4   1   1   4.1e-08   0.00028   20.8   0.3     1    59     1    55     1    62 0.91 Protein of unknown function (DUF1493)
ketoacyl-synt        PF00109.21   255 seq1178_BIOID58395   -            413     6e-60  202.7   1.1   1   1   1.7e-63     6e-60  202.7   0.8     2   255     4   247     3   247 0.93 Beta-ketoacyl synthase, N-terminal domain
Ketoacyl-synt_C      PF02801.17   119 seq1178_BIOID58395   -            413   2.5e-39  133.6   1.7   1   1   1.4e-42   4.7e-39  132.7   1.2     1   119   255   370   255   370 0.97 Beta-ketoacyl synthase, C-terminal domain
Thiolase_N           PF00108.18   264 seq1178_BIOID58395   -            413   1.2e-06   27.6   0.1   1   1   8.7e-10     3e-06   26.3   0.0    80   120   156   196   145   216 0.93 Thiolase, N-terminal domain
Aminotran_4          PF01063.14   231 seq1179_BIOID58395   -            269   1.2e-43  149.0   0.0   1   1   1.1e-47   1.5e-43  148.8   0.0     2   225    38   259    37   266 0.87 Aminotransferase class IV
YceG                 PF02618.11   297 seq1180_BIOID58395   -            340     4e-95  318.1   0.0   1   1   3.4e-99   4.6e-95  317.9   0.0     3   297    42   330    40   330 0.94 YceG-like family
Thymidylate_kin      PF02223.12   186 seq1181_BIOID58395   -            213   1.2e-60  203.9   0.0   1   1   9.8e-65   1.3e-60  203.8   0.0     1   186     8   200     8   200 0.98 Thymidylate kinase
DNA_pol3_delta2      PF13177.1    162 seq1184_BIOID58395   -            334   4.4e-39  133.6   0.0   1   1   1.1e-42   7.5e-39  132.8   0.0     8   159    13   165     9   168 0.96 DNA polymerase III, delta subunit
DNApol3-delta_C      PF09115.5    119 seq1184_BIOID58395   -            334     2e-37  127.7   0.1   1   1   4.5e-41   3.1e-37  127.1   0.1     2   119   207   323   206   323 0.98 DNA polymerase III, delta subunit, C terminal
TatD_DNase           PF01026.16   255 seq1185_BIOID58395   -            265   1.2e-76  257.2   0.0   1   1   9.8e-81   1.3e-76  257.0   0.0     1   255     4   255     4   255 0.96 TatD related DNase
PTS_EIIC             PF02378.13   321 seq1186_BIOID58395   -            477   1.4e-80  270.4  33.4   1   1   2.1e-84   1.4e-80  270.4  23.2     1   321    13   320    13   320 0.94 Phosphotransferase system, EIIC
PTS_EIIB             PF00367.15    35 seq1186_BIOID58395   -            477   7.7e-14   50.5   0.1   1   1     2e-17   1.3e-13   49.7   0.0     3    35   404   436   402   436 0.95 phosphotransferase system, EIIB
HIT                  PF01230.18    98 seq1188_BIOID58395   -            125   9.1e-30  102.9   0.0   1   1   1.6e-33   1.1e-29  102.7   0.0     1    97    18   115    18   116 0.97 HIT domain
DcpS_C               PF11969.3    116 seq1188_BIOID58395   -            125   2.7e-25   88.7   0.0   1   1   4.3e-29     3e-25   88.6   0.0     2   103    11   112    10   123 0.96 Scavenger mRNA decapping enzyme C-term binding
DUF1425              PF07233.7     94 seq1189_BIOID58395   -            125   1.6e-23   81.9   0.0   1   1   1.4e-27   1.9e-23   81.7   0.0     2    93    34   124    33   125 0.98 Protein of unknown function (DUF1425)
DUF3897              PF13036.1    180 seq1190_BIOID58395   -            213   7.9e-53  178.6   0.0   1   1     7e-57   9.5e-53  178.3   0.0     1   180    10   210    10   210 0.92 Protein of unknown function (DUF3897)
APH                  PF01636.18   239 seq1191_BIOID58395   -            274   2.9e-19   69.6   7.6   1   1   4.2e-23   2.9e-19   69.6   5.3     2   237    25   233    24   235 0.78 Phosphotransferase enzyme family
Choline_kinase       PF01633.15   211 seq1191_BIOID58395   -            274   5.9e-06   25.8   0.0   1   1   1.3e-09   8.6e-06   25.3   0.0   142   194   158   212   140   235 0.78 Choline/ethanolamine kinase
Glyco_hydro_3        PF00933.16   299 seq1192_BIOID58395   -            341   1.2e-72  244.3   0.0   1   1   1.1e-76   1.5e-72  243.9   0.0     2   294     6   319     5   320 0.95 Glycosyl hydrolase family 3 N terminal domain
UPF0227              PF05728.7    187 seq1195_BIOID58395   -            180   4.7e-72  241.5   0.0   1   1   3.9e-76   5.3e-72  241.3   0.0     1   186     1   177     1   178 0.99 Uncharacterised protein family (UPF0227)
Pyr_redox_2          PF07992.9    200 seq1196_BIOID58395   -            434   1.8e-33  116.0   0.0   1   1   1.6e-36   4.3e-33  114.7   0.0     1   197     7   318     7   320 0.91 Pyridine nucleotide-disulphide oxidoreductase
Pyr_redox            PF00070.22    80 seq1196_BIOID58395   -            434   2.5e-19   69.3   3.8   1   2     5e-08   0.00014   22.0   0.1     1    36     7    48     7    93 0.86 Pyridine nucleotide-disulphide oxidoreductase
Pyr_redox            PF00070.22    80 seq1196_BIOID58395   -            434   2.5e-19   69.3   3.8   2   2     1e-15   2.8e-12   46.7   0.5     1    68   172   254   172   265 0.91 Pyridine nucleotide-disulphide oxidoreductase
DAO                  PF01266.19   358 seq1196_BIOID58395   -            434   2.7e-11   42.8  10.3   1   1   1.2e-09   3.4e-06   26.1   0.0   147   236   226   308   223   336 0.80 FAD dependent oxidoreductase
Rick_17kDa_Anti      PF05433.10    42 seq1199_BIOID58395   -            179   1.7e-11   43.4  15.7   1   1   5.1e-15   1.7e-11   43.4  10.9     2    42    73   113    72   113 0.96 Glycine zipper 2TM domain
Gly-zipper_OmpA      PF13436.1    118 seq1199_BIOID58395   -            179   5.2e-09   35.6   3.0   1   1   1.5e-12   5.2e-09   35.6   2.1     5   112    28   134    24   136 0.78 Glycine-zipper containing OmpA-like membrane domain
Gly-zipper_YMGG      PF13441.1     45 seq1199_BIOID58395   -            179   3.6e-08   32.6  12.7   1   1     1e-11   3.6e-08   32.6   8.8     2    45    69   111    68   111 0.97 YMGG-like Gly-zipper
Gly-zipper_Omp       PF13488.1     46 seq1199_BIOID58395   -            179   1.8e-05   24.1  13.8   1   1   5.3e-09   1.8e-05   24.1   9.6     2    42    73   112    72   118 0.82 Glycine zipper
DUF1471              PF07338.8     56 seq1203_BIOID58395   -             85   8.5e-20   70.0   0.1   1   1   8.2e-24   1.1e-19   69.6   0.0     2    56    33    85    32    85 0.98 Protein of unknown function (DUF1471)
MacB_PCD             PF12704.2    232 seq1205_BIOID58395   -            399     3e-18   66.1   0.1   1   1   4.4e-22     3e-18   66.1   0.0     9   227    24   237    11   239 0.79 MacB-like periplasmic core domain
FtsX                 PF02687.16   121 seq1205_BIOID58395   -            399   2.4e-17   62.7  17.6   1   1   3.9e-21   2.7e-17   62.5  10.1     2   121   269   392   268   392 0.95 FtsX-like permease family
ABC_tran             PF00005.22   118 seq1206_BIOID58395   -            233     2e-27   95.7   0.0   1   1   4.9e-31   3.4e-27   95.0   0.0     1   117    49   173    49   174 0.94 ABC transporter
AAA_21               PF13304.1    303 seq1206_BIOID58395   -            233   1.6e-11   44.6   0.1   1   1   5.4e-13   3.7e-09   36.8   0.1     1   299    37   206    37   210 0.74 AAA domain
MacB_PCD             PF12704.2    232 seq1207_BIOID58395   -            414   1.2e-25   90.4   0.2   1   1   1.7e-29   1.2e-25   90.4   0.1    11   229    26   241    21   244 0.83 MacB-like periplasmic core domain
FtsX                 PF02687.16   121 seq1207_BIOID58395   -            414   1.9e-22   79.1  12.5   1   1   3.4e-26   2.3e-22   78.8   4.5     2   121   274   407   273   407 0.98 FtsX-like permease family
ROK                  PF00480.15   179 seq1208_BIOID58395   -            323   1.3e-45  155.3   0.0   1   1   2.6e-49   1.8e-45  154.8   0.0     1   179    24   214    24   214 0.95 ROK family
Glucokinase          PF02685.11   316 seq1208_BIOID58395   -            323   4.3e-10   38.7   0.0   1   1   4.8e-13   3.3e-09   35.8   0.0     4   265    26   276    24   288 0.80 Glucokinase
SIR2                 PF02146.12   181 seq1209_BIOID58395   -            273   9.6e-49  165.4   0.0   1   1   9.1e-53   1.2e-48  165.0   0.0     1   181    48   221    48   221 0.90 Sir2 family
DUF2335              PF10097.4     50 seq1213_BIOID58395   -            155   4.8e-13   48.3   0.0   1   1   7.4e-17     1e-12   47.3   0.0     1    34    55    88    55   100 0.92 Predicted membrane protein (DUF2335)
HTH_3                PF01381.17    55 seq1218_BIOID58395   -            100   7.4e-07   28.8   0.1   1   1   7.9e-11   1.1e-06   28.2   0.0    13    47    16    50     7    58 0.92 Helix-turn-helix
DUF1019              PF06254.6     89 seq1219_BIOID58395   -            141   1.5e-22   79.4   0.2   1   1   1.5e-26   2.1e-22   78.9   0.2     1    88    46   120    46   121 0.94 Protein of unknown function (DUF1019)
HTH_36               PF13730.1     55 seq1220_BIOID58395   -            315   2.4e-07   30.6   0.0   1   1   4.4e-11   6.1e-07   29.3   0.0     9    55    24    71    19    71 0.92 Helix-turn-helix domain
IstB_IS21            PF01695.12   178 seq1221_BIOID58395   -            248   4.6e-20   71.6   0.0   1   1   9.2e-24   6.3e-20   71.2   0.0     4   163    55   219    52   227 0.85 IstB-like ATP binding protein
Bac_DnaA             PF00308.13   219 seq1221_BIOID58395   -            248   1.2e-07   31.4   0.1   1   1   2.3e-11   1.6e-07   31.1   0.0     6   122    72   188    67   224 0.82 Bacterial dnaA  protein
DUF1627              PF07789.7    155 seq1222_BIOID58395   -            253   5.9e-94  311.6   0.3   1   1   8.6e-98   5.9e-94  311.6   0.2     1   155    88   242    88   242 0.99 Protein of unknown function (DUF1627)
DUF977               PF06163.6    127 seq1224_BIOID58395   -            140   1.3e-65  218.7   0.5   1   1     1e-69   1.4e-65  218.6   0.3     1   127     1   136     1   136 1.00 Bacterial protein of unknown function (DUF977)
DUF4406              PF14359.1     92 seq1226_BIOID58395   -            116   4.2e-36  122.7   0.0   1   1   3.7e-40     5e-36  122.5   0.0     1    91     5    93     5    94 0.98 Domain of unknown function (DUF4406)
HOK_GEF              PF01848.11    43 seq1231_BIOID58395   -             70   3.1e-19   67.8   4.6   1   1   2.8e-23   3.8e-19   67.6   3.2     1    43    24    66    24    66 0.99 Hok/gef family
DUF968               PF06147.6    200 seq1232_BIOID58395   -            351   1.1e-74  250.5   0.1   1   1   1.3e-78   1.8e-74  249.8   0.0     2   198   130   343   129   345 0.99 Protein of unknown function (DUF968)
RusA                 PF05866.6    116 seq1233_BIOID58395   -            121   8.5e-20   71.2   0.0   1   1   7.1e-24   9.7e-20   71.0   0.0     1   116     9   118     9   118 0.89 Endodeoxyribonuclease RusA
Phage_antiter_Q      PF06323.6    230 seq1234_BIOID58395   -            229  4.8e-108  359.7   5.6   1   1  3.9e-112  5.3e-108  359.5   3.9     1   230     1   229     1   229 1.00 Phage antitermination protein Q
Pkinase              PF00069.20   260 seq1235_BIOID58395   -            275   1.2e-34  119.6   0.1   1   1   2.4e-38   1.6e-34  119.1   0.1     3   194    33   235    31   269 0.90 Protein kinase domain
Pkinase_Tyr          PF07714.12   259 seq1235_BIOID58395   -            275     1e-24   86.9   0.0   1   1   2.8e-28   1.9e-24   86.0   0.0     2   195    32   230    31   241 0.87 Protein tyrosine kinase
PP2C_2               PF13672.1    211 seq1236_BIOID58395   -            247     4e-16   58.9   0.0   1   1   9.1e-20   6.3e-16   58.3   0.0     9   188    17   209    14   231 0.78 Protein phosphatase 2C
N6_N4_Mtase          PF01555.13   231 seq1239_BIOID58395   -            349   3.2e-44  151.0   0.0   1   1   1.7e-47   1.1e-43  149.2   0.0     1   229    29   340    29   342 0.82 DNA methylase
Methyltransf_26      PF13659.1    117 seq1239_BIOID58395   -            349   2.2e-12   46.9   0.0   1   1   3.6e-12   2.5e-08   33.8   0.0    51   116     9    82     4    83 0.82 Methyltransferase domain
DUF754               PF05449.6     83 seq1244_BIOID58395   -            103     7e-31  105.9   4.4   1   1   6.1e-35   8.4e-31  105.7   3.1     1    81    20   100    20   102 0.98 Protein of unknown function (DUF754)
Peptidase_M15_4      PF13539.1     67 seq1245_BIOID58395   -            125   1.6e-13   50.7   0.3   1   1   1.6e-17   2.2e-13   50.2   0.2     5    67    59   123    55   123 0.78 D-alanyl-D-alanine carboxypeptidase
Phage_Nu1            PF07471.7    164 seq1250_BIOID58395   -            184   9.6e-90  298.2   0.7   1   1   7.9e-94   1.1e-89  298.0   0.5     1   164     1   164     1   164 0.99 Phage DNA packaging protein Nu1
Ail_Lom              PF06316.6    199 seq1252_BIOID58395   -             81   1.3e-42  145.4   1.0   1   1   2.1e-46   1.4e-42  145.3   0.7   120   199     2    81     1    81 0.99 Enterobacterial Ail/Lom protein
OMP_b-brl            PF13505.1    176 seq1252_BIOID58395   -             81   1.2e-08   34.9   1.2   1   1     2e-12   1.4e-08   34.7   0.8   111   176    17    81     5    81 0.91 Outer membrane protein beta-barrel domain
phage_tail_N         PF08400.5    134 seq1254_BIOID58395   -           1137   2.5e-58  195.4   0.2   1   1   5.4e-62   2.5e-58  195.4   0.1     1   134     1   134     1   134 0.99 Prophage tail fibre N-terminal
Collar               PF07484.7     57 seq1254_BIOID58395   -           1137   1.5e-11   43.7   0.2   1   1   8.8e-15     4e-11   42.4   0.1     1    56   907   953   907   954 0.97 Phage Tail Collar Domain
Phage_fiber          PF03335.8     14 seq1254_BIOID58395   -           1137   0.00021   20.3  58.7   1   6   0.00048       2.2    8.1   1.5     1    14   970   983   970   983 0.88 Phage tail fibre repeat
Phage_fiber          PF03335.8     14 seq1254_BIOID58395   -           1137   0.00021   20.3  58.7   2   6   2.3e-05      0.11   12.1   2.5     1    14  1002  1015  1002  1015 0.94 Phage tail fibre repeat
Phage_fiber          PF03335.8     14 seq1254_BIOID58395   -           1137   0.00021   20.3  58.7   3   6     4e-05      0.18   11.4   1.8     2    14  1073  1085  1072  1085 0.92 Phage tail fibre repeat
Phage_fiber          PF03335.8     14 seq1254_BIOID58395   -           1137   0.00021   20.3  58.7   4   6    0.0026        12    5.9   1.6     2    12  1087  1097  1086  1098 0.85 Phage tail fibre repeat
Phage_fiber          PF03335.8     14 seq1254_BIOID58395   -           1137   0.00021   20.3  58.7   5   6   0.00042       1.9    8.3   0.9     2    11  1096  1105  1095  1106 0.86 Phage tail fibre repeat
Phage_fiber          PF03335.8     14 seq1254_BIOID58395   -           1137   0.00021   20.3  58.7   6   6   0.00047       2.2    8.1   0.9     2    13  1105  1116  1104  1117 0.87 Phage tail fibre repeat
Caudo_TAP            PF02413.12   130 seq1255_BIOID58395   -            194   3.3e-39  133.8   0.7   1   1   3.1e-43   4.3e-39  133.5   0.5     1   129    72   191    72   192 0.98 Caudovirales tail fibre assembly protein
Caudo_TAP            PF02413.12   130 seq1257_BIOID58395   -             88   5.7e-27   94.3   0.7   1   1   4.6e-31   6.3e-27   94.1   0.5    70   130    27    87     5    87 0.91 Caudovirales tail fibre assembly protein
Peptidase_M20        PF01546.23   171 seq1259_BIOID58395   -            409   2.6e-19   69.3   0.2   1   1   8.2e-23   3.8e-19   68.8   0.1    23   170   139   402    74   403 0.84 Peptidase family M20/M25/M40
M20_dimer            PF07687.9    109 seq1259_BIOID58395   -            409   1.2e-11   44.2   0.1   1   1   5.8e-15   2.6e-11   43.0   0.1     2   105   206   302   205   308 0.89 Peptidase dimerisation domain
Peptidase_M42        PF05343.9    292 seq1259_BIOID58395   -            409   2.8e-06   26.2   0.0   1   1   3.1e-08   0.00014   20.6   0.0   134   194   140   201   110   234 0.90 M42 glutamyl aminopeptidase
Iso_dh               PF00180.15   348 seq1262_BIOID58395   -            416  7.1e-116  386.8   0.0   1   1    6e-120  8.2e-116  386.6   0.0     2   348    29   412    28   412 0.98 Isocitrate/isopropylmalate dehydrogenase
YmgB                 PF10798.3     61 seq1267_BIOID58395   -             78   3.6e-05   23.3   0.0   1   1     4e-09   5.4e-05   22.7   0.0     4    35    27    58    25    63 0.93 Biofilm development protein YmgB/AriR
YmgB                 PF10798.3     61 seq1269_BIOID58395   -             88   5.3e-29   99.7   2.6   1   1   3.8e-33   5.3e-29   99.7   1.8     1    61    28    88    28    88 0.98 Biofilm development protein YmgB/AriR
EAL                  PF00563.15   236 seq1272_BIOID58395   -            521   5.7e-62  209.1   0.0   1   1   1.4e-65   9.9e-62  208.3   0.0     2   236   265   500   264   500 0.96 EAL domain
CSS-motif            PF12792.2    208 seq1272_BIOID58395   -            521     8e-30  103.6   0.0   1   1   1.6e-33   1.1e-29  103.1   0.0     3   207    44   238    42   239 0.90 CSS motif domain associated with EAL
Autotransporter      PF03797.14   265 seq1278_BIOID58395   -            773   4.8e-44  150.5  18.9   1   1   7.1e-48   4.8e-44  150.5  13.1     3   265   488   759   486   762 0.95 Autotransporter beta-domain
Pertactin            PF03212.9    121 seq1278_BIOID58395   -            773   2.9e-09   36.5   1.1   1   1   4.2e-13   2.9e-09   36.5   0.8     1   120   297   422   297   423 0.83 Pertactin
Autotransporter      PF03797.14   265 seq1282_BIOID58395   -            108   3.1e-09   36.4   0.1   1   1   2.5e-13   3.4e-09   36.3   0.1   168   262     3    91     1    94 0.93 Autotransporter beta-domain
Fels1                PF05666.6     45 seq1284_BIOID58395   -            122   9.7e-39  130.3   1.7   1   2   3.8e-21   5.3e-17   60.8   0.1     2    45    20    62    19    62 0.95 Fels-1 Prophage Protein-like
Fels1                PF05666.6     45 seq1284_BIOID58395   -            122   9.7e-39  130.3   1.7   2   2   7.8e-24   1.1e-19   69.4   0.1     1    45    66   121    66   121 0.98 Fels-1 Prophage Protein-like
YcgL                 PF05166.8     74 seq1286_BIOID58395   -            108     3e-33  113.6   0.1   1   1   2.9e-37     4e-33  113.2   0.1     1    74    14    87    14    87 0.99 YcgL domain
FAA_hydrolase        PF01557.13   217 seq1287_BIOID58395   -            219   3.5e-56  189.9   0.0   1   1   2.9e-60     4e-56  189.7   0.0     1   208    18   210    18   219 0.93 Fumarylacetoacetate (FAA) hydrolase family
FliB                 PF03692.10    85 seq1289_BIOID58395   -            153   1.3e-08   35.0  10.3   1   1   1.7e-12   2.4e-08   34.2   7.1     2    85    29    97    28    97 0.97 Flagellin N-methylase
Peptidase_S24        PF00717.18    70 seq1291_BIOID58395   -            139   1.7e-13   49.8   0.0   1   1   1.8e-17   2.5e-13   49.3   0.0     2    68    56   120    55   122 0.91 Peptidase S24-like
IMS                  PF00817.15   148 seq1292_BIOID58395   -            422   8.3e-39  132.6   0.0   1   1     6e-42   2.1e-38  131.3   0.0     1   147     5   150     5   151 0.96 impB/mucB/samB family
DUF4113              PF13438.1     75 seq1292_BIOID58395   -            422   1.5e-28   98.3   0.3   1   1   1.9e-31   6.6e-28   96.3   0.0     1    75   347   421   347   421 0.98 Domain of unknown function (DUF4113)
IMS_C                PF11799.3    137 seq1292_BIOID58395   -            422     1e-08   35.5   0.0   1   1   6.1e-12   2.1e-08   34.5   0.0     3   122   214   333   212   344 0.89 impB/mucB/samB family C-terminal
IMS_HHH              PF11798.3     32 seq1292_BIOID58395   -            422   1.3e-07   31.0   0.0   1   1   1.1e-10   3.8e-07   29.6   0.0     4    32   172   200   169   200 0.92 IMS family HHH motif
FadR_C               PF07840.7    164 seq1296_BIOID58395   -            239   6.9e-73  243.5   0.0   1   1   1.9e-76   8.5e-73  243.2   0.0     1   163    72   234    72   235 0.99 FadR C-terminal domain
GntR                 PF00392.16    64 seq1296_BIOID58395   -            239   2.3e-20   71.6   0.0   1   1     1e-23   4.7e-20   70.6   0.0     4    64    11    71     8    71 0.96 Bacterial regulatory proteins, gntR family
DAO                  PF01266.19   358 seq1297_BIOID58395   -            432   5.6e-74  249.0   0.5   1   1   4.8e-77   6.5e-74  248.8   0.3     2   358     3   397     2   397 0.95 FAD dependent oxidoreductase
Pyr_redox_2          PF07992.9    200 seq1297_BIOID58395   -            432   7.5e-09   35.6   0.3   1   1   3.9e-08   5.3e-05   23.0   0.2     1    36     2    37     2    65 0.92 Pyridine nucleotide-disulphide oxidoreductase
Pyr_redox            PF00070.22    80 seq1297_BIOID58395   -            432   3.2e-08   33.7   0.2   1   1     7e-09   9.6e-06   25.7   0.2     1    33     2    34     2    47 0.91 Pyridine nucleotide-disulphide oxidoreductase
NAD_binding_8        PF13450.1     68 seq1297_BIOID58395   -            432   8.6e-07   28.7   0.1   1   1   5.6e-09   7.6e-06   25.7   0.0     1    34     5    38     5    69 0.85 NAD(P)-binding Rossmann-like domain
ApbA                 PF02558.11   151 seq1297_BIOID58395   -            432   2.3e-05   23.7   0.2   1   1   3.8e-08   5.3e-05   22.6   0.1     1    33     3    34     3    48 0.87 Ketopantoate reductase PanE/ApbA
AlaDh_PNT_C          PF01262.16   168 seq1297_BIOID58395   -            432   0.00013   21.5   0.1   1   1   1.7e-07   0.00023   20.6   0.1    22    59     2    39     1    52 0.85 Alanine dehydrogenase/PNT, C-terminal domain
Ala_racemase_N       PF01168.15   217 seq1298_BIOID58395   -            356   5.2e-59  199.3   0.1   1   1   9.8e-63   6.7e-59  198.9   0.0     2   217    10   217     9   217 0.95 Alanine racemase, N-terminal domain
Ala_racemase_C       PF00842.16   129 seq1298_BIOID58395   -            356   2.4e-39  133.5   0.4   1   1   6.2e-43   4.2e-39  132.7   0.3     1   127   232   354   232   356 0.97 Alanine racemase, C-terminal domain
SLT                  PF01464.15   121 seq1302_BIOID58395   -            203   1.4e-25   89.0   0.1   1   1   1.3e-29   1.8e-25   88.6   0.1     3   120    43   168    41   169 0.95 Transglycosylase SLT domain
Transgly_assoc       PF04226.8     48 seq1303_BIOID58395   -             84   1.2e-13   50.7  14.4   1   1   8.6e-18   1.2e-13   50.7   9.9     2    48    34    83    33    83 0.98 Transglycosylase associated protein
Sigma54_activat      PF00158.21   168 seq1306_BIOID58395   -            642   3.5e-36  124.1   0.0   1   1   2.7e-39   6.3e-36  123.2   0.0     5   168   334   494   330   494 0.96 Sigma-54 interaction domain
PAS                  PF00989.19   113 seq1306_BIOID58395   -            642   4.4e-14   52.1   0.0   1   1     6e-17   1.4e-13   50.5   0.0     2   113   207   309   206   309 0.97 PAS fold
HTH_8                PF02954.14    42 seq1306_BIOID58395   -            642   1.7e-13   49.7   0.1   1   1   7.4e-17   1.7e-13   49.7   0.1     2    42   591   631   590   631 0.96 Bacterial regulatory protein, Fis family
GAF                  PF01590.21   154 seq1306_BIOID58395   -            642   3.1e-06   27.2   0.2   1   1   3.6e-09   8.2e-06   25.9   0.2     4   151    58   189    56   192 0.92 GAF domain
PAS_8                PF13188.1     64 seq1306_BIOID58395   -            642   0.00012   21.6   0.0   1   1   1.4e-07   0.00032   20.3   0.0     2    46   207   255   206   276 0.70 PAS domain
DUF2583              PF10762.4     89 seq1309_BIOID58395   -             92     1e-51  172.9   1.0   1   1   8.5e-56   1.2e-51  172.7   0.7     1    89     1    89     1    89 0.99 Protein of unknown function (DUF2583)
GlutR_N              PF05201.10   152 seq1312_BIOID58395   -            484   5.8e-57  191.4   0.1   1   1   3.1e-60   1.4e-56  190.1   0.0     1   152    72   223    72   223 0.99 Glutamyl-tRNAGlu reductase, N-terminal domain
Shikimate_DH         PF01488.15   135 seq1312_BIOID58395   -            484   3.9e-43  146.6   0.5   1   1   1.5e-46   6.7e-43  145.9   0.3     2   135   238   372   237   372 0.96 Shikimate / quinate 5-dehydrogenase
GlutR_dimer          PF00745.15   101 seq1312_BIOID58395   -            484   1.9e-27   95.0   2.6   1   1   4.1e-31   1.9e-27   95.0   1.8     2   100   386   483   385   484 0.97 Glutamyl-tRNAGlu reductase, dimerisation domain
PCRF                 PF03462.13   116 seq1313_BIOID58395   -            360   2.6e-43  146.2   0.4   1   1   8.7e-47     6e-43  145.1   0.3     3   116    65   178    63   178 0.98 PCRF domain
RF-1                 PF00472.15   114 seq1313_BIOID58395   -            360   3.2e-39  133.1   0.0   1   1   4.7e-43   3.2e-39  133.1   0.0     9   114   216   321   208   321 0.97 RF-1 domain
Methyltransf_31      PF13847.1    152 seq1314_BIOID58395   -            277   1.8e-21   76.1   0.0   1   1   2.1e-24   2.6e-21   75.6   0.0     2   117   108   242   107   268 0.85 Methyltransferase domain
MTS                  PF05175.9    170 seq1314_BIOID58395   -            277   1.7e-20   72.9   0.0   1   1   2.4e-23     3e-20   72.1   0.0    26   138   105   236    94   253 0.87 Methyltransferase small domain
Methyltransf_18      PF12847.2    112 seq1314_BIOID58395   -            277   2.1e-16   60.3   0.1   1   1   3.9e-19   4.9e-16   59.1   0.1     4   110   112   237   109   239 0.73 Methyltransferase domain
Methyltransf_26      PF13659.1    117 seq1314_BIOID58395   -            277   5.8e-16   58.4   0.1   1   1   1.2e-18   1.5e-15   57.1   0.0     3   114   112   237   110   240 0.89 Methyltransferase domain
Methyltransf_4       PF02390.12   197 seq1314_BIOID58395   -            277   1.1e-08   34.2   0.0   1   1   1.4e-11   1.8e-08   33.5   0.0    22    77   112   167    90   183 0.88 Putative methyltransferase
PrmA                 PF06325.8    295 seq1314_BIOID58395   -            277   2.3e-06   26.8   0.0   1   1   2.9e-09   3.7e-06   26.1   0.0   153   232   101   183    94   184 0.78 Ribosomal protein L11 methyltransferase (PrmA)
UPF0020              PF01170.13   180 seq1314_BIOID58395   -            277   6.6e-06   25.6   0.0   1   1   8.7e-09   1.1e-05   25.0   0.0    38   116   117   186   102   195 0.81 Putative RNA methylase family UPF0020
PCMT                 PF01135.14   210 seq1314_BIOID58395   -            277   6.8e-06   25.6   0.0   1   1     8e-09     1e-05   25.1   0.0    54   132    88   167    73   175 0.81 Protein-L-isoaspartate(D-aspartate) O-methyltransferase (PCMT)
Cons_hypoth95        PF03602.10   183 seq1314_BIOID58395   -            277   9.4e-06   25.0   0.0   1   1   1.6e-08     2e-05   23.9   0.0    42   128   109   190    92   198 0.85 Conserved hypothetical protein 95
Methyltransf_11      PF08241.7     95 seq1314_BIOID58395   -            277   3.4e-05   24.1   0.0   1   1   4.7e-08   5.8e-05   23.3   0.0     1    46   114   163   114   236 0.89 Methyltransferase domain
Methyltransf_16      PF10294.4    174 seq1314_BIOID58395   -            277   4.3e-05   22.9   0.0   1   1   5.4e-08   6.8e-05   22.2   0.0    45   111   108   172    96   184 0.84 Putative methyltransferase
SirB                 PF04247.7    123 seq1315_BIOID58395   -            130   4.9e-38  129.5   8.6   1   1     4e-42   5.5e-38  129.3   6.0     2   123     4   129     3   129 0.97 Invasion gene expression up-regulator, SirB
Transglut_core2      PF13369.1    153 seq1316_BIOID58395   -            269     9e-38  129.0   0.0   1   1   1.8e-41   1.2e-37  128.5   0.0     2   152    33   184    32   185 0.97 Transglutaminase-like superfamily
TPR_9                PF13371.1     73 seq1316_BIOID58395   -            269   2.8e-28   97.4   0.3   1   1   8.9e-32   6.1e-28   96.3   0.2     1    73   187   259   187   259 0.99 Tetratricopeptide repeat
DAHP_synth_1         PF00793.15   272 seq1317_BIOID58395   -            284   5.8e-82  274.3   0.0   1   1     5e-86   6.8e-82  274.0   0.0     9   271    10   275     2   276 0.97 DAHP synthetase I family
ChaB                 PF06150.7     57 seq1320_BIOID58395   -             76   4.8e-26   90.2   5.4   1   1   4.3e-30   5.9e-26   89.9   3.8     1    57     9    76     9    76 0.98 ChaB
ChaC                 PF04752.7    177 seq1322_BIOID58395   -            238   2.6e-53  180.5   0.0   1   1   2.3e-57   3.1e-53  180.2   0.0     1   176    54   222    54   223 0.95 ChaC-like protein
DUF3442              PF11924.3    280 seq1323_BIOID58395   -            464   5.8e-90  301.5   9.2   1   1   5.3e-94   7.3e-90  301.2   6.4     1   280    57   341    57   341 0.98 Protein of unknown function (DUF3442)
MFS_1                PF07690.11   354 seq1325_BIOID58395   -            461   8.3e-17   60.8  60.0   1   1   6.1e-21   8.3e-17   60.8  41.6     2   354    45   422    44   422 0.77 Major Facilitator Superfamily
Molybdopterin        PF00384.17   432 seq1326_BIOID58395   -           1247  1.7e-197  656.3   0.0   1   1  3.1e-201  2.1e-197  655.9   0.0     1   432   108   833   108   833 1.00 Molybdopterin oxidoreductase
Molydop_binding      PF01568.16   109 seq1326_BIOID58395   -           1247   3.3e-23   81.4   0.0   1   1   3.6e-26   2.5e-22   78.6   0.0     1   105  1087  1202  1087  1206 0.95 Molydopterin dinucleotide binding domain
Fer4_11              PF13247.1     99 seq1327_BIOID58395   -            512   1.5e-40  136.9   6.0   1   1   4.5e-44   1.5e-40  136.9   4.2     2    98   176   272   175   273 0.98 4Fe-4S dicluster domain
Fer4_7               PF12838.2     52 seq1327_BIOID58395   -            512   4.3e-09   36.4  16.7   1   1   5.7e-10   1.9e-06   28.0   4.0     2    50   184   229   183   231 0.90 4Fe-4S dicluster domain
Fer4_10              PF13237.1     52 seq1327_BIOID58395   -            512   7.4e-09   35.1  18.0   1   1   1.9e-09   6.5e-06   25.7   3.7     4    52   179   228   176   228 0.93 4Fe-4S dicluster domain
Nitrate_red_del      PF02613.10   136 seq1328_BIOID58395   -            236   6.4e-28   97.1   6.0   1   1   7.7e-32   1.1e-27   96.4   4.2     5   132     7   158     3   167 0.88 Nitrate reductase delta subunit
Nitrate_red_gam      PF02665.9    223 seq1330_BIOID58395   -            225   3.7e-88  294.5  11.3   1   1   3.1e-92   4.2e-88  294.3   7.8     2   222     4   224     3   225 0.99 Nitrate reductase gamma subunit
Patatin              PF01734.17   204 seq1331_BIOID58395   -            314   1.7e-24   86.8   0.3   1   1   2.5e-28   3.4e-24   85.8   0.1     1   201    21   178    21   180 0.95 Patatin-like phospholipase
Response_reg         PF00072.19   112 seq1332_BIOID58395   -            337   3.8e-28   97.6   0.5   1   1   6.5e-32   8.9e-28   96.4   0.1     1   111    10   120    10   121 0.97 Response regulator receiver domain
NTP_transferase      PF00483.18   248 seq1334_BIOID58395   -            302   2.4e-25   89.1   0.0   1   1   4.5e-29   3.1e-25   88.8   0.0     1   241    10   275    10   280 0.87 Nucleotidyl transferase
NTP_transf_3         PF12804.2    179 seq1334_BIOID58395   -            302   9.5e-08   32.3   0.0   1   1   2.7e-11   1.8e-07   31.3   0.0     1   116    11   164    11   184 0.75 MobA-like NTP transferase domain
TK                   PF00265.13   176 seq1336_BIOID58395   -            205   2.6e-64  215.9   0.0   1   1   2.2e-68   2.9e-64  215.7   0.0     1   176     2   186     2   186 0.99 Thymidine kinase
MarC                 PF01914.12   203 seq1341_BIOID58395   -            215   1.5e-74  249.3  11.2   1   1   1.3e-78   1.7e-74  249.2   7.7     2   203     9   210     8   210 0.99 MarC family integral membrane protein
SBP_bac_5            PF00496.17   374 seq1343_BIOID58395   -            567   4.6e-87  292.1   9.8   1   1     5e-91   6.9e-87  291.5   6.8     3   373   107   487   105   488 0.92 Bacterial extracellular solute-binding proteins, family 5 Middle
BPD_transp_1         PF00528.17   185 seq1344_BIOID58395   -            306   1.1e-38  132.4  18.3   1   1   8.3e-43   1.1e-38  132.4  12.7     1   185   112   306   112   306 0.99 Binding-protein-dependent transport system inner membrane component
BPD_transp_1         PF00528.17   185 seq1345_BIOID58395   -            302   6.3e-26   90.9   9.9   1   1   9.3e-30   6.3e-26   90.9   6.8     1   182   119   300   115   302 0.98 Binding-protein-dependent transport system inner membrane component
OppC_N               PF12911.2     56 seq1345_BIOID58395   -            302   1.7e-19   68.7   0.4   1   1   2.5e-23   1.7e-19   68.7   0.2     1    55    22    76    22    77 0.94 N-terminal TM domain of oligopeptide transport permease C
oligo_HPY            PF08352.7     64 seq1346_BIOID58395   -            337     2e-21   75.9   0.1   1   1   8.3e-25   3.8e-21   75.0   0.1     1    64   248   312   248   312 0.99 Oligopeptide/dipeptide transporter, C-terminal region
ABC_tran             PF00005.22   118 seq1346_BIOID58395   -            337   1.8e-18   66.8   0.0   1   1   6.4e-22   2.9e-18   66.2   0.0    15   118    80   197    65   197 0.85 ABC transporter
AAA_21               PF13304.1    303 seq1346_BIOID58395   -            337   3.4e-11   43.5   0.2   1   1   6.7e-14   3.1e-10   40.3   0.0   227   300   159   230    76   233 0.81 AAA domain
ABC_tran             PF00005.22   118 seq1347_BIOID58395   -            334   2.6e-21   76.0   0.0   1   1   8.9e-25     4e-21   75.4   0.0     1   117    64   192    64   193 0.90 ABC transporter
oligo_HPY            PF08352.7     64 seq1347_BIOID58395   -            334   1.3e-19   70.1   0.2   1   1   5.3e-23   2.4e-19   69.3   0.2     1    64   244   311   244   311 0.99 Oligopeptide/dipeptide transporter, C-terminal region
Resolvase            PF00239.16   141 seq1349_BIOID58395   -            182   1.1e-42  145.1   0.2   1   1   2.3e-46   1.6e-42  144.6   0.2     1   141     3   141     3   141 0.97 Resolvase, N terminal domain
HTH_7                PF02796.10    45 seq1349_BIOID58395   -            182     2e-07   30.6   1.3   1   1   7.1e-11   4.9e-07   29.4   0.3     1    40   143   179   143   181 0.98 Helix-turn-helix domain of resolvase
Dam                  PF05869.6    181 seq1350_BIOID58395   -            222   1.7e-16   60.0   0.0   1   1   1.7e-20   2.3e-16   59.6   0.0    11   154    15   149    10   170 0.84 DNA N-6-adenine-methyltransferase (Dam)
HTH_36               PF13730.1     55 seq1352_BIOID58395   -            330   7.2e-06   25.9   0.0   1   1   9.5e-10   1.3e-05   25.1   0.0     2    55    21    78    20    78 0.90 Helix-turn-helix domain
HTH_Tnp_1            PF01527.15    76 seq1362_BIOID58395   -            126   2.5e-21   75.2   0.0   1   1   2.5e-25   3.5e-21   74.8   0.0     1    70    10    86    10    92 0.86 Transposase
TnpB_IS66            PF05717.8    108 seq1363_BIOID58395   -            115   2.6e-42  142.4   0.0   1   1   2.1e-46   2.9e-42  142.3   0.0     2   104     7   107     6   111 0.97 IS66 Orf2 like protein
DDE_Tnp_IS66         PF03050.9    271 seq1364_BIOID58395   -            512  1.7e-100  335.6   0.0   1   1    5e-104  1.7e-100  335.6   0.0     1   271   175   462   175   462 0.98 Transposase IS66 family
DDE_Tnp_IS66_C       PF13817.1     39 seq1364_BIOID58395   -            512   1.7e-19   69.4   0.0   1   1   1.3e-22   4.5e-19   68.0   0.0     1    39   468   506   468   506 0.98 IS66 C-terminal element
HTH_Tnp_IS66         PF13005.2     59 seq1364_BIOID58395   -            512   3.4e-17   61.9   0.7   1   1   1.8e-20     6e-17   61.1   0.5     3    59   115   169   113   169 0.95 putative Helix-turn-helix domain of transposase IS66
LZ_Tnp_IS66          PF13007.2     78 seq1364_BIOID58395   -            512   3.7e-13   49.8   3.2   1   1   1.1e-16   3.7e-13   49.8   2.2     1    77    38   110    38   111 0.82 Transposase C of IS166 homeodomain
TonB                 PF03544.9     79 seq1367_BIOID58395   -            251   9.9e-20   70.4   0.1   1   1   7.2e-24   9.9e-20   70.4   0.0     2    71   172   242   171   245 0.91 Gram-negative bacterial tonB protein
OmpW                 PF03922.9    192 seq1369_BIOID58395   -            212   4.2e-73  245.0   0.1   1   1   1.1e-76   4.8e-73  244.8   0.1     1   192    23   212    23   212 0.99 OmpW family
OMP_b-brl            PF13505.1    176 seq1369_BIOID58395   -            212   3.5e-15   56.2   6.6   1   1   9.6e-19   4.4e-15   55.9   4.6     1   176     7   212     7   212 0.76 Outer membrane protein beta-barrel domain
OprF                 PF05736.6    184 seq1369_BIOID58395   -            212   5.6e-05   22.6   0.1   1   1   3.8e-08   0.00017   21.0   0.1    47   120    54   129     5   143 0.84 OprF membrane domain
DUF1883              PF08980.5     95 seq1373_BIOID58395   -             87   1.1e-27   95.2   0.0   1   1   8.7e-32   1.2e-27   95.1   0.0     1    86     1    86     1    87 0.96 Domain of unknown function (DUF1883)
DUF2622              PF11080.3     96 seq1375_BIOID58395   -             98   0.00018   21.1   0.0   1   1   1.5e-08    0.0002   21.0   0.0     5    86     4    85     1    95 0.84 Protein of unknown function (DUF2622)
DUF1019              PF06254.6     89 seq1380_BIOID58395   -            183   1.1e-27   95.9   0.0   1   1   1.1e-31   1.6e-27   95.3   0.0     4    89    58   149    45   149 0.95 Protein of unknown function (DUF1019)
DUF977               PF06163.6    127 seq1383_BIOID58395   -            142     2e-62  208.4   0.7   1   1   1.7e-66   2.3e-62  208.2   0.5     2   127    13   138    12   138 0.99 Bacterial protein of unknown function (DUF977)
DUF4406              PF14359.1     92 seq1384_BIOID58395   -             98   3.2e-36  123.1   0.0   1   1   5.2e-40   3.6e-36  123.0   0.0     1    91     5    93     5    94 0.98 Domain of unknown function (DUF4406)
HOK_GEF              PF01848.11    43 seq1388_BIOID58395   -             70     1e-18   66.2   4.2   1   1   9.1e-23   1.2e-18   65.9   2.9     1    43    24    66    24    66 0.98 Hok/gef family
DUF968               PF06147.6    200 seq1391_BIOID58395   -            349   1.1e-78  263.6   0.1   1   1   1.4e-82   1.9e-78  262.8   0.1     2   199   130   345   129   346 0.99 Protein of unknown function (DUF968)
RusA                 PF05866.6    116 seq1392_BIOID58395   -            119   1.8e-20   73.4   0.0   1   1   1.5e-24     2e-20   73.2   0.0     1   116     7   116     7   116 0.90 Endodeoxyribonuclease RusA
Phage_antiter_Q      PF06323.6    230 seq1393_BIOID58395   -            229  4.8e-108  359.7   5.6   1   1  3.9e-112  5.3e-108  359.5   3.9     1   230     1   229     1   229 1.00 Phage antitermination protein Q
Pkinase              PF00069.20   260 seq1394_BIOID58395   -            275   1.2e-34  119.6   0.1   1   1   2.4e-38   1.6e-34  119.1   0.1     3   194    33   235    31   269 0.90 Protein kinase domain
Pkinase_Tyr          PF07714.12   259 seq1394_BIOID58395   -            275     1e-24   86.9   0.0   1   1   2.8e-28   1.9e-24   86.0   0.0     2   195    32   230    31   241 0.87 Protein tyrosine kinase
PP2C_2               PF13672.1    211 seq1395_BIOID58395   -            247     4e-16   58.9   0.0   1   1   9.1e-20   6.3e-16   58.3   0.0     9   188    17   209    14   231 0.78 Protein phosphatase 2C
N6_N4_Mtase          PF01555.13   231 seq1398_BIOID58395   -            348   1.1e-44  152.5   0.0   1   1   7.7e-48   5.2e-44  150.3   0.0     1   229    29   340    29   342 0.79 DNA methylase
Methyltransf_26      PF13659.1    117 seq1398_BIOID58395   -            348   6.9e-14   51.7   0.0   1   1   3.8e-12   2.6e-08   33.7   0.0    51   116     9    82     5    83 0.81 Methyltransferase domain
gpW                  PF02831.10    68 seq1402_BIOID58395   -             83   8.6e-17   60.3   0.9   1   1   6.8e-21   9.3e-17   60.2   0.6     1    61    11    78    11    83 0.90 gpW
Phage_portal_2       PF05136.8    355 seq1403_BIOID58395   -            360   2.1e-86  289.5   0.8   1   1   1.9e-90   2.6e-86  289.2   0.6     7   301    38   359    34   360 0.96 Phage portal protein, lambda family
Phage_cap_E          PF03864.10   329 seq1404_BIOID58395   -            144   1.5e-22   79.8   0.0   1   1   1.2e-26   1.7e-22   79.7   0.0   195   327     2   141     1   143 0.87 Phage major capsid protein E
DUF2313              PF10076.4    179 seq1410_BIOID58395   -            848   1.3e-42  145.1   0.0   1   1   4.2e-46   1.9e-42  144.5   0.0     1   179    15   188    15   188 0.96 Uncharacterized protein conserved in bacteria (DUF2313)
LRR_5                PF13306.1    129 seq1410_BIOID58395   -            848   8.3e-25   86.8   7.8   1   5   4.7e-11   2.1e-07   30.5   0.1     2   127   294   440   280   443 0.80 Leucine rich repeats (6 copies)
LRR_5                PF13306.1    129 seq1410_BIOID58395   -            848   8.3e-25   86.8   7.8   2   5   1.7e-09   7.8e-06   25.5   0.0     2   108   348   471   347   481 0.72 Leucine rich repeats (6 copies)
LRR_5                PF13306.1    129 seq1410_BIOID58395   -            848   8.3e-25   86.8   7.8   3   5     8e-10   3.6e-06   26.5   0.4    23   127   400   521   398   658 0.81 Leucine rich repeats (6 copies)
LRR_5                PF13306.1    129 seq1410_BIOID58395   -            848   8.3e-25   86.8   7.8   4   5     8e-06     0.036   13.6   0.0     1   105   563   684   547   712 0.46 Leucine rich repeats (6 copies)
LRR_5                PF13306.1    129 seq1410_BIOID58395   -            848   8.3e-25   86.8   7.8   5   5   4.8e-07    0.0022   17.5   0.3    21   127   641   764   618   843 0.75 Leucine rich repeats (6 copies)
DUF285               PF03382.9    120 seq1410_BIOID58395   -            848   4.4e-12   45.5   0.0   1   1   8.5e-07    0.0039   16.6   0.0    22   113   465   562   442   568 0.75 Mycoplasma protein of unknown function, DUF285
Caudo_TAP            PF02413.12   130 seq1412_BIOID58395   -            179   3.5e-30  104.7   0.3   1   1   3.1e-34   4.3e-30  104.4   0.2     1   129    33   175    33   176 0.98 Caudovirales tail fibre assembly protein
OmpW                 PF03922.9    192 seq1416_BIOID58395   -             35   6.4e-10   38.8   0.0   1   1   4.9e-14   6.7e-10   38.8   0.0   157   192     1    35     1    35 0.97 OmpW family
PHP                  PF02811.14   175 seq1418_BIOID58395   -            293   6.9e-33  113.7   0.1   1   1   6.7e-37   9.1e-33  113.3   0.1     1   169    10   233    10   239 0.92 PHP domain
Sua5_yciO_yrdC       PF01300.13   179 seq1419_BIOID58395   -            206   1.2e-47  161.3   0.0   1   1   1.1e-51   1.4e-47  161.0   0.0     2   179    23   198    22   198 0.95 Telomere recombination
PseudoU_synth_2      PF00849.17   164 seq1420_BIOID58395   -            299   3.6e-16   59.3   0.0   1   1     3e-19   2.1e-15   56.8   0.0     2   161    78   208    77   211 0.83 RNA pseudouridylate synthase
S4                   PF01479.20    48 seq1420_BIOID58395   -            299   1.1e-11   43.8   0.2   1   1   4.2e-15   2.9e-11   42.5   0.1     2    43    13    52    12    66 0.93 S4 domain
Peptidase_S49_N      PF08496.5    155 seq1421_BIOID58395   -            349   2.9e-64  215.4   3.5   1   1   6.3e-68   2.9e-64  215.4   2.4     1   155     1   158     1   158 0.98 Peptidase family S49 N-terminal
Peptidase_S49        PF01343.13   154 seq1421_BIOID58395   -            349   1.3e-50  171.0   2.1   1   1   3.3e-54   1.5e-50  170.8   0.0     2   153   161   310   160   311 0.98 Peptidase family S49
SDH_sah              PF01972.11   286 seq1421_BIOID58395   -            349   1.8e-05   23.5   1.9   1   1     5e-09   2.3e-05   23.2   0.0    89   163   133   208   119   227 0.81 Serine dehydrogenase proteinase
Topoisom_bac         PF01131.15   403 seq1423_BIOID58395   -            879  4.6e-131  437.2   0.7   1   1  2.4e-134  8.1e-131  436.4   0.5     2   403   171   579   170   579 0.93 DNA topoisomerase
Topo_Zn_Ribbon       PF08272.6     42 seq1423_BIOID58395   -            879   1.1e-39  133.3   0.7   1   2   1.5e-19   5.2e-16   57.6   0.0     2    42   772   811   771   811 0.96 Topoisomerase I zinc-ribbon-like
Topo_Zn_Ribbon       PF08272.6     42 seq1423_BIOID58395   -            879   1.1e-39  133.3   0.7   2   2   7.4e-24   2.5e-20   71.4   1.8     1    42   838   879   838   879 0.98 Topoisomerase I zinc-ribbon-like
Toprim               PF01751.17    88 seq1423_BIOID58395   -            879   3.4e-26   90.8   0.0   1   1   2.1e-29   7.1e-26   89.7   0.0     2    88    19   156    18   156 0.98 Toprim domain
zf-C4_Topoisom       PF01396.14    39 seq1423_BIOID58395   -            879   4.1e-19   67.6  16.9   1   2   3.6e-09   1.2e-05   24.5   0.3     3    27   612   636   610   653 0.84 Topoisomerase DNA binding C4 zinc finger
zf-C4_Topoisom       PF01396.14    39 seq1423_BIOID58395   -            879   4.1e-19   67.6  16.9   2   2   6.9e-15   2.4e-11   42.8   1.9     2    38   723   758   722   759 0.94 Topoisomerase DNA binding C4 zinc finger
LysR_substrate       PF03466.15   209 seq1424_BIOID58395   -            324   1.8e-44  151.2   0.0   1   1   3.5e-48   2.4e-44  150.8   0.0     5   206    92   293    90   296 0.96 LysR substrate binding domain
HTH_1                PF00126.22    60 seq1424_BIOID58395   -            324   5.4e-16   57.9   0.0   1   1   1.4e-19   9.6e-16   57.1   0.0     1    60     3    64     3    64 0.97 Bacterial regulatory helix-turn-helix protein, lysR family
Aconitase            PF00330.15   465 seq1428_BIOID58395   -            891  1.3e-186  620.5   0.0   1   1  2.3e-190  1.6e-186  620.2   0.0     1   465    57   562    57   562 0.99 Aconitase family (aconitate hydratase)
Aconitase_C          PF00694.14   131 seq1428_BIOID58395   -            891   7.6e-49  165.0   0.0   1   1   2.7e-52   1.8e-48  163.8   0.0     3   130   691   818   689   819 0.98 Aconitase C-terminal domain
PAP2                 PF01569.16   129 seq1429_BIOID58395   -            254   2.5e-28   98.2   1.2   1   1   1.8e-32   2.5e-28   98.2   0.9     6   126    78   232    73   234 0.89 PAP2 superfamily
DUF1049              PF06305.6     68 seq1430_BIOID58395   -            102   1.3e-25   88.5   0.7   1   1   9.6e-30   1.3e-25   88.5   0.5     1    66    22    87    22    89 0.97 Protein of unknown function (DUF1049)
TPR_7                PF13176.1     36 seq1431_BIOID58395   -            389     1e-13   49.8  11.5   1   1   1.8e-05     0.025   14.2   0.0     1    27    71    97    71   106 0.82 Tetratricopeptide repeat
TPR_2                PF07719.12    34 seq1431_BIOID58395   -            389   1.8e-12   46.0   7.2   1   1   1.4e-05     0.019   14.7   0.0     5    32   218   245   214   247 0.88 Tetratricopeptide repeat
Apc3                 PF12895.2     84 seq1431_BIOID58395   -            389   7.3e-10   38.7   1.4   1   1   1.3e-09   1.8e-06   27.8   0.1     4    83   156   239   153   240 0.89 Anaphase-promoting complex, cyclosome, subunit 3
TPR_1                PF00515.23    34 seq1431_BIOID58395   -            389   4.6e-09   35.3   2.5   1   1   2.6e-05     0.035   13.5   0.0     7    32   220   245   214   247 0.89 Tetratricopeptide repeat
TPR_8                PF13181.1     34 seq1431_BIOID58395   -            389   1.4e-07   30.6   1.1   1   1   1.7e-05     0.024   14.3   0.0     5    29   218   242   214   246 0.89 Tetratricopeptide repeat
OMPdecase            PF00215.19   226 seq1433_BIOID58395   -            265   1.6e-55  187.8   0.0   1   1   1.4e-59   1.8e-55  187.6   0.0     1   226    35   257    35   257 0.96 Orotidine 5'-phosphate decarboxylase / HUMPS family
SUI1                 PF01253.17    83 seq1434_BIOID58395   -            108   1.6e-22   78.9   1.9   1   1   1.4e-26   1.9e-22   78.7   1.3     2    82    28   104    27   105 0.95 Translation initiation factor SUI1
Peptidase_C26        PF07722.8    217 seq1438_BIOID58395   -            254   3.3e-69  232.5   0.0   1   1   5.6e-73   3.8e-69  232.3   0.0     1   217     8   224     8   224 0.96 Peptidase C26
GATase               PF00117.23   192 seq1438_BIOID58395   -            254   8.2e-12   44.8   0.0   1   1   1.6e-15   1.1e-11   44.4   0.0    43   190    62   241    31   243 0.69 Glutamine amidotransferase class-I
Cupin_2              PF07883.6     71 seq1439_BIOID58395   -            185     9e-18   63.4   0.1   1   1   5.2e-21   1.4e-17   62.8   0.1     2    69   111   178   110   180 0.94 Cupin domain
HTH_3                PF01381.17    55 seq1439_BIOID58395   -            185   1.1e-14   53.9   0.4   1   1   5.9e-18   1.6e-14   53.3   0.2     2    55    13    66    12    66 0.97 Helix-turn-helix
HTH_31               PF13560.1     64 seq1439_BIOID58395   -            185     1e-10   41.4   0.0   1   1     6e-14   1.6e-10   40.8   0.0     3    60     9    65     7    68 0.95 Helix-turn-helix domain
HTH_19               PF12844.2     64 seq1439_BIOID58395   -            185   1.7e-10   40.6   0.0   1   1     1e-13   2.7e-10   40.0   0.0     1    62     9    70     9    72 0.96 Helix-turn-helix domain
Aldedh               PF00171.17   462 seq1440_BIOID58395   -            495  5.3e-170  565.6   0.0   1   1  8.7e-174  5.9e-170  565.4   0.0     4   462    31   489    28   489 0.97 Aldehyde dehydrogenase family
LuxC                 PF05893.9    400 seq1440_BIOID58395   -            495   6.9e-05   21.6   0.0   1   1   1.7e-08   0.00012   20.8   0.0    86   261   155   328   145   336 0.83 Acyl-CoA reductase (LuxC)
DAO                  PF01266.19   358 seq1442_BIOID58395   -            426   5.5e-72  242.5   0.2   1   1   2.8e-75   6.3e-72  242.3   0.1     1   358    29   381    29   381 0.96 FAD dependent oxidoreductase
Thi4                 PF01946.12   230 seq1442_BIOID58395   -            426   1.7e-07   30.4   0.1   1   1   1.4e-10   3.1e-07   29.6   0.1     9    64    19    75    12    93 0.90 Thi4 family
NAD_binding_8        PF13450.1     68 seq1442_BIOID58395   -            426   2.4e-06   27.3   0.9   1   1   4.3e-09   9.9e-06   25.3   0.6     1    42    32    71    32    89 0.82 NAD(P)-binding Rossmann-like domain
FAD_binding_3        PF01494.14   356 seq1442_BIOID58395   -            426     7e-06   25.2   0.6   1   1   3.1e-09     7e-06   25.2   0.4     2    33    28    59    27    68 0.94 FAD binding domain
FAD_binding_2        PF00890.19   421 seq1442_BIOID58395   -            426   2.4e-05   23.2   0.8   1   1   1.7e-08     4e-05   22.5   0.6     1    43    29    71    29    81 0.85 FAD binding domain
Aminotran_3          PF00202.16   339 seq1443_BIOID58395   -            421  1.1e-108  362.9   0.6   1   1    2e-112  1.4e-108  362.6   0.4     3   338    27   359    25   360 0.97 Aminotransferase class-III
Aminotran_1_2        PF00155.16   363 seq1443_BIOID58395   -            421   2.9e-05   23.0   0.1   1   1   1.9e-08   0.00013   20.9   0.0   125   281   159   326    40   391 0.61 Aminotransferase class I and II
PspA_IM30            PF04012.7    221 seq1444_BIOID58395   -            222   6.9e-48  162.8  32.6   1   1     6e-52   8.2e-48  162.5  22.6     1   220     2   217     2   219 0.97 PspA/IM30 family
PspB                 PF06667.7     75 seq1446_BIOID58395   -             74     2e-31  107.6   0.2   1   1   1.6e-35   2.1e-31  107.5   0.1     1    74     1    73     1    74 0.96 Phage shock protein B
PspC                 PF04024.7     61 seq1447_BIOID58395   -            119   3.6e-19   67.8   0.5   1   1   3.4e-23   4.6e-19   67.5   0.3     1    60     7    68     7    69 0.92 PspC domain
Phageshock_PspD      PF09584.5     66 seq1449_BIOID58395   -             73   2.2e-31  107.2   4.5   1   1   1.8e-35   2.4e-31  107.0   3.1     1    64    10    71    10    73 0.98 Phage shock protein PspD (Phageshock_PspD)
Rhodanese            PF00581.15   113 seq1451_BIOID58395   -            104   1.2e-14   54.5   0.0   1   1   1.1e-18   1.5e-14   54.1   0.0    16   109    23    96    20    99 0.88 Rhodanese-like domain
Alpha-amylase        PF00128.19   316 seq1452_BIOID58395   -            568   2.5e-18   66.4   0.0   1   1   1.3e-20   1.8e-16   60.3   0.0    21   271    93   347    82   351 0.76 Alpha amylase, catalytic domain
SBP_bac_1            PF01547.20   314 seq1453_BIOID58395   -            430   4.5e-38  131.6   3.8   1   1   8.9e-42   6.1e-38  131.1   2.7     7   310    43   325    36   329 0.88 Bacterial extracellular solute-binding protein
SBP_bac_8            PF13416.1    281 seq1453_BIOID58395   -            430   4.6e-30  105.1   9.7   1   1   9.1e-34   6.2e-30  104.7   6.7     1   276    48   355    48   360 0.77 Bacterial extracellular solute-binding protein
BPD_transp_1         PF00528.17   185 seq1454_BIOID58395   -            293   7.9e-24   84.0  16.9   1   1   5.8e-28   7.9e-24   84.0  11.7     2   171    88   282    87   285 0.88 Binding-protein-dependent transport system inner membrane component
BPD_transp_1         PF00528.17   185 seq1455_BIOID58395   -            280   2.2e-17   63.0  17.9   1   1   1.6e-21   2.2e-17   63.0  12.4     2   178    89   267    88   271 0.81 Binding-protein-dependent transport system inner membrane component
ADH_zinc_N           PF00107.21   130 seq1456_BIOID58395   -            350   5.7e-26   90.4   0.0   1   1   6.9e-30   9.4e-26   89.7   0.0     1   101   168   269   168   297 0.89 Zinc-binding dehydrogenase
AP_endonuc_2         PF01261.19   211 seq1457_BIOID58395   -            265   2.6e-24   85.5   0.3   1   1   2.2e-28     3e-24   85.3   0.2     1   210    22   221    22   246 0.90 Xylose isomerase-like TIM barrel
GFO_IDH_MocA         PF01408.17   120 seq1458_BIOID58395   -            351   9.4e-32  109.9   0.0   1   1   4.7e-35   2.1e-31  108.7   0.0     1   118    10   128    10   130 0.97 Oxidoreductase family, NAD-binding Rossmann fold
GFO_IDH_MocA_C       PF02894.12   115 seq1458_BIOID58395   -            351   5.6e-12   45.3   0.0   1   1   2.4e-15   1.1e-11   44.4   0.0     1   112   142   250   142   253 0.94 Oxidoreductase family, C-terminal alpha/beta domain
Glyco_hydro_65m      PF03632.10   370 seq1459_BIOID58395   -            755  8.6e-129  429.3   0.1   1   1  2.6e-132  1.2e-128  428.8   0.0     2   370   299   677   298   677 0.97 Glycosyl hydrolase family 65 central catalytic domain
Glyco_hydro_65N      PF03636.10   255 seq1459_BIOID58395   -            755   2.3e-63  213.7   0.0   1   1   7.1e-67   3.3e-63  213.2   0.0     1   255     6   241     6   241 0.96 Glycosyl hydrolase family 65, N-terminal domain
Glyco_hydro_65C      PF03633.10    54 seq1459_BIOID58395   -            755   1.2e-13   50.7   0.0   1   1   1.1e-16   4.9e-13   48.8   0.0     1    50   681   727   681   731 0.95 Glycosyl hydrolase family 65, C-terminal domain
HAD_2                PF13419.1    176 seq1460_BIOID58395   -            219   5.3e-24   85.3   0.0   1   1   1.4e-27   6.3e-24   85.0   0.0     1   176     6   190     6   190 0.88 Haloacid dehalogenase-like hydrolase
Hydrolase            PF00702.21   204 seq1460_BIOID58395   -            219   5.7e-11   43.2   0.0   1   1   1.8e-14   8.1e-11   42.7   0.0     3   203     5   183     3   184 0.83 haloacid dehalogenase-like hydrolase
Hydrolase_like       PF13242.1     75 seq1460_BIOID58395   -            219   5.3e-07   29.1   0.0   1   1   2.2e-10     1e-06   28.2   0.0     3    56   146   198   144   207 0.93 HAD-hyrolase-like
ABC_tran             PF00005.22   118 seq1462_BIOID58395   -            360     1e-20   74.1   0.0   1   1   7.3e-24     2e-20   73.2   0.0     1   117    44   162    44   163 0.93 ABC transporter
TOBE_2               PF08402.5     75 seq1462_BIOID58395   -            360   1.5e-08   34.3   0.0   1   1   1.1e-11   2.9e-08   33.4   0.0     2    75   282   351   281   351 0.88 TOBE domain
TOBE                 PF03459.12    64 seq1462_BIOID58395   -            360   4.3e-07   29.8   0.0   1   1   1.2e-08   3.3e-05   23.7   0.0     4    64   295   350   292   350 0.92 TOBE domain
Porin_OmpG           PF09381.5    301 seq1463_BIOID58395   -            301  2.9e-219  725.8  13.9   1   1  7.2e-223  3.3e-219  725.6   9.6     1   301     1   301     1   301 1.00 Outer membrane protein G (OmpG)
DUF481               PF04338.7    210 seq1463_BIOID58395   -            301   5.9e-06   26.0   2.4   1   1   1.3e-09   5.9e-06   26.0   1.7    93   197    95   206    91   212 0.85 Protein of unknown function, DUF481
DUF463               PF04317.7    443 seq1464_BIOID58395   -            478  1.7e-187  623.3   0.0   1   1  1.4e-191  1.9e-187  623.1   0.0     1   443    33   477    33   477 0.99 YcjX-like family, DUF463
DUF697               PF05128.7    162 seq1465_BIOID58395   -            353   4.1e-54  182.3   0.2   1   1     3e-58   4.1e-54  182.3   0.1     2   161   183   341   182   342 0.98 Domain of unknown function (DUF697)
Sigma54_activat      PF00158.21   168 seq1466_BIOID58395   -            513     6e-56  188.4   0.0   1   1     2e-59     9e-56  187.8   0.0     2   167   207   365   206   366 0.98 Sigma-54 interaction domain
AAA                  PF00004.24   132 seq1466_BIOID58395   -            513   3.5e-05   23.8   0.0   1   1     2e-08     9e-05   22.5   0.0     1   111   230   341   230   358 0.86 ATPase family associated with various cellular activities (AAA)
PAS_8                PF13188.1     64 seq1466_BIOID58395   -            513   3.8e-05   23.2   0.0   1   1   2.8e-08   0.00013   21.5   0.0     3    52    82   135    81   148 0.79 PAS domain
MR_MLE_N             PF02746.11   117 seq1468_BIOID58395   -            321   3.3e-32  110.8   0.1   1   1   1.8e-35   8.2e-32  109.5   0.0     1   117     1   112     1   112 0.99 Mandelate racemase / muconate lactonizing enzyme, N-terminal domain
MR_MLE               PF01188.16    67 seq1468_BIOID58395   -            321   1.4e-11   44.6   2.8   1   1   7.5e-15   3.4e-11   43.3   1.2     3    67   162   225   160   225 0.85 Mandelate racemase / muconate lactonizing enzyme, C-terminal domain
MR_MLE_C             PF13378.1    111 seq1468_BIOID58395   -            321   5.7e-10   39.0   0.0   1   1   3.2e-13   1.5e-09   37.7   0.0     1    82   225   304   225   321 0.79 Enolase C-terminal domain-like
LysR_substrate       PF03466.15   209 seq1470_BIOID58395   -            299   1.1e-35  122.5   0.0   1   1   2.3e-39   1.5e-35  122.0   0.0     2   205    90   294    89   298 0.95 LysR substrate binding domain
HTH_1                PF00126.22    60 seq1470_BIOID58395   -            299   7.1e-21   73.5   2.8   1   1   1.9e-24   1.3e-20   72.7   1.9     2    60     7    65     6    65 0.97 Bacterial regulatory helix-turn-helix protein, lysR family
SBP_bac_5            PF00496.17   374 seq1471_BIOID58395   -            544   4.6e-87  292.1  12.5   1   1   4.8e-91   6.5e-87  291.6   8.6     1   368    84   459    84   464 0.95 Bacterial extracellular solute-binding proteins, family 5 Middle
DUF2534              PF10749.4     85 seq1472_BIOID58395   -             85   8.3e-44  147.3   3.7   1   1   6.7e-48   9.2e-44  147.1   2.6     2    85     1    84     1    84 0.97 Protein of unknown function (DUF2534)
LysR_substrate       PF03466.15   209 seq1473_BIOID58395   -            302   1.3e-39  135.3   0.0   1   1   2.6e-43   1.8e-39  134.9   0.0     2   208    91   297    90   298 0.96 LysR substrate binding domain
HTH_1                PF00126.22    60 seq1473_BIOID58395   -            302   1.1e-20   72.9   0.4   1   1   3.4e-24   2.3e-20   71.9   0.3     1    60     7    66     7    66 0.97 Bacterial regulatory helix-turn-helix protein, lysR family
Smr                  PF01713.16    83 seq1474_BIOID58395   -            187   3.7e-20   71.7   0.0   1   1   4.3e-24   5.9e-20   71.1   0.0     2    83    89   169    88   169 0.91 Smr domain
CorA                 PF01544.13   292 seq1476_BIOID58395   -            327     6e-63  212.4   0.0   1   1   5.2e-67   7.1e-63  212.2   0.0     3   292    39   323    37   323 0.97 CorA-like Mg2+ transporter protein
DEAD                 PF00270.24   173 seq1479_BIOID58395   -            457   4.4e-46  156.3   0.0   1   1   2.3e-47   7.8e-44  149.0   0.0     1   170    27   191    27   194 0.95 DEAD/DEAH box helicase
Helicase_C           PF00271.26    78 seq1479_BIOID58395   -            457   1.5e-23   82.3   0.0   1   1   8.4e-27   2.9e-23   81.4   0.0     3    78   261   336   259   336 0.97 Helicase conserved C-terminal domain
DbpA                 PF03880.10    74 seq1479_BIOID58395   -            457   1.9e-21   75.3   0.0   1   1   1.1e-24   3.9e-21   74.3   0.0     2    73   384   455   383   456 0.98 DbpA RNA binding domain
ResIII               PF04851.10   184 seq1479_BIOID58395   -            457     1e-05   25.3   0.0   1   1     7e-09   2.4e-05   24.1   0.0     4   183    26   188    23   189 0.73 Type III restriction enzyme, res subunit
DUF333               PF03891.10    50 seq1484_BIOID58395   -             88   2.4e-13   49.5   0.4   1   1   2.2e-17   3.1e-13   49.2   0.2     7    50    42    85    36    85 0.91 Domain of unknown function (DUF333)
DctA-YdbH            PF11739.3    207 seq1487_BIOID58395   -            879   1.8e-55  187.4   1.8   1   1   3.2e-59   4.3e-55  186.2   0.1     1   207   656   859   656   859 0.99 Dicarboxylate transport
Lipoprotein_19       PF13617.1     59 seq1488_BIOID58395   -             61   3.6e-27   93.6   0.7   1   1   2.9e-31   3.9e-27   93.5   0.5     1    59     2    60     2    60 0.97 YnbE-like lipoprotein
DUF1318              PF07027.7     95 seq1489_BIOID58395   -            109   4.4e-34  116.4   1.0   1   1   3.7e-38     5e-34  116.3   0.7     2    95    16   108    15   108 0.98 Protein of unknown function (DUF1318)
Aldedh               PF00171.17   462 seq1490_BIOID58395   -            499  2.3e-163  543.6   0.0   1   1  2.1e-167  2.8e-163  543.4   0.0     5   462    33   495    30   495 0.97 Aldehyde dehydrogenase family
PaaA_PaaC            PF05138.7    263 seq1492_BIOID58395   -            309  1.5e-100  335.3   0.5   1   1  1.2e-104  1.7e-100  335.2   0.3     4   263    17   291     1   291 0.97 Phenylacetic acid catabolic protein
PaaB                 PF06243.6     94 seq1493_BIOID58395   -             95   4.3e-35  119.6   0.0   1   1   3.4e-39   4.6e-35  119.5   0.0     3    94     6    95     4    95 0.97 Phenylacetic acid degradation B
PaaA_PaaC            PF05138.7    263 seq1496_BIOID58395   -            248   6.7e-96  320.1   0.8   1   1  5.5e-100   7.5e-96  320.0   0.6    17   263     3   248     1   248 0.99 Phenylacetic acid catabolic protein
DUF59                PF01883.14    72 seq1497_BIOID58395   -            172   6.5e-15   54.7   0.0   1   1     1e-18   1.4e-14   53.7   0.0     2    64    20    82    19    92 0.92 Domain of unknown function DUF59
Fer2                 PF00111.22    78 seq1498_BIOID58395   -            426   1.3e-17   63.1   0.6   1   1   5.4e-21   2.5e-17   62.2   0.4     2    77   337   411   336   412 0.91 2Fe-2S iron-sulfur cluster binding domain
FAD_binding_6        PF00970.19    99 seq1498_BIOID58395   -            426   5.2e-16   58.4   0.0   1   1   1.9e-19   8.7e-16   57.7   0.0     2    99    77   175    76   175 0.91 Oxidoreductase FAD-binding domain
NAD_binding_1        PF00175.16   109 seq1498_BIOID58395   -            426   1.5e-15   57.6   0.0   1   1   5.4e-19   2.5e-15   56.8   0.0     2   107   188   295   187   297 0.92 Oxidoreductase NAD-binding domain
ECH                  PF00378.15   245 seq1499_BIOID58395   -            255   2.5e-73  246.0   3.0   1   1   2.3e-77   3.1e-73  245.8   2.0     4   245     8   247     6   247 0.99 Enoyl-CoA hydratase/isomerase family
ECH                  PF00378.15   245 seq1500_BIOID58395   -            262     6e-63  212.1   0.0   1   1     5e-67   6.8e-63  211.9   0.0     3   244     8   253     6   254 0.96 Enoyl-CoA hydratase/isomerase family
3HCDH_N              PF02737.13   180 seq1501_BIOID58395   -            492   7.7e-65  217.7   1.4   1   1   2.3e-68   7.7e-65  217.7   0.9     1   178    24   201    24   203 0.99 3-hydroxyacyl-CoA dehydrogenase, NAD binding domain
3HCDH                PF00725.17    97 seq1501_BIOID58395   -            492   1.3e-46  156.8   0.0   1   2   5.6e-32   1.9e-28   98.5   0.0     1    97   205   302   205   302 0.98 3-hydroxyacyl-CoA dehydrogenase, C-terminal domain
3HCDH                PF00725.17    97 seq1501_BIOID58395   -            492   1.3e-46  156.8   0.0   2   2   1.4e-18   4.6e-15   55.6   0.0     1    80   404   483   404   488 0.96 3-hydroxyacyl-CoA dehydrogenase, C-terminal domain
NAD_binding_2        PF03446.10   162 seq1501_BIOID58395   -            492   1.3e-06   28.2   2.3   1   1   4.4e-10   1.5e-06   28.0   0.2     2    95    23   139    22   166 0.76 NAD binding domain of 6-phosphogluconate dehydrogenase
4HBT                 PF03061.17    79 seq1502_BIOID58395   -            140   5.8e-22   77.4   0.2   1   1   7.2e-26   9.8e-22   76.7   0.0     3    79    50   123    48   123 0.96 Thioesterase superfamily
Thiolase_N           PF00108.18   264 seq1503_BIOID58395   -            401   9.2e-81  270.5   0.1   1   1   1.7e-84   1.2e-80  270.1   0.1     1   264     1   269     1   269 0.95 Thiolase, N-terminal domain
Thiolase_C           PF02803.13   123 seq1503_BIOID58395   -            401   2.3e-46  156.0   0.2   1   1   6.8e-50   4.6e-46  155.1   0.2     2   123   277   400   276   400 0.96 Thiolase, C-terminal domain
AMP-binding          PF00501.23   418 seq1504_BIOID58395   -            462   1.8e-26   92.3   0.1   1   1   1.1e-29   1.5e-25   89.3   0.1   130   409   103   375    18   380 0.87 AMP-binding enzyme
PaaX_C               PF08223.6    172 seq1505_BIOID58395   -            316   2.8e-55  186.5   3.1   1   1   5.6e-59   3.8e-55  186.0   2.2     1   172   104   274   104   274 0.98 PaaX-like protein C-terminal domain
PaaX                 PF07848.7     70 seq1505_BIOID58395   -            316   3.2e-29  100.6   0.5   1   1   9.4e-33   6.4e-29   99.6   0.4     3    70    20    87    18    87 0.98 PaaX-like protein
Hexapep              PF00132.19    36 seq1506_BIOID58395   -            196   1.7e-16   58.7  14.7   1   3   9.6e-10   1.3e-05   24.3   0.0     3    36    12    45    10    45 0.90 Bacterial transferase hexapeptide (six repeats)
Hexapep              PF00132.19    36 seq1506_BIOID58395   -            196   1.7e-16   58.7  14.7   2   3   5.5e-08   0.00075   18.7   1.4     1    34    71   103    71   103 0.97 Bacterial transferase hexapeptide (six repeats)
Hexapep              PF00132.19    36 seq1506_BIOID58395   -            196   1.7e-16   58.7  14.7   3   3   1.5e-12     2e-08   33.2   1.9     1    35    88   122    88   123 0.95 Bacterial transferase hexapeptide (six repeats)
Aldo_ket_red         PF00248.16   283 seq1507_BIOID58395   -            286   2.1e-54  184.1   0.0   1   1   1.8e-58   2.4e-54  183.9   0.0     1   281    15   283    15   285 0.96 Aldo/keto reductase family
DUF2773              PF10971.3     81 seq1509_BIOID58395   -            544   3.3e-43  145.4   2.0   1   1   2.4e-47   3.3e-43  145.4   1.4     1    81   464   544   464   544 0.99 Protein of unknown function (DUF2773)
CDP-OH_P_transf      PF01066.16   101 seq1510_BIOID58395   -            203   1.8e-12   47.3  13.5   1   1   8.8e-16   1.2e-11   44.6   9.3     3    77    28   124    26   201 0.79 CDP-alcohol phosphatidyltransferase
CTP_transf_1         PF01148.15   259 seq1511_BIOID58395   -            298   1.8e-59  201.3  21.6   1   1   1.9e-63   2.6e-59  200.8  15.0     3   258    38   295    36   296 0.90 Cytidylyltransferase family
Methyltransf_20      PF12147.3    311 seq1512_BIOID58395   -            585  1.7e-149  496.7   0.0   1   1  8.1e-153  2.2e-149  496.3   0.0     1   311   273   582   273   582 0.99 Putative methyltransferase
Hydrolase_4          PF12146.3     79 seq1512_BIOID58395   -            585   2.5e-27   94.4   0.1   1   1   3.8e-29     1e-25   89.2   0.1     1    78    17    95    17    96 0.98 Putative lysophospholipase
Abhydrolase_6        PF12697.2    228 seq1512_BIOID58395   -            585   3.9e-19   69.3   5.0   1   1     3e-22   8.3e-19   68.2   3.0     1   216    36   261    36   273 0.73 Alpha/beta hydrolase family
Abhydrolase_5        PF12695.2    142 seq1512_BIOID58395   -            585     1e-10   41.3   1.6   1   1     3e-13   8.2e-10   38.4   0.6     1   141    35   260    35   261 0.82 Alpha/beta hydrolase family
Methyltransf_18      PF12847.2    112 seq1512_BIOID58395   -            585   2.3e-09   37.6   0.0   1   1   1.9e-12   5.3e-09   36.5   0.0     4   110   410   519   408   520 0.86 Methyltransferase domain
DSPc                 PF00782.15   133 seq1515_BIOID58395   -            451   2.5e-25   88.4   0.0   1   1   1.4e-28   4.9e-25   87.5   0.0     1   132   327   450   327   451 0.96 Dual specificity phosphatase, catalytic domain
PAP2                 PF01569.16   129 seq1515_BIOID58395   -            451   7.8e-11   41.6   3.6   1   1     8e-14   2.7e-10   39.8   2.5     4   126   106   220   100   223 0.86 PAP2 superfamily
PAP2_3               PF14378.1    191 seq1515_BIOID58395   -            451     2e-08   33.9   1.8   1   1   5.7e-12     2e-08   33.9   1.3    71   189   101   211    91   213 0.85 PAP2 superfamily
Y_phosphatase        PF00102.22   236 seq1515_BIOID58395   -            451   2.8e-05   23.4   0.0   1   1   1.2e-08   4.2e-05   22.8   0.0   152   223   376   438   350   445 0.83 Protein-tyrosine phosphatase
DUF3418              PF11898.3    586 seq1517_BIOID58395   -           1300  1.2e-241  803.1   0.6   1   1  7.1e-245  1.6e-241  802.7   0.4     2   586   712  1298   711  1298 0.99 Domain of unknown function (DUF3418)
OB_NTP_bind          PF07717.11   111 seq1517_BIOID58395   -           1300   1.1e-24   86.1   0.0   1   1   9.4e-28   2.1e-24   85.2   0.0     2   111   600   699   599   699 0.97 Oligonucleotide/oligosaccharide-binding (OB)-fold
HA2                  PF04408.18   102 seq1517_BIOID58395   -           1300   3.3e-24   84.7   0.0   1   1   3.1e-27     7e-24   83.6   0.0     2   101   465   558   464   559 0.89 Helicase associated domain (HA2)
Helicase_C           PF00271.26    78 seq1517_BIOID58395   -           1300   1.2e-10   41.0   0.1   1   1   1.1e-13   2.5e-10   39.9   0.1     2    77   312   403   311   404 0.94 Helicase conserved C-terminal domain
DEAD                 PF00270.24   173 seq1517_BIOID58395   -           1300   5.9e-07   28.9   0.0   1   1     6e-10   1.4e-06   27.7   0.0     7   167    86   233    80   239 0.72 DEAD/DEAH box helicase
DUF218               PF02698.12   155 seq1518_BIOID58395   -            266   3.1e-24   85.1   0.0   1   1   3.3e-28   4.6e-24   84.5   0.0     1   137    36   183    36   208 0.92 DUF218 domain
Aldedh               PF00171.17   462 seq1519_BIOID58395   -            479  6.7e-165  548.7   1.2   1   1  1.1e-168  7.5e-165  548.6   0.8     8   462    22   475    15   475 0.98 Aldehyde dehydrogenase family
LuxC                 PF05893.9    400 seq1519_BIOID58395   -            479   0.00013   20.7   0.0   1   1   3.7e-08   0.00025   19.7   0.0    88   285   142   335   138   356 0.81 Acyl-CoA reductase (LuxC)
Cytochrom_B_N        PF00033.14   188 seq1520_BIOID58395   -            188   6.7e-25   87.4   9.4   1   1   1.1e-28   7.6e-25   87.2   6.5     3   187    16   184    14   185 0.96 Cytochrome b(N-terminal)/b6/petB
Ni_hydr_CYTB         PF01292.15   182 seq1520_BIOID58395   -            188     1e-21   77.0  10.2   1   1   1.7e-25   1.2e-21   76.8   7.0     1   181    16   184    16   185 0.92 Prokaryotic cytochrome b561
MCPsignal            PF00015.16   213 seq1523_BIOID58395   -            546   1.7e-70  236.8  47.0   1   1   7.7e-73   3.5e-69  232.4  20.0     2   212   333   525   331   526 0.99 Methyl-accepting chemotaxis protein (MCP) signalling domain
TarH                 PF02203.10   171 seq1523_BIOID58395   -            546   1.3e-30  106.3   2.2   1   1   2.9e-34   1.3e-30  106.3   1.5     2   166    12   177    11   189 0.95 Tar ligand binding domain homologue
HAMP                 PF00672.20    70 seq1523_BIOID58395   -            546   2.2e-14   53.2   0.7   1   1   4.7e-18   2.2e-14   53.2   0.5     2    68   205   271   204   273 0.93 HAMP domain
DUF1338              PF07063.8    302 seq1524_BIOID58395   -            447   7.7e-96  320.6   0.1   1   1  6.6e-100     9e-96  320.3   0.1     1   302    11   401    11   401 0.98 Domain of unknown function (DUF1338)
MdoG                 PF04349.7    484 seq1525_BIOID58395   -            551    1e-150  502.0   0.1   1   1  9.1e-155  1.2e-150  501.8   0.1     1   482    45   534    45   536 0.92 Periplasmic glucan biosynthesis protein, MdoG
DUF465               PF04325.8     49 seq1526_BIOID58395   -             74   2.6e-14   52.5   2.0   1   1   3.5e-18   4.7e-14   51.6   0.9     1    49    19    68    19    68 0.97 Protein of unknown function (DUF465)
Acetyltransf_3       PF13302.1    142 seq1527_BIOID58395   -            178   4.5e-21   75.5   0.0   1   1   1.2e-24   5.3e-21   75.2   0.0     2   141    11   150    10   151 0.86 Acetyltransferase (GNAT) domain
Acetyltransf_4       PF13420.1    155 seq1527_BIOID58395   -            178   6.7e-11   42.2   0.1   1   1   1.7e-14   7.9e-11   42.0   0.0    25   154    39   170    21   171 0.85 Acetyltransferase (GNAT) domain
Acetyltransf_1       PF00583.19    83 seq1527_BIOID58395   -            178   1.9e-10   40.5   0.0   1   1   6.8e-14   3.1e-10   39.8   0.0     3    82    74   150    72   151 0.96 Acetyltransferase (GNAT) family
C4dic_mal_tran       PF03595.12   330 seq1528_BIOID58395   -            366   4.1e-54  183.3  37.1   1   1   3.4e-58   4.7e-54  183.1  25.7     2   329    44   342    43   343 0.97 C4-dicarboxylate transporter/malic acid transport protein
TehB                 PF03848.9    192 seq1529_BIOID58395   -            197  1.6e-102  340.4   0.0   1   1    1e-105  1.7e-102  340.3   0.0     1   192     1   193     1   193 0.99 Tellurite resistance protein TehB
Methyltransf_11      PF08241.7     95 seq1529_BIOID58395   -            197   1.1e-12   48.1   0.0   1   1   1.3e-15   2.3e-12   47.1   0.0     1    93    35   130    35   132 0.96 Methyltransferase domain
Methyltransf_23      PF13489.1    162 seq1529_BIOID58395   -            197   1.1e-12   47.7   0.0   1   1   7.9e-16   1.3e-12   47.5   0.0    20   115    28   133    10   173 0.77 Methyltransferase domain
Methyltransf_12      PF08242.7     99 seq1529_BIOID58395   -            197   1.2e-11   44.8   0.1   1   1   1.1e-14   1.9e-11   44.1   0.0     1    98    35   129    35   130 0.96 Methyltransferase domain
Methyltransf_31      PF13847.1    152 seq1529_BIOID58395   -            197   1.7e-10   40.5   0.0   1   1   1.2e-13   2.1e-10   40.2   0.0     5   110    32   134    29   183 0.90 Methyltransferase domain
MTS                  PF05175.9    170 seq1529_BIOID58395   -            197     7e-10   38.4   0.0   1   1   5.2e-13   8.9e-10   38.0   0.0    23   140    22   134     3   152 0.85 Methyltransferase small domain
Methyltransf_18      PF12847.2    112 seq1529_BIOID58395   -            197   5.2e-09   36.5   0.0   1   1   4.4e-12   7.6e-09   36.0   0.0     2   109    31   132    30   136 0.80 Methyltransferase domain
TPMT                 PF05724.6    218 seq1529_BIOID58395   -            197   6.6e-05   22.3   0.0   1   1   1.1e-07    0.0002   20.7   0.0    28   195    21   176    11   193 0.74 Thiopurine S-methyltransferase (TPMT)
DUF3313              PF11769.3    201 seq1531_BIOID58395   -            222   7.3e-66  221.2   0.1   1   1     6e-70   8.2e-66  221.0   0.1     1   199    16   214    16   216 0.99 Protein of unknown function (DUF3313)
OrfB_IS605           PF01385.14   227 seq1532_BIOID58395   -            402   1.9e-51  174.5   3.4   1   1   5.8e-55   2.6e-51  174.0   2.4     1   224    69   275    69   278 0.97 Probable transposase
OrfB_Zn_ribbon       PF07282.6     69 seq1532_BIOID58395   -            402   4.6e-25   86.9   1.5   1   1   1.8e-28   8.2e-25   86.1   0.2     1    67   304   371   304   373 0.98 Putative transposase DNA-binding domain
HTH_OrfB_IS605       PF12323.3     46 seq1532_BIOID58395   -            402   1.9e-13   49.4   0.6   1   1   4.1e-17   1.9e-13   49.4   0.4     1    46     1    48     1    48 0.93 Helix-turn-helix domain
HTH_3                PF01381.17    55 seq1535_BIOID58395   -            178     6e-17   61.1   0.0   1   1   3.7e-20   8.5e-17   60.6   0.0     1    53    12    64    12    66 0.97 Helix-turn-helix
HTH_31               PF13560.1     64 seq1535_BIOID58395   -            178   1.2e-10   41.2   0.0   1   1   8.8e-14     2e-10   40.5   0.0     4    57    10    62     8    74 0.94 Helix-turn-helix domain
HTH_19               PF12844.2     64 seq1535_BIOID58395   -            178   9.9e-10   38.2   0.0   1   1   6.5e-13   1.5e-09   37.6   0.0     3    59    11    67     9    71 0.95 Helix-turn-helix domain
Cupin_2              PF07883.6     71 seq1535_BIOID58395   -            178   8.4e-10   37.9   0.3   1   1   6.6e-13   1.5e-09   37.0   0.2     4    69   105   171   102   173 0.92 Cupin domain
HTH_26               PF13443.1     63 seq1535_BIOID58395   -            178   5.3e-06   26.4   0.0   1   1   3.5e-09     8e-06   25.8   0.0     2    59    12    68    11    72 0.93 Cro/C1-type HTH DNA-binding domain
HTH_25               PF13413.1     62 seq1535_BIOID58395   -            178   4.6e-06   26.0   0.0   1   1   3.4e-09   7.9e-06   25.3   0.0     2    35    12    45    11    49 0.94 Helix-turn-helix domain
Peptidase_U32        PF01136.14   233 seq1537_BIOID58395   -            667   1.2e-70  237.0   0.1   1   1   3.2e-71   2.2e-67  226.2   0.0     2   231    93   319    92   321 0.90 Peptidase family U32
DUF3656              PF12392.3    122 seq1537_BIOID58395   -            667   2.4e-26   92.0   0.0   1   1   6.9e-30   4.7e-26   91.1   0.0     2   122   405   522   404   522 0.97 Collagenase
YcfA                 PF07927.7     58 seq1538_BIOID58395   -             58   4.5e-11   42.4   0.0   1   1   3.7e-15   5.1e-11   42.2   0.0     2    58     4    57     3    57 0.92 YcfA-like protein
UPF0150              PF03681.10    48 seq1539_BIOID58395   -            145   1.2e-12   47.0   0.1   1   1   2.8e-16   1.9e-12   46.4   0.1     1    45     9    53     9    56 0.95 Uncharacterised protein family (UPF0150)
HTH_3                PF01381.17    55 seq1539_BIOID58395   -            145   2.1e-07   30.5   0.1   1   1   4.7e-11   3.2e-07   29.9   0.1     7    53    95   141    89   143 0.93 Helix-turn-helix
Aminotran_1_2        PF00155.16   363 seq1540_BIOID58395   -            468   3.4e-32  111.6   0.0   1   1   7.9e-36   5.4e-32  111.0   0.0    44   348   145   445   120   458 0.88 Aminotransferase class I and II
GntR                 PF00392.16    64 seq1540_BIOID58395   -            468     6e-15   54.3   0.1   1   1   2.9e-18     2e-14   52.6   0.0     1    64     3    66     3    66 0.98 Bacterial regulatory proteins, gntR family
SBP_bac_8            PF13416.1    281 seq1541_BIOID58395   -            381   1.9e-26   93.3   4.0   1   1   5.3e-30   2.4e-26   92.9   2.8     2   265    56   326    55   333 0.83 Bacterial extracellular solute-binding protein
SBP_bac_1            PF01547.20   314 seq1541_BIOID58395   -            381   1.9e-20   73.7   6.0   1   1   5.7e-24   2.6e-20   73.2   4.2    14   313    56   312    45   313 0.83 Bacterial extracellular solute-binding protein
SBP_bac_6            PF13343.1    242 seq1541_BIOID58395   -            381   7.6e-17   61.3   1.9   1   1   1.7e-15   7.8e-12   44.9   0.1   107   216   215   325   179   350 0.85 Bacterial extracellular solute-binding protein
ABC_tran             PF00005.22   118 seq1542_BIOID58395   -            337   2.2e-22   79.5   0.0   1   1   2.6e-25   1.2e-21   77.1   0.0     1   117    44   162    44   163 0.88 ABC transporter
TOBE_2               PF08402.5     75 seq1542_BIOID58395   -            337   1.2e-16   60.3   0.0   1   1     6e-20   2.7e-16   59.1   0.0     2    73   257   331   256   333 0.92 TOBE domain
BPD_transp_1         PF00528.17   185 seq1543_BIOID58395   -            313   1.4e-16   60.4  19.2   1   1   9.9e-21   1.4e-16   60.4  13.3     2   179   106   307   105   310 0.89 Binding-protein-dependent transport system inner membrane component
BPD_transp_1         PF00528.17   185 seq1544_BIOID58395   -            264   4.4e-13   49.0  14.3   1   1   3.2e-17   4.4e-13   49.0   9.9     2   167    80   247    79   258 0.78 Binding-protein-dependent transport system inner membrane component
Aldedh               PF00171.17   462 seq1545_BIOID58395   -            474  1.6e-166  554.1   0.1   1   1  1.3e-170  1.8e-166  553.9   0.1     3   462    13   470    11   470 0.97 Aldehyde dehydrogenase family
DUF2566              PF10753.4     55 seq1547_BIOID58395   -             82   7.5e-29   99.3   5.6   1   1   7.1e-33   9.7e-29   98.9   3.9     1    55    28    82    28    82 0.99 Protein of unknown function (DUF2566)
DUF2526              PF10735.4     77 seq1548_BIOID58395   -             77   3.1e-47  158.3   5.7   1   1   2.5e-51   3.4e-47  158.2   4.0     1    77     1    77     1    77 1.00 Protein of unknown function (DUF2526)
ADH_zinc_N           PF00107.21   130 seq1549_BIOID58395   -            376   1.7e-17   63.0   0.0   1   1     4e-21   2.7e-17   62.4   0.0     1   122   192   327   192   334 0.92 Zinc-binding dehydrogenase
ADH_zinc_N_2         PF13602.1    127 seq1549_BIOID58395   -            376   1.2e-06   29.3   0.0   1   1   3.2e-10   2.2e-06   28.4   0.0     1   127   225   370   225   370 0.78 Zinc-binding dehydrogenase
FCD                  PF07729.7    125 seq1550_BIOID58395   -            221   1.6e-23   83.2   2.5   1   1   3.4e-27   2.3e-23   82.7   1.7     2   124    85   209    84   210 0.96 FCD domain
GntR                 PF00392.16    64 seq1550_BIOID58395   -            221   9.3e-12   44.0   0.1   1   1   3.9e-15   2.7e-11   42.6   0.1     2    64    13    74    12    74 0.95 Bacterial regulatory proteins, gntR family
PQQ_2                PF13360.1    238 seq1551_BIOID58395   -            353   1.2e-07   31.2   1.3   1   1     2e-10   5.5e-07   29.1   0.8     3   236    69   308    67   310 0.71 PQQ-like domain
GST_N_3              PF13417.1     75 seq1553_BIOID58395   -            179   2.7e-09   37.0   0.0   1   1   6.6e-13   4.5e-09   36.2   0.0    15    72    17    79    13    84 0.88 Glutathione S-transferase, N-terminal domain
GST_N_2              PF13409.1     70 seq1553_BIOID58395   -            179   1.4e-06   28.1   0.0   1   1   3.3e-10   2.3e-06   27.4   0.0     9    67    16    74    12    77 0.86 Glutathione S-transferase, N-terminal domain
Phage_GPD            PF05954.6    292 seq1557_BIOID58395   -            714   7.2e-63  212.3   0.1   1   1   1.6e-66   1.1e-62  211.7   0.0     2   291    40   340    39   341 0.92 Phage late control gene D protein (GPD)
Phage_base_V         PF04717.7     79 seq1557_BIOID58395   -            714   3.8e-27   93.9   0.1   1   1   1.1e-30   7.4e-27   92.9   0.1     1    77   378   470   378   472 0.92 Phage-related baseplate assembly protein
RHS_repeat           PF05593.9     38 seq1558_BIOID58395   -           1405   6.9e-60  198.0 110.8   1   7   3.3e-09   2.2e-05   24.3   0.6     6    37   416   447   415   449 0.89 RHS Repeat
RHS_repeat           PF05593.9     38 seq1558_BIOID58395   -           1405   6.9e-60  198.0 110.8   2   7   2.1e-11   1.4e-07   31.3   2.8     1    37   432   469   432   470 0.98 RHS Repeat
RHS_repeat           PF05593.9     38 seq1558_BIOID58395   -           1405   6.9e-60  198.0 110.8   3   7   5.2e-10   3.6e-06   26.8   1.2     1    38   496   535   496   535 0.92 RHS Repeat
RHS_repeat           PF05593.9     38 seq1558_BIOID58395   -           1405   6.9e-60  198.0 110.8   4   7   4.5e-10   3.1e-06   27.0   0.0     1    36   540   575   540   576 0.92 RHS Repeat
RHS_repeat           PF05593.9     38 seq1558_BIOID58395   -           1405   6.9e-60  198.0 110.8   5   7   1.7e-13   1.2e-09   37.9   1.8     1    37   582   618   582   619 0.97 RHS Repeat
RHS_repeat           PF05593.9     38 seq1558_BIOID58395   -           1405   6.9e-60  198.0 110.8   6   7   1.2e-09   8.4e-06   25.7   0.2     1    37   624   659   624   660 0.97 RHS Repeat
RHS_repeat           PF05593.9     38 seq1558_BIOID58395   -           1405   6.9e-60  198.0 110.8   7   7   1.8e-10   1.2e-06   28.3   0.5     1    29   953   990   953  1001 0.90 RHS Repeat
RHS                  PF03527.9     41 seq1558_BIOID58395   -           1405   4.1e-21   74.3   5.8   1   1   1.5e-23     1e-19   69.8   0.6     1    40  1157  1196  1157  1197 0.97 RHS protein
DDE_Tnp_1_assoc      PF13808.1     90 seq1561_BIOID58395   -             59   2.7e-19   68.4   0.0   1   1   2.2e-23     3e-19   68.3   0.0     1    53     6    58     6    59 0.97 DDE_Tnp_1-associated
DDE_Tnp_1            PF01609.16   211 seq1563_BIOID58395   -            285   2.6e-31  108.7   0.3   1   1   2.6e-35   3.6e-31  108.2   0.2     3   211     9   250     7   250 0.93 Transposase DDE domain
Tautomerase          PF01361.16    60 seq1564_BIOID58395   -             75   3.6e-14   51.9   0.0   1   1   3.7e-18   5.1e-14   51.5   0.0     1    51     2    53     2    55 0.98 Tautomerase enzyme
Acetyltransf_2       PF00797.12   240 seq1565_BIOID58395   -            281   2.9e-82  275.7   0.3   1   1   2.5e-86   3.4e-82  275.5   0.2     1   237    21   256    21   259 0.97 N-acetyltransferase
Molybdop_Fe4S4       PF04879.11    55 seq1568_BIOID58395   -            195   2.2e-21   75.3   0.2   1   1   2.6e-24   1.8e-20   72.4   0.1     2    55    44   104    43   104 0.96 Molybdopterin oxidoreductase Fe4S4 domain
Molybdopterin        PF00384.17   432 seq1568_BIOID58395   -            195   2.4e-06   26.4   0.1   1   1   4.2e-10   2.9e-06   26.1   0.0     1    35   107   139   107   190 0.79 Molybdopterin oxidoreductase
Molybdopterin        PF00384.17   432 seq1569_BIOID58395   -            803   2.7e-23   82.3   0.0   1   1   8.9e-24   6.1e-20   71.2   0.0   103   379     2   377     1   381 0.83 Molybdopterin oxidoreductase
Molydop_binding      PF01568.16   109 seq1569_BIOID58395   -            803   5.5e-17   61.4   0.1   1   1     3e-20     2e-16   59.6   0.1     4   108   681   796   678   797 0.93 Molydopterin dinucleotide binding domain
Fer4_11              PF13247.1     99 seq1571_BIOID58395   -            294   1.2e-29  101.9  13.1   1   1   1.8e-32   2.2e-29  101.1   5.5     2    98    92   188    91   189 0.94 4Fe-4S dicluster domain
Form-deh_trans       PF09163.6     44 seq1571_BIOID58395   -            294   7.8e-20   69.9   0.0   1   1   1.1e-22   1.4e-19   69.1   0.0     1    44   246   289   246   290 0.96 Formate dehydrogenase N, transmembrane
Fer4_7               PF12838.2     52 seq1571_BIOID58395   -            294   4.9e-15   55.5  25.2   1   1   8.3e-11     1e-07   32.0   5.6     1    50    38   114    38   117 0.90 4Fe-4S dicluster domain
Fer4_9               PF13187.1     55 seq1571_BIOID58395   -            294   3.3e-13   49.5  27.2   1   1   4.6e-11   5.7e-08   32.7   7.7     1    55   132   184   132   184 0.97 4Fe-4S dicluster domain
Fer4_10              PF13237.1     52 seq1571_BIOID58395   -            294   2.6e-12   46.2  27.8   1   1   3.4e-11   4.2e-08   32.7   7.1     2    52    93   144    92   144 0.86 4Fe-4S dicluster domain
Fer4_2               PF12797.2     22 seq1571_BIOID58395   -            294   3.3e-10   39.1  34.5   1   1   6.4e-09     8e-06   25.3   2.4     4    20    33    49    31    51 0.91 4Fe-4S binding domain
Fer4_3               PF12798.2     15 seq1571_BIOID58395   -            294   9.7e-08   31.9  41.1   1   3   0.00035      0.43   11.1   3.8     1    15   100   117   100   117 0.89 4Fe-4S binding domain
Fer4_3               PF12798.2     15 seq1571_BIOID58395   -            294   9.7e-08   31.9  41.1   2   3   6.7e-05     0.083   13.3   2.9     1    14   133   146   133   147 0.94 4Fe-4S binding domain
Fer4_3               PF12798.2     15 seq1571_BIOID58395   -            294   9.7e-08   31.9  41.1   3   3   3.4e-06    0.0042   17.4   2.5     1    15   160   183   160   183 0.98 4Fe-4S binding domain
Fer4_4               PF12800.2     17 seq1571_BIOID58395   -            294   3.1e-07   30.0  31.6   1   2   4.7e-05     0.059   13.6   1.8     3    15    38    50    36    56 0.91 4Fe-4S binding domain
Fer4_4               PF12800.2     17 seq1571_BIOID58395   -            294   3.1e-07   30.0  31.6   2   2     1e-07   0.00013   21.9   1.8     1    17   130   146   130   146 0.92 4Fe-4S binding domain
Fer4                 PF00037.22    24 seq1571_BIOID58395   -            294   3.1e-07   29.6  37.3   1   1   4.1e-08   5.1e-05   22.5   2.0     5    22   130   147   126   149 0.87 4Fe-4S binding domain
Cytochrom_B_N        PF00033.14   188 seq1572_BIOID58395   -            217   1.4e-20   73.3  19.2   1   1   2.5e-24   1.7e-20   73.0  13.3     4   188    10   186     7   186 0.92 Cytochrome b(N-terminal)/b6/petB
Ni_hydr_CYTB         PF01292.15   182 seq1572_BIOID58395   -            217   1.4e-18   66.8  17.8   1   1   2.5e-22   1.7e-18   66.5  12.3     5   182    13   186     9   186 0.89 Prokaryotic cytochrome b561
OsmC                 PF02566.14   100 seq1576_BIOID58395   -            143   1.5e-19   69.9   0.1   1   1   1.4e-23   1.9e-19   69.5   0.0     2    99    42   139    41   140 0.89 OsmC-like protein
LysR_substrate       PF03466.15   209 seq1578_BIOID58395   -            296   1.2e-41  142.0   1.4   1   1   2.4e-45   1.6e-41  141.5   1.0     4   206    91   292    89   295 0.98 LysR substrate binding domain
HTH_1                PF00126.22    60 seq1578_BIOID58395   -            296   1.1e-19   69.7   1.8   1   1   1.6e-23   1.1e-19   69.7   1.2     1    60     5    64     5    64 0.98 Bacterial regulatory helix-turn-helix protein, lysR family
ABC_tran             PF00005.22   118 seq1588_BIOID58395   -            333     3e-18   66.1   0.0   1   1   7.6e-22   5.2e-18   65.4   0.0     1   118    51   169    51   169 0.95 ABC transporter
BPD_transp_2         PF02653.11   267 seq1589_BIOID58395   -            114   2.2e-12   46.3  15.9   1   1   1.8e-16   2.5e-12   46.2  11.0   185   267     2    89     1    89 0.98 Branched-chain amino acid transport system / permease component
Peripla_BP_4         PF13407.1    258 seq1590_BIOID58395   -            340   2.7e-53  180.8   4.3   1   1   2.5e-57   3.4e-53  180.5   3.0     1   256    30   285    30   287 0.95 Periplasmic binding protein domain
DeoC                 PF01791.4    236 seq1591_BIOID58395   -            291   2.1e-16   59.8   0.1   1   1   1.9e-20   2.6e-16   59.5   0.1     1   235    51   258    51   259 0.90 DeoC/LacD family aldolase
ABM                  PF03992.11    78 seq1592_BIOID58395   -             41   8.8e-06   25.5   0.1   1   1   6.6e-10   9.1e-06   25.5   0.0     1    42     1    41     1    41 0.93 Antibiotic biosynthesis monooxygenase
Methyltransf_23      PF13489.1    162 seq1594_BIOID58395   -            252   1.9e-19   69.7   0.0   1   1     2e-22   2.8e-19   69.2   0.0     2   159    13   176     9   178 0.82 Methyltransferase domain
Methyltransf_31      PF13847.1    152 seq1594_BIOID58395   -            252   1.3e-16   60.4   0.0   1   1   1.1e-19   1.6e-16   60.1   0.0     5   117    33   145    29   201 0.83 Methyltransferase domain
Methyltransf_18      PF12847.2    112 seq1594_BIOID58395   -            252     2e-16   60.4   0.0   1   1   1.3e-18   1.7e-15   57.4   0.0     5   111    35   130    31   131 0.90 Methyltransferase domain
Methyltransf_11      PF08241.7     95 seq1594_BIOID58395   -            252   5.7e-16   58.6   0.0   1   1     4e-18   5.5e-15   55.5   0.0     2    94    37   127    36   128 0.97 Methyltransferase domain
Methyltransf_25      PF13649.1    101 seq1594_BIOID58395   -            252     2e-11   44.0   0.0   1   1   5.4e-14   7.4e-11   42.1   0.0     1   101    35   124    35   124 0.89 Methyltransferase domain
Methyltransf_12      PF08242.7     99 seq1594_BIOID58395   -            252   3.3e-11   43.4   0.0   1   1     4e-14   5.5e-11   42.6   0.0     2    99    37   126    36   126 0.92 Methyltransferase domain
Methyltransf_26      PF13659.1    117 seq1594_BIOID58395   -            252   1.2e-06   28.3   0.0   1   1   1.7e-09   2.3e-06   27.4   0.0     4   116    35   131    33   132 0.90 Methyltransferase domain
MTS                  PF05175.9    170 seq1594_BIOID58395   -            252   8.3e-06   25.1   0.0   1   1   8.9e-09   1.2e-05   24.6   0.0    19   106    20   101    11   137 0.82 Methyltransferase small domain
Methyltransf_2       PF00891.13   241 seq1594_BIOID58395   -            252     3e-05   23.2   0.0   1   1   3.3e-08   4.5e-05   22.6   0.0    91   163    22    98     9   110 0.87 O-methyltransferase
FtsJ                 PF01728.14   181 seq1594_BIOID58395   -            252   0.00016   21.6   0.0   1   1   1.5e-07   0.00021   21.2   0.0    22    83    30    96    19   156 0.85 FtsJ-like methyltransferase
LysR_substrate       PF03466.15   209 seq1596_BIOID58395   -            293   3.6e-45  153.5   0.1   1   1   8.4e-49   5.7e-45  152.8   0.0     2   204    85   282    84   285 0.98 LysR substrate binding domain
HTH_1                PF00126.22    60 seq1596_BIOID58395   -            293     2e-17   62.5   0.8   1   1   5.5e-21   3.8e-17   61.6   0.6     1    60     3    62     3    62 0.97 Bacterial regulatory helix-turn-helix protein, lysR family
MFS_1                PF07690.11   354 seq1600_BIOID58395   -            396   3.6e-34  117.9  59.3   1   1   2.6e-38   3.6e-34  117.9  41.1     2   353    19   349    18   350 0.89 Major Facilitator Superfamily
MarR                 PF01047.17    59 seq1601_BIOID58395   -            144   5.2e-18   64.3   0.0   1   1   1.9e-21   8.8e-18   63.6   0.0     1    59    38    96    38    96 0.98 MarR family
MarR_2               PF12802.2     62 seq1601_BIOID58395   -            144   1.4e-13   50.1   0.0   1   1   5.2e-17   2.4e-13   49.4   0.0     1    62    36    95    36    95 0.98 MarR family
HTH_27               PF13463.1     68 seq1601_BIOID58395   -            144   3.5e-09   36.7   0.0   1   1   1.8e-12   8.1e-09   35.5   0.0     1    68    38   104    38   104 0.93 Winged helix DNA-binding domain
HTH_18               PF12833.2     81 seq1602_BIOID58395   -            127   1.1e-19   70.2   0.3   1   1     2e-23   1.3e-19   69.9   0.2     2    79    32   108    31   110 0.96 Helix-turn-helix domain
HTH_AraC             PF00165.18    42 seq1602_BIOID58395   -            127   5.1e-18   64.1   0.2   1   2   1.9e-09   1.3e-05   24.7   0.0     1    42    18    59    18    59 0.97 Bacterial regulatory helix-turn-helix proteins, AraC family
HTH_AraC             PF00165.18    42 seq1602_BIOID58395   -            127   5.1e-18   64.1   0.2   2   2   1.9e-13   1.3e-09   37.4   0.0     2    41    71   108    66   109 0.93 Bacterial regulatory helix-turn-helix proteins, AraC family
MarB                 PF13999.1     66 seq1603_BIOID58395   -             72   6.1e-35  118.4   0.5   1   1     5e-39   6.8e-35  118.3   0.3     2    66     6    70     5    70 0.98 MarB protein
UTRA                 PF07702.8    141 seq1607_BIOID58395   -            232   1.1e-32  112.5   0.0   1   1   3.3e-36   1.5e-32  112.0   0.0     2   136    87   220    86   225 0.97 UTRA domain
GntR                 PF00392.16    64 seq1607_BIOID58395   -            232     1e-19   69.5   0.0   1   1   3.8e-23   1.7e-19   68.8   0.0     3    64     4    65     3    65 0.98 Bacterial regulatory proteins, gntR family
HTH_DeoR             PF08220.7     57 seq1607_BIOID58395   -            232   2.6e-05   23.5   0.1   1   1     1e-08   4.6e-05   22.7   0.0    19    55    30    66    27    68 0.91 DeoR-like helix-turn-helix domain
MFS_1                PF07690.11   354 seq1609_BIOID58395   -            395     9e-29  100.2  51.4   1   1   1.4e-32   9.4e-29  100.1  26.5     2   344    13   341    12   344 0.82 Major Facilitator Superfamily
MFS_1_like           PF12832.2     77 seq1609_BIOID58395   -            395   2.2e-05   24.0   4.5   1   1   5.4e-09   3.7e-05   23.3   0.5    17    75    24    83    11    85 0.88 MFS_1 like family
CinA                 PF02464.12   155 seq1613_BIOID58395   -            172   9.4e-48  161.4   1.1   1   1   7.9e-52   1.1e-47  161.2   0.8     2   155    18   171    17   171 0.98 Competence-damaged protein
adh_short            PF00106.20   167 seq1615_BIOID58395   -            248   2.5e-34  118.4   0.0   1   1   1.2e-37   3.2e-34  118.1   0.0     2   166     2   165     1   166 0.93 short chain dehydrogenase
adh_short_C2         PF13561.1    243 seq1615_BIOID58395   -            248   2.5e-14   53.5   0.0   1   1   1.1e-17   3.1e-14   53.2   0.0     3   222     9   218     7   232 0.89 Enoyl-(Acyl carrier protein) reductase
KR                   PF08659.5    181 seq1615_BIOID58395   -            248   2.2e-13   50.1   0.0   1   1   1.1e-16   3.1e-13   49.6   0.0     3   173     3   170     2   177 0.89 KR domain
Epimerase            PF01370.16   236 seq1615_BIOID58395   -            248   1.4e-06   27.8   0.1   1   1   1.6e-09   4.3e-06   26.2   0.0     1   117     3   135     3   176 0.80 NAD dependent epimerase/dehydratase family
NAD_binding_10       PF13460.1    183 seq1615_BIOID58395   -            248   2.8e-06   27.3   0.0   1   1   1.3e-09   3.7e-06   26.9   0.0     1    60     3    67     3   173 0.77 NADH(P)-binding
FCD                  PF07729.7    125 seq1616_BIOID58395   -            228   1.6e-26   92.9   5.9   1   1   3.5e-30   2.4e-26   92.3   4.1     5   124    89   208    87   209 0.99 FCD domain
GntR                 PF00392.16    64 seq1616_BIOID58395   -            228   9.3e-18   63.3   0.0   1   1   3.6e-21   2.4e-17   61.9   0.0     3    64    15    75    13    75 0.98 Bacterial regulatory proteins, gntR family
YdfZ                 PF14001.1     64 seq1617_BIOID58395   -             67     2e-33  114.3   0.1   1   1   1.6e-37   2.2e-33  114.1   0.1     1    64     2    65     2    65 0.99 YdfZ protein
Resolvase            PF00239.16   141 seq1619_BIOID58395   -            196     2e-39  134.5   0.7   1   1   5.5e-43   2.5e-39  134.2   0.0     1   140     4   144     4   145 0.92 Resolvase, N terminal domain
HTH_7                PF02796.10    45 seq1619_BIOID58395   -            196     2e-11   43.4   0.0   1   1   1.1e-14     5e-11   42.1   0.0     1    44   147   190   147   191 0.96 Helix-turn-helix domain of resolvase
HTH_28               PF13518.1     52 seq1619_BIOID58395   -            196   2.4e-05   24.0   0.0   1   1   1.4e-08   6.4e-05   22.7   0.0     2    37   157   192   156   195 0.87 Helix-turn-helix domain
HTH_Tnp_1            PF01527.15    76 seq1625_BIOID58395   -             99   7.6e-09   35.2   2.9   1   1   7.1e-13   9.7e-09   34.9   2.0     3    76    11    79     9    79 0.90 Transposase
rve                  PF00665.21   120 seq1626_BIOID58395   -            258   2.1e-30  105.1   0.2   1   1   5.2e-33   1.4e-29  102.4   0.0     3   119   126   240   124   241 0.96 Integrase core domain
HTH_21               PF13276.1     60 seq1626_BIOID58395   -            258   5.6e-11   42.1   0.1   1   1   9.9e-14   2.7e-10   39.9   0.0     4    59    47   101    44   102 0.90 HTH-like domain
DDE_Tnp_IS240        PF13610.1    140 seq1626_BIOID58395   -            258   1.1e-09   38.2   0.0   1   1   7.7e-13   2.1e-09   37.3   0.0     2   124   130   255   129   257 0.91 DDE domain
rve_2                PF13333.1     52 seq1626_BIOID58395   -            258   1.4e-07   31.3   2.6   1   1     1e-09   2.8e-06   27.1   0.2     1    28   231   258   231   258 0.96 Integrase core domain
rve_3                PF13683.1     67 seq1626_BIOID58395   -            258   9.5e-07   28.1   0.0   1   1   7.3e-10     2e-06   27.1   0.0     4    40   215   251   212   258 0.84 Integrase core domain
HTH_3                PF01381.17    55 seq1627_BIOID58395   -            135   8.8e-16   57.3   0.0   1   1   3.6e-19   1.6e-15   56.5   0.0     1    55    12    66    12    66 0.98 Helix-turn-helix
HTH_19               PF12844.2     64 seq1627_BIOID58395   -            135   2.4e-10   40.1   0.0   1   1   9.7e-14   4.4e-10   39.3   0.0     1    63     9    71     9    72 0.98 Helix-turn-helix domain
HTH_31               PF13560.1     64 seq1627_BIOID58395   -            135   6.7e-08   32.4   0.0   1   1   3.1e-11   1.4e-07   31.4   0.0     2    58     8    63     7    72 0.94 Helix-turn-helix domain
DUF1391              PF07151.7     49 seq1629_BIOID58395   -             51   2.8e-34  116.2   0.5   1   1   2.2e-38     3e-34  116.1   0.4     1    48     2    49     2    50 0.97 Protein of unknown function (DUF1391)
DicB                 PF05358.6     62 seq1631_BIOID58395   -             97   2.7e-40  135.5   0.2   1   1     2e-44   2.7e-40  135.5   0.1     1    62    36    97    36    97 1.00 DicB protein
DUF1482              PF07358.6     57 seq1632_BIOID58395   -             63   1.8e-28   97.7   0.1   1   1   1.4e-32     2e-28   97.6   0.1     1    57     4    62     4    62 0.98 Protein of unknown function (DUF1482)
DUF1233              PF06806.7     72 seq1634_BIOID58395   -             83   2.3e-32  110.2   0.1   1   1     2e-36   2.7e-32  110.0   0.1     1    70     4    74     4    77 0.97 Putative excisionase (DUF1233)
DUF3596              PF12167.3     88 seq1636_BIOID58395   -            431   4.4e-30  102.9   0.0   1   1   1.2e-33   8.4e-30  102.0   0.0     1    87     9    94     9    95 0.98 Domain of unknown function (DUF3596)
Phage_integrase      PF00589.17   173 seq1636_BIOID58395   -            431     1e-19   70.7   0.1   1   1   3.3e-23   2.3e-19   69.6   0.0     3   167   205   398   204   403 0.88 Phage integrase family
DUF1283              PF06932.6     85 seq1637_BIOID58395   -            113     1e-46  156.7   6.7   1   1   8.7e-51   1.2e-46  156.5   4.7     1    85    29   113    29   113 0.99 Protein of unknown function (DUF1283)
Acetyltransf_3       PF13302.1    142 seq1638_BIOID58395   -            186   5.7e-23   81.6   0.0   1   1     4e-26   7.7e-23   81.2   0.0     3   141     8   140     7   141 0.80 Acetyltransferase (GNAT) domain
Acetyltransf_4       PF13420.1    155 seq1638_BIOID58395   -            186   7.2e-15   55.1   0.6   1   1   4.7e-18   9.1e-15   54.8   0.4     1   152     9   158     9   160 0.93 Acetyltransferase (GNAT) domain
Acetyltransf_1       PF00583.19    83 seq1638_BIOID58395   -            186     6e-15   54.9   0.1   1   1   4.5e-18   8.9e-15   54.3   0.1     2    82    63   140    62   141 0.97 Acetyltransferase (GNAT) family
Acetyltransf_8       PF13523.1    152 seq1638_BIOID58395   -            186   1.2e-13   51.1   0.2   1   1   8.2e-17   1.6e-13   50.6   0.2     1   141     9   145     9   157 0.89 Acetyltransferase (GNAT) domain
Acetyltransf_7       PF13508.1     79 seq1638_BIOID58395   -            186   3.7e-07   30.1   0.2   1   1   3.4e-10   6.7e-07   29.2   0.1     2    78    56   141    55   142 0.80 Acetyltransferase (GNAT) domain
Acetyltransf_10      PF13673.1    117 seq1638_BIOID58395   -            186   1.3e-05   25.1   0.0   1   1   9.3e-09   1.8e-05   24.7   0.0     1   117    16   140    16   140 0.75 Acetyltransferase (GNAT) domain
FR47                 PF08445.5     86 seq1638_BIOID58395   -            186   2.1e-05   24.0   0.0   1   1   1.9e-08   3.8e-05   23.2   0.0    26    79    87   142    69   150 0.92 FR47-like protein
DUF1161              PF06649.7     52 seq1640_BIOID58395   -            102   1.3e-25   88.9   0.0   1   1   1.2e-29   1.6e-25   88.6   0.0     1    52    27    80    27    80 0.99 Protein of unknown function (DUF1161)
Molybdopterin        PF00384.17   432 seq1641_BIOID58395   -            808   4.1e-96  322.2   0.0   1   1   1.1e-99   5.1e-96  321.9   0.0     1   432   111   566   111   566 0.92 Molybdopterin oxidoreductase
Molydop_binding      PF01568.16   109 seq1641_BIOID58395   -            808   1.1e-27   95.8   0.0   1   1   5.8e-31   2.6e-27   94.6   0.0     1   107   687   800   687   802 0.96 Molydopterin dinucleotide binding domain
Molybdop_Fe4S4       PF04879.11    55 seq1641_BIOID58395   -            808   2.2e-14   52.8   0.8   1   1   8.4e-18   3.8e-14   52.1   0.5     1    55    49   108    49   108 0.97 Molybdopterin oxidoreductase Fe4S4 domain
Molybdopterin        PF00384.17   432 seq1642_BIOID58395   -            808   1.8e-88  297.0   0.0   1   1   4.8e-92   2.2e-88  296.7   0.0     1   432   115   566   115   566 0.93 Molybdopterin oxidoreductase
Molydop_binding      PF01568.16   109 seq1642_BIOID58395   -            808   5.3e-27   93.6   0.0   1   1   2.2e-30     1e-26   92.7   0.0     1   107   687   800   687   802 0.97 Molydopterin dinucleotide binding domain
Molybdop_Fe4S4       PF04879.11    55 seq1642_BIOID58395   -            808   2.7e-13   49.4   0.9   1   1     1e-16   4.7e-13   48.6   0.6     1    55    53   112    53   112 0.96 Molybdopterin oxidoreductase Fe4S4 domain
Fer4_11              PF13247.1     99 seq1643_BIOID58395   -            205   1.2e-31  108.4  10.9   1   1   9.3e-35   1.2e-31  108.4   7.5     3    97    60   153    58   155 0.97 4Fe-4S dicluster domain
Fer4_2               PF12797.2     22 seq1643_BIOID58395   -            205   5.5e-13   47.8  32.6   1   1   2.3e-09   2.9e-06   26.7   1.3     2    20     6    24     5    25 0.94 4Fe-4S binding domain
Fer4                 PF00037.22    24 seq1643_BIOID58395   -            205   9.1e-13   47.1  35.1   1   1   9.4e-11   1.2e-07   30.9   3.3     1    23    92   114    92   115 0.94 4Fe-4S binding domain
Fer4_7               PF12838.2     52 seq1643_BIOID58395   -            205   5.1e-12   45.8  28.9   1   1     1e-09   1.3e-06   28.6   7.3     2    50    99   147    98   149 0.87 4Fe-4S dicluster domain
Fer4_9               PF13187.1     55 seq1643_BIOID58395   -            205   3.9e-11   42.9  28.0   1   1   6.1e-10   7.5e-07   29.2   7.4     2    53    99   148    98   150 0.95 4Fe-4S dicluster domain
Fer4_10              PF13237.1     52 seq1643_BIOID58395   -            205   8.9e-11   41.3  30.9   1   1   9.6e-09   1.2e-05   24.8   8.1     2    52    92   146    91   146 0.76 4Fe-4S dicluster domain
Fer4_4               PF12800.2     17 seq1643_BIOID58395   -            205   9.2e-11   41.0  31.7   1   3   1.9e-05     0.023   14.8   1.8     1    15    11    25    11    30 0.90 4Fe-4S binding domain
Fer4_4               PF12800.2     17 seq1643_BIOID58395   -            205   9.2e-11   41.0  31.7   2   3   3.6e-05     0.045   13.9   2.0     2    16    65    81    64    85 0.86 4Fe-4S binding domain
Fer4_4               PF12800.2     17 seq1643_BIOID58395   -            205   9.2e-11   41.0  31.7   3   3   3.2e-07    0.0004   20.3   2.0     2    17    97   112    96   112 0.91 4Fe-4S binding domain
Fer4_6               PF12837.2     24 seq1643_BIOID58395   -            205   2.4e-10   39.7  39.6   1   1   3.4e-09   4.2e-06   26.2   3.2     1    23    91   113    91   114 0.95 4Fe-4S binding domain
Fer4_3               PF12798.2     15 seq1643_BIOID58395   -            205   7.3e-07   29.1  40.1   1   2     1e-05     0.013   15.9   4.2     1    15    67    83    67    83 0.98 4Fe-4S binding domain
Fer4_3               PF12798.2     15 seq1643_BIOID58395   -            205   7.3e-07   29.1  40.1   2   2   5.2e-05     0.065   13.7   1.6     1    13   126   147   126   149 0.94 4Fe-4S binding domain
DmsC                 PF04976.7    276 seq1645_BIOID58395   -            364  6.9e-116  386.2  20.0   1   1  6.1e-120  8.3e-116  385.9  13.9     1   276    81   354    81   354 0.99 DMSO reductase anchor subunit (DmsC)
Nitrate_red_del      PF02613.10   136 seq1646_BIOID58395   -            204   2.9e-30  104.7   0.8   1   1   2.9e-34     4e-30  104.3   0.6     7   134    41   164    19   166 0.93 Nitrate reductase delta subunit
Voltage_CLC          PF00654.15   355 seq1648_BIOID58395   -            438   1.1e-72  244.9  33.6   1   1   7.9e-77   1.1e-72  244.9  23.3     5   354    83   422    79   423 0.91 Voltage gated chloride channel
MFS_1                PF07690.11   354 seq1650_BIOID58395   -            417   5.8e-39  133.7  62.6   1   2   3.2e-31   2.2e-27   95.6  18.9     1   224    41   261    40   270 0.82 Major Facilitator Superfamily
MFS_1                PF07690.11   354 seq1650_BIOID58395   -            417   5.8e-39  133.7  62.6   2   2   9.1e-15   6.2e-11   41.5  23.0     7   168   249   407   247   415 0.82 Major Facilitator Superfamily
Sugar_tr             PF00083.19   451 seq1650_BIOID58395   -            417   2.8e-14   52.4  34.3   1   1   9.1e-18   6.2e-14   51.2   7.0    46   197    71   217    11   223 0.90 Sugar (and other) transporter
Asr                  PF06392.6     19 seq1651_BIOID58395   -            111   7.1e-07   29.3  23.9   1   1   5.2e-11   7.1e-07   29.3  16.6     1    19    53    71    53    71 0.99 Acid shock protein repeat
Trypsin              PF00089.21   220 seq1654_BIOID58395   -            273   1.6e-11   44.0   0.0   1   1   8.1e-15   5.5e-11   42.3   0.0     9   198    50   244    44   266 0.72 Trypsin
Trypsin_2            PF13365.1    120 seq1654_BIOID58395   -            273   1.4e-07   31.3   0.0   1   1   3.6e-11   2.4e-07   30.6   0.0     1   120    69   240    69   240 0.65 Trypsin-like peptidase domain
UPF0118              PF01594.11   327 seq1656_BIOID58395   -            344   2.1e-73  247.0  42.2   1   1   1.8e-77   2.4e-73  246.8  29.3     2   326    14   328    13   329 0.98 Domain of unknown function DUF20
DUF1471              PF07338.8     56 seq1657_BIOID58395   -            314   4.1e-62  205.5   5.4   1   3   2.8e-22   3.9e-18   64.7   0.0     2    56    34    90    33    90 0.98 Protein of unknown function (DUF1471)
DUF1471              PF07338.8     56 seq1657_BIOID58395   -            314   4.1e-62  205.5   5.4   2   3     3e-22   4.1e-18   64.6   0.1     3    56   119   174   117   174 0.98 Protein of unknown function (DUF1471)
DUF1471              PF07338.8     56 seq1657_BIOID58395   -            314   4.1e-62  205.5   5.4   3   3   3.1e-26   4.3e-22   77.3   0.1     2    56   259   314   258   314 0.99 Protein of unknown function (DUF1471)
AA_permease_2        PF13520.1    426 seq1658_BIOID58395   -            460   1.4e-79  267.5  39.9   1   1   1.2e-83   1.6e-79  267.2  27.7     1   420     5   441     5   449 0.91 Amino acid permease
adh_short            PF00106.20   167 seq1659_BIOID58395   -            240   5.4e-16   58.8   0.2   1   1   1.6e-19   7.2e-16   58.4   0.1     3   166     9   170     8   171 0.87 short chain dehydrogenase
adh_short_C2         PF13561.1    243 seq1659_BIOID58395   -            240   2.1e-07   30.9   0.0   1   1   5.8e-11   2.6e-07   30.5   0.0     8   192    18   193    13   238 0.71 Enoyl-(Acyl carrier protein) reductase
KR                   PF08659.5    181 seq1659_BIOID58395   -            240   3.8e-07   29.8   0.5   1   1   1.6e-10   7.1e-07   28.9   0.4     4   172    10   175     8   184 0.84 KR domain
Response_reg         PF00072.19   112 seq1660_BIOID58395   -            251   1.6e-20   73.0   0.1   1   1   3.6e-24   2.5e-20   72.4   0.1     2   111    17   124    16   125 0.97 Response regulator receiver domain
Trans_reg_C          PF00486.23    77 seq1660_BIOID58395   -            251   1.2e-20   73.0   0.2   1   1   6.4e-24   4.3e-20   71.2   0.0     2    77   170   245   169   245 0.98 Transcriptional regulatory protein, C terminal
HATPase_c            PF02518.21   111 seq1661_BIOID58395   -            433   1.9e-22   78.9   0.0   1   1   8.1e-26   3.7e-22   78.0   0.0     6   110   320   423   316   424 0.96 Histidine kinase-, DNA gyrase B-, and HSP90-like ATPase
HisKA                PF00512.20    68 seq1661_BIOID58395   -            433   6.3e-08   32.3   1.3   1   1   3.7e-11   1.7e-07   30.9   0.9     1    67   211   270   211   271 0.90 His Kinase A (phospho-acceptor) domain
HAMP                 PF00672.20    70 seq1661_BIOID58395   -            433     3e-06   27.2   0.0   1   1   6.6e-10     3e-06   27.2   0.0     4    69   141   206   139   207 0.85 HAMP domain
Ter                  PF05472.6    290 seq1662_BIOID58395   -            309  9.8e-115  382.5   6.8   1   1    8e-119  1.1e-114  382.3   4.7     2   290     9   307     8   307 0.99 DNA replication terminus site-binding protein (Ter protein)
PMI_typeI            PF01238.16   373 seq1663_BIOID58395   -            417  3.5e-123  411.1   0.1   1   1    4e-126  2.7e-122  408.2   0.0     1   373    27   383    27   383 0.99 Phosphomannose isomerase type I
DUF945               PF06097.6    459 seq1664_BIOID58395   -            502  4.7e-150  500.2  18.0   1   1  3.9e-154  5.3e-150  500.0  12.5     1   459     1   482     1   482 0.99 Bacterial protein of unknown function (DUF945)
PTS_EIIC             PF02378.13   321 seq1668_BIOID58395   -            598     8e-83  277.8  29.3   1   1   1.2e-86     8e-83  277.8  20.3     1   321    87   429    87   429 0.94 Phosphotransferase system, EIIC
PTS_EIIB             PF00367.15    35 seq1668_BIOID58395   -            598   1.4e-16   59.2   0.1   1   1   4.6e-20   3.1e-16   58.1   0.1     3    35   522   554   520   554 0.97 phosphotransferase system, EIIB
Aminotran_1_2        PF00155.16   363 seq1669_BIOID58395   -            390   7.8e-60  202.6   0.0   1   1   6.5e-64   8.8e-60  202.4   0.0     3   360    30   379    28   382 0.94 Aminotransferase class I and II
A_deaminase          PF00962.17   330 seq1670_BIOID58395   -            333  6.3e-101  337.5   0.0   1   1  5.2e-105  7.1e-101  337.3   0.0     2   329     6   328     5   329 0.99 Adenosine/AMP deaminase
HHA                  PF05321.6     57 seq1672_BIOID58395   -             71   3.8e-25   87.6   0.0   1   1   3.2e-29   4.3e-25   87.4   0.0     1    57     8    68     8    68 0.97 Haemolysin expression modulating protein
DUF2569              PF10754.4    149 seq1673_BIOID58395   -            146   1.2e-47  161.7  10.9   1   1     1e-51   1.4e-47  161.5   7.5     2   149     4   145     3   145 0.99 Protein of unknown function (DUF2569)
Rnf-Nqr              PF02508.9    190 seq1674_BIOID58395   -            193   2.6e-71  239.0  21.0   1   1   2.1e-75   2.9e-71  238.8  14.6     1   189     1   191     1   192 0.99 Rnf-Nqr subunit, membrane protein
FeS                  PF04060.8     35 seq1675_BIOID58395   -            192     1e-14   53.6   5.2   1   1   1.9e-17   2.8e-14   52.2   3.6     1    35    43    77    43    77 0.97 Putative Fe-S cluster
Fer4                 PF00037.22    24 seq1675_BIOID58395   -            192   8.5e-13   47.2  25.0   1   2     1e-10   1.5e-07   30.5   4.8     2    23   111   132   110   133 0.95 4Fe-4S binding domain
Fer4                 PF00037.22    24 seq1675_BIOID58395   -            192   8.5e-13   47.2  25.0   2   2   2.5e-09   3.8e-06   26.1   2.4     2    24   141   163   140   163 0.91 4Fe-4S binding domain
Fer4_9               PF13187.1     55 seq1675_BIOID58395   -            192   2.1e-10   40.5  31.8   1   1   1.1e-10   1.6e-07   31.3  10.3     1    55   116   162   116   162 0.95 4Fe-4S dicluster domain
Fer4_6               PF12837.2     24 seq1675_BIOID58395   -            192   2.9e-08   33.0  28.2   1   1   4.9e-10   7.5e-07   28.6   4.5     1    24   109   132   109   132 0.96 4Fe-4S binding domain
Fer4_10              PF13237.1     52 seq1675_BIOID58395   -            192   3.3e-08   33.0  25.8   1   1   1.2e-10   1.8e-07   30.7   9.6     3    52   111   158   109   158 0.86 4Fe-4S dicluster domain
Fer4_2               PF12797.2     22 seq1675_BIOID58395   -            192   1.6e-07   30.6  20.1   1   1   8.7e-09   1.3e-05   24.6   2.9     3    22   110   129   108   129 0.93 4Fe-4S binding domain
Complex1_51K         PF01512.12   151 seq1677_BIOID58395   -            740   1.7e-48  164.0   1.6   1   1   2.2e-51   2.4e-48  163.5   0.0     1   151   139   284   139   284 0.98 Respiratory-chain NADH dehydrogenase 51 Kd subunit
RnfC_N               PF13375.1    101 seq1677_BIOID58395   -            740   1.9e-34  117.2   0.2   1   1   6.3e-37   6.6e-34  115.5   0.0     1   101    14   115    14   115 0.96 RnfC Barrel sandwich hybrid domain
SLBB                 PF10531.4     59 seq1677_BIOID58395   -            740   2.3e-11   43.3   0.1   1   1   5.8e-14   6.1e-11   41.9   0.0     1    58   296   344   296   345 0.95 SLBB domain
Fer4_7               PF12838.2     52 seq1677_BIOID58395   -            740   1.6e-09   37.8   8.8   1   1   5.3e-12   5.6e-09   36.1   6.1     1    52   376   430   376   430 0.81 4Fe-4S dicluster domain
Fer4_8               PF13183.1     57 seq1677_BIOID58395   -            740   4.9e-09   35.9   5.1   1   1   1.4e-11   1.5e-08   34.4   3.5     3    57   375   430   373   460 0.79 4Fe-4S dicluster domain
Fer4_10              PF13237.1     52 seq1677_BIOID58395   -            740   6.1e-08   32.2  10.5   1   1   1.6e-10   1.7e-07   30.8   7.3     6    52   374   427   370   427 0.91 4Fe-4S dicluster domain
[truncated: 1,460,643 more chars]
