# Supplementary material for: A domain sequence approach to pangenomics: applications to Escherichia coli
Source: F1000Res. 2013 May 29;1:19. Originally published 2012 Oct 1. [Version 2] doi: 10.12688/f1000research.1-19.v2 (PMC3901455; doi:10.12688/f1000research.1-19.v2)
Supplement: The 347 text files show the results from scanning each of the fasta-files against the Pfam-A database [file f1000research-1-1101-s0002.tgz › Escherichia_coli_E482_BIOID38949.txt]

#                                                                            --- full sequence --- -------------- this domain -------------   hmm coord   ali coord   env coord
# target name        accession   tlen query name           accession   qlen   E-value  score  bias   #  of  c-Evalue  i-Evalue  score  bias  from    to  from    to  from    to  acc description of target
#------------------- ---------- ----- -------------------- ---------- ----- --------- ------ ----- --- --- --------- --------- ------ ----- ----- ----- ----- ----- ----- ----- ---- ---------------------
DDE_Tnp_IS1          PF03400.8    131 seq1_BIOID38949      -             97     2e-30  105.4   0.2   1   1   1.8e-34   2.5e-30  105.1   0.1     1    61    37    97    37    97 0.98 IS1 transposase
adh_short            PF00106.20   167 seq3_BIOID38949      -            247   2.1e-35  121.9   4.0   1   1   7.8e-39   2.7e-35  121.6   2.8     2   165     3   173     2   175 0.92 short chain dehydrogenase
adh_short_C2         PF13561.1    243 seq3_BIOID38949      -            247   3.1e-27   95.8   0.1   1   1   1.1e-30   3.7e-27   95.5   0.1     5   241    10   246     8   247 0.93 Enoyl-(Acyl carrier protein) reductase
KR                   PF08659.5    181 seq3_BIOID38949      -            247   7.5e-18   64.7   2.2   1   1   3.3e-21   1.1e-17   64.1   1.5     2   161     3   168     2   185 0.85 KR domain
Epimerase            PF01370.16   236 seq3_BIOID38949      -            247   1.1e-05   24.8   0.8   1   1   7.3e-09   2.5e-05   23.7   0.3     1   171     4   190     4   210 0.72 NAD dependent epimerase/dehydratase family
DDE_Tnp_1            PF01609.16   211 seq4_BIOID38949      -            370   2.5e-29  102.2   0.0   1   1   2.3e-33   3.2e-29  101.9   0.0     2   211   107   348   106   348 0.96 Transposase DDE domain
HTH_Tnp_1            PF01527.15    76 seq5_BIOID38949      -            116     1e-15   57.3   0.2   1   1   9.6e-20   1.3e-15   56.9   0.1     2    75     3    75     2    76 0.95 Transposase
MltA                 PF03562.12   158 seq9_BIOID38949      -            433   5.8e-44  149.4   0.7   1   1   5.8e-46     4e-42  143.5   0.5     1   158   193   325   193   325 0.96 MltA specific insert domain
3D                   PF06725.6     75 seq9_BIOID38949      -            433   1.7e-25   88.6   0.0   1   1   5.6e-29   3.8e-25   87.5   0.0     2    75   345   422   344   422 0.93 3D domain
DUF3672              PF12421.3    136 seq14_BIOID38949     -            520   6.6e-45  152.4   2.5   1   1   3.4e-48   1.2e-44  151.6   1.7     1   136   337   479   337   479 0.93 Fibronectin type III protein
DUF1983              PF09327.6     81 seq14_BIOID38949     -            520   7.5e-29   99.4   0.1   1   1   6.7e-32   2.3e-28   97.8   0.1     1    81   233   313   233   313 0.99 Domain of unknown function (DUF1983)
fn3                  PF00041.16    85 seq14_BIOID38949     -            520   9.8e-09   35.1   0.3   1   1   1.1e-08   3.7e-05   23.6   0.0     2    82     8    90     7    93 0.85 Fibronectin type III domain
KduI                 PF04962.7    262 seq16_BIOID38949     -            278   3.2e-42  144.2   0.2   1   1   2.8e-46   3.9e-42  144.0   0.1     8   261    31   273    24   274 0.89 KduI/IolB family
MFS_1                PF07690.11   354 seq19_BIOID38949     -            418   2.6e-39  134.8  70.6   1   1     4e-41   2.7e-37  128.2  30.6     2   296    36   316    35   319 0.90 Major Facilitator Superfamily
Sugar_tr             PF00083.19   451 seq19_BIOID38949     -            418   2.9e-16   58.9  13.0   1   1   4.3e-20   2.9e-16   58.9   9.0    43   201    59   214    11   218 0.85 Sugar (and other) transporter
DUF3279              PF11682.3    128 seq23_BIOID38949     -            130   2.4e-56  188.6   1.4   1   1     2e-60   2.7e-56  188.4   1.0     1   127     1   126     1   127 0.98 Protein of unknown function (DUF3279)
Ldr_toxin            PF13940.1     35 seq25_BIOID38949     -             44   4.4e-23   80.6   5.0   1   1   3.7e-27   5.1e-23   80.4   3.5     1    35    10    44    10    44 1.00 Toxin Ldr, type I toxin-antitoxin system
AA_kinase            PF00696.23   241 seq27_BIOID38949     -            316   1.7e-27   96.4   0.3   1   1   1.5e-31     2e-27   96.1   0.2     2   240     4   296     3   297 0.91 Amino acid kinase family
DUF4329              PF14220.1    124 seq28_BIOID38949     -            460   4.2e-36  123.7   0.3   1   1   1.1e-39   7.3e-36  123.0   0.2     2   116   325   443   324   451 0.95 Domain of unknown function (DUF4329)
RHS                  PF03527.9     41 seq28_BIOID38949     -            460   2.2e-20   72.0   0.8   1   1   3.2e-24   2.2e-20   72.0   0.6     2    41   189   228   188   228 0.97 RHS protein
Relaxase             PF03432.9    242 seq30_BIOID38949     -            516   1.7e-18   66.7   0.0   1   1   4.8e-22   6.5e-18   64.8   0.0    61   234    74   255    64   264 0.90 Relaxase/Mobilisation nuclease domain
Ldr_toxin            PF13940.1     35 seq31_BIOID38949     -             28   1.8e-19   69.0   1.8   1   1   1.4e-23   1.9e-19   68.9   1.3     8    35     1    28     1    28 0.99 Toxin Ldr, type I toxin-antitoxin system
DDE_Tnp_IS1          PF03400.8    131 seq32_BIOID38949     -             69   1.1e-35  122.5   0.8   1   1   8.5e-40   1.2e-35  122.3   0.5    63   131     1    69     1    69 0.99 IS1 transposase
Cro                  PF09048.5     59 seq33_BIOID38949     -             66   6.6e-33  112.0   0.0   1   1   5.4e-37   7.3e-33  111.8   0.0     1    59     1    60     1    60 0.98 Cro
Alpha-amylase        PF00128.19   316 seq36_BIOID38949     -            483   2.4e-18   66.5   0.0   1   1   1.4e-20     2e-16   60.2   0.0    21   271     8   262     4   266 0.78 Alpha amylase, catalytic domain
DDE_Tnp_1            PF01609.16   211 seq41_BIOID38949     -            160     3e-17   62.7   0.3   1   1   2.4e-21   3.3e-17   62.6   0.2     3   152     9   142     7   156 0.87 Transposase DDE domain
Citrate_synt         PF00285.16   356 seq43_BIOID38949     -            389  2.4e-116  388.2   0.0   1   1  2.1e-120  2.9e-116  387.9   0.0     2   356    22   370    22   370 0.98 Citrate synthase
RHS                  PF03527.9     41 seq44_BIOID38949     -            362     4e-21   74.3   0.8   1   1   5.9e-25   8.1e-21   73.4   0.6     1    41   109   149   109   149 0.98 RHS protein
OEP                  PF02321.13   188 seq47_BIOID38949     -            195   4.5e-30  104.5  13.2   1   1   3.9e-34   5.4e-30  104.2   9.1     6   188    12   193     8   193 0.94 Outer membrane efflux protein
Iso_dh               PF00180.15   348 seq49_BIOID38949     -            363  5.7e-140  466.0   0.0   1   1  4.7e-144  6.5e-140  465.8   0.0     1   348     6   355     6   355 0.99 Isocitrate/isopropylmalate dehydrogenase
GntR                 PF00392.16    64 seq50_BIOID38949     -            304   7.8e-13   47.5   0.0   1   1   1.9e-09   6.6e-06   25.3   0.0    22    55    26    59     7    63 0.82 Bacterial regulatory proteins, gntR family
FCD                  PF07729.7    125 seq50_BIOID38949     -            304   9.8e-12   45.1   3.4   1   1   6.2e-15   2.1e-11   44.0   2.4     1   124   159   286   159   287 0.83 FCD domain
rve                  PF00665.21   120 seq53_BIOID38949     -            279   2.5e-31  108.1   0.0   1   1   1.4e-34   3.8e-31  107.5   0.0     2   120   107   223   106   223 0.98 Integrase core domain
rve_3                PF13683.1     67 seq53_BIOID38949     -            279   1.2e-11   43.8   0.0   1   1   8.9e-15   2.4e-11   42.8   0.0     2    67   195   261   194   261 0.96 Integrase core domain
HTH_21               PF13276.1     60 seq53_BIOID38949     -            279   9.5e-08   31.8   0.9   1   1   6.9e-11   1.9e-07   30.8   0.6     6    55    32    82    27    89 0.83 HTH-like domain
DDE_Tnp_IS240        PF13610.1    140 seq53_BIOID38949     -            279   1.2e-07   31.7   0.0   1   1   5.6e-11   1.5e-07   31.3   0.0     2   139   112   253   111   254 0.88 DDE domain
rve_2                PF13333.1     52 seq53_BIOID38949     -            279   4.7e-06   26.4   0.0   1   1   3.9e-09   1.1e-05   25.3   0.0     1    49   213   266   213   268 0.86 Integrase core domain
HTH_Tnp_1            PF01527.15    76 seq56_BIOID38949     -             99   7.6e-09   35.2   2.9   1   1   7.1e-13   9.7e-09   34.9   2.0     3    76    11    79     9    79 0.90 Transposase
NadA                 PF02445.11   296 seq65_BIOID38949     -            347  2.8e-105  351.2   0.0   1   1  2.3e-109  3.2e-105  351.0   0.0     2   295    31   340    30   341 0.98 Quinolinate synthetase A protein
FCD                  PF07729.7    125 seq66_BIOID38949     -            230   1.6e-19   70.3   1.9   1   1   3.4e-23   1.6e-19   70.3   1.3     3   124   108   226   105   227 0.94 FCD domain
GntR                 PF00392.16    64 seq66_BIOID38949     -            230   2.2e-19   68.5   0.5   1   1   9.5e-23   4.3e-19   67.5   0.3     5    64    18    77    14    77 0.97 Bacterial regulatory proteins, gntR family
Methyltransf_11      PF08241.7     95 seq67_BIOID38949     -            240   2.3e-12   47.1   0.0   1   1   2.6e-16   3.6e-12   46.4   0.0    45    95    67   125    50   125 0.83 Methyltransferase domain
Phage_CII            PF05269.6     91 seq71_BIOID38949     -             98     1e-34  118.2   0.1   1   1   8.5e-39   1.2e-34  118.0   0.1     1    90     1    91     1    92 0.97 Bacteriophage CII protein
SMC_N                PF02463.14   220 seq74_BIOID38949     -            357   3.3e-41  140.8   0.0   1   1   8.7e-45     4e-41  140.5   0.0     2   218     3   354     2   356 0.97 RecF/RecN/SMC N terminal domain
AAA_23               PF13476.1    202 seq74_BIOID38949     -            357   1.7e-09   38.2   0.0   1   1   6.4e-13   2.9e-09   37.4   0.0     1    88     5   143     5   247 0.64 AAA domain
AAA_21               PF13304.1    303 seq74_BIOID38949     -            357   1.8e-07   31.3   0.0   1   1   4.3e-10     2e-06   27.8   0.0     1    33    25    59    25   100 0.70 AAA domain
Aldo_ket_red         PF00248.16   283 seq75_BIOID38949     -            267   5.2e-57  192.7   0.6   1   1   4.8e-61   6.6e-57  192.3   0.4     2   281     6   250     5   251 0.95 Aldo/keto reductase family
rve                  PF00665.21   120 seq76_BIOID38949     -            145   1.1e-10   41.6   0.0   1   1     1e-14   1.4e-10   41.2   0.0     2    66    53   115    52   129 0.92 Integrase core domain
Sugar_tr             PF00083.19   451 seq78_BIOID38949     -            459   3.4e-39  134.5  36.5   1   2   1.5e-31   6.7e-28   97.3   6.3     3   194    51   248    49   250 0.90 Sugar (and other) transporter
Sugar_tr             PF00083.19   451 seq78_BIOID38949     -            459   3.4e-39  134.5  36.5   2   2   4.9e-16   2.3e-12   46.1  12.5   225   433   250   448   241   458 0.70 Sugar (and other) transporter
MFS_1                PF07690.11   354 seq78_BIOID38949     -            459   8.3e-31  106.8  61.3   1   1     2e-30   8.9e-27   93.6  23.8    31   347    89   409    55   416 0.77 Major Facilitator Superfamily
MFS_2                PF13347.1    427 seq78_BIOID38949     -            459   7.8e-07   27.7  23.8   1   1   1.7e-10   7.8e-07   27.7  16.5    53   335   102   384    66   396 0.72 MFS/sugar transport protein
CBM_5_12             PF02839.9     41 seq80_BIOID38949     -            897   1.6e-22   78.6  53.6   1   1   3.2e-16   4.4e-12   45.2   2.5     2    40   460   507   459   508 0.86 Carbohydrate binding domain
AICARFT_IMPCHas      PF01808.13   315 seq81_BIOID38949     -            529  1.1e-146  487.7   4.5   1   1  2.1e-150  1.4e-146  487.4   3.1     1   315   137   461   137   461 0.99 AICARFT/IMPCHase bienzyme
MGS                  PF02142.17    95 seq81_BIOID38949     -            529   5.8e-32  109.3   0.0   1   1   1.9e-35   1.3e-31  108.2   0.0     1    95    19   132    19   132 0.99 MGS-like domain
rve                  PF00665.21   120 seq84_BIOID38949     -            296   9.5e-30  103.0   0.0   1   1   7.2e-33     2e-29  102.0   0.0     3   119   126   240   124   241 0.96 Integrase core domain
rve_2                PF13333.1     52 seq84_BIOID38949     -            296   3.8e-19   68.3   1.6   1   1   4.1e-21   1.1e-17   63.6   0.1     1    50   231   285   231   286 0.97 Integrase core domain
rve_3                PF13683.1     67 seq84_BIOID38949     -            296     2e-15   55.9   0.0   1   1   1.5e-18     4e-15   54.9   0.0     4    67   215   279   212   279 0.96 Integrase core domain
HTH_21               PF13276.1     60 seq84_BIOID38949     -            296   2.1e-10   40.3   0.1   1   1   3.4e-13   9.2e-10   38.2   0.0     4    59    47   101    44   102 0.90 HTH-like domain
DDE_Tnp_IS240        PF13610.1    140 seq84_BIOID38949     -            296   3.9e-10   39.7   0.0   1   1   2.5e-13   6.8e-10   38.9   0.0     2   129   130   260   129   272 0.88 DDE domain
HTH_AraC             PF00165.18    42 seq86_BIOID38949     -            274   9.3e-20   69.7   0.7   1   2   1.1e-09   7.5e-06   25.4   0.0     1    41   151   190   151   191 0.93 Bacterial regulatory helix-turn-helix proteins, AraC family
HTH_AraC             PF00165.18    42 seq86_BIOID38949     -            274   9.3e-20   69.7   0.7   2   2   4.8e-15   3.3e-11   42.5   0.1     7    41   205   240   204   241 0.95 Bacterial regulatory helix-turn-helix proteins, AraC family
HTH_18               PF12833.2     81 seq86_BIOID38949     -            274   2.6e-16   59.3   0.1   1   1   7.3e-20     5e-16   58.4   0.1     1    81   164   242   164   242 0.96 Helix-turn-helix domain
MFS_1                PF07690.11   354 seq87_BIOID38949     -            419   2.3e-33  115.2  44.6   1   1   3.4e-37   2.3e-33  115.2  30.9     6   348    32   364    27   373 0.79 Major Facilitator Superfamily
Sugar_tr             PF00083.19   451 seq87_BIOID38949     -            419     5e-09   35.1  13.7   1   1   7.3e-13     5e-09   35.1   9.5    50   217    61   220    33   227 0.92 Sugar (and other) transporter
Autotransporter      PF03797.14   265 seq89_BIOID38949     -           1316     1e-19   70.7  11.4   1   1   7.7e-24     1e-19   70.7   7.9    53   256  1086  1294  1060  1306 0.87 Autotransporter beta-domain
Dynamin_N            PF00350.18   168 seq91_BIOID38949     -            742   9.6e-19   67.6   0.0   1   1     8e-22   3.7e-18   65.7   0.0     1   148    72   278    72   300 0.79 Dynamin family
MMR_HSR1             PF01926.18   114 seq91_BIOID38949     -            742   3.9e-08   33.1   0.0   1   1   1.1e-10   5.1e-07   29.5   0.0     2   114    72   298    71   298 0.78 50S ribosome-binding GTPase
DUF2740              PF10872.3     48 seq92_BIOID38949     -             48     2e-37  126.5   3.8   1   1   1.5e-41   2.1e-37  126.4   2.7     1    48     1    48     1    48 1.00 Protein of unknown function (DUF2740)
adh_short            PF00106.20   167 seq93_BIOID38949     -            253   5.6e-28   97.8   0.1   1   1   1.7e-31   7.8e-28   97.3   0.1     1   166    11   176    11   177 0.93 short chain dehydrogenase
adh_short_C2         PF13561.1    243 seq93_BIOID38949     -            253   1.8e-20   73.6   0.0   1   1   5.4e-24   2.4e-20   73.2   0.0     5   241    19   249    17   250 0.91 Enoyl-(Acyl carrier protein) reductase
KR                   PF08659.5    181 seq93_BIOID38949     -            253   3.4e-06   26.7   0.1   1   1   1.2e-09   5.4e-06   26.0   0.1     3   125    13   129    12   192 0.84 KR domain
Fer4_7               PF12838.2     52 seq95_BIOID38949     -            164   6.7e-15   55.1  26.9   1   2     8e-11   1.1e-07   32.0   7.4     1    50    36    81    36    83 0.94 4Fe-4S dicluster domain
Fer4_7               PF12838.2     52 seq95_BIOID38949     -            164   6.7e-15   55.1  26.9   2   2     6e-10   8.2e-07   29.1   5.7     3    52   108   155   101   155 0.91 4Fe-4S dicluster domain
Fer4_9               PF13187.1     55 seq95_BIOID38949     -            164   1.6e-14   53.7  24.7   1   2     2e-09   2.7e-06   27.4   7.6     2    52    37    81    36    83 0.92 4Fe-4S dicluster domain
Fer4_9               PF13187.1     55 seq95_BIOID38949     -            164   1.6e-14   53.7  24.7   2   2   5.8e-11     8e-08   32.3   4.0     4    55   109   156   108   156 0.86 4Fe-4S dicluster domain
Fer4                 PF00037.22    24 seq95_BIOID38949     -            164   3.4e-14   51.6  25.1   1   1     3e-10   4.1e-07   29.2   1.0     3    24   136   157   134   157 0.90 4Fe-4S binding domain
Fer4_10              PF13237.1     52 seq95_BIOID38949     -            164   9.7e-10   37.9  27.5   1   1   4.3e-09   5.9e-06   25.8   6.3     8    52    36    80    32    80 0.81 4Fe-4S dicluster domain
Fer4_4               PF12800.2     17 seq95_BIOID38949     -            164   7.4e-09   35.1  30.9   1   3   2.1e-05     0.028   14.6   0.9     4    15    37    48    31    54 0.91 4Fe-4S binding domain
Fer4_4               PF12800.2     17 seq95_BIOID38949     -            164   7.4e-09   35.1  30.9   2   3   0.00018      0.25   11.6   1.0     4    15   102   118   100   127 0.75 4Fe-4S binding domain
Fer4_4               PF12800.2     17 seq95_BIOID38949     -            164   7.4e-09   35.1  30.9   3   3   1.4e-06    0.0019   18.2   2.7     1    16   138   153   138   155 0.91 4Fe-4S binding domain
Fer4_6               PF12837.2     24 seq95_BIOID38949     -            164   7.6e-09   34.9  30.8   1   1   1.3e-08   1.8e-05   24.2   1.2     5    24   137   156   134   156 0.90 4Fe-4S binding domain
DUF1722              PF08349.6    117 seq96_BIOID38949     -            169   6.7e-38  129.0   0.1   1   1     6e-42   8.3e-38  128.7   0.0     1   116    41   157    41   158 0.98 Protein of unknown function (DUF1722)
DUF262               PF03235.9    221 seq98_BIOID38949     -            396   3.8e-19   69.4   2.3   1   1   2.8e-23   3.8e-19   69.4   1.6     7   220    16   158    10   159 0.87 Protein of unknown function DUF262
rve_3                PF13683.1     67 seq101_BIOID38949    -             80   1.5e-10   40.3   0.0   1   1   3.3e-14   2.2e-10   39.7   0.0     7    67     1    62     1    62 0.96 Integrase core domain
rve_2                PF13333.1     52 seq101_BIOID38949    -             80   2.4e-07   30.6   0.0   1   1   4.3e-11     3e-07   30.3   0.0     1    50    14    68    14    70 0.87 Integrase core domain
Amidohydro_4         PF13147.1    304 seq103_BIOID38949    -            460   1.4e-33  117.0   0.0   1   1   4.1e-37   1.9e-33  116.6   0.0     1   304   107   427   107   427 0.90 Amidohydrolase
Amidohydro_5         PF13594.1     68 seq103_BIOID38949    -            460   3.5e-06   26.6   0.0   1   1   4.9e-09   2.2e-05   24.0   0.0     3    45    84   138    82   180 0.71 Amidohydrolase
YmgB                 PF10798.3     61 seq104_BIOID38949    -             97   1.1e-07   31.4   1.4   1   1   1.1e-11   1.5e-07   31.0   0.9     3    61    40    97    38    97 0.94 Biofilm development protein YmgB/AriR
ABC_tran             PF00005.22   118 seq106_BIOID38949    -            343   2.6e-27   95.3   0.0   1   1   1.6e-30   5.4e-27   94.3   0.0     1   118    45   169    45   169 0.95 ABC transporter
NIL                  PF09383.5     76 seq106_BIOID38949    -            343   7.6e-23   79.7   0.0   1   1   4.6e-26   1.6e-22   78.7   0.0     4    76   268   340   266   340 0.98 NIL domain
AAA_21               PF13304.1    303 seq106_BIOID38949    -            343   1.6e-12   47.8   0.1   1   1   2.1e-11   7.1e-08   32.6   0.0   220   298   124   200    87   205 0.84 AAA domain
MFS_1                PF07690.11   354 seq107_BIOID38949    -            475   4.1e-52  176.9  55.6   1   1   4.7e-51   3.2e-47  160.8  32.8     2   353    17   406    16   407 0.90 Major Facilitator Superfamily
MFS_3                PF05977.8    524 seq107_BIOID38949    -            475   9.1e-07   27.2  26.9   1   1   1.8e-08   0.00012   20.2   7.9    30   176    31   172    10   192 0.83 Transmembrane secretion effector
DUF2058              PF09831.4    177 seq110_BIOID38949    -            218   1.2e-63  214.0   9.4   1   1     1e-67   1.4e-63  213.8   6.5     1   177    44   218    44   218 0.99 Uncharacterized protein conserved in bacteria (DUF2058)
NapD                 PF03927.8     79 seq115_BIOID38949    -             87   7.2e-28   96.1   1.6   1   1   5.8e-32     8e-28   95.9   1.1     2    79     4    82     3    82 0.97 NapD protein
PRK                  PF00485.13   194 seq118_BIOID38949    -            368   3.8e-13   49.3   0.0   1   1   5.3e-17   7.2e-13   48.4   0.0     1   148   142   296   142   306 0.87 Phosphoribulokinase / Uridine kinase family
OstA_C               PF04453.9    388 seq119_BIOID38949    -            784  2.4e-110  369.1  32.1   1   1  3.5e-114  2.4e-110  369.1  22.3     2   388   309   697   308   697 0.99 Organic solvent tolerance protein
OstA                 PF03968.9    113 seq119_BIOID38949    -            784   2.1e-28   98.4   0.0   1   1   6.9e-32   4.7e-28   97.2   0.0     1   112    53   194    53   195 0.98 OstA-like protein
HlyD_2               PF12700.2    328 seq120_BIOID38949    -            407   1.3e-14   53.9   0.0   1   1   1.2e-17     8e-14   51.4   0.0   136   327   187   378    98   379 0.77 HlyD family secretion protein
HlyD_3               PF13437.1    105 seq120_BIOID38949    -            407   1.7e-13   50.7   0.2   1   1     2e-14   1.4e-10   41.3   0.0     1   105   209   310   209   310 0.96 HlyD family secretion protein
FAD_binding_7        PF03441.9    277 seq121_BIOID38949    -            472    8e-107  356.4   1.1   1   1  1.5e-110    1e-106  356.0   0.8     3   276   205   468   203   469 0.96 FAD binding domain of DNA photolyase
DNA_photolyase       PF00875.13   165 seq121_BIOID38949    -            472   3.9e-46  156.7   0.3   1   1   1.8e-49   1.2e-45  155.0   0.1     2   159     5   168     4   174 0.93 DNA photolyase
Aconitase            PF00330.15   465 seq122_BIOID38949    -            466  7.3e-198  657.6   0.2   1   1    6e-202  8.2e-198  657.4   0.1     1   465     4   457     4   457 0.99 Aconitase family (aconitate hydratase)
Ivy                  PF08816.6    118 seq123_BIOID38949    -            149   5.8e-35  119.7   0.1   1   1   5.1e-39     7e-35  119.4   0.1     1   118    29   144    29   144 0.98 Inhibitor of vertebrate lysozyme (Ivy)
HTS                  PF04204.11   298 seq124_BIOID38949    -            309  5.5e-131  435.5   0.0   1   1  4.5e-135  6.1e-131  435.4   0.0     1   298     2   299     2   299 1.00 Homoserine O-succinyltransferase
ThiF                 PF00899.16   136 seq125_BIOID38949    -            268     5e-41  139.5   0.5   1   1   5.7e-45   7.8e-41  138.9   0.3     2   128    30   157    29   164 0.96 ThiF family
MmgE_PrpD            PF03972.9    445 seq127_BIOID38949    -            483  3.5e-178  592.2   0.0   1   1  2.9e-182    4e-178  592.0   0.0     2   445    14   475    13   475 0.98 MmgE/PrpD family
NMN_transporter      PF04973.7    182 seq128_BIOID38949    -            239   1.6e-46  157.9  27.1   1   1   1.3e-48   1.8e-44  151.2  18.8     1   180    23   227    23   229 0.94 Nicotinamide mononucleotide transporter
CobU                 PF02283.11   167 seq129_BIOID38949    -            181   6.1e-62  207.8   0.2   1   1     5e-66   6.8e-62  207.6   0.1     1   167     3   180     3   180 0.97 Cobinamide kinase / cobinamide phosphate guanyltransferase
DUF413               PF04219.7     94 seq131_BIOID38949    -            112   1.5e-38  130.2   0.1   1   1   1.4e-42   1.9e-38  129.9   0.1     1    90    10    99    10   102 0.97 Protein of unknown function, DUF
Autotransporter      PF03797.14   265 seq132_BIOID38949    -            338   3.1e-44  151.2  16.9   1   1   2.9e-48   3.9e-44  150.8  11.7     3   256    62   324    60   329 0.94 Autotransporter beta-domain
Ail_Lom              PF06316.6    199 seq134_BIOID38949    -            199  1.2e-122  406.6   4.8   1   1    3e-126  1.4e-122  406.4   3.3     1   199     1   199     1   199 1.00 Enterobacterial Ail/Lom protein
OMP_b-brl            PF13505.1    176 seq134_BIOID38949    -            199   1.1e-25   90.4   5.0   1   1   3.1e-29   1.4e-25   90.1   3.4     2   176    11   199     8   199 0.83 Outer membrane protein beta-barrel domain
OmpA_membrane        PF01389.12   183 seq134_BIOID38949    -            199   0.00011   21.6   0.2   1   1   3.7e-08   0.00017   21.0   0.1    14   148    23   178    17   181 0.80 OmpA-like transmembrane domain
DUF3279              PF11682.3    128 seq135_BIOID38949    -            134   1.8e-56  189.1   4.0   1   1   1.4e-60     2e-56  188.9   2.8     1   126     2   126     2   128 0.98 Protein of unknown function (DUF3279)
Molybdopterin        PF00384.17   432 seq137_BIOID38949    -            828   5.9e-92  308.5   0.1   1   1   1.6e-95   7.1e-92  308.2   0.1     1   431    96   567    96   568 0.95 Molybdopterin oxidoreductase
Molydop_binding      PF01568.16   109 seq137_BIOID38949    -            828   4.6e-24   84.2   0.0   1   1   2.1e-27   9.6e-24   83.1   0.0     1   109   714   822   714   822 0.94 Molydopterin dinucleotide binding domain
Molybdop_Fe4S4       PF04879.11    55 seq137_BIOID38949    -            828   1.8e-17   62.8   2.0   1   1   8.4e-21   3.8e-17   61.7   0.8     2    54    40    92    39    93 0.96 Molybdopterin oxidoreductase Fe4S4 domain
PapB                 PF03333.8     91 seq138_BIOID38949    -             54   3.7e-18   65.0   0.0   1   1     3e-22     4e-18   64.8   0.0    46    91     1    46     1    46 0.99 Adhesin biosynthesis transcription regulatory protein
SelA                 PF03841.8    367 seq140_BIOID38949    -            463  1.6e-176  586.4   0.0   1   1  2.7e-180  1.8e-176  586.1   0.0     1   366    83   451    83   452 0.99 L-seryl-tRNA selenium transferase
Se-cys_synth_N       PF12390.3     40 seq140_BIOID38949    -            463   2.8e-10   40.0   0.5   1   1   4.1e-14   2.8e-10   40.0   0.4     1    40     9    48     9    48 0.99 Selenocysteine synthase N terminal
DNA_gyraseB          PF00204.20   173 seq141_BIOID38949    -            804   1.6e-62  209.6   0.0   1   1   9.9e-66   3.4e-62  208.5   0.0     1   173   221   391   221   391 0.99 DNA gyrase B
DNA_gyraseB_C        PF00986.16    65 seq141_BIOID38949    -            804   1.2e-30  104.9   0.2   1   1   9.3e-34   3.2e-30  103.5   0.1     3    65   731   793   729   793 0.96 DNA gyrase B subunit, carboxyl terminus
Toprim               PF01751.17    88 seq141_BIOID38949    -            804   1.9e-23   82.0   0.0   1   1   1.7e-26   5.9e-23   80.4   0.0     1    88   419   532   419   532 0.96 Toprim domain
HATPase_c            PF02518.21   111 seq141_BIOID38949    -            804   1.3e-20   73.0   0.2   1   1   7.7e-24   2.6e-20   72.0   0.1     2   110    32   173    31   174 0.95 Histidine kinase-, DNA gyrase B-, and HSP90-like ATPase
RNase_T              PF00929.19   164 seq142_BIOID38949    -            246   5.9e-40  137.1   0.4   1   1   9.7e-44   1.3e-39  135.9   0.1     1   164    12   178    12   178 0.93 Exonuclease
SBP_bac_1            PF01547.20   314 seq143_BIOID38949    -            430   2.3e-38  132.5   4.0   1   1   4.6e-42   3.1e-38  132.1   2.7     7   310    43   325    36   329 0.88 Bacterial extracellular solute-binding protein
SBP_bac_8            PF13416.1    281 seq143_BIOID38949    -            430   3.7e-30  105.4   9.7   1   1   7.7e-34   5.2e-30  105.0   6.7     1   276    48   355    48   360 0.77 Bacterial extracellular solute-binding protein
DUF1040              PF06288.8     86 seq145_BIOID38949    -             89   1.6e-46  156.3   0.5   1   1   1.3e-50   1.8e-46  156.2   0.3     1    86     1    86     1    86 1.00 Protein of unknown function (DUF1040)
ChaB                 PF06150.7     57 seq147_BIOID38949    -             76     6e-26   89.9   5.7   1   1   5.5e-30   7.6e-26   89.5   4.0     1    57     9    76     9    76 0.98 ChaB
Sugar_tr             PF00083.19   451 seq148_BIOID38949    -            507  6.6e-130  433.5  32.8   1   1  2.2e-133  7.7e-130  433.3  22.7     2   449    61   494    60   496 0.96 Sugar (and other) transporter
MFS_1                PF07690.11   354 seq148_BIOID38949    -            507   5.4e-38  130.5  40.4   1   1   4.6e-41   1.6e-37  129.0  23.0     2   328    65   410    64   422 0.80 Major Facilitator Superfamily
MFS_2                PF13347.1    427 seq148_BIOID38949    -            507   1.1e-10   40.4  32.3   1   1   2.2e-11   7.7e-08   31.0   4.9   190   344    24   177    16   183 0.85 MFS/sugar transport protein
TRI12                PF06609.8    599 seq148_BIOID38949    -            507   1.3e-09   36.7   6.5   1   1   3.7e-13   1.3e-09   36.7   4.5    38   229    51   246    35   257 0.75 Fungal trichothecene efflux pump (TRI12)
DDE_Tnp_1_assoc      PF13808.1     90 seq150_BIOID38949    -             84   2.4e-27   94.3   0.0   1   1     2e-31   2.7e-27   94.1   0.0     1    75     6    80     6    83 0.98 DDE_Tnp_1-associated
Patatin              PF01734.17   204 seq152_BIOID38949    -            314   1.8e-24   86.7   0.4   1   1   2.5e-28   3.4e-24   85.8   0.1     1   201    21   178    21   180 0.95 Patatin-like phospholipase
DnaB_C               PF03796.10   265 seq153_BIOID38949    -            478   1.6e-80  269.6   0.0   1   1   8.2e-84   2.8e-80  268.8   0.0     1   263   190   458   190   460 0.97 DnaB-like helicase C terminal domain
DnaB                 PF00772.16   103 seq153_BIOID38949    -            478   5.1e-32  109.6   0.0   1   1   3.2e-35   1.1e-31  108.6   0.0     2   103     8   112     7   112 0.94 DnaB-like helicase N terminal domain
AAA_25               PF13481.1    194 seq153_BIOID38949    -            478   1.1e-17   63.9   0.0   1   1   1.8e-20   6.1e-17   61.5   0.0    12   190   188   381   178   385 0.81 AAA domain
KaiC                 PF06745.8    226 seq153_BIOID38949    -            478   3.4e-06   26.2   0.0   1   1   4.2e-09   1.4e-05   24.1   0.0     2    66   192   257   191   269 0.93 KaiC
HTH_AraC             PF00165.18    42 seq154_BIOID38949    -            242   4.2e-19   67.6   0.9   1   2     1e-08   6.8e-05   22.4   0.0     1    37   145   181   145   186 0.88 Bacterial regulatory helix-turn-helix proteins, AraC family
HTH_AraC             PF00165.18    42 seq154_BIOID38949    -            242   4.2e-19   67.6   0.9   2   2   2.8e-15   1.9e-11   43.2   0.1     6    40   198   233   196   235 0.91 Bacterial regulatory helix-turn-helix proteins, AraC family
HTH_18               PF12833.2     81 seq154_BIOID38949    -            242   3.4e-12   46.1   0.3   1   1   8.5e-16   5.8e-12   45.4   0.2     1    80   158   235   158   236 0.93 Helix-turn-helix domain
RHS                  PF03527.9     41 seq156_BIOID38949    -            236   1.8e-09   37.1   0.3   1   1   1.3e-13   1.8e-09   37.1   0.2    13    41     2    30     2    30 0.96 RHS protein
Fimbrial             PF00419.15   145 seq161_BIOID38949    -            189   4.2e-20   72.3   5.8   1   1   3.8e-24   5.1e-20   72.0   4.0     1   145    39   189    39   189 0.87 Fimbrial protein
DUF445               PF04286.7    367 seq163_BIOID38949    -            426  8.4e-105  351.1   2.4   1   1    7e-109  9.6e-105  350.9   1.7     1   366    44   417    44   418 0.99 Protein of unknown function (DUF445)
DDE_Tnp_1_assoc      PF13808.1     90 seq164_BIOID38949    -            248   1.5e-31  107.7   0.0   1   1   3.5e-35   2.4e-31  107.1   0.0     1    90     6    95     6    95 0.99 DDE_Tnp_1-associated
DDE_Tnp_1            PF01609.16   211 seq164_BIOID38949    -            248   1.8e-13   50.4   0.0   1   1   3.6e-17   2.5e-13   49.9   0.0     4   125   103   222   100   243 0.80 Transposase DDE domain
CobS                 PF02654.10   235 seq167_BIOID38949    -            247   2.7e-82  275.7  13.7   1   1   2.2e-86     3e-82  275.6   9.5     1   235     5   246     5   246 0.99 Cobalamin-5-phosphate synthase
APH                  PF01636.18   239 seq168_BIOID38949    -            328   2.2e-41  142.0   2.0   1   1   5.1e-45   3.5e-41  141.4   1.4     2   232    31   259    30   269 0.84 Phosphotransferase enzyme family
EcKinase             PF02958.15   293 seq168_BIOID38949    -            328   7.3e-05   21.9   0.0   1   1   1.9e-08   0.00013   21.1   0.0   197   280   176   252   149   257 0.79 Ecdysteroid kinase
Phytase-like         PF13449.1    326 seq169_BIOID38949    -            457   1.1e-33  116.7   0.0   1   1   1.4e-37   1.9e-33  115.9   0.0    60   311   146   396    50   410 0.85 Esterase-like activity of phytase
BPD_transp_1         PF00528.17   185 seq171_BIOID38949    -            217   1.5e-20   73.4  20.1   1   1   1.1e-24   1.5e-20   73.4  14.0     2   181    32   216    27   217 0.85 Binding-protein-dependent transport system inner membrane component
ChaC                 PF04752.7    177 seq172_BIOID38949    -            238   4.4e-53  179.7   0.0   1   1     4e-57   5.4e-53  179.4   0.0     1   176    54   222    54   223 0.95 ChaC-like protein
ASCH                 PF04266.9    104 seq173_BIOID38949    -            103   1.6e-16   60.4   0.1   1   1   1.3e-20   1.8e-16   60.2   0.1     1   101     6   101     6   103 0.92 ASCH domain
AAA_21               PF13304.1    303 seq174_BIOID38949    -            512   2.9e-15   56.8   5.8   1   1   6.3e-19   2.9e-15   56.8   4.0     1   303    46   256    46   256 0.79 AAA domain
AAA_15               PF13175.1    415 seq174_BIOID38949    -            512   1.4e-11   44.0  16.5   1   1     4e-10   1.8e-06   27.1   0.0   370   415   209   255   190   255 0.90 AAA ATPase domain
AAA_23               PF13476.1    202 seq174_BIOID38949    -            512     1e-07   32.3   2.7   1   1   5.5e-11   2.5e-07   31.1   1.5     1    40    25    65    25   147 0.86 AAA domain
2-Hacid_dh_C         PF02826.14   178 seq175_BIOID38949    -            325   1.6e-45  154.3   0.0   1   1   9.3e-49   6.3e-45  152.3   0.0     2   178   118   290   117   290 0.95 D-isomer specific 2-hydroxyacid dehydrogenase, NAD binding domain
NAD_binding_2        PF03446.10   162 seq175_BIOID38949    -            325   1.7e-06   27.9   0.0   1   1   6.1e-10   4.2e-06   26.6   0.0     3    90   151   236   149   242 0.92 NAD binding domain of 6-phosphogluconate dehydrogenase
DDE_Tnp_Tn3          PF01526.12   388 seq176_BIOID38949    -            961  1.7e-141  471.2   0.0   1   1  3.3e-145  2.3e-141  470.8   0.0     1   388   570   956   570   956 0.99 Tn3 transposase DDE domain
DUF4158              PF13700.1    166 seq176_BIOID38949    -            961   5.3e-56  188.5   0.7   1   1   1.5e-59     1e-55  187.6   0.2     2   166     7   170     6   170 0.99 Domain of unknown function (DUF4158)
GARS_A               PF01071.14   194 seq178_BIOID38949    -            429   1.2e-86  289.1   0.1   1   1   8.3e-90   1.6e-86  288.7   0.0     1   194   103   296   103   296 0.99 Phosphoribosylglycinamide synthetase, ATP-grasp (A) domain
GARS_N               PF02844.10   100 seq178_BIOID38949    -            429     4e-38  129.7   0.1   1   1   3.9e-41   7.7e-38  128.8   0.1     1   100     1   102     1   102 0.95 Phosphoribosylglycinamide synthetase, N domain
GARS_C               PF02843.11    93 seq178_BIOID38949    -            429   4.5e-30  103.5   0.1   1   1   1.4e-32   2.8e-29  101.0   0.0     1    92   330   423   330   424 0.95 Phosphoribosylglycinamide synthetase, C domain
ATP-grasp_4          PF13535.1    184 seq178_BIOID38949    -            429   7.2e-15   55.0   0.0   1   1   7.6e-18   1.5e-14   54.0   0.0     5   180   105   292   103   293 0.78 ATP-grasp domain
ATP-grasp_3          PF02655.9    161 seq178_BIOID38949    -            429   1.8e-07   31.0   0.0   1   1   1.5e-10     3e-07   30.3   0.0     3   159   104   292   103   294 0.79 ATP-grasp domain
CPSase_L_D2          PF02786.12   211 seq178_BIOID38949    -            429   1.3e-05   24.5   0.0   1   1   1.4e-08   2.8e-05   23.3   0.0     6   138   109   244   104   293 0.67 Carbamoyl-phosphate synthase L chain, ATP binding domain
ATP-grasp            PF02222.17   172 seq178_BIOID38949    -            429   8.3e-05   21.8   0.0   1   1   6.8e-08   0.00013   21.2   0.0     2    83   113   200   112   222 0.84 ATP-grasp domain
phage_tail_N         PF08400.5    134 seq179_BIOID38949    -           1090   6.5e-59  197.3   0.3   1   1   1.4e-62   6.5e-59  197.3   0.2     1   134     1   134     1   134 0.99 Prophage tail fibre N-terminal
Peptidase_S74        PF13884.1     58 seq179_BIOID38949    -           1090   1.3e-12   47.5   1.1   1   1   8.4e-16   3.8e-12   46.0   0.0     1    58   947   996   947   996 0.96 Chaperone of endosialidase
DDE_Tnp_1            PF01609.16   211 seq181_BIOID38949    -            353   1.2e-31  109.8   0.3   1   1   2.3e-35   1.6e-31  109.4   0.2     3   211    77   318    75   318 0.93 Transposase DDE domain
DDE_Tnp_1_assoc      PF13808.1     90 seq181_BIOID38949    -            353   4.5e-22   77.4   0.0   1   1   1.4e-25   9.5e-22   76.3   0.0    23    90     3    70     1    70 0.97 DDE_Tnp_1-associated
ABM                  PF03992.11    78 seq182_BIOID38949    -            106   6.3e-13   48.4   0.2   1   1   5.8e-17   7.9e-13   48.1   0.2     1    77     1    76     1    77 0.96 Antibiotic biosynthesis monooxygenase
LigT_PEase           PF02834.11    87 seq184_BIOID38949    -            176   2.5e-23   81.7   0.5   1   2   1.9e-16   1.3e-12   47.3   0.1     1    87    11    89    11    89 0.92 LigT like Phosphoesterase
LigT_PEase           PF02834.11    87 seq184_BIOID38949    -            176   2.5e-23   81.7   0.5   2   2   1.5e-11     1e-07   31.6   0.0     4    85    92   164    90   166 0.72 LigT like Phosphoesterase
2_5_RNA_ligase2      PF13563.1    153 seq184_BIOID38949    -            176     8e-11   41.7   0.1   1   1   1.3e-14     9e-11   41.5   0.0     2   121    14   135    13   165 0.87 2'-5' RNA ligase superfamily
Exo_endo_phos        PF03372.18   251 seq188_BIOID38949    -            259   5.8e-12   45.9   0.4   1   1   7.6e-16     1e-11   45.1   0.3     2   251    41   245    40   245 0.65 Endonuclease/Exonuclease/phosphatase family
ACT                  PF01842.20    66 seq189_BIOID38949    -            128   1.3e-05   24.4   0.2   1   1   1.6e-08   0.00022   20.5   0.0     9    29    78    98    74   115 0.91 ACT domain
HlyIII               PF03006.15   222 seq191_BIOID38949    -            219     4e-49  166.9  22.4   1   1   3.3e-53   4.5e-49  166.7  15.6     1   222    11   209    11   209 0.95 Haemolysin-III related
ACR_tran             PF00873.14  1021 seq192_BIOID38949    -           1047  1.9e-238  793.5   2.0   1   1  1.8e-242  2.4e-238  793.2   1.4     2  1019     6  1037     2  1039 0.97 AcrB/AcrD/AcrF family
Malate_synthase      PF01274.17   523 seq193_BIOID38949    -            539  1.4e-214  712.8   0.0   1   1  1.1e-218  1.6e-214  712.6   0.0     2   522    18   538    17   539 0.99 Malate synthase
Fimbrial             PF00419.15   145 seq194_BIOID38949    -            166   3.9e-10   40.0   0.0   1   1   3.3e-14   4.5e-10   39.8   0.0     3   145    20   166    18   166 0.84 Fimbrial protein
DDE_Tnp_1            PF01609.16   211 seq198_BIOID38949    -             66   1.7e-06   27.6   0.2   1   1   1.4e-10   1.9e-06   27.5   0.1   143   197     7    65     2    66 0.94 Transposase DDE domain
Lipoprotein_9        PF03180.9    237 seq199_BIOID38949    -            271    1e-100  335.4   2.9   1   1  1.7e-104  1.1e-100  335.2   2.0     1   237    33   271    33   271 0.99 NLPA lipoprotein
OpuAC                PF04069.7    257 seq199_BIOID38949    -            271   8.9e-05   21.8   1.0   1   1   1.8e-08   0.00013   21.3   0.7     2   113    32   132    31   261 0.83 Substrate binding domain of ABC-type glycine betaine transport system
Aconitase_C          PF00694.14   131 seq200_BIOID38949    -            201   8.6e-44  148.7   0.0   1   1   8.7e-48   1.2e-43  148.2   0.0     2   129     3   125     2   127 0.97 Aconitase C-terminal domain
ADH_zinc_N           PF00107.21   130 seq201_BIOID38949    -            349   1.2e-28   99.1   0.1   1   1   4.3e-32     2e-28   98.4   0.1     1   129   185   308   185   309 0.97 Zinc-binding dehydrogenase
ADH_N                PF08240.7    109 seq201_BIOID38949    -            349   4.3e-28   97.1   5.4   1   1   1.8e-31     8e-28   96.2   3.7     1   108    27   142    27   143 0.95 Alcohol dehydrogenase GroES-like domain
DBI_PRT              PF02277.12   327 seq202_BIOID38949    -            359  5.6e-119  396.9  10.7   1   1  4.6e-123  6.3e-119  396.7   7.4     2   327     8   347     7   347 0.99 Phosphoribosyltransferase
Response_reg         PF00072.19   112 seq204_BIOID38949    -            337   3.8e-28   97.6   0.5   1   1   6.5e-32   8.9e-28   96.4   0.1     1   111    10   120    10   121 0.97 Response regulator receiver domain
SfsA                 PF03749.8    216 seq207_BIOID38949    -            234   4.7e-83  277.7   0.0   1   1   3.9e-87   5.3e-83  277.6   0.0     1   213    13   228    13   231 0.98 Sugar fermentation stimulation protein
Sdh_cyt              PF01127.17   121 seq209_BIOID38949    -            134   4.5e-30  103.8   5.0   1   1   3.8e-34   5.2e-30  103.6   3.4     2   120    11   128    10   129 0.90 Succinate dehydrogenase/Fumarate reductase transmembrane subunit
AMP-binding          PF00501.23   418 seq212_BIOID38949    -            628   3.2e-91  305.6   0.0   1   1   8.3e-95   3.8e-91  305.4   0.0     1   418    85   525    85   525 0.96 AMP-binding enzyme
DUF3448              PF11930.3     82 seq212_BIOID38949    -            628   4.2e-26   90.3   0.3   1   1   1.6e-29   7.5e-26   89.5   0.2     7    79     3    75     1    78 0.95 Domain of unknown function (DUF3448)
DUF4009              PF13193.1     41 seq212_BIOID38949    -            628     9e-15   53.7   0.0   1   1   5.8e-18   2.7e-14   52.2   0.0     3    41   575   615   573   615 0.96 Domain of unknown function (DUF4009)
MASE1                PF05231.9    299 seq213_BIOID38949    -            768   1.8e-55  187.9  38.7   1   1   5.8e-59   2.6e-55  187.4  26.8     2   297    55   353    54   355 0.98 MASE1
EAL                  PF00563.15   236 seq213_BIOID38949    -            768     3e-55  187.1   0.3   1   1   1.1e-58   5.2e-55  186.3   0.2     3   236   533   763   531   763 0.91 EAL domain
BPD_transp_1         PF00528.17   185 seq214_BIOID38949    -            293   7.9e-24   84.0  16.9   1   1   5.8e-28   7.9e-24   84.0  11.7     2   171    88   282    87   285 0.88 Binding-protein-dependent transport system inner membrane component
YjcZ                 PF13990.1    270 seq215_BIOID38949    -            292  1.5e-117  391.4   5.5   1   1  1.2e-121  1.7e-117  391.2   3.8     1   270    21   287    21   287 0.99 YjcZ-like protein
HTH_Tnp_1            PF01527.15    76 seq216_BIOID38949    -             88   4.6e-16   58.4   0.2   1   1   3.9e-20   5.4e-16   58.2   0.1     2    75     3    75     2    76 0.95 Transposase
GTP_EFTU             PF00009.22   188 seq217_BIOID38949    -            619   3.3e-37  127.6   0.0   1   1   2.1e-40   5.7e-37  126.8   0.0     5   184     2   163     1   166 0.95 Elongation factor Tu GTP binding domain
SelB-wing_3          PF09107.6     50 seq217_BIOID38949    -            619   8.5e-20   69.7   0.6   1   1   9.5e-23   2.6e-19   68.2   0.4     1    50   557   606   557   606 0.96 Elongation factor SelB, winged helix
SelB-wing_2          PF09106.6     59 seq217_BIOID38949    -            619   3.4e-19   68.3   1.1   1   1   4.4e-22   1.2e-18   66.6   0.8     1    59   423   480   423   480 0.99 Elongation factor SelB, winged helix
GTP_EFTU_D2          PF03144.20    74 seq217_BIOID38949    -            619   9.3e-09   35.1   0.0   1   1   1.1e-11   2.9e-08   33.5   0.0     1    73   189   256   189   257 0.94 Elongation factor Tu domain 2
MMR_HSR1             PF01926.18   114 seq217_BIOID38949    -            619   1.8e-05   24.6   0.0   1   1   2.6e-08   7.1e-05   22.6   0.0     2   109     3   107     2   115 0.70 50S ribosome-binding GTPase
HTH_20               PF12840.2     61 seq219_BIOID38949    -            207     2e-09   36.9   0.3   1   1   1.9e-12   5.2e-09   35.6   0.0    11    61     5    55     1    55 0.94 Helix-turn-helix domain
HTH_5                PF01022.15    47 seq219_BIOID38949    -            207   9.2e-09   34.7   0.1   1   1   7.6e-12   2.1e-08   33.5   0.1     3    46     5    49     3    50 0.92 Bacterial regulatory protein, arsR family
PfkB                 PF00294.19   301 seq220_BIOID38949    -            300   2.7e-63  213.7   0.5   1   1   2.3e-67   3.1e-63  213.5   0.4     3   299     5   287     3   289 0.93 pfkB family carbohydrate kinase
DSBA                 PF01323.15   193 seq221_BIOID38949    -            208   6.8e-32  110.4   3.3   1   1   7.9e-35   5.4e-31  107.5   2.3     1   192    40   197    40   198 0.95 DSBA-like thioredoxin domain
Thioredoxin_4        PF13462.1    163 seq221_BIOID38949    -            208   4.4e-10   39.7   0.0   1   1   9.2e-14   6.3e-10   39.1   0.0    16   149    40   180    33   191 0.69 Thioredoxin
HTH_18               PF12833.2     81 seq223_BIOID38949    -            278   5.4e-26   90.4   2.2   1   1     2e-29   6.7e-26   90.0   0.8     1    80   193   271   193   272 0.97 Helix-turn-helix domain
AraC_binding         PF02311.14   136 seq223_BIOID38949    -            278   7.2e-24   83.8   2.1   1   1   2.1e-27   7.2e-24   83.8   1.5     4   136    16   154    14   154 0.96 AraC-like ligand binding domain
HTH_AraC             PF00165.18    42 seq223_BIOID38949    -            278   8.6e-21   72.9   0.1   1   2   1.9e-11   6.5e-08   32.0   0.0     1    42   180   221   180   221 0.97 Bacterial regulatory helix-turn-helix proteins, AraC family
HTH_AraC             PF00165.18    42 seq223_BIOID38949    -            278   8.6e-21   72.9   0.1   2   2   1.3e-13   4.5e-10   38.9   0.0     1    42   232   271   232   271 0.93 Bacterial regulatory helix-turn-helix proteins, AraC family
Usher                PF00577.15   552 seq227_BIOID38949    -            852  1.3e-177  591.8  21.9   1   1  3.3e-181  1.5e-177  591.5  15.2     2   552   213   766   212   766 0.97 Type VII secretion system (T7SS), usher protein
PapC_N               PF13954.1    146 seq227_BIOID38949    -            852   7.8e-43  145.4   0.0   1   1   3.6e-46   1.6e-42  144.3   0.0     1   145    44   197    44   198 0.97 PapC N-terminal domain
PapC_C               PF13953.1     68 seq227_BIOID38949    -            852   2.2e-19   68.7   0.1   1   1   2.4e-22   1.1e-18   66.5   0.0     3    63   778   836   776   841 0.95 PapC C-terminal domain
PHP                  PF02811.14   175 seq228_BIOID38949    -            245   1.2e-17   64.1   1.1   1   1   1.8e-21   2.5e-17   63.1   0.9     1   169     4   164     4   175 0.91 PHP domain
DDE_Tnp_1_assoc      PF13808.1     90 seq229_BIOID38949    -            378   2.8e-32  110.1   0.0   1   1   8.6e-36   5.9e-32  109.1   0.0     1    90     6    95     6    95 0.98 DDE_Tnp_1-associated
DDE_Tnp_1            PF01609.16   211 seq229_BIOID38949    -            378   3.1e-31  108.4   0.3   1   1   6.3e-35   4.3e-31  108.0   0.2     3   211   102   343   100   343 0.93 Transposase DDE domain
Methyltransf_11      PF08241.7     95 seq234_BIOID38949    -            207   7.2e-21   74.3   0.0   1   1   6.8e-24   1.2e-20   73.7   0.0     4    95     3    96     2    96 0.94 Methyltransferase domain
Ubie_methyltran      PF01209.13   233 seq234_BIOID38949    -            207   2.4e-14   52.8   0.0   1   1     2e-17   3.4e-14   52.4   0.0    70   158    15   103     9   114 0.92 ubiE/COQ5 methyltransferase family
Methyltransf_31      PF13847.1    152 seq234_BIOID38949    -            207   2.2e-13   49.9   0.0   1   1   1.6e-16   2.7e-13   49.6   0.0    16   113     8   109     6   187 0.82 Methyltransferase domain
Methyltransf_23      PF13489.1    162 seq234_BIOID38949    -            207   4.6e-12   45.8   0.0   1   1   3.6e-15   6.1e-12   45.4   0.0    43   159    16   142     9   145 0.78 Methyltransferase domain
Methyltransf_18      PF12847.2    112 seq234_BIOID38949    -            207   6.9e-10   39.3   0.0   1   1   9.4e-13   1.6e-09   38.2   0.0    13   109     7    96     3    99 0.86 Methyltransferase domain
Methyltransf_12      PF08242.7     99 seq234_BIOID38949    -            207     3e-09   37.1   0.0   1   1   2.9e-12   4.9e-09   36.4   0.0    20    99    17    94     6    94 0.87 Methyltransferase domain
Methyltransf_25      PF13649.1    101 seq234_BIOID38949    -            207   4.8e-09   36.3   0.0   1   1   4.8e-12   8.3e-09   35.6   0.0    18   101    16    92     5    92 0.88 Methyltransferase domain
Methyltransf_8       PF05148.10   219 seq234_BIOID38949    -            207   6.8e-05   22.4   0.0   1   1   5.2e-08   8.9e-05   22.0   0.0   115   164    54   104    14   134 0.85 Hypothetical methyltransferase
Sdh_cyt              PF01127.17   121 seq236_BIOID38949    -            115   8.9e-12   44.7  15.1   1   1   7.9e-16   1.1e-11   44.5  10.5    18   120    11   104     2   113 0.83 Succinate dehydrogenase/Fumarate reductase transmembrane subunit
NinB                 PF05772.7    127 seq237_BIOID38949    -            146   7.5e-54  180.6   0.1   1   1   6.5e-58   8.9e-54  180.4   0.1     2   127     8   129     7   129 0.99 NinB protein
Asp_Glu_race         PF01177.17   217 seq238_BIOID38949    -            253   2.6e-36  125.4   0.1   1   1   2.4e-40   3.3e-36  125.1   0.1     1   216    30   247    30   248 0.93 Asp/Glu/Hydantoin racemase
HGD-D                PF06050.8    349 seq239_BIOID38949    -            383  5.3e-101  337.8   0.3   1   1  4.4e-105  6.1e-101  337.6   0.2     1   349    39   383    39   383 0.98 2-hydroxyglutaryl-CoA dehydratase, D-component
DUF3442              PF11924.3    280 seq241_BIOID38949    -            464   1.7e-89  299.9   9.8   1   1   1.6e-93   2.2e-89  299.6   6.8     1   280    57   341    57   341 0.98 Protein of unknown function (DUF3442)
DDE_Tnp_1_assoc      PF13808.1     90 seq242_BIOID38949    -            107   7.8e-32  108.7   0.0   1   1   6.5e-36   8.9e-32  108.5   0.0     1    89     6    94     6    95 0.99 DDE_Tnp_1-associated
Fer2_BFD             PF04324.10    55 seq244_BIOID38949    -             64   8.1e-14   51.2   0.1   1   1   6.8e-18   9.3e-14   51.1   0.1     1    53     1    52     1    54 0.95 BFD-like [2Fe-2S] binding domain
Esterase             PF00756.15   251 seq248_BIOID38949    -            400   7.7e-50  169.5   0.0   1   1   1.1e-53   7.7e-50  169.5   0.0     1   251   172   391   172   391 0.98 Putative esterase
DUF3327              PF11806.3    122 seq248_BIOID38949    -            400   1.2e-35  122.3   2.6   1   1   3.7e-39   2.6e-35  121.2   0.4     3   121    29   155    21   156 0.97 Domain of unknown function (DUF3327)
FAD_binding_2        PF00890.19   421 seq250_BIOID38949    -            588  2.6e-117  392.1   6.1   1   1    7e-121  3.2e-117  391.8   4.2     1   421     9   405     9   405 0.98 FAD binding domain
Succ_DH_flav_C       PF02910.15   129 seq250_BIOID38949    -            588   3.1e-38  130.4   0.1   1   1   1.1e-41   5.1e-38  129.7   0.1     1   129   460   588   460   588 0.96 Fumarate reductase flavoprotein C-term
Ferritin             PF00210.19   142 seq254_BIOID38949    -            158     2e-36  124.7   3.1   1   1   1.9e-40   2.6e-36  124.3   2.1     1   142     8   144     8   144 0.97 Ferritin-like domain
Rotamase             PF00639.16    95 seq255_BIOID38949    -            428   2.5e-50  169.0   0.0   1   2   8.1e-24   2.2e-20   73.0   0.0     1    95   178   272   178   272 0.97 PPIC-type PPIASE domain
Rotamase             PF00639.16    95 seq255_BIOID38949    -            428   2.5e-50  169.0   0.0   2   2   5.3e-30   1.4e-26   92.8   0.0     1    94   289   381   289   382 0.98 PPIC-type PPIASE domain
Rotamase_3           PF13616.1    117 seq255_BIOID38949    -            428   2.3e-49  166.3   0.0   1   2   1.7e-23   4.7e-20   71.8   0.0     8   115   166   272   159   274 0.92 PPIC-type PPIASE domain
Rotamase_3           PF13616.1    117 seq255_BIOID38949    -            428   2.3e-49  166.3   0.0   2   2   9.5e-30   2.6e-26   92.0   0.0    14   116   283   383   275   384 0.93 PPIC-type PPIASE domain
SurA_N               PF09312.6    118 seq255_BIOID38949    -            428   9.3e-46  154.3   9.3   1   1   3.4e-49   9.3e-46  154.3   6.5     1   118    25   142    25   142 0.99 SurA N-terminal domain
Rotamase_2           PF13145.1    121 seq255_BIOID38949    -            428   1.3e-20   74.0   0.7   1   2   5.7e-13   1.6e-09   38.3   0.0    33   110   194   275   180   286 0.77 PPIC-type PPIASE domain
Rotamase_2           PF13145.1    121 seq255_BIOID38949    -            428   1.3e-20   74.0   0.7   2   2   2.3e-11   6.2e-08   33.1   0.1    33   110   302   385   293   395 0.69 PPIC-type PPIASE domain
SurA_N_3             PF13624.1    154 seq255_BIOID38949    -            428     7e-10   38.9   4.0   1   1   4.6e-13   1.3e-09   38.1   2.7    26   152    12   140     5   142 0.78 SurA N-terminal domain
Dam                  PF05869.6    181 seq257_BIOID38949    -            175   4.4e-62  208.6   0.2   1   1   3.5e-66   4.9e-62  208.4   0.2     2   175     3   172     2   175 0.98 DNA N-6-adenine-methyltransferase (Dam)
zf-dskA_traR         PF01258.12    36 seq258_BIOID38949    -            151   5.7e-10   38.6   3.6   1   1   7.5e-14     1e-09   37.8   2.5     2    35   110   143   109   147 0.87 Prokaryotic dksA/traR C4-type zinc finger
BPD_transp_1         PF00528.17   185 seq260_BIOID38949    -            280   2.2e-17   63.0  17.9   1   1   1.6e-21   2.2e-17   63.0  12.4     2   178    89   267    88   271 0.81 Binding-protein-dependent transport system inner membrane component
Nitrate_red_del      PF02613.10   136 seq263_BIOID38949    -            184   1.1e-19   70.5   0.2   1   1   1.1e-23   1.5e-19   70.0   0.1     3   135    31   150    29   151 0.90 Nitrate reductase delta subunit
DAHP_synth_1         PF00793.15   272 seq264_BIOID38949    -            350  1.3e-105  351.8   0.0   1   1  1.1e-109  1.5e-105  351.6   0.0     8   271    40   338    25   339 0.96 DAHP synthetase I family
AraC_binding         PF02311.14   136 seq265_BIOID38949    -            312   7.8e-23   80.5   1.3   1   1   3.5e-26   1.2e-22   79.9   0.2     7   120    52   170    48   186 0.89 AraC-like ligand binding domain
HTH_18               PF12833.2     81 seq265_BIOID38949    -            312     9e-22   76.8   0.1   1   1   5.5e-25   1.9e-21   75.8   0.1     2    79   229   305   228   307 0.97 Helix-turn-helix domain
HTH_AraC             PF00165.18    42 seq265_BIOID38949    -            312   1.5e-20   72.2   0.2   1   2   3.2e-10   1.1e-06   28.1   0.0     2    42   216   256   215   256 0.93 Bacterial regulatory helix-turn-helix proteins, AraC family
HTH_AraC             PF00165.18    42 seq265_BIOID38949    -            312   1.5e-20   72.2   0.2   2   2   1.6e-14   5.3e-11   41.8   0.0     2    42   268   306   267   306 0.94 Bacterial regulatory helix-turn-helix proteins, AraC family
Cupin_2              PF07883.6     71 seq265_BIOID38949    -            312   1.4e-06   27.5   0.0   1   1   8.3e-10   2.8e-06   26.6   0.0     7    60    57   109    53   116 0.92 Cupin domain
DeoRC                PF00455.17   162 seq266_BIOID38949    -            268   2.4e-50  170.1   1.3   1   1   2.7e-53   3.1e-50  169.8   0.9     2   161    85   244    84   245 0.99 DeoR C terminal sensor domain
HTH_DeoR             PF08220.7     57 seq266_BIOID38949    -            268   5.8e-23   80.0   0.9   1   1   5.1e-26   5.8e-23   80.0   0.6     1    56    18    73    18    74 0.97 DeoR-like helix-turn-helix domain
HTH_11               PF08279.7     55 seq266_BIOID38949    -            268   6.4e-10   38.4   0.1   1   1     1e-12   1.2e-09   37.5   0.1     4    44    21    60    18    67 0.87 HTH domain
MarR_2               PF12802.2     62 seq266_BIOID38949    -            268   3.5e-07   29.6   0.1   1   1   7.3e-10   8.3e-07   28.4   0.1     5    61    17    70    11    71 0.88 MarR family
MarR                 PF01047.17    59 seq266_BIOID38949    -            268   4.7e-07   29.2   0.1   1   1   8.8e-10     1e-06   28.2   0.0     8    50    22    64    16    66 0.94 MarR family
HTH_27               PF13463.1     68 seq266_BIOID38949    -            268   5.2e-06   26.5   0.1   1   1   1.1e-08   1.2e-05   25.4   0.0     2    53    16    66    16    77 0.89 Winged helix DNA-binding domain
GntR                 PF00392.16    64 seq266_BIOID38949    -            268   8.6e-06   24.9   0.0   1   1   1.7e-08   1.9e-05   23.8   0.0    27    60    34    67    26    70 0.93 Bacterial regulatory proteins, gntR family
HTH_24               PF13412.1     48 seq266_BIOID38949    -            268   2.2e-05   23.6   0.1   1   1   4.6e-08   5.2e-05   22.4   0.1     7    48    21    62    16    62 0.95 Winged helix-turn-helix DNA-binding
TPP_enzyme_N         PF02776.13   172 seq268_BIOID38949    -            548   2.7e-58  196.1   0.3   1   1   5.8e-62   2.7e-58  196.1   0.2     1   169     1   167     1   170 0.98 Thiamine pyrophosphate enzyme, N-terminal TPP binding domain
TPP_enzyme_C         PF02775.16   153 seq268_BIOID38949    -            548   4.8e-52  175.4   0.5   1   1   3.5e-54   1.6e-50  170.5   0.0     1   153   374   522   374   522 0.98 Thiamine pyrophosphate enzyme, C-terminal TPP binding domain
TPP_enzyme_M         PF00205.17   137 seq268_BIOID38949    -            548   2.6e-41  140.4   0.2   1   1   1.4e-44   6.3e-41  139.2   0.1     1   137   186   321   186   321 0.98 Thiamine pyrophosphate enzyme, central domain
DUF2629              PF10945.3     44 seq269_BIOID38949    -             62   3.3e-27   93.4   1.3   1   1     3e-31   4.2e-27   93.1   0.9     2    44    18    60    17    60 0.98 Protein of unknown function (DUF2629)
adh_short            PF00106.20   167 seq271_BIOID38949    -            286   3.7e-30  104.9   0.0   1   1   1.2e-33   5.7e-30  104.3   0.0     1   165    44   208    44   210 0.94 short chain dehydrogenase
adh_short_C2         PF13561.1    243 seq271_BIOID38949    -            286   3.6e-22   79.2   0.0   1   1   9.8e-26   4.5e-22   78.9   0.0     6   242    53   283    50   284 0.90 Enoyl-(Acyl carrier protein) reductase
KR                   PF08659.5    181 seq271_BIOID38949    -            286   6.6e-12   45.3   0.0   1   1   2.5e-15   1.1e-11   44.5   0.0     2   162    45   204    44   217 0.88 KR domain
NTP_transferase      PF00483.18   248 seq275_BIOID38949    -            302   2.4e-25   89.1   0.0   1   1   4.5e-29   3.1e-25   88.8   0.0     1   241    10   275    10   280 0.87 Nucleotidyl transferase
NTP_transf_3         PF12804.2    179 seq275_BIOID38949    -            302   9.5e-08   32.3   0.0   1   1   2.7e-11   1.8e-07   31.3   0.0     1   116    11   164    11   184 0.75 MobA-like NTP transferase domain
Fer4_7               PF12838.2     52 seq277_BIOID38949    -            231   3.9e-14   52.6  24.6   1   1   7.1e-11   9.8e-08   32.1   6.1     1    52    60   115    60   115 0.83 4Fe-4S dicluster domain
Fer4                 PF00037.22    24 seq277_BIOID38949    -            231   9.2e-11   40.7  35.1   1   1   1.9e-09   2.6e-06   26.6   1.2     6    23    59    76    57    77 0.89 4Fe-4S binding domain
Fer4_4               PF12800.2     17 seq277_BIOID38949    -            231   9.6e-08   31.6  34.5   1   3     4e-06    0.0055   16.8   3.4     3    17    60    74    58    74 0.90 4Fe-4S binding domain
Fer4_4               PF12800.2     17 seq277_BIOID38949    -            231   9.6e-08   31.6  34.5   2   3   4.2e-05     0.057   13.6   0.4     1    15   136   155   136   168 0.80 4Fe-4S binding domain
Fer4_4               PF12800.2     17 seq277_BIOID38949    -            231   9.6e-08   31.6  34.5   3   3   3.2e-05     0.044   14.0   3.0     1    14   183   196   183   198 0.94 4Fe-4S binding domain
DUF3521              PF12035.3     35 seq278_BIOID38949    -             57   8.8e-20   70.1   0.8   1   1   6.5e-24   8.8e-20   70.1   0.6     1    35     1    35     1    35 0.98 Protein of unknown function (DUF3521)
Sugar_tr             PF00083.19   451 seq280_BIOID38949    -            508   7.3e-71  238.9  26.0   1   1   2.2e-74     1e-70  238.4  18.1     3   446    36   456    33   461 0.95 Sugar (and other) transporter
MFS_1                PF07690.11   354 seq280_BIOID38949    -            508   2.8e-36  124.9  40.3   1   2   7.1e-30   3.2e-26   91.7  10.9     9   257    46   318    38   320 0.74 Major Facilitator Superfamily
MFS_1                PF07690.11   354 seq280_BIOID38949    -            508   2.8e-36  124.9  40.3   2   2   2.1e-14   9.5e-11   40.9  14.2    38   171   309   445   307   475 0.80 Major Facilitator Superfamily
Osmo_CC              PF08946.5     46 seq280_BIOID38949    -            508   2.7e-25   88.0   8.8   1   1   1.1e-28   5.1e-25   87.1   6.1     1    46   462   507   462   507 0.99 Osmosensory transporter coiled coil
DUF903               PF06004.7     50 seq281_BIOID38949    -             76     8e-26   89.2   3.9   1   1   6.9e-30   9.4e-26   88.9   2.7     1    50    25    74    25    74 0.98 Bacterial protein of unknown function (DUF903)
UPF0066              PF01980.11   120 seq283_BIOID38949    -            235   1.3e-40  137.9   0.0   1   1   3.5e-44   4.8e-40  136.1   0.0     1   118    18   142    18   144 0.95 Uncharacterised protein family UPF0066
YhjQ                 PF06564.7    244 seq287_BIOID38949    -            250  1.1e-126  421.0   4.8   1   1  3.9e-130  1.3e-126  420.7   3.4     1   241     1   241     1   244 0.99 YhjQ protein
AAA_31               PF13614.1    157 seq287_BIOID38949    -            250     4e-08   33.2   0.0   1   1   5.5e-11   1.9e-07   31.0   0.0     2   149     3   148     2   152 0.74 AAA domain
CbiA                 PF01656.18   195 seq287_BIOID38949    -            250   1.9e-07   30.5   0.0   1   1   7.2e-11   2.5e-07   30.2   0.0     5   161     8   176     4   207 0.66 CobQ/CobB/MinD/ParA nucleotide binding domain
ArsA_ATPase          PF02374.10   305 seq287_BIOID38949    -            250   6.3e-06   25.3   0.0   1   1   3.3e-09   1.1e-05   24.5   0.0     9    54    10    55     2    61 0.93 Anion-transporting ATPase
ICL                  PF00463.16   526 seq289_BIOID38949    -            225   8.9e-85  284.7   0.0   1   1   1.6e-88   1.1e-84  284.4   0.0     1   201    12   208    12   214 0.99 Isocitrate lyase family
PEP_mutase           PF13714.1    238 seq289_BIOID38949    -            225   3.4e-10   39.4   0.1   1   1   9.9e-14   6.8e-10   38.4   0.1    25   108    85   199    71   213 0.86 Phosphoenolpyruvate phosphomutase
AA_permease          PF00324.16   479 seq290_BIOID38949    -            457  7.6e-127  423.4  47.5   1   1  1.2e-130  8.5e-127  423.2  32.9     1   476    19   454    19   457 0.98 Amino acid permease
AA_permease_2        PF13520.1    426 seq290_BIOID38949    -            457   1.5e-44  152.1  50.8   1   1   2.8e-48   1.9e-44  151.7  35.2     8   412    22   426    18   444 0.86 Amino acid permease
GFO_IDH_MocA         PF01408.17   120 seq291_BIOID38949    -            359   1.6e-25   89.8   0.0   1   1   5.6e-29   2.6e-25   89.1   0.0     1   120    18   135    18   135 0.96 Oxidoreductase family, NAD-binding Rossmann fold
GFO_IDH_MocA_C       PF02894.12   115 seq291_BIOID38949    -            359   2.2e-18   65.9   0.0   1   1   8.3e-22   3.8e-18   65.2   0.0     1   115   147   254   147   254 0.97 Oxidoreductase family, C-terminal alpha/beta domain
Semialdhyde_dh       PF01118.19   121 seq291_BIOID38949    -            359   4.3e-06   26.9   0.0   1   1   1.6e-09   7.2e-06   26.2   0.0     1    95    19   107    19   113 0.88 Semialdehyde dehydrogenase, NAD binding domain
tRNA-synt_1c         PF00749.16   314 seq293_BIOID38949    -            308   2.2e-51  174.2   0.0   1   1   8.5e-55   1.2e-50  171.9   0.0     5   295    19   284    17   298 0.93 tRNA synthetases class I (E and Q), catalytic domain
DUF937               PF06078.6    137 seq295_BIOID38949    -            132   7.2e-19   68.2   6.3   1   1   6.6e-23   9.1e-19   67.9   4.3    41   137     6   107     1   107 0.84 Bacterial protein of unknown function (DUF937)
MFS_1                PF07690.11   354 seq297_BIOID38949    -            401   5.9e-49  166.5  71.7   1   1   2.8e-49   1.9e-45  155.0  29.1     2   354     9   350     8   350 0.83 Major Facilitator Superfamily
Tautomerase          PF01361.16    60 seq304_BIOID38949    -             77   3.9e-14   51.8   0.0   1   1     4e-18   5.5e-14   51.3   0.0     1    51     2    53     2    55 0.98 Tautomerase enzyme
BcrAD_BadFG          PF01869.15   271 seq306_BIOID38949    -            257   1.5e-67  227.6   0.1   1   1   1.3e-71   1.7e-67  227.4   0.1     1   270     7   249     7   250 0.97 BadF/BadG/BcrA/BcrD ATPase family
DUF1097              PF06496.6    144 seq307_BIOID38949    -            173   1.9e-46  157.3  25.0   1   1   1.7e-50   2.3e-46  157.0  17.3     1   143    18   156    18   157 0.99 Protein of unknown function (DUF1097)
SIS_2                PF13580.1    138 seq308_BIOID38949    -            198     2e-31  108.4   0.3   1   1   5.1e-35   3.5e-31  107.6   0.2    15   138    30   152     8   152 0.92 SIS domain
SIS                  PF01380.17   131 seq308_BIOID38949    -            198   5.2e-08   32.4   0.0   1   1   1.5e-11     1e-07   31.5   0.0    51   104   115   168   104   183 0.91 SIS domain
HNH_3                PF13392.1     46 seq309_BIOID38949    -            168   8.2e-19   66.6   0.6   1   1   1.9e-22   1.3e-18   66.0   0.4     2    46    58   102    57   102 0.97 HNH endonuclease
AP2                  PF00847.15    55 seq309_BIOID38949    -            168   5.4e-07   29.5   0.2   1   1   1.7e-10   1.2e-06   28.4   0.1     1    54   112   161   112   162 0.92 AP2 domain
Sdh5                 PF03937.11    51 seq311_BIOID38949    -             88   3.7e-22   77.8   2.9   1   1   3.1e-26   4.2e-22   77.7   1.3     1    51    11    60    11    60 0.99 Flavinator of succinate dehydrogenase
LysR_substrate       PF03466.15   209 seq312_BIOID38949    -            305   6.7e-42  142.8   0.2   1   1   1.5e-45     1e-41  142.2   0.1     3   208    91   292    89   293 0.95 LysR substrate binding domain
HTH_1                PF00126.22    60 seq312_BIOID38949    -            305   7.8e-23   79.8   2.6   1   1   2.7e-26   1.9e-22   78.6   1.8     1    60     8    67     8    67 0.98 Bacterial regulatory helix-turn-helix protein, lysR family
NIF3                 PF01784.13   242 seq313_BIOID38949    -            247     1e-56  192.1   0.0   1   1   9.1e-61   1.2e-56  191.8   0.0     2   240     6   235     5   238 0.95 NIF3 (NGG1p interacting factor 3)
ADH_zinc_N           PF00107.21   130 seq314_BIOID38949    -            350   5.7e-26   90.4   0.0   1   1   6.9e-30   9.4e-26   89.7   0.0     1   101   168   269   168   297 0.89 Zinc-binding dehydrogenase
Fer4_5               PF12801.2     48 seq316_BIOID38949    -            287   8.9e-16   57.3   8.8   1   2   1.1e-15   3.1e-12   45.9   0.2     1    47    81   127    81   128 0.89 4Fe-4S binding domain
Fer4_5               PF12801.2     48 seq316_BIOID38949    -            287   8.9e-16   57.3   8.8   2   2   3.2e-08   8.7e-05   22.1   2.1     6    38   178   211   172   218 0.80 4Fe-4S binding domain
Fer4_6               PF12837.2     24 seq316_BIOID38949    -            287   3.8e-09   35.8  23.3   1   1   4.5e-11   1.2e-07   31.1   2.1     1    21   218   238   218   243 0.92 4Fe-4S binding domain
Fer4_10              PF13237.1     52 seq316_BIOID38949    -            287     2e-07   30.5  10.5   1   1   7.3e-11     2e-07   30.5   7.3     5    51   222   270   218   271 0.95 4Fe-4S dicluster domain
MbtH                 PF03621.8     54 seq318_BIOID38949    -             72   3.9e-21   74.0   0.6   1   1   3.5e-25   4.8e-21   73.7   0.4     1    53     1    54     1    55 0.96 MbtH-like protein
Hydrolase_3          PF08282.7    254 seq319_BIOID38949    -            270   3.9e-68  229.6   0.0   1   1   9.6e-72   4.4e-68  229.5   0.0     1   254     6   264     6   264 0.95 haloacid dehalogenase-like hydrolase
S6PP                 PF05116.8    247 seq319_BIOID38949    -            270   3.5e-15   55.8   0.0   1   2   2.9e-08   0.00013   21.2   0.0     3    79     4    82     2   144 0.79 Sucrose-6F-phosphate phosphohydrolase
S6PP                 PF05116.8    247 seq319_BIOID38949    -            270   3.5e-15   55.8   0.0   2   2     8e-12   3.6e-08   32.8   0.0   144   214   175   244   155   268 0.80 Sucrose-6F-phosphate phosphohydrolase
Hydrolase            PF00702.21   204 seq319_BIOID38949    -            270   8.5e-09   36.1   0.9   1   1     1e-11   4.6e-08   33.7   0.7     1   204     3   232     3   232 0.59 haloacid dehalogenase-like hydrolase
ICL                  PF00463.16   526 seq320_BIOID38949    -            231    2e-106  356.1   6.1   1   2     3e-25   4.1e-21   74.6   0.1   202   256     1    55     1    57 0.96 Isocitrate lyase family
ICL                  PF00463.16   526 seq320_BIOID38949    -            231    2e-106  356.1   6.1   2   2   1.7e-89   2.3e-85  286.6   1.1   353   526    54   231    53   231 0.98 Isocitrate lyase family
HAD_2                PF13419.1    176 seq321_BIOID38949    -            199   4.9e-29  101.7   0.1   1   1   1.7e-32   5.7e-29  101.5   0.1     2   176     4   184     3   184 0.85 Haloacid dehalogenase-like hydrolase
Hydrolase_like       PF13242.1     75 seq321_BIOID38949    -            199   2.5e-08   33.3   0.0   1   1   1.6e-11   5.5e-08   32.2   0.0     2    50   139   186   138   198 0.93 HAD-hyrolase-like
Hydrolase            PF00702.21   204 seq321_BIOID38949    -            199   1.8e-06   28.4   0.0   1   1   6.1e-10   2.1e-06   28.3   0.0   109   203    73   177     6   178 0.76 haloacid dehalogenase-like hydrolase
CstA                 PF02554.9    376 seq322_BIOID38949    -            721  3.8e-155  516.0  26.1   1   1  5.6e-159  3.8e-155  516.0  18.1     2   359    40   427    39   460 0.94 Carbon starvation protein CstA
DUF4161              PF13722.1    127 seq322_BIOID38949    -            721     2e-45  154.0   4.4   1   1   2.9e-49     2e-45  154.0   3.0     3   127   490   619   488   619 0.98 C-terminal domain on CstA (DUF4161)
Aldo_ket_red         PF00248.16   283 seq323_BIOID38949    -            286   4.6e-54  183.0   0.0   1   1   3.9e-58   5.3e-54  182.8   0.0     1   281    15   283    15   285 0.96 Aldo/keto reductase family
AMP-binding          PF00501.23   418 seq325_BIOID38949    -           1335  1.2e-116  389.3   0.0   1   1    6e-120  1.6e-116  388.9   0.0     1   417   524   928   524   929 0.96 AMP-binding enzyme
Condensation         PF00668.15   301 seq325_BIOID38949    -           1335   2.7e-60  203.6   0.0   1   1   1.5e-63   4.2e-60  203.0   0.0     2   300    44   342    43   343 0.91 Condensation domain
Thioesterase         PF00975.15   229 seq325_BIOID38949    -           1335   3.9e-46  158.0   0.6   1   1   1.2e-46   3.4e-43  148.3   0.0     2   219  1109  1319  1108  1332 0.95 Thioesterase domain
PP-binding           PF00550.20    67 seq325_BIOID38949    -           1335   2.8e-09   37.0   0.1   1   1   3.1e-12   8.4e-09   35.4   0.1     3    65  1022  1082  1020  1084 0.90 Phosphopantetheine attachment site
Abhydrolase_6        PF12697.2    228 seq325_BIOID38949    -           1335   1.4e-05   25.0   0.1   1   1     5e-09   1.4e-05   25.0   0.1     2   127  1111  1240  1110  1309 0.65 Alpha/beta hydrolase family
DUF1434              PF07254.7    132 seq326_BIOID38949    -            135     6e-64  213.6  15.0   1   1   5.2e-68   7.1e-64  213.4  10.4     1   132     1   131     1   131 0.98 Protein of unknown function (DUF1434)
Glyco_tranf_2_3      PF13641.1    230 seq327_BIOID38949    -            872   1.7e-32  113.0   0.0   1   1   1.3e-35   2.5e-32  112.4   0.0     1   230   273   500   273   500 0.87 Glycosyltransferase like family 2
Glycos_transf_2      PF00535.21   169 seq327_BIOID38949    -            872   3.9e-30  104.6   0.0   1   1   3.2e-33   6.2e-30  103.9   0.0     1   169   276   447   276   447 0.98 Glycosyl transferase family 2
Glyco_trans_2_3      PF13632.1    192 seq327_BIOID38949    -            872   4.7e-19   68.7   1.1   1   1   2.4e-22   4.7e-19   68.7   0.7     2   187   356   555   355   570 0.70 Glycosyl transferase family group 2
Cellulose_synt       PF03552.9    722 seq327_BIOID38949    -            872   9.5e-17   60.4   6.4   1   1   3.7e-16   7.3e-13   47.6   1.8   415   651   446   662   443   686 0.75 Cellulose synthase
PilZ                 PF07238.9    102 seq327_BIOID38949    -            872   3.1e-15   55.9   0.1   1   1     3e-18   5.8e-15   55.0   0.0     1   101   694   790   694   791 0.95 PilZ domain
Glyco_transf_21      PF13506.1    174 seq327_BIOID38949    -            872   1.2e-13   50.6   0.0   1   1   1.1e-16   2.1e-13   49.8   0.0    12   174   334   499   325   499 0.87 Glycosyl transferase family 21
Glyco_tranf_2_2      PF10111.4    281 seq327_BIOID38949    -            872   2.5e-06   26.6   0.0   1   1   1.9e-09   3.7e-06   26.1   0.0    32   185   303   448   277   474 0.84 Glycosyltransferase like family 2
tRNA-synt_2b         PF00587.20   173 seq328_BIOID38949    -            572   7.4e-43  145.9   0.0   1   1   2.4e-46   1.1e-42  145.4   0.0     3   169    51   215    49   219 0.97 tRNA synthetase class II core domain (G, H, P, S and T)
YbaK                 PF04073.10   123 seq328_BIOID38949    -            572   5.8e-27   93.8   0.1   1   1   2.4e-30   1.1e-26   92.9   0.1     1   119   257   376   257   379 0.96 YbaK / prolyl-tRNA synthetases associated domain
HGTP_anticodon       PF03129.15    94 seq328_BIOID38949    -            572   7.6e-22   76.9   0.1   1   1   3.8e-25   1.7e-21   75.7   0.1     1    93   475   568   475   569 0.97 Anticodon binding domain
SgrR_N               PF12793.2    115 seq329_BIOID38949    -            551   1.3e-38  131.3   4.6   1   1     2e-42   1.3e-38  131.3   3.2     1   115     5   118     5   118 0.98 Sugar transport-related sRNA regulator N-term
SBP_bac_5            PF00496.17   374 seq329_BIOID38949    -            551   5.6e-30  104.2   0.0   1   1   1.2e-32   8.5e-29  100.4   0.0     1   340   163   445   163   502 0.86 Bacterial extracellular solute-binding proteins, family 5 Middle
FAD_binding_4        PF01565.18   139 seq332_BIOID38949    -            484   3.2e-37  126.9   1.5   1   1   8.3e-41   5.7e-37  126.1   1.0     1   138    51   190    51   191 0.97 FAD binding domain
FAD-oxidase_C        PF02913.14   249 seq332_BIOID38949    -            484   3.9e-21   75.3   0.1   1   1   3.1e-24   2.1e-20   72.9   0.0     2   247   228   477   227   479 0.79 FAD linked oxidases, C-terminal domain
NinF                 PF05810.7     58 seq334_BIOID38949    -             56     2e-05   24.1   0.5   1   1   1.6e-09   2.2e-05   24.0   0.4    36    58    35    55    23    56 0.86 NinF protein
PdxA                 PF04166.7    299 seq335_BIOID38949    -            329  1.2e-123  411.9   0.0   1   1  1.1e-127  1.5e-123  411.6   0.0     6   299    29   322    25   322 0.99 Pyridoxal phosphate biosynthetic protein PdxA
Fe-ADH               PF00465.14   366 seq336_BIOID38949    -            383  3.2e-121  404.3   9.4   1   1  5.3e-125  3.6e-121  404.1   6.5     2   366    10   375     9   375 0.97 Iron-containing alcohol dehydrogenase
Fe-ADH_2             PF13685.1    250 seq336_BIOID38949    -            383   1.4e-19   70.2   5.3   1   1   8.3e-21   5.7e-17   61.7   3.7     2   246    14   278    13   280 0.91 Iron-containing alcohol dehydrogenase
Transp_cyt_pur       PF02133.10   439 seq341_BIOID38949    -            419   1.2e-83  281.0  48.4   1   1   9.7e-88   1.3e-83  280.8  33.5     1   438    11   397    11   398 0.98 Permease for cytosine/purines, uracil, thiamine, allantoin
Orn_Arg_deC_N        PF02784.11   251 seq342_BIOID38949    -            420   1.1e-66  224.4   0.0   1   1   2.1e-70   1.4e-66  224.1   0.0     1   251    32   276    32   276 0.97 Pyridoxal-dependent decarboxylase, pyridoxal binding domain
Orn_DAP_Arg_deC      PF00278.17   116 seq342_BIOID38949    -            420   5.8e-22   77.4   0.0   1   1   1.4e-25   9.4e-22   76.8   0.0     1   115   279   396   279   397 0.95 Pyridoxal-dependent decarboxylase, C-terminal sheet domain
NinG                 PF05766.7    189 seq343_BIOID38949    -            203   2.4e-74  249.1  17.7   1   1     2e-78   2.7e-74  248.9  12.3     1   186     1   197     1   203 0.95 Bacteriophage Lambda NinG protein
PolyA_pol_arg_C      PF12626.2    124 seq347_BIOID38949    -            472   9.1e-43  144.7   2.1   1   1   3.9e-46   1.8e-42  143.7   1.5     1   123   342   465   342   466 0.94 Polymerase A arginine-rich C-terminus
PolyA_pol            PF01743.15   126 seq347_BIOID38949    -            472   9.7e-40  135.5   0.5   1   1   9.9e-43   4.5e-39  133.4   0.1     1   126    69   200    69   200 0.93 Poly A polymerase head domain
PolyA_pol_RNAbd      PF12627.2     64 seq347_BIOID38949    -            472   9.6e-22   76.2   0.2   1   1   8.3e-25   3.8e-21   74.3   0.0     1    61   227   287   227   290 0.96 Probable RNA and SrmB- binding site of polymerase A
DUF3343              PF11823.3     73 seq349_BIOID38949    -             85   1.4e-15   56.1   0.0   1   1   1.2e-19   1.6e-15   55.9   0.0     1    71     1    68     1    70 0.93 Protein of unknown function (DUF3343)
LysR_substrate       PF03466.15   209 seq351_BIOID38949    -            305   4.3e-33  114.0   0.2   1   1   8.6e-37   5.9e-33  113.6   0.1     2   206    87   289    86   292 0.95 LysR substrate binding domain
HTH_1                PF00126.22    60 seq351_BIOID38949    -            305   3.8e-22   77.6   0.1   1   1   1.1e-25   7.7e-22   76.6   0.1     1    60     3    62     3    62 0.98 Bacterial regulatory helix-turn-helix protein, lysR family
GATase_4             PF13230.1    272 seq353_BIOID38949    -            255  3.2e-107  357.1   0.0   1   1  7.7e-111  3.5e-107  357.0   0.0     1   252     1   252     1   255 0.99 Glutamine amidotransferases class-II
GATase_2             PF00310.16   361 seq353_BIOID38949    -            255   3.3e-17   62.1   0.1   1   1   2.1e-15   9.7e-12   44.1   0.1   189   359    65   215    60   217 0.87 Glutamine amidotransferases class-II
Acetyltransf_2       PF00797.12   240 seq355_BIOID38949    -            281   1.6e-83  279.8   0.2   1   1   1.4e-87   1.9e-83  279.6   0.1     1   237    21   256    21   259 0.97 N-acetyltransferase
Fer2_3               PF13085.1    110 seq356_BIOID38949    -            238   6.5e-31  106.2   0.0   1   1   2.8e-34   9.5e-31  105.7   0.0     2   109     5   111     4   112 0.93 2Fe-2S iron-sulfur cluster binding domain
Fer4_17              PF13534.1     61 seq356_BIOID38949    -            238     2e-10   40.7   0.8   1   1   1.1e-13   3.9e-10   39.8   0.5     1    61   148   221   148   221 0.80 4Fe-4S dicluster domain
Fer4_8               PF13183.1     57 seq356_BIOID38949    -            238   1.3e-09   37.8   1.5   1   1     8e-13   2.7e-09   36.7   1.0     2    56   146   219   145   220 0.71 4Fe-4S dicluster domain
Fer4_18              PF13746.1     69 seq356_BIOID38949    -            238   3.3e-07   30.5   1.1   1   1     1e-09   3.5e-06   27.2   0.1     2    67   155   221   154   223 0.97 4Fe-4S dicluster domain
Virul_fac_BrkB       PF03631.10   260 seq357_BIOID38949    -            290     1e-55  188.8  24.6   1   1   8.7e-60   1.2e-55  188.6  17.0     2   258    29   274    28   276 0.88 Virulence factor BrkB
AHS1                 PF02682.11   202 seq358_BIOID38949    -            218   2.9e-69  232.4   0.0   1   1   2.4e-73   3.3e-69  232.2   0.0     2   202     5   202     4   202 0.95 Allophanate hydrolase subunit 1
SdiA-regulated       PF06977.6    249 seq359_BIOID38949    -            323   4.1e-90  300.9   0.2   1   1     7e-94   4.8e-90  300.7   0.1     2   249    74   318    73   318 0.98 SdiA-regulated
Phytase-like         PF13449.1    326 seq359_BIOID38949    -            323   1.5e-06   27.5   0.0   1   1   4.4e-09     3e-05   23.3   0.0    83   178   135   220    69   255 0.74 Esterase-like activity of phytase
MobC                 PF05713.6     48 seq362_BIOID38949    -            114   1.7e-18   66.1   1.4   1   1   1.8e-22   2.5e-18   65.6   1.0     1    48    56   103    56   103 0.98 Bacterial mobilisation protein (MobC)
NapB                 PF03892.9    134 seq363_BIOID38949    -            149   1.6e-45  153.9   0.0   1   1   1.3e-49   1.8e-45  153.8   0.0    31   133    41   143    14   144 0.90 Nitrate reductase cytochrome c-type subunit (NapB)
ACT_5                PF13710.1     63 seq366_BIOID38949    -             87   2.1e-26   91.4   0.1   1   1   1.9e-30   2.6e-26   91.0   0.1     2    63    13    73    12    73 0.98 ACT domain
DUF423               PF04241.10    89 seq367_BIOID38949    -            100   3.7e-21   74.7   4.8   1   1   2.7e-25   3.7e-21   74.7   3.3    18    89     5    76     1    76 0.96 Protein of unknown function (DUF423)
AP_endonuc_2         PF01261.19   211 seq371_BIOID38949    -            265   1.7e-24   86.2   0.2   1   1   1.4e-28   1.9e-24   86.0   0.1     1   210    22   221    22   246 0.90 Xylose isomerase-like TIM barrel
Metallophos          PF00149.23   201 seq372_BIOID38949    -            223     7e-18   64.6   1.8   1   1   1.5e-21     1e-17   64.1   1.2     2   198    14   187    13   189 0.88 Calcineurin-like phosphoesterase
Metallophos_2        PF12850.2    156 seq372_BIOID38949    -            223   1.3e-07   31.4   0.1   1   1   4.1e-11   2.8e-07   30.3   0.1     3   136    15   205    14   210 0.58 Calcineurin-like phosphoesterase superfamily domain
DUF2773              PF10971.3     81 seq373_BIOID38949    -            768   1.9e-43  146.2   2.7   1   1   3.9e-47   5.4e-43  144.7   1.4     1    81   688   768   688   768 0.99 Protein of unknown function (DUF2773)
Pili_assembly_N      PF00345.15   122 seq374_BIOID38949    -            244   5.6e-38  129.3   0.3   1   1   1.2e-41   8.2e-38  128.8   0.2     1   122    27   147    27   147 0.92 Gram-negative pili assembly chaperone, N-terminal domain
Pili_assembly_C      PF02753.12    68 seq374_BIOID38949    -            244   6.5e-12   45.0   0.1   1   1   2.1e-15   1.5e-11   43.8   0.1     2    63   168   226   167   230 0.83 Gram-negative pili assembly chaperone, C-terminal domain
AA_permease          PF00324.16   479 seq375_BIOID38949    -            470  1.4e-115  386.2  42.1   1   1  2.3e-119  1.6e-115  386.1  29.2     1   436    39   447    39   470 0.93 Amino acid permease
AA_permease_2        PF13520.1    426 seq375_BIOID38949    -            470   2.6e-43  148.0  46.8   1   1   4.8e-47   3.3e-43  147.6  32.5     9   408    43   442    39   464 0.83 Amino acid permease
AceK                 PF06315.6    562 seq376_BIOID38949    -            582  4.5e-222  738.1   0.0   1   1    4e-226  5.5e-222  737.8   0.0    27   562    39   572    29   572 0.98 Isocitrate dehydrogenase kinase/phosphatase (AceK)
AceK                 PF06315.6    562 seq377_BIOID38949    -            152   1.2e-10   40.2   0.2   1   1   8.9e-15   1.2e-10   40.2   0.2     1    41     9    49     9    84 0.95 Isocitrate dehydrogenase kinase/phosphatase (AceK)
Aminotran_4          PF01063.14   231 seq378_BIOID38949    -            331   1.3e-46  158.8   0.0   1   1   1.2e-50   1.6e-46  158.5   0.0     3   231    76   311    74   311 0.96 Aminotransferase class IV
Phage_integrase      PF00589.17   173 seq381_BIOID38949    -            298   1.7e-53  180.7   0.1   1   1   3.9e-57   2.7e-53  180.0   0.0     3   172   113   285   111   286 0.97 Phage integrase family
Phage_integr_N       PF02899.12    84 seq381_BIOID38949    -            298   1.1e-24   86.2   3.3   1   1   1.6e-28   1.1e-24   86.2   2.3     1    84     8    90     8    90 0.99 Phage integrase, N-terminal SAM-like domain
FtsJ                 PF01728.14   181 seq382_BIOID38949    -            366   1.8e-08   34.4   0.0   1   1   7.2e-12   9.8e-08   32.0   0.0     3    62   186   247   184   301 0.70 FtsJ-like methyltransferase
RrnaAD               PF00398.15   262 seq383_BIOID38949    -            273   1.9e-77  259.7   0.0   1   1   1.5e-81   2.1e-77  259.5   0.0     3   261    10   265     8   266 0.98 Ribosomal RNA adenine dimethylase
Cytochrom_NNT        PF03264.9    174 seq386_BIOID38949    -            200   1.6e-74  248.9   3.4   1   1   5.4e-78   1.8e-74  248.7   2.4     4   174    22   193    19   193 0.98 NapC/NirT cytochrome c family, N-terminal region
AHS2                 PF02626.10   272 seq388_BIOID38949    -            310  8.5e-101  336.6   0.0   1   1  7.4e-105    1e-100  336.4   0.0     2   272    24   288    23   288 0.98 Allophanate hydrolase subunit 2
TK                   PF00265.13   176 seq389_BIOID38949    -            205   2.6e-64  215.9   0.0   1   1   2.2e-68   2.9e-64  215.7   0.0     1   176     2   186     2   186 0.99 Thymidine kinase
Sod_Fe_C             PF02777.13   106 seq391_BIOID38949    -            208   5.1e-40  135.4   0.6   1   1   1.1e-43   7.5e-40  134.9   0.1     4   106    98   204    95   204 0.91 Iron/manganese superoxide dismutases, C-terminal domain
Sod_Fe_N             PF00081.17    82 seq391_BIOID38949    -            208   9.5e-34  115.4   2.3   1   1   2.3e-37   1.5e-33  114.7   1.6     1    81     4    91     4    92 0.97 Iron/manganese superoxide dismutases, alpha-hairpin domain
Aldedh               PF00171.17   462 seq392_BIOID38949    -            558  6.6e-163  542.1   0.0   1   1  5.5e-167  7.6e-163  542.0   0.0     1   460    79   544    79   546 0.96 Aldehyde dehydrogenase family
Tyr_Deacylase        PF02580.11   145 seq395_BIOID38949    -            145   6.3e-55  185.0   0.1   1   1   5.1e-59     7e-55  184.8   0.0     2   144     3   144     2   145 0.99 D-Tyr-tRNA(Tyr) deacylase
LysR_substrate       PF03466.15   209 seq396_BIOID38949    -            316   4.8e-43  146.5   0.1   1   1   1.1e-46   7.6e-43  145.9   0.1     3   206    90   293    88   296 0.95 LysR substrate binding domain
HTH_1                PF00126.22    60 seq396_BIOID38949    -            316   9.2e-14   50.8   0.0   1   1   2.5e-17   1.7e-13   49.9   0.0     1    59     3    63     3    64 0.95 Bacterial regulatory helix-turn-helix protein, lysR family
Ureidogly_hydro      PF04115.7    165 seq397_BIOID38949    -            160   1.7e-52  177.0   0.0   1   1   1.4e-56   1.9e-52  176.8   0.0     3   159     2   153     1   158 0.95 Ureidoglycolate hydrolase
Amidohydro_3         PF07969.6    404 seq398_BIOID38949    -            432   5.8e-56  190.3   1.4   1   1   4.9e-59   2.2e-55  188.3   1.0     1   404    58   384    58   384 0.98 Amidohydrolase family
Amidohydro_4         PF13147.1    304 seq398_BIOID38949    -            432   5.6e-16   59.3   1.1   1   1   1.6e-19   7.1e-16   58.9   0.7     1   303    53   382    53   383 0.95 Amidohydrolase
Amidohydro_5         PF13594.1     68 seq398_BIOID38949    -            432   1.2e-05   24.8   2.1   1   1   4.7e-09   2.1e-05   24.1   0.1     2    45    29    85    28   135 0.74 Amidohydrolase
DUF1471              PF07338.8     56 seq399_BIOID38949    -             91     1e-16   60.1   0.6   1   1     1e-20   1.4e-16   59.7   0.4     1    56    36    89    36    89 0.98 Protein of unknown function (DUF1471)
CoA_transf_3         PF02515.12   191 seq401_BIOID38949    -            398   3.5e-69  231.7   0.0   1   1   3.3e-73   4.5e-69  231.4   0.0     1   187    72   256    72   260 0.99 CoA-transferase family III
Sugar_tr             PF00083.19   451 seq403_BIOID38949    -            469   9.9e-50  169.2  24.1   1   1   1.9e-53   1.3e-49  168.9  16.7     7   445    49   454    44   459 0.88 Sugar (and other) transporter
MFS_1                PF07690.11   354 seq403_BIOID38949    -            469     6e-34  117.2  51.6   1   2     4e-31   2.7e-27   95.3  25.2     5   317    52   374    45   382 0.79 Major Facilitator Superfamily
MFS_1                PF07690.11   354 seq403_BIOID38949    -            469     6e-34  117.2  51.6   2   2     6e-13   4.1e-09   35.5  13.7    60   180   332   450   327   460 0.88 Major Facilitator Superfamily
Phage_antitermQ      PF06530.7    126 seq404_BIOID38949    -            162   7.1e-53  177.3   0.1   1   1   1.2e-56   8.5e-53  177.1   0.1     1   125     3   136     3   137 0.97 Phage antitermination protein Q
Metal_resist         PF13801.1    125 seq405_BIOID38949    -            141   3.2e-19   69.0   2.9   1   1   2.3e-23   3.2e-19   69.0   2.0     7   122    11   120     5   123 0.84 Heavy-metal resistance
Transket_pyr         PF02779.19   178 seq406_BIOID38949    -            933   5.3e-67  224.6   0.0   1   1   1.3e-70     9e-67  223.8   0.0     3   178   591   785   589   785 0.99 Transketolase, pyrimidine binding domain
E1_dh                PF00676.15   300 seq406_BIOID38949    -            933   1.7e-46  158.1   0.0   1   1   5.4e-50   3.7e-46  157.1   0.0    15   282   219   511   207   516 0.84 Dehydrogenase E1 component
DUF1228              PF06779.9     85 seq408_BIOID38949    -            392   7.6e-32  109.0   5.6   1   1   1.1e-35   7.6e-32  109.0   3.9     1    85    24   110    24   110 0.97 Protein of unknown function (DUF1228)
MFS_1                PF07690.11   354 seq408_BIOID38949    -            392   9.2e-15   54.1  59.2   1   1   1.3e-18   9.2e-15   54.1  41.0     2   354    21   349    20   349 0.77 Major Facilitator Superfamily
GFO_IDH_MocA         PF01408.17   120 seq410_BIOID38949    -            351     4e-32  111.1   0.0   1   1   2.1e-35   9.5e-32  109.9   0.0     1   118    10   128    10   130 0.97 Oxidoreductase family, NAD-binding Rossmann fold
GFO_IDH_MocA_C       PF02894.12   115 seq410_BIOID38949    -            351   1.9e-12   46.8   0.0   1   1   8.1e-16   3.7e-12   45.9   0.0     1   112   142   250   142   253 0.94 Oxidoreductase family, C-terminal alpha/beta domain
NAD_binding_3        PF03447.11   117 seq410_BIOID38949    -            351   8.7e-06   26.0   0.1   1   1   1.6e-08   7.5e-05   22.9   0.0    16   112    31   124    16   129 0.80 Homoserine dehydrogenase, NAD binding domain
DNA_pol_A            PF00476.15   383 seq411_BIOID38949    -            928  2.7e-160  533.0   0.0   1   1  1.1e-163  3.7e-160  532.6   0.0     2   383   548   927   547   927 0.99 DNA polymerase family A
5_3_exonuc_N         PF02739.11   169 seq411_BIOID38949    -            928   1.7e-59  199.8   0.0   1   1   1.1e-62   3.9e-59  198.7   0.0     2   169     8   169     7   169 0.99 5'-3' exonuclease, N-terminal resolvase-like domain
DNA_pol_A_exo1       PF01612.15   174 seq411_BIOID38949    -            928   6.4e-45  152.5   0.1   1   1   3.6e-48   1.2e-44  151.6   0.1     1   174   330   517   330   517 0.97 3'-5' exonuclease
5_3_exonuc           PF01367.15   101 seq411_BIOID38949    -            928     3e-31  107.5   0.0   1   1   2.2e-34   7.5e-31  106.2   0.0     1    99   171   275   171   277 0.97 5'-3' exonuclease, C-terminal SAM fold
FCD                  PF07729.7    125 seq412_BIOID38949    -            229   7.4e-24   84.3   9.5   1   1   1.7e-27   1.1e-23   83.7   6.6     3   123    99   218    97   220 0.94 FCD domain
GntR                 PF00392.16    64 seq412_BIOID38949    -            229   1.6e-14   52.9   0.1   1   1   5.7e-18   3.9e-14   51.7   0.0     3    64     7    68     5    68 0.95 Bacterial regulatory proteins, gntR family
HPPK                 PF01288.15   127 seq416_BIOID38949    -            159   2.1e-44  150.2   0.0   1   1   1.8e-48   2.5e-44  149.9   0.0     1   127     5   132     5   132 0.99 7,8-dihydro-6-hydroxymethylpterin-pyrophosphokinase (HPPK)
DUF830               PF05708.7    158 seq417_BIOID38949    -            292   2.6e-16   59.8   0.0   1   1   6.9e-20   4.7e-16   59.0   0.0     2   123    83   238    82   255 0.95 Orthopoxvirus protein of unknown function (DUF830)
ABC_tran             PF00005.22   118 seq418_BIOID38949    -            205   8.6e-22   77.6   0.0   1   1   2.3e-25   1.5e-21   76.7   0.0     1   117    41   154    41   155 0.91 ABC transporter
YiiD_Cterm           PF09500.5    144 seq420_BIOID38949    -            329   6.7e-49  165.0   0.0   1   1   2.9e-52   9.9e-49  164.4   0.0     1   143   174   313   174   314 0.99 Putative thioesterase (yiiD_Cterm)
Acetyltransf_7       PF13508.1     79 seq420_BIOID38949    -            329   4.5e-13   49.0   0.0   1   1   2.4e-16   8.3e-13   48.1   0.0     3    78    60   139    58   140 0.87 Acetyltransferase (GNAT) domain
Acetyltransf_1       PF00583.19    83 seq420_BIOID38949    -            329   2.5e-12   46.5   0.0   1   1   2.1e-15   7.1e-12   45.0   0.0     2    82    66   138    65   139 0.96 Acetyltransferase (GNAT) family
Acetyltransf_10      PF13673.1    117 seq420_BIOID38949    -            329   1.6e-08   34.5   0.0   1   1   7.8e-12   2.7e-08   33.8   0.0    38   117    55   138    16   138 0.81 Acetyltransferase (GNAT) domain
SBP_bac_6            PF13343.1    242 seq421_BIOID38949    -            327   2.2e-17   63.0   3.3   1   1   6.2e-21   2.8e-17   62.7   2.3     1   217    73   288    73   313 0.76 Bacterial extracellular solute-binding protein
SBP_bac_1            PF01547.20   314 seq421_BIOID38949    -            327   1.1e-16   61.3   6.2   1   1   3.5e-20   1.6e-16   60.8   4.3    14   313    40   272    33   273 0.84 Bacterial extracellular solute-binding protein
SBP_bac_11           PF13531.1    231 seq421_BIOID38949    -            327     1e-15   57.9   0.3   1   1     3e-19   1.4e-15   57.5   0.2    17   224    41   274    22   277 0.84 Bacterial extracellular solute-binding protein
DUF525               PF04379.9     90 seq422_BIOID38949    -            125   1.1e-35  121.3   0.1   1   1     1e-39   1.4e-35  121.0   0.1     2    89    17   104    16   105 0.98 Protein of unknown function (DUF525)
Nramp                PF01566.13   357 seq423_BIOID38949    -            412    3e-127  424.1  30.6   1   1  3.3e-131  4.6e-127  423.5  21.2     1   357    38   384    38   384 0.98 Natural resistance-associated macrophage protein
ILVD_EDD             PF00920.16   521 seq425_BIOID38949    -            616  5.9e-195  648.4   1.9   1   1  4.9e-199  6.8e-195  648.3   1.4     1   521    34   607    34   607 0.95 Dehydratase family
Fels1                PF05666.6     45 seq426_BIOID38949    -            122   9.3e-40  133.6   2.2   1   2   1.7e-21   2.4e-17   61.9   0.1     2    45    20    62    19    62 0.96 Fels-1 Prophage Protein-like
Fels1                PF05666.6     45 seq426_BIOID38949    -            122   9.3e-40  133.6   2.2   2   2   1.2e-24   1.7e-20   72.0   0.2     1    45    66   121    66   121 0.98 Fels-1 Prophage Protein-like
Thioredoxin_2        PF13098.1    112 seq427_BIOID38949    -            236   3.1e-24   85.2   0.0   1   1   1.6e-27   5.3e-24   84.4   0.0     3   112   104   226   101   226 0.74 Thioredoxin-like domain
DsbC_N               PF10411.4     57 seq427_BIOID38949    -            236   7.4e-17   60.2   0.1   1   1   5.4e-20   1.8e-16   58.9   0.0     1    56    25    77    25    78 0.96 Disulfide bond isomerase protein N-terminus
IclR                 PF01614.13   129 seq429_BIOID38949    -            271   1.9e-40  137.3   0.0   1   1   4.5e-44   3.1e-40  136.7   0.0     2   128   140   263   139   264 0.98 Bacterial transcriptional regulator
HTH_IclR             PF09339.5     52 seq429_BIOID38949    -            271   1.2e-12   47.1   0.1   1   1   5.9e-16     4e-12   45.4   0.0     1    51    23    73    23    74 0.98 IclR helix-turn-helix domain
KdgT                 PF03812.8    314 seq432_BIOID38949    -            329  9.4e-181  599.7  30.6   1   1  7.8e-185  1.1e-180  599.6  21.2     1   314     3   316     3   316 1.00 2-keto-3-deoxygluconate permease
DUF466               PF04328.8     65 seq433_BIOID38949    -             67   4.9e-30  103.0   0.5   1   1   3.9e-34   5.3e-30  102.9   0.3     1    65     1    67     1    67 0.97 Protein of unknown function (DUF466)
QRPTase_C            PF01729.14   169 seq436_BIOID38949    -            311   3.7e-65  218.4   0.1   1   1     7e-69   4.8e-65  218.0   0.1     1   169   145   309   145   309 0.99 Quinolinate phosphoribosyl transferase, C-terminal domain
QRPTase_N            PF02749.11    88 seq436_BIOID38949    -            311   2.1e-27   94.6   0.1   1   1   1.1e-30   7.8e-27   92.8   0.0     4    88    57   143    55   143 0.98 Quinolinate phosphoribosyl transferase, N-terminal domain
cobW                 PF02492.14   178 seq443_BIOID38949    -            346   3.7e-48  163.1   0.2   1   1   7.9e-52   5.4e-48  162.6   0.1     2   177    34   211    33   212 0.94 CobW/HypB/UreG, nucleotide-binding domain
CobW_C               PF07683.9     94 seq443_BIOID38949    -            346   9.7e-19   66.7   0.0   1   1   2.5e-22   1.7e-18   65.9   0.0     1    92   252   343   252   345 0.95 Cobalamin synthesis protein cobW C-terminal domain
Metallophos          PF00149.23   201 seq444_BIOID38949    -            280   4.6e-20   71.7   0.0   1   1   7.6e-24   5.2e-20   71.6   0.0     4   170     4   133     1   243 0.86 Calcineurin-like phosphoesterase
Metallophos_2        PF12850.2    156 seq444_BIOID38949    -            280   1.7e-06   27.8   0.0   1   1   3.5e-10   2.4e-06   27.3   0.0     1   106     1   137     1   145 0.76 Calcineurin-like phosphoesterase superfamily domain
DGOK                 PF05035.7    287 seq448_BIOID38949    -            292   4.3e-97  324.1   0.2   1   1  3.6e-101   4.9e-97  324.0   0.1     1   286     9   287     9   288 0.98 2-keto-3-deoxy-galactonokinase
CcmB                 PF03379.8    215 seq449_BIOID38949    -            220   2.4e-87  291.5  20.9   1   1     2e-91   2.7e-87  291.3  14.5     1   215     3   217     3   217 0.99 CcmB protein
MatE                 PF01554.13   162 seq453_BIOID38949    -            391   1.3e-41  141.8  29.1   1   2   1.2e-38   1.7e-34  118.6   6.6     1   160    99   259    99   261 0.97 MatE
MatE                 PF01554.13   162 seq453_BIOID38949    -            391   1.3e-41  141.8  29.1   2   2   9.8e-13   1.3e-08   34.4   4.0     1    62   329   390   329   391 0.98 MatE
Phage_holin_3        PF05106.7    100 seq457_BIOID38949    -            107   1.7e-30  104.8   0.7   1   1   1.4e-34     2e-30  104.6   0.5    10   100     8    98     2    98 0.94 Phage holin family (Lysis protein S)
Fimbrial             PF00419.15   145 seq459_BIOID38949    -            194   8.1e-15   55.1   9.8   1   1   7.4e-19     1e-14   54.8   6.8     2   145    31   194    30   194 0.80 Fimbrial protein
BcsB                 PF03170.8    605 seq460_BIOID38949    -            779  1.4e-224  746.5   1.4   1   1  1.2e-228  1.7e-224  746.2   1.0     4   605    68   681    65   681 0.99 Bacterial cellulose synthase subunit
MFS_1                PF07690.11   354 seq461_BIOID38949    -            463   1.3e-16   60.2  60.6   1   1   9.3e-21   1.3e-16   60.2  42.0     2   354    45   422    44   422 0.77 Major Facilitator Superfamily
DHH                  PF01368.15   137 seq464_BIOID38949    -            577   3.1e-19   68.8   0.0   1   1   6.6e-23   4.5e-19   68.3   0.0     3   137    69   234    67   234 0.89 DHH family
DHHA1                PF02272.14    68 seq464_BIOID38949    -            577   6.7e-16   57.6   0.0   1   1   1.9e-19   1.3e-15   56.7   0.0     1    66   382   449   382   451 0.95 DHHA1 domain
HMGL-like            PF00682.14   237 seq465_BIOID38949    -            305   9.1e-41  139.9   0.1   1   1   7.7e-45   1.1e-40  139.7   0.0     1   237    13   260    13   260 0.97 HMGL-like
Glyco_hydro_65m      PF03632.10   370 seq466_BIOID38949    -            755  4.2e-130  433.6   0.1   1   1  1.2e-133  5.6e-130  433.2   0.1     2   370   299   677   298   677 0.97 Glycosyl hydrolase family 65 central catalytic domain
Glyco_hydro_65N      PF03636.10   255 seq466_BIOID38949    -            755   1.3e-63  214.5   0.0   1   1   4.4e-67     2e-63  213.9   0.0     1   255     6   241     6   241 0.96 Glycosyl hydrolase family 65, N-terminal domain
Glyco_hydro_65C      PF03633.10    54 seq466_BIOID38949    -            755   4.4e-14   52.1   0.0   1   1   2.9e-17   1.3e-13   50.6   0.0     1    52   681   729   681   731 0.97 Glycosyl hydrolase family 65, C-terminal domain
Fimbrial             PF00419.15   145 seq468_BIOID38949    -            175   1.6e-18   67.2   8.1   1   1   1.3e-22   1.8e-18   67.0   5.6     2   144    29   174    28   175 0.85 Fimbrial protein
BPD_transp_1         PF00528.17   185 seq469_BIOID38949    -            536   9.9e-17   60.9  21.7   1   2   1.4e-15     2e-11   43.6   6.8     5   181    74   266    70   273 0.83 Binding-protein-dependent transport system inner membrane component
BPD_transp_1         PF00528.17   185 seq469_BIOID38949    -            536   9.9e-17   60.9  21.7   2   2   8.3e-12   1.1e-07   31.4   2.7    22   172   373   523   359   532 0.81 Binding-protein-dependent transport system inner membrane component
NLPC_P60             PF00877.14   105 seq470_BIOID38949    -            249   4.2e-31  106.7   0.0   1   1   1.1e-34   7.7e-31  105.9   0.0     1   105   131   241   131   241 0.98 NlpC/P60 family
TPP_enzyme_N         PF02776.13   172 seq471_BIOID38949    -            623   2.4e-54  183.2   2.8   1   1   4.8e-56   2.2e-52  176.9   0.9     1   170    34   203    34   205 0.98 Thiamine pyrophosphate enzyme, N-terminal TPP binding domain
TPP_enzyme_C         PF02775.16   153 seq471_BIOID38949    -            623   7.1e-36  122.9   0.3   1   1   1.6e-37   7.2e-34  116.4   0.0     2   153   423   583   422   583 0.96 Thiamine pyrophosphate enzyme, C-terminal TPP binding domain
TPP_enzyme_M         PF00205.17   137 seq471_BIOID38949    -            623     1e-34  119.1   0.6   1   1   4.8e-38   2.2e-34  118.0   0.0     1   136   223   358   223   359 0.94 Thiamine pyrophosphate enzyme, central domain
Phage_lysozyme       PF00959.14   110 seq472_BIOID38949    -            158   3.3e-23   81.9   0.0   1   1   3.7e-27   5.1e-23   81.3   0.0     1   109    33   140    33   141 0.98 Phage lysozyme
H2TH                 PF06831.9     93 seq475_BIOID38949    -            263   3.4e-18   65.0   0.0   1   1   1.4e-21   6.4e-18   64.1   0.0     1    77   126   205   126   215 0.85 Formamidopyrimidine-DNA glycosylase H2TH domain
Fapy_DNA_glyco       PF01149.19   116 seq475_BIOID38949    -            263   7.2e-15   55.2   0.0   1   1   2.7e-18   1.3e-14   54.4   0.0     1   106     2   104     2   111 0.90 Formamidopyrimidine-DNA glycosylase N-terminal domain
zf-FPG_IleRS         PF06827.9     30 seq475_BIOID38949    -            263   1.4e-07   30.8   3.6   1   1   5.7e-11   2.6e-07   30.0   2.5     1    29   235   263   235   263 0.98 Zinc finger found in FPG and IleRS
ETF                  PF01012.16   164 seq476_BIOID38949    -            259   2.6e-31  108.4   0.0   1   1   3.3e-35   4.5e-31  107.6   0.0    16   159    42   185    37   191 0.95 Electron transfer flavoprotein domain
SpoU_methylase       PF00588.14   142 seq477_BIOID38949    -            370   7.3e-29  100.3   0.0   1   1   1.6e-32   1.1e-28   99.7   0.0     3   141   224   361   222   362 0.95 SpoU rRNA Methylase family
SpoU_sub_bind        PF08032.7     76 seq477_BIOID38949    -            370   3.1e-12   46.3   0.0   1   1     1e-15     7e-12   45.2   0.0     2    73   135   206   134   209 0.96 RNA 2'-O ribose methyltransferase substrate binding
YcgL                 PF05166.8     74 seq483_BIOID38949    -            108   4.9e-34  116.1   0.2   1   1   4.7e-38   6.5e-34  115.7   0.1     1    74    14    87    14    87 0.99 YcgL domain
Cytochrom_C_asm      PF01578.15   214 seq484_BIOID38949    -            245   1.1e-32  113.2  24.9   1   1     8e-37   1.1e-32  113.2  17.3     5   214     9   184     5   184 0.94 Cytochrome C assembly protein
AMP-binding          PF00501.23   418 seq486_BIOID38949    -            719   8.3e-74  248.2   0.0   1   1   1.9e-77   1.3e-73  247.6   0.0     1   409   233   635   233   642 0.91 AMP-binding enzyme
Acyltransferase      PF01553.16   132 seq486_BIOID38949    -            719   3.5e-19   68.4   0.0   1   1   1.1e-22   7.3e-19   67.4   0.0     1   131    15   137    15   138 0.96 Acyltransferase
MFS_1                PF07690.11   354 seq487_BIOID38949    -            416   1.7e-27   96.0  65.1   1   2   9.2e-19   1.3e-14   53.6  29.4     3   271    35   288    33   291 0.83 Major Facilitator Superfamily
MFS_1                PF07690.11   354 seq487_BIOID38949    -            416   1.7e-27   96.0  65.1   2   2   1.9e-16   2.7e-12   46.0  14.2    35   184   265   411   263   415 0.90 Major Facilitator Superfamily
Aldolase             PF01081.14   196 seq493_BIOID38949    -            205   1.6e-29  102.3   0.4   1   1   2.9e-33     2e-29  102.0   0.3     6   183     5   183     2   194 0.92 KDPG and KHG aldolase
Pili_assembly_N      PF00345.15   122 seq494_BIOID38949    -            246   8.6e-44  148.1   0.0   1   1   3.4e-47   2.4e-43  146.7   0.0     2   122    27   152    26   152 0.93 Gram-negative pili assembly chaperone, N-terminal domain
Pili_assembly_C      PF02753.12    68 seq494_BIOID38949    -            246   1.3e-19   69.6   0.2   1   1   3.6e-23   2.5e-19   68.7   0.1     1    66   175   242   175   244 0.96 Gram-negative pili assembly chaperone, C-terminal domain
MOSC                 PF03473.12   133 seq496_BIOID38949    -            224   3.1e-27   94.5   0.0   1   1   6.2e-31   4.2e-27   94.1   0.0     2   132    38   161    37   162 0.97 MOSC domain
3-alpha              PF03475.9     47 seq496_BIOID38949    -            224   1.7e-16   59.5   0.1   1   1   4.6e-20   3.1e-16   58.6   0.0     1    47   168   214   168   214 0.97 3-alpha domain
Curlin_rpt           PF07012.7     34 seq497_BIOID38949    -            160   8.3e-22   76.5  32.2   1   3   1.1e-15   1.5e-11   43.7   0.8     1    34    62    95    62    95 0.99 Curlin associated repeat
Curlin_rpt           PF07012.7     34 seq497_BIOID38949    -            160   8.3e-22   76.5  32.2   2   3   2.3e-09   3.2e-05   23.4   2.1     9    32    92   115    91   116 0.95 Curlin associated repeat
Curlin_rpt           PF07012.7     34 seq497_BIOID38949    -            160   8.3e-22   76.5  32.2   3   3   7.8e-12   1.1e-07   31.3   4.2     1    34   106   139   106   139 0.98 Curlin associated repeat
Phage_lysis          PF03245.8    125 seq499_BIOID38949    -            155   3.6e-38  130.2   8.3   1   1     3e-42   4.2e-38  130.0   5.8     1   125    29   154    29   154 0.98 Bacteriophage lysis protein
CDP-OH_P_transf      PF01066.16   101 seq500_BIOID38949    -            203     3e-13   49.8  12.6   1   1   1.2e-16   1.7e-12   47.4   8.7     3    77    28   123    26   199 0.80 CDP-alcohol phosphatidyltransferase
Fimbrial             PF00419.15   145 seq501_BIOID38949    -            176   3.1e-13   50.0   5.3   1   1   2.8e-17   3.9e-13   49.7   3.7     1   145    33   176    33   176 0.87 Fimbrial protein
FAA_hydrolase        PF01557.13   217 seq503_BIOID38949    -            219   1.1e-56  191.6   0.0   1   1     9e-61   1.2e-56  191.4   0.0     1   208    18   210    18   219 0.93 Fumarylacetoacetate (FAA) hydrolase family
OpuAC                PF04069.7    257 seq506_BIOID38949    -            320   2.1e-27   95.9   2.2   1   1   8.9e-31     3e-27   95.4   1.5     2   248    24   247    23   252 0.86 Substrate binding domain of ABC-type glycine betaine transport system
NMT1_2               PF13379.1    252 seq506_BIOID38949    -            320   1.4e-24   86.7   2.1   1   1   6.1e-28   2.1e-24   86.1   1.5     7   236    22   235    18   249 0.87 NMT1-like family
NMT1                 PF09084.6    216 seq506_BIOID38949    -            320   7.3e-19   68.1   0.1   1   1   2.9e-22   9.9e-19   67.6   0.0    14   214    44   240    30   241 0.85 NMT1/THI5 like
Phosphonate-bd       PF12974.2    243 seq506_BIOID38949    -            320   2.8e-09   36.6   0.3   1   1   1.2e-12     4e-09   36.0   0.2    23   214    45   225    27   251 0.78 ABC transporter, phosphonate, periplasmic substrate-binding protein
DUF3302              PF11742.3     78 seq507_BIOID38949    -            107   1.7e-45  152.6   8.2   1   1   1.5e-49     2e-45  152.4   5.7     1    78     3    80     3    80 0.99 Protein of unknown function (DUF3302)
Gate                 PF07670.9    109 seq509_BIOID38949    -            231   1.1e-11   44.4   2.3   1   1     8e-16   1.1e-11   44.4   1.6     2    91    88   184    87   210 0.77 Nucleoside recognition
HHA                  PF05321.6     57 seq510_BIOID38949    -             58   8.2e-22   76.9   0.0   1   1   6.2e-26   8.5e-22   76.9   0.0     9    57     7    55     1    55 0.92 Haemolysin expression modulating protein
RHH_1                PF01402.16    39 seq511_BIOID38949    -             81   4.7e-11   41.9   0.5   1   1   5.7e-15   7.7e-11   41.2   0.4     2    39    15    52    14    52 0.96 Ribbon-helix-helix protein, copG family
MFS_1                PF07690.11   354 seq512_BIOID38949    -            449   7.9e-73  245.1  49.5   1   2   2.5e-66   1.1e-62  211.7  20.3     1   350    22   399    22   399 0.89 Major Facilitator Superfamily
MFS_1                PF07690.11   354 seq512_BIOID38949    -            449   7.9e-73  245.1  49.5   2   2   2.2e-16     1e-12   47.3   8.5    61   171   324   435   323   446 0.90 Major Facilitator Superfamily
Sugar_tr             PF00083.19   451 seq512_BIOID38949    -            449   7.5e-13   47.7  27.7   1   1   2.6e-14   1.2e-10   40.4   6.5    43   190    46   190    11   223 0.87 Sugar (and other) transporter
ETF_alpha            PF00766.14    86 seq513_BIOID38949    -            286   4.5e-21   74.1   1.5   1   1   1.3e-24   8.6e-21   73.2   1.1     3    86   164   245   162   245 0.92 Electron transfer flavoprotein FAD-binding domain
ETF                  PF01012.16   164 seq513_BIOID38949    -            286     1e-07   31.7   0.2   1   1   5.5e-11   3.7e-07   29.8   0.0    78   158    41   122    27   128 0.83 Electron transfer flavoprotein domain
PEP_mutase           PF13714.1    238 seq514_BIOID38949    -            296   1.3e-53  181.6   4.4   1   1   2.1e-57   1.5e-53  181.3   3.0     1   233    10   250    10   255 0.92 Phosphoenolpyruvate phosphomutase
ICL                  PF00463.16   526 seq514_BIOID38949    -            296   1.2e-16   59.9   1.9   1   1   4.6e-20   3.1e-16   58.5   1.3   150   255    80   183    71   213 0.86 Isocitrate lyase family
MatE                 PF01554.13   162 seq515_BIOID38949    -            147   6.2e-17   61.5   2.5   1   1   4.5e-21   6.2e-17   61.5   1.7    73   162     2    91     1    91 0.98 MatE
T2SE                 PF00437.15   272 seq519_BIOID38949    -            461   1.1e-83  280.2   0.4   1   1   3.2e-87   1.5e-83  279.7   0.3     4   271    89   353    86   354 0.98 Type II/IV secretion system protein
T2SE_Nter            PF05157.10   109 seq519_BIOID38949    -            461   8.3e-06   25.6   0.0   1   1   5.4e-09   2.5e-05   24.1   0.0    43   104     8    68     6    73 0.92 Type II secretion system (T2SS), protein E, N-terminal domain
Curlin_rpt           PF07012.7     34 seq521_BIOID38949    -            151   9.8e-29   98.6  29.3   1   3   3.6e-16   4.9e-12   45.2   0.6     1    34    40    74    40    74 0.99 Curlin associated repeat
Curlin_rpt           PF07012.7     34 seq521_BIOID38949    -            151   9.8e-29   98.6  29.3   2   3   7.7e-17   1.1e-12   47.3   0.3     2    34    86   119    85   119 0.98 Curlin associated repeat
Curlin_rpt           PF07012.7     34 seq521_BIOID38949    -            151   9.8e-29   98.6  29.3   3   3   1.2e-09   1.7e-05   24.3   3.5     8    34   115   141   114   141 0.95 Curlin associated repeat
CcmD                 PF04995.9     46 seq522_BIOID38949    -             69   5.2e-16   57.9   4.7   1   1   6.2e-20   8.5e-16   57.3   3.2     1    45    15    59    15    69 0.98 Heme exporter protein D (CcmD)
PALP                 PF00291.20   307 seq523_BIOID38949    -            514   3.7e-69  233.1   2.0   1   1     7e-73   4.8e-69  232.8   1.4     5   305    29   314    25   316 0.90 Pyridoxal-phosphate dependent enzyme
Thr_dehydrat_C       PF00585.13    91 seq523_BIOID38949    -            514   6.9e-64  211.3   0.0   1   2   3.6e-35   2.4e-31  107.0   0.0     1    91   329   419   329   419 0.98 C-terminal regulatory domain of Threonine dehydratase
Thr_dehydrat_C       PF00585.13    91 seq523_BIOID38949    -            514   6.9e-64  211.3   0.0   2   2   1.2e-33   7.9e-30  102.1   0.0     2    91   425   512   424   512 0.96 C-terminal regulatory domain of Threonine dehydratase
MR_MLE_N             PF02746.11   117 seq524_BIOID38949    -            382   3.7e-31  107.4   0.0   1   1   1.5e-34   6.9e-31  106.5   0.0    28   117    15   107     4   107 0.97 Mandelate racemase / muconate lactonizing enzyme, N-terminal domain
MR_MLE_C             PF13378.1    111 seq524_BIOID38949    -            382   1.8e-29  101.8   0.0   1   1   7.8e-33   3.6e-29  100.8   0.0     1   111   234   351   234   351 0.88 Enolase C-terminal domain-like
MR_MLE               PF01188.16    67 seq524_BIOID38949    -            382   4.1e-11   43.1   0.0   1   1   1.7e-14   7.7e-11   42.2   0.0     2    67   167   234   166   234 0.96 Mandelate racemase / muconate lactonizing enzyme, C-terminal domain
HlyD                 PF00529.15   306 seq525_BIOID38949    -            378   6.8e-60  202.8  12.7   1   1   2.2e-63   7.7e-60  202.6   8.8     3   306    64   349    62   349 0.98 HlyD family secretion protein
HlyD_3               PF13437.1    105 seq525_BIOID38949    -            378   4.1e-11   43.0   0.8   1   1   9.7e-12   3.3e-08   33.6   0.0     2    80   222   301   221   332 0.87 HlyD family secretion protein
Biotin_lipoyl_2      PF13533.1     50 seq525_BIOID38949    -            378   1.1e-09   37.6   2.1   1   1   1.3e-09   4.4e-06   26.1   0.2     4    49    65   110    61   113 0.93 Biotin-lipoyl like
HlyD_2               PF12700.2    328 seq525_BIOID38949    -            378   7.8e-09   35.0   0.2   1   1   4.1e-12   1.4e-08   34.1   0.1    26   240    68   301    63   319 0.74 HlyD family secretion protein
Pro_CA               PF00484.14   148 seq528_BIOID38949    -            219   2.7e-48  163.5   0.0   1   1   2.4e-52   3.3e-48  163.3   0.0     1   147    34   188    34   189 0.85 Carbonic anhydrase
CTP_transf_1         PF01148.15   259 seq530_BIOID38949    -            298   3.6e-59  200.4  21.0   1   1   3.9e-63   5.4e-59  199.8  14.6     3   258    38   295    36   296 0.92 Cytidylyltransferase family
CcmE                 PF03100.10   131 seq533_BIOID38949    -            159   8.4e-51  170.8   0.0   1   1   7.7e-55     1e-50  170.5   0.0     3   131     4   138     2   138 0.97 CcmE
Usher                PF00577.15   552 seq534_BIOID38949    -            865  8.6e-161  536.2  27.8   1   1  2.3e-164  1.1e-160  535.9  19.3     1   552   199   771   199   771 0.96 Type VII secretion system (T7SS), usher protein
PapC_N               PF13954.1    146 seq534_BIOID38949    -            865   3.9e-35  120.4   2.2   1   1   1.1e-38   4.9e-35  120.1   0.5     2   145    34   185    33   186 0.92 PapC N-terminal domain
PapC_C               PF13953.1     68 seq534_BIOID38949    -            865   2.3e-17   62.2   0.1   1   1   1.6e-20   7.5e-17   60.6   0.1     1    65   781   846   781   849 0.92 PapC C-terminal domain
Wzz                  PF02706.10   152 seq541_BIOID38949    -            377   4.1e-25   88.2   0.9   1   1     3e-29   4.1e-25   88.2   0.6     1   150    25   173    25   175 0.92 Chain length determinant protein
FliB                 PF03692.10    85 seq543_BIOID38949    -            153   1.3e-08   35.0  10.3   1   1   1.7e-12   2.4e-08   34.2   7.1     2    85    29    97    28    97 0.97 Flagellin N-methylase
Autotransporter      PF03797.14   265 seq545_BIOID38949    -           1529   1.5e-47  162.0  21.6   1   1   2.2e-51   1.5e-47  162.0  14.9     2   263  1263  1513  1262  1515 0.95 Autotransporter beta-domain
Pertactin            PF03212.9    121 seq545_BIOID38949    -           1529   4.9e-45  152.0   4.5   1   1   7.2e-49   4.9e-45  152.0   3.1     1   120  1060  1182  1060  1183 0.98 Pertactin
Gate                 PF07670.9    109 seq549_BIOID38949    -            153   9.1e-11   41.5   4.9   1   1   6.7e-15   9.1e-11   41.5   3.4     3    92    27   110    25   144 0.86 Nucleoside recognition
Tafi-CsgC            PF10610.4    106 seq551_BIOID38949    -            110   4.7e-67  222.3   4.6   1   1     4e-71   5.4e-67  222.1   3.2     1   106     5   110     5   110 0.99 Thin aggregative fimbriae synthesis protein
PapG_C               PF03628.8    108 seq552_BIOID38949    -            235   1.1e-26   92.5   0.2   1   1   1.1e-30   1.5e-26   92.0   0.1     1   106   124   233   124   235 0.90 PapG chaperone-binding domain
2-oxoacid_dh         PF00198.18   231 seq554_BIOID38949    -            405   7.8e-82  273.8   0.0   1   1   2.2e-85     1e-81  273.5   0.0     3   231   175   403   173   403 0.98 2-oxoacid dehydrogenases acyltransferase (catalytic domain)
Biotin_lipoyl        PF00364.17    74 seq554_BIOID38949    -            405   6.9e-18   63.9   0.3   1   1   3.6e-21   1.6e-17   62.7   0.2     2    73     5    76     4    77 0.96 Biotin-requiring enzyme
E3_binding           PF02817.12    39 seq554_BIOID38949    -            405     4e-15   55.0   2.3   1   1     1e-18   4.6e-15   54.8   0.1     5    39   114   148   111   148 0.96 e3 binding domain
ABC_tran             PF00005.22   118 seq557_BIOID38949    -            232   5.3e-26   91.1   0.0   1   1   1.3e-29   8.7e-26   90.5   0.0     1   117    39   157    39   158 0.92 ABC transporter
AAA_21               PF13304.1    303 seq557_BIOID38949    -            232   6.3e-12   45.9   0.2   1   1   2.5e-10   1.7e-06   28.1   0.0   235   298   128   189   124   191 0.93 AAA domain
ABC_tran             PF00005.22   118 seq559_BIOID38949    -            255   1.4e-21   76.9   0.0   1   1   4.7e-25   2.1e-21   76.3   0.0     1   117    41   156    41   157 0.89 ABC transporter
Cytochrom_C_asm      PF01578.15   214 seq560_BIOID38949    -            647   5.9e-55  186.0  19.2   1   1   4.3e-59   5.9e-55  186.0  13.3     1   208    89   296    89   299 0.98 Cytochrome C assembly protein
DUF3296              PF11726.3    180 seq561_BIOID38949    -            189     9e-56  188.1   0.0   1   1   7.4e-60     1e-55  187.9   0.0     1   180    11   188    11   188 0.98 Protein of unknown function (DUF3296)
Peripla_BP_1         PF00532.16   279 seq562_BIOID38949    -            191   7.3e-46  156.4   0.0   1   1   2.8e-49   1.3e-45  155.7   0.0     2   139    48   185    47   189 0.97 Periplasmic binding proteins and sugar binding domain of LacI family
LacI                 PF00356.16    46 seq562_BIOID38949    -            191   4.4e-11   42.0   0.0   1   1     2e-14     9e-11   41.1   0.0    12    46     2    36     1    36 0.98 Bacterial regulatory proteins, lacI family
Peripla_BP_4         PF13407.1    258 seq562_BIOID38949    -            191   4.2e-08   32.7   0.0   1   1   1.2e-11   5.3e-08   32.4   0.0     1   141    50   184    50   190 0.85 Periplasmic binding protein domain
Molybdopterin        PF00384.17   432 seq564_BIOID38949    -           1247  9.9e-197  653.7   0.0   1   1  1.8e-200  1.2e-196  653.4   0.0     1   432   108   833   108   833 1.00 Molybdopterin oxidoreductase
Molydop_binding      PF01568.16   109 seq564_BIOID38949    -           1247   3.3e-23   81.4   0.0   1   1   3.6e-26   2.5e-22   78.6   0.0     1   105  1087  1202  1087  1206 0.95 Molydopterin dinucleotide binding domain
Cyanate_lyase        PF02560.9     73 seq565_BIOID38949    -            156   1.8e-33  113.7   0.0   1   1   1.9e-37   2.6e-33  113.2   0.0     3    72    85   155    83   156 0.95 Cyanate lyase C-terminal domain
HTH_Tnp_IS1          PF12759.2     50 seq567_BIOID38949    -             99   2.9e-30  103.4   0.2   1   1   6.3e-34   4.3e-30  102.8   0.2     1    48    39    86    39    88 0.98 InsA C-terminal domain
Zn_Tnp_IS1           PF03811.8     36 seq567_BIOID38949    -             99   1.5e-21   75.5   4.5   1   1   3.7e-25   2.5e-21   74.7   3.1     1    36     1    36     1    36 0.99 InsA N-terminal domain
UPF0253              PF06786.7     66 seq568_BIOID38949    -             72   1.7e-34  117.6   1.8   1   1   1.4e-38   1.9e-34  117.4   1.3     2    66     8    72     7    72 0.98 Uncharacterised protein family (UPF0253)
OMP_b-brl            PF13505.1    176 seq570_BIOID38949    -            251   2.3e-25   89.4  12.7   1   1   8.1e-29   2.8e-25   89.1   8.8     1   176    11   251    11   251 0.79 Outer membrane protein beta-barrel domain
OmpA_membrane        PF01389.12   183 seq570_BIOID38949    -            251     3e-08   33.2   5.2   1   1   1.4e-11   4.9e-08   32.5   3.6     5   179    31   251    27   251 0.77 OmpA-like transmembrane domain
Opacity              PF02462.10   132 seq570_BIOID38949    -            251     1e-06   28.5   3.3   1   1   1.4e-09   4.9e-06   26.3   2.3    36   115   109   221    25   251 0.71 Opacity family porin protein
OmpW                 PF03922.9    192 seq570_BIOID38949    -            251   5.4e-06   26.0   0.5   1   1     4e-09   1.4e-05   24.7   0.1    87   192   130   251   115   251 0.85 OmpW family
AP_endonuc_2         PF01261.19   211 seq571_BIOID38949    -            258   2.8e-32  111.6   0.3   1   1   2.5e-36   3.4e-32  111.3   0.2     1   211    21   219    21   219 0.95 Xylose isomerase-like TIM barrel
RF-1                 PF00472.15   114 seq573_BIOID38949    -            293   5.1e-40  135.6   1.0   1   1   1.2e-43     8e-40  135.0   0.7     2   114   154   265   153   265 0.98 RF-1 domain
PCRF                 PF03462.13   116 seq573_BIOID38949    -            293   1.2e-34  118.4   1.8   1   1   1.7e-38   1.2e-34  118.4   1.2     5   116    16   123    13   123 0.96 PCRF domain
Amidohydro_5         PF13594.1     68 seq574_BIOID38949    -            390   1.3e-13   50.4   0.3   1   1   8.8e-17     3e-13   49.2   0.2     1    68    28   100    28   100 0.68 Amidohydrolase
Amidohydro_4         PF13147.1    304 seq574_BIOID38949    -            390   3.2e-12   46.9   1.0   1   1   3.6e-12   1.2e-08   35.2   0.7     1   304    54   357    54   357 0.77 Amidohydrolase
TetR_C_2             PF08361.6    121 seq575_BIOID38949    -            220   1.1e-46  157.5   0.5   1   1   4.2e-50   1.9e-46  156.7   0.1     1   120    84   202    84   203 0.99 MAATS-type transcriptional repressor, C-terminal region
TetR_N               PF00440.18    47 seq575_BIOID38949    -            220     2e-18   65.6   0.0   1   1   1.3e-21   5.9e-18   64.1   0.0     1    47    16    62    16    62 0.98 Bacterial regulatory proteins, tetR family
TetR_C_4             PF08359.6    133 seq575_BIOID38949    -            220   3.9e-06   26.7   0.2   1   1   3.2e-09   1.5e-05   24.8   0.0    72   126   139   193   120   201 0.91 YsiA-like protein, C-terminal region
HdeA                 PF06411.6     94 seq577_BIOID38949    -            110   2.6e-26   91.3   0.2   1   1   2.2e-30     3e-26   91.0   0.2     4    94     6    98     3    98 0.91 HdeA/HdeB family
Methyltransf_20      PF12147.3    311 seq580_BIOID38949    -            585  3.1e-149  495.9   0.0   1   1  1.5e-152    4e-149  495.5   0.0     1   311   273   582   273   582 0.99 Putative methyltransferase
Hydrolase_4          PF12146.3     79 seq580_BIOID38949    -            585   3.7e-28   97.0   0.1   1   1   4.9e-30   1.3e-26   92.0   0.0     1    78    17    95    17    96 0.98 Putative lysophospholipase
Abhydrolase_6        PF12697.2    228 seq580_BIOID38949    -            585   7.4e-20   71.7   5.1   1   1   5.8e-23   1.6e-19   70.6   3.1     1   218    36   263    36   271 0.72 Alpha/beta hydrolase family
Abhydrolase_5        PF12695.2    142 seq580_BIOID38949    -            585   7.6e-12   45.0   1.3   1   1   2.1e-14   5.6e-11   42.2   0.4     1   141    35   260    35   261 0.82 Alpha/beta hydrolase family
Methyltransf_18      PF12847.2    112 seq580_BIOID38949    -            585   2.1e-09   37.8   0.0   1   1   1.7e-12   4.8e-09   36.6   0.0     4   110   410   519   408   520 0.86 Methyltransferase domain
ROF                  PF07073.7     80 seq581_BIOID38949    -             86   5.8e-25   86.9   0.1   1   1   4.8e-29   6.5e-25   86.8   0.0     1    80     9    83     9    83 0.97 Modulator of Rho-dependent transcription termination (ROF)
HAD_2                PF13419.1    176 seq584_BIOID38949    -            219   6.6e-23   81.7   0.0   1   1   1.7e-26   7.9e-23   81.4   0.0     1   176     6   190     6   190 0.87 Haloacid dehalogenase-like hydrolase
Hydrolase            PF00702.21   204 seq584_BIOID38949    -            219   9.7e-11   42.4   0.0   1   1   3.2e-14   1.5e-10   41.8   0.0     3   203     5   183     3   184 0.83 haloacid dehalogenase-like hydrolase
Hydrolase_like       PF13242.1     75 seq584_BIOID38949    -            219   5.1e-07   29.1   0.0   1   1   2.1e-10   9.5e-07   28.3   0.0     3    56   146   198   144   208 0.93 HAD-hyrolase-like
Glyco_hydro_8        PF01270.12   342 seq586_BIOID38949    -            368  1.7e-120  401.7   2.7   1   1  1.5e-124    2e-120  401.4   1.9     1   342     1   346     1   346 0.98 Glycosyl hydrolases family 8
HTH_Tnp_IS1          PF12759.2     50 seq589_BIOID38949    -             99   1.8e-28   97.6   0.1   1   1     4e-32   2.7e-28   97.0   0.1     1    48    39    86    39    88 0.98 InsA C-terminal domain
Zn_Tnp_IS1           PF03811.8     36 seq589_BIOID38949    -             99   3.5e-20   71.0   2.8   1   1     1e-23     7e-20   70.1   2.0     1    36     1    36     1    36 0.99 InsA N-terminal domain
Gly_radical          PF01228.16   106 seq590_BIOID38949    -            127     1e-25   89.9   0.1   1   1   1.1e-29   1.6e-25   89.4   0.0    20   106    16   108     4   108 0.86 Glycine radical
MFS_1                PF07690.11   354 seq591_BIOID38949    -            445   2.4e-64  217.2  76.6   1   2   2.3e-59   1.6e-55  188.2  26.1     1   354    36   404    36   404 0.86 Major Facilitator Superfamily
MFS_1                PF07690.11   354 seq591_BIOID38949    -            445   2.4e-64  217.2  76.6   2   2   3.3e-15   2.3e-11   42.9  21.5     2   172   261   437   260   444 0.87 Major Facilitator Superfamily
Sugar_tr             PF00083.19   451 seq591_BIOID38949    -            445   5.1e-11   41.7  28.9   1   1   1.1e-14   7.8e-11   41.0  20.0    43   430    59   431    26   442 0.76 Sugar (and other) transporter
MFS_1                PF07690.11   354 seq592_BIOID38949    -            393   2.4e-24   85.6  46.9   1   1   3.5e-28   2.4e-24   85.6  32.5    14   354    27   346    10   346 0.79 Major Facilitator Superfamily
MFS_2                PF13347.1    427 seq592_BIOID38949    -            393   8.8e-08   30.8  11.4   1   1   1.3e-11   8.8e-08   30.8   7.9   136   331   127   315   124   330 0.73 MFS/sugar transport protein
T2SF                 PF00482.18   124 seq593_BIOID38949    -            400   1.1e-54  183.5   1.5   1   2   1.8e-31   2.4e-27   95.1   0.2     2   124    64   186    63   186 0.98 Type II secretion system (T2SS), protein F
T2SF                 PF00482.18   124 seq593_BIOID38949    -            400   1.1e-54  183.5   1.5   2   2   3.8e-29   5.2e-25   87.6   0.0     3   124   268   388   266   388 0.98 Type II secretion system (T2SS), protein F
Peripla_BP_1         PF00532.16   279 seq594_BIOID38949    -            123   7.1e-42  143.4   0.0   1   1   1.1e-45   7.7e-42  143.2   0.0   157   278     1   122     1   123 0.98 Periplasmic binding proteins and sugar binding domain of LacI family
Peripla_BP_3         PF13377.1    160 seq594_BIOID38949    -            123   3.8e-08   33.3   0.3   1   1   1.3e-11   8.7e-08   32.1   0.2    53   155     8   120     2   123 0.82 Periplasmic binding protein-like domain
Macro                PF01661.16   118 seq595_BIOID38949    -            177     3e-41  139.8   0.0   1   1   2.8e-45   3.8e-41  139.5   0.0     1   118    21   137    21   137 0.99 Macro domain
Glucokinase          PF02685.11   316 seq597_BIOID38949    -            321  4.5e-124  413.2   0.0   1   1  3.7e-128  5.1e-124  413.0   0.0     1   315     6   315     6   316 0.99 Glucokinase
HdeA                 PF06411.6     94 seq598_BIOID38949    -            112   1.4e-28   98.5   0.5   1   1   1.2e-32   1.6e-28   98.3   0.3     4    93    13   101    10   102 0.90 HdeA/HdeB family
BPD_transp_1         PF00528.17   185 seq602_BIOID38949    -            275   5.2e-23   81.3  16.5   1   1   3.8e-27   5.2e-23   81.3  11.4     1   181    98   269    98   271 0.97 Binding-protein-dependent transport system inner membrane component
MFS_1                PF07690.11   354 seq603_BIOID38949    -            397   1.8e-12   46.5  45.2   1   1   1.3e-16   1.8e-12   46.5  31.3     2   345    20   350    19   374 0.72 Major Facilitator Superfamily
Terminase_6          PF03237.10   384 seq604_BIOID38949    -            443   1.2e-08   34.0   0.2   1   1   2.4e-12   3.2e-08   32.6   0.0     5   250    31   282    29   309 0.78 Terminase-like family
DDE_Tnp_IS1          PF03400.8    131 seq606_BIOID38949    -             55   5.7e-27   94.2   0.2   1   1   4.5e-31   6.2e-27   94.1   0.1     7    61     1    55     1    55 0.98 IS1 transposase
NAD_binding_2        PF03446.10   162 seq610_BIOID38949    -            292   6.5e-49  165.8   0.7   1   1   2.2e-52   1.5e-48  164.6   0.3     2   161     1   160     1   162 0.97 NAD binding domain of 6-phosphogluconate dehydrogenase
F420_oxidored        PF03807.12    96 seq610_BIOID38949    -            292   1.9e-07   31.2   0.2   1   1   1.3e-10   9.2e-07   29.0   0.1     1    93     2    92     2    94 0.81 NADP oxidoreductase coenzyme F420-dependent
MgtC                 PF02308.11   135 seq611_BIOID38949    -            215   7.6e-48  161.6   9.8   1   1   8.2e-52   1.1e-47  161.1   6.8     1   128     9   136     9   143 0.96 MgtC family
adh_short_C2         PF13561.1    243 seq612_BIOID38949    -            255   2.1e-41  142.2   0.1   1   1   7.6e-45   2.6e-41  141.9   0.1     6   241    21   249    18   251 0.94 Enoyl-(Acyl carrier protein) reductase
adh_short            PF00106.20   167 seq612_BIOID38949    -            255   1.3e-33  116.1   0.6   1   1   6.7e-37   2.3e-33  115.3   0.4     1   165    12   176    12   178 0.94 short chain dehydrogenase
KR                   PF08659.5    181 seq612_BIOID38949    -            255   2.5e-08   33.6   0.2   1   1   1.1e-11   3.6e-08   33.1   0.2     4   161    15   171    13   178 0.89 KR domain
3HCDH_N              PF02737.13   180 seq612_BIOID38949    -            255   9.5e-05   22.0   0.3   1   1   5.3e-08   0.00018   21.0   0.2     4    46    16    58    13    95 0.77 3-hydroxyacyl-CoA dehydrogenase, NAD binding domain
tRNA-synt_2          PF00152.15   335 seq613_BIOID38949    -            505   1.6e-98  329.4   0.5   1   1  4.6e-102   2.1e-98  329.0   0.3     2   334   163   502   162   503 0.91 tRNA synthetases class II (D, K and N)
tRNA_anti            PF01336.20    76 seq613_BIOID38949    -            505   4.9e-15   55.0   0.0   1   1     2e-18   9.2e-15   54.1   0.0     1    76    68   146    68   146 0.98 OB-fold nucleic acid binding domain
ABC_tran             PF00005.22   118 seq614_BIOID38949    -            360     1e-20   74.1   0.0   1   1   7.3e-24     2e-20   73.2   0.0     1   117    44   162    44   163 0.93 ABC transporter
TOBE                 PF03459.12    64 seq614_BIOID38949    -            360   4.8e-09   36.0   0.0   1   1   1.2e-08   3.3e-05   23.7   0.0     4    64   295   350   292   350 0.92 TOBE domain
TOBE_2               PF08402.5     75 seq614_BIOID38949    -            360   1.5e-08   34.4   0.0   1   1   1.1e-11   2.9e-08   33.4   0.0     2    75   282   351   281   351 0.88 TOBE domain
PLDc_2               PF13091.1    126 seq615_BIOID38949    -            493   5.5e-35  119.7   0.0   1   2   1.1e-13   7.8e-10   38.4   0.0     6   126    59   204    55   204 0.68 PLD-like domain
PLDc_2               PF13091.1    126 seq615_BIOID38949    -            493   5.5e-35  119.7   0.0   2   2   2.6e-26   1.8e-22   79.3   0.0     5   123   295   437   291   440 0.92 PLD-like domain
AAA_5                PF07728.9    139 seq617_BIOID38949    -            498   5.9e-25   87.5   0.0   1   1     4e-28   1.1e-24   86.6   0.0     1   139    41   171    41   171 0.92 AAA domain (dynein-related subfamily)
DUF3763              PF12592.3     57 seq617_BIOID38949    -            498   4.1e-22   77.4   1.3   1   1   4.1e-25   1.1e-21   76.0   0.9     3    57   444   498   442   498 0.97 Protein of unknown function (DUF3763)
SirA                 PF01206.12    70 seq623_BIOID38949    -             81   2.3e-26   91.0   0.0   1   1   1.9e-30   2.6e-26   90.8   0.0     1    70    10    79    10    79 0.98 SirA-like protein
ATP-grasp_2          PF08442.5    202 seq625_BIOID38949    -            388   1.4e-82  275.8   0.0   1   1   5.7e-86   1.9e-82  275.4   0.0     1   202     2   203     2   203 1.00 ATP-grasp domain
Ligase_CoA           PF00549.14   153 seq625_BIOID38949    -            388     1e-24   86.7   3.4   1   1   5.1e-28   1.8e-24   86.0   2.4     1   153   262   382   262   382 0.98 CoA-ligase
ATP-grasp_5          PF13549.1    222 seq625_BIOID38949    -            388   1.5e-13   50.3   0.1   1   1   1.2e-16     4e-13   48.9   0.1    10   219     3   215     1   217 0.83 ATP-grasp domain
ATP-grasp_4          PF13535.1    184 seq625_BIOID38949    -            388   7.1e-08   32.2   0.1   1   1   5.1e-11   1.7e-07   31.0   0.0     7   110     7   126     4   200 0.77 ATP-grasp domain
LysR_substrate       PF03466.15   209 seq627_BIOID38949    -            303   7.6e-25   87.1   0.1   1   1   1.6e-28   1.1e-24   86.6   0.1     4   206    99   297    96   299 0.95 LysR substrate binding domain
HTH_1                PF00126.22    60 seq627_BIOID38949    -            303   3.2e-15   55.4   0.7   1   1   2.3e-18   1.6e-14   53.2   0.0     3    60    15    72    13    72 0.94 Bacterial regulatory helix-turn-helix protein, lysR family
YihI                 PF04220.7    169 seq629_BIOID38949    -            169   3.4e-56  189.0  15.5   1   1   2.8e-60   3.9e-56  188.9  10.8     3   167     5   165     2   167 0.94 Der GTPase activator (YihI)
BCSC_C               PF05420.6    342 seq630_BIOID38949    -           1157  2.9e-124  414.5  11.9   1   1    4e-127  5.5e-124  413.6   8.2     2   341   802  1139   801  1140 0.97 Cellulose synthase operon protein C C-terminus (BCSC_C)
TPR_16               PF13432.1     65 seq630_BIOID38949    -           1157   5.8e-29   99.9  70.7   1   2   1.2e-11   1.6e-08   34.8   2.8     2    64   274   336   273   337 0.96 Tetratricopeptide repeat
TPR_16               PF13432.1     65 seq630_BIOID38949    -           1157   5.8e-29   99.9  70.7   2   2   4.2e-12   5.7e-09   36.2   1.6     2    64   356   418   355   419 0.95 Tetratricopeptide repeat
TPR_11               PF13414.1     69 seq630_BIOID38949    -           1157   5.9e-24   83.3  38.5   1   1   1.1e-13   1.5e-10   40.4   0.6     2    69   268   334   267   334 0.96 TPR repeat
TPR_2                PF07719.12    34 seq630_BIOID38949    -           1157     7e-18   62.9  32.4   1   1   3.9e-08   5.3e-05   22.7   0.1     2    33   304   335   303   336 0.95 Tetratricopeptide repeat
TPR_7                PF13176.1     36 seq630_BIOID38949    -           1157     2e-12   45.7  17.4   1   1   4.4e-07    0.0006   19.3   0.0     1    32   305   334   305   341 0.85 Tetratricopeptide repeat
TPR_8                PF13181.1     34 seq630_BIOID38949    -           1157   1.4e-10   40.0  13.0   1   1   4.1e-08   5.6e-05   22.5   0.1     2    32   304   334   303   337 0.93 Tetratricopeptide repeat
TPR_1                PF00515.23    34 seq630_BIOID38949    -           1157     1e-08   34.2  21.3   1   1     6e-08   8.3e-05   21.9   0.1     2    33   304   335   303   336 0.95 Tetratricopeptide repeat
MipA                 PF06629.7    226 seq631_BIOID38949    -            246   1.1e-73  247.3   1.8   1   1   8.8e-78   1.2e-73  247.1   1.3     2   226    24   246    23   246 0.99 MltA-interacting protein MipA
TauD                 PF02668.11   258 seq632_BIOID38949    -            283   1.1e-62  211.9   1.6   1   1   9.1e-67   1.2e-62  211.7   1.1     2   258     7   272     6   272 0.91 Taurine catabolism dioxygenase TauD, TfdA family
OmpA                 PF00691.15    97 seq633_BIOID38949    -            282   6.5e-15   55.2   0.1   1   1   1.9e-18   2.6e-14   53.2   0.0     1    94   141   235   141   238 0.83 OmpA family
LysR_substrate       PF03466.15   209 seq636_BIOID38949    -            308   2.2e-42  144.4   0.1   1   1   4.1e-46   2.8e-42  144.0   0.1     3   208   102   305   100   306 0.98 LysR substrate binding domain
HTH_1                PF00126.22    60 seq636_BIOID38949    -            308     3e-16   58.7   0.1   1   1   9.5e-20   6.5e-16   57.7   0.1     1    60    18    77    18    77 0.96 Bacterial regulatory helix-turn-helix protein, lysR family
S-methyl_trans       PF02574.11   305 seq637_BIOID38949    -           1227  1.3e-104  349.6   0.1   1   1  9.1e-108  2.5e-104  348.7   0.1     1   304    16   326    16   327 0.98 Homocysteine S-methyltransferase
Met_synt_B12         PF02965.12   136 seq637_BIOID38949    -           1227   9.3e-54  180.5   0.0   1   1   8.9e-57   2.4e-53  179.2   0.0     1   136  1055  1192  1055  1192 0.99 Vitamin B12 dependent methionine synthase, activation domain
Pterin_bind          PF00809.17   210 seq637_BIOID38949    -           1227   1.5e-48  164.8   0.4   1   1   1.7e-51   4.6e-48  163.2   0.3     1   210   356   568   356   568 0.98 Pterin binding enzyme
B12-binding_2        PF02607.12    79 seq637_BIOID38949    -           1227   4.4e-21   74.6   0.0   1   1   6.4e-24   1.8e-20   72.6   0.0     4    79   659   734   657   734 0.96 B12 binding domain
B12-binding          PF02310.14   121 seq637_BIOID38949    -           1227   6.7e-20   71.0   0.2   1   1   1.8e-22     5e-19   68.2   0.1     2    94   748   840   747   851 0.93 B12 binding domain
Peptidase_S24        PF00717.18    70 seq638_BIOID38949    -            139   1.7e-13   49.8   0.0   1   1   1.8e-17   2.5e-13   49.3   0.0     2    68    56   120    55   122 0.91 Peptidase S24-like
LTXXQ                PF07813.7    100 seq640_BIOID38949    -            167     4e-20   72.0  12.1   1   1   5.8e-24     4e-20   72.0   8.4     4   100    41   137    38   137 0.96 LTXXQ motif family protein
Metal_resist         PF13801.1    125 seq640_BIOID38949    -            167   1.5e-09   37.7   9.4   1   1   2.2e-13   1.5e-09   37.7   6.5    19   124    30   131     8   132 0.85 Heavy-metal resistance
MarC                 PF01914.12   203 seq641_BIOID38949    -            215   1.5e-74  249.3  11.2   1   1   1.3e-78   1.7e-74  249.2   7.7     2   203     9   210     8   210 0.99 MarC family integral membrane protein
PTS_IIB              PF02302.12    90 seq645_BIOID38949    -            108   6.8e-17   61.5   1.0   1   1   5.8e-21   7.9e-17   61.3   0.7     2    90     7    98     6    98 0.95 PTS system, Lactose/Cellobiose specific IIB subunit
Rsd_AlgQ             PF04353.8    153 seq646_BIOID38949    -            158     5e-50  169.0   0.4   1   1   4.2e-54   5.7e-50  168.8   0.3     1   150     1   148     1   151 0.98 Regulator of RNA polymerase sigma(70) subunit, Rsd/AlgQ
Redoxin              PF08534.5    146 seq647_BIOID38949    -            185   1.6e-25   89.2   0.0   1   1   5.9e-29     2e-25   88.9   0.0     3   137    42   165    40   173 0.93 Redoxin
AhpC-TSA             PF00578.16   124 seq647_BIOID38949    -            185   8.1e-16   57.7   0.0   1   1   2.9e-19     1e-15   57.4   0.0     1   124    41   158    41   158 0.89 AhpC/TSA family
Thioredoxin_2        PF13098.1    112 seq647_BIOID38949    -            185   2.9e-10   40.2   0.0   1   1   1.2e-13   4.1e-10   39.7   0.0     4   106    67   166    64   172 0.85 Thioredoxin-like domain
Thioredoxin_8        PF13905.1     96 seq647_BIOID38949    -            185   6.7e-07   29.2   0.0   1   1   3.3e-10   1.1e-06   28.5   0.0     1    95    68   154    68   155 0.86 Thioredoxin-like
IlvN                 PF07991.7    165 seq649_BIOID38949    -            491     5e-61  204.7   0.1   1   1   1.2e-64   8.3e-61  204.0   0.1     2   165    35   204    34   204 0.98 Acetohydroxy acid isomeroreductase, catalytic domain
IlvC                 PF01450.14   145 seq649_BIOID38949    -            491   1.1e-55  187.4   0.1   1   2   3.3e-21   2.3e-17   63.1   0.0     1   128   210   337   210   345 0.91 Acetohydroxy acid isomeroreductase, catalytic domain
IlvC                 PF01450.14   145 seq649_BIOID38949    -            491   1.1e-55  187.4   0.1   2   2     2e-39   1.3e-35  122.2   0.0    15   145   359   485   349   485 0.93 Acetohydroxy acid isomeroreductase, catalytic domain
DSPc                 PF00782.15   133 seq653_BIOID38949    -            451   3.6e-26   91.2   0.0   1   1     2e-29     7e-26   90.2   0.0     1   132   327   450   327   451 0.96 Dual specificity phosphatase, catalytic domain
PAP2                 PF01569.16   129 seq653_BIOID38949    -            451   7.8e-11   41.6   3.6   1   1     8e-14   2.7e-10   39.8   2.5     4   126   106   220   100   223 0.86 PAP2 superfamily
PAP2_3               PF14378.1    191 seq653_BIOID38949    -            451     2e-08   33.9   1.8   1   1   5.7e-12     2e-08   33.9   1.3    71   189   101   211    91   213 0.85 PAP2 superfamily
Y_phosphatase        PF00102.22   236 seq653_BIOID38949    -            451   4.9e-06   25.9   0.0   1   1   2.2e-09   7.4e-06   25.3   0.0   152   225   376   440   350   446 0.85 Protein-tyrosine phosphatase
IMS                  PF00817.15   148 seq654_BIOID38949    -            422   8.3e-39  132.6   0.0   1   1     6e-42   2.1e-38  131.3   0.0     1   147     5   150     5   151 0.96 impB/mucB/samB family
DUF4113              PF13438.1     75 seq654_BIOID38949    -            422   1.5e-28   98.3   0.3   1   1   1.9e-31   6.6e-28   96.3   0.0     1    75   347   421   347   421 0.98 Domain of unknown function (DUF4113)
IMS_C                PF11799.3    137 seq654_BIOID38949    -            422     1e-08   35.5   0.0   1   1   6.1e-12   2.1e-08   34.5   0.0     3   122   214   333   212   344 0.89 impB/mucB/samB family C-terminal
IMS_HHH              PF11798.3     32 seq654_BIOID38949    -            422   1.3e-07   31.0   0.0   1   1   1.1e-10   3.8e-07   29.6   0.0     4    32   172   200   169   200 0.92 IMS family HHH motif
TetR_N               PF00440.18    47 seq658_BIOID38949    -            196   2.1e-18   65.5   0.1   1   1   6.1e-22   8.4e-18   63.6   0.0     1    47    16    62    16    62 0.98 Bacterial regulatory proteins, tetR family
Transp_cyt_pur       PF02133.10   439 seq660_BIOID38949    -            484  8.7e-141  469.3  43.4   1   1  7.3e-145    1e-140  469.1  30.1     1   439    19   457    19   457 0.99 Permease for cytosine/purines, uracil, thiamine, allantoin
Fimbrial             PF00419.15   145 seq661_BIOID38949    -            189   7.3e-22   78.0   5.2   1   1   6.5e-26   8.9e-22   77.7   3.6     1   145    28   189    28   189 0.92 Fimbrial protein
DUF1073              PF06381.6    362 seq663_BIOID38949    -            471   1.5e-21   76.2   0.0   1   1   1.6e-25   2.2e-21   75.6   0.0    40   322    68   348    32   368 0.84 Protein of unknown function (DUF1073)
HOK_GEF              PF01848.11    43 seq664_BIOID38949    -             83   8.4e-18   63.3   1.1   1   1   9.2e-22   1.3e-17   62.7   0.8     1    43    37    79    37    79 0.99 Hok/gef family
PTS_EIIC             PF02378.13   321 seq668_BIOID38949    -            415   1.6e-13   50.0  35.5   1   1   1.2e-17   1.6e-13   50.0  24.6     2   320    41   347    40   348 0.76 Phosphotransferase system, EIIC
Radical_SAM          PF04055.16   166 seq669_BIOID38949    -            457   3.7e-15   56.3   0.0   1   1     8e-19   5.4e-15   55.8   0.0     2   164    57   227    56   229 0.79 Radical SAM superfamily
HemN_C               PF06969.11    66 seq669_BIOID38949    -            457     4e-12   45.8   0.3   1   1   2.7e-15   1.8e-11   43.7   0.0     1    66   363   431   363   431 0.94 HemN C-terminal domain
Porin_OmpG           PF09381.5    301 seq670_BIOID38949    -            301  2.9e-219  725.8  13.9   1   1  7.2e-223  3.3e-219  725.6   9.6     1   301     1   301     1   301 1.00 Outer membrane protein G (OmpG)
DUF481               PF04338.7    210 seq670_BIOID38949    -            301   5.9e-06   26.0   2.4   1   1   1.3e-09   5.9e-06   26.0   1.7    93   197    95   206    91   212 0.85 Protein of unknown function, DUF481
Cation_efflux        PF01545.16   285 seq673_BIOID38949    -            300   2.3e-65  220.4   5.4   1   1   1.9e-69   2.5e-65  220.2   3.7     2   283    14   289    13   291 0.97 Cation efflux family
CcmH                 PF03918.9    148 seq676_BIOID38949    -            350   7.5e-53  177.3   0.1   1   1   1.1e-55   3.9e-52  175.0   0.0     2   132     4   132     1   146 0.90 Cytochrome C biogenesis protein
IMS                  PF00817.15   148 seq677_BIOID38949    -            351     9e-48  161.7   0.0   1   1   3.2e-51   1.4e-47  161.0   0.0     1   148     7   154     7   154 0.98 impB/mucB/samB family
IMS_C                PF11799.3    137 seq677_BIOID38949    -            351   2.1e-09   37.7   0.1   1   1   8.2e-13   3.7e-09   36.9   0.0     3    99   211   309   210   327 0.85 impB/mucB/samB family C-terminal
IMS_HHH              PF11798.3     32 seq677_BIOID38949    -            351   1.3e-08   34.2   0.0   1   1   7.1e-12   3.2e-08   33.0   0.0     1    32   166   197   166   197 0.96 IMS family HHH motif
CoA_binding          PF02629.14    96 seq679_BIOID38949    -            289   1.7e-30  105.2   0.7   1   1   4.9e-34   1.7e-30  105.2   0.5     1    96     6    99     6    99 0.99 CoA binding domain
Ligase_CoA           PF00549.14   153 seq679_BIOID38949    -            289   2.4e-20   72.5   0.6   1   1   1.2e-23     4e-20   71.8   0.4     1   152   151   271   151   272 0.96 CoA-ligase
Succ_CoA_lig         PF13607.1    138 seq679_BIOID38949    -            289   8.7e-12   44.7   0.0   1   1   4.4e-15   1.5e-11   43.9   0.0     1   138   145   284   145   287 0.83 Succinyl-CoA ligase like flavodoxin domain
ThiC                 PF01964.13   421 seq680_BIOID38949    -            631  3.8e-201  667.9   0.0   1   1  2.8e-204  1.9e-200  665.6   0.0     1   420   148   597   148   598 0.99 ThiC family
ThiC-associated      PF13667.1     80 seq680_BIOID38949    -            631   7.6e-34  115.0   0.1   1   1     3e-37   2.1e-33  113.6   0.0     2    80    26   109    25   109 0.94 ThiC-associated domain
RVT_1                PF00078.22   214 seq681_BIOID38949    -            148     3e-09   36.4   0.0   1   1   3.9e-13   5.3e-09   35.6   0.0     1    69    68   138    68   140 0.90 Reverse transcriptase (RNA-dependent DNA polymerase)
VWA_CoxE             PF05762.9    222 seq684_BIOID38949    -            483   3.5e-12   45.8   0.2   1   1   8.4e-16   1.1e-11   44.1   0.0    56   196   319   459   284   465 0.82 VWA domain containing CoxE-like protein
Fimbrial             PF00419.15   145 seq685_BIOID38949    -            201   2.3e-17   63.4  11.5   1   1     2e-21   2.8e-17   63.1   8.0     6   145    40   201    33   201 0.76 Fimbrial protein
FGGY_C               PF02782.11   197 seq687_BIOID38949    -            566   7.3e-35  120.2   0.5   1   1   1.8e-38   1.2e-34  119.5   0.4     4   197   292   501   289   501 0.89 FGGY family of carbohydrate kinases, C-terminal domain
RVT_1                PF00078.22   214 seq689_BIOID38949    -            240   4.3e-31  107.8   0.0   1   1   9.8e-35   6.7e-31  107.2   0.0    68   213    23   160    11   161 0.95 Reverse transcriptase (RNA-dependent DNA polymerase)
GIIM                 PF08388.6     80 seq689_BIOID38949    -            240   9.9e-16   57.1   2.5   1   1   1.4e-19   9.9e-16   57.1   0.3     2    66   177   240   176   240 0.96 Group II intron, maturase-specific domain
DUF3748              PF12566.3    122 seq690_BIOID38949    -            416   1.5e-64  215.2   2.3   1   1     4e-67   2.7e-63  211.1   1.8     1   122    74   191    74   191 0.99 Protein of unknown function (DUF3748)
FAD_binding_1        PF00667.15   219 seq691_BIOID38949    -            599   1.2e-52  178.4   0.0   1   1   4.4e-56     2e-52  177.7   0.0     2   219   230   424   229   424 0.98 FAD binding domain
Flavodoxin_1         PF00258.20   143 seq691_BIOID38949    -            599     1e-32  112.9   0.2   1   1   5.6e-36   2.6e-32  111.6   0.1     1   136    66   195    66   200 0.90 Flavodoxin
NAD_binding_1        PF00175.16   109 seq691_BIOID38949    -            599   8.8e-22   77.6   0.0   1   1     4e-25   1.8e-21   76.5   0.0     1   109   457   564   457   564 0.88 Oxidoreductase NAD-binding domain
SBP_bac_5            PF00496.17   374 seq692_BIOID38949    -            567   4.6e-87  292.1   9.8   1   1     5e-91   6.9e-87  291.5   6.8     3   373   107   487   105   488 0.92 Bacterial extracellular solute-binding proteins, family 5 Middle
Glyco_hydro_2_C      PF02836.12   298 seq693_BIOID38949    -            603  7.6e-105  349.9   0.2   1   1  3.9e-108  1.8e-104  348.7   0.0     1   297   274   592   274   593 0.98 Glycosyl hydrolases family 2, TIM barrel domain
Glyco_hydro_2_N      PF02837.13   167 seq693_BIOID38949    -            603   2.3e-47  160.5   0.9   1   1   8.5e-51   3.9e-47  159.8   0.6     2   167    10   180     9   180 0.96 Glycosyl hydrolases family 2, sugar binding domain
Glyco_hydro_2        PF00703.16   110 seq693_BIOID38949    -            603   1.1e-08   35.3   0.1   1   1   6.9e-12   3.1e-08   33.9   0.1     3   110   184   272   182   272 0.86 Glycosyl hydrolases family 2
CoaE                 PF01121.15   180 seq695_BIOID38949    -            206     1e-77  259.4   0.4   1   1   3.6e-81   1.2e-77  259.2   0.2     1   176     3   177     3   181 0.99 Dephospho-CoA kinase
AAA_17               PF13207.1    121 seq695_BIOID38949    -            206   2.8e-08   34.4   0.4   1   1   1.6e-10   5.3e-07   30.3   0.3     1    77     4   114     4   191 0.61 AAA domain
Fimbrial             PF00419.15   145 seq697_BIOID38949    -            198   4.7e-07   30.0   1.1   1   1     4e-11   5.4e-07   29.8   0.7     2   144    33   197    32   198 0.79 Fimbrial protein
PFK                  PF00365.15   282 seq700_BIOID38949    -            340  1.5e-129  430.8   2.2   1   1  1.3e-133  1.8e-129  430.5   1.6     1   281    23   297    23   298 0.98 Phosphofructokinase
DUF2686              PF10887.3    276 seq701_BIOID38949    -            276  8.3e-166  549.4   0.0   1   1  6.8e-170  9.3e-166  549.2   0.0     1   276     1   276     1   276 1.00 Protein of unknown function (DUF2686)
Peptidase_M24        PF00557.19   205 seq703_BIOID38949    -            361   4.2e-63  212.6   0.1   1   1     8e-67   5.5e-63  212.2   0.0     1   205   134   342   134   342 0.94 Metallopeptidase family M24
Creatinase_N         PF01321.13   131 seq703_BIOID38949    -            361   2.3e-14   53.9   0.1   1   1   6.5e-18   4.4e-14   53.0   0.1     2   130     4   126     4   127 0.91 Creatinase/Prolidase N-terminal domain
PhdYeFM_antitox      PF02604.14    75 seq710_BIOID38949    -             97   1.5e-09   37.1   0.1   1   1     2e-13   2.8e-09   36.3   0.1     2    73     8    74     7    79 0.90 Antitoxin Phd_YefM, type II toxin-antitoxin system
Dynamin_N            PF00350.18   168 seq712_BIOID38949    -            577   4.1e-12   46.1   0.0   1   1   1.5e-11     1e-07   31.8   0.0    93   168    94   179    78   179 0.76 Dynamin family
MMR_HSR1             PF01926.18   114 seq712_BIOID38949    -            577   6.1e-09   35.7   0.0   1   1   2.1e-12   1.4e-08   34.5   0.0     1   114    55   178    55   178 0.69 50S ribosome-binding GTPase
DUF2592              PF10766.4     41 seq713_BIOID38949    -             49     1e-26   91.8   4.7   1   1   8.2e-31   1.1e-26   91.7   3.3     1    41     4    44     4    44 0.98 Protein of unknown function (DUF2592)
Amidohydro_4         PF13147.1    304 seq714_BIOID38949    -            453   2.7e-29  102.9   0.1   1   1     2e-32   6.8e-29  101.6   0.1     1   304    45   389    45   389 0.86 Amidohydrolase
Amidohydro_1         PF01979.15   333 seq714_BIOID38949    -            453   3.4e-19   69.5   0.0   1   1   1.6e-21   5.5e-18   65.6   0.0     1   332    50   391    50   392 0.76 Amidohydrolase family
Amidohydro_5         PF13594.1     68 seq714_BIOID38949    -            453   4.2e-17   61.5   0.9   1   1   2.9e-20   9.8e-17   60.4   0.6     1    68    23    88    23    88 0.84 Amidohydrolase
MFS_1                PF07690.11   354 seq717_BIOID38949    -            416   2.4e-25   88.9  61.2   1   2   3.7e-20   2.5e-16   59.2  19.1     1   224    22   237    22   245 0.81 Major Facilitator Superfamily
MFS_1                PF07690.11   354 seq717_BIOID38949    -            416   2.4e-25   88.9  61.2   2   2   1.9e-12   1.3e-08   33.8  20.7    10   178   237   403   229   415 0.76 Major Facilitator Superfamily
MFS_3                PF05977.8    524 seq717_BIOID38949    -            416   4.5e-21   74.4  33.8   1   1   8.4e-25   5.7e-21   74.1  23.4     9   397    16   403    12   414 0.89 Transmembrane secretion effector
DUF1342              PF07072.6    211 seq720_BIOID38949    -            247   6.4e-76  254.5   0.3   1   1   5.3e-80   7.3e-76  254.3   0.2     1   211    19   225    19   225 0.99 Protein of unknown function (DUF1342)
Fer4_11              PF13247.1     99 seq723_BIOID38949    -            512   1.5e-40  136.9   6.0   1   1   4.5e-44   1.5e-40  136.9   4.2     2    98   176   272   175   273 0.98 4Fe-4S dicluster domain
Fer4_7               PF12838.2     52 seq723_BIOID38949    -            512   4.4e-09   36.4  16.7   1   1   5.7e-10   1.9e-06   28.0   4.0     2    50   184   229   183   231 0.90 4Fe-4S dicluster domain
Fer4_10              PF13237.1     52 seq723_BIOID38949    -            512   7.4e-09   35.1  18.0   1   1   1.9e-09   6.5e-06   25.7   3.7     4    52   179   228   176   228 0.93 4Fe-4S dicluster domain
YafO_toxin           PF13957.1    109 seq726_BIOID38949    -            132   7.8e-34  115.6   0.0   1   1   6.6e-38     9e-34  115.4   0.0     1   109    25   132    25   132 0.98 Toxin YafO, type II toxin-antitoxin system
SBP_bac_11           PF13531.1    231 seq727_BIOID38949    -            257   1.6e-55  188.1   4.9   1   1   2.7e-59   1.8e-55  187.9   3.4     1   231    29   255    29   255 0.95 Bacterial extracellular solute-binding protein
SBP_bac_1            PF01547.20   314 seq727_BIOID38949    -            257   3.8e-17   62.8   6.9   1   1   7.1e-21   4.9e-17   62.5   4.8     1   313    34   246    34   247 0.89 Bacterial extracellular solute-binding protein
Fimbrial             PF00419.15   145 seq728_BIOID38949    -            412     2e-13   50.6   7.0   1   1   1.4e-17     2e-13   50.6   4.8     3   144   242   411   240   412 0.71 Fimbrial protein
Autotransporter      PF03797.14   265 seq729_BIOID38949    -            940   9.9e-43  146.2  30.1   1   1   7.2e-47   9.9e-43  146.2  20.9     3   259   678   920   676   931 0.95 Autotransporter beta-domain
Aldolase_II          PF00596.16   183 seq732_BIOID38949    -            215   4.9e-49  166.3   0.9   1   1   4.3e-53   5.8e-49  166.1   0.6     1   183     8   182     8   182 0.94 Class II Aldolase and Adducin N-terminal domain
MdoG                 PF04349.7    484 seq733_BIOID38949    -            517  1.1e-262  871.3   1.2   1   1  9.2e-267  1.3e-262  871.1   0.8     1   483    29   514    29   515 1.00 Periplasmic glucan biosynthesis protein, MdoG
Methyltransf_26      PF13659.1    117 seq735_BIOID38949    -            257   1.2e-16   60.7   0.0   1   1   1.6e-19     2e-16   59.9   0.0     3   116    59   182    57   183 0.87 Methyltransferase domain
MTS                  PF05175.9    170 seq735_BIOID38949    -            257   6.6e-14   51.5   0.0   1   1   7.9e-17   9.8e-14   50.9   0.0    33   145    58   186    42   204 0.82 Methyltransferase small domain
Methyltransf_18      PF12847.2    112 seq735_BIOID38949    -            257   1.2e-11   45.0   0.0   1   1   1.5e-14   1.9e-11   44.4   0.0     3    84    58   142    57   181 0.79 Methyltransferase domain
Methyltransf_31      PF13847.1    152 seq735_BIOID38949    -            257   1.3e-08   34.5   0.0   1   1   1.3e-11   1.6e-08   34.1   0.0     6   109    59   180    56   217 0.77 Methyltransferase domain
Cons_hypoth95        PF03602.10   183 seq735_BIOID38949    -            257     2e-07   30.4   0.0   1   1   2.2e-10   2.8e-07   30.0   0.0    43   129    57   142    47   168 0.84 Conserved hypothetical protein 95
Methyltransf_25      PF13649.1    101 seq735_BIOID38949    -            257   2.6e-06   27.5   0.0   1   1   3.1e-09   3.9e-06   27.0   0.0     2    74    61   137    60   175 0.79 Methyltransferase domain
Methyltransf_3       PF01596.12   205 seq735_BIOID38949    -            257   1.6e-06   27.2   0.0   1   1   1.8e-09   2.3e-06   26.7   0.0    26   112    38   123    25   134 0.87 O-methyltransferase
UPF0020              PF01170.13   180 seq735_BIOID38949    -            257     3e-06   26.8   0.0   1   1   3.4e-09   4.2e-06   26.3   0.0    53   117    77   138    52   172 0.79 Putative RNA methylase family UPF0020
PrmA                 PF06325.8    295 seq735_BIOID38949    -            257   4.8e-06   25.7   0.1   1   1   5.3e-09   6.6e-06   25.3   0.0   163   232    58   134    50   135 0.78 Ribosomal protein L11 methyltransferase (PrmA)
PCMT                 PF01135.14   210 seq735_BIOID38949    -            257   3.3e-05   23.4   0.0   1   1   3.7e-08   4.6e-05   22.9   0.0    73   136    56   120    46   134 0.86 Protein-L-isoaspartate(D-aspartate) O-methyltransferase (PCMT)
PRMT5                PF05185.11   448 seq735_BIOID38949    -            257   2.6e-05   23.1   0.1   1   1   2.9e-08   3.6e-05   22.7   0.1   193   264    63   133    57   134 0.90 PRMT5 arginine-N-methyltransferase
DUF3418              PF11898.3    586 seq737_BIOID38949    -           1300    1e-241  803.3   0.6   1   1  6.1e-245  1.4e-241  802.9   0.5     2   586   712  1298   711  1298 0.99 Domain of unknown function (DUF3418)
OB_NTP_bind          PF07717.11   111 seq737_BIOID38949    -           1300   1.1e-24   86.1   0.0   1   1   9.4e-28   2.1e-24   85.2   0.0     2   111   600   699   599   699 0.97 Oligonucleotide/oligosaccharide-binding (OB)-fold
HA2                  PF04408.18   102 seq737_BIOID38949    -           1300   2.6e-24   85.0   0.0   1   1   2.5e-27   5.8e-24   83.9   0.0     2   101   465   558   464   559 0.90 Helicase associated domain (HA2)
Helicase_C           PF00271.26    78 seq737_BIOID38949    -           1300   1.1e-10   41.0   0.1   1   1   1.1e-13   2.5e-10   39.9   0.1     2    77   312   403   311   404 0.94 Helicase conserved C-terminal domain
DEAD                 PF00270.24   173 seq737_BIOID38949    -           1300   5.7e-07   29.0   0.0   1   1     6e-10   1.4e-06   27.7   0.0     7   167    86   233    80   239 0.72 DEAD/DEAH box helicase
Acetyltransf_10      PF13673.1    117 seq739_BIOID38949    -            124   1.1e-17   64.1   0.0   1   1   2.8e-21   1.3e-17   63.8   0.0    17   117     4    98     1    98 0.92 Acetyltransferase (GNAT) domain
Acetyltransf_7       PF13508.1     79 seq739_BIOID38949    -            124   5.8e-09   35.8   0.0   1   1     2e-12     9e-09   35.2   0.0     2    78    29    99    28   100 0.90 Acetyltransferase (GNAT) domain
Acetyltransf_1       PF00583.19    83 seq739_BIOID38949    -            124   4.5e-07   29.6   0.0   1   1   2.2e-10     1e-06   28.5   0.0    24    83    48    99     9    99 0.78 Acetyltransferase (GNAT) family
PTS_EIIA_2           PF00359.17   142 seq740_BIOID38949    -            658   2.4e-31  108.2   0.0   1   1   8.9e-35     4e-31  107.5   0.0     5   141    29   170    25   171 0.95 Phosphoenolpyruvate-dependent sugar phosphotransferase system, EIIA 2
PTS_IIB              PF02302.12    90 seq740_BIOID38949    -            658   1.4e-15   57.3   0.1   1   1   5.6e-19   2.6e-15   56.5   0.1     2    90   188   279   187   279 0.95 PTS system, Lactose/Cellobiose specific IIB subunit
PTS_EIIC             PF02378.13   321 seq740_BIOID38949    -            658   3.4e-11   42.4  34.9   1   1   5.3e-14   2.4e-10   39.6  23.8     2   268   312   562   311   632 0.72 Phosphotransferase system, EIIC
NUDIX                PF00293.23   135 seq741_BIOID38949    -            537   1.6e-13   50.3   0.0   1   1   7.5e-17   5.1e-13   48.6   0.0     6   124     6   107     6   118 0.84 NUDIX domain
DUF463               PF04317.7    443 seq742_BIOID38949    -            465  1.1e-187  623.8   0.0   1   1  9.5e-192  1.3e-187  623.6   0.0     1   443    20   464    20   464 0.99 YcjX-like family, DUF463
Arabinose_Isome      PF02610.10   359 seq743_BIOID38949    -            500  7.2e-186  617.2   0.4   1   1  1.2e-189  8.5e-186  616.9   0.3     1   359     1   359     1   359 1.00 L-arabinose isomerase
Arabinose_Iso_C      PF11762.3    115 seq743_BIOID38949    -            500   4.5e-49  164.7   0.0   1   1   1.3e-52   9.1e-49  163.7   0.0     1   115   362   476   362   476 0.99 L-arabinose isomerase C-terminal domain
TMP-TENI             PF02581.12   180 seq746_BIOID38949    -            211   5.9e-57  191.5   0.4   1   1   5.2e-61     7e-57  191.3   0.3     3   180    17   189    15   189 0.98 Thiamine monophosphate synthase/TENI
DUF329               PF03884.9     57 seq747_BIOID38949    -             65   2.2e-26   91.0   1.7   1   1     2e-30   2.7e-26   90.7   1.2     2    56     6    62     3    63 0.92 Domain of unknown function (DUF329)
Peptidase_M42        PF05343.9    292 seq749_BIOID38949    -            345   2.6e-84  282.3   0.0   1   1   8.6e-88   3.9e-84  281.7   0.0     1   292    43   325    43   325 0.97 M42 glutamyl aminopeptidase
Peptidase_M20        PF01546.23   171 seq749_BIOID38949    -            345   1.2e-09   37.8   0.0   1   1   4.5e-13     2e-09   37.1   0.0    22   170   164   331   161   332 0.89 Peptidase family M20/M25/M40
Peptidase_M18        PF02127.10   432 seq749_BIOID38949    -            345   2.4e-05   22.9   0.0   1   1   2.9e-08   0.00013   20.4   0.0   331   431   233   329   211   330 0.86 Aminopeptidase I zinc metalloprotease (M18)
UvrD_C               PF13361.1    319 seq750_BIOID38949    -            690   7.5e-93  311.3   0.0   1   1   3.2e-95   7.3e-92  308.1   0.0     1   318   288   630   288   631 0.97 UvrD-like helicase C-terminal domain
UvrD-helicase        PF00580.16   315 seq750_BIOID38949    -            690   1.4e-73  247.8   0.3   1   1   8.9e-76     2e-72  244.0   0.2     1   314    20   282    20   283 0.94 UvrD/REP helicase N-terminal domain
AAA_19               PF13245.1     76 seq750_BIOID38949    -            690     2e-13   49.7   0.6   1   1   2.1e-16   4.9e-13   48.5   0.4     8    75    32   104    25   105 0.82 Part of AAA domain
UvrD_C_2             PF13538.1    104 seq750_BIOID38949    -            690   2.2e-10   40.4   0.0   1   1   5.8e-13   1.3e-09   37.9   0.0    54   103   563   626   513   627 0.80 Family description
Pertactin            PF03212.9    121 seq753_BIOID38949    -            863   5.3e-46  155.1   3.2   1   1   7.8e-50   5.3e-46  155.1   2.2     1   120   430   555   430   556 0.97 Pertactin
Autotransporter      PF03797.14   265 seq753_BIOID38949    -            863   2.5e-44  151.4  22.1   1   1   1.3e-47   9.2e-44  149.6  15.3     3   262   598   846   596   849 0.97 Autotransporter beta-domain
BPD_transp_1         PF00528.17   185 seq754_BIOID38949    -            229     4e-22   78.5  13.4   1   1   3.7e-26     5e-22   78.1   9.3     2   175    26   215    25   227 0.78 Binding-protein-dependent transport system inner membrane component
DUF2500              PF10694.4    110 seq755_BIOID38949    -            119   2.1e-36  124.1   0.1   1   1   1.7e-40   2.3e-36  123.9   0.0     1   108     5   115     5   117 0.98 Protein of unknown function (DUF2500)
SBP_bac_11           PF13531.1    231 seq756_BIOID38949    -            329   2.9e-44  151.3   0.2   1   1     1e-47   3.6e-44  151.0   0.1     4   231    28   280    25   280 0.87 Bacterial extracellular solute-binding protein
SBP_bac_1            PF01547.20   314 seq756_BIOID38949    -            329   3.4e-18   66.3   2.6   1   1   1.3e-21   4.4e-18   65.9   1.8     4   314    32   272    29   272 0.86 Bacterial extracellular solute-binding protein
SBP_bac_8            PF13416.1    281 seq756_BIOID38949    -            329   1.4e-13   51.0   1.2   1   1   7.3e-17   2.5e-13   50.2   0.7    85   262   108   281    34   300 0.75 Bacterial extracellular solute-binding protein
SBP_bac_6            PF13343.1    242 seq756_BIOID38949    -            329   3.9e-13   49.1   1.0   1   1   2.2e-16   7.4e-13   48.2   0.7    53   235   112   303    77   306 0.83 Bacterial extracellular solute-binding protein
Fe-ADH               PF00465.14   366 seq758_BIOID38949    -            382  6.3e-115  383.5   1.5   1   1    1e-118  7.1e-115  383.4   1.0     4   366    11   374     8   374 0.95 Iron-containing alcohol dehydrogenase
Fe-ADH_2             PF13685.1    250 seq758_BIOID38949    -            382   4.1e-19   68.7   0.4   1   1     5e-15   3.4e-11   42.8   0.0     2    97    13   109    12   116 0.94 Iron-containing alcohol dehydrogenase
NIR_SIR              PF01077.17   157 seq759_BIOID38949    -            570   2.2e-49  166.7   0.0   1   1   1.9e-47   1.3e-43  147.9   0.0     2   157   173   331   172   331 0.98 Nitrite and sulphite reductase 4Fe-4S domain
NIR_SIR_ferr         PF03460.12    69 seq759_BIOID38949    -            570   6.7e-31  105.6   0.0   1   2   2.1e-16   1.4e-12   46.8   0.0    11    67    81   138    73   140 0.92 Nitrite/Sulfite reductase ferredoxin-like half domain
NIR_SIR_ferr         PF03460.12    69 seq759_BIOID38949    -            570   6.7e-31  105.6   0.0   2   2   8.9e-19   6.1e-15   54.4   0.0     7    68   355   417   350   418 0.94 Nitrite/Sulfite reductase ferredoxin-like half domain
BPD_transp_1         PF00528.17   185 seq760_BIOID38949    -            306   1.1e-38  132.4  18.3   1   1   8.3e-43   1.1e-38  132.4  12.7     1   185   112   306   112   306 0.99 Binding-protein-dependent transport system inner membrane component
MFS_2                PF13347.1    427 seq761_BIOID38949    -            457  4.7e-110  367.7  37.7   1   1  7.8e-114  5.4e-110  367.6  26.1     3   427    10   431     8   431 0.96 MFS/sugar transport protein
MFS_1                PF07690.11   354 seq761_BIOID38949    -            457   2.2e-13   49.6  49.3   1   1   2.3e-16   1.6e-12   46.7  29.6    12   352    25   377    18   379 0.83 Major Facilitator Superfamily
HSP20                PF00011.16   102 seq762_BIOID38949    -            137   1.4e-21   76.1   0.1   1   1   1.2e-25   1.7e-21   75.9   0.1     4   102    42   137    39   137 0.94 Hsp20/alpha crystallin family
HTH_Tnp_1            PF01527.15    76 seq766_BIOID38949    -             99   7.6e-09   35.2   2.9   1   1   7.1e-13   9.7e-09   34.9   2.0     3    76    11    79     9    79 0.90 Transposase
ThiF                 PF00899.16   136 seq767_BIOID38949    -            282   6.3e-44  148.9   0.1   1   1   1.3e-47   9.2e-44  148.4   0.1     2   134    59   190    58   192 0.98 ThiF family
MoeZ_MoeB            PF05237.8     84 seq767_BIOID38949    -            282   4.5e-29   99.7   0.0   1   1   1.2e-32   8.2e-29   98.9   0.0     4    82   199   276   197   278 0.96 MoeZ/MoeB domain
Xan_ur_permease      PF00860.15   389 seq769_BIOID38949    -            433   2.9e-98  328.8  32.9   1   1  2.5e-102   3.5e-98  328.5  22.8     2   387     9   394     8   396 0.97 Permease family
UPF0027              PF01139.12   420 seq770_BIOID38949    -             88     3e-12   46.1   0.0   1   1   2.4e-16   3.3e-12   46.0   0.0     6    61    18    73    13    74 0.92 Uncharacterized protein family UPF0027
EAL                  PF00563.15   236 seq775_BIOID38949    -            651   2.1e-55  187.7   0.7   1   1   3.9e-58   1.8e-54  184.6   0.0     3   236   404   637   402   637 0.91 EAL domain
GGDEF                PF00990.16   161 seq775_BIOID38949    -            651   1.8e-11   43.7   0.0   1   1     2e-14   9.1e-11   41.4   0.0     6   161   236   383   231   383 0.94 GGDEF domain
HAMP                 PF00672.20    70 seq775_BIOID38949    -            651   5.2e-11   42.4   0.2   1   1   1.1e-14   5.2e-11   42.4   0.1     3    69   151   221   149   222 0.84 HAMP domain
RF-1                 PF00472.15   114 seq780_BIOID38949    -            185   1.1e-23   83.0   2.0   1   1   1.2e-27   1.6e-23   82.5   1.4     9   104    84   178    78   181 0.86 RF-1 domain
AsnC_trans_reg       PF01037.16    74 seq781_BIOID38949    -            152   1.6e-18   66.0   0.1   1   1   8.4e-22   2.9e-18   65.2   0.1     4    73    75   143    72   144 0.92 AsnC family
HTH_AsnC-type        PF13404.1     42 seq781_BIOID38949    -            152   1.5e-13   49.9   0.0   1   1   8.8e-17     3e-13   48.9   0.0     1    42     6    47     6    47 0.97 AsnC-type helix-turn-helix domain
HTH_24               PF13412.1     48 seq781_BIOID38949    -            152   2.6e-13   49.0   0.0   1   1   1.2e-16   4.2e-13   48.3   0.0     1    48     6    53     6    53 0.97 Winged helix-turn-helix DNA-binding
HTH_11               PF08279.7     55 seq781_BIOID38949    -            152   1.6e-05   24.3   0.0   1   1   9.9e-09   3.4e-05   23.2   0.0    17    54    24    66    11    67 0.87 HTH domain
Nitrate_red_del      PF02613.10   136 seq783_BIOID38949    -            236   1.7e-28   99.0   6.5   1   1   2.2e-32     3e-28   98.2   4.5     7   133     9   161     3   165 0.84 Nitrate reductase delta subunit
Pantoate_transf      PF02548.10   261 seq784_BIOID38949    -            264  2.2e-107  357.9   0.2   1   1  1.8e-111  2.5e-107  357.7   0.1     2   261     3   260     2   260 0.99 Ketopantoate hydroxymethyltransferase
Fer4_11              PF13247.1     99 seq786_BIOID38949    -            644   4.4e-16   58.4  15.0   1   1   4.2e-19   4.4e-16   58.4  10.4     6    97    57   142    53   144 0.90 4Fe-4S dicluster domain
Pyr_redox_2          PF07992.9    200 seq786_BIOID38949    -            644   7.7e-11   42.1   0.0   1   1   3.3e-13   3.4e-10   40.0   0.0     1   198   317   617   317   619 0.87 Pyridine nucleotide-disulphide oxidoreductase
Pyr_redox            PF00070.22    80 seq786_BIOID38949    -            644   2.7e-10   40.3   1.3   1   1   4.8e-08     5e-05   23.4   0.1     1    63   317   388   317   393 0.81 Pyridine nucleotide-disulphide oxidoreductase
Fer4_9               PF13187.1     55 seq786_BIOID38949    -            644   2.8e-10   40.1  43.4   1   1   2.2e-09   2.3e-06   27.6   8.3     1    54    91   138    91   139 0.94 4Fe-4S dicluster domain
NAD_binding_8        PF13450.1     68 seq786_BIOID38949    -            644   6.3e-09   35.6   0.1   1   1   1.9e-11     2e-08   34.0   0.0     1    35   320   354   320   362 0.96 NAD(P)-binding Rossmann-like domain
Fer4_6               PF12837.2     24 seq786_BIOID38949    -            644   2.4e-08   33.3  55.3   1   1   3.9e-09   4.1e-06   26.3   1.4     2    23    85   106    84   107 0.91 4Fe-4S binding domain
Fer4_10              PF13237.1     52 seq786_BIOID38949    -            644   1.8e-07   30.6  46.3   1   1   1.7e-09   1.8e-06   27.4   7.2     3    52    86   135    84   135 0.86 4Fe-4S dicluster domain
Fer4                 PF00037.22    24 seq786_BIOID38949    -            644     1e-06   27.9   3.0   1   1   9.8e-10     1e-06   27.9   2.1     2    23    86   107    85   108 0.90 4Fe-4S binding domain
FAD_binding_3        PF01494.14   356 seq786_BIOID38949    -            644     6e-06   25.4   0.1   1   1   1.4e-08   1.5e-05   24.1   0.0     3    34   317   348   315   350 0.94 FAD binding domain
Thi4                 PF01946.12   230 seq786_BIOID38949    -            644     1e-05   24.6   0.0   1   1   1.9e-08     2e-05   23.7   0.0    19    63   317   361   307   386 0.79 Thi4 family
HI0933_like          PF03486.9    409 seq786_BIOID38949    -            644   8.3e-06   24.4   0.3   1   1   1.5e-08   1.6e-05   23.4   0.2     2    36   317   351   316   356 0.94 HI0933-like protein
ABC_tran             PF00005.22   118 seq788_BIOID38949    -            352   4.2e-26   91.5   0.0   1   1     2e-29     9e-26   90.4   0.0     1   117    38   156    38   157 0.91 ABC transporter
TOBE                 PF03459.12    64 seq788_BIOID38949    -            352   3.5e-19   68.5   0.0   1   1     2e-20   9.2e-17   60.7   0.0     1    62   290   350   290   352 0.97 TOBE domain
HSP20                PF00011.16   102 seq789_BIOID38949    -            142   4.3e-19   68.1   0.0   1   1   3.8e-23   5.1e-19   67.9   0.0     3   102    39   135    37   135 0.94 Hsp20/alpha crystallin family
Na_Pi_cotrans        PF02690.10   142 seq798_BIOID38949    -            543   1.6e-44  150.9  30.2   1   2   1.4e-39   9.5e-36  122.5   7.0     1   140    13   148    13   150 0.98 Na+/Pi-cotransporter
Na_Pi_cotrans        PF02690.10   142 seq798_BIOID38949    -            543   1.6e-44  150.9  30.2   2   2   1.6e-13   1.1e-09   38.0  10.2     1   123   139   265   139   284 0.90 Na+/Pi-cotransporter
AAA_22               PF13401.1    131 seq800_BIOID38949    -            489   7.2e-11   42.2   0.3   1   1   3.9e-14   2.7e-10   40.3   0.0     3   124    18   135    15   142 0.81 AAA domain
PG_binding_1         PF01471.13    57 seq800_BIOID38949    -            489   8.5e-09   35.1   0.0   1   1   2.6e-12   1.8e-08   34.1   0.0     2    55   408   461   407   463 0.94 Putative peptidoglycan binding domain
PEP-utilizers_C      PF02896.13   294 seq801_BIOID38949    -            831  2.5e-104  348.1   0.0   1   1  1.4e-107  3.7e-104  347.6   0.0     2   293   360   650   359   651 0.99 PEP-utilising enzyme, TIM barrel domain
PTS_EIIA_2           PF00359.17   142 seq801_BIOID38949    -            831   9.2e-33  112.8   0.1   1   1   1.5e-35     4e-32  110.7   0.0     3   141   687   827   685   828 0.96 Phosphoenolpyruvate-dependent sugar phosphotransferase system, EIIA 2
PEP-utilisers_N      PF05524.8    123 seq801_BIOID38949    -            831   2.6e-18   65.8   0.3   1   1   9.5e-22   2.6e-18   65.8   0.2     2   123   118   235   117   235 0.92 PEP-utilising enzyme, N-terminal
PEP-utilizers        PF00391.18    81 seq801_BIOID38949    -            831     1e-17   63.3   0.0   1   1   7.7e-21   2.1e-17   62.3   0.0     8    81   260   334   254   334 0.94 PEP-utilising enzyme, mobile domain
PTS-HPr              PF00381.14    84 seq801_BIOID38949    -            831   1.4e-16   60.0   0.0   1   1   1.1e-19     3e-16   58.9   0.0     1    82     1    84     1    86 0.96 PTS HPr component phosphorylation site
NUDIX                PF00293.23   135 seq802_BIOID38949    -            176   2.7e-25   88.4   0.1   1   1   2.4e-29   3.3e-25   88.1   0.0     1   134     7   149     7   150 0.96 NUDIX domain
Polyketide_cyc       PF03364.15   130 seq803_BIOID38949    -            158   1.2e-31  109.3   0.0   1   1     2e-35   1.4e-31  109.0   0.0     1   130    23   148    23   148 0.99 Polyketide cyclase / dehydrase and lipid transport
Polyketide_cyc2      PF10604.4    139 seq803_BIOID38949    -            158   3.1e-11   43.4   0.0   1   1   5.6e-15   3.9e-11   43.1   0.0     1   129    14   146    14   154 0.73 Polyketide cyclase / dehydrase and lipid transport
Glycos_transf_2      PF00535.21   169 seq804_BIOID38949    -            847   1.4e-19   70.2   0.0   1   1   6.3e-23   2.2e-19   69.6   0.0     2   168   246   429   245   430 0.98 Glycosyl transferase family 2
Glyco_tranf_2_3      PF13641.1    230 seq804_BIOID38949    -            847   3.3e-15   56.4   0.3   1   1     3e-18     1e-14   54.8   0.0     2   230   243   493   242   493 0.84 Glycosyltransferase like family 2
Glyco_trans_2_3      PF13632.1    192 seq804_BIOID38949    -            847   2.9e-13   49.8  14.5   1   1   8.6e-17   2.9e-13   49.8  10.1     1   185   341   533   341   708 0.82 Glycosyl transferase family group 2
Glyco_transf_21      PF13506.1    174 seq804_BIOID38949    -            847   4.5e-08   32.5   0.0   1   1   4.7e-11   1.6e-07   30.6   0.0     6   147   312   468   308   492 0.77 Glycosyl transferase family 21
PTS_EIIA_2           PF00359.17   142 seq806_BIOID38949    -            147   8.1e-34  116.2   0.0   1   1   6.7e-38   9.1e-34  116.0   0.0     2   141     5   146     4   147 0.95 Phosphoenolpyruvate-dependent sugar phosphotransferase system, EIIA 2
CDH                  PF02611.10   222 seq807_BIOID38949    -            300   9.7e-96  319.1   0.0   1   1  8.4e-100   1.1e-95  318.9   0.0     2   221    80   299    79   300 0.99 CDP-diacylglycerol pyrophosphatase
Sulfatase            PF00884.18   379 seq808_BIOID38949    -            557   6.6e-38  130.5   0.4   1   1   6.5e-42   8.9e-38  130.1   0.3     3   295   250   497   248   536 0.89 Sulfatase
BPD_transp_1         PF00528.17   185 seq810_BIOID38949    -            302   6.3e-26   90.9   9.9   1   1   9.3e-30   6.3e-26   90.9   6.8     1   182   119   300   115   302 0.98 Binding-protein-dependent transport system inner membrane component
OppC_N               PF12911.2     56 seq810_BIOID38949    -            302   1.7e-19   68.7   0.4   1   1   2.5e-23   1.7e-19   68.7   0.2     1    55    22    76    22    77 0.94 N-terminal TM domain of oligopeptide transport permease C
FadR_C               PF07840.7    164 seq811_BIOID38949    -            239   6.9e-73  243.5   0.0   1   1   1.9e-76   8.5e-73  243.2   0.0     1   163    72   234    72   235 0.99 FadR C-terminal domain
GntR                 PF00392.16    64 seq811_BIOID38949    -            239   2.3e-20   71.6   0.0   1   1     1e-23   4.7e-20   70.6   0.0     4    64    11    71     8    71 0.96 Bacterial regulatory proteins, gntR family
DUF697               PF05128.7    162 seq813_BIOID38949    -            353   4.1e-54  182.3   0.2   1   1     3e-58   4.1e-54  182.3   0.1     2   161   183   341   182   342 0.98 Domain of unknown function (DUF697)
Flavodoxin_1         PF00258.20   143 seq815_BIOID38949    -            147   5.7e-22   78.1   0.0   1   1   4.7e-26   6.4e-22   77.9   0.0     2   143     7   138     6   138 0.93 Flavodoxin
ThiG                 PF05690.9    247 seq816_BIOID38949    -            328  3.2e-109  363.6   1.2   1   1  5.5e-113  3.7e-109  363.4   0.8     2   247    76   319    75   319 0.99 Thiazole biosynthesis protein ThiG
ThiS                 PF02597.15    78 seq817_BIOID38949    -             66   1.2e-17   64.0   0.1   1   1   9.2e-22   1.3e-17   63.9   0.1     1    78     3    66     3    66 0.98 ThiS family
FdhD-NarQ            PF02634.10   236 seq818_BIOID38949    -            277   7.6e-73  244.7   0.0   1   1   6.6e-77     9e-73  244.4   0.0     1   235    38   275    38   276 0.92 FdhD/NarQ family
Nitrate_red_gam      PF02665.9    223 seq820_BIOID38949    -            225   3.7e-88  294.5  11.3   1   1   3.1e-92   4.2e-88  294.3   7.8     2   222     4   224     3   225 0.99 Nitrate reductase gamma subunit
Asp-Al_Ex            PF06826.7    169 seq821_BIOID38949    -            561   5.3e-92  305.7  44.8   1   2   9.2e-50   6.3e-46  155.8  15.3     2   168    19   187    18   188 0.99 Predicted Permease Membrane Region
Asp-Al_Ex            PF06826.7    169 seq821_BIOID38949    -            561   5.3e-92  305.7  44.8   2   2   7.6e-50   5.2e-46  156.1  10.2     2   168   382   554   381   555 0.98 Predicted Permease Membrane Region
TrkA_C               PF02080.16    71 seq821_BIOID38949    -            561   6.7e-20   70.3   4.5   1   2   1.1e-10   7.3e-07   28.5   0.1     8    68   220   280   212   283 0.84 TrkA-C domain
TrkA_C               PF02080.16    71 seq821_BIOID38949    -            561   6.7e-20   70.3   4.5   2   2   3.5e-15   2.4e-11   42.9   0.5     2    71   299   368   298   368 0.95 TrkA-C domain
Glyco_hydro_4C       PF11975.3    232 seq825_BIOID38949    -            451   1.7e-86  289.6   0.0   1   1   3.3e-90   2.3e-86  289.2   0.0     2   232   193   421   192   421 0.99 Family 4 glycosyl hydrolase C-terminal domain
Glyco_hydro_4        PF02056.11   183 seq825_BIOID38949    -            451   7.6e-80  266.4   0.1   1   1   1.5e-83     1e-79  266.0   0.1     1   182     6   188     6   189 0.99 Family 4 glycosyl hydrolase
Ub-RnfH              PF03658.9     84 seq826_BIOID38949    -             96   1.8e-38  130.1   0.1   1   1   1.5e-42     2e-38  130.0   0.1     1    84     5    88     5    88 0.99 RnfH family Ubiquitin
SRP54                PF00448.17   196 seq827_BIOID38949    -            498   1.8e-80  268.9   2.2   1   1   1.1e-83   5.2e-80  267.4   1.5     1   195   294   494   294   495 0.99 SRP54-type protein, GTPase domain
SRP54_N              PF02881.14    75 seq827_BIOID38949    -            498     1e-16   60.6   2.6   1   1   2.2e-20     1e-16   60.6   1.8     1    75   200   276   200   276 0.95 SRP54-type protein, helical bundle domain
Zeta_toxin           PF06414.7    201 seq827_BIOID38949    -            498   2.1e-07   30.1   0.1   1   1   1.1e-10   5.1e-07   28.8   0.1    10   131   288   413   280   417 0.80 Zeta toxin
Pantoate_ligase      PF02569.10   280 seq828_BIOID38949    -            283    5e-123  409.2   0.1   1   1  4.1e-127  5.5e-123  409.0   0.0     1   280     1   280     1   280 0.97 Pantoate-beta-alanine ligase
PTS_IIB              PF02302.12    90 seq829_BIOID38949    -             95   8.6e-12   45.2   1.0   1   1     7e-16   9.6e-12   45.0   0.7     1    86     2    83     2    87 0.83 PTS system, Lactose/Cellobiose specific IIB subunit
PEP-utilizers_C      PF02896.13   294 seq830_BIOID38949    -            748  3.2e-107  357.6   0.0   1   1    2e-110  4.7e-107  357.1   0.0     5   293   420   707   416   708 0.98 PEP-utilising enzyme, TIM barrel domain
PEP-utilisers_N      PF05524.8    123 seq830_BIOID38949    -            748     2e-25   88.8   1.6   1   1   2.4e-28   5.5e-25   87.4   1.1     2   123   172   295   171   295 0.96 PEP-utilising enzyme, N-terminal
PEP-utilizers        PF00391.18    81 seq830_BIOID38949    -            748   1.6e-18   65.9   0.1   1   1   1.7e-21   3.9e-18   64.6   0.1     6    81   316   391   311   391 0.94 PEP-utilising enzyme, mobile domain
GAF                  PF01590.21   154 seq830_BIOID38949    -            748   2.2e-17   63.4   0.4   1   1   2.9e-20   6.5e-17   61.9   0.1     2   152    18   152    17   154 0.97 GAF domain
GAF_2                PF13185.1    148 seq830_BIOID38949    -            748     4e-14   53.2   0.0   1   1     4e-17     9e-14   52.0   0.0     4   147    18   154    15   155 0.82 GAF domain
GAF_3                PF13492.1    129 seq830_BIOID38949    -            748   5.2e-10   39.4   0.1   1   1   5.4e-13   1.2e-09   38.1   0.0     3   125    19   152    17   156 0.78 GAF domain
Aldolase_II          PF00596.16   183 seq832_BIOID38949    -            231   4.7e-48  163.1   0.3   1   1   4.2e-52   5.7e-48  162.8   0.2     2   181     8   196     7   198 0.90 Class II Aldolase and Adducin N-terminal domain
Chorismate_bind      PF00425.13   257 seq833_BIOID38949    -            391   2.1e-68  230.3   0.0   1   1   1.8e-72   2.5e-68  230.0   0.0     2   257   126   380   125   380 0.97 chorismate binding enzyme
OprD                 PF03573.8    391 seq834_BIOID38949    -            421   5.8e-07   28.5   1.2   1   1   1.3e-10   1.8e-06   26.9   0.8    18   371    42   395    26   418 0.68 outer membrane porin, OprD family
Glyco_hydro_38       PF01074.17   277 seq836_BIOID38949    -            877   8.9e-44  149.7   0.0   1   1   2.9e-47   1.3e-43  149.1   0.0     2   263     7   263     6   274 0.88 Glycosyl hydrolases family 38 N-terminal domain
Glyco_hydro_38C      PF07748.8    458 seq836_BIOID38949    -            877   1.4e-28   99.7   0.0   1   1   4.6e-32   2.1e-28   99.2   0.0     2   417   386   843   385   862 0.75 Glycosyl hydrolases family 38 C-terminal domain
Alpha-mann_mid       PF09261.6     80 seq836_BIOID38949    -            877   1.2e-06   28.4   0.0   1   1   6.3e-10   2.9e-06   27.2   0.0     2    79   280   356   279   357 0.88 Alpha mannosidase, middle domain
Gly_kinase           PF02595.10   378 seq837_BIOID38949    -            381  3.8e-184  611.5  19.9   1   1  3.2e-188  4.3e-184  611.4  13.8     1   377     1   377     1   378 1.00 Glycerate kinase family
EIIC-GAT             PF03611.9    415 seq838_BIOID38949    -            418  4.4e-145  483.4  42.8   1   1  3.7e-149  5.1e-145  483.2  29.7     2   415     9   406     8   406 0.99 PTS system sugar-specific permease component
PAPS_reduct          PF01507.14   174 seq841_BIOID38949    -            257   6.4e-52  175.7   0.0   1   1   6.2e-56   8.5e-52  175.3   0.0     2   173    61   232    60   233 0.99 Phosphoadenosine phosphosulfate reductase family
GIDA                 PF01134.17   392 seq843_BIOID38949    -            629  5.1e-171  568.7   0.0   1   1  2.9e-174  6.7e-171  568.3   0.0     1   391     8   398     8   399 0.99 Glucose inhibited division protein A
GIDA_assoc_3         PF13932.1     72 seq843_BIOID38949    -            629     4e-31  106.7   0.1   1   1   6.2e-34   1.4e-30  105.0   0.1     1    72   546   617   546   617 0.99 GidA associated domain 3
FAD_oxidored         PF12831.2    428 seq843_BIOID38949    -            629   3.1e-08   33.0   4.1   1   1   2.9e-11   6.6e-08   31.9   2.9     1   142     8   151     8   152 0.72 FAD dependent oxidoreductase
Pyr_redox_2          PF07992.9    200 seq843_BIOID38949    -            629   2.4e-06   27.4   0.6   1   1   2.2e-09     5e-06   26.4   0.4     1   118     8   156     8   162 0.62 Pyridine nucleotide-disulphide oxidoreductase
oligo_HPY            PF08352.7     64 seq844_BIOID38949    -            337     2e-21   75.9   0.1   1   1   8.3e-25   3.8e-21   75.0   0.1     1    64   248   312   248   312 0.99 Oligopeptide/dipeptide transporter, C-terminal region
ABC_tran             PF00005.22   118 seq844_BIOID38949    -            337   1.8e-18   66.8   0.0   1   1   6.4e-22   2.9e-18   66.2   0.0    15   118    80   197    65   197 0.85 ABC transporter
AAA_21               PF13304.1    303 seq844_BIOID38949    -            337   3.4e-11   43.5   0.2   1   1   6.7e-14   3.1e-10   40.3   0.0   227   300   159   230    76   233 0.81 AAA domain
BATS                 PF06968.8     92 seq849_BIOID38949    -            377   5.7e-22   77.2   0.0   1   1   4.1e-25   2.8e-21   75.0   0.0     1    92   256   361   256   361 0.98 Biotin and Thiamin Synthesis associated domain
Radical_SAM          PF04055.16   166 seq849_BIOID38949    -            377   1.1e-08   35.2   0.0   1   1   2.8e-12   1.9e-08   34.5   0.0     4   155    82   231    79   238 0.85 Radical SAM superfamily
DUF3829              PF12889.2    277 seq850_BIOID38949    -            351   2.1e-79  266.5  12.1   1   1   1.8e-83   2.4e-79  266.2   8.4     2   277    71   351    70   351 0.98 Protein of unknown function (DUF3829)
Sigma70_r4_2         PF08281.7     54 seq856_BIOID38949    -            191   1.3e-19   69.2   0.2   1   1   1.1e-22   3.7e-19   67.8   0.2     2    53   129   180   122   181 0.95 Sigma-70, region 4
Sigma70_r2           PF04542.9     71 seq856_BIOID38949    -            191   6.3e-18   64.0   0.2   1   1   3.6e-21   1.2e-17   63.1   0.2     1    71    25    92    25    92 0.96 Sigma-70 region 2
Sigma70_r4           PF04545.11    50 seq856_BIOID38949    -            191     2e-10   39.6   0.0   1   1   1.4e-13   4.9e-10   38.4   0.0     2    47   135   180   134   182 0.95 Sigma-70, region 4
Sigma70_ECF          PF07638.6    185 seq856_BIOID38949    -            191   8.8e-09   35.1   0.1   1   1   8.3e-12   2.9e-08   33.5   0.1     7   181    10   183     3   186 0.71 ECF sigma factor
DNA_pol_B            PF00136.16   467 seq857_BIOID38949    -            783   4.7e-49  167.3   0.0   1   2   9.1e-11   6.2e-07   28.4   0.1    42    73   400   430   373   440 0.90 DNA polymerase family B
DNA_pol_B            PF00136.16   467 seq857_BIOID38949    -            783   4.7e-49  167.3   0.0   2   2   1.3e-43   9.1e-40  136.6   0.0   159   451   490   771   444   779 0.85 DNA polymerase family B
DNA_pol_B_exo1       PF03104.14   317 seq857_BIOID38949    -            783   4.1e-17   61.9   0.0   1   1     8e-20   5.5e-16   58.2   0.0    65   317    74   296    49   296 0.91 DNA polymerase family B, exonuclease domain
Sigma54_activat      PF00158.21   168 seq858_BIOID38949    -            513   4.4e-56  188.8   0.0   1   1   1.5e-59   6.6e-56  188.2   0.0     2   167   207   365   206   366 0.98 Sigma-54 interaction domain
PAS_8                PF13188.1     64 seq858_BIOID38949    -            513   7.3e-06   25.5   0.0   1   1   5.4e-09   2.5e-05   23.8   0.0     3    52    82   135    81   148 0.79 PAS domain
AAA                  PF00004.24   132 seq858_BIOID38949    -            513   3.4e-05   23.9   0.0   1   1   1.8e-08   8.2e-05   22.7   0.0     1   111   230   341   230   359 0.85 ATPase family associated with various cellular activities (AAA)
BCCT                 PF02028.12   485 seq859_BIOID38949    -            504    1e-123  413.0  44.0   1   1  8.4e-128  1.1e-123  412.9  30.5     1   484    14   500    14   501 0.98 BCCT family transporter
SDF                  PF00375.13   390 seq865_BIOID38949    -            428  1.3e-114  382.9  40.9   1   1    1e-118  1.4e-114  382.7  28.3     1   390     9   401     9   401 0.97 Sodium:dicarboxylate symporter family
Fer4_11              PF13247.1     99 seq866_BIOID38949    -            162   6.6e-17   61.1  13.4   1   1   5.3e-20   6.6e-17   61.1   9.3     6    96    51   140    46   143 0.88 4Fe-4S dicluster domain
Fer4_9               PF13187.1     55 seq866_BIOID38949    -            162   2.4e-14   53.1  25.5   1   1     2e-12   2.4e-09   37.1   6.4     1    54    85   137    85   138 0.96 4Fe-4S dicluster domain
Fer4_7               PF12838.2     52 seq866_BIOID38949    -            162   4.2e-14   52.5  28.8   1   1   2.9e-11   3.6e-08   33.5   6.9     1    52    85   137    85   137 0.87 4Fe-4S dicluster domain
Fer4_10              PF13237.1     52 seq866_BIOID38949    -            162   1.1e-13   50.6  39.2   1   2   2.2e-10   2.8e-07   30.1   8.4     8    52    54    97    48    97 0.95 4Fe-4S dicluster domain
Fer4_10              PF13237.1     52 seq866_BIOID38949    -            162   1.1e-13   50.6  39.2   2   2   3.8e-09   4.7e-06   26.1   9.2     4    52    81   134    78   134 0.90 4Fe-4S dicluster domain
Fer4                 PF00037.22    24 seq866_BIOID38949    -            162   1.9e-13   49.3  37.1   1   1   1.9e-10   2.4e-07   29.9   0.9     3    24    81   102    79   102 0.90 4Fe-4S binding domain
Fer4_2               PF12797.2     22 seq866_BIOID38949    -            162   3.6e-08   32.7  39.4   1   1   8.1e-09     1e-05   25.0   1.9     5    21    81    97    78    98 0.87 4Fe-4S binding domain
Fer4_3               PF12798.2     15 seq866_BIOID38949    -            162   1.6e-07   31.2  46.5   1   2     4e-06     0.005   17.1   3.2     1    14    86    99    86   100 0.96 4Fe-4S binding domain
Fer4_3               PF12798.2     15 seq866_BIOID38949    -            162   1.6e-07   31.2  46.5   2   2   1.6e-06     0.002   18.4   2.3     1    15   117   137   117   137 0.97 4Fe-4S binding domain
Fer4_4               PF12800.2     17 seq866_BIOID38949    -            162   4.8e-06   26.3  39.3   1   2   0.00033       0.4   11.0   3.0     2    14    10    22     9    24 0.91 4Fe-4S binding domain
Fer4_4               PF12800.2     17 seq866_BIOID38949    -            162   4.8e-06   26.3  39.3   2   2   6.4e-08   7.9e-05   22.5   2.9     1    17    83    99    83    99 0.92 4Fe-4S binding domain
Lactonase            PF10282.4    344 seq871_BIOID38949    -            331   4.7e-87  292.1   0.0   1   1   1.3e-90     6e-87  291.7   0.0     2   343     5   327     4   328 0.95 Lactonase, 7-bladed beta-propeller
ABC_tran             PF00005.22   118 seq872_BIOID38949    -            511   2.6e-30  105.0   0.1   1   2   1.5e-21     1e-17   64.4   0.0     1   118    51   169    51   169 0.95 ABC transporter
ABC_tran             PF00005.22   118 seq872_BIOID38949    -            511   2.6e-30  105.0   0.1   2   2   1.8e-13   1.2e-09   38.4   0.0     3   117   305   431   303   432 0.77 ABC transporter
AMP-binding          PF00501.23   418 seq873_BIOID38949    -            536   6.9e-86  288.0   0.0   1   1   1.2e-89   8.3e-86  287.8   0.0     1   417    50   461    50   462 0.95 AMP-binding enzyme
DUF4009              PF13193.1     41 seq873_BIOID38949    -            536   7.9e-08   31.4   0.1   1   1   3.6e-11   2.4e-07   29.9   0.0     1    29   501   529   501   535 0.92 Domain of unknown function (DUF4009)
MFS_2                PF13347.1    427 seq875_BIOID38949    -            473  7.9e-109  363.7  43.3   1   1  6.5e-113  8.9e-109  363.5  30.0     3   426     8   436     6   437 0.97 MFS/sugar transport protein
Pribosyltran         PF00156.22   125 seq877_BIOID38949    -            152   2.2e-11   43.4   0.0   1   1   2.3e-15   3.2e-11   42.9   0.0     2   112     4   105     3   112 0.87 Phosphoribosyl transferase domain
RseA_N               PF03872.8     87 seq878_BIOID38949    -            216   1.8e-32  111.3   0.6   1   1   2.6e-36   1.8e-32  111.3   0.4     1    87     1    89     1    89 0.98 Anti sigma-E protein RseA, N-terminal domain
RseA_C               PF03873.8     53 seq878_BIOID38949    -            216   3.9e-27   93.7   3.7   1   1   5.7e-31   3.9e-27   93.7   2.6     1    53   131   186   131   186 0.98 Anti sigma-E protein RseA, C-terminal domain
ABC_tran             PF00005.22   118 seq879_BIOID38949    -            222   1.1e-28   99.9   0.0   1   1     4e-32   2.8e-28   98.5   0.0     1   117    42   165    42   166 0.97 ABC transporter
AAA_21               PF13304.1    303 seq879_BIOID38949    -            222   2.2e-11   44.1   0.0   1   1     9e-11   6.2e-07   29.5   0.0   181   303   101   201    58   201 0.76 AAA domain
DEAD                 PF00270.24   173 seq882_BIOID38949    -            888   1.8e-09   37.2   0.1   1   1   3.6e-12   1.2e-08   34.4   0.1    16   172   309   493   292   494 0.69 DEAD/DEAH box helicase
ResIII               PF04851.10   184 seq882_BIOID38949    -            888   6.3e-07   29.2   0.0   1   1   2.6e-09   8.8e-06   25.5   0.0    28   162   310   461   289   488 0.74 Type III restriction enzyme, res subunit
AAA_19               PF13245.1     76 seq882_BIOID38949    -            888   3.9e-06   26.3   0.1   1   1   3.8e-09   1.3e-05   24.7   0.0     9    70   306   360   297   370 0.82 Part of AAA domain
ABC_tran             PF00005.22   118 seq883_BIOID38949    -            334   2.6e-21   76.0   0.0   1   1   8.9e-25     4e-21   75.4   0.0     1   117    64   192    64   193 0.90 ABC transporter
oligo_HPY            PF08352.7     64 seq883_BIOID38949    -            334   1.3e-19   70.1   0.2   1   1   5.3e-23   2.4e-19   69.3   0.2     1    64   244   311   244   311 0.99 Oligopeptide/dipeptide transporter, C-terminal region
Ribosomal_S10        PF00338.17    97 seq885_BIOID38949    -            103   4.1e-38  129.0   0.1   1   1   3.3e-42   4.5e-38  128.8   0.0     1    96     6   101     6   102 0.99 Ribosomal protein S10p/S20e
DUF333               PF03891.10    50 seq891_BIOID38949    -             88   2.4e-13   49.5   0.4   1   1   2.2e-17   3.1e-13   49.2   0.2     7    50    42    85    36    85 0.91 Domain of unknown function (DUF333)
DUF3950              PF13132.1     30 seq898_BIOID38949    -             57   3.3e-19   67.9   0.5   1   1   4.2e-23   5.8e-19   67.1   0.3     1    30     1    30     1    30 0.99 Domain of unknown function (DUF3950)
Ribosomal_L3         PF00297.17   263 seq901_BIOID38949    -            209     5e-50  170.2  10.0   1   1   1.6e-52   2.2e-48  164.8   6.9     1   263     8   204     8   204 0.99 Ribosomal protein L3
DUF1100              PF06500.6    411 seq903_BIOID38949    -            414  1.1e-222  738.7   0.0   1   1  2.8e-226  1.3e-222  738.5   0.0     1   411     1   414     1   414 0.99 Alpha/beta hydrolase of unknown function (DUF1100)
Abhydrolase_5        PF12695.2    142 seq903_BIOID38949    -            414   2.3e-08   33.7   0.0   1   1   9.2e-12   4.2e-08   32.9   0.0     1   121   196   375   196   392 0.75 Alpha/beta hydrolase family
Abhydrolase_6        PF12697.2    228 seq903_BIOID38949    -            414   2.2e-06   27.6   0.5   1   1   9.9e-10   4.5e-06   26.6   0.1    12   107   208   326   197   390 0.70 Alpha/beta hydrolase family
PseudoU_synth_2      PF00849.17   164 seq905_BIOID38949    -            290   5.7e-16   58.6   0.1   1   1   3.6e-18   2.5e-14   53.3   0.1     2   164    69   195    68   195 0.85 RNA pseudouridylate synthase
S4                   PF01479.20    48 seq905_BIOID38949    -            290   2.7e-14   52.2   1.5   1   1   1.1e-17   7.6e-14   50.7   0.0     1    48     7    52     7    52 0.98 S4 domain
MucB_RseB            PF03888.9    285 seq907_BIOID38949    -            318  2.9e-123  410.3   0.0   1   1  2.5e-127  3.4e-123  410.1   0.0     1   284    31   314    31   315 0.99 MucB/RseB family
Asp_decarbox         PF02261.11   116 seq908_BIOID38949    -            126   3.2e-49  165.2   0.0   1   1   2.7e-53   3.7e-49  165.0   0.0     1   115     1   115     1   116 0.99 Aspartate decarboxylase
DUF805               PF05656.9    117 seq909_BIOID38949    -            146   2.4e-20   72.4  11.7   1   1   3.8e-24   5.2e-20   71.3   8.1     2   116     7   134     6   135 0.82 Protein of unknown function (DUF805)
DUF3521              PF12035.3     35 seq910_BIOID38949    -             57   3.6e-19   68.1   1.8   1   1   3.4e-23   4.6e-19   67.8   1.3     1    35     1    35     1    35 0.99 Protein of unknown function (DUF3521)
FtsX                 PF02687.16   121 seq911_BIOID38949    -            361   6.3e-12   45.2  13.7   1   1   8.2e-16   1.1e-11   44.3   7.3     2   116   236   350   234   356 0.81 FtsX-like permease family
DUF1398              PF07166.6    125 seq913_BIOID38949    -            141   2.3e-63  211.5  10.2   1   1   1.9e-67   2.6e-63  211.3   7.1     1   125     8   132     8   132 0.99 Protein of unknown function (DUF1398)
DUF1375              PF07119.7     76 seq917_BIOID38949    -             75   8.9e-21   73.3   0.2   1   1   9.2e-25   1.3e-20   72.9   0.1     6    75     8    69     3    70 0.91 Protein of unknown function (DUF1375)
DUF218               PF02698.12   155 seq918_BIOID38949    -            266   5.2e-24   84.3   0.0   1   1   5.6e-28   7.6e-24   83.8   0.0     1   137    36   183    36   208 0.92 DUF218 domain
DAO                  PF01266.19   358 seq919_BIOID38949    -            432   5.6e-74  249.0   0.5   1   1   4.8e-77   6.5e-74  248.8   0.3     2   358     3   397     2   397 0.95 FAD dependent oxidoreductase
Pyr_redox_2          PF07992.9    200 seq919_BIOID38949    -            432   7.5e-09   35.6   0.3   1   1   3.9e-08   5.3e-05   23.0   0.2     1    36     2    37     2    65 0.92 Pyridine nucleotide-disulphide oxidoreductase
Pyr_redox            PF00070.22    80 seq919_BIOID38949    -            432   3.2e-08   33.7   0.2   1   1     7e-09   9.6e-06   25.7   0.2     1    33     2    34     2    47 0.91 Pyridine nucleotide-disulphide oxidoreductase
NAD_binding_8        PF13450.1     68 seq919_BIOID38949    -            432   8.6e-07   28.7   0.1   1   1   5.6e-09   7.6e-06   25.7   0.0     1    34     5    38     5    69 0.85 NAD(P)-binding Rossmann-like domain
ApbA                 PF02558.11   151 seq919_BIOID38949    -            432   2.3e-05   23.7   0.2   1   1   3.8e-08   5.3e-05   22.6   0.1     1    33     3    34     3    48 0.87 Ketopantoate reductase PanE/ApbA
AlaDh_PNT_C          PF01262.16   168 seq919_BIOID38949    -            432   0.00013   21.5   0.1   1   1   1.7e-07   0.00023   20.6   0.1    22    59     2    39     1    52 0.85 Alanine dehydrogenase/PNT, C-terminal domain
GntP_permease        PF02447.11   441 seq920_BIOID38949    -            447    9e-166  551.6  52.1   1   1  7.5e-170    1e-165  551.4  36.1     2   441     5   446     4   446 0.98 GntP family permease
PTS_EIIC             PF02378.13   321 seq923_BIOID38949    -            597   1.3e-69  234.3  32.9   1   1   1.9e-73   1.3e-69  234.3  22.8     2   320    69   405    68   406 0.94 Phosphotransferase system, EIIC
PTS_EIIB             PF00367.15    35 seq923_BIOID38949    -            597   7.3e-13   47.3   0.1   1   1     2e-16   1.4e-12   46.5   0.1     1    33   509   541   509   542 0.95 phosphotransferase system, EIIB
LGT                  PF01790.13   249 seq924_BIOID38949    -            291   1.3e-87  292.9  15.2   1   1   1.1e-91   1.5e-87  292.7  10.6     1   248    11   281    11   282 0.95 Prolipoprotein diacylglyceryl transferase
GTP_EFTU             PF00009.22   188 seq925_BIOID38949    -            607     1e-56  191.2   0.0   1   1   7.2e-60     2e-56  190.3   0.0     2   187     4   195     3   196 0.96 Elongation factor Tu GTP binding domain
EFG_C                PF00679.19    89 seq925_BIOID38949    -            607   1.9e-21   75.6   0.0   1   1   1.6e-24   4.3e-21   74.4   0.0     3    83   397   477   395   483 0.96 Elongation factor G C-terminus
GTP_EFTU_D2          PF03144.20    74 seq925_BIOID38949    -            607   7.4e-10   38.6   3.2   1   1   8.1e-13   2.2e-09   37.1   2.2     1    74   219   289   219   289 0.94 Elongation factor Tu domain 2
MMR_HSR1             PF01926.18   114 seq925_BIOID38949    -            607   1.3e-05   25.0   0.2   1   1   1.5e-08   4.1e-05   23.4   0.0     2   113     8   128     7   129 0.55 50S ribosome-binding GTPase
Acyl-CoA_dh_1        PF00441.19   150 seq926_BIOID38949    -            380   9.8e-47  158.6   1.3   1   1   3.9e-50   1.3e-46  158.2   0.9     1   150   227   376   227   376 0.99 Acyl-CoA dehydrogenase, C-terminal domain
Acyl-CoA_dh_N        PF02771.11   113 seq926_BIOID38949    -            380   7.7e-17   61.7   0.1   1   1   4.7e-20   1.6e-16   60.7   0.0     1   106     6   110     6   116 0.92 Acyl-CoA dehydrogenase, N-terminal domain
Acyl-CoA_dh_M        PF02770.14    52 seq926_BIOID38949    -            380   2.9e-16   58.5   0.1   1   1   2.7e-19   9.2e-16   56.9   0.0     3    51   123   171   121   172 0.97 Acyl-CoA dehydrogenase, middle domain
Acyl-CoA_dh_2        PF08028.6    134 seq926_BIOID38949    -            380   1.4e-15   57.5   0.8   1   1   6.8e-19   2.3e-15   56.8   0.6     9   125   250   356   243   359 0.95 Acyl-CoA dehydrogenase, C-terminal domain
Ribosomal_L4         PF00573.17   192 seq928_BIOID38949    -            201   9.2e-66  220.7   1.1   1   1   7.6e-70     1e-65  220.6   0.7     2   191    13   198    12   199 0.99 Ribosomal protein L4/L1 family
Peptidase_M16_C      PF05193.16   184 seq930_BIOID38949    -            498   6.3e-19   68.2   0.0   1   1   2.8e-22   1.9e-18   66.6   0.0     3   183   201   377   199   378 0.83 Peptidase M16 inactive domain
Peptidase_M16        PF00675.15   149 seq930_BIOID38949    -            498   7.2e-07   28.9   0.0   1   1   2.6e-10   1.8e-06   27.6   0.0     2   123    46   169    45   190 0.86 Insulinase (Peptidase family M16)
DUF406               PF04175.7     94 seq933_BIOID38949    -             99   2.1e-28   98.5   3.1   1   1   1.6e-32   2.3e-28   98.4   2.2     4    94     3    96     1    96 0.96 Protein of unknown function (DUF406)
BPD_transp_2         PF02653.11   267 seq935_BIOID38949    -            359   2.1e-44  151.3  42.9   1   1   2.2e-48     3e-44  150.8  29.8     5   267    40   301    36   301 0.96 Branched-chain amino acid transport system / permease component
SbmA_BacA            PF05992.7    315 seq937_BIOID38949    -            406    2e-164  546.2  12.2   1   1  4.1e-168  2.8e-164  545.7   8.5     1   314    80   393    80   394 1.00 SbmA/BacA-like family
ABC_membrane_2       PF06472.10   282 seq937_BIOID38949    -            406   4.2e-13   48.9   8.2   1   1   3.8e-16   2.6e-12   46.3   5.7    20   214    79   284    70   343 0.87 ABC transporter transmembrane region 2
Isochorismatase      PF00857.15   174 seq939_BIOID38949    -            285     6e-38  130.3   0.0   1   1   1.1e-41   7.6e-38  130.0   0.0     2   173    32   204    31   205 0.97 Isochorismatase family
PP-binding           PF00550.20    67 seq939_BIOID38949    -            285   2.5e-08   33.9   0.0   1   1   9.9e-12   6.8e-08   32.5   0.0     2    62   217   275   216   280 0.86 Phosphopantetheine attachment site
RseC_MucC            PF04246.7    135 seq940_BIOID38949    -            159   7.7e-41  138.7   1.1   1   1   6.9e-45   9.5e-41  138.4   0.8     1   134     8   141     8   142 0.99 Positive regulator of sigma(E), RseC/MucC
FAD_binding_3        PF01494.14   356 seq941_BIOID38949    -            554     2e-81  273.6   0.0   1   1   3.8e-85   2.6e-81  273.3   0.0     2   355    16   352    15   353 0.95 FAD binding domain
Usp                  PF00582.21   140 seq942_BIOID38949    -            142   3.2e-17   62.8   0.0   1   1   2.7e-21   3.7e-17   62.7   0.0     2   140     3   138     2   138 0.95 Universal stress protein family
MR_MLE_N             PF02746.11   117 seq944_BIOID38949    -            321   8.6e-33  112.6   0.0   1   1   4.5e-36   2.1e-32  111.4   0.0     1   117     1   112     1   112 0.99 Mandelate racemase / muconate lactonizing enzyme, N-terminal domain
MR_MLE               PF01188.16    67 seq944_BIOID38949    -            321   1.4e-11   44.6   2.8   1   1   7.5e-15   3.4e-11   43.3   1.2     3    67   162   225   160   225 0.85 Mandelate racemase / muconate lactonizing enzyme, C-terminal domain
MR_MLE_C             PF13378.1    111 seq944_BIOID38949    -            321   5.7e-10   39.0   0.0   1   1   3.2e-13   1.5e-09   37.7   0.0     1    82   225   304   225   321 0.79 Enolase C-terminal domain-like
Ribosomal_L23        PF00276.15    92 seq947_BIOID38949    -            100   1.1e-32  111.6   1.2   1   1   8.9e-37   1.2e-32  111.5   0.8     2    89     9    96     8    99 0.97 Ribosomal protein L23
Molybdop_Fe4S4       PF04879.11    55 seq949_BIOID38949    -            195   2.2e-21   75.3   0.2   1   1   2.6e-24   1.8e-20   72.4   0.1     2    55    44   104    43   104 0.96 Molybdopterin oxidoreductase Fe4S4 domain
Molybdopterin        PF00384.17   432 seq949_BIOID38949    -            195   2.4e-06   26.4   0.1   1   1   4.2e-10   2.9e-06   26.1   0.0     1    35   107   139   107   190 0.79 Molybdopterin oxidoreductase
Crl                  PF07417.7    127 seq953_BIOID38949    -            133     1e-54  183.5   0.1   1   1   8.7e-59   1.2e-54  183.3   0.1     2   122     3   123     2   131 0.96 Transcriptional regulator Crl
Aldedh               PF00171.17   462 seq954_BIOID38949    -            479  3.4e-164  546.4   1.1   1   1  5.5e-168  3.8e-164  546.2   0.7     8   462    22   475    15   475 0.98 Aldehyde dehydrogenase family
LuxC                 PF05893.9    400 seq954_BIOID38949    -            479   0.00012   20.7   0.0   1   1   3.5e-08   0.00024   19.8   0.0    88   285   142   335   134   356 0.81 Acyl-CoA reductase (LuxC)
Thymidylat_synt      PF00303.14   266 seq955_BIOID38949    -            219   1.4e-98  329.0   0.1   1   1  1.2e-102   1.7e-98  328.8   0.1     2   205     2   203     1   206 0.99 Thymidylate synthase
RapA_C               PF12137.3    362 seq957_BIOID38949    -            968  2.7e-161  536.3   1.1   1   1  1.4e-164  3.8e-161  535.8   0.7     1   362   604   966   604   966 1.00 RNA polymerase recycling family C-terminal
SNF2_N               PF00176.18   296 seq957_BIOID38949    -            968   1.7e-40  138.6   0.0   1   1     2e-43   5.4e-40  136.9   0.0     1   256   157   422   157   468 0.88 SNF2 family N-terminal domain
Helicase_C           PF00271.26    78 seq957_BIOID38949    -            968   1.3e-13   50.5   0.0   1   1   1.2e-16   3.1e-13   49.2   0.0     3    78   524   601   522   601 0.96 Helicase conserved C-terminal domain
ResIII               PF04851.10   184 seq957_BIOID38949    -            968   1.7e-08   34.4   0.0   1   1   2.4e-11   6.4e-08   32.5   0.0    24   183   169   317   151   318 0.75 Type III restriction enzyme, res subunit
DEAD                 PF00270.24   173 seq957_BIOID38949    -            968   4.3e-08   32.7   0.0   1   1   1.6e-10   4.5e-07   29.3   0.0    16   167   172   317   155   321 0.75 DEAD/DEAH box helicase
Sigma70_r2           PF04542.9     71 seq960_BIOID38949    -            284   4.6e-19   67.6   0.0   1   1   1.3e-22   9.1e-19   66.7   0.0     1    70    53   122    53   123 0.97 Sigma-70 region 2
Sigma70_r4           PF04545.11    50 seq960_BIOID38949    -            284   3.6e-18   64.4   1.1   1   1   1.3e-20   9.1e-17   59.9   0.2     1    50   228   280   228   280 0.97 Sigma-70, region 4
Response_reg         PF00072.19   112 seq961_BIOID38949    -            260   1.2e-27   96.0   0.0   1   1     3e-31   2.1e-27   95.2   0.0     1   112    40   149    40   149 0.99 Response regulator receiver domain
Trans_reg_C          PF00486.23    77 seq961_BIOID38949    -            260   4.6e-25   87.2   0.0   1   1   1.6e-28   1.1e-24   86.0   0.0     3    77   182   255   178   255 0.95 Transcriptional regulatory protein, C terminal
PrpF                 PF04303.8    371 seq962_BIOID38949    -            350    7e-162  538.2   1.9   1   1  1.1e-165  7.8e-162  538.1   1.3     1   371     1   350     1   350 0.99 PrpF protein
Ribosomal_L2_C       PF03947.13   130 seq965_BIOID38949    -            273   2.4e-55  185.7   1.9   1   1   5.5e-59   3.8e-55  185.1   1.3     1   129   124   250   124   251 0.98 Ribosomal Proteins L2, C-terminal domain
Ribosomal_L2         PF00181.18    77 seq965_BIOID38949    -            273     7e-37  125.1   0.8   1   1   8.2e-40   5.6e-36  122.2   0.8     1    76    42   117    42   118 0.99 Ribosomal Proteins L2, RNA binding domain
GrpE                 PF01025.14   166 seq967_BIOID38949    -            197   1.4e-47  161.2   3.3   1   1   1.2e-51   1.7e-47  160.9   2.3     5   166    35   194     7   194 0.87 GrpE
Thioredoxin          PF00085.15   104 seq968_BIOID38949    -            109   3.5e-34  116.5   0.0   1   1   8.4e-38   3.8e-34  116.3   0.0     2   103     5   106     4   107 0.98 Thioredoxin
Thioredoxin_2        PF13098.1    112 seq968_BIOID38949    -            109   1.6e-10   41.0   0.1   1   1   3.2e-13   1.4e-09   37.9   0.0     7   112    23   104    17   104 0.90 Thioredoxin-like domain
NA37                 PF04245.8    326 seq969_BIOID38949    -            335  2.4e-103  345.7   0.0   1   1    2e-107  2.7e-103  345.6   0.0     2   326    10   329     9   329 0.97 37-kD nucleoid-associated bacterial protein
Ala_racemase_N       PF01168.15   217 seq970_BIOID38949    -            356   5.1e-58  196.0   0.1   1   1   9.8e-62   6.7e-58  195.6   0.1     2   217    10   217     9   217 0.95 Alanine racemase, N-terminal domain
Ala_racemase_C       PF00842.16   129 seq970_BIOID38949    -            356   2.3e-39  133.6   0.4   1   1   6.2e-43   4.2e-39  132.7   0.3     1   127   232   354   232   356 0.97 Alanine racemase, C-terminal domain
ATP_synt_I           PF03899.10   100 seq972_BIOID38949    -            130   4.8e-14   52.2  13.1   1   1   4.9e-18   6.7e-14   51.7   9.1     1    99    17   112    17   113 0.95 ATP synthase I chain
GTP_EFTU             PF00009.22   188 seq973_BIOID38949    -            599   7.5e-52  175.3   0.0   1   1   6.2e-55   1.7e-51  174.2   0.0     1   187     2   181     2   182 0.94 Elongation factor Tu GTP binding domain
LepA_C               PF06421.7    108 seq973_BIOID38949    -            599   6.9e-52  173.7   3.3   1   1   4.3e-55   1.2e-51  173.0   2.3     1   107   487   593   487   594 0.99 GTP-binding protein LepA C-terminus
EFG_C                PF00679.19    89 seq973_BIOID38949    -            599   3.3e-19   68.4   0.0   1   1   2.5e-22   6.9e-19   67.3   0.0     2    86   399   483   398   486 0.95 Elongation factor G C-terminus
GTP_EFTU_D2          PF03144.20    74 seq973_BIOID38949    -            599   8.8e-10   38.4   0.3   1   1   7.1e-13   1.9e-09   37.3   0.2     1    74   205   275   205   275 0.86 Elongation factor Tu domain 2
Ras                  PF00071.17   162 seq973_BIOID38949    -            599   8.7e-05   21.8   0.0   1   1   5.7e-08   0.00016   21.0   0.0    30   160    52   180    42   182 0.79 Ras family
Bac_Ubq_Cox          PF01654.12   436 seq974_BIOID38949    -            523  1.2e-183  610.3  21.3   1   1    1e-187  1.4e-183  610.1  14.7     1   435     8   503     8   504 0.98 Bacterial Cytochrome Ubiquinol Oxidase
CoA_transf_3         PF02515.12   191 seq975_BIOID38949    -            405   1.6e-47  161.1   0.0   1   1   1.6e-51   2.2e-47  160.6   0.0     2   181    70   249    69   258 0.93 CoA-transferase family III
adh_short_C2         PF13561.1    243 seq977_BIOID38949    -            258     6e-29  101.4   0.1   1   1   1.7e-32   7.7e-29  101.0   0.1     3   242    24   254    22   255 0.92 Enoyl-(Acyl carrier protein) reductase
adh_short            PF00106.20   167 seq977_BIOID38949    -            258   2.8e-27   95.5   9.7   1   1   5.8e-30   2.6e-26   92.3   6.7     2   164    17   170    16   173 0.88 short chain dehydrogenase
KR                   PF08659.5    181 seq977_BIOID38949    -            258   3.2e-11   43.1   8.8   1   1   1.3e-13   5.8e-10   39.0   5.9    56   160    57   165    17   183 0.91 KR domain
DctA-YdbH            PF11739.3    207 seq978_BIOID38949    -            879   7.7e-56  188.7   2.1   1   1   9.4e-60   1.3e-55  187.9   0.1     1   207   656   859   656   859 0.99 Dicarboxylate transport
BPD_transp_2         PF02653.11   267 seq979_BIOID38949    -            330   4.7e-47  160.0  43.0   1   1   4.2e-51   5.8e-47  159.7  29.8     3   267    36   305    34   305 0.94 Branched-chain amino acid transport system / permease component
Molybdopterin        PF00384.17   432 seq980_BIOID38949    -            789   5.6e-21   74.6   0.0   1   1   1.9e-21   1.3e-17   63.6   0.0   117   379     2   363     1   367 0.84 Molybdopterin oxidoreductase
Molydop_binding      PF01568.16   109 seq980_BIOID38949    -            789   5.8e-17   61.3   0.1   1   1   2.9e-20     2e-16   59.6   0.1     4   108   667   782   664   783 0.93 Molydopterin dinucleotide binding domain
Thymidylat_synt      PF00303.14   266 seq981_BIOID38949    -             52   4.7e-13   48.7   0.0   1   1   3.6e-17   4.9e-13   48.6   0.0   215   266     1    52     1    52 0.97 Thymidylate synthase
ATP-synt_A           PF00119.15   215 seq982_BIOID38949    -            271   1.6e-64  217.1  20.5   1   1   1.4e-68   1.9e-64  216.9  14.2     1   214    39   265    39   266 0.97 ATP synthase A chain
DUF1615              PF07759.7    319 seq984_BIOID38949    -            364  1.4e-148  493.7   0.0   1   1  1.2e-152  1.6e-148  493.5   0.0     2   318    49   363    48   364 0.99 Protein of unknown function (DUF1615)
Glyco_hydro_4        PF02056.11   183 seq985_BIOID38949    -            323   1.5e-63  213.3   0.0   1   1   3.3e-67   2.2e-63  212.7   0.0    25   182    37   192    33   193 0.98 Family 4 glycosyl hydrolase
Glyco_hydro_4C       PF11975.3    232 seq985_BIOID38949    -            323   8.8e-25   87.7   0.0   1   1   2.5e-28   1.7e-24   86.7   0.0     1   102   197   295   197   310 0.92 Family 4 glycosyl hydrolase C-terminal domain
ATP-synt_ab          PF00006.20   215 seq986_BIOID38949    -            443   5.9e-42  143.4   0.0   1   1   2.9e-45   7.9e-42  143.0   0.0     3   214   183   388   181   389 0.95 ATP synthase alpha/beta family, nucleotide-binding domain
Rho_RNA_bind         PF07497.7     78 seq986_BIOID38949    -            443   6.5e-42  140.9   0.1   1   1   4.2e-45   1.1e-41  140.1   0.0     1    78    73   150    73   150 0.98 Rho termination factor, RNA-binding domain
Rho_N                PF07498.7     43 seq986_BIOID38949    -            443   8.2e-18   63.7   0.8   1   1   1.7e-20   4.8e-17   61.3   0.2     1    43    29    71    29    71 0.98 Rho termination factor, N-terminal domain
NACHT                PF05729.7    167 seq986_BIOID38949    -            443   8.9e-05   22.0   0.0   1   1   6.2e-08   0.00017   21.1   0.0    12    96   207   297   203   311 0.80 NACHT domain
HATPase_c            PF02518.21   111 seq988_BIOID38949    -            452   2.7e-14   52.6   0.0   1   1   1.1e-17     5e-14   51.8   0.0     2   109   345   449   344   451 0.88 Histidine kinase-, DNA gyrase B-, and HSP90-like ATPase
HisKA                PF00512.20    68 seq988_BIOID38949    -            452   1.7e-11   43.7   1.0   1   1     1e-14   4.5e-11   42.4   0.7     2    66   236   299   235   301 0.97 His Kinase A (phospho-acceptor) domain
HAMP                 PF00672.20    70 seq988_BIOID38949    -            452   5.1e-10   39.2   1.9   1   1   2.3e-13   1.1e-09   38.2   0.0     2    69   162   230   161   231 0.95 HAMP domain
N_methyl             PF07963.7     20 seq989_BIOID38949    -            156   9.7e-05   21.7   1.2   1   1   1.2e-08   0.00017   21.0   0.8     1    19     5    23     5    24 0.93 Prokaryotic N-terminal methylation motif
Ribosomal_S19        PF00203.16    81 seq990_BIOID38949    -             92   2.2e-38  129.6   0.1   1   1   1.9e-42   2.6e-38  129.3   0.0     1    81     3    83     3    83 0.99 Ribosomal protein S19
Peptidase_M3         PF01432.15   458 seq991_BIOID38949    -            680  3.2e-177  590.0   0.0   1   1  2.9e-181    4e-177  589.7   0.0     1   457   222   677   222   678 0.99 Peptidase family M3
UTRA                 PF07702.8    141 seq992_BIOID38949    -            236   2.1e-20   72.6   0.0   1   1   5.6e-24   3.8e-20   71.8   0.0     1   140    91   230    91   231 0.97 UTRA domain
GntR                 PF00392.16    64 seq992_BIOID38949    -            236   6.3e-20   70.2   0.0   1   1   1.4e-23   9.4e-20   69.7   0.0     2    64     8    70     7    70 0.97 Bacterial regulatory proteins, gntR family
N_methyl_2           PF13544.1     31 seq993_BIOID38949    -            267   7.6e-08   31.3   0.2   1   1   3.6e-11   1.7e-07   30.3   0.1     4    31    76   103    73   103 0.89 Type IV pilin N-term methylation site GFxxxE
N_methyl             PF07963.7     20 seq993_BIOID38949    -            267   8.3e-06   25.1   1.8   1   1   3.8e-09   1.7e-05   24.1   1.3     1    20    86   105    86   105 0.95 Prokaryotic N-terminal methylation motif
N_methyl_3           PF13633.1     22 seq993_BIOID38949    -            267     2e-05   23.9   2.4   1   1   8.5e-09   3.9e-05   23.0   1.7     1    21    88   108    88   109 0.96 Prokaryotic N-terminal methylation site
4HBT                 PF03061.17    79 seq995_BIOID38949    -            137   7.5e-17   61.1   0.1   1   1   8.9e-21   1.2e-16   60.4   0.1     1    79    50   127    50   127 0.98 Thioesterase superfamily
Peripla_BP_6         PF13458.1    343 seq996_BIOID38949    -            367   7.1e-57  193.1   6.1   1   1   1.8e-60   8.4e-57  192.9   4.2     2   325    26   344    25   361 0.94 Periplasmic binding protein
ANF_receptor         PF01094.23   349 seq996_BIOID38949    -            367   2.9e-47  161.1   0.0   1   1   7.4e-51   3.4e-47  160.9   0.0     4   348    47   357    44   358 0.92 Receptor family ligand binding region
Peripla_BP_5         PF13433.1    364 seq996_BIOID38949    -            367   3.2e-21   75.3   0.1   1   1   8.8e-25     4e-21   75.0   0.0     1   323    26   343    26   350 0.90 Periplasmic binding protein domain
Na_sulph_symp        PF00939.14   471 seq998_BIOID38949    -            477  1.7e-176  587.6  46.8   1   1  1.4e-180    2e-176  587.4  32.4     2   471     4   474     3   474 0.99 Sodium:sulfate symporter transmembrane region
Fumerase             PF05681.9    271 seq999_BIOID38949    -            548   2.2e-89  299.0   0.0   1   1   4.1e-93   2.8e-89  298.6   0.0     2   271    48   328    47   328 0.98 Fumarate hydratase (Fumerase)
Fumerase_C           PF05683.7    206 seq999_BIOID38949    -            548   1.8e-84  281.8   0.0   1   1   5.4e-88   3.7e-84  280.8   0.0     1   204   332   539   332   541 0.98 Fumarase C-terminus
Ribosomal_L22        PF00237.14   105 seq1000_BIOID38949   -            110   1.6e-41  140.4   2.4   1   1   1.3e-45   1.7e-41  140.2   1.6     1   104     5   108     5   109 0.99 Ribosomal protein L22p/L17e
CRISPR_Cse1          PF09481.5    477 seq1001_BIOID38949   -            502     1e-84  284.9   0.0   1   1   8.5e-89   1.2e-84  284.7   0.0     1   476     2   463     2   464 0.95 CRISPR-associated protein Cse1 (CRISPR_cse1)
LigB                 PF02900.13   272 seq1006_BIOID38949   -            314   2.6e-86  288.8   0.0   1   1   2.1e-90   2.9e-86  288.7   0.0     2   272     5   306     4   306 0.97 Catalytic LigB subunit of aromatic ring-opening dioxygenase
IclR                 PF01614.13   129 seq1008_BIOID38949   -            282   2.1e-44  150.1   0.0   1   1   4.7e-48   3.2e-44  149.6   0.0     2   128   143   268   142   269 0.97 Bacterial transcriptional regulator
HTH_IclR             PF09339.5     52 seq1008_BIOID38949   -            282   1.8e-14   52.9   0.0   1   1   5.2e-18   3.5e-14   51.9   0.0     1    50    25    74    25    76 0.96 IclR helix-turn-helix domain
MFS_2                PF13347.1    427 seq1009_BIOID38949   -            479  3.8e-128  427.4  39.0   1   1  3.1e-132  4.3e-128  427.2  27.0     1   426    29   450    28   451 0.97 MFS/sugar transport protein
Peripla_BP_4         PF13407.1    258 seq1013_BIOID38949   -            340     6e-54  182.9   4.4   1   1   1.1e-57   7.6e-54  182.6   3.1     1   256    30   285    30   287 0.95 Periplasmic binding protein domain
ATP-synt_C           PF00137.16    66 seq1019_BIOID38949   -             79   1.1e-16   60.3  13.8   1   1   9.3e-21   1.3e-16   60.1   9.6     2    66     9    77     8    77 0.98 ATP synthase subunit C
AA_kinase            PF00696.23   241 seq1020_BIOID38949   -            396   4.4e-43  147.4   2.1   1   1   8.2e-47   5.6e-43  147.1   1.5     2   240    35   263    34   264 0.93 Amino acid kinase family
PUA                  PF01472.15    74 seq1020_BIOID38949   -            396     1e-22   79.4   0.1   1   1   4.6e-26   3.1e-22   77.9   0.1     1    74   305   379   305   379 0.98 PUA domain
Ribosomal_S3_C       PF00189.15    85 seq1021_BIOID38949   -            233   3.5e-35  119.9   0.3   1   1   1.8e-38   1.2e-34  118.2   0.1     1    85   119   202   119   202 0.96 Ribosomal protein S3, C-terminal domain
KH_2                 PF07650.12    78 seq1021_BIOID38949   -            233   6.9e-20   70.2   3.4   1   1   2.1e-23   1.4e-19   69.2   2.4     1    78    38   111    38   111 0.97 KH domain
EAL                  PF00563.15   236 seq1022_BIOID38949   -            646   8.8e-33  113.6   0.1   1   1   2.9e-36     2e-32  112.4   0.1     8   234   407   628   400   630 0.92 EAL domain
GGDEF                PF00990.16   161 seq1022_BIOID38949   -            646   5.2e-32  110.5   0.1   1   1   1.4e-35   9.9e-32  109.6   0.1     1   160   224   380   224   381 0.96 GGDEF domain
Ligase_CoA           PF00549.14   153 seq1023_BIOID38949   -            555   7.8e-52  174.8   0.8   1   1     2e-55   1.4e-51  174.0   0.0     1   152   336   491   336   492 0.98 CoA-ligase
CoA_binding          PF02629.14    96 seq1023_BIOID38949   -            555   4.4e-17   62.2   0.0   1   1   1.4e-19   9.6e-16   57.9   0.1     3    96   193   288   191   288 0.96 CoA binding domain
AMP-binding          PF00501.23   418 seq1024_BIOID38949   -            135     2e-21   75.7   0.0   1   1   1.7e-25   2.3e-21   75.5   0.0     1    89    28   116    28   127 0.94 AMP-binding enzyme
CstA                 PF02554.9    376 seq1026_BIOID38949   -            701  5.2e-156  518.8  28.7   1   1  7.7e-160  5.2e-156  518.8  19.9     1   359    32   420    32   436 0.95 Carbon starvation protein CstA
DUF4161              PF13722.1    127 seq1026_BIOID38949   -            701   1.8e-46  157.4   7.5   1   1   2.7e-50   1.8e-46  157.4   5.2     3   127   467   596   464   596 0.98 C-terminal domain on CstA (DUF4161)
Glyco_hydro_4C       PF11975.3    232 seq1028_BIOID38949   -            104   1.2e-29  103.6   0.1   1   1     1e-33   1.4e-29  103.4   0.0   154   232     2    79     1    79 0.97 Family 4 glycosyl hydrolase C-terminal domain
AP_endonuc_2         PF01261.19   211 seq1029_BIOID38949   -            326   3.1e-14   52.6   0.1   1   1   3.4e-18   4.7e-14   52.0   0.1     1   204    41   222    41   229 0.91 Xylose isomerase-like TIM barrel
ATP-synt_B           PF00430.13   132 seq1031_BIOID38949   -            156   3.3e-35  120.6  18.3   1   1   2.8e-39   3.9e-35  120.4  12.7     1   132     6   137     6   137 0.98 ATP synthase B/B' CF(0)
Cyto_ox_2            PF02322.10   328 seq1032_BIOID38949   -            379  7.9e-121  403.1  36.0   1   1  6.7e-125  9.2e-121  402.8  25.0     2   327     7   362     6   363 0.99 Cytochrome oxidase subunit II
DUF2509              PF10713.4    131 seq1033_BIOID38949   -            135   2.8e-44  149.9   1.9   1   1   2.3e-48   3.2e-44  149.7   1.3     1   131    15   135    15   135 0.99 Protein of unknown function (DUF2509)
AMP-binding          PF00501.23   418 seq1034_BIOID38949   -            396   1.5e-81  273.8   0.0   1   1   2.7e-85   1.9e-81  273.4   0.0   109   418    24   330     2   330 0.95 AMP-binding enzyme
EAL                  PF00563.15   236 seq1035_BIOID38949   -            255   1.4e-28   99.8   0.0   1   1   1.3e-32   1.8e-28   99.5   0.0    13   236    30   242    17   242 0.82 EAL domain
PGI                  PF00342.14   486 seq1036_BIOID38949   -            549  8.9e-235  779.5   0.1   1   1  7.4e-239    1e-234  779.3   0.0     1   486    52   541    52   541 0.99 Phosphoglucose isomerase
Rhodanese            PF00581.15   113 seq1038_BIOID38949   -            350   4.8e-17   62.2   0.1   1   1   9.6e-21   1.3e-16   60.8   0.0     2   112   138   233   137   234 0.94 Rhodanese-like domain
Peptidase_S24        PF00717.18    70 seq1041_BIOID38949   -            324   8.8e-21   73.2   0.1   1   1   2.5e-24   1.7e-20   72.2   0.1     1    63    86   159    86   170 0.92 Peptidase S24-like
Peptidase_S26        PF10502.4    138 seq1041_BIOID38949   -            324   6.3e-09   35.3   0.0   1   1   2.1e-11   1.4e-07   30.9   0.0    96   138   260   302   233   302 0.84 Signal peptidase, peptidase S26
Abhydrolase_6        PF12697.2    228 seq1046_BIOID38949   -            293   7.7e-36  123.9   0.0   1   1     2e-39   9.1e-36  123.7   0.0     1   227    43   284    43   285 0.72 Alpha/beta hydrolase family
Abhydrolase_1        PF00561.15   230 seq1046_BIOID38949   -            293     4e-25   88.5   0.0   1   1   1.2e-28   5.6e-25   88.1   0.0     1   228    71   286    71   288 0.90 alpha/beta hydrolase fold
Abhydrolase_5        PF12695.2    142 seq1046_BIOID38949   -            293   6.8e-18   64.6   0.0   1   1   1.2e-20   5.5e-17   61.7   0.0     1   141    42   272    42   273 0.69 Alpha/beta hydrolase family
Aminotran_1_2        PF00155.16   363 seq1047_BIOID38949   -            412   1.7e-60  204.8   0.0   1   1   1.4e-64   1.9e-60  204.6   0.0     2   348    37   376    36   390 0.92 Aminotransferase class I and II
Fer4_11              PF13247.1     99 seq1049_BIOID38949   -            157   1.6e-17   63.1  23.4   1   1   3.6e-20   4.9e-17   61.5  12.1     7    98    55   143    50   144 0.88 4Fe-4S dicluster domain
Fer4                 PF00037.22    24 seq1049_BIOID38949   -            157   8.8e-14   50.3  40.2   1   1   2.5e-10   3.4e-07   29.4   0.9     3    23    84   104    82   105 0.89 4Fe-4S binding domain
Fer4_7               PF12838.2     52 seq1049_BIOID38949   -            157   3.3e-13   49.6  57.8   1   1   2.8e-10   3.8e-07   30.2   8.0     1    52    88   138    88   138 0.85 4Fe-4S dicluster domain
Fer4_9               PF13187.1     55 seq1049_BIOID38949   -            157     5e-13   48.9  29.6   1   1   6.7e-11   9.2e-08   32.1   6.3     1    54    88   138    88   139 0.88 4Fe-4S dicluster domain
Fer4_10              PF13237.1     52 seq1049_BIOID38949   -            157   4.8e-10   38.9  32.1   1   1   2.8e-10   3.8e-07   29.6   7.1     2    52    82   135    81   135 0.83 4Fe-4S dicluster domain
Fer4_2               PF12797.2     22 seq1049_BIOID38949   -            157   1.3e-09   37.3  40.9   1   1   2.2e-09     3e-06   26.7   1.0     2    21    81   100    80   101 0.93 4Fe-4S binding domain
Fer4_3               PF12798.2     15 seq1049_BIOID38949   -            157   1.8e-08   34.2  48.1   1   2   2.2e-06     0.003   17.8   2.9     1    15    89   103    89   103 0.98 4Fe-4S binding domain
Fer4_3               PF12798.2     15 seq1049_BIOID38949   -            157   1.8e-08   34.2  48.1   2   2   2.2e-07    0.0003   21.0   2.7     1    15   118   138   118   138 0.98 4Fe-4S binding domain
Fer4_4               PF12800.2     17 seq1049_BIOID38949   -            157   1.7e-05   24.6  42.5   1   2   0.00011      0.15   12.3   3.1     2    14    10    22     9    25 0.91 4Fe-4S binding domain
Fer4_4               PF12800.2     17 seq1049_BIOID38949   -            157   1.7e-05   24.6  42.5   2   2   1.7e-07   0.00023   21.1   1.9     1    17    86   102    86   102 0.92 4Fe-4S binding domain
Ribosomal_L16        PF00252.13   133 seq1050_BIOID38949   -            136   1.2e-50  170.5   0.8   1   1     1e-54   1.4e-50  170.4   0.6     1   132     4   131     4   132 0.97 Ribosomal protein L16p/L10e
DUF3728              PF12528.3     88 seq1051_BIOID38949   -            107   1.7e-26   92.3   2.6   1   1   3.2e-30   2.2e-26   92.0   1.8     1    88    29   106    29   106 0.99 Prepilin peptidase dependent protein C term (DUF3728)
N_methyl_2           PF13544.1     31 seq1051_BIOID38949   -            107   2.7e-07   29.6   0.6   1   1   1.2e-10   8.4e-07   28.0   0.2     7    31     2    26     1    26 0.90 Type IV pilin N-term methylation site GFxxxE
OSCP                 PF00213.13   172 seq1052_BIOID38949   -            177   8.5e-51  172.1   1.0   1   1   6.9e-55   9.4e-51  171.9   0.7     1   171     7   174     7   175 0.97 ATP synthase delta (OSCP) subunit
Glycos_transf_4      PF00953.16   159 seq1053_BIOID38949   -            367   1.1e-28   99.9  21.3   1   1   7.8e-33   1.1e-28   99.9  14.8     3   157    75   233    73   235 0.94 Glycosyl transferase family 4
DUF2754              PF10953.3     70 seq1054_BIOID38949   -             79   2.1e-47  158.9   2.6   1   1   1.9e-51   2.6e-47  158.6   1.8     1    70    10    79    10    79 0.99 Protein of unknown function (DUF2754)
DeoC                 PF01791.4    236 seq1056_BIOID38949   -            291   2.1e-16   59.8   0.1   1   1     2e-20   2.7e-16   59.4   0.0     1   235    51   258    51   259 0.90 DeoC/LacD family aldolase
Cytochrom_B_N        PF00033.14   188 seq1057_BIOID38949   -            188   8.4e-25   87.1   9.4   1   1   1.4e-28   9.5e-25   86.9   6.5     3   187    16   184    14   185 0.96 Cytochrome b(N-terminal)/b6/petB
Ni_hydr_CYTB         PF01292.15   182 seq1057_BIOID38949   -            188   1.2e-21   76.8  10.2   1   1     2e-25   1.4e-21   76.6   7.0     1   181    16   184    16   185 0.92 Prokaryotic cytochrome b561
Exonuc_V_gamma       PF04257.9    805 seq1061_BIOID38949   -           1122  4.7e-315 1046.8   1.6   1   1  3.4e-319  4.7e-315 1046.8   1.1     1   794     1   825     1   840 0.97 Exodeoxyribonuclease V, gamma subunit
Ribosomal_L29        PF00831.18    58 seq1062_BIOID38949   -             63     5e-25   86.8   6.8   1   1     4e-29   5.5e-25   86.7   4.7     1    58     3    60     3    60 0.99 Ribosomal L29 protein
Pro_CA               PF00484.14   148 seq1063_BIOID38949   -            220   5.2e-48  162.6   0.0   1   1   4.7e-52   6.4e-48  162.3   0.0     2   147    38   187    37   188 0.91 Carbonic anhydrase
CRISPR_Cse2          PF09485.5    146 seq1064_BIOID38949   -            160   1.6e-19   70.2   1.0   1   1   1.5e-23   2.1e-19   69.8   0.7     1   145    20   152    20   153 0.87 CRISPR-associated protein Cse2 (CRISPR_cse2)
LysR_substrate       PF03466.15   209 seq1066_BIOID38949   -            299   1.1e-35  122.5   0.0   1   1   2.3e-39   1.5e-35  122.0   0.0     2   205    90   294    89   298 0.95 LysR substrate binding domain
HTH_1                PF00126.22    60 seq1066_BIOID38949   -            299   7.1e-21   73.5   2.8   1   1   1.9e-24   1.3e-20   72.7   1.9     2    60     7    65     6    65 0.97 Bacterial regulatory helix-turn-helix protein, lysR family
Aldedh               PF00171.17   462 seq1067_BIOID38949   -            417   1.2e-20   73.2   3.4   1   1   2.2e-20     3e-16   58.6   1.0    37   298     8   282     2   304 0.81 Aldehyde dehydrogenase family
AsmA                 PF05170.9    604 seq1068_BIOID38949   -            691  2.8e-171  571.0   0.0   1   1  4.9e-175  3.3e-171  570.8   0.0     1   603     6   587     6   588 0.99 AsmA family
AsmA_2               PF13502.1    220 seq1068_BIOID38949   -            691     1e-26   93.5   3.5   1   1   9.8e-29   6.7e-25   87.6   1.0     2   220   438   640   437   640 0.89 AsmA-like C-terminal region
Aconitase            PF00330.15   465 seq1069_BIOID38949   -            753   1.7e-47  161.8   0.1   1   1   3.6e-51   2.4e-47  161.3   0.0    91   450   113   456    38   471 0.87 Aconitase family (aconitate hydratase)
Aconitase_C          PF00694.14   131 seq1069_BIOID38949   -            753   6.7e-06   26.1   0.0   1   1     2e-09   1.4e-05   25.1   0.0    84   129   637   683   624   685 0.89 Aconitase C-terminal domain
Glyco_hydro_31       PF01055.21   451 seq1070_BIOID38949   -            772  6.7e-124  413.8   3.8   1   1  1.5e-127    1e-123  413.2   2.6     1   450   239   668   239   669 0.95 Glycosyl hydrolases family 31
Gal_mutarotas_2      PF13802.1     68 seq1070_BIOID38949   -            772   1.5e-18   66.3   1.1   1   1   8.4e-22   5.7e-18   64.4   0.1     1    67   159   218   159   219 0.94 Galactose mutarotase-like
Fer4_11              PF13247.1     99 seq1071_BIOID38949   -            294   1.2e-29  101.9  13.1   1   1   1.8e-32   2.2e-29  101.1   5.5     2    98    92   188    91   189 0.94 4Fe-4S dicluster domain
Form-deh_trans       PF09163.6     44 seq1071_BIOID38949   -            294   7.8e-20   69.9   0.0   1   1   1.1e-22   1.4e-19   69.1   0.0     1    44   246   289   246   290 0.96 Formate dehydrogenase N, transmembrane
Fer4_7               PF12838.2     52 seq1071_BIOID38949   -            294   4.9e-15   55.5  25.2   1   1   8.3e-11     1e-07   32.0   5.6     1    50    38   114    38   117 0.90 4Fe-4S dicluster domain
Fer4_9               PF13187.1     55 seq1071_BIOID38949   -            294   3.3e-13   49.5  27.2   1   1   4.6e-11   5.7e-08   32.7   7.7     1    55   132   184   132   184 0.97 4Fe-4S dicluster domain
Fer4_10              PF13237.1     52 seq1071_BIOID38949   -            294   2.6e-12   46.2  27.8   1   1   3.4e-11   4.2e-08   32.7   7.1     2    52    93   144    92   144 0.86 4Fe-4S dicluster domain
Fer4_2               PF12797.2     22 seq1071_BIOID38949   -            294   3.3e-10   39.1  34.5   1   1   6.4e-09     8e-06   25.3   2.4     4    20    33    49    31    51 0.91 4Fe-4S binding domain
Fer4_3               PF12798.2     15 seq1071_BIOID38949   -            294   9.7e-08   31.9  41.1   1   3   0.00035      0.43   11.1   3.8     1    15   100   117   100   117 0.89 4Fe-4S binding domain
Fer4_3               PF12798.2     15 seq1071_BIOID38949   -            294   9.7e-08   31.9  41.1   2   3   6.7e-05     0.083   13.3   2.9     1    14   133   146   133   147 0.94 4Fe-4S binding domain
Fer4_3               PF12798.2     15 seq1071_BIOID38949   -            294   9.7e-08   31.9  41.1   3   3   3.4e-06    0.0042   17.4   2.5     1    15   160   183   160   183 0.98 4Fe-4S binding domain
Fer4_4               PF12800.2     17 seq1071_BIOID38949   -            294   3.1e-07   30.0  31.6   1   2   4.7e-05     0.059   13.6   1.8     3    15    38    50    36    56 0.91 4Fe-4S binding domain
Fer4_4               PF12800.2     17 seq1071_BIOID38949   -            294   3.1e-07   30.0  31.6   2   2     1e-07   0.00013   21.9   1.8     1    17   130   146   130   146 0.92 4Fe-4S binding domain
Fer4                 PF00037.22    24 seq1071_BIOID38949   -            294   3.1e-07   29.6  37.3   1   1   4.1e-08   5.1e-05   22.5   2.0     5    22   130   147   126   149 0.87 4Fe-4S binding domain
ATP-synt_ab          PF00006.20   215 seq1072_BIOID38949   -            513   1.5e-72  243.4   0.1   1   1   9.7e-76   2.7e-72  242.6   0.0     1   215   148   375   148   375 0.99 ATP synthase alpha/beta family, nucleotide-binding domain
ATP-synt_ab_C        PF00306.22   113 seq1072_BIOID38949   -            513   1.3e-18   67.3   1.3   1   1   9.8e-22   2.7e-18   66.3   0.9     1    95   387   468   387   488 0.87 ATP synthase alpha/beta chain, C terminal domain
ATP-synt_ab_N        PF02874.18    69 seq1072_BIOID38949   -            513   2.9e-14   52.9   0.1   1   1   2.3e-17   6.2e-14   51.8   0.1     5    69    28    92    25    92 0.98 ATP synthase alpha/beta family, beta-barrel domain
HAS-barrel           PF09378.5     91 seq1072_BIOID38949   -            513   1.3e-06   28.1   0.1   1   1   3.5e-09   9.5e-06   25.3   0.0     6    84    29    89    25   109 0.85 HAS barrel domain
KaiC                 PF06745.8    226 seq1072_BIOID38949   -            513   4.6e-05   22.5   0.0   1   1     3e-08   8.2e-05   21.6   0.0     1    71   146   213   146   249 0.85 KaiC
MFS_1                PF07690.11   354 seq1073_BIOID38949   -            421   3.6e-23   81.7  32.6   1   1   2.6e-27   3.6e-23   81.7  22.6    21   351    32   365    13   367 0.79 Major Facilitator Superfamily
Ribosomal_S17        PF00366.15    69 seq1074_BIOID38949   -             84   1.1e-32  111.7   1.3   1   1   9.4e-37   1.3e-32  111.5   0.9     1    69    10    78    10    78 0.99 Ribosomal protein S17
PseudoU_synth_2      PF00849.17   164 seq1076_BIOID38949   -            219   2.9e-30  105.1   0.0   1   1   2.6e-34   3.5e-30  104.8   0.0     1   163    22   169    22   170 0.92 RNA pseudouridylate synthase
Syd                  PF07348.7    176 seq1077_BIOID38949   -            181   7.1e-66  220.7   0.0   1   1   5.8e-70   7.9e-66  220.5   0.0     2   176     6   179     5   179 0.99 Syd protein (SUKH-2)
Lipoprotein_19       PF13617.1     59 seq1078_BIOID38949   -             61   4.8e-27   93.2   0.6   1   1   3.8e-31   5.3e-27   93.1   0.4     1    59     2    60     2    60 0.97 YnbE-like lipoprotein
Lyase_1              PF00206.15   312 seq1079_BIOID38949   -            467  1.1e-125  418.9   0.1   1   1  2.2e-129  1.5e-125  418.4   0.1     1   312    12   342    12   342 0.98 Lyase
FumaraseC_C          PF10415.4     55 seq1079_BIOID38949   -            467   3.7e-26   90.8   0.7   1   1   1.6e-29   1.1e-25   89.3   0.1     1    54   408   461   408   462 0.98 Fumarase C C-terminus
YbgT_YccB            PF08173.6     28 seq1080_BIOID38949   -             37   6.1e-16   57.8   4.2   1   1   4.9e-20   6.7e-16   57.6   2.9     1    28     1    28     1    28 0.97 Membrane bound YbgT-like protein
SRP54                PF00448.17   196 seq1081_BIOID38949   -            453   7.9e-76  253.7   0.3   1   1   5.5e-79   1.2e-75  253.1   0.2     1   196   100   296   100   296 0.99 SRP54-type protein, GTPase domain
SRP_SPB              PF02978.14   104 seq1081_BIOID38949   -            453   1.1e-36  125.1   7.9   1   1   4.7e-40   1.1e-36  125.1   5.5     2   104   329   427   328   427 0.99 Signal peptide binding domain
SRP54_N              PF02881.14    75 seq1081_BIOID38949   -            453   2.1e-21   75.6   0.5   1   1   9.2e-25   2.1e-21   75.6   0.3     1    75     5    82     5    82 0.99 SRP54-type protein, helical bundle domain
CbiA                 PF01656.18   195 seq1081_BIOID38949   -            453   2.8e-08   33.2   2.5   1   1   3.8e-11   8.6e-08   31.7   1.3     9   164   110   256   102   288 0.68 CobQ/CobB/MinD/ParA nucleotide binding domain
cobW                 PF02492.14   178 seq1081_BIOID38949   -            453   6.4e-05   22.3   0.4   1   1   7.5e-08   0.00017   20.9   0.3     2   152   102   251   100   260 0.79 CobW/HypB/UreG, nucleotide-binding domain
SAM_MT               PF04445.8    235 seq1082_BIOID38949   -            250  9.8e-115  381.5   0.0   1   1  8.1e-119  1.1e-114  381.3   0.0     3   234    16   247    14   248 0.99 Putative SAM-dependent methyltransferase
FAA_hydrolase        PF01557.13   217 seq1083_BIOID38949   -            271     2e-23   82.8   0.0   1   1   2.1e-27   2.8e-23   82.3   0.0     2   213    58   258    57   261 0.87 Fumarylacetoacetate (FAA) hydrolase family
Cyd_oper_YbgE        PF09600.5     82 seq1084_BIOID38949   -             97   1.5e-33  114.6   7.9   1   1   1.4e-37   1.9e-33  114.3   5.5     1    81    16    96    16    97 0.97 Cyd operon protein YbgE (Cyd_oper_YbgE)
SSF                  PF00474.12   406 seq1085_BIOID38949   -            571   1.2e-50  172.2  22.8   1   1   8.5e-55   1.2e-50  172.2  15.8     1   405    35   442    35   443 0.86 Sodium:solute symporter family
ECH                  PF00378.15   245 seq1086_BIOID38949   -            297     1e-81  273.6   0.0   1   1   8.5e-86   1.2e-81  273.3   0.0     3   245    44   289    42   289 0.99 Enoyl-CoA hydratase/isomerase family
DUF1318              PF07027.7     95 seq1089_BIOID38949   -            109   4.9e-34  116.3   1.2   1   1   4.1e-38   5.6e-34  116.1   0.8     2    95    16   108    15   108 0.98 Protein of unknown function (DUF1318)
Cas_CT1975           PF09344.5    354 seq1090_BIOID38949   -            363  1.5e-105  353.3   0.9   1   1  1.2e-109  1.7e-105  353.1   0.6     1   353     5   357     5   358 0.91 CT1975-like protein
Peripla_BP_6         PF13458.1    343 seq1093_BIOID38949   -            369   2.1e-63  214.6   4.3   1   1   5.2e-67   2.4e-63  214.4   3.0     2   342    26   363    25   364 0.94 Periplasmic binding protein
ANF_receptor         PF01094.23   349 seq1093_BIOID38949   -            369     2e-51  174.8   0.0   1   1   5.2e-55   2.3e-51  174.5   0.0     4   349    47   360    44   360 0.94 Receptor family ligand binding region
Peripla_BP_5         PF13433.1    364 seq1093_BIOID38949   -            369   1.8e-22   79.4   0.0   1   1   4.7e-26   2.1e-22   79.2   0.0     1   323    26   345    26   365 0.92 Periplasmic binding protein domain
DUF1116              PF06545.6    216 seq1094_BIOID38949   -            419   3.3e-99  330.2   1.3   1   1  3.3e-103   4.5e-99  329.7   0.9     1   216    87   303    87   303 0.99 Protein of unknown function (DUF1116)
Ribosomal_L14        PF00238.14   122 seq1095_BIOID38949   -            123   3.4e-54  181.7   0.4   1   1   2.7e-58   3.7e-54  181.5   0.3     1   122     1   123     1   123 0.98 Ribosomal protein L14p/L23e
Ribonuclease_3       PF00636.21   114 seq1099_BIOID38949   -            226   5.6e-21   75.0   0.0   1   1   2.4e-24   1.6e-20   73.5   0.0     1   113    38   127    38   128 0.90 Ribonuclease III domain
dsrm                 PF00035.20    67 seq1099_BIOID38949   -            226   8.7e-15   54.9   0.0   1   1   2.1e-18   1.5e-14   54.2   0.0     1    67   156   223   156   223 0.95 Double-stranded RNA binding motif
ABM                  PF03992.11    78 seq1102_BIOID38949   -             96   4.4e-16   58.5   0.1   1   1   3.6e-20   4.9e-16   58.4   0.1     1    77     1    76     1    77 0.95 Antibiotic biosynthesis monooxygenase
Wzz                  PF02706.10   152 seq1103_BIOID38949   -            348   5.4e-15   55.4   1.7   1   1   8.6e-19   1.2e-14   54.3   1.2     1   113    15   188    15   247 0.69 Chain length determinant protein
TonB                 PF03544.9     79 seq1104_BIOID38949   -            244   3.4e-20   71.9   0.1   1   1   6.8e-24   9.3e-20   70.5   0.0     2    71   165   235   164   238 0.91 Gram-negative bacterial tonB protein
CSD                  PF00313.17    66 seq1106_BIOID38949   -             70   3.4e-21   74.6   0.0   1   1   2.7e-25   3.7e-21   74.5   0.0     1    65     5    69     5    70 0.98 'Cold-shock' DNA-binding domain
4HBT                 PF03061.17    79 seq1108_BIOID38949   -            134     8e-19   67.4   0.4   1   1   2.4e-22   1.1e-18   66.9   0.3     1    77    20   103    20   105 0.98 Thioesterase superfamily
4HBT_2               PF13279.1    121 seq1108_BIOID38949   -            134   2.7e-12   47.0   0.2   1   1   7.1e-16   3.2e-12   46.8   0.1     3   117    14   128    12   132 0.88 Thioesterase-like superfamily
Acyl-ACP_TE          PF01643.12   249 seq1108_BIOID38949   -            134   1.3e-05   24.2   0.1   1   1   3.1e-09   1.4e-05   24.0   0.0    31   132    33   132     4   134 0.79 Acyl-ACP thioesterase
PseudoU_synth_2      PF00849.17   164 seq1109_BIOID38949   -            231   5.4e-18   65.2   0.0   1   1   1.5e-21   9.9e-18   64.3   0.0     2   164    62   192    61   192 0.90 RNA pseudouridylate synthase
S4                   PF01479.20    48 seq1109_BIOID38949   -            231   6.5e-09   34.9   0.1   1   1   1.8e-12   1.2e-08   34.0   0.1     1    47     1    46     1    47 0.91 S4 domain
KOW                  PF00467.24    32 seq1112_BIOID38949   -             98   4.3e-06   25.9   3.9   1   1   6.4e-10   8.7e-06   24.9   2.7     2    32     8    37     7    37 0.93 KOW motif
Cytochrom_B_N        PF00033.14   188 seq1114_BIOID38949   -            217   1.4e-20   73.3  19.2   1   1   2.5e-24   1.7e-20   73.0  13.3     4   188    10   186     7   186 0.92 Cytochrome b(N-terminal)/b6/petB
Ni_hydr_CYTB         PF01292.15   182 seq1114_BIOID38949   -            217   1.4e-18   66.8  17.8   1   1   2.5e-22   1.7e-18   66.5  12.3     5   182    13   186     9   186 0.89 Prokaryotic cytochrome b561
Methyltransf_23      PF13489.1    162 seq1115_BIOID38949   -            252   2.1e-18   66.3   0.0   1   1   2.2e-21   3.4e-18   65.7   0.0     3   159    14   176    10   178 0.82 Methyltransferase domain
Methyltransf_31      PF13847.1    152 seq1115_BIOID38949   -            252   3.2e-16   59.1   0.0   1   1   2.6e-19     4e-16   58.8   0.0     6   117    34   145    29   201 0.83 Methyltransferase domain
Methyltransf_18      PF12847.2    112 seq1115_BIOID38949   -            252   2.3e-15   57.0   0.0   1   1   1.3e-17     2e-14   54.0   0.0     5   111    35   130    32   131 0.91 Methyltransferase domain
Methyltransf_11      PF08241.7     95 seq1115_BIOID38949   -            252   3.4e-15   56.1   0.0   1   1   2.2e-17   3.3e-14   53.0   0.0     2    94    37   127    36   128 0.95 Methyltransferase domain
Methyltransf_12      PF08242.7     99 seq1115_BIOID38949   -            252   4.6e-11   42.9   0.0   1   1   5.1e-14   7.8e-11   42.2   0.0     2    99    37   126    36   126 0.92 Methyltransferase domain
Methyltransf_25      PF13649.1    101 seq1115_BIOID38949   -            252   1.3e-10   41.4   0.0   1   1   3.2e-13   4.8e-10   39.5   0.0     1   101    35   124    35   124 0.89 Methyltransferase domain
MTS                  PF05175.9    170 seq1115_BIOID38949   -            252   1.7e-05   24.1   0.0   1   1   1.7e-08   2.6e-05   23.5   0.0    11   106    12   101    11   135 0.82 Methyltransferase small domain
AcetDehyd-dimer      PF09290.6    137 seq1118_BIOID38949   -            316     1e-65  219.6   0.3   1   1   2.3e-69   1.6e-65  219.0   0.2     1   137   131   284   131   284 1.00 Prokaryotic acetaldehyde dehydrogenase, dimerisation
Semialdhyde_dh       PF01118.19   121 seq1118_BIOID38949   -            316   1.7e-16   60.5   0.0   1   1   6.1e-20   4.2e-16   59.2   0.0     1   117     5   119     5   123 0.92 Semialdehyde dehydrogenase, NAD binding domain
SBP_bac_5            PF00496.17   374 seq1119_BIOID38949   -            544   4.6e-87  292.1  12.5   1   1   4.8e-91   6.5e-87  291.6   8.6     1   368    84   459    84   464 0.95 Bacterial extracellular solute-binding proteins, family 5 Middle
MotA_ExbB            PF01618.11   139 seq1120_BIOID38949   -            230   6.2e-47  158.6   0.2   1   1     6e-51   8.1e-47  158.2   0.1     2   138    74   210    73   211 0.98 MotA/TolQ/ExbB proton channel family
DeoRC                PF00455.17   162 seq1121_BIOID38949   -            260   4.8e-30  104.2   0.0   1   1     1e-33   7.1e-30  103.6   0.0    10   161    84   235    76   236 0.98 DeoR C terminal sensor domain
HTH_DeoR             PF08220.7     57 seq1121_BIOID38949   -            260   4.2e-09   35.6   0.3   1   1   1.3e-12   8.6e-09   34.6   0.2     1    45     8    52     8    62 0.87 DeoR-like helix-turn-helix domain
Ribosomal_L5_C       PF00673.16    95 seq1123_BIOID38949   -            179   3.2e-42  142.0   0.0   1   1   7.3e-46     5e-42  141.4   0.0     1    94    84   177    84   178 0.99 ribosomal L5P family C-terminus
Ribosomal_L5         PF00281.14    56 seq1123_BIOID38949   -            179   2.8e-25   87.7   0.1   1   1   7.4e-29     5e-25   86.9   0.0     1    56    24    80    23    80 0.98 Ribosomal protein L5
DUF466               PF04328.8     65 seq1124_BIOID38949   -             65   2.9e-32  110.1   0.5   1   1   2.3e-36   3.1e-32  110.0   0.3     1    65     1    65     1    65 0.99 Protein of unknown function (DUF466)
MMR_HSR1             PF01926.18   114 seq1125_BIOID38949   -            301   7.1e-22   77.4   0.1   1   1   7.3e-25   1.2e-21   76.6   0.1     2   114    11   125    10   125 0.81 50S ribosome-binding GTPase
KH_2                 PF07650.12    78 seq1125_BIOID38949   -            301   2.1e-18   65.5   0.7   1   1   3.5e-21     6e-18   64.0   0.5     1    77   209   285   209   286 0.94 KH domain
FeoB_N               PF02421.13   189 seq1125_BIOID38949   -            301   3.3e-14   52.4   0.1   1   1   2.9e-17   4.9e-14   51.8   0.0     3   164    11   177    10   203 0.82 Ferrous iron transport protein B
GTP_EFTU             PF00009.22   188 seq1125_BIOID38949   -            301   2.2e-10   40.1   0.7   1   1   6.2e-12   1.1e-08   34.6   0.5     6   187    11   174     9   175 0.68 Elongation factor Tu GTP binding domain
Dynamin_N            PF00350.18   168 seq1125_BIOID38949   -            301   8.5e-08   32.0   0.1   1   1   2.7e-08   4.7e-05   23.1   0.1     1    35    11    45    11    58 0.84 Dynamin family
AIG1                 PF04548.11   212 seq1125_BIOID38949   -            301   4.7e-07   29.0   0.0   1   1   4.9e-10   8.4e-07   28.1   0.0     3   109    11   114    10   117 0.74 AIG1 family
PduV-EutP            PF10662.4    143 seq1125_BIOID38949   -            301   9.1e-07   28.3   0.3   1   1   6.9e-09   1.2e-05   24.7   0.2     4   141    11   169     9   171 0.72 Ethanolamine utilisation - propanediol utilisation
Miro                 PF08477.8    119 seq1125_BIOID38949   -            301   1.5e-05   25.3   0.0   1   1   2.4e-08   4.1e-05   23.9   0.0     2   119    11   127    11   127 0.63 Miro-like protein
Hexapep              PF00132.19    36 seq1126_BIOID38949   -            196   1.1e-16   59.4  16.6   1   3   1.1e-09   1.5e-05   24.1   0.3     2    34    11    43    10    45 0.90 Bacterial transferase hexapeptide (six repeats)
Hexapep              PF00132.19    36 seq1126_BIOID38949   -            196   1.1e-16   59.4  16.6   2   3   3.4e-09   4.6e-05   22.6   2.1     1    32    71   101    71   101 0.95 Bacterial transferase hexapeptide (six repeats)
Hexapep              PF00132.19    36 seq1126_BIOID38949   -            196   1.1e-16   59.4  16.6   3   3   5.1e-13     7e-09   34.6   0.4     1    35    88   122    88   123 0.96 Bacterial transferase hexapeptide (six repeats)
MCPsignal            PF00015.16   213 seq1127_BIOID38949   -            546     8e-70  234.5  46.7   1   1   4.4e-72     2e-68  230.0  19.8     2   212   333   525   329   526 0.98 Methyl-accepting chemotaxis protein (MCP) signalling domain
TarH                 PF02203.10   171 seq1127_BIOID38949   -            546   1.3e-30  106.3   2.2   1   1   2.9e-34   1.3e-30  106.3   1.5     2   166    12   177    11   189 0.95 Tar ligand binding domain homologue
HAMP                 PF00672.20    70 seq1127_BIOID38949   -            546   2.2e-14   53.2   0.7   1   1   4.7e-18   2.2e-14   53.2   0.5     2    68   205   271   204   273 0.93 HAMP domain
YjbE                 PF11106.3     80 seq1128_BIOID38949   -             80   1.5e-43  146.4  27.9   1   1   1.2e-47   1.7e-43  146.3  19.3     1    80     1    80     1    80 0.99 Exopolysaccharide production protein YjbE
DUF446               PF04287.7    100 seq1129_BIOID38949   -            109   5.3e-34  115.8   2.8   1   1   4.5e-38   6.1e-34  115.6   2.0     2   100     5   104     4   104 0.96 tRNA pseudouridine synthase C
PQQ                  PF01011.16    38 seq1132_BIOID38949   -            796   2.1e-55  181.4   7.8   1   5   1.7e-11   7.8e-08   31.3   0.0     2    34   226   258   225   262 0.88 PQQ enzyme repeat
PQQ                  PF01011.16    38 seq1132_BIOID38949   -            796   2.1e-55  181.4   7.8   2   5   7.3e-09   3.3e-05   23.0   0.0     8    34   361   387   353   391 0.85 PQQ enzyme repeat
PQQ                  PF01011.16    38 seq1132_BIOID38949   -            796   2.1e-55  181.4   7.8   3   5   1.2e-11   5.6e-08   31.8   0.0     8    37   439   468   436   469 0.91 PQQ enzyme repeat
PQQ                  PF01011.16    38 seq1132_BIOID38949   -            796   2.1e-55  181.4   7.8   4   5   2.7e-11   1.2e-07   30.7   0.0     3    36   662   696   660   698 0.91 PQQ enzyme repeat
PQQ                  PF01011.16    38 seq1132_BIOID38949   -            796   2.1e-55  181.4   7.8   5   5   5.8e-10   2.6e-06   26.5   0.0     2    38   722   759   721   759 0.93 PQQ enzyme repeat
PQQ_2                PF13360.1    238 seq1132_BIOID38949   -            796   1.9e-28   99.4   0.0   1   2   4.3e-16   1.9e-12   47.0   0.0    14   148   195   379   181   390 0.77 PQQ-like domain
PQQ_2                PF13360.1    238 seq1132_BIOID38949   -            796   1.9e-28   99.4   0.0   2   2   9.1e-11   4.2e-07   29.5   0.0     4    86   671   774   669   780 0.77 PQQ-like domain
Anti-adapt_IraP      PF10796.4     87 seq1133_BIOID38949   -             86   1.7e-37  127.5   2.4   1   1   1.3e-41   1.8e-37  127.4   1.7     1    87     1    86     1    86 0.99 Sigma-S stabilisation anti-adaptor protein
Cas_Cas5d            PF09704.5    218 seq1135_BIOID38949   -            224   1.2e-48  165.4   0.0   1   1   1.1e-52   1.5e-48  165.1   0.0     1   215     4   211     4   214 0.88 CRISPR-associated protein (Cas_Cas5)
MFS_1                PF07690.11   354 seq1136_BIOID38949   -            396   1.2e-45  155.7  55.2   1   1   2.6e-49   1.2e-45  155.7  38.2     2   353    16   358    15   359 0.86 Major Facilitator Superfamily
Sugar_tr             PF00083.19   451 seq1136_BIOID38949   -            396   9.5e-12   44.1  15.3   1   1   2.1e-15   9.5e-12   44.1  10.6    48   191    47   184    35   189 0.94 Sugar (and other) transporter
TRI12                PF06609.8    599 seq1136_BIOID38949   -            396   1.5e-06   26.5   6.8   1   1   3.3e-10   1.5e-06   26.5   4.7    64   215    30   183     2   202 0.71 Fungal trichothecene efflux pump (TRI12)
BPD_transp_2         PF02653.11   267 seq1139_BIOID38949   -            308   1.1e-68  231.0  41.8   1   1   9.1e-73   1.2e-68  230.8  29.0     1   267    11   292    11   292 0.98 Branched-chain amino acid transport system / permease component
ATP-synt             PF00231.14   290 seq1140_BIOID38949   -            287  2.3e-109  365.1   0.0   1   1  1.9e-113  2.6e-109  364.9   0.0     2   290     3   287     2   287 0.98 ATP synthase
PseudoU_synth_2      PF00849.17   164 seq1141_BIOID38949   -            260   3.4e-30  104.9   0.0   1   1   3.1e-34   4.3e-30  104.5   0.0     2   164    11   170    10   170 0.96 RNA pseudouridylate synthase
SLT                  PF01464.15   121 seq1144_BIOID38949   -            203   1.4e-25   89.0   0.1   1   1   1.3e-29   1.8e-25   88.6   0.1     3   120    43   168    41   169 0.95 Transglycosylase SLT domain
DUF2886              PF11102.3    200 seq1145_BIOID38949   -            212   9.1e-57  191.7   1.0   1   1   7.5e-61     1e-56  191.5   0.7     1   199    13   206    13   207 0.98 Protein of unknown function (DUF2886)
Epimerase_2          PF02350.14   346 seq1146_BIOID38949   -            390  1.1e-126  422.2   0.0   1   1  9.4e-131  1.3e-126  421.9   0.0     2   346    36   384    35   384 0.97 UDP-N-acetylglucosamine 2-epimerase
DUF2877              PF11392.3    111 seq1147_BIOID38949   -            271   2.4e-28   98.4   0.0   1   1   3.7e-32   5.1e-28   97.3   0.0     1   110   158   265   158   266 0.89 Protein of unknown function (DUF2877)
Ribosomal_S16        PF00886.14    62 seq1148_BIOID38949   -             82     6e-26   89.8   0.1   1   1   5.2e-30   7.1e-26   89.5   0.0     1    62     8    68     8    68 0.96 Ribosomal protein S16
Alk_phosphatase      PF00245.15   421 seq1150_BIOID38949   -            485  1.1e-145  485.4   3.1   1   1  2.5e-146  1.1e-142  475.5   2.2     1   421    78   484    78   484 0.99 Alkaline phosphatase
Metalloenzyme        PF01676.13   262 seq1150_BIOID38949   -            485   2.4e-07   30.2   3.7   1   1   5.4e-10   2.5e-06   26.8   0.6   136   228   336   461   315   482 0.84 Metalloenzyme superfamily
Phosphodiest         PF01663.17   364 seq1150_BIOID38949   -            485   4.9e-05   22.7   0.0   1   1   1.7e-08   7.7e-05   22.0   0.0   160   254   329   421   239   462 0.72 Type I phosphodiesterase / nucleotide pyrophosphatase
Ribosomal_S14        PF00253.16    55 seq1151_BIOID38949   -            101   9.1e-25   85.7   0.7   1   1     9e-29   1.2e-24   85.2   0.5     1    55    46   100    46   100 0.98 Ribosomal protein S14p/S29e
ExbD                 PF02472.11   130 seq1154_BIOID38949   -            142     5e-23   81.3   0.1   1   1   4.1e-27   5.6e-23   81.2   0.1     2   129    10   141     9   142 0.89 Biopolymer transport protein ExbD/TolR
RimM                 PF01782.13    84 seq1156_BIOID38949   -            183   8.8e-28   95.9   0.0   1   1     2e-31   1.3e-27   95.3   0.0     2    84    17    98    16    98 0.98 RimM N-terminal domain
PRC                  PF05239.11    79 seq1156_BIOID38949   -            183   8.9e-10   38.1   0.7   1   1   2.1e-13   1.4e-09   37.5   0.5     2    73   105   178   104   182 0.89 PRC-barrel domain
Aldedh               PF00171.17   462 seq1157_BIOID38949   -            499  6.6e-163  542.1   0.0   1   1  5.9e-167    8e-163  541.9   0.0     5   462    33   495    30   495 0.97 Aldehyde dehydrogenase family
Sulfatase            PF00884.18   379 seq1158_BIOID38949   -            497     9e-85  284.8   0.3   1   1     8e-89   1.1e-84  284.5   0.2     1   379     4   413     4   413 0.92 Sulfatase
DUF904               PF06005.7     72 seq1159_BIOID38949   -             79     3e-28   97.7  17.2   1   1   2.6e-32   3.6e-28   97.5  11.9     1    72     1    79     1    79 0.99 Protein of unknown function (DUF904)
Ribosomal_S8         PF00410.14   129 seq1161_BIOID38949   -            130   2.3e-48  163.1   0.0   1   1   1.8e-52   2.5e-48  163.0   0.0     1   128     5   129     5   130 0.97 Ribosomal protein S8
MreC                 PF04085.9    152 seq1162_BIOID38949   -            367     1e-47  161.2   0.3   1   1   1.1e-51   1.4e-47  160.7   0.2     1   150   122   270   122   272 0.99 rod shape-determining protein MreC
HMGL-like            PF00682.14   237 seq1164_BIOID38949   -            321   8.4e-61  205.5   4.1   1   1   1.5e-64     1e-60  205.2   2.9     5   235     2   229     1   231 0.98 HMGL-like
DmpG_comm            PF07836.6     66 seq1164_BIOID38949   -            321   1.8e-32  110.4   0.1   1   1   5.2e-36   3.5e-32  109.4   0.0     1    65   255   319   255   320 0.97 DmpG-like communication domain
RecO_N               PF11967.3     80 seq1165_BIOID38949   -            242   4.6e-24   83.9   0.0   1   1   1.1e-27   7.7e-24   83.2   0.0     5    78     4    76     1    78 0.95 Recombination protein O N terminal
RecO_C               PF02565.10   118 seq1165_BIOID38949   -            242   1.6e-20   72.9   0.0   1   1   3.1e-24   2.1e-20   72.6   0.0     3   118    82   226    80   226 0.91 Recombination protein O C terminal
CRISPR_assoc         PF08798.6    214 seq1167_BIOID38949   -            199   1.3e-50  172.0   0.0   1   1     1e-54   1.4e-50  171.8   0.0     1   214     1   198     1   198 0.94 CRISPR associated protein
Caps_synth_GfcC      PF06251.6    229 seq1168_BIOID38949   -            277   2.5e-91  304.8   0.0   1   1   2.1e-95   2.9e-91  304.6   0.0     2   229    52   277    51   277 0.99 Capsule biosynthesis GfcC
TolA                 PF06519.6     96 seq1171_BIOID38949   -            423   2.3e-38  129.9   0.0   1   1   3.3e-42   2.3e-38  129.9   0.0     1    96   327   421   327   421 0.98 TolA C-terminal
TonB_2               PF13103.1     85 seq1171_BIOID38949   -            423   3.2e-05   23.7   0.0   1   1   1.4e-08   9.5e-05   22.2   0.0     2    73   340   407   339   416 0.86 TonB C terminal
DUF2545              PF10810.3     80 seq1173_BIOID38949   -             80   1.4e-48  163.0  13.0   1   1   1.2e-52   1.6e-48  162.8   9.0     1    80     1    80     1    80 0.99 Protein of unknown function (DUF2545)
Flavodoxin_1         PF00258.20   143 seq1174_BIOID38949   -            149   1.7e-25   89.5   0.0   1   1   1.4e-29     2e-25   89.3   0.0     1   141     6   138     6   140 0.89 Flavodoxin
Ribosomal_L6         PF00347.18    77 seq1175_BIOID38949   -            177   4.8e-40  135.8   0.1   1   2     4e-21   5.5e-17   61.9   0.0     1    77    11    82    11    82 0.98 Ribosomal protein L6
Ribosomal_L6         PF00347.18    77 seq1175_BIOID38949   -            177   4.8e-40  135.8   0.1   2   2   2.3e-24   3.2e-20   72.3   0.0     1    76    90   164    90   165 0.98 Ribosomal protein L6
BPD_transp_2         PF02653.11   267 seq1176_BIOID38949   -            425   4.9e-58  196.0  28.1   1   1   7.1e-62   4.9e-58  196.0  19.5     3   267   112   398   110   398 0.99 Branched-chain amino acid transport system / permease component
DUF3382              PF11862.3    101 seq1176_BIOID38949   -            425   1.5e-23   82.4   6.4   1   1   2.3e-27   1.5e-23   82.4   4.4     4   101     5   103     2   103 0.98 Domain of unknown function (DUF3382)
ATP-synt_ab          PF00006.20   215 seq1178_BIOID38949   -            460   2.5e-64  216.6   0.0   1   1   7.8e-68   3.6e-64  216.1   0.0     1   215   129   342   129   342 0.97 ATP synthase alpha/beta family, nucleotide-binding domain
ATP-synt_ab_C        PF00306.22   113 seq1178_BIOID38949   -            460   9.9e-28   96.7   0.1   1   1     4e-31   1.8e-27   95.9   0.1     2   109   356   458   355   460 0.94 ATP synthase alpha/beta chain, C terminal domain
ATP-synt_ab_N        PF02874.18    69 seq1178_BIOID38949   -            460   3.3e-22   78.3   2.5   1   1   1.5e-25     7e-22   77.3   1.7     1    68     6    72     6    73 0.97 ATP synthase alpha/beta family, beta-barrel domain
AA_kinase            PF00696.23   241 seq1179_BIOID38949   -            297   5.8e-25   88.1   0.0   1   1     1e-28   1.4e-24   86.8   0.0     1   239     2   277     2   279 0.79 Amino acid kinase family
tRNA_m1G_MT          PF01746.16   186 seq1182_BIOID38949   -            255   4.9e-60  202.2   0.0   1   1   4.3e-64   5.8e-60  201.9   0.0     2   186    23   221    22   221 0.98 tRNA (Guanine-1)-methyltransferase
Aminotran_1_2        PF00155.16   363 seq1183_BIOID38949   -            386   2.2e-58  197.8   0.0   1   1   7.2e-62   2.5e-58  197.6   0.0     3   363    32   383    30   383 0.95 Aminotransferase class I and II
Cys_Met_Meta_PP      PF01053.15   386 seq1183_BIOID38949   -            386   5.3e-08   31.4   0.0   1   1   2.7e-11   9.1e-08   30.6   0.0    75   180    96   205    53   212 0.86 Cys/Met metabolism PLP-dependent enzyme
DegT_DnrJ_EryC1      PF01041.12   363 seq1183_BIOID38949   -            386     4e-06   26.0   0.1   1   1   2.7e-09   9.3e-06   24.8   0.0    46   146    97   202    85   204 0.88 DegT/DnrJ/EryC1/StrS aminotransferase family
Aminotran_5          PF00266.14   371 seq1183_BIOID38949   -            386   2.4e-05   23.1   0.0   1   1     1e-08   3.5e-05   22.5   0.0    41   165    69   189    47   236 0.78 Aminotransferase class-V
Cas_Cas1             PF01867.11   282 seq1184_BIOID38949   -            305   2.6e-21   75.8   0.0   1   2   1.9e-10   2.5e-06   26.6   0.0     9   107    24   121    16   128 0.85 CRISPR associated protein Cas1
Cas_Cas1             PF01867.11   282 seq1184_BIOID38949   -            305   2.6e-21   75.8   0.0   2   2   7.9e-17   1.1e-12   47.5   0.0   144   241   132   229   121   250 0.85 CRISPR associated protein Cas1
UDPG_MGDP_dh_N       PF03721.9    185 seq1186_BIOID38949   -            420   2.5e-61  206.1   0.2   1   1   7.1e-63   2.4e-59  199.7   0.0     2   183     5   189     4   191 0.96 UDP-glucose/GDP-mannose dehydrogenase family, NAD binding domain
UDPG_MGDP_dh         PF00984.14    96 seq1186_BIOID38949   -            420     4e-30  103.7   0.0   1   1   2.3e-33     8e-30  102.7   0.0     2    93   206   292   205   296 0.88 UDP-glucose/GDP-mannose dehydrogenase family, central domain
UDPG_MGDP_dh_C       PF03720.10   106 seq1186_BIOID38949   -            420   7.5e-19   67.7   0.0   1   1   5.7e-22   1.9e-18   66.4   0.0     1   104   324   419   324   420 0.91 UDP-glucose/GDP-mannose dehydrogenase family, UDP binding domain
NAD_binding_2        PF03446.10   162 seq1186_BIOID38949   -            420     7e-07   29.1   0.1   1   1   2.1e-09   7.1e-06   25.8   0.0     2   110     4   136     3   141 0.76 NAD binding domain of 6-phosphogluconate dehydrogenase
PdxJ                 PF03740.8    239 seq1188_BIOID38949   -            243    7e-106  352.6   4.5   1   1  5.9e-110  8.1e-106  352.3   3.1     2   237     5   238     4   240 0.99 Pyridoxal phosphate biosynthesis protein PdxJ
HD                   PF01966.17   122 seq1191_BIOID38949   -            231   5.8e-15   55.2   0.7   1   1   9.1e-19   1.2e-14   54.1   0.5     4   121    29   131    27   132 0.90 HD domain
Ribosomal_L18p       PF00861.17   119 seq1194_BIOID38949   -            117   1.1e-37  128.6   4.6   1   1   9.2e-42   1.3e-37  128.5   3.2     2   119     2   117     1   117 0.95 Ribosomal L18p/L5e family
DUF940               PF06082.6    658 seq1195_BIOID38949   -            698  3.6e-258  858.3  13.6   1   1    3e-262  4.1e-258  858.2   9.5     1   658    29   693    29   693 0.97 Bacterial putative lipoprotein (DUF940)
YejG                 PF13989.1    107 seq1197_BIOID38949   -            114   1.9e-49  166.0   0.0   1   1   1.6e-53   2.1e-49  165.9   0.0     1   106     4   109     4   110 0.99 YejG-like protein
Transgly_assoc       PF04226.8     48 seq1202_BIOID38949   -             84   1.2e-13   50.7  14.4   1   1   8.6e-18   1.2e-13   50.7   9.9     2    48    34    83    33    83 0.98 Transglycosylase associated protein
MreD                 PF04093.7    160 seq1203_BIOID38949   -            162   1.2e-46  158.3  22.1   1   1     1e-50   1.4e-46  158.1  15.3     2   160     5   155     4   155 0.99 rod shape-determining protein MreD
PsiF_repeat          PF07769.9     35 seq1205_BIOID38949   -            112   5.9e-37  124.8  21.0   1   2   7.9e-24   1.1e-19   69.5   4.0     2    35    32    65    31    65 0.97 psiF repeat
PsiF_repeat          PF07769.9     35 seq1205_BIOID38949   -            112   5.9e-37  124.8  21.0   2   2   2.7e-21   3.7e-17   61.4   5.0     2    35    76   109    75   109 0.97 psiF repeat
MFS_1                PF07690.11   354 seq1208_BIOID38949   -            450   1.2e-54  185.3  52.7   1   1   2.1e-51   9.6e-48  162.6  19.5     1   275    25   318    25   325 0.87 Major Facilitator Superfamily
Sugar_tr             PF00083.19   451 seq1208_BIOID38949   -            450   6.3e-08   31.5  48.2   1   1   1.2e-10   5.6e-07   28.3  33.4    16   435    21   434    11   439 0.76 Sugar (and other) transporter
MFS_2                PF13347.1    427 seq1208_BIOID38949   -            450   1.1e-07   30.5  12.2   1   1   2.3e-11   1.1e-07   30.5   8.5   150   343   156   377   145   381 0.89 MFS/sugar transport protein
YfdX                 PF10938.3    155 seq1209_BIOID38949   -            211   1.7e-51  173.7   4.2   1   1   1.3e-55   1.7e-51  173.7   2.9     1   153    55   207    55   209 0.99 YfdX protein
Peptidase_M16        PF00675.15   149 seq1210_BIOID38949   -            962   2.8e-38  130.9   0.0   1   1   1.1e-41   7.5e-38  129.5   0.0     2   148    55   191    54   192 0.98 Insulinase (Peptidase family M16)
Peptidase_M16_C      PF05193.16   184 seq1210_BIOID38949   -            962     3e-37  127.9   0.4   1   2   8.6e-26   5.9e-22   78.1   0.0     5   182   216   394   214   396 0.88 Peptidase M16 inactive domain
Peptidase_M16_C      PF05193.16   184 seq1210_BIOID38949   -            962     3e-37  127.9   0.4   2   2   4.3e-16   2.9e-12   46.5   0.0     1   181   681   855   681   858 0.86 Peptidase M16 inactive domain
Ribosomal_L19        PF01245.15   113 seq1212_BIOID38949   -            115   8.8e-51  170.3   2.5   1   1   7.2e-55   9.8e-51  170.1   1.8     2   112     3   113     2   114 0.99 Ribosomal protein L19
Ribosomal_S5         PF00333.15    67 seq1213_BIOID38949   -            167   6.6e-32  108.9   1.8   1   1   1.8e-35   1.3e-31  108.0   1.3     1    66    10    75    10    76 0.98 Ribosomal protein S5, N-terminal domain
Ribosomal_S5_C       PF03719.10    74 seq1213_BIOID38949   -            167     5e-32  108.8   1.4   1   1   1.3e-35   8.7e-32  108.1   0.9     1    74    85   158    85   158 0.98 Ribosomal protein S5, C-terminal domain
ACPS                 PF01648.15   113 seq1216_BIOID38949   -            126   6.7e-22   77.4   0.1   1   1   5.5e-26   7.5e-22   77.2   0.0     1   113     5   122     5   122 0.96 4'-phosphopantetheinyl transferase superfamily
OmpW                 PF03922.9    192 seq1217_BIOID38949   -            212   2.2e-73  245.8   0.1   1   1   5.7e-77   2.6e-73  245.6   0.1     1   192    23   212    23   212 0.99 OmpW family
OMP_b-brl            PF13505.1    176 seq1217_BIOID38949   -            212   3.3e-15   56.3   6.5   1   1   9.1e-19   4.1e-15   56.0   4.5     1   176     7   212     7   212 0.76 Outer membrane protein beta-barrel domain
OprF                 PF05736.6    184 seq1217_BIOID38949   -            212   5.5e-05   22.6   0.2   1   1   3.6e-08   0.00016   21.1   0.1    47   120    54   129     5   145 0.84 OprF membrane domain
DUF1271              PF06902.6     64 seq1219_BIOID38949   -             76   2.6e-26   91.0   0.0   1   1   2.2e-30   2.9e-26   90.9   0.0     1    64    13    76    13    76 0.98 Protein of unknown function (DUF1271)
UspB                 PF10625.4    107 seq1222_BIOID38949   -            111   2.6e-52  174.9   0.8   1   1   2.2e-56     3e-52  174.7   0.6     1   107     1   107     1   107 0.99 Universal stress protein B (UspB)
Maf                  PF02545.9    195 seq1223_BIOID38949   -            197   3.2e-71  238.4   0.0   1   1   2.7e-75   3.6e-71  238.1   0.0     2   194     3   191     2   192 0.98 Maf-like protein
DNA_methylase        PF00145.12   335 seq1224_BIOID38949   -            472   1.6e-76  257.4   0.0   1   1   1.8e-80   2.5e-76  256.8   0.0     1   331    87   448    87   451 0.88 C-5 cytosine-specific DNA methylase
GGDEF                PF00990.16   161 seq1225_BIOID38949   -            371   1.7e-47  160.9   0.0   1   1   3.2e-51   2.2e-47  160.5   0.0     2   161   211   366   210   366 0.97 GGDEF domain
MASE2                PF05230.6     91 seq1225_BIOID38949   -            371   2.2e-32  110.7   9.8   1   1     7e-36   4.8e-32  109.6   3.5     1    91    39   129    39   129 0.99 MASE2 domain
PD40                 PF07676.7     39 seq1227_BIOID38949   -            431   1.2e-35  120.5   5.0   1   4   2.5e-08   8.6e-05   21.9   0.0    11    34   203   224   198   227 0.82 WD40-like Beta Propeller Repeat
PD40                 PF07676.7     39 seq1227_BIOID38949   -            431   1.2e-35  120.5   5.0   2   4   8.4e-13   2.9e-09   36.2   0.0     2    39   238   273   237   273 0.95 WD40-like Beta Propeller Repeat
PD40                 PF07676.7     39 seq1227_BIOID38949   -            431   1.2e-35  120.5   5.0   3   4   6.4e-13   2.2e-09   36.6   0.1     2    38   282   316   281   317 0.96 WD40-like Beta Propeller Repeat
PD40                 PF07676.7     39 seq1227_BIOID38949   -            431   1.2e-35  120.5   5.0   4   4   4.2e-07    0.0014   18.0   0.0     3    30   370   397   368   403 0.93 WD40-like Beta Propeller Repeat
TolB_N               PF04052.8    105 seq1227_BIOID38949   -            431   9.2e-32  109.1   0.0   1   1   7.2e-35   2.5e-31  107.7   0.0     1    99    24   122    24   127 0.97 TolB amino-terminal domain
DPPIV_N              PF00930.16   353 seq1227_BIOID38949   -            431   1.6e-13   49.8   0.0   1   1   2.3e-13     8e-10   37.7   0.0   239   348   249   353   220   358 0.87 Dipeptidyl peptidase IV (DPP IV) N-terminal region
ABC_tran             PF00005.22   118 seq1230_BIOID38949   -            255   7.7e-24   84.2   0.0   1   1   2.9e-27   1.3e-23   83.4   0.0     1   117    45   181    45   182 0.96 ABC transporter
BCA_ABC_TP_C         PF12399.3     23 seq1230_BIOID38949   -            255   3.8e-11   42.2   0.1   1   1     2e-14   9.3e-11   41.0   0.0     3    23   233   253   231   253 0.95 Branched-chain amino acid ATP-binding cassette transporter
Glucosaminidase      PF01832.15   134 seq1232_BIOID38949   -            274   1.9e-24   86.2   1.6   1   1   1.4e-28   1.9e-24   86.2   1.1     8   133   142   267   136   268 0.82 Mannosyl-glycoprotein endo-beta-N-acetylglucosaminidase
Acetyltransf_1       PF00583.19    83 seq1233_BIOID38949   -             90   1.6e-06   27.9   0.0   1   1   1.3e-10   1.8e-06   27.7   0.0     3    62    15    69     6    79 0.82 Acetyltransferase (GNAT) family
Ribosomal_L30        PF00327.15    52 seq1234_BIOID38949   -             59     2e-20   71.9   0.2   1   1   1.6e-24   2.2e-20   71.8   0.1     1    51     4    54     4    55 0.95 Ribosomal protein L30p/L7e
ATP-synt_DE_N        PF02823.11    80 seq1236_BIOID38949   -            139   1.9e-30  104.2   0.1   1   1   4.2e-34   2.9e-30  103.7   0.1     2    80     6    84     5    84 0.99 ATP synthase, Delta/Epsilon chain, beta-sandwich domain
ATP-synt_DE          PF00401.15    48 seq1236_BIOID38949   -            139   1.4e-16   59.9   5.1   1   1   3.3e-20   2.3e-16   59.2   3.5     1    47    88   134    88   135 0.97 ATP synthase, Delta/Epsilon chain, long alpha-helix domain
DUF3521              PF12035.3     35 seq1237_BIOID38949   -             89     1e-18   66.7   0.7   1   1   1.4e-22   1.8e-18   65.9   0.5     1    35    43    77    43    77 0.97 Protein of unknown function (DUF3521)
DUF796               PF05638.7    134 seq1240_BIOID38949   -            172   9.9e-35  119.3   0.0   1   1   8.3e-39   1.1e-34  119.1   0.0     1   133     6   155     6   156 0.94 Protein of unknown function (DUF796)
DUF2534              PF10749.4     85 seq1244_BIOID38949   -             85   8.3e-44  147.3   3.7   1   1   6.7e-48   9.2e-44  147.1   2.6     2    85     1    84     1    84 0.97 Protein of unknown function (DUF2534)
Ribosomal_L18e       PF00828.14   129 seq1245_BIOID38949   -            144     3e-23   82.4   2.5   1   1     3e-27   4.1e-23   82.0   1.7     3   127    27   143    26   144 0.88 Ribosomal protein L18e/L15
DUF1338              PF07063.8    302 seq1246_BIOID38949   -            447   8.6e-96  320.4   0.1   1   1  7.3e-100     1e-95  320.2   0.1     1   302    11   401    11   401 0.98 Domain of unknown function (DUF1338)
Epimerase            PF01370.16   236 seq1248_BIOID38949   -            355   4.6e-79  265.0   0.0   1   1   2.5e-82   5.6e-79  264.7   0.0     1   236     4   252     4   252 0.97 NAD dependent epimerase/dehydratase family
RmlD_sub_bind        PF04321.12   287 seq1248_BIOID38949   -            355   2.1e-17   62.8   0.0   1   1   1.3e-20     3e-17   62.3   0.0     2   254     3   296     1   333 0.79 RmlD substrate binding domain
Polysacc_synt_2      PF02719.10   294 seq1248_BIOID38949   -            355     2e-16   59.6   0.0   1   1   1.3e-19   2.9e-16   59.0   0.0     1   117     4   114     4   135 0.93 Polysaccharide biosynthesis protein
3Beta_HSD            PF01073.14   280 seq1248_BIOID38949   -            355   9.7e-16   57.1   0.0   1   1   6.7e-19   1.5e-15   56.5   0.0     1   229     5   240     5   250 0.82 3-beta hydroxysteroid dehydrogenase/isomerase family
NAD_binding_4        PF07993.7    249 seq1248_BIOID38949   -            355   2.6e-15   55.9   0.1   1   1   2.5e-14   5.6e-11   41.7   0.0    87   199    74   191    56   250 0.83 Male sterility protein
adh_short            PF00106.20   167 seq1248_BIOID38949   -            355   4.4e-08   33.1   0.4   1   1   3.1e-10     7e-07   29.1   0.1     3    96     4    91     2   126 0.79 short chain dehydrogenase
DUF202               PF02656.10    73 seq1249_BIOID38949   -            115   3.3e-16   59.1   8.8   1   1   2.4e-20   3.3e-16   59.1   1.0     1    72    13    79    13    80 0.94 Domain of unknown function (DUF202)
RNase_E_G            PF10150.4    271 seq1254_BIOID38949   -            489  3.6e-113  377.1   2.0   1   1  6.1e-117  4.2e-113  376.9   0.8     1   271   124   394   124   394 0.99 Ribonuclease E/G family
S1                   PF00575.18    74 seq1254_BIOID38949   -            489   4.1e-17   61.9   0.3   1   1   3.8e-20   2.6e-16   59.3   0.0     3    73    37   121    35   122 0.97 S1 RNA binding domain
DUF2622              PF11080.3     96 seq1256_BIOID38949   -             98   2.5e-05   23.9   0.0   1   1   2.3e-09   3.2e-05   23.5   0.0     7    93     8    94     3    96 0.89 Protein of unknown function (DUF2622)
DUF202               PF02656.10    73 seq1258_BIOID38949   -            120   2.5e-09   37.0   9.0   1   1     3e-12   4.1e-08   33.1   6.2     1    66    12    71    12   115 0.89 Domain of unknown function (DUF202)
CoA_transf_3         PF02515.12   191 seq1259_BIOID38949   -            416     3e-43  147.1   0.0   1   1   3.2e-47   4.4e-43  146.6   0.0     1   147    70   215    70   244 0.96 CoA-transferase family III
SecY                 PF00344.15   342 seq1260_BIOID38949   -            443  3.3e-121  404.2  21.3   1   1  3.3e-125  4.5e-121  403.8  14.7     1   341    76   417    76   418 0.96 SecY translocase
ABC_tran             PF00005.22   118 seq1261_BIOID38949   -            237   1.2e-20   73.8   0.0   1   1   3.1e-24   2.1e-20   73.1   0.0     1   116    45   164    45   166 0.90 ABC transporter
MR_MLE_C             PF13378.1    111 seq1263_BIOID38949   -            446   1.9e-26   92.0   0.3   1   1   8.6e-30   3.9e-26   91.0   0.2     1   111   288   400   288   400 0.84 Enolase C-terminal domain-like
MR_MLE               PF01188.16    67 seq1263_BIOID38949   -            446   2.6e-14   53.3   0.3   1   1   8.1e-17   3.7e-13   49.6   0.0     2    66   219   287   218   288 0.92 Mandelate racemase / muconate lactonizing enzyme, C-terminal domain
MR_MLE_N             PF02746.11   117 seq1263_BIOID38949   -            446     1e-08   35.0   0.2   1   1     4e-12   1.8e-08   34.2   0.2    30   117    39   136    17   136 0.86 Mandelate racemase / muconate lactonizing enzyme, N-terminal domain
Hexapep              PF00132.19    36 seq1264_BIOID38949   -            456   3.8e-30  101.9  14.0   1   3   1.3e-09   4.3e-06   25.8   2.5     4    36   268   300   266   300 0.94 Bacterial transferase hexapeptide (six repeats)
Hexapep              PF00132.19    36 seq1264_BIOID38949   -            456   3.8e-30  101.9  14.0   2   3   4.3e-08   0.00015   21.0   0.1     2    32   353   382   352   384 0.94 Bacterial transferase hexapeptide (six repeats)
Hexapep              PF00132.19    36 seq1264_BIOID38949   -            456   3.8e-30  101.9  14.0   3   3   2.8e-12   9.7e-09   34.2   0.2     2    36   395   429   394   429 0.96 Bacterial transferase hexapeptide (six repeats)
NTP_transf_3         PF12804.2    179 seq1264_BIOID38949   -            456   3.4e-20   72.8   0.6   1   1   2.2e-23   7.6e-20   71.7   0.4     1   112     8   122     8   252 0.91 MobA-like NTP transferase domain
NTP_transferase      PF00483.18   248 seq1264_BIOID38949   -            456   1.2e-13   50.8   0.0   1   1   5.2e-17   1.8e-13   50.2   0.0     3   220     9   214     7   220 0.85 Nucleotidyl transferase
IspD                 PF01128.14   221 seq1264_BIOID38949   -            456   1.4e-06   27.8   0.1   1   1   8.5e-10   2.9e-06   26.8   0.0     1    45     6    50     6    78 0.83 Uncharacterized protein family UPF0007
DUF2566              PF10753.4     55 seq1265_BIOID38949   -             57   1.8e-28   98.0   9.3   1   1   1.4e-32     2e-28   97.9   6.5     1    55     3    57     3    57 0.98 Protein of unknown function (DUF2566)
GlpM                 PF06942.7    107 seq1266_BIOID38949   -            111   4.2e-48  161.9  11.9   1   1   3.4e-52   4.7e-48  161.7   8.3     1   107     5   111     5   111 0.99 GlpM protein
Phage_GPD            PF05954.6    292 seq1268_BIOID38949   -            713   7.3e-63  212.3   0.1   1   1   1.5e-66     1e-62  211.8   0.0     2   291    28   328    27   329 0.92 Phage late control gene D protein (GPD)
Phage_base_V         PF04717.7     79 seq1268_BIOID38949   -            713   4.1e-27   93.8   0.1   1   1   1.2e-30     8e-27   92.8   0.1     1    77   366   458   366   460 0.93 Phage-related baseplate assembly protein
OmpA                 PF00691.15    97 seq1272_BIOID38949   -            173   1.1e-19   70.5   0.0   1   1   1.4e-23     2e-19   69.6   0.0     1    97    72   167    72   167 0.95 OmpA family
Vsr                  PF03852.10    75 seq1273_BIOID38949   -            156   1.9e-34  116.9   0.1   1   1   2.3e-38   3.1e-34  116.2   0.1     1    73     2    74     2    76 0.98 DNA mismatch endonuclease Vsr
NTP_transferase      PF00483.18   248 seq1277_BIOID38949   -            293   1.2e-72  244.0   0.0   1   1   2.1e-76   1.4e-72  243.8   0.0     1   246     2   238     2   240 0.98 Nucleotidyl transferase
NTP_transf_3         PF12804.2    179 seq1277_BIOID38949   -            293   1.1e-08   35.3   0.0   1   1     2e-12   1.4e-08   35.0   0.0     1   120     3   133     3   188 0.83 MobA-like NTP transferase domain
FlxA                 PF14282.1    106 seq1279_BIOID38949   -            110   5.8e-16   58.2  14.4   1   1     5e-20   6.9e-16   58.0   9.9     5   100    10   102     3   107 0.81 FlxA-like protein
Baseplate_J          PF04865.9    243 seq1280_BIOID38949   -            472   3.7e-09   36.1   0.0   1   1     8e-13   1.1e-08   34.6   0.0     4   114    79   202    77   226 0.80 Baseplate J-like protein
DUF3521              PF12035.3     35 seq1282_BIOID38949   -             38   2.8e-15   55.7   0.7   1   1   2.3e-19   3.1e-15   55.5   0.5     1    35     1    33     1    33 0.98 Protein of unknown function (DUF3521)
TPR_6                PF13174.1     33 seq1287_BIOID38949   -            263   1.8e-22   78.1   1.7   1   3   2.8e-07   0.00047   20.3   0.0     4    33   146   176   145   176 0.86 Tetratricopeptide repeat
TPR_6                PF13174.1     33 seq1287_BIOID38949   -            263   1.8e-22   78.1   1.7   2   3   2.2e-08   3.8e-05   23.7   0.1     3    33   183   213   181   213 0.95 Tetratricopeptide repeat
TPR_6                PF13174.1     33 seq1287_BIOID38949   -            263   1.8e-22   78.1   1.7   3   3   7.2e-11   1.2e-07   31.5   0.0     1    33   218   250   218   250 0.96 Tetratricopeptide repeat
TPR_16               PF13432.1     65 seq1287_BIOID38949   -            263   6.3e-12   45.7   0.0   1   1   1.6e-09   2.7e-06   27.7   0.0     2    65   147   214   146   214 0.92 Tetratricopeptide repeat
TPR_2                PF07719.12    34 seq1287_BIOID38949   -            263   1.2e-09   37.1   0.1   1   2   2.1e-06    0.0035   17.0   0.1     2    33   181   212   180   213 0.93 Tetratricopeptide repeat
TPR_2                PF07719.12    34 seq1287_BIOID38949   -            263   1.2e-09   37.1   0.1   2   2   5.3e-06    0.0091   15.7   0.0     1    33   217   249   217   250 0.95 Tetratricopeptide repeat
TPR_8                PF13181.1     34 seq1287_BIOID38949   -            263   2.8e-06   26.6   0.9   1   2   0.00027      0.46   10.2   0.2     2    29   181   208   180   213 0.89 Tetratricopeptide repeat
TPR_8                PF13181.1     34 seq1287_BIOID38949   -            263   2.8e-06   26.6   0.9   2   2   2.7e-05     0.046   13.3   0.0     5    29   221   245   217   250 0.85 Tetratricopeptide repeat
PulS_OutS            PF09691.5    109 seq1289_BIOID38949   -            115   2.3e-08   33.8   0.0   1   1     2e-12   2.8e-08   33.6   0.0    21   102    26   106    14   113 0.89 Bacterial chaperone lipoprotein (PulS_OutS)
MdoG                 PF04349.7    484 seq1290_BIOID38949   -            551  5.7e-151  502.9   0.1   1   1    5e-155  6.8e-151  502.6   0.1     1   482    45   534    45   536 0.92 Periplasmic glucan biosynthesis protein, MdoG
SBP_bac_8            PF13416.1    281 seq1291_BIOID38949   -            438   1.7e-45  155.7  14.1   1   1     3e-49   2.1e-45  155.5   9.8     2   278    44   368    43   371 0.79 Bacterial extracellular solute-binding protein
SBP_bac_1            PF01547.20   314 seq1291_BIOID38949   -            438   4.7e-39  134.8  13.1   1   1   9.1e-43   6.2e-39  134.4   9.1    10   313    41   337    34   338 0.87 Bacterial extracellular solute-binding protein
PsiE                 PF06146.7     69 seq1292_BIOID38949   -            136   1.8e-16   59.9   5.7   1   1   1.3e-20   1.8e-16   59.9   3.9     5    69    62   123    58   123 0.95 Phosphate-starvation-inducible E
TPP_enzyme_N         PF02776.13   172 seq1295_BIOID38949   -            564   7.2e-47  158.9   2.7   1   1   3.5e-50   1.6e-46  157.8   0.2     3   171    10   178     8   179 0.96 Thiamine pyrophosphate enzyme, N-terminal TPP binding domain
TPP_enzyme_M         PF00205.17   137 seq1295_BIOID38949   -            564   4.5e-33  113.7   0.3   1   1   2.7e-36   1.2e-32  112.3   0.1     2   135   202   327   201   329 0.93 Thiamine pyrophosphate enzyme, central domain
TPP_enzyme_C         PF02775.16   153 seq1295_BIOID38949   -            564   1.9e-25   89.1   0.7   1   1   2.3e-28   1.1e-24   86.6   0.0     9   153   402   540   394   540 0.89 Thiamine pyrophosphate enzyme, C-terminal TPP binding domain
DUF188               PF02639.9    130 seq1296_BIOID38949   -            152     1e-50  170.3   0.0   1   1   8.8e-55   1.2e-50  170.1   0.0     1   127    17   143    17   146 0.98 Uncharacterized BCR, YaiI/YqxD family COG1671
BATS                 PF06968.8     92 seq1297_BIOID38949   -            346   1.7e-29  101.3   0.0   1   1   5.5e-33   3.7e-29  100.2   0.0     1    92   220   312   220   312 0.99 Biotin and Thiamin Synthesis associated domain
Radical_SAM          PF04055.16   166 seq1297_BIOID38949   -            346   3.9e-19   69.3   0.0   1   1   4.6e-22   3.2e-18   66.3   0.0     4   160    50   203    47   209 0.92 Radical SAM superfamily
DUF3971              PF13116.1    289 seq1298_BIOID38949   -           1266   8.3e-94  314.0   2.0   1   1   1.6e-96   1.1e-92  310.4   0.8     2   289   505   789   504   791 0.97 Protein of unknown function
AsmA_2               PF13502.1    220 seq1298_BIOID38949   -           1266   2.4e-61  206.7  12.3   1   1   2.2e-62   1.5e-58  197.6   0.4     1   220  1009  1252  1009  1252 0.95 AsmA-like C-terminal region
Glt_symporter        PF03616.9    368 seq1299_BIOID38949   -            401  3.1e-163  542.3  24.6   1   1  2.3e-167  3.1e-163  542.3  17.0     1   368     2   366     2   366 0.98 Sodium/glutamate symporter
Ribosomal_L36        PF00444.13    38 seq1302_BIOID38949   -             38   3.7e-21   74.7   9.2   1   1   2.9e-25   3.9e-21   74.6   6.4     1    38     1    38     1    38 1.00 Ribosomal protein L36
HAD                  PF12710.2    191 seq1304_BIOID38949   -            219   2.1e-08   34.4   0.0   1   1   2.3e-12   3.1e-08   33.8   0.0     2   186    18   196    18   201 0.60 haloacid dehalogenase-like hydrolase
HI0933_like          PF03486.9    409 seq1305_BIOID38949   -            400  6.1e-156  518.8   0.0   1   1  3.5e-159  6.9e-156  518.7   0.0     2   408     5   392     4   393 0.98 HI0933-like protein
Pyr_redox_3          PF13738.1    203 seq1305_BIOID38949   -            400   3.1e-11   43.6   0.0   1   1   4.2e-14   8.2e-11   42.2   0.0     1   141     7   166     7   188 0.70 Pyridine nucleotide-disulphide oxidoreductase
FAD_binding_2        PF00890.19   421 seq1305_BIOID38949   -            400     1e-10   40.9   2.4   1   1   6.2e-10   1.2e-06   27.5   0.2     1    45     5    49     5    56 0.94 FAD binding domain
Pyr_redox_2          PF07992.9    200 seq1305_BIOID38949   -            400   1.7e-09   37.7   0.0   1   1   6.1e-12   1.2e-08   34.9   0.0     1   197     5   370     5   373 0.72 Pyridine nucleotide-disulphide oxidoreductase
NAD_binding_8        PF13450.1     68 seq1305_BIOID38949   -            400   2.2e-05   24.2   1.1   1   1   2.5e-08   4.8e-05   23.1   0.8     1    32     8    39     8    50 0.95 NAD(P)-binding Rossmann-like domain
OsmC                 PF02566.14   100 seq1306_BIOID38949   -            143   1.5e-19   69.9   0.1   1   1   1.4e-23   1.9e-19   69.5   0.0     2    99    42   139    41   140 0.89 OsmC-like protein
MR_MLE_C             PF13378.1    111 seq1308_BIOID38949   -            446   3.6e-27   94.4   0.1   1   1   2.1e-30   1.4e-26   92.4   0.1     1   111   289   401   289   401 0.84 Enolase C-terminal domain-like
MR_MLE               PF01188.16    67 seq1308_BIOID38949   -            446   2.7e-10   40.5   0.0   1   1   1.3e-13   8.9e-10   38.8   0.0     4    66   222   288   219   289 0.89 Mandelate racemase / muconate lactonizing enzyme, C-terminal domain
Acetyltransf_1       PF00583.19    83 seq1309_BIOID38949   -            224   1.6e-05   24.6   0.5   1   1   7.7e-09   5.3e-05   23.0   0.4    39    78   170   209   144   214 0.93 Acetyltransferase (GNAT) family
Acetyltransf_10      PF13673.1    117 seq1309_BIOID38949   -            224   3.5e-05   23.8   0.5   1   1   8.5e-09   5.8e-05   23.0   0.3     1   114    92   207    92   212 0.80 Acetyltransferase (GNAT) domain
Spermine_synth       PF01564.12   246 seq1310_BIOID38949   -            288     7e-89  296.8   0.1   1   1   1.5e-92     1e-88  296.3   0.1     5   238     6   239     3   247 0.97 Spermine/spermidine synthase
Methyltransf_18      PF12847.2    112 seq1310_BIOID38949   -            288   5.4e-07   30.0   0.0   1   1   1.5e-10   1.1e-06   29.1   0.0     3   110    79   191    77   193 0.79 Methyltransferase domain
Ribosomal_S13        PF00416.17   106 seq1314_BIOID38949   -            118   9.2e-40  135.2   0.4   1   1   7.6e-44     1e-39  135.1   0.3     1   106     3   108     3   108 0.99 Ribosomal protein S13/S18
PAPS_reduct          PF01507.14   174 seq1316_BIOID38949   -            302   3.7e-66  222.1   0.0   1   1   3.3e-70   4.4e-66  221.8   0.0     1   174    29   257    29   257 0.99 Phosphoadenosine phosphosulfate reductase family
UvrD-helicase        PF00580.16   315 seq1317_BIOID38949   -           1180     9e-71  238.6   0.0   1   1   4.3e-74   1.5e-70  237.9   0.0     8   314    10   437     4   438 0.91 UvrD/REP helicase N-terminal domain
UvrD_C               PF13361.1    319 seq1317_BIOID38949   -           1180   4.7e-60  203.6   0.0   1   1   2.3e-63   7.7e-60  202.9   0.0     1   315   441   816   441   819 0.93 UvrD-like helicase C-terminal domain
PDDEXK_1             PF12705.2    257 seq1317_BIOID38949   -           1180   1.1e-07   31.3   2.9   1   1     5e-11   1.7e-07   30.7   0.0    39   200   951  1148   936  1175 0.67 PD-(D/E)XK nuclease superfamily
SIS                  PF01380.17   131 seq1319_BIOID38949   -            609   1.8e-64  215.0   0.1   1   2   4.2e-36   1.1e-32  112.2   0.0     2   130   290   418   289   419 0.97 SIS domain
SIS                  PF01380.17   131 seq1319_BIOID38949   -            609   1.8e-64  215.0   0.1   2   2   1.2e-32   3.4e-29  100.9   0.0     2   130   462   591   461   592 0.97 SIS domain
GATase_2             PF00310.16   361 seq1319_BIOID38949   -            609   5.2e-26   91.0   0.7   1   2   2.4e-08   6.5e-05   21.6   0.1     1    54     2    44     2    62 0.85 Glutamine amidotransferases class-II
GATase_2             PF00310.16   361 seq1319_BIOID38949   -            609   5.2e-26   91.0   0.7   2   2   1.9e-22   5.2e-19   68.0   0.1   190   293    61   152    50   160 0.95 Glutamine amidotransferases class-II
GATase_6             PF13522.1    133 seq1319_BIOID38949   -            609   2.1e-24   85.8   0.1   1   1   1.3e-27   3.6e-24   85.0   0.1    11   123    65   183    46   193 0.85 Glutamine amidotransferase domain
GATase_7             PF13537.1    124 seq1319_BIOID38949   -            609   2.6e-17   62.6   0.0   1   1   1.7e-20   4.6e-17   61.8   0.0     1   118    72   194    72   199 0.85 Glutamine amidotransferase domain
GATase_4             PF13230.1    272 seq1319_BIOID38949   -            609     2e-07   29.8   0.1   1   1   3.1e-10   8.6e-07   27.7   0.1    59   133    54   128    45   148 0.86 Glutamine amidotransferases class-II
SKI                  PF01202.17   158 seq1320_BIOID38949   -            174   4.8e-48  162.8   0.0   1   1   1.6e-51   5.5e-48  162.7   0.0     1   157    11   168    11   169 0.98 Shikimate kinase
AAA_17               PF13207.1    121 seq1320_BIOID38949   -            174   1.9e-06   28.5   0.0   1   1   1.3e-09   4.3e-06   27.4   0.0     3    66     6    67     5   172 0.67 AAA domain
AAA                  PF00004.24   132 seq1320_BIOID38949   -            174   2.2e-06   27.7   0.0   1   1   3.1e-08   0.00011   22.3   0.0     2    30     6    34     5    95 0.86 ATPase family associated with various cellular activities (AAA)
GerE                 PF00196.14    58 seq1321_BIOID38949   -            200     7e-22   76.4   1.3   1   1   3.1e-25   1.1e-21   75.8   0.9     2    57   140   195   139   196 0.97 Bacterial regulatory proteins, luxR family
Sigma70_r4_2         PF08281.7     54 seq1321_BIOID38949   -            200   6.7e-09   34.9   0.2   1   1   3.8e-12   1.3e-08   34.0   0.1     8    47   139   177   139   184 0.93 Sigma-70, region 4
Sigma70_r4           PF04545.11    50 seq1321_BIOID38949   -            200     1e-06   27.7   0.3   1   1   5.9e-10     2e-06   26.8   0.2     2    48   139   184   139   186 0.91 Sigma-70, region 4
Ribosomal_S11        PF00411.14   110 seq1323_BIOID38949   -            129   5.6e-50  168.0   0.2   1   1   4.9e-54   6.7e-50  167.7   0.1     1   110    19   128    19   128 0.99 Ribosomal protein S11
DUF808               PF05661.7    295 seq1325_BIOID38949   -            305  2.1e-134  446.8  16.4   1   1  1.8e-138  2.5e-134  446.6  11.4     1   293     3   292     3   294 0.95 Protein of unknown function (DUF808)
dCMP_cyt_deam_1      PF00383.17   102 seq1326_BIOID38949   -            178   1.7e-27   94.9   0.0   1   1   1.8e-31   2.4e-27   94.4   0.0     3   101    18   116    16   117 0.96 Cytidine and deoxycytidylate deaminase zinc-binding region
DAHP_synth_1         PF00793.15   272 seq1327_BIOID38949   -            379  2.6e-102  341.0   0.0   1   1  2.3e-106  3.2e-102  340.7   0.0     8   271    64   363    43   364 0.96 DAHP synthetase I family
tRNA-synt_1e         PF01406.14   301 seq1328_BIOID38949   -            461  5.1e-144  478.8   0.1   1   1  2.4e-147  6.6e-144  478.4   0.1     2   300    15   313    14   314 0.99 tRNA synthetases class I (C) catalytic domain
DALR_2               PF09190.6     63 seq1328_BIOID38949   -            461     2e-26   91.9   1.7   1   1   7.1e-30     2e-26   91.9   1.2     1    63   341   402   341   402 0.99 DALR domain
tRNA-synt_1g         PF09334.6    391 seq1328_BIOID38949   -            461   3.1e-16   58.9   1.9   1   2   4.8e-10   1.3e-06   27.2   0.1    13   112    35   133    29   147 0.82 tRNA synthetases class I (M)
tRNA-synt_1g         PF09334.6    391 seq1328_BIOID38949   -            461   3.1e-16   58.9   1.9   2   2   3.1e-11   8.6e-08   31.1   0.1   312   373   251   311   231   317 0.85 tRNA synthetases class I (M)
tRNA-synt_1f         PF01921.13   360 seq1328_BIOID38949   -            461   1.6e-07   30.2   0.0   1   1     2e-08   5.6e-05   21.8   0.0   276   317   261   301   214   329 0.85 tRNA synthetases class I (K)
tRNA-synt_1          PF00133.17   601 seq1328_BIOID38949   -            461   1.1e-06   26.8   0.2   1   1   3.5e-09   9.5e-06   23.7   0.0   515   596   221   300   206   305 0.81 tRNA synthetases class I (I, L, M and V)
DegT_DnrJ_EryC1      PF01041.12   363 seq1330_BIOID38949   -            376   2.4e-87  293.2   0.0   1   1   6.2e-91   2.8e-87  292.9   0.0     7   361    13   370     9   372 0.93 DegT/DnrJ/EryC1/StrS aminotransferase family
Aminotran_1_2        PF00155.16   363 seq1330_BIOID38949   -            376   7.6e-11   41.4   0.1   1   1   3.7e-14   1.7e-10   40.3   0.0    67   189    46   154     9   187 0.88 Aminotransferase class I and II
Aminotran_5          PF00266.14   371 seq1330_BIOID38949   -            376   4.7e-08   32.0   0.1   1   1   1.6e-11   7.5e-08   31.3   0.0    62   182    47   159    33   204 0.90 Aminotransferase class-V
Aminotran_1_2        PF00155.16   363 seq1333_BIOID38949   -            384   1.1e-69  235.0   0.0   1   1   1.8e-73   1.2e-69  234.8   0.0     2   363    40   380    39   380 0.97 Aminotransferase class I and II
Beta_elim_lyase      PF01212.16   290 seq1333_BIOID38949   -            384   2.2e-06   26.9   0.0   1   1   1.5e-09     1e-05   24.7   0.0    28    87    83   142    70   206 0.77 Beta-eliminating lyase
Ribosomal_S4         PF00163.14    94 seq1334_BIOID38949   -            206   4.1e-28   97.4   1.6   1   1     6e-32   4.1e-28   97.4   1.1     1    94     2    95     2    95 0.97 Ribosomal protein S4/S9 N-terminal domain
S4                   PF01479.20    48 seq1334_BIOID38949   -            206   6.7e-20   70.1   0.2   1   1   1.9e-23   1.3e-19   69.2   0.1     2    48    97   143    96   143 0.99 S4 domain
AdoMet_dc            PF02675.10   106 seq1335_BIOID38949   -            264   1.8e-35  120.8   0.0   1   1   3.4e-39   4.7e-35  119.5   0.0    11   106    39   169    32   169 0.98 S-adenosylmethionine decarboxylase
RHS_repeat           PF05593.9     38 seq1336_BIOID38949   -           1410   2.5e-61  202.6 105.6   1   6   2.2e-12   1.5e-08   34.4   0.3     1    38   438   476   438   476 0.96 RHS Repeat
RHS_repeat           PF05593.9     38 seq1336_BIOID38949   -           1410   2.5e-61  202.6 105.6   2   6   3.1e-10   2.1e-06   27.6   0.2     3    37   462   496   460   497 0.95 RHS Repeat
RHS_repeat           PF05593.9     38 seq1336_BIOID38949   -           1410   2.5e-61  202.6 105.6   3   6   3.2e-12   2.2e-08   33.9   0.3     1    37   588   624   588   625 0.98 RHS Repeat
RHS_repeat           PF05593.9     38 seq1336_BIOID38949   -           1410   2.5e-61  202.6 105.6   4   6   3.2e-11   2.2e-07   30.7   0.3     1    37   630   665   630   666 0.97 RHS Repeat
RHS_repeat           PF05593.9     38 seq1336_BIOID38949   -           1410   2.5e-61  202.6 105.6   5   6   3.9e-08   0.00026   20.9   1.2     1    31   671   701   671   705 0.93 RHS Repeat
RHS_repeat           PF05593.9     38 seq1336_BIOID38949   -           1410   2.5e-61  202.6 105.6   6   6   1.3e-08     9e-05   22.4   0.3     1    31   733   766   733   774 0.90 RHS Repeat
RHS                  PF03527.9     41 seq1336_BIOID38949   -           1410   1.7e-18   65.9   1.6   1   1   2.6e-22   1.7e-18   65.9   1.1     1    41  1153  1193  1153  1193 0.97 RHS protein
BPD_transp_1         PF00528.17   185 seq1340_BIOID38949   -            295     4e-20   71.9  20.8   1   1   2.9e-24     4e-20   71.9  14.4     3   184    88   293    86   294 0.90 Binding-protein-dependent transport system inner membrane component
DUF1440              PF07274.7    136 seq1341_BIOID38949   -            204   3.9e-55  185.4   2.3   1   1   3.4e-59   4.7e-55  185.1   1.6     1   136    26   182    26   182 0.99 Protein of unknown function (DUF1440)
GTP_EFTU             PF00009.22   188 seq1342_BIOID38949   -            475   1.3e-43  148.5   0.0   1   1   3.4e-47   1.6e-43  148.2   0.0     3   182    27   232    25   315 0.91 Elongation factor Tu GTP binding domain
MMR_HSR1             PF01926.18   114 seq1342_BIOID38949   -            475   4.3e-06   26.5   0.0   1   1   2.4e-09   1.1e-05   25.3   0.0     5   114    33   169    29   171 0.77 50S ribosome-binding GTPase
GTP_EFTU_D2          PF03144.20    74 seq1342_BIOID38949   -            475   2.5e-05   24.1   0.2   1   1   1.2e-08   5.4e-05   23.1   0.1     6    73   265   324   261   325 0.83 Elongation factor Tu domain 2
IlvB_leader          PF08049.6     32 seq1348_BIOID38949   -             32   9.9e-20   69.8  13.1   1   1   7.7e-24     1e-19   69.7   9.1     1    32     1    32     1    32 1.00 IlvB leader peptide
DUF465               PF04325.8     49 seq1349_BIOID38949   -             74   2.6e-14   52.5   2.0   1   1   3.5e-18   4.7e-14   51.6   0.9     1    49    19    68    19    68 0.97 Protein of unknown function (DUF465)
AroM                 PF07302.6    221 seq1350_BIOID38949   -            225   1.2e-86  289.5   2.8   1   1   9.7e-91   1.3e-86  289.3   1.9     2   220     5   224     4   225 0.99 AroM protein
Mem_trans            PF03547.13   385 seq1353_BIOID38949   -            314   1.7e-58  197.6  21.9   1   2   2.8e-37   3.8e-33  114.2   2.3     4   155     7   161     4   168 0.96 Membrane transport protein
Mem_trans            PF03547.13   385 seq1353_BIOID38949   -            314   1.7e-58  197.6  21.9   2   2   9.4e-30   1.3e-25   89.4   8.0   236   385   165   307   160   307 0.96 Membrane transport protein
RNA_pol_A_CTD        PF03118.10    67 seq1354_BIOID38949   -            329   1.1e-25   88.7   0.1   1   1   4.3e-29     2e-25   87.8   0.1     2    66   244   308   243   309 0.95 Bacterial RNA polymerase, alpha chain C terminal domain
RNA_pol_L            PF01193.19    82 seq1354_BIOID38949   -            329   2.7e-24   84.2   0.0   1   1   9.1e-28   4.1e-24   83.6   0.0     1    81    28   228    28   229 0.99 RNA polymerase Rpb3/Rpb11 dimerisation domain
RNA_pol_A_bac        PF01000.21   111 seq1354_BIOID38949   -            329   1.5e-23   83.0   0.3   1   1   7.3e-27   3.3e-23   81.8   0.1     2   109    60   156    58   178 0.90 RNA polymerase Rpb3/RpoA insert domain
DUF2158              PF09926.4     53 seq1355_BIOID38949   -             60   8.5e-19   66.6   0.4   1   1   7.3e-23     1e-18   66.3   0.3     1    53     3    49     3    49 0.98 Uncharacterized small protein (DUF2158)
TPP_enzyme_N         PF02776.13   172 seq1356_BIOID38949   -            562   3.2e-59  199.1   0.1   1   1   2.1e-62   9.8e-59  197.5   0.0     2   168    14   179    13   183 0.98 Thiamine pyrophosphate enzyme, N-terminal TPP binding domain
TPP_enzyme_C         PF02775.16   153 seq1356_BIOID38949   -            562   1.7e-48  163.9   0.1   1   1     1e-51   4.6e-48  162.5   0.1     1   153   390   538   390   538 0.97 Thiamine pyrophosphate enzyme, C-terminal TPP binding domain
TPP_enzyme_M         PF00205.17   137 seq1356_BIOID38949   -            562   2.6e-43  146.9   1.4   1   1   2.8e-46   1.3e-42  144.6   0.3     1   137   201   334   201   334 0.98 Thiamine pyrophosphate enzyme, central domain
Acetyltransf_3       PF13302.1    142 seq1357_BIOID38949   -            179   2.6e-21   76.3   0.0   1   1   6.7e-25     3e-21   76.0   0.0     2   141    11   150    10   151 0.86 Acetyltransferase (GNAT) domain
Acetyltransf_4       PF13420.1    155 seq1357_BIOID38949   -            179   6.3e-11   42.3   0.1   1   1   1.6e-14   7.2e-11   42.1   0.1    24   154    38   170    17   171 0.85 Acetyltransferase (GNAT) domain
Acetyltransf_1       PF00583.19    83 seq1357_BIOID38949   -            179   1.9e-10   40.5   0.0   1   1   6.9e-14   3.2e-10   39.8   0.0     3    82    74   150    72   151 0.96 Acetyltransferase (GNAT) family
KdgM                 PF06178.8    218 seq1360_BIOID38949   -            238   1.8e-64  217.0  12.5   1   1   1.5e-68   2.1e-64  216.9   8.7     3   216    19   236    17   238 0.98 Oligogalacturonate-specific porin protein (KdgM)
PDH                  PF02153.12   258 seq1361_BIOID38949   -            373   4.6e-32  110.7   0.0   1   1   2.5e-35   1.1e-31  109.5   0.0    38   257   135   344   124   345 0.93 Prephenate dehydrogenase
CM_2                 PF01817.16    81 seq1361_BIOID38949   -            373   4.6e-24   84.2   0.2   1   1   2.2e-27     1e-23   83.1   0.1     1    80     9    88     9    89 0.98 Chorismate mutase type II
Polysacc_synt        PF01943.12   273 seq1362_BIOID38949   -            416     1e-13   51.0  19.1   1   1   7.7e-18     1e-13   51.0  13.3     1   272     3   283     3   284 0.84 Polysaccharide biosynthesis protein
AhpC-TSA             PF00578.16   124 seq1364_BIOID38949   -            187   1.5e-33  114.9   0.1   1   1   4.3e-37     2e-33  114.6   0.1     4   123     7   133     4   134 0.94 AhpC/TSA family
Redoxin              PF08534.5    146 seq1364_BIOID38949   -            187   1.8e-13   50.1   0.0   1   1   4.7e-17   2.2e-13   49.9   0.0    15   140    18   146     4   152 0.84 Redoxin
1-cysPrx_C           PF10417.4     40 seq1364_BIOID38949   -            187   1.6e-06   27.4   0.1   1   1   6.5e-10     3e-06   26.6   0.1     1    31   154   182   154   186 0.88 C-terminal domain of 1-Cys peroxiredoxin
BPD_transp_1         PF00528.17   185 seq1365_BIOID38949   -            281   1.6e-22   79.8  18.0   1   1   1.1e-26   1.6e-22   79.8  12.5     3   183    93   276    91   278 0.94 Binding-protein-dependent transport system inner membrane component
Lipase_GDSL_2        PF13472.1    179 seq1366_BIOID38949   -            742   7.7e-12   45.5   1.0   1   1   1.7e-15   2.3e-11   44.0   0.0    29   176   590   727   559   730 0.81 GDSL-like Lipase/Acylhydrolase family
Methyltransf_11      PF08241.7     95 seq1367_BIOID38949   -            251   1.3e-23   83.1   0.0   1   1   1.4e-26   2.4e-23   82.3   0.0     1    95    47   138    47   138 0.98 Methyltransferase domain
Methyltransf_23      PF13489.1    162 seq1367_BIOID38949   -            251   6.2e-15   55.1   0.1   1   1   5.3e-18   9.1e-15   54.5   0.1     4   151    25   174    18   181 0.78 Methyltransferase domain
Methyltransf_31      PF13847.1    152 seq1367_BIOID38949   -            251   1.5e-14   53.7   0.0   1   1   1.1e-17   1.9e-14   53.3   0.0     5   118    44   147    40   196 0.84 Methyltransferase domain
Methyltransf_12      PF08242.7     99 seq1367_BIOID38949   -            251   1.8e-10   41.0   0.0   1   1   2.2e-13   3.8e-10   40.0   0.0     1    98    47   135    47   136 0.86 Methyltransferase domain
Methyltransf_18      PF12847.2    112 seq1367_BIOID38949   -            251   3.9e-09   36.9   0.0   1   1   4.4e-12   7.6e-09   36.0   0.0     4   110    45   139    42   141 0.78 Methyltransferase domain
Methyltransf_25      PF13649.1    101 seq1367_BIOID38949   -            251   8.5e-09   35.5   0.0   1   1   1.9e-11   3.3e-08   33.6   0.0     1   101    46   134    46   134 0.87 Methyltransferase domain
Ubie_methyltran      PF01209.13   233 seq1367_BIOID38949   -            251   5.1e-08   32.2   0.0   1   1   3.9e-11   6.7e-08   31.8   0.0    43   168    38   155     2   169 0.83 ubiE/COQ5 methyltransferase family
Methyltransf_8       PF05148.10   219 seq1367_BIOID38949   -            251   9.7e-05   21.9   0.0   1   1   8.4e-08   0.00014   21.4   0.0    59   155    30   137    17   158 0.76 Hypothetical methyltransferase
GGDEF                PF00990.16   161 seq1368_BIOID38949   -            526   3.7e-36  124.0   0.0   1   1     5e-40   6.8e-36  123.1   0.0     1   121   398   518   398   525 0.95 GGDEF domain
Acetyltransf_3       PF13302.1    142 seq1369_BIOID38949   -            194   8.5e-20   71.3   0.1   1   1     3e-23     1e-19   71.1   0.0     1   142    17   162    17   162 0.87 Acetyltransferase (GNAT) domain
Acetyltransf_4       PF13420.1    155 seq1369_BIOID38949   -            194   6.1e-14   52.1   0.2   1   1   2.4e-17   8.2e-14   51.7   0.1     2   154    21   181    20   182 0.78 Acetyltransferase (GNAT) domain
Acetyltransf_1       PF00583.19    83 seq1369_BIOID38949   -            194   1.9e-08   34.0   0.1   1   1   8.7e-12     3e-08   33.4   0.0     2    83    83   162    82   162 0.96 Acetyltransferase (GNAT) family
Acetyltransf_8       PF13523.1    152 seq1369_BIOID38949   -            194   1.5e-06   28.1   0.1   1   1   5.7e-10   1.9e-06   27.6   0.1    61   141    76   166    20   170 0.80 Acetyltransferase (GNAT) domain
DUF1255              PF06865.6     94 seq1372_BIOID38949   -             94   5.4e-35  119.4   0.0   1   1   4.3e-39   5.9e-35  119.3   0.0     1    94     1    94     1    94 0.98 Protein of unknown function (DUF1255)
LysR_substrate       PF03466.15   209 seq1378_BIOID38949   -            293   3.7e-45  153.5   0.0   1   1   8.4e-49   5.7e-45  152.8   0.0     2   204    85   282    84   284 0.98 LysR substrate binding domain
HTH_1                PF00126.22    60 seq1378_BIOID38949   -            293   2.5e-18   65.4   0.9   1   1   6.9e-22   4.7e-18   64.5   0.6     1    60     3    62     3    62 0.97 Bacterial regulatory helix-turn-helix protein, lysR family
PBP_like_2           PF12849.2    281 seq1379_BIOID38949   -            346   9.1e-56  189.2   7.2   1   1   1.8e-59   1.2e-55  188.8   5.0    10   278    27   306     8   308 0.91 PBP superfamily domain
PBP_like             PF12727.2    193 seq1379_BIOID38949   -            346   1.6e-10   40.1   0.0   1   1   5.2e-14   3.6e-10   39.0   0.0     3   168    47   236    45   302 0.76 PBP superfamily domain
PaaA_PaaC            PF05138.7    263 seq1380_BIOID38949   -            309    4e-100  334.0   0.5   1   1  3.3e-104  4.5e-100  333.8   0.3     4   263    17   291     1   291 0.97 Phenylacetic acid catabolic protein
Kelch_6              PF13964.1     50 seq1381_BIOID38949   -            404   2.4e-15   55.8  15.5   1   1   9.5e-12   2.2e-08   33.8   0.1     1    43   110   156   110   162 0.92 Kelch motif
Kelch_4              PF13418.1     49 seq1381_BIOID38949   -            404   3.8e-15   55.2  27.3   1   1   2.8e-12   6.5e-09   35.3   0.0     2    46   111   161   110   164 0.87 Galactose oxidase, central domain
Kelch_1              PF01344.20    47 seq1381_BIOID38949   -            404   3.5e-13   48.7   5.7   1   1   1.5e-11   3.4e-08   32.7   0.0     1    43   110   156   110   158 0.95 Kelch motif
Kelch_2              PF07646.10    49 seq1381_BIOID38949   -            404   1.2e-12   47.2   7.9   1   1   1.9e-10   4.2e-07   29.6   0.0     1    45   110   156   110   158 0.94 Kelch motif
Kelch_3              PF13415.1     49 seq1381_BIOID38949   -            404   4.4e-11   42.5  13.3   1   1   4.6e-10     1e-06   28.5   0.0     2    46   121   169   120   172 0.80 Galactose oxidase, central domain
Kelch_5              PF13854.1     42 seq1381_BIOID38949   -            404   1.3e-10   40.8   9.2   1   1   2.1e-09   4.7e-06   26.3   0.0     3    42   109   151   106   151 0.91 Kelch motif
CoA_transf_3         PF02515.12   191 seq1382_BIOID38949   -            394   1.7e-65  219.7   0.0   1   1   1.7e-69   2.3e-65  219.3   0.0     1   191    87   275    87   275 0.99 CoA-transferase family III
APS_kinase           PF01583.15   157 seq1383_BIOID38949   -            201   2.1e-72  241.7   0.0   1   1     4e-76   2.7e-72  241.4   0.0     1   153    27   179    27   182 0.98 Adenylylsulphate kinase
AAA_33               PF13671.1    143 seq1383_BIOID38949   -            201     5e-08   32.8   0.0   1   1   1.1e-11   7.2e-08   32.3   0.0     1   115    30   143    30   169 0.82 AAA domain
Ribosomal_L17        PF01196.14    97 seq1384_BIOID38949   -            127   6.3e-38  129.1   0.0   1   1   5.5e-42   7.5e-38  128.8   0.0     1    97    20   116    20   116 0.99 Ribosomal protein L17
DUF2773              PF10971.3     81 seq1385_BIOID38949   -             93     6e-47  157.4   2.4   1   1   5.1e-51   6.9e-47  157.2   1.7     1    81    13    93    13    93 0.99 Protein of unknown function (DUF2773)
Pyr_redox_2          PF07992.9    200 seq1387_BIOID38949   -            531   1.5e-32  113.0   0.0   1   1   2.4e-34   4.7e-31  108.1   0.0     1   199   224   503   224   504 0.91 Pyridine nucleotide-disulphide oxidoreductase
Pyr_redox            PF00070.22    80 seq1387_BIOID38949   -            531   1.9e-14   53.6   7.3   1   1   1.4e-17   2.7e-14   53.2   0.3     1    75   367   437   367   442 0.93 Pyridine nucleotide-disulphide oxidoreductase
Pyr_redox_3          PF13738.1    203 seq1387_BIOID38949   -            531   3.9e-11   43.2   1.9   1   1   7.1e-13   1.4e-09   38.2   0.6    15   196   216   394   213   400 0.80 Pyridine nucleotide-disulphide oxidoreductase
Thioredoxin_3        PF13192.1     76 seq1387_BIOID38949   -            531   2.5e-08   33.4   0.0   1   1   3.9e-11   7.6e-08   31.9   0.0     4    74   132   205   129   207 0.82 Thioredoxin domain
AAA_26               PF13500.1    199 seq1388_BIOID38949   -            225   4.7e-42  143.7   0.0   1   1   1.2e-45   5.5e-42  143.5   0.0     1   193     3   208     3   213 0.95 AAA domain
CbiA                 PF01656.18   195 seq1388_BIOID38949   -            225   2.6e-20   72.5   0.0   1   1   6.8e-24   3.1e-20   72.3   0.0     2   180     6   199     5   217 0.76 CobQ/CobB/MinD/ParA nucleotide binding domain
AlaDh_PNT_C          PF01262.16   168 seq1390_BIOID38949   -            528   7.2e-57  191.4   1.4   1   1   2.4e-60   1.1e-56  190.9   1.0     2   168   165   329   164   329 0.98 Alanine dehydrogenase/PNT, C-terminal domain
AlaDh_PNT_N          PF05222.10   136 seq1390_BIOID38949   -            528   2.2e-52  176.5   0.0   1   1   9.7e-56   4.4e-52  175.5   0.0     1   136    22   155    22   155 0.99 Alanine dehydrogenase/PNT, N-terminal domain
DUF3814              PF12769.2     87 seq1390_BIOID38949   -            528   1.8e-37  127.2   7.5   1   1   9.8e-41   4.5e-37  125.9   4.8     3    87   445   527   443   527 0.96 Domain of unknown function (DUF3814)
ABC_tran             PF00005.22   118 seq1391_BIOID38949   -            356     2e-22   79.6   0.0   1   1   1.7e-25     6e-22   78.1   0.0     1   117    44   162    44   163 0.91 ABC transporter
TOBE_2               PF08402.5     75 seq1391_BIOID38949   -            356   4.5e-09   36.0   0.1   1   1   5.5e-12   1.9e-08   34.0   0.0     1    75   278   348   278   348 0.92 TOBE domain
DUF4049              PF13258.1    318 seq1394_BIOID38949   -            412  1.3e-118  395.5   6.2   1   1  9.2e-123  1.3e-118  395.5   4.3     1   192   209   400   209   407 0.98 Domain of unknown function (DUF4049)
GATase_5             PF13507.1    259 seq1396_BIOID38949   -           1295  6.6e-104  346.2   0.0   1   1  2.4e-107  1.1e-103  345.5   0.0     1   257  1039  1292  1039  1293 0.97 CobB/CobQ-like glutamine amidotransferase domain
AIRS_C               PF02769.17   153 seq1396_BIOID38949   -           1295   2.3e-47  160.6   2.4   1   2   4.9e-26   2.3e-22   79.5   0.0     2   151   432   589   431   591 0.93 AIR synthase related protein, C-terminal domain
AIRS_C               PF02769.17   153 seq1396_BIOID38949   -           1295   2.3e-47  160.6   2.4   2   2     3e-26   1.4e-22   80.2   0.8     2   150   822   966   821   969 0.92 AIR synthase related protein, C-terminal domain
AIRS                 PF00586.19    96 seq1396_BIOID38949   -           1295   7.8e-28   96.4   3.3   1   1   7.2e-31   3.3e-27   94.4   0.0     1    96   257   389   257   389 0.98 AIR synthase related protein, N-terminal domain
Glyco_transf_56      PF07429.6    361 seq1397_BIOID38949   -            359  1.7e-193  642.3   0.0   1   1  2.8e-197  1.9e-193  642.1   0.0     1   360     1   358     1   359 0.99 4-alpha-L-fucosyltransferase glycosyl transferase group 56
DUF1992              PF09350.5     71 seq1398_BIOID38949   -            122     3e-23   81.3   0.1   1   1   2.7e-27   3.7e-23   81.0   0.1     1    69     7    74     7   100 0.96 Domain of unknown function (DUF1992)
CCP_MauG             PF03150.9    159 seq1399_BIOID38949   -            465   2.1e-51  174.2   0.0   1   1   6.8e-52   3.1e-48  163.9   0.0     2   159   184   335   183   335 0.97 Di-haem cytochrome c peroxidase
Haem_bd              PF14376.1    137 seq1399_BIOID38949   -            465   9.4e-42  141.8   0.0   1   1   2.1e-45   9.4e-42  141.8   0.0     2   137    17   155    16   155 0.99 Haem-binding domain
Cytochrom_C          PF00034.16    91 seq1399_BIOID38949   -            465   5.5e-15   55.8   0.2   1   1   4.1e-11   1.9e-07   31.7   0.0     2    90   340   453   339   454 0.86 Cytochrome c
DUF3561              PF12084.3    107 seq1401_BIOID38949   -            107   1.1e-51  173.0   8.8   1   1   8.8e-56   1.2e-51  172.8   6.1     1   107     1   107     1   107 0.99 Protein of unknown function (DUF3561)
GFO_IDH_MocA         PF01408.17   120 seq1402_BIOID38949   -            173   2.6e-26   92.3   0.0   1   1   2.4e-30   3.3e-26   92.0   0.0     1   120     4   121     4   121 0.98 Oxidoreductase family, NAD-binding Rossmann fold
C4dic_mal_tran       PF03595.12   330 seq1404_BIOID38949   -            366   2.5e-54  184.0  37.2   1   1   2.1e-58   2.9e-54  183.8  25.8     2   329    44   342    43   343 0.97 C4-dicarboxylate transporter/malic acid transport protein
ACT_5                PF13710.1     63 seq1408_BIOID38949   -             96   1.4e-10   40.6   0.1   1   1   5.9e-14   2.7e-10   39.7   0.0     1    63    17    78    17    78 0.97 ACT domain
ACT                  PF01842.20    66 seq1408_BIOID38949   -             96   1.1e-08   34.2   0.0   1   1   3.2e-12   1.5e-08   33.8   0.0     2    65    10    73     9    74 0.97 ACT domain
PaaB                 PF06243.6     94 seq1409_BIOID38949   -             95   4.3e-35  119.6   0.0   1   1   3.4e-39   4.6e-35  119.5   0.0     3    94     6    95     4    95 0.97 Phenylacetic acid degradation B
MerR_1               PF13411.1     69 seq1414_BIOID38949   -            141   5.8e-21   73.9   0.5   1   1   2.1e-24   9.7e-21   73.2   0.3     1    67     2    69     2    70 0.95 MerR HTH family regulatory protein
MerR-DNA-bind        PF09278.6     65 seq1414_BIOID38949   -            141   1.3e-20   73.4   6.9   1   1   4.3e-24     2e-20   72.8   4.8     1    65    45   110    45   110 0.97 MerR, DNA binding
MerR                 PF00376.18    38 seq1414_BIOID38949   -            141   1.8e-12   46.4   0.0   1   1   7.2e-16   3.3e-12   45.6   0.0     1    38     3    40     3    40 0.99 MerR family regulatory protein
BPD_transp_1         PF00528.17   185 seq1415_BIOID38949   -            319   1.5e-17   63.5  20.4   1   1   1.1e-21   1.5e-17   63.5  14.2     3   175    95   304    89   314 0.87 Binding-protein-dependent transport system inner membrane component
Sigma54_activat      PF00158.21   168 seq1417_BIOID38949   -            642   6.2e-36  123.2   0.0   1   1   4.9e-39   1.1e-35  122.4   0.0     5   168   334   494   330   494 0.96 Sigma-54 interaction domain
PAS                  PF00989.19   113 seq1417_BIOID38949   -            642   4.3e-14   52.1   0.0   1   1     6e-17   1.4e-13   50.5   0.0     2   113   207   309   206   309 0.97 PAS fold
HTH_8                PF02954.14    42 seq1417_BIOID38949   -            642   1.7e-13   49.7   0.1   1   1   7.4e-17   1.7e-13   49.7   0.1     2    42   591   631   590   631 0.96 Bacterial regulatory protein, Fis family
GAF                  PF01590.21   154 seq1417_BIOID38949   -            642   1.2e-05   25.3   0.2   1   1   1.4e-08   3.2e-05   24.0   0.2     4   151    58   189    56   192 0.92 GAF domain
PAS_8                PF13188.1     64 seq1417_BIOID38949   -            642   0.00012   21.6   0.0   1   1   1.4e-07   0.00032   20.3   0.0     2    46   207   255   206   276 0.70 PAS domain
Response_reg         PF00072.19   112 seq1418_BIOID38949   -            217     1e-23   83.3   0.0   1   1   3.3e-27   1.5e-23   82.8   0.0     1   111    25   133    25   134 0.97 Response regulator receiver domain
GerE                 PF00196.14    58 seq1418_BIOID38949   -            217   5.2e-24   83.2   0.1   1   1     2e-27     9e-24   82.4   0.1     2    56   157   211   156   213 0.97 Bacterial regulatory proteins, luxR family
PaaA_PaaC            PF05138.7    263 seq1419_BIOID38949   -            248   6.3e-97  323.5   0.7   1   1  5.1e-101     7e-97  323.3   0.5    17   263     3   248     1   248 0.99 Phenylacetic acid catabolic protein
XdhC_C               PF13478.1    136 seq1420_BIOID38949   -            541   1.1e-33  116.3   0.8   1   1   2.2e-35     1e-31  109.9   0.1     1   136   106   247   106   247 0.86 XdhC Rossmann domain
XdhC_CoxI            PF02625.11    71 seq1420_BIOID38949   -            541   5.8e-21   73.7   2.3   1   1   6.1e-24   2.8e-20   71.6   0.1     2    68     9    74     8    77 0.95 XdhC and CoxI family
DivIC                PF04977.10    80 seq1421_BIOID38949   -            103   5.7e-30  102.5   0.0   1   1   4.9e-34   6.7e-30  102.2   0.0     1    79    11    89    11    90 0.98 Septum formation initiator
DUF303               PF03629.13   255 seq1422_BIOID38949   -            326     3e-31  108.4   0.0   1   1   2.6e-35   3.6e-31  108.2   0.0     2   201    11   252    10   295 0.79 Domain of unknown function (DUF303)
AAA_30               PF13604.1    196 seq1423_BIOID38949   -            608     3e-28   98.6   0.4   1   1   5.5e-31   7.5e-28   97.3   0.3     8   150   156   318   152   332 0.81 AAA domain
Helicase_RecD        PF05127.9    177 seq1423_BIOID38949   -            608   8.2e-24   84.0   0.0   1   1   1.2e-26   1.6e-23   83.1   0.0     1   176   168   354   168   355 0.94 Helicase
UvrD_C_2             PF13538.1    104 seq1423_BIOID38949   -            608     1e-16   60.8   0.0   1   1     2e-19   2.8e-16   59.4   0.0     3   103   478   579   476   580 0.78 Family description
AAA_19               PF13245.1     76 seq1423_BIOID38949   -            608   7.1e-17   60.8   5.9   1   1     6e-20   8.2e-17   60.6   1.9     2    76   158   244   155   244 0.85 Part of AAA domain
Viral_helicase1      PF01443.13   226 seq1423_BIOID38949   -            608   1.3e-10   41.1   4.2   1   1   3.9e-09   5.4e-06   26.0   0.1   174   225   530   580   517   581 0.83 Viral (Superfamily 1) RNA helicase
AAA_22               PF13401.1    131 seq1423_BIOID38949   -            608   3.7e-07   30.2   0.0   1   1   7.1e-10   9.7e-07   28.8   0.0     3   122   163   295   159   303 0.65 AAA domain
UvrD-helicase        PF00580.16   315 seq1423_BIOID38949   -            608   2.7e-07   30.1   0.3   1   1   5.1e-10     7e-07   28.7   0.2     7    89   158   240   153   247 0.85 UvrD/REP helicase N-terminal domain
DUF2075              PF09848.4    352 seq1423_BIOID38949   -            608   1.2e-06   27.7   0.0   1   1   3.1e-08   4.3e-05   22.5   0.0     2    93   165   272   164   416 0.72 Uncharacterized conserved protein (DUF2075)
GDPD                 PF03009.12   255 seq1427_BIOID38949   -            247   9.7e-45  152.9   0.0   1   1   8.4e-49   1.1e-44  152.7   0.0     1   254    12   238    12   239 0.95 Glycerophosphoryl diester phosphodiesterase family
DUF331               PF03889.8     39 seq1428_BIOID38949   -             72   3.2e-21   74.1   0.6   1   1   3.1e-25   4.2e-21   73.8   0.4     1    37     9    45     9    47 0.97 Domain of unknown function
UvrB                 PF12344.3     44 seq1429_BIOID38949   -            673   6.7e-23   79.8   0.9   1   1   1.3e-25   2.9e-22   77.7   0.1     1    43   552   594   552   595 0.97 Ultra-violet resistance protein B
Helicase_C           PF00271.26    78 seq1429_BIOID38949   -            673   1.2e-15   57.0   0.0   1   1   1.2e-18   2.8e-15   55.8   0.0     2    77   465   545   464   546 0.98 Helicase conserved C-terminal domain
ResIII               PF04851.10   184 seq1429_BIOID38949   -            673   1.1e-11   44.8   0.0   1   1     3e-14   6.9e-11   42.1   0.0     4    94    13   101    10   134 0.79 Type III restriction enzyme, res subunit
UVR                  PF02151.14    36 seq1429_BIOID38949   -            673   5.4e-07   28.8   1.1   1   1     7e-10   1.6e-06   27.3   0.8     2    35   634   667   633   668 0.93 UvrB/uvrC motif
IspD                 PF01128.14   221 seq1430_BIOID38949   -            236   6.5e-96  319.9   0.0   1   1   1.1e-99   7.4e-96  319.8   0.0     1   221     8   229     8   229 0.98 Uncharacterized protein family UPF0007
NTP_transf_3         PF12804.2    179 seq1430_BIOID38949   -            236     5e-17   62.5   1.4   1   1   1.1e-20   7.3e-17   61.9   1.0     1   145    10   181    10   208 0.77 MobA-like NTP transferase domain
PmbA_TldD            PF01523.11   293 seq1432_BIOID38949   -            481   4.8e-75  252.4   1.1   1   1   5.3e-79   7.2e-75  251.8   0.8     1   293    34   332    34   332 0.92 Putative modulator of DNA gyrase
ROK                  PF00480.15   179 seq1434_BIOID38949   -            331   1.1e-58  197.9   0.2   1   1     3e-62   1.4e-58  197.5   0.1     1   179    33   222    33   222 0.96 ROK family
Glucokinase          PF02685.11   316 seq1434_BIOID38949   -            331   5.3e-10   38.4   0.0   1   1   2.2e-13   9.9e-10   37.5   0.0     4   235    35   266    32   276 0.81 Glucokinase
WzyE                 PF06899.6    449 seq1435_BIOID38949   -            450    3e-277  919.3  44.7   1   1  2.4e-281  3.3e-277  919.1  31.0     1   448     1   449     1   450 1.00 WzyE protein
DUF4049              PF13258.1    318 seq1436_BIOID38949   -            123   1.8e-55  188.0   0.1   1   1   1.4e-59     2e-55  187.9   0.1   205   318     1   120     1   120 0.99 Domain of unknown function (DUF4049)
AP_endonuc_2         PF01261.19   211 seq1439_BIOID38949   -            444   5.5e-20   71.4   0.3   1   1   8.2e-23   1.1e-18   67.1   0.1    25   200   107   312    90   318 0.79 Xylose isomerase-like TIM barrel
MVIN                 PF03023.9    452 seq1440_BIOID38949   -            511  3.6e-161  536.4  32.4   1   1  3.2e-165  4.4e-161  536.1  22.4     1   450    28   478    28   480 0.99 MviN-like protein
MASE1                PF05231.9    299 seq1441_BIOID38949   -            500   7.9e-54  182.5  45.5   1   1   2.1e-57   9.7e-54  182.2  31.6     2   299    11   277    10   277 0.98 MASE1
HisKA_3              PF07730.8     68 seq1441_BIOID38949   -            500   1.9e-14   53.6   2.9   1   1   4.2e-18   1.9e-14   53.6   2.0     2    68   305   370   304   370 0.95 Histidine kinase
HATPase_c            PF02518.21   111 seq1441_BIOID38949   -            500     1e-12   47.6   0.0   1   1   3.7e-16   1.7e-12   46.9   0.0     5   110   413   497   409   498 0.95 Histidine kinase-, DNA gyrase B-, and HSP90-like ATPase
Fimbrial             PF00419.15   145 seq1442_BIOID38949   -            180     8e-20   71.4   7.7   1   1     7e-24   9.6e-20   71.1   5.3     1   145    30   180    30   180 0.87 Fimbrial protein
TehB                 PF03848.9    192 seq1444_BIOID38949   -            197  5.1e-103  342.0   0.1   1   1  3.7e-106  5.7e-103  341.9   0.0     1   192     1   193     1   193 0.99 Tellurite resistance protein TehB
Methyltransf_23      PF13489.1    162 seq1444_BIOID38949   -            197   1.2e-12   47.7   0.0   1   1   9.2e-16   1.4e-12   47.4   0.0    20   115    28   133    10   173 0.77 Methyltransferase domain
Methyltransf_11      PF08241.7     95 seq1444_BIOID38949   -            197     2e-12   47.3   0.0   1   1   2.7e-15   4.1e-12   46.3   0.0     1    93    35   130    35   132 0.96 Methyltransferase domain
Methyltransf_12      PF08242.7     99 seq1444_BIOID38949   -            197   2.1e-11   44.0   0.0   1   1   2.2e-14   3.4e-11   43.3   0.0     1    98    35   129    35   130 0.95 Methyltransferase domain
Methyltransf_31      PF13847.1    152 seq1444_BIOID38949   -            197   8.1e-11   41.6   0.0   1   1   6.3e-14   9.6e-11   41.3   0.0     5   110    32   134    29   183 0.89 Methyltransferase domain
MTS                  PF05175.9    170 seq1444_BIOID38949   -            197     5e-10   38.9   0.0   1   1   4.2e-13   6.4e-10   38.5   0.0    23   140    22   134     3   152 0.85 Methyltransferase small domain
Methyltransf_18      PF12847.2    112 seq1444_BIOID38949   -            197   1.5e-08   35.1   0.0   1   1   1.4e-11   2.2e-08   34.5   0.0     2   109    31   132    30   136 0.79 Methyltransferase domain
DUF59                PF01883.14    72 seq1445_BIOID38949   -            172   6.9e-15   54.6   0.0   1   1   1.1e-18   1.5e-14   53.5   0.0     2    62    20    81    19    92 0.93 Domain of unknown function DUF59
PNTB                 PF02233.11   464 seq1447_BIOID38949   -            462  7.5e-230  763.3  19.7   1   1  6.2e-234  8.5e-230  763.1  13.6     2   464     5   462     4   462 0.98 NAD(P) transhydrogenase beta subunit
tRNA_U5-meth_tr      PF05958.6    352 seq1448_BIOID38949   -            433   8.2e-30  103.5   0.0   1   1   9.5e-32   1.2e-28   99.7   0.0    25   351   117   431    95   432 0.74 tRNA (Uracil-5-)-methyltransferase
Methyltransf_31      PF13847.1    152 seq1448_BIOID38949   -            433   5.4e-14   51.9   0.0   1   1   6.8e-17   8.5e-14   51.2   0.0     4   111   287   391   284   424 0.79 Methyltransferase domain
TRAM                 PF01938.15    61 seq1448_BIOID38949   -            433   3.6e-13   48.9   0.1   1   1   4.8e-16     6e-13   48.2   0.1     2    61    11    67    10    67 0.96 TRAM domain
Methyltransf_26      PF13659.1    117 seq1448_BIOID38949   -            433   2.9e-10   40.1   0.1   1   1   4.3e-12   5.3e-09   36.0   0.0     2    81   288   367   287   423 0.87 Methyltransferase domain
Methyltransf_18      PF12847.2    112 seq1448_BIOID38949   -            433   2.5e-08   34.3   0.0   1   1   4.7e-11   5.8e-08   33.1   0.0     1    78   286   364   286   406 0.84 Methyltransferase domain
PCMT                 PF01135.14   210 seq1448_BIOID38949   -            433   6.9e-08   32.1   0.0   1   1   1.1e-10   1.4e-07   31.1   0.0    59   130   272   340   258   351 0.89 Protein-L-isoaspartate(D-aspartate) O-methyltransferase (PCMT)
RrnaAD               PF00398.15   262 seq1448_BIOID38949   -            433   1.6e-06   27.2   0.0   1   1   2.2e-09   2.7e-06   26.4   0.0    14    84   270   342   259   350 0.91 Ribosomal RNA adenine dimethylase
Met_10               PF02475.11   200 seq1448_BIOID38949   -            433   2.5e-06   27.0   0.0   1   1   3.2e-09     4e-06   26.4   0.0    99   173   284   360   269   385 0.79 Met-10+ like-protein
MTS                  PF05175.9    170 seq1448_BIOID38949   -            433   1.4e-05   24.4   0.0   1   1   2.6e-08   3.2e-05   23.2   0.0    24    97   279   350   275   378 0.87 Methyltransferase small domain
Cons_hypoth95        PF03602.10   183 seq1448_BIOID38949   -            433   2.3e-05   23.7   0.0   1   1   3.6e-08   4.5e-05   22.8   0.0    42   122   286   364   274   384 0.89 Conserved hypothetical protein 95
BPD_transp_1         PF00528.17   185 seq1449_BIOID38949   -            296   1.5e-30  105.9  18.6   1   1   1.1e-34   1.5e-30  105.9  12.9     1   175   101   289    97   293 0.95 Binding-protein-dependent transport system inner membrane component
Ribosomal_L31        PF01197.13    69 seq1452_BIOID38949   -             70   1.4e-30  104.9   0.2   1   1   1.1e-34   1.5e-30  104.8   0.1     1    67     1    65     1    67 0.98 Ribosomal protein L31
MFS_1                PF07690.11   354 seq1454_BIOID38949   -            396   3.6e-34  117.9  59.3   1   1   2.6e-38   3.6e-34  117.9  41.1     2   353    19   349    18   350 0.89 Major Facilitator Superfamily
Fer2                 PF00111.22    78 seq1459_BIOID38949   -            426   1.3e-17   63.1   0.6   1   1   5.4e-21   2.5e-17   62.2   0.4     2    77   337   411   336   412 0.91 2Fe-2S iron-sulfur cluster binding domain
FAD_binding_6        PF00970.19    99 seq1459_BIOID38949   -            426   2.9e-16   59.3   0.0   1   1   1.1e-19   4.8e-16   58.5   0.0     2    99    77   175    76   175 0.91 Oxidoreductase FAD-binding domain
NAD_binding_1        PF00175.16   109 seq1459_BIOID38949   -            426   7.1e-16   58.6   0.0   1   1   2.7e-19   1.2e-15   57.8   0.0     2   108   188   296   187   297 0.92 Oxidoreductase NAD-binding domain
YgbB                 PF02542.11   157 seq1460_BIOID38949   -            159   1.7e-68  229.2   0.0   1   1   1.4e-72   1.9e-68  229.1   0.0     1   156     1   156     1   157 0.99 YgbB family
DUF4049              PF13258.1    318 seq1464_BIOID38949   -            540  3.1e-157  522.3   3.6   1   1  3.2e-161  4.4e-157  521.8   2.5     1   318   194   503   194   503 0.99 Domain of unknown function (DUF4049)
HNH_2                PF13391.1     68 seq1468_BIOID38949   -            301   4.1e-09   35.9   0.5   1   1     6e-13   8.2e-09   35.0   0.4     1    68   193   247   193   247 0.92 HNH endonuclease
Pili_assembly_N      PF00345.15   122 seq1472_BIOID38949   -            230   2.2e-37  127.4   0.2   1   1   8.5e-41   5.8e-37  126.0   0.0     1   121    26   145    26   146 0.91 Gram-negative pili assembly chaperone, N-terminal domain
Pili_assembly_C      PF02753.12    68 seq1472_BIOID38949   -            230     2e-16   59.4   0.3   1   1   5.2e-20   3.6e-16   58.6   0.2     1    65   165   223   165   226 0.96 Gram-negative pili assembly chaperone, C-terminal domain
ADH_N                PF08240.7    109 seq1473_BIOID38949   -            412   3.4e-30  103.8   0.1   1   1   1.7e-33   7.7e-30  102.7   0.1     2   106    26   151    25   154 0.94 Alcohol dehydrogenase GroES-like domain
ADH_N_assoc          PF13823.1     23 seq1473_BIOID38949   -            412   3.2e-12   45.7   0.2   1   1   1.3e-15     6e-12   44.8   0.2     1    23     1    23     1    23 0.95 Alcohol dehydrogenase GroES-associated
ADH_zinc_N           PF00107.21   130 seq1473_BIOID38949   -            412     8e-12   44.7   0.2   1   1   1.2e-12   5.6e-09   35.5   0.0     1    69   197   268   197   286 0.90 Zinc-binding dehydrogenase
DUF3521              PF12035.3     35 seq1474_BIOID38949   -             65   3.1e-24   84.4  10.4   1   2   2.5e-16   3.4e-12   45.8   0.4     1    35     1    28     1    28 0.99 Protein of unknown function (DUF3521)
DUF3521              PF12035.3     35 seq1474_BIOID38949   -             65   3.1e-24   84.4  10.4   2   2   1.7e-15   2.3e-11   43.2   2.4     1    34    35    65    35    65 0.99 Protein of unknown function (DUF3521)
G_glu_transpept      PF01019.16   510 seq1477_BIOID38949   -            580    2e-187  623.6   0.6   1   1  1.7e-191  2.3e-187  623.4   0.4     2   508    64   572    63   574 0.99 Gamma-glutamyltranspeptidase
DSRB                 PF10781.4     62 seq1479_BIOID38949   -             62   3.6e-41  138.3   0.2   1   1   2.8e-45   3.9e-41  138.2   0.1     1    61     1    61     1    62 0.98 Dextransucrase DSRB
TruD                 PF01142.13   378 seq1480_BIOID38949   -            349  2.1e-107  358.9   0.4   1   1  1.1e-110  1.5e-106  356.1   0.3     5   378     3   337     1   337 0.96 tRNA pseudouridine synthase D (TruD)
DUF3313              PF11769.3    201 seq1482_BIOID38949   -            222   9.3e-66  220.9   0.1   1   1   7.7e-70   1.1e-65  220.7   0.1     1   199    16   214    16   216 0.99 Protein of unknown function (DUF3313)
DUF3521              PF12035.3     35 seq1483_BIOID38949   -             59     4e-17   61.6   2.6   1   1     4e-21   5.5e-17   61.2   1.8     1    34    20    53    20    54 0.98 Protein of unknown function (DUF3521)
DUF3300              PF11737.3    228 seq1484_BIOID38949   -            617     3e-78  262.1   4.9   1   1   2.2e-82     3e-78  262.1   3.4     1   228    73   334    73   334 0.94 Protein of unknown function (DUF3300)
LysR_substrate       PF03466.15   209 seq1487_BIOID38949   -            302   1.3e-39  135.3   0.0   1   1   2.6e-43   1.8e-39  134.9   0.0     2   208    91   297    90   298 0.96 LysR substrate binding domain
HTH_1                PF00126.22    60 seq1487_BIOID38949   -            302   1.1e-20   72.9   0.4   1   1   3.4e-24   2.3e-20   71.9   0.3     1    60     7    66     7    66 0.97 Bacterial regulatory helix-turn-helix protein, lysR family
ABC_tran             PF00005.22   118 seq1488_BIOID38949   -            257   2.3e-20   73.0   0.0   1   1   5.2e-24   3.6e-20   72.3   0.0     1   117    50   181    50   182 0.85 ABC transporter
AAA_21               PF13304.1    303 seq1488_BIOID38949   -            257   2.6e-14   53.7   0.0   1   1   1.1e-10   7.3e-07   29.3   0.0   219   298   130   211    97   213 0.82 AAA domain
Glyco_tran_WecB      PF03808.8    172 seq1489_BIOID38949   -            246   1.4e-55  187.2   0.1   1   1   1.4e-59   1.9e-55  186.8   0.1     2   172    61   231    60   231 0.96 Glycosyl transferase WecB/TagA/CpsF family
FGGY_N               PF00370.16   245 seq1491_BIOID38949   -            484     2e-90  302.3   0.0   1   1   4.1e-94   2.8e-90  301.8   0.0     1   245     1   240     1   240 0.99 FGGY family of carbohydrate kinases, N-terminal domain
FGGY_C               PF02782.11   197 seq1491_BIOID38949   -            484   1.9e-33  115.6   1.4   1   1   4.1e-37   2.8e-33  115.1   1.0     2   196   250   435   249   436 0.92 FGGY family of carbohydrate kinases, C-terminal domain
RelA_SpoT            PF04607.12   116 seq1494_BIOID38949   -            744   1.1e-37  128.5   0.2   1   1   1.3e-40   3.5e-37  126.8   0.0     1   114   251   360   251   362 0.98 Region found in RelA / SpoT proteins
HD_4                 PF13328.1    153 seq1494_BIOID38949   -            744   1.6e-34  118.7   0.8   1   1   1.4e-37   3.9e-34  117.4   0.5    15   152    50   191    35   192 0.91 HD domain
TGS                  PF02824.16    60 seq1494_BIOID38949   -            744     4e-23   80.9   0.1   1   1   5.8e-26   1.6e-22   79.0   0.0     1    60   406   465   406   465 0.99 TGS domain
ACT_4                PF13291.1     80 seq1494_BIOID38949   -            744   1.5e-18   66.7   1.3   1   1   1.4e-21   3.7e-18   65.5   0.9     4    80   664   740   662   740 0.97 ACT domain
ACT                  PF01842.20    66 seq1494_BIOID38949   -            744   7.4e-09   34.7   0.3   1   1   2.7e-12   7.4e-09   34.7   0.2     2    65   668   733   667   734 0.97 ACT domain
Usher                PF00577.15   552 seq1495_BIOID38949   -            867  3.4e-207  689.4  23.3   1   1  8.9e-211  4.1e-207  689.1  16.1     5   552   202   775   198   775 0.99 Type VII secretion system (T7SS), usher protein
PapC_N               PF13954.1    146 seq1495_BIOID38949   -            867   7.2e-49  165.0   0.0   1   1   2.8e-52   1.3e-48  164.1   0.0     2   146    38   189    37   189 0.98 PapC N-terminal domain
PapC_C               PF13953.1     68 seq1495_BIOID38949   -            867   7.4e-23   79.8   0.1   1   1   4.5e-26   2.1e-22   78.4   0.0     1    67   785   850   785   851 0.96 PapC C-terminal domain
MFS_1                PF07690.11   354 seq1496_BIOID38949   -            440   5.4e-50  170.0  43.9   1   1   1.2e-53   5.4e-50  170.0  30.4     1   353    36   397    36   398 0.91 Major Facilitator Superfamily
DUF1228              PF06779.9     85 seq1496_BIOID38949   -            440   2.4e-05   24.1   1.5   1   1   5.3e-09   2.4e-05   24.1   1.0     7    84    46   123    39   124 0.94 Protein of unknown function (DUF1228)
PseudoU_synth_2      PF00849.17   164 seq1499_BIOID38949   -            326   1.2e-31  109.6   0.1   1   1   2.7e-35   1.8e-31  109.0   0.1     1   164    92   242    92   242 0.96 RNA pseudouridylate synthase
S4                   PF01479.20    48 seq1499_BIOID38949   -            326   2.4e-12   45.9   0.0   1   1   6.1e-16   4.2e-12   45.1   0.0     1    48    18    65    18    65 0.97 S4 domain
ECH                  PF00378.15   245 seq1504_BIOID38949   -            255   2.2e-73  246.2   2.7   1   1     2e-77   2.7e-73  246.0   1.9     4   245     8   247     6   247 0.99 Enoyl-CoA hydratase/isomerase family
DDE_Tnp_1_assoc      PF13808.1     90 seq1505_BIOID38949   -            316   3.6e-33  112.9   0.0   1   1   1.1e-36   7.2e-33  112.0   0.0     1    90     6    95     6    95 0.99 DDE_Tnp_1-associated
DDE_Tnp_1            PF01609.16   211 seq1505_BIOID38949   -            316   2.2e-24   86.0   0.3   1   1   5.9e-28   4.1e-24   85.2   0.2     3   180   102   311   100   315 0.91 Transposase DDE domain
Cys_Met_Meta_PP      PF01053.15   386 seq1506_BIOID38949   -            445  9.2e-140  465.1   0.0   1   1  2.3e-143  1.1e-139  464.9   0.0     1   385    65   439    65   440 0.99 Cys/Met metabolism PLP-dependent enzyme
Aminotran_1_2        PF00155.16   363 seq1506_BIOID38949   -            445   1.2e-07   30.9   0.0   1   1   3.8e-11   1.7e-07   30.3   0.0    49   192   116   237   102   270 0.84 Aminotransferase class I and II
Aminotran_5          PF00266.14   371 seq1506_BIOID38949   -            445   0.00011   20.9   0.0   1   1     4e-08   0.00018   20.2   0.0    68   201   132   257   103   273 0.84 Aminotransferase class-V
ABC_tran             PF00005.22   118 seq1509_BIOID38949   -            401   5.6e-22   78.2   0.0   1   1   3.6e-25   1.2e-21   77.0   0.0     1   117    73   191    73   192 0.92 ABC transporter
TOBE_2               PF08402.5     75 seq1509_BIOID38949   -            401   9.6e-12   44.6   0.3   1   1   1.2e-14   4.2e-11   42.5   0.1     1    75   313   385   313   385 0.95 TOBE domain
SurE                 PF01975.12   197 seq1513_BIOID38949   -            253   1.9e-63  213.2   0.0   1   1   1.7e-67   2.4e-63  212.9   0.0     1   195     1   182     1   184 0.93 Survival protein SurE
PhoU                 PF01895.14    88 seq1517_BIOID38949   -            241   2.4e-34  117.4   9.6   1   2   8.1e-21   1.1e-16   60.9   1.5     2    86    26   111    25   113 0.96 PhoU domain
PhoU                 PF01895.14    88 seq1517_BIOID38949   -            241   2.4e-34  117.4   9.6   2   2   5.7e-21   7.8e-17   61.3   0.6     1    87   128   212   128   213 0.91 PhoU domain
Peptidase_M24        PF00557.19   205 seq1519_BIOID38949   -            264   2.2e-49  167.8   0.2   1   1   1.8e-53   2.5e-49  167.6   0.2     1   205    12   242    12   242 0.86 Metallopeptidase family M24
OrfB_IS605           PF01385.14   227 seq1521_BIOID38949   -            402   8.5e-52  175.6   3.6   1   1   2.5e-55   1.2e-51  175.2   2.5     1   224    69   275    69   278 0.98 Probable transposase
OrfB_Zn_ribbon       PF07282.6     69 seq1521_BIOID38949   -            402   1.1e-24   85.6   0.3   1   1   8.1e-28   3.7e-24   84.0   0.2     1    67   304   371   304   373 0.98 Putative transposase DNA-binding domain
HTH_OrfB_IS605       PF12323.3     46 seq1521_BIOID38949   -            402   4.2e-13   48.2   0.8   1   1   9.3e-17   4.2e-13   48.2   0.5     1    46     1    48     1    48 0.95 Helix-turn-helix domain
AA_permease          PF00324.16   479 seq1522_BIOID38949   -            461   4.9e-99  331.7  55.9   1   1  9.1e-103   6.2e-99  331.3  38.8     1   435    16   427    16   455 0.94 Amino acid permease
AA_permease_2        PF13520.1    426 seq1522_BIOID38949   -            461   1.6e-43  148.7  59.1   1   1   3.1e-47   2.1e-43  148.3  41.0     9   425    20   440    15   441 0.88 Amino acid permease
DUF1656              PF07869.7     58 seq1526_BIOID38949   -             90   1.5e-20   72.6  10.5   1   1   1.5e-24     2e-20   72.1   7.3     2    58    29    85    28    85 0.97 Protein of unknown function (DUF1656)
MarR                 PF01047.17    59 seq1527_BIOID38949   -            144   5.8e-18   64.2   0.0   1   1   1.9e-21   8.8e-18   63.6   0.0     1    59    38    96    38    96 0.98 MarR family
MarR_2               PF12802.2     62 seq1527_BIOID38949   -            144   1.4e-13   50.1   0.0   1   1   5.2e-17   2.4e-13   49.4   0.0     1    62    36    95    36    95 0.98 MarR family
HTH_27               PF13463.1     68 seq1527_BIOID38949   -            144   4.1e-09   36.5   0.0   1   1   2.9e-12   1.3e-08   34.9   0.0     1    68    38   104    38   104 0.92 Winged helix DNA-binding domain
Smr                  PF01713.16    83 seq1528_BIOID38949   -            187   2.6e-20   72.2   0.0   1   1     3e-24   4.1e-20   71.6   0.0     2    83    89   169    88   169 0.91 Smr domain
ECH                  PF00378.15   245 seq1530_BIOID38949   -            262   3.2e-61  206.4   0.0   1   1   2.7e-65   3.6e-61  206.2   0.0     3   244     8   253     6   254 0.96 Enoyl-CoA hydratase/isomerase family
PHP                  PF02811.14   175 seq1531_BIOID38949   -            293   6.9e-33  113.7   0.1   1   1   6.7e-37   9.1e-33  113.3   0.1     1   169    10   233    10   239 0.92 PHP domain
HlyD                 PF00529.15   306 seq1533_BIOID38949   -            355   4.5e-40  137.7  26.1   1   1   1.9e-43   5.1e-40  137.5  18.1     2   306    47   339    46   339 0.97 HlyD family secretion protein
HlyD_2               PF12700.2    328 seq1533_BIOID38949   -            355     2e-19   69.8   2.0   1   1     1e-22   2.8e-19   69.3   1.4    13   239    39   290    37   308 0.79 HlyD family secretion protein
HlyD_3               PF13437.1    105 seq1533_BIOID38949   -            355     5e-18   65.2   0.1   1   1   1.8e-16   4.8e-13   49.2   0.0     2    97   214   319   213   326 0.86 HlyD family secretion protein
Biotin_lipoyl_2      PF13533.1     50 seq1533_BIOID38949   -            355     4e-10   39.0   2.9   1   1   1.5e-13     4e-10   39.0   2.0     2    46    47    95    44   110 0.83 Biotin-lipoyl like
Cu-oxidase_4         PF02578.10   233 seq1534_BIOID38949   -            243   8.1e-79  263.8   0.0   1   1   6.7e-83   9.2e-79  263.6   0.0     2   233    20   242    19   242 0.97 Multi-copper polyphenol oxidoreductase laccase
HlyD                 PF00529.15   306 seq1535_BIOID38949   -            310   8.4e-47  159.8  13.4   1   2   3.9e-19   1.3e-15   57.3   1.8     2    68    47   113    46   115 0.93 HlyD family secretion protein
HlyD                 PF00529.15   306 seq1535_BIOID38949   -            310   8.4e-47  159.8  13.4   2   2   1.2e-34   3.9e-31  108.3   4.8   103   306   101   285   100   285 0.97 HlyD family secretion protein
Biotin_lipoyl_2      PF13533.1     50 seq1535_BIOID38949   -            310   5.5e-19   67.4   7.7   1   1     6e-22   2.1e-18   65.6   1.4     2    50    47    95    46    95 0.97 Biotin-lipoyl like
HlyD_2               PF12700.2    328 seq1535_BIOID38949   -            310   6.6e-18   64.8   0.5   1   1   2.6e-21   8.9e-18   64.3   0.4    22   272    48   272    43   275 0.84 HlyD family secretion protein
HlyD_3               PF13437.1    105 seq1535_BIOID38949   -            310   3.4e-16   59.3   1.1   1   1   1.4e-14   4.7e-11   42.8   0.0     1    94   156   249   156   278 0.83 HlyD family secretion protein
PCMT                 PF01135.14   210 seq1538_BIOID38949   -            208   2.1e-82  275.6   0.0   1   1   9.1e-86   2.5e-82  275.3   0.0     2   209     5   206     4   207 0.98 Protein-L-isoaspartate(D-aspartate) O-methyltransferase (PCMT)
Methyltransf_18      PF12847.2    112 seq1538_BIOID38949   -            208     3e-08   34.1   0.0   1   1   1.8e-11     5e-08   33.3   0.0     2   108    76   169    75   193 0.82 Methyltransferase domain
Methyltransf_26      PF13659.1    117 seq1538_BIOID38949   -            208   6.9e-07   29.1   0.0   1   1   4.2e-10   1.1e-06   28.4   0.0     2    76    77   147    76   189 0.84 Methyltransferase domain
RrnaAD               PF00398.15   262 seq1538_BIOID38949   -            208     5e-07   28.8   0.0   1   1   2.4e-10   6.6e-07   28.4   0.0    16   116    61   161    54   182 0.81 Ribosomal RNA adenine dimethylase
Methyltransf_31      PF13847.1    152 seq1538_BIOID38949   -            208   1.3e-06   27.9   0.0   1   1   6.9e-10   1.9e-06   27.4   0.0     3    84    75   157    73   201 0.76 Methyltransferase domain
Amidase_3            PF01520.13   175 seq1540_BIOID38949   -            447   1.4e-52  177.8   0.3   1   1   3.4e-56   2.3e-52  177.1   0.2     1   174   220   434   220   435 0.99 N-acetylmuramoyl-L-alanine amidase
AMIN                 PF11741.3     95 seq1540_BIOID38949   -            447   5.1e-25   87.1   0.2   1   1   1.4e-28   9.2e-25   86.3   0.1     1    95    69   172    69   172 0.98 AMIN domain
HTH_18               PF12833.2     81 seq1541_BIOID38949   -            129   1.1e-19   70.2   0.3   1   1   2.1e-23   1.4e-19   69.8   0.2     2    79    34   110    33   112 0.96 Helix-turn-helix domain
HTH_AraC             PF00165.18    42 seq1541_BIOID38949   -            129   5.4e-18   64.0   0.2   1   2     2e-09   1.4e-05   24.6   0.0     1    42    20    61    20    61 0.97 Bacterial regulatory helix-turn-helix proteins, AraC family
HTH_AraC             PF00165.18    42 seq1541_BIOID38949   -            129   5.4e-18   64.0   0.2   2   2     2e-13   1.4e-09   37.3   0.0     2    41    73   110    68   111 0.93 Bacterial regulatory helix-turn-helix proteins, AraC family
GlnD_UR_UTase        PF08335.6    142 seq1543_BIOID38949   -            890   7.7e-40  135.8   0.3   1   1   2.8e-43   7.7e-40  135.8   0.2     1   142   192   331   192   331 0.98 GlnD PII-uridylyltransferase
ACT                  PF01842.20    66 seq1543_BIOID38949   -            890   3.2e-20   71.0   0.2   1   2   5.9e-12   1.6e-08   33.7   0.0     1    55   708   763   708   766 0.92 ACT domain
ACT                  PF01842.20    66 seq1543_BIOID38949   -            890   3.2e-20   71.0   0.2   2   2   2.7e-12   7.4e-09   34.8   0.1     3    63   817   874   815   877 0.82 ACT domain
HD                   PF01966.17   122 seq1543_BIOID38949   -            890     4e-15   55.7   0.2   1   1   4.4e-18   1.2e-14   54.2   0.1     1   121   468   601   468   602 0.93 HD domain
NTP_transf_2         PF01909.18    93 seq1543_BIOID38949   -            890     7e-11   42.1   0.0   1   1   6.4e-14   1.8e-10   40.9   0.0    11    92    78   168    68   169 0.84 Nucleotidyltransferase domain
DUF294               PF03445.8    169 seq1543_BIOID38949   -            890   1.1e-05   24.8   0.1   1   1   4.1e-08   0.00011   21.5   0.0     3    88    43   124    41   139 0.84 Putative nucleotidyltransferase DUF294
Multi_Drug_Res       PF00893.14    93 seq1545_BIOID38949   -            121   5.5e-26   90.7  12.2   1   1   5.6e-30   7.6e-26   90.2   8.5     2    92     4    94     3    95 0.98 Small Multidrug Resistance protein
MFS_1                PF07690.11   354 seq1546_BIOID38949   -            463   7.3e-34  116.9  29.7   1   1   5.3e-38   7.3e-34  116.9  20.6     1   348    35   397    35   403 0.84 Major Facilitator Superfamily
YiaAB                PF05360.9     53 seq1547_BIOID38949   -            117   7.1e-18   63.7  12.7   1   1   5.4e-20   7.4e-16   57.3   3.9     2    51     9    58     8    60 0.95 yiaA/B two helix domain
PRD                  PF00874.15    90 seq1548_BIOID38949   -            278     1e-46  156.8   2.2   1   2   2.2e-29   1.5e-25   88.9   0.0     2    90    78   164    77   164 0.97 PRD domain
PRD                  PF00874.15    90 seq1548_BIOID38949   -            278     1e-46  156.8   2.2   2   2   1.8e-22   1.2e-18   66.8   0.9     1    89   181   273   181   274 0.96 PRD domain
CAT_RBD              PF03123.10    59 seq1548_BIOID38949   -            278   3.9e-25   87.1   0.8   1   1   1.1e-28   7.4e-25   86.3   0.6     1    57     3    59     3    61 0.96 CAT RNA binding domain
DNA_ligase_aden      PF01653.13   315 seq1549_BIOID38949   -            561   2.8e-82  276.0   0.0   1   1   5.3e-86   3.7e-82  275.6   0.0     2   314    30   308    29   309 0.98 NAD-dependent DNA ligase adenylation domain
DNA_ligase_OB        PF03120.11    82 seq1549_BIOID38949   -            561   1.2e-26   92.0   0.2   1   1   3.4e-30   2.3e-26   91.1   0.2     2    80   312   392   311   394 0.95 NAD-dependent DNA ligase OB-fold domain
LamB                 PF02264.10   398 seq1551_BIOID38949   -            446  1.3e-168  561.0  26.2   1   1  1.1e-172  1.5e-168  560.9  18.2     1   398    28   446    28   446 0.97 LamB porin
Homoserine_dh        PF00742.14   179 seq1553_BIOID38949   -            810   6.9e-51  172.3   0.0   1   1   2.3e-54   1.1e-50  171.7   0.0     1   178   608   803   608   804 0.99 Homoserine dehydrogenase
AA_kinase            PF00696.23   241 seq1553_BIOID38949   -            810   1.8e-42  145.4   0.0   1   1   8.3e-46   3.8e-42  144.3   0.0     2   238    12   284    11   287 0.89 Amino acid kinase family
NAD_binding_3        PF03447.11   117 seq1553_BIOID38949   -            810   3.5e-24   85.3   0.0   1   1   1.8e-27   8.4e-24   84.1   0.0     1   116   465   599   465   600 0.98 Homoserine dehydrogenase, NAD binding domain
HATPase_c            PF02518.21   111 seq1554_BIOID38949   -            496     5e-20   71.1   0.0   1   1     2e-23   9.2e-20   70.3   0.0     3   109   383   490   381   492 0.97 Histidine kinase-, DNA gyrase B-, and HSP90-like ATPase
HisKA                PF00512.20    68 seq1554_BIOID38949   -            496     2e-15   56.4   0.4   1   1   4.3e-19     2e-15   56.4   0.3     2    67   271   337   270   338 0.97 His Kinase A (phospho-acceptor) domain
HAMP                 PF00672.20    70 seq1554_BIOID38949   -            496     2e-08   34.1   8.7   1   1     2e-11   9.3e-08   32.0   0.1     2    69   197   265   196   266 0.93 HAMP domain
Mob_synth_C          PF06463.8    128 seq1557_BIOID38949   -            352   7.1e-36  122.6   0.0   1   1   3.6e-39   1.2e-35  121.8   0.0     1   127   209   335   209   336 0.98 Molybdenum Cofactor Synthesis C
Radical_SAM          PF04055.16   166 seq1557_BIOID38949   -            352   6.6e-27   94.5   0.0   1   1   2.6e-30     9e-27   94.1   0.0     2   166    42   204    41   204 0.97 Radical SAM superfamily
Fer4_12              PF13353.1    139 seq1557_BIOID38949   -            352     2e-07   31.0   0.0   1   1   1.2e-10   3.9e-07   30.1   0.0    15   116    47   148    36   153 0.83 4Fe-4S single cluster domain
Fer4_14              PF13394.1    117 seq1557_BIOID38949   -            352   6.4e-07   29.3   0.0   1   1   6.3e-10   2.1e-06   27.6   0.0     6    90    45   127    38   148 0.71 4Fe-4S single cluster domain
Flg_bb_rod           PF00460.15    31 seq1559_BIOID38949   -            138   8.6e-13   47.5   0.2   1   1   1.5e-16   2.1e-12   46.3   0.2     1    31     9    39     9    39 0.98 Flagella basal body rod protein
3HCDH_N              PF02737.13   180 seq1560_BIOID38949   -            475   6.4e-65  218.0   1.2   1   1   1.9e-68   6.4e-65  218.0   0.8     1   178     7   184     7   186 0.99 3-hydroxyacyl-CoA dehydrogenase, NAD binding domain
3HCDH                PF00725.17    97 seq1560_BIOID38949   -            475   1.2e-46  156.9   0.0   1   2   5.3e-32   1.8e-28   98.6   0.0     1    97   188   285   188   285 0.98 3-hydroxyacyl-CoA dehydrogenase, C-terminal domain
3HCDH                PF00725.17    97 seq1560_BIOID38949   -            475   1.2e-46  156.9   0.0   2   2   1.2e-18   4.2e-15   55.8   0.0     1    80   387   466   387   472 0.96 3-hydroxyacyl-CoA dehydrogenase, C-terminal domain
NAD_binding_2        PF03446.10   162 seq1560_BIOID38949   -            475   9.3e-07   28.7   1.8   1   1   4.4e-10   1.5e-06   28.0   0.2     2    95     6   122     5   149 0.76 NAD binding domain of 6-phosphogluconate dehydrogenase
MarB                 PF13999.1     66 seq1561_BIOID38949   -             72   1.5e-34  117.2   0.5   1   1   1.3e-38   1.7e-34  117.0   0.3     2    66     6    70     5    70 0.98 MarB protein
Multi_Drug_Res       PF00893.14    93 seq1562_BIOID38949   -            109   6.2e-29  100.2   6.5   1   1   5.4e-33   7.4e-29   99.9   4.5     3    93     6    99     4    99 0.96 Small Multidrug Resistance protein
Sua5_yciO_yrdC       PF01300.13   179 seq1563_BIOID38949   -            206   1.2e-47  161.3   0.0   1   1   1.1e-51   1.4e-47  161.0   0.0     2   179    23   198    22   198 0.95 Telomere recombination
YiaAB                PF05360.9     53 seq1564_BIOID38949   -            145   1.3e-45  152.5  15.1   1   2   8.4e-28   1.1e-23   82.3   1.5     1    53    12    64    12    64 0.99 yiaA/B two helix domain
YiaAB                PF05360.9     53 seq1564_BIOID38949   -            145   1.3e-45  152.5  15.1   2   2   6.5e-26   8.9e-22   76.2   3.7     1    53    75   127    75   127 0.99 yiaA/B two helix domain
AAA_2                PF07724.9    171 seq1565_BIOID38949   -            861   3.2e-58  196.3   0.0   1   1   7.1e-59   8.8e-56  188.3   0.0     1   171   600   764   600   764 0.98 AAA domain (Cdc48 subfamily)
ClpB_D2-small        PF10431.4     81 seq1565_BIOID38949   -            861   1.1e-28   98.8   2.2   1   1   1.4e-31   1.7e-28   98.2   0.2     1    80   770   849   770   850 0.98 C-terminal, D2-small domain, of ClpB protein
AAA                  PF00004.24   132 seq1565_BIOID38949   -            861   5.6e-28   97.6   0.0   1   2   5.7e-17   7.1e-14   52.0   0.0     2   128   207   341   206   345 0.82 ATPase family associated with various cellular activities (AAA)
AAA                  PF00004.24   132 seq1565_BIOID38949   -            861   5.6e-28   97.6   0.0   2   2   6.4e-14     8e-11   42.1   0.0     2   117   606   731   605   742 0.86 ATPase family associated with various cellular activities (AAA)
Clp_N                PF02861.15    53 seq1565_BIOID38949   -            861     2e-27   94.7   6.1   1   2   3.4e-16   4.2e-13   48.8   0.1     1    53    21    73    21    73 0.98 Clp amino terminal domain
Clp_N                PF02861.15    53 seq1565_BIOID38949   -            861     2e-27   94.7   6.1   2   2   4.7e-16   5.8e-13   48.4   0.1     1    53    98   149    98   149 0.96 Clp amino terminal domain
AAA_5                PF07728.9    139 seq1565_BIOID38949   -            861   2.5e-19   69.2   0.8   1   1   3.9e-16   4.9e-13   48.8   0.0     2   124   605   725   604   766 0.87 AAA domain (dynein-related subfamily)
AAA_16               PF13191.1    166 seq1565_BIOID38949   -            861   5.2e-11   43.0   7.3   1   1   9.9e-10   1.2e-06   28.8   0.2     2   141   184   285   183   310 0.81 AAA ATPase domain
Sigma54_activat      PF00158.21   168 seq1565_BIOID38949   -            861   7.3e-10   38.4   0.1   1   1   7.2e-10     9e-07   28.4   0.0    23   156   603   735   574   746 0.78 Sigma-54 interaction domain
Peptidase_M23        PF01551.17    96 seq1567_BIOID38949   -            379   1.2e-30  105.2   0.9   1   1   1.8e-34   1.2e-30  105.2   0.6     3    96   279   372   277   372 0.96 Peptidase family M23
LysM                 PF01476.15    44 seq1567_BIOID38949   -            379   8.6e-11   41.4   0.4   1   1   2.9e-14     2e-10   40.2   0.0     1    43   123   165   123   166 0.98 LysM domain
ABC2_membrane_3      PF12698.2    344 seq1568_BIOID38949   -            911   1.6e-41  142.3   6.2   1   1   1.1e-44   2.5e-41  141.7   4.3    12   343   569   903   560   904 0.88 ABC-2 family transporter protein
ABC_tran             PF00005.22   118 seq1568_BIOID38949   -            911   5.9e-37  126.5   0.0   1   2   5.1e-21   1.2e-17   64.2   0.0     1   118    52   176    52   176 0.89 ABC transporter
ABC_tran             PF00005.22   118 seq1568_BIOID38949   -            911   5.9e-37  126.5   0.0   2   2   1.5e-19   3.3e-16   59.5   0.0     1   118   316   436   316   436 0.90 ABC transporter
AAA_21               PF13304.1    303 seq1568_BIOID38949   -            911     1e-21   78.0   1.8   1   1     9e-10     2e-06   27.8   0.0   220   297   391   466   354   466 0.80 AAA domain
ABC2_membrane_2      PF12679.2    277 seq1568_BIOID38949   -            911   7.8e-20   70.7   5.2   1   1   6.5e-23   1.5e-19   69.8   3.6    72   275   675   909   544   910 0.77 ABC-2 family transporter protein
ABC2_membrane        PF01061.19   209 seq1568_BIOID38949   -            911   3.4e-17   62.2  12.9   1   1     3e-20   6.8e-17   61.2   7.2    52   207   711   874   680   876 0.85 ABC-2 type transporter
ABC2_membrane_4      PF12730.2    232 seq1568_BIOID38949   -            911   1.8e-08   33.6  15.8   1   1   1.4e-11   3.2e-08   32.8  11.0    50   227   718   898   550   906 0.63 ABC-2 family transporter protein
Flg_bbr_C            PF06429.8     74 seq1569_BIOID38949   -            134   1.5e-12   47.0   3.0   1   1   3.6e-16   2.5e-12   46.4   2.1    29    73    87   131    11   132 0.91 Flagellar basal body rod FlgEFG protein C-terminal
Flg_bb_rod           PF00460.15    31 seq1569_BIOID38949   -            134   2.7e-11   42.8   1.2   1   1   3.9e-15   2.7e-11   42.8   0.8     1    30     7    37     7    38 0.95 Flagella basal body rod protein
FUSC                 PF04632.7    650 seq1570_BIOID38949   -            655  2.1e-149  498.8  20.0   1   1  5.4e-153  2.5e-149  498.6  13.9     2   649    11   651    10   654 0.97 Fusaric acid resistance protein family
FUSC_2               PF13515.1    128 seq1570_BIOID38949   -            655     7e-17   61.4  38.1   1   1   2.7e-18   1.2e-14   54.1  11.4     1   127    23   162    21   163 0.87 Fusaric acid resistance protein-like
ALMT                 PF11744.3    406 seq1570_BIOID38949   -            655   0.00013   20.6   3.0   1   1   2.8e-08   0.00013   20.6   2.1    10   189    10   183     3   230 0.70 Aluminium activated malate transporter
Antitoxin-MazE       PF04014.13    47 seq1573_BIOID38949   -             82   1.8e-11   43.3   0.3   1   1   2.2e-15     3e-11   42.6   0.2     1    46     7    51     7    52 0.95 Antidote-toxin recognition MazE
PTS_EIIA_1           PF00358.15   133 seq1576_BIOID38949   -            625   9.7e-53  177.1   0.6   1   1   3.4e-56   1.6e-52  176.4   0.4     4   132   477   605   474   606 0.98 phosphoenolpyruvate-dependent sugar phosphotransferase system, EIIA 1
PTS_EIIC             PF02378.13   321 seq1576_BIOID38949   -            625   7.9e-29  100.4  29.6   1   1   1.7e-32   7.9e-29  100.4  20.5     2   319   106   388   105   391 0.79 Phosphotransferase system, EIIC
PTS_EIIB             PF00367.15    35 seq1576_BIOID38949   -            625   4.2e-16   57.7   0.1   1   1   1.6e-19   7.5e-16   56.9   0.0     1    34     5    38     5    39 0.97 phosphotransferase system, EIIB
FlgD                 PF03963.9     82 seq1577_BIOID38949   -            231   9.9e-25   86.3   5.1   1   1   1.1e-27   4.8e-24   84.1   2.8     7    81     7    79     2    80 0.86 Flagellar hook capping protein - N-terminal region
FlgD_ig              PF13860.1     81 seq1577_BIOID38949   -            231   2.4e-21   75.1   2.5   1   1   5.2e-25   2.4e-21   75.1   1.8     9    81   119   189   105   189 0.91 FlgD Ig-like domain
FLgD_tudor           PF13861.1     61 seq1577_BIOID38949   -            231   4.4e-15   55.3   0.0   1   1   3.3e-18   1.5e-14   53.6   0.0     1    60    86   230    86   231 0.98 FlgD Tudor-like domain
DUF2207              PF09972.4    511 seq1578_BIOID38949   -            631     2e-91  307.0   0.0   1   1   1.7e-95   2.3e-91  306.7   0.0     2   508    33   573    32   576 0.97 Predicted membrane protein (DUF2207)
PemK                 PF02452.12   110 seq1579_BIOID38949   -            111   2.6e-24   85.4   0.0   1   1   2.1e-28   2.9e-24   85.2   0.0     3   109    10   109     8   110 0.92 PemK-like protein
HlyD                 PF00529.15   306 seq1580_BIOID38949   -            387   3.4e-79  266.2  10.0   1   1   1.5e-82     4e-79  265.9   6.9     4   305    56   335    53   336 0.98 HlyD family secretion protein
HlyD_3               PF13437.1    105 seq1580_BIOID38949   -            387   2.9e-17   62.8   2.6   1   1   2.4e-17   6.5e-14   52.0   0.1     2    98   211   324   210   331 0.77 HlyD family secretion protein
HlyD_2               PF12700.2    328 seq1580_BIOID38949   -            387   4.1e-16   58.9   4.7   1   1     2e-19   5.4e-16   58.5   3.3    19   247    52   295    38   324 0.80 HlyD family secretion protein
Biotin_lipoyl_2      PF13533.1     50 seq1580_BIOID38949   -            387   1.2e-13   50.3   1.0   1   1   3.7e-11     1e-07   31.3   0.2     4    50    56   102    54   102 0.97 Biotin-lipoyl like
Fimbrial             PF00419.15   145 seq1581_BIOID38949   -            325     8e-19   68.1   0.1   1   1   9.2e-23   1.3e-18   67.5   0.0     2   145   178   325   177   325 0.92 Fimbrial protein
MoCF_biosynth        PF00994.19   144 seq1583_BIOID38949   -            170   5.6e-31  106.7   0.0   1   1   5.1e-35     7e-31  106.4   0.0     1   143    14   156    12   157 0.92 Probable molybdopterin binding domain
DUF4008              PF13186.1     64 seq1584_BIOID38949   -            411   2.5e-13   50.0   0.5   1   1   1.6e-16   5.5e-13   48.9   0.4     4    64   282   343   276   343 0.90 Domain of unknown function (DUF4008)
Radical_SAM          PF04055.16   166 seq1584_BIOID38949   -            411   8.8e-13   48.6   0.0   1   1   4.4e-16   1.5e-12   47.8   0.0     6   160    20   182    16   208 0.82 Radical SAM superfamily
Fer4_12              PF13353.1    139 seq1584_BIOID38949   -            411   1.5e-07   31.4   0.0   1   1   8.5e-11   2.9e-07   30.5   0.0    13   116    19   127    17   150 0.65 4Fe-4S single cluster domain
MazG                 PF03819.12    74 seq1586_BIOID38949   -            263   1.1e-37  127.7   3.7   1   2   1.3e-31   9.1e-28   95.9   0.0     1    74    27   100    27   100 0.99 MazG nucleotide pyrophosphohydrolase domain
MazG                 PF03819.12    74 seq1586_BIOID38949   -            263   1.1e-37  127.7   3.7   2   2   2.1e-11   1.5e-07   31.1   0.7    10    70   169   227   161   230 0.85 MazG nucleotide pyrophosphohydrolase domain
CorA                 PF01544.13   292 seq1590_BIOID38949   -            327     6e-63  212.4   0.0   1   1   5.2e-67   7.1e-63  212.2   0.0     3   292    39   323    37   323 0.97 CorA-like Mg2+ transporter protein
MFS_1                PF07690.11   354 seq1594_BIOID38949   -            395     2e-29  102.3  51.1   1   1   3.1e-33   2.1e-29  102.2  26.2     2   344    13   341    12   343 0.82 Major Facilitator Superfamily
Sigma70_r2           PF04542.9     71 seq1595_BIOID38949   -            342   4.5e-23   80.5   0.1   1   1   2.9e-26   9.8e-23   79.4   0.1     1    71   106   176   106   176 0.97 Sigma-70 region 2
Sigma70_r3           PF04539.11    78 seq1595_BIOID38949   -            342   3.2e-21   74.8  10.1   1   1   1.1e-23   3.7e-20   71.4   1.4     2    77   186   261   185   262 0.97 Sigma-70 region 3
Sigma70_r4           PF04545.11    50 seq1595_BIOID38949   -            342   4.7e-17   60.9   3.7   1   1   5.5e-19   1.9e-15   55.7   2.0     1    50   274   327   274   327 0.97 Sigma-70, region 4
Sigma70_r1_2         PF00140.15    37 seq1595_BIOID38949   -            342   2.6e-12   46.0   0.1   1   1   2.3e-15   7.9e-12   44.5   0.1     2    35    68   101    67   103 0.95 Sigma-70 factor, region 1.2
MalM                 PF07148.7    136 seq1596_BIOID38949   -            306   2.3e-50  169.4   0.1   1   1   2.4e-54   3.3e-50  168.9   0.0     2   136    75   210    74   210 0.98 Maltose operon periplasmic protein precursor (MalM)
4HBT                 PF03061.17    79 seq1597_BIOID38949   -            140   5.8e-22   77.4   0.2   1   1   7.2e-26   9.8e-22   76.7   0.0     3    79    50   123    48   123 0.96 Thioesterase superfamily
HTH_3                PF01381.17    55 seq1599_BIOID38949   -            178     6e-17   61.1   0.0   1   1   3.7e-20   8.5e-17   60.6   0.0     1    53    12    64    12    66 0.97 Helix-turn-helix
HTH_31               PF13560.1     64 seq1599_BIOID38949   -            178   1.2e-10   41.2   0.0   1   1   8.8e-14     2e-10   40.5   0.0     4    57    10    62     8    74 0.94 Helix-turn-helix domain
HTH_19               PF12844.2     64 seq1599_BIOID38949   -            178   9.9e-10   38.2   0.0   1   1   6.5e-13   1.5e-09   37.6   0.0     3    59    11    67     9    71 0.95 Helix-turn-helix domain
Cupin_2              PF07883.6     71 seq1599_BIOID38949   -            178   8.4e-10   37.9   0.3   1   1   6.6e-13   1.5e-09   37.0   0.2     4    69   105   171   102   173 0.92 Cupin domain
HTH_26               PF13443.1     63 seq1599_BIOID38949   -            178   5.3e-06   26.4   0.0   1   1   3.5e-09     8e-06   25.8   0.0     2    59    12    68    11    72 0.93 Cro/C1-type HTH DNA-binding domain
HTH_25               PF13413.1     62 seq1599_BIOID38949   -            178   4.6e-06   26.0   0.0   1   1   3.4e-09   7.9e-06   25.3   0.0     2    35    12    45    11    49 0.94 Helix-turn-helix domain
FlaE                 PF07559.9    130 seq1601_BIOID38949   -            402   2.8e-22   79.6  11.7   1   1   6.2e-26   2.8e-22   79.6   8.1     1   130   170   283   170   283 0.92 Flagellar basal body protein FlaE
Flg_bbr_C            PF06429.8     74 seq1601_BIOID38949   -            402   4.1e-21   74.5   1.6   1   1   4.6e-24   2.1e-20   72.2   1.1     2    74   324   401   323   401 0.92 Flagellar basal body rod FlgEFG protein C-terminal
Flg_bb_rod           PF00460.15    31 seq1601_BIOID38949   -            402   9.7e-12   44.2   4.1   1   1   2.1e-15   9.7e-12   44.2   2.8     2    31     4    33     3    33 0.96 Flagella basal body rod protein
MoaC                 PF01967.16   136 seq1603_BIOID38949   -            161   1.5e-60  202.6   1.3   1   1   1.3e-64   1.7e-60  202.4   0.9     1   136    15   150    15   150 1.00 MoaC family
DNA_processg_A       PF02481.10   212 seq1604_BIOID38949   -            374   4.3e-73  244.6   0.0   1   1     4e-77   5.4e-73  244.2   0.0     2   211    67   274    66   275 0.98 DNA recombination-mediator protein A
Lipoprotein_20       PF13942.1    180 seq1605_BIOID38949   -            237   6.6e-81  270.0   6.0   1   1     6e-85   8.2e-81  269.7   4.2     2   179    44   221    43   222 0.98 YfhG lipoprotein
YsaB                 PF13983.1     77 seq1608_BIOID38949   -             99   3.4e-48  161.6   0.6   1   1   2.9e-52     4e-48  161.3   0.4     1    77    23    99    23    99 0.99 YsaB-like lipoprotein
Thiolase_N           PF00108.18   264 seq1610_BIOID38949   -            401   3.3e-81  272.0   0.1   1   1   6.2e-85   4.2e-81  271.6   0.1     1   264     1   269     1   269 0.95 Thiolase, N-terminal domain
Thiolase_C           PF02803.13   123 seq1610_BIOID38949   -            401   2.3e-46  156.0   0.2   1   1   6.8e-50   4.6e-46  155.1   0.2     2   123   277   400   276   400 0.96 Thiolase, C-terminal domain
Fimbrial             PF00419.15   145 seq1611_BIOID38949   -            171   1.3e-15   57.8   0.1   1   1   1.1e-19   1.5e-15   57.5   0.1     1   145    29   171    27   171 0.87 Fimbrial protein
ThiS                 PF02597.15    78 seq1612_BIOID38949   -             81     5e-22   77.9   0.0   1   1   4.1e-26   5.6e-22   77.8   0.0     1    78     4    81     4    81 0.99 ThiS family
Ribosomal_S20p       PF01649.13    84 seq1614_BIOID38949   -             87   2.5e-32  110.9  16.0   1   1   2.1e-36   2.8e-32  110.8  11.1     1    84     2    85     2    85 0.99 Ribosomal protein S20
Peptidase_U32        PF01136.14   233 seq1615_BIOID38949   -            667   1.2e-70  237.0   0.1   1   1   3.2e-71   2.2e-67  226.2   0.0     2   231    93   319    92   321 0.90 Peptidase family U32
DUF3656              PF12392.3    122 seq1615_BIOID38949   -            667   2.4e-26   92.0   0.0   1   1   6.9e-30   4.7e-26   91.1   0.0     2   122   405   522   404   522 0.97 Collagenase
MFS_1                PF07690.11   354 seq1616_BIOID38949   -            512   1.8e-52  178.1  38.1   1   1   2.7e-56   1.8e-52  178.1  26.4     1   353    23   417    23   418 0.88 Major Facilitator Superfamily
TRI12                PF06609.8    599 seq1616_BIOID38949   -            512   5.3e-07   28.0  14.2   1   1   7.8e-11   5.3e-07   28.0   9.9    57   320    31   283    15   317 0.77 Fungal trichothecene efflux pump (TRI12)
VacJ                 PF04333.8    200 seq1620_BIOID38949   -            251   1.4e-82  275.8   0.0   1   1   1.2e-86   1.7e-82  275.6   0.0     2   199    25   225    24   226 0.98 VacJ like lipoprotein
tRNA-synt_2e         PF02091.10   284 seq1621_BIOID38949   -            303  2.2e-160  532.1   0.0   1   1  1.8e-164  2.5e-160  532.0   0.0     1   284     9   298     9   298 0.99 Glycyl-tRNA synthetase alpha subunit
CTP_synth_N          PF06418.9    276 seq1622_BIOID38949   -            545  1.9e-130  433.8   0.0   1   1  8.6e-134    3e-130  433.1   0.0     1   276     3   276     3   276 0.98 CTP synthase N-terminus
GATase               PF00117.23   192 seq1622_BIOID38949   -            545   5.3e-52  175.9   0.0   1   1   2.7e-55   9.2e-52  175.1   0.0     2   192   301   535   300   535 0.90 Glutamine amidotransferase class-I
Peptidase_C26        PF07722.8    217 seq1622_BIOID38949   -            545   1.1e-10   41.2   0.7   1   1   1.8e-13   6.1e-10   38.7   0.1    99   217   365   517   359   517 0.80 Peptidase C26
CbiA                 PF01656.18   195 seq1622_BIOID38949   -            545   1.4e-05   24.4   0.0   1   1   9.4e-09   3.2e-05   23.3   0.0     8   109    14   148     7   178 0.73 CobQ/CobB/MinD/ParA nucleotide binding domain
MoaE                 PF02391.12   117 seq1623_BIOID38949   -            150   3.4e-40  136.3   0.0   1   1   2.9e-44     4e-40  136.1   0.0     2   116     6   121     5   122 0.97 MoaE protein
Sigma54_activat      PF00158.21   168 seq1624_BIOID38949   -            449   2.6e-72  241.6   0.0   1   1   2.3e-75     8e-72  240.0   0.0     1   167   141   307   141   308 0.98 Sigma-54 interaction domain
Response_reg         PF00072.19   112 seq1624_BIOID38949   -            449     3e-29  101.1   0.0   1   1   1.8e-32   6.3e-29  100.1   0.0     1   111    13   122    13   123 0.98 Response regulator receiver domain
AAA_5                PF07728.9    139 seq1624_BIOID38949   -            449   3.6e-06   26.6   0.0   1   1   2.1e-09     7e-06   25.6   0.0     2   119   165   279   164   299 0.74 AAA domain (dynein-related subfamily)
AAA                  PF00004.24   132 seq1624_BIOID38949   -            449   0.00011   22.3   0.0   1   1   7.7e-08   0.00026   21.0   0.0     1   127   165   297   165   302 0.74 ATPase family associated with various cellular activities (AAA)
Hexapep              PF00132.19    36 seq1628_BIOID38949   -            274   2.1e-14   52.1   9.5   1   2   2.5e-09   3.5e-05   23.0   1.3     1    36   131   166   131   166 0.96 Bacterial transferase hexapeptide (six repeats)
Hexapep              PF00132.19    36 seq1628_BIOID38949   -            274   2.1e-14   52.1   9.5   2   2   6.2e-12   8.5e-08   31.2   0.9     2    35   176   209   175   210 0.96 Bacterial transferase hexapeptide (six repeats)
Barstar              PF01337.13    90 seq1629_BIOID38949   -             90   1.7e-19   69.3   0.4   1   1   1.4e-23   1.9e-19   69.1   0.3     1    84     4    82     4    87 0.96 Barstar (barnase inhibitor)
FliB                 PF03692.10    85 seq1631_BIOID38949   -             84   7.6e-07   29.4   5.2   1   1   1.6e-10   2.2e-06   27.9   3.6     1    72     2    60     2    76 0.86 Flagellin N-methylase
DUF494               PF04361.8    155 seq1636_BIOID38949   -            157   4.2e-64  214.7   4.6   1   1   3.4e-68   4.7e-64  214.6   3.2     1   155     1   157     1   157 0.98 Protein of unknown function (DUF494)
MTHFR                PF02219.12   287 seq1637_BIOID38949   -            296  3.1e-109  364.3   0.0   1   1  2.5e-113  3.5e-109  364.2   0.0     4   287    14   291    11   291 0.97 Methylenetetrahydrofolate reductase
Glyco_hydro_1        PF00232.13   455 seq1638_BIOID38949   -            464  6.4e-152  505.7   0.2   1   1  5.2e-156  7.2e-152  505.6   0.2     3   454     2   459     1   460 0.95 Glycosyl hydrolase family 1
DEAD                 PF00270.24   173 seq1642_BIOID38949   -            457   4.4e-46  156.3   0.0   1   1   2.3e-47   7.8e-44  149.0   0.0     1   170    27   191    27   194 0.95 DEAD/DEAH box helicase
Helicase_C           PF00271.26    78 seq1642_BIOID38949   -            457   1.5e-23   82.3   0.0   1   1   8.4e-27   2.9e-23   81.4   0.0     3    78   261   336   259   336 0.97 Helicase conserved C-terminal domain
DbpA                 PF03880.10    74 seq1642_BIOID38949   -            457   1.9e-21   75.3   0.0   1   1   1.1e-24   3.9e-21   74.3   0.0     2    73   384   455   383   456 0.98 DbpA RNA binding domain
ResIII               PF04851.10   184 seq1642_BIOID38949   -            457     1e-05   25.3   0.0   1   1     7e-09   2.4e-05   24.1   0.0     4   183    26   188    23   189 0.73 Type III restriction enzyme, res subunit
Flg_bbr_C            PF06429.8     74 seq1643_BIOID38949   -            251   8.8e-21   73.4   3.2   1   1   1.7e-24   1.2e-20   73.0   0.5     2    74   170   247   169   247 0.89 Flagellar basal body rod FlgEFG protein C-terminal
Flg_bb_rod           PF00460.15    31 seq1643_BIOID38949   -            251   2.2e-10   39.9   3.3   1   1   3.2e-14   2.2e-10   39.9   2.3     1    31     5    35     5    35 0.97 Flagella basal body rod protein
Bax1-I               PF01027.15   205 seq1647_BIOID38949   -            234   3.6e-59  199.6  36.8   1   1     3e-63   4.1e-59  199.5  25.5     2   205    19   230    18   230 0.92 Inhibitor of apoptosis-promoting Bax1
SopA                 PF13981.1    135 seq1648_BIOID38949   -            431   2.6e-32  111.5   7.0   1   1   1.3e-35   4.5e-32  110.7   4.9     3   135   198   331   196   331 0.97 SopA-like central domain
Pentapeptide_4       PF13599.1     78 seq1648_BIOID38949   -            431   1.6e-17   62.9  19.5   1   1   3.7e-17   1.3e-13   50.4   4.5     6    78    79   154    74   158 0.91 Pentapeptide repeats (9 copies)
Pentapeptide_3       PF13576.1     48 seq1648_BIOID38949   -            431   1.4e-11   43.9  19.6   1   1   1.5e-10   5.1e-07   29.3   0.8     1    39    91   127    91   129 0.96 Pentapeptide repeats (9 copies)
GFO_IDH_MocA         PF01408.17   120 seq1649_BIOID38949   -            345   3.5e-27   95.2   0.0   1   1   1.2e-30   5.7e-27   94.5   0.0     1   117     3   120     3   123 0.96 Oxidoreductase family, NAD-binding Rossmann fold
GFO_IDH_MocA_C       PF02894.12   115 seq1649_BIOID38949   -            345   6.7e-14   51.5   0.0   1   1   2.5e-17   1.1e-13   50.7   0.0     1   113   135   237   135   239 0.92 Oxidoreductase family, C-terminal alpha/beta domain
NAD_binding_3        PF03447.11   117 seq1649_BIOID38949   -            345   5.9e-07   29.7   0.0   1   1   2.8e-10   1.3e-06   28.6   0.0    26   114    33   119    19   120 0.83 Homoserine dehydrogenase, NAD binding domain
PseudoU_synth_2      PF00849.17   164 seq1650_BIOID38949   -            291   3.3e-16   59.4   0.0   1   1   2.9e-19     2e-15   56.9   0.0     2   161    69   199    68   202 0.83 RNA pseudouridylate synthase
S4                   PF01479.20    48 seq1650_BIOID38949   -            291     1e-11   43.9   0.2   1   1     4e-15   2.8e-11   42.5   0.1     2    43     4    43     3    57 0.93 S4 domain
AMP-binding          PF00501.23   418 seq1652_BIOID38949   -            462   2.4e-26   91.9   0.1   1   1   1.5e-29     2e-25   88.8   0.1   130   409   103   375    18   380 0.87 AMP-binding enzyme
ABC2_membrane_3      PF12698.2    344 seq1653_BIOID38949   -            375   8.9e-34  116.8  13.5   1   1   3.3e-37   1.1e-33  116.5   9.3    12   343    28   365    24   366 0.81 ABC-2 family transporter protein
ABC2_membrane        PF01061.19   209 seq1653_BIOID38949   -            375   6.7e-28   97.1  13.5   1   1     2e-31   6.7e-28   97.1   9.4    25   209   139   337   118   337 0.83 ABC-2 type transporter
ABC2_membrane_2      PF12679.2    277 seq1653_BIOID38949   -            375   1.7e-16   59.8   9.6   1   1   6.4e-20   2.2e-16   59.4   6.6     5   274    13   369     9   370 0.78 ABC-2 family transporter protein
ABC2_membrane_4      PF12730.2    232 seq1653_BIOID38949   -            375   4.8e-11   42.1  10.6   1   1     2e-14   6.9e-11   41.6   7.3     4   231    16   361    13   365 0.65 ABC-2 family transporter protein
Xan_ur_permease      PF00860.15   389 seq1654_BIOID38949   -            448   1.2e-44  152.3  48.4   1   1   1.1e-48   1.5e-44  151.9  33.6     3   387    36   409    34   411 0.93 Permease family
tRNA_synt_2f         PF02092.12   549 seq1655_BIOID38949   -            689  1.5e-228  759.7   0.0   1   1  2.8e-232  1.9e-228  759.3   0.0     1   548     6   552     6   553 1.00 Glycyl-tRNA synthetase beta subunit
DALR_1               PF05746.10   119 seq1655_BIOID38949   -            689   7.6e-09   35.4   0.7   1   1   3.6e-12   2.5e-08   33.7   0.5     4   104   582   679   579   685 0.90 DALR anticodon binding domain
zf-C4_Topoisom       PF01396.14    39 seq1656_BIOID38949   -            180   2.3e-52  174.0  20.7   1   3     1e-19   6.9e-16   57.3   1.0     2    38    13    49    12    50 0.95 Topoisomerase DNA binding C4 zinc finger
zf-C4_Topoisom       PF01396.14    39 seq1656_BIOID38949   -            180   2.3e-52  174.0  20.7   2   3   3.1e-21   2.1e-17   62.1   0.3     2    38    62    98    61    99 0.93 Topoisomerase DNA binding C4 zinc finger
zf-C4_Topoisom       PF01396.14    39 seq1656_BIOID38949   -            180   2.3e-52  174.0  20.7   3   3   3.5e-19   2.4e-15   55.6   0.8     2    38   104   142   103   143 0.95 Topoisomerase DNA binding C4 zinc finger
N6_Mtase             PF02384.11   311 seq1657_BIOID38949   -            518  5.8e-116  386.8   1.1   1   1  2.8e-119  7.7e-116  386.4   0.8     2   310   171   479   170   480 0.97 N-6 DNA Methylase
HsdM_N               PF12161.3    137 seq1657_BIOID38949   -            518   1.3e-19   70.9   1.5   1   1     1e-22   2.7e-19   69.8   0.0     1   135    10   157    10   159 0.83 HsdM N-terminal domain
Methyltransf_26      PF13659.1    117 seq1657_BIOID38949   -            518     1e-10   41.5   0.0   1   1   2.5e-13   6.9e-10   38.8   0.0     3   114   220   354   218   357 0.73 Methyltransferase domain
UPF0020              PF01170.13   180 seq1657_BIOID38949   -            518   4.9e-07   29.3   0.1   1   1   1.4e-09   3.8e-06   26.4   0.0    10   117   201   304   195   311 0.75 Putative RNA methylase family UPF0020
Metallophos          PF00149.23   201 seq1659_BIOID38949   -            270   2.3e-09   36.8   0.1   1   1   8.9e-13   6.1e-09   35.4   0.0     1   199    49   211    49   213 0.90 Calcineurin-like phosphoesterase
Metallophos_2        PF12850.2    156 seq1659_BIOID38949   -            270   1.3e-08   34.7   0.0   1   1   2.6e-12   1.8e-08   34.2   0.0     2   123    50   215    49   246 0.65 Calcineurin-like phosphoesterase superfamily domain
LysR_substrate       PF03466.15   209 seq1665_BIOID38949   -            297   1.2e-46  158.3   1.5   1   1   2.7e-50   1.8e-46  157.7   1.0     2   208    89   296    88   297 0.96 LysR substrate binding domain
HTH_1                PF00126.22    60 seq1665_BIOID38949   -            297   3.6e-23   80.9   2.2   1   1   1.1e-26   7.2e-23   79.9   1.5     1    60     5    64     5    64 0.98 Bacterial regulatory helix-turn-helix protein, lysR family
Response_reg         PF00072.19   112 seq1666_BIOID38949   -            229   1.1e-29  102.5   0.0   1   1   2.4e-33   1.6e-29  102.0   0.0     1   112     5   117     5   117 0.97 Response regulator receiver domain
Trans_reg_C          PF00486.23    77 seq1666_BIOID38949   -            229   5.8e-28   96.5   0.0   1   1   1.4e-31   9.6e-28   95.8   0.0     2    77   151   225   149   225 0.95 Transcriptional regulatory protein, C terminal
P-II                 PF00543.17   102 seq1667_BIOID38949   -            112   1.3e-43  147.5   2.6   1   1     1e-47   1.4e-43  147.3   1.8     1   102     4   105     4   105 0.99 Nitrogen regulatory protein P-II
Flg_bbr_C            PF06429.8     74 seq1668_BIOID38949   -            260   5.3e-27   93.4   3.1   1   1   1.6e-30   1.1e-26   92.4   1.3     2    74   183   260   182   260 0.91 Flagellar basal body rod FlgEFG protein C-terminal
Flg_bb_rod           PF00460.15    31 seq1668_BIOID38949   -            260   2.9e-14   52.2   1.2   1   1   1.1e-17   7.4e-14   50.9   0.8     1    31     5    35     5    35 0.98 Flagella basal body rod protein
Sua5_yciO_yrdC       PF01300.13   179 seq1669_BIOID38949   -            190   2.6e-42  143.9   0.0   1   1   2.1e-46   2.9e-42  143.8   0.0     2   178    16   189    15   190 0.92 Telomere recombination
Bax1-I               PF01027.15   205 seq1670_BIOID38949   -            237   1.1e-12   47.9  25.5   1   1     1e-16   1.4e-12   47.5  17.7     3   201    19   220    17   225 0.85 Inhibitor of apoptosis-promoting Bax1
DUF2583              PF10762.4     89 seq1671_BIOID38949   -             92     1e-51  172.9   1.0   1   1   8.5e-56   1.2e-51  172.7   0.7     1    89     1    89     1    89 0.99 Protein of unknown function (DUF2583)
peroxidase           PF00141.18   229 seq1672_BIOID38949   -            739   6.6e-87  290.6   0.0   1   2   4.1e-53   5.6e-49  166.5   0.0     3   229    89   409    87   409 0.87 Peroxidase
peroxidase           PF00141.18   229 seq1672_BIOID38949   -            739   6.6e-87  290.6   0.0   2   2   1.9e-39   2.6e-35  121.8   0.0     3   229   416   713   414   713 0.88 Peroxidase
Enolase_C            PF00113.17   296 seq1675_BIOID38949   -            432  1.4e-140  467.2   3.9   1   1  2.7e-144  1.8e-140  466.9   2.7     2   294   144   429   143   431 0.98 Enolase, C-terminal TIM barrel domain
Enolase_N            PF03952.11   132 seq1675_BIOID38949   -            432   4.3e-60  201.3   0.8   1   1   1.5e-63     1e-59  200.1   0.6     1   132     3   134     3   134 0.99 Enolase, N-terminal domain
Pirin                PF02678.11   107 seq1678_BIOID38949   -            231     2e-36  123.9   0.4   1   1   4.5e-40   3.1e-36  123.3   0.3     5   107     7   119     3   119 0.94 Pirin
Cupin_2              PF07883.6     71 seq1678_BIOID38949   -            231   1.8e-07   30.4   0.8   1   1   6.3e-11   4.3e-07   29.2   0.2     5    67    48   114    46   120 0.88 Cupin domain
LamB                 PF02264.10   398 seq1679_BIOID38949   -            538  1.5e-152  508.2  22.1   1   1  2.9e-156    2e-152  507.7  15.3     1   398   127   538   127   538 0.98 LamB porin
Sugarporin_N         PF11471.3     60 seq1679_BIOID38949   -            538     3e-18   65.1   6.8   1   1   7.5e-22   5.1e-18   64.3   4.7     4    59     3    59     1    60 0.91 Maltoporin periplasmic N-terminal extension
Ldh_1_N              PF00056.18   142 seq1681_BIOID38949   -            334   3.4e-48  162.8   0.9   1   1   7.1e-52   4.9e-48  162.3   0.6     1   141    23   166    23   167 0.97 lactate/malate dehydrogenase, NAD binding domain
Ldh_1_C              PF02866.13   174 seq1681_BIOID38949   -            334   8.7e-48  162.2   0.0   1   1   1.8e-51   1.2e-47  161.7   0.0     1   174   169   332   169   332 0.99 lactate/malate dehydrogenase, alpha/beta C-terminal domain
Shikimate_dh_N       PF08501.6     83 seq1682_BIOID38949   -            281   6.8e-24   83.6   0.0   1   1   1.6e-27   1.1e-23   82.9   0.0     1    83    15    97    15    97 0.99 Shikimate dehydrogenase substrate binding domain
Shikimate_DH         PF01488.15   135 seq1682_BIOID38949   -            281   5.5e-15   55.5   0.0   1   1   1.3e-18   9.2e-15   54.8   0.0    12    86   128   200   120   222 0.90 Shikimate / quinate 5-dehydrogenase
DUF3461              PF11944.3    125 seq1683_BIOID38949   -            128   6.5e-59  197.1   2.9   1   1   5.3e-63   7.2e-59  196.9   2.0     1   125     1   125     1   125 1.00 Protein of unknown function (DUF3461)
PTS_EIIA_2           PF00359.17   142 seq1684_BIOID38949   -            376   6.7e-37  126.2   0.3   1   1   1.8e-34   1.2e-30  105.9   0.0     4   140     5   140     2   142 0.90 Phosphoenolpyruvate-dependent sugar phosphotransferase system, EIIA 2
PTS-HPr              PF00381.14    84 seq1684_BIOID38949   -            376   2.1e-26   91.5   0.2   1   1   1.7e-29   1.2e-25   89.1   0.1     2    83   286   370   285   371 0.95 PTS HPr component phosphorylation site
Chor_lyase           PF04345.8    168 seq1686_BIOID38949   -            165   5.1e-31  107.2   0.0   1   1   4.5e-35   6.1e-31  106.9   0.0    12   163    17   165    10   165 0.90 Chorismate lyase
DUF3329              PF11808.3     90 seq1687_BIOID38949   -            431   1.1e-31  108.5   6.1   1   1   8.1e-35   1.8e-31  107.9   4.2     2    90     4    92     3    92 0.98 Domain of unknown function (DUF3329)
HATPase_c            PF02518.21   111 seq1687_BIOID38949   -            431   1.4e-30  105.1   0.0   1   1   1.1e-33   2.6e-30  104.3   0.0     2   110   314   423   313   424 0.98 Histidine kinase-, DNA gyrase B-, and HSP90-like ATPase
HisKA                PF00512.20    68 seq1687_BIOID38949   -            431   2.6e-20   72.0   1.5   1   1   2.1e-23   4.9e-20   71.1   0.3     2    67   204   268   203   269 0.97 His Kinase A (phospho-acceptor) domain
PAS                  PF00989.19   113 seq1687_BIOID38949   -            431   3.9e-11   42.6   0.0   1   1   3.7e-14   8.4e-11   41.5   0.0     2   113    99   194    98   194 0.95 PAS fold
HATPase_c_2          PF13581.1    125 seq1687_BIOID38949   -            431   1.6e-08   34.2   0.0   1   1   1.3e-11   2.9e-08   33.4   0.0    30   114   316   408   281   420 0.83 Histidine kinase-like ATPase domain
HATPase_c_3          PF13589.1    137 seq1687_BIOID38949   -            431   1.1e-06   28.2   0.0   1   1   7.7e-10   1.8e-06   27.5   0.0     3    93   318   410   316   429 0.78 Histidine kinase-, DNA gyrase B-, and HSP90-like ATPase
RNase_PH             PF01138.16   132 seq1689_BIOID38949   -            238   2.8e-27   95.5   0.0   1   1   6.9e-31   4.7e-27   94.7   0.0     1   129    10   140    10   142 0.93 3' exoribonuclease family, domain 1
RNase_PH_C           PF03725.10    68 seq1689_BIOID38949   -            238   8.9e-13   47.8   0.7   1   1   2.4e-16   1.6e-12   47.0   0.5     1    66   157   222   157   224 0.96 3' exoribonuclease family, domain 2
DUF1198              PF06711.6    148 seq1690_BIOID38949   -            159     5e-72  240.4   0.5   1   1   4.1e-76   5.6e-72  240.2   0.3     1   148    10   157    10   157 1.00 Protein of unknown function (DUF1198)
Fimbrial             PF00419.15   145 seq1691_BIOID38949   -            177   8.1e-13   48.6   4.1   1   1   7.5e-17     1e-12   48.3   2.9     2   143    30   175    29   177 0.84 Fimbrial protein
FlgH                 PF02107.11   180 seq1692_BIOID38949   -            232   3.4e-69  231.9   0.3   1   1   2.9e-73   3.9e-69  231.6   0.2     4   180    44   231    41   231 0.95 Flagellar L-ring protein
PaaX_C               PF08223.6    172 seq1693_BIOID38949   -            316   9.4e-55  184.8   2.8   1   1   1.9e-58   1.3e-54  184.3   1.9     1   172   104   274   104   274 0.98 PaaX-like protein C-terminal domain
PaaX                 PF07848.7     70 seq1693_BIOID38949   -            316   3.4e-29  100.5   0.5   1   1   9.4e-33   6.4e-29   99.6   0.4     3    70    20    87    18    87 0.98 PaaX-like protein
YcfA                 PF07927.7     58 seq1695_BIOID38949   -             58   2.5e-10   40.0   0.0   1   1     2e-14   2.8e-10   39.8   0.0     2    58     4    57     3    57 0.92 YcfA-like protein
Sigma54_activat      PF00158.21   168 seq1698_BIOID38949   -            592   2.9e-69  231.7   0.1   1   1   3.6e-72     7e-69  230.4   0.0     1   168   272   440   272   440 0.98 Sigma-54 interaction domain
HTH_8                PF02954.14    42 seq1698_BIOID38949   -            592   1.5e-13   49.9   1.1   1   1   1.6e-16   3.2e-13   48.8   0.8     2    42   548   587   547   587 0.98 Bacterial regulatory protein, Fis family
PAS_8                PF13188.1     64 seq1698_BIOID38949   -            592   1.1e-06   28.1   0.0   1   1   1.8e-09   3.6e-06   26.5   0.0     3    42   162   205   160   223 0.76 PAS domain
AAA_5                PF07728.9    139 seq1698_BIOID38949   -            592   1.8e-06   27.5   0.0   1   1   2.4e-09   4.7e-06   26.2   0.0     2   123   296   415   295   425 0.83 AAA domain (dynein-related subfamily)
AAA                  PF00004.24   132 seq1698_BIOID38949   -            592   5.1e-05   23.3   0.0   1   1     8e-08   0.00016   21.7   0.0     1   111   296   415   296   433 0.83 ATPase family associated with various cellular activities (AAA)
Methylase_S          PF01420.14   167 seq1701_BIOID38949   -            249   9.6e-36  123.1   0.0   1   1   1.4e-39   1.9e-35  122.2   0.0     3   166    15   200    13   201 0.94 Type I restriction modification DNA specificity domain
UPF0150              PF03681.10    48 seq1703_BIOID38949   -            145   1.2e-12   47.0   0.1   1   1   2.8e-16   1.9e-12   46.4   0.1     1    45     9    53     9    56 0.95 Uncharacterised protein family (UPF0150)
HTH_3                PF01381.17    55 seq1703_BIOID38949   -            145   2.1e-07   30.5   0.1   1   1   4.7e-11   3.2e-07   29.9   0.1     7    53    95   141    89   143 0.93 Helix-turn-helix
CinA                 PF02464.12   155 seq1705_BIOID38949   -            172   2.8e-47  159.9   0.9   1   1   2.3e-51   3.2e-47  159.7   0.6     2   155    18   171    17   171 0.98 Competence-damaged protein
DUF3442              PF11924.3    280 seq1706_BIOID38949   -           1418  3.9e-105  351.3   0.4   1   1  1.7e-108  3.9e-105  351.3   0.3     2   280    71   350    70   350 0.99 Protein of unknown function (DUF3442)
Big_1                PF02369.11   100 seq1706_BIOID38949   -           1418   4.4e-53  177.2  97.6   1   3   4.1e-17   9.3e-14   51.0   7.8     4    97   993  1086   990  1088 0.87 Bacterial Ig-like domain (group 1)
Big_1                PF02369.11   100 seq1706_BIOID38949   -           1418   4.4e-53  177.2  97.6   2   3   1.8e-15   4.1e-12   45.7   1.7    10    96  1098  1185  1089  1191 0.82 Bacterial Ig-like domain (group 1)
Big_1                PF02369.11   100 seq1706_BIOID38949   -           1418   4.4e-53  177.2  97.6   3   3   1.7e-15   3.9e-12   45.8   9.8     2    95  1193  1287  1191  1292 0.87 Bacterial Ig-like domain (group 1)
Peripla_BP_1         PF00532.16   279 seq1707_BIOID38949   -            331   5.4e-31  107.7   0.0   1   1   2.1e-34     7e-31  107.3   0.0     2   259    64   309    63   319 0.93 Periplasmic binding proteins and sugar binding domain of LacI family
Peripla_BP_3         PF13377.1    160 seq1707_BIOID38949   -            331   3.4e-26   92.0   0.1   1   1   9.7e-29   3.3e-25   88.8   0.1     5   159   176   330   172   331 0.84 Periplasmic binding protein-like domain
LacI                 PF00356.16    46 seq1707_BIOID38949   -            331   5.1e-18   64.2   0.0   1   1   3.1e-21   1.1e-17   63.2   0.0     2    46     8    52     7    52 0.98 Bacterial regulatory proteins, lacI family
Peripla_BP_4         PF13407.1    258 seq1707_BIOID38949   -            331   5.7e-12   45.4   0.0   1   1   2.2e-15   7.4e-12   45.0   0.0     1   217    66   275    66   309 0.87 Periplasmic binding protein domain
MFS_1                PF07690.11   354 seq1710_BIOID38949   -            451   5.6e-35  120.6  57.6   1   1   1.6e-37   2.2e-33  115.3  34.5     2   337    81   398    77   403 0.85 Major Facilitator Superfamily
ROK                  PF00480.15   179 seq1712_BIOID38949   -            286   7.7e-33  113.6   0.0   1   1   8.9e-37   1.2e-32  113.0   0.0    51   178    24   153    16   154 0.95 ROK family
Pili_assembly_N      PF00345.15   122 seq1713_BIOID38949   -            227   3.4e-38  130.0   4.9   1   1   1.7e-40   1.2e-36  125.0   0.2     1   121    19   141    19   142 0.93 Gram-negative pili assembly chaperone, N-terminal domain
Pili_assembly_C      PF02753.12    68 seq1713_BIOID38949   -            227     1e-10   41.1   2.2   1   1   4.4e-14     3e-10   39.6   1.5     2    65   162   221   161   224 0.94 Gram-negative pili assembly chaperone, C-terminal domain
FlgI                 PF02119.11   342 seq1715_BIOID38949   -            366  3.2e-138  459.9  15.5   1   1  2.7e-142  3.6e-138  459.7  10.8     1   342    22   366    22   366 0.99 Flagellar P-ring protein
UbiA                 PF01040.13   257 seq1716_BIOID38949   -            180   8.8e-15   54.4  13.8   1   1   7.6e-19     1e-14   54.2   9.6    89   256     3   167     1   174 0.78 UbiA prenyltransferase family
Pribosyltran         PF00156.22   125 seq1717_BIOID38949   -            213   4.7e-17   61.7   0.1   1   1   8.6e-21   1.2e-16   60.4   0.0     3   123    39   152    37   154 0.94 Phosphoribosyl transferase domain
Aminotran_1_2        PF00155.16   363 seq1719_BIOID38949   -            468   5.4e-32  111.0   0.0   1   1   1.3e-35   8.6e-32  110.3   0.0    44   348   145   445   120   458 0.88 Aminotransferase class I and II
GntR                 PF00392.16    64 seq1719_BIOID38949   -            468     6e-15   54.3   0.1   1   1   2.9e-18     2e-14   52.6   0.0     1    64     3    66     3    66 0.98 Bacterial regulatory proteins, gntR family
Peptidase_S49_N      PF08496.5    155 seq1720_BIOID38949   -            349   2.9e-64  215.4   3.5   1   1   6.3e-68   2.9e-64  215.4   2.4     1   155     1   158     1   158 0.98 Peptidase family S49 N-terminal
Peptidase_S49        PF01343.13   154 seq1720_BIOID38949   -            349   1.2e-50  171.1   2.2   1   1   3.1e-54   1.4e-50  170.9   0.0     2   153   161   310   160   311 0.98 Peptidase family S49
SDH_sah              PF01972.11   286 seq1720_BIOID38949   -            349   1.7e-05   23.6   1.8   1   1   5.1e-09   2.3e-05   23.2   0.0    89   163   133   208   119   225 0.81 Serine dehydrogenase proteinase
PfkB                 PF00294.19   301 seq1721_BIOID38949   -            312   1.7e-62  211.1   0.0   1   1   1.5e-66     2e-62  210.9   0.0     7   296    14   293     8   299 0.92 pfkB family carbohydrate kinase
Hexapep              PF00132.19    36 seq1722_BIOID38949   -            196   6.1e-17   60.1  16.0   1   3   9.6e-10   1.3e-05   24.3   0.0     3    36    12    45    10    45 0.90 Bacterial transferase hexapeptide (six repeats)
Hexapep              PF00132.19    36 seq1722_BIOID38949   -            196   6.1e-17   60.1  16.0   2   3   1.8e-08   0.00025   20.2   2.2     1    34    71   103    71   103 0.97 Bacterial transferase hexapeptide (six repeats)
Hexapep              PF00132.19    36 seq1722_BIOID38949   -            196   6.1e-17   60.1  16.0   3   3   1.3e-12   1.8e-08   33.4   1.8     1    35    88   122    88   123 0.95 Bacterial transferase hexapeptide (six repeats)
Methylase_S          PF01420.14   167 seq1723_BIOID38949   -            165   2.5e-21   76.2   0.0   1   1   2.4e-25   3.3e-21   75.8   0.0    57   166    28   141    24   142 0.95 Type I restriction modification DNA specificity domain
SHMT                 PF00464.14   399 seq1724_BIOID38949   -            419  2.2e-192  638.7   0.3   1   1  7.3e-196  2.5e-192  638.4   0.2     1   399    10   388    10   388 0.99 Serine hydroxymethyltransferase
Aminotran_1_2        PF00155.16   363 seq1724_BIOID38949   -            419   1.2e-10   40.7   0.0   1   1     5e-14   1.7e-10   40.2   0.0    55   350    86   370    35   380 0.69 Aminotransferase class I and II
Beta_elim_lyase      PF01212.16   290 seq1724_BIOID38949   -            419   1.5e-06   27.4   0.0   1   1   8.8e-10     3e-06   26.4   0.0    35   166    81   204    51   244 0.79 Beta-eliminating lyase
Aminotran_5          PF00266.14   371 seq1724_BIOID38949   -            419   8.5e-06   24.6   0.0   1   1   3.6e-09   1.2e-05   24.0   0.0    50   207    82   238    40   263 0.73 Aminotransferase class-V
Usher                PF00577.15   552 seq1726_BIOID38949   -            816  5.5e-164  546.8  26.8   1   1  1.6e-167  7.2e-164  546.4  18.5     1   552   175   733   175   733 0.98 Type VII secretion system (T7SS), usher protein
PapC_N               PF13954.1    146 seq1726_BIOID38949   -            816   3.8e-32  110.7   0.0   1   1   1.8e-35   8.4e-32  109.6   0.0     2   145    24   160    23   161 0.91 PapC N-terminal domain
[truncated: 1,316,710 more chars]
