# Supplementary material for: A domain sequence approach to pangenomics: applications to Escherichia coli
Source: F1000Res. 2013 May 29;1:19. Originally published 2012 Oct 1. [Version 2] doi: 10.12688/f1000research.1-19.v2 (PMC3901455; doi:10.12688/f1000research.1-19.v2)
Supplement: The 347 text files show the results from scanning each of the fasta-files against the Pfam-A database [file f1000research-1-1101-s0002.tgz › Escherichia_coli_EC4100B_BIOID61479.txt]

#                                                                            --- full sequence --- -------------- this domain -------------   hmm coord   ali coord   env coord
# target name        accession   tlen query name           accession   qlen   E-value  score  bias   #  of  c-Evalue  i-Evalue  score  bias  from    to  from    to  from    to  acc description of target
#------------------- ---------- ----- -------------------- ---------- ----- --------- ------ ----- --- --- --------- --------- ------ ----- ----- ----- ----- ----- ----- ----- ---- ---------------------
DDE_Tnp_IS240        PF13610.1    140 seq2_BIOID61479      -            238   1.1e-50  171.1   0.0   1   1   3.3e-54   1.5e-50  170.6   0.0     4   139    79   216    77   217 0.99 DDE domain
rve                  PF00665.21   120 seq2_BIOID61479      -            238   4.5e-11   42.7   0.1   1   1   1.9e-13   8.5e-10   38.6   0.0     9   119    79   186    74   187 0.89 Integrase core domain
DDE_Tnp_IS66         PF03050.9    271 seq2_BIOID61479      -            238   3.3e-10   39.5   0.3   1   1   9.3e-14   4.2e-10   39.1   0.2     5   132    14   148    10   178 0.87 Transposase IS66 family
rve_2                PF13333.1     52 seq3_BIOID61479      -             68   2.3e-11   43.4   0.1   1   1   4.6e-15   3.1e-11   43.0   0.1     1    50     2    56     2    59 0.91 Integrase core domain
rve_3                PF13683.1     67 seq3_BIOID61479      -             68   3.6e-11   42.3   0.1   1   1   6.7e-15   4.6e-11   41.9   0.1    19    67     1    50     1    50 0.96 Integrase core domain
Phage_cap_E          PF03864.10   329 seq10_BIOID61479     -            350   7.4e-64  215.6   0.2   1   1   6.1e-68   8.3e-64  215.4   0.2     1   328    13   348    13   349 0.93 Phage major capsid protein E
Redoxin              PF08534.5    146 seq13_BIOID61479     -            169   4.6e-28   97.4   0.2   1   1   8.1e-32   5.5e-28   97.2   0.1     2   146    22   164    15   164 0.92 Redoxin
AhpC-TSA             PF00578.16   124 seq13_BIOID61479     -            169   1.7e-15   56.6   0.0   1   1     3e-19   2.1e-15   56.4   0.0     3   122    24   146    22   148 0.94 AhpC/TSA family
DDE_Tnp_IS1          PF03400.8    131 seq14_BIOID61479     -            125   4.5e-74  246.6   1.5   1   1   3.6e-78   4.9e-74  246.4   1.1     7   131     1   125     1   125 1.00 IS1 transposase
RadC                 PF04002.10   123 seq17_BIOID61479     -            137   3.3e-47  159.0   0.0   1   1   2.8e-51   3.8e-47  158.8   0.0     2   123    16   137    15   137 0.98 RadC-like JAB domain
Terminase_GpA        PF05876.7    557 seq18_BIOID61479     -            641  3.5e-178  593.3   0.4   1   1  3.3e-182  4.4e-178  592.9   0.3     1   547    39   600    39   607 0.97 Phage terminase large subunit (GpA)
Hexapep              PF00132.19    36 seq20_BIOID61479     -            184   7.4e-20   69.4   6.7   1   3   8.1e-10   1.1e-05   24.5   0.0     2    36    13    47    12    47 0.96 Bacterial transferase hexapeptide (six repeats)
Hexapep              PF00132.19    36 seq20_BIOID61479     -            184   7.4e-20   69.4   6.7   2   3   1.2e-10   1.6e-06   27.2   0.7     3    33    82   111    80   112 0.94 Bacterial transferase hexapeptide (six repeats)
Hexapep              PF00132.19    36 seq20_BIOID61479     -            184   7.4e-20   69.4   6.7   3   3     9e-12   1.2e-07   30.7   0.6     1    34    97   130    97   132 0.95 Bacterial transferase hexapeptide (six repeats)
Phage_tail_U         PF06141.6    133 seq23_BIOID61479     -            131   1.7e-62  209.1   0.4   1   1   1.4e-66   1.9e-62  209.0   0.3     1   133     1   131     1   131 0.99 Phage minor tail protein U
Prok-JAB             PF14464.1    105 seq30_BIOID61479     -            247   5.6e-20   70.7   0.1   1   1   1.4e-23   9.4e-20   70.0   0.1     3    96     3    98     1   109 0.93 Prokaryotic homologs of the JAB domain
NLPC_P60             PF00877.14   105 seq30_BIOID61479     -            247   1.1e-13   50.7   0.0   1   1   2.3e-17   1.5e-13   50.3   0.0     1   104   111   223   111   224 0.92 NlpC/P60 family
DUF1317              PF07026.6     60 seq31_BIOID61479     -             62   7.7e-38  128.0   0.1   1   1   6.2e-42   8.4e-38  127.9   0.0     1    60     3    62     3    62 0.99 Protein of unknown function (DUF1317)
Collar               PF07484.7     57 seq32_BIOID61479     -            410     2e-12   46.5   0.2   1   1   6.1e-16   4.2e-12   45.5   0.2     1    56   181   227   181   228 0.97 Phage Tail Collar Domain
Phage_fiber          PF03335.8     14 seq32_BIOID61479     -            410   3.1e-10   38.1  58.3   1   7   9.9e-05      0.68    9.7   1.5     1    14   244   257   244   257 0.88 Phage tail fibre repeat
Phage_fiber          PF03335.8     14 seq32_BIOID61479     -            410   3.1e-10   38.1  58.3   2   7   4.8e-06     0.033   13.7   2.5     1    14   276   289   276   289 0.94 Phage tail fibre repeat
Phage_fiber          PF03335.8     14 seq32_BIOID61479     -            410   3.1e-10   38.1  58.3   3   7   1.3e-05     0.089   12.3   0.6     1    13   290   302   290   303 0.91 Phage tail fibre repeat
Phage_fiber          PF03335.8     14 seq32_BIOID61479     -            410   3.1e-10   38.1  58.3   4   7   2.2e-05      0.15   11.7   1.7     1    14   345   358   345   358 0.89 Phage tail fibre repeat
Phage_fiber          PF03335.8     14 seq32_BIOID61479     -            410   3.1e-10   38.1  58.3   5   7   9.9e-05      0.68    9.7   1.7     2    12   360   370   359   371 0.89 Phage tail fibre repeat
Phage_fiber          PF03335.8     14 seq32_BIOID61479     -            410   3.1e-10   38.1  58.3   6   7   8.5e-05      0.58    9.9   0.9     2    11   369   378   368   379 0.86 Phage tail fibre repeat
Phage_fiber          PF03335.8     14 seq32_BIOID61479     -            410   3.1e-10   38.1  58.3   7   7   9.9e-05      0.68    9.6   0.9     2    13   378   389   377   390 0.87 Phage tail fibre repeat
DUF1398              PF07166.6    125 seq33_BIOID61479     -            177     2e-62  208.5   8.8   1   1   1.9e-66   2.7e-62  208.1   6.1     1   125    44   168    44   168 0.99 Protein of unknown function (DUF1398)
DUF987               PF06174.6     66 seq36_BIOID61479     -             73     3e-42  141.8   0.1   1   1   2.5e-46   3.4e-42  141.6   0.1     1    66     1    66     1    66 0.99 Protein of unknown function (DUF987)
DUF1382              PF07131.6     61 seq37_BIOID61479     -             63   5.5e-40  135.1   0.9   1   1   4.4e-44   6.1e-40  135.0   0.6     1    61     1    61     1    61 0.99 Protein of unknown function (DUF1382)
Phage_integrase      PF00589.17   173 seq39_BIOID61479     -            394   1.1e-31  109.6   1.3   1   1   1.4e-35     2e-31  108.8   0.9     1   170   142   296   142   299 0.94 Phage integrase family
DUF4132              PF13569.1    180 seq42_BIOID61479     -            621   8.4e-42  142.6   0.0   1   1     1e-45   1.4e-41  141.8   0.0     3   180   365   550   363   550 0.96 Domain of unknown function (DUF4132)
DEAD                 PF00270.24   173 seq43_BIOID61479     -            756   7.3e-19   67.7   0.0   1   1   5.3e-22   2.4e-18   66.0   0.0     4   168   227   386   224   391 0.83 DEAD/DEAH box helicase
Helicase_C           PF00271.26    78 seq43_BIOID61479     -            756   6.6e-11   41.8   0.0   1   1   1.8e-11   8.2e-08   31.8   0.0     8    78   529   613   524   613 0.79 Helicase conserved C-terminal domain
ResIII               PF04851.10   184 seq43_BIOID61479     -            756   3.6e-10   39.8   0.0   1   1   2.1e-13   9.7e-10   38.4   0.0     3   182   222   383   220   385 0.79 Type III restriction enzyme, res subunit
TfoX_N               PF04993.8     97 seq45_BIOID61479     -            209   7.2e-27   92.9   0.1   1   1   1.8e-30   1.3e-26   92.1   0.0     2    97    13   108    12   108 0.98 TfoX N-terminal domain
TfoX_C               PF04994.8     81 seq45_BIOID61479     -            209   1.8e-26   91.7   0.3   1   1   5.9e-30   4.1e-26   90.5   0.1     2    81   116   195   115   195 0.98 TfoX C-terminal domain
YagB_YeeU_YfjZ       PF06154.6    105 seq50_BIOID61479     -            141   3.2e-53  178.2   0.0   1   1   2.9e-57   3.9e-53  177.9   0.0     2   104    35   137    34   138 0.98 YagB/YeeU/YfjZ family
HTH_Tnp_IS1          PF12759.2     50 seq51_BIOID61479     -             91   4.1e-31  106.0   0.2   1   1   7.6e-35   5.2e-31  105.7   0.1     1    49    39    87    39    88 0.99 InsA C-terminal domain
Zn_Tnp_IS1           PF03811.8     36 seq51_BIOID61479     -             91     1e-19   69.5   6.7   1   1   2.8e-23   1.9e-19   68.7   4.6     1    35     1    35     1    36 0.99 InsA N-terminal domain
FAD_binding_3        PF01494.14   356 seq52_BIOID61479     -            554     1e-82  277.9   0.0   1   1   1.9e-86   1.3e-82  277.5   0.0     2   355    16   352    15   353 0.95 FAD binding domain
SBP_bac_5            PF00496.17   374 seq55_BIOID61479     -            535    2e-107  359.1   7.1   1   1  1.8e-111  2.5e-107  358.8   4.9     1   372    73   453    73   455 0.94 Bacterial extracellular solute-binding proteins, family 5 Middle
DUF3440              PF11922.3    181 seq56_BIOID61479     -            407   7.9e-57  191.6   1.1   1   1   1.3e-57   8.6e-54  181.7   0.8     1   181   239   392   239   392 0.97 Domain of unknown function (DUF3440)
PAPS_reduct          PF01507.14   174 seq56_BIOID61479     -            407     1e-16   61.1   0.1   1   1     2e-19   1.4e-15   57.4   0.1     3   164    32   237    30   238 0.78 Phosphoadenosine phosphosulfate reductase family
Packaging_FI         PF14000.1    125 seq57_BIOID61479     -            131   3.4e-41  140.2   2.6   1   1   2.7e-45   3.8e-41  140.0   1.8     1   125     2   128     2   128 0.97 DNA packaging protein FI
2-Hacid_dh_C         PF02826.14   178 seq58_BIOID61479     -            312   4.4e-45  152.8   0.0   1   1   8.3e-49   5.7e-45  152.5   0.0     2   178   105   277   104   277 0.95 D-isomer specific 2-hydroxyacid dehydrogenase, NAD binding domain
NAD_binding_2        PF03446.10   162 seq58_BIOID61479     -            312   1.5e-06   28.0   0.0   1   1   5.1e-10   3.5e-06   26.9   0.0     3    91   138   224   136   242 0.92 NAD binding domain of 6-phosphogluconate dehydrogenase
DDE_Tnp_IS1          PF03400.8    131 seq63_BIOID61479     -            122   2.6e-45  153.5   2.7   1   1   2.1e-49   2.9e-45  153.4   1.8    11   130     2   120     1   121 0.98 IS1 transposase
Lambda_tail_I        PF06805.7     82 seq65_BIOID61479     -            190   1.6e-14   53.3   0.0   1   1   2.1e-18   2.9e-14   52.5   0.0    25    82     2    64     1    64 0.98 Bacteriophage lambda tail assembly protein I
PHP_C                PF13263.1     56 seq66_BIOID61479     -            893   1.9e-05   23.9   0.0   1   1   3.7e-09   5.1e-05   22.5   0.0    16    53   220   256   212   258 0.88 PHP-associated
zf-dskA_traR         PF01258.12    36 seq67_BIOID61479     -             73   8.2e-09   34.9   7.3   1   1     8e-13   1.1e-08   34.5   5.1     4    35    33    64    30    65 0.93 Prokaryotic dksA/traR C4-type zinc finger
Dimer_Tnp_Tn5        PF02281.11   109 seq69_BIOID61479     -            174   2.7e-16   59.5   0.4   1   1     3e-20     4e-16   58.9   0.2    10   102    59   147    49   152 0.84 Transposase Tn5 dimerisation domain
DAGK_cat             PF00781.19   130 seq70_BIOID61479     -            299   1.6e-26   92.1   0.3   1   1   3.7e-30   2.5e-26   91.4   0.2     3   129     8   131     6   132 0.96 Diacylglycerol kinase catalytic domain
NAD_kinase           PF01513.16   285 seq70_BIOID61479     -            299   7.2e-06   24.8   0.1   1   1   1.3e-09   8.6e-06   24.6   0.1    64   134    45   121    12   196 0.82 ATP-NAD kinase
DUF1219              PF06755.7    117 seq71_BIOID61479     -             87     5e-39  132.3   0.0   1   1   4.1e-43   5.7e-39  132.1   0.0     1    73     1    73     1    81 0.97 Protein of unknown function (DUF1219)
Lambda_Bor           PF06291.6     97 seq73_BIOID61479     -             97   5.2e-62  205.6   3.8   1   1   4.2e-66   5.7e-62  205.5   2.7     1    97     1    97     1    97 0.99 Bor protein
ABC_tran             PF00005.22   118 seq76_BIOID61479     -            343   2.1e-27   95.6   0.0   1   1   1.3e-30   4.4e-27   94.6   0.0     1   118    45   169    45   169 0.95 ABC transporter
NIL                  PF09383.5     76 seq76_BIOID61479     -            343   7.6e-23   79.7   0.0   1   1   4.6e-26   1.6e-22   78.7   0.0     4    76   268   340   266   340 0.98 NIL domain
AAA_21               PF13304.1    303 seq76_BIOID61479     -            343   1.3e-12   48.1   0.1   1   1   1.8e-11     6e-08   32.8   0.0   220   298   124   200    87   205 0.84 AAA domain
Ead_Ea22             PF13935.1    139 seq78_BIOID61479     -             83   1.8e-22   80.0   2.6   1   1   5.9e-25     8e-21   74.7   1.8     2   110     3    76     2    83 0.90 Ead/Ea22-like protein
Phage_attach         PF05354.6    117 seq79_BIOID61479     -            117   1.2e-62  208.4   0.1   1   1     2e-66   1.4e-62  208.3   0.1     1   117     1   117     1   117 1.00 Phage Head-Tail Attachment
Gifsy-2              PF13856.1     95 seq79_BIOID61479     -            117   9.8e-31  105.6   0.0   1   1   1.7e-34   1.1e-30  105.4   0.0     2    95     5   105     4   105 0.98 ATP-binding sugar transporter from pro-phage
DUF4113              PF13438.1     75 seq82_BIOID61479     -             44   1.7e-11   43.7   0.3   1   1   1.3e-15   1.7e-11   43.7   0.2    51    75    18    42     1    42 0.82 Domain of unknown function (DUF4113)
Caudo_TAP            PF02413.12   130 seq86_BIOID61479     -            194     1e-37  129.0   0.2   1   1   9.9e-42   1.4e-37  128.6   0.2     1   129    72   191    72   192 0.96 Caudovirales tail fibre assembly protein
Phage-tail_3         PF13550.1    164 seq91_BIOID61479     -           1137     4e-40  137.1   0.1   1   1   2.8e-43   9.6e-40  135.9   0.0     1   160   330   496   330   500 0.94 Putative phage tail protein
DUF3672              PF12421.3    136 seq91_BIOID61479     -           1137     3e-37  127.6   2.0   1   1   2.3e-40   7.8e-37  126.3   1.4     1   135   949  1098   949  1099 0.94 Fibronectin type III protein
DUF1983              PF09327.6     81 seq91_BIOID61479     -           1137   1.1e-27   95.6   0.1   1   1   7.9e-31   2.7e-27   94.4   0.0     2    81   846   925   845   925 0.98 Domain of unknown function (DUF1983)
Minor_tail_Z         PF06763.6    189 seq93_BIOID61479     -            192   1.2e-91  305.4  15.5   1   1   9.6e-96   1.3e-91  305.2  10.7     1   189     3   192     3   192 1.00 Prophage minor tail protein Z (GPZ)
gpW                  PF02831.10    68 seq99_BIOID61479     -             68   3.5e-37  125.6   1.1   1   1   2.7e-41   3.8e-37  125.5   0.8     1    68     1    68     1    68 0.99 gpW
PHP                  PF02811.14   175 seq101_BIOID61479    -            245   1.5e-17   63.8   1.3   1   1   1.9e-21   2.6e-17   63.0   0.9     1   169     4   164     4   174 0.91 PHP domain
ParBc                PF02195.13    90 seq104_BIOID61479    -            212   2.4e-08   33.8   0.1   1   1     3e-12   4.1e-08   33.0   0.0     2    77    54   133    53   149 0.75 ParB-like nuclease domain
DUF957               PF06117.6     65 seq105_BIOID61479    -             80   7.5e-35  118.1   0.4   1   1   6.2e-39   8.5e-35  118.0   0.3     1    65    16    80    16    80 0.98 Enterobacterial protein of unknown function (DUF957)
Phage_portal_2       PF05136.8    355 seq108_BIOID61479    -            533  4.9e-105  350.8   1.7   1   1  4.4e-109    6e-105  350.5   1.1     2   355    30   401    29   401 0.98 Phage portal protein, lambda family
DDE_Tnp_IS66         PF03050.9    271 seq110_BIOID61479    -            429   2.5e-55  187.5   5.5   1   1   7.8e-59   2.7e-55  187.3   0.0    97   271   203   394   192   394 0.95 Transposase IS66 family
HTH_Tnp_IS66         PF13005.2     59 seq110_BIOID61479    -            429     5e-16   58.1   4.2   1   1   3.7e-19   1.3e-15   56.8   2.9     7    56   152   199   147   202 0.91 putative Helix-turn-helix domain of transposase IS66
LZ_Tnp_IS66          PF13007.2     78 seq110_BIOID61479    -            429   1.3e-15   57.6   9.8   1   1   1.1e-18   3.8e-15   56.2   6.8     2    77    68   138    67   139 0.91 Transposase C of IS166 homeodomain
DDE_Tnp_IS66_C       PF13817.1     39 seq110_BIOID61479    -            429   2.8e-11   43.1   1.4   1   1   1.7e-14   5.7e-11   42.1   0.1     1    29   400   428   400   428 0.97 IS66 C-terminal element
Phage_tail_U         PF06141.6    133 seq113_BIOID61479    -            131   4.2e-63  211.1   0.4   1   1   3.4e-67   4.6e-63  211.0   0.3     1   133     1   131     1   131 0.99 Phage minor tail protein U
BPD_transp_1         PF00528.17   185 seq114_BIOID61479    -            217   1.5e-20   73.4  20.1   1   1   1.1e-24   1.5e-20   73.4  14.0     2   181    32   216    27   217 0.85 Binding-protein-dependent transport system inner membrane component
HTH_Tnp_1            PF01527.15    76 seq116_BIOID61479    -            141   7.1e-17   61.0   0.2   1   1   1.8e-20   1.2e-16   60.2   0.0     3    53    10    61     8    98 0.79 Transposase
HTH_23               PF13384.1     50 seq116_BIOID61479    -            141   3.3e-07   29.6   0.1   1   1     1e-10   6.8e-07   28.6   0.0     5    45    17    58    13    64 0.89 Homeodomain-like domain
Methyltransf_27      PF13708.1    194 seq118_BIOID61479    -            280     5e-73  244.6   0.2   1   1   5.1e-77     7e-73  244.1   0.1     2   194    86   278    85   278 0.99 Methyltransferase domain
LigB                 PF02900.13   272 seq120_BIOID61479    -            314   2.6e-86  288.8   0.0   1   1   2.1e-90   2.9e-86  288.7   0.0     2   272     5   306     4   306 0.97 Catalytic LigB subunit of aromatic ring-opening dioxygenase
LacY_symp            PF01306.14   413 seq121_BIOID61479    -            417  9.6e-206  683.0  41.9   1   1  2.4e-209  1.1e-205  682.8  29.0     2   412     2   412     1   413 0.99 LacY proton/sugar symporter
MFS_1                PF07690.11   354 seq121_BIOID61479    -            417   1.1e-22   80.1  55.8   1   1   3.7e-25   1.7e-21   76.2  29.5     3   313    14   333    12   340 0.77 Major Facilitator Superfamily
MFS_1_like           PF12832.2     77 seq121_BIOID61479    -            417   5.4e-07   29.2   8.9   1   1   1.2e-10   5.4e-07   29.2   6.2     2    73     9    81     8    85 0.93 MFS_1 like family
SNase                PF00565.12   108 seq122_BIOID61479    -            171   3.2e-24   85.1   0.0   1   1   3.1e-28   4.2e-24   84.7   0.0     1   108    62   158    62   158 0.96 Staphylococcal nuclease homologue
PerC                 PF06069.6     90 seq128_BIOID61479    -            108   1.4e-25   88.9   0.4   1   1   1.3e-29   1.8e-25   88.6   0.3     2    77    30   107    29   108 0.97 PerC transcriptional activator
Big_2                PF02368.13    79 seq130_BIOID61479    -            246     7e-13   48.1  10.7   1   1     1e-16     7e-13   48.1   7.4     2    74   161   236   160   241 0.94 Bacterial Ig-like domain (group 2)
Nitrate_red_del      PF02613.10   136 seq132_BIOID61479    -            184   3.9e-19   68.6   0.4   1   1   4.2e-23   5.8e-19   68.1   0.3     3   135    31   150    29   151 0.90 Nitrate reductase delta subunit
CbiA                 PF01656.18   195 seq133_BIOID61479    -            180   8.4e-16   57.8   0.3   1   1     7e-19   1.9e-15   56.6   0.2     2   147     6   133     5   159 0.75 CobQ/CobB/MinD/ParA nucleotide binding domain
MipZ                 PF09140.6    261 seq133_BIOID61479    -            180   6.5e-11   41.6   0.4   1   1   4.6e-12   1.2e-08   34.2   0.3     3   131     5   112     3   138 0.80 ATPase MipZ
VirC1                PF07015.6    231 seq133_BIOID61479    -            180   2.7e-06   26.5   0.0   1   1   1.6e-09   4.4e-06   25.8   0.0     5    55     6    56     3    62 0.93 VirC1 protein
GTP_EFTU             PF00009.22   188 seq133_BIOID61479    -            180     8e-06   25.3   0.1   1   1   6.4e-09   1.7e-05   24.1   0.0    15   116    15   124    11   138 0.78 Elongation factor Tu GTP binding domain
TnpB_IS66            PF05717.8    108 seq136_BIOID61479    -            116   5.7e-41  138.2   0.1   1   1   4.7e-45   6.4e-41  138.0   0.0     2   104     7   107     6   111 0.97 IS66 Orf2 like protein
LysR_substrate       PF03466.15   209 seq139_BIOID61479    -            299   2.8e-54  183.3   4.7   1   1     6e-58   4.1e-54  182.7   3.3     3   209    88   291    86   291 0.98 LysR substrate binding domain
HTH_1                PF00126.22    60 seq139_BIOID61479    -            299   1.9e-28   97.8   0.3   1   1   1.1e-31   7.7e-28   95.8   0.2     2    60     4    62     3    62 0.98 Bacterial regulatory helix-turn-helix protein, lysR family
BPD_transp_1         PF00528.17   185 seq142_BIOID61479    -            277   8.6e-47  158.9  14.5   1   1   7.4e-51     1e-46  158.6  10.0     1   184    52   274    52   275 0.99 Binding-protein-dependent transport system inner membrane component
Lipoprotein_9        PF03180.9    237 seq145_BIOID61479    -            271  4.3e-101  336.6   2.9   1   1  7.1e-105  4.9e-101  336.4   2.0     1   237    33   271    33   271 0.99 NLPA lipoprotein
OpuAC                PF04069.7    257 seq145_BIOID61479    -            271     9e-05   21.8   1.1   1   1   1.9e-08   0.00013   21.3   0.8     2   113    32   132    31   261 0.82 Substrate binding domain of ABC-type glycine betaine transport system
Peripla_BP_3         PF13377.1    160 seq148_BIOID61479    -            343   2.5e-44  150.9   0.0   1   1   1.4e-47   4.9e-44  150.0   0.0     1   160   178   339   178   339 0.95 Periplasmic binding protein-like domain
Peripla_BP_1         PF00532.16   279 seq148_BIOID61479    -            343   2.1e-36  125.4   0.0   1   1   8.3e-40   2.8e-36  125.0   0.0     2   259    70   317    69   335 0.91 Periplasmic binding proteins and sugar binding domain of LacI family
LacI                 PF00356.16    46 seq148_BIOID61479    -            343   1.6e-19   69.0   0.9   1   1     8e-23   2.7e-19   68.3   0.6     1    46    13    58    13    58 0.98 Bacterial regulatory proteins, lacI family
Peripla_BP_4         PF13407.1    258 seq148_BIOID61479    -            343   3.5e-14   52.6   0.0   1   1   5.9e-17     2e-13   50.1   0.0     1   257    72   320    72   321 0.86 Periplasmic binding protein domain
Peptidase_S24        PF00717.18    70 seq149_BIOID61479    -            215   5.5e-14   51.4   0.2   1   1   3.4e-17   9.4e-14   50.6   0.2     2    67   125   189   124   192 0.84 Peptidase S24-like
HTH_26               PF13443.1     63 seq149_BIOID61479    -            215   1.9e-07   31.0   0.0   1   1   1.9e-10   5.2e-07   29.6   0.0    11    59     1    49     1    53 0.97 Cro/C1-type HTH DNA-binding domain
HTH_31               PF13560.1     64 seq149_BIOID61479    -            215   8.6e-07   28.9   0.0   1   1   5.1e-10   1.4e-06   28.2   0.0    17    59     3    45     1    49 0.93 Helix-turn-helix domain
HTH_3                PF01381.17    55 seq149_BIOID61479    -            215   4.3e-06   26.3   0.0   1   1   2.6e-09   7.2e-06   25.6   0.0    11    55     2    47     1    47 0.95 Helix-turn-helix
DUF2513              PF10711.4    102 seq150_BIOID61479    -            142   2.9e-13   49.6   0.0   1   1   3.6e-17   4.9e-13   48.9   0.0     1    99     2   115     2   118 0.82 Hypothetical protein (DUF2513)
DDE_Tnp_IS66         PF03050.9    271 seq151_BIOID61479    -            537   4.7e-96  321.0   0.0   1   1   1.4e-99   4.7e-96  321.0   0.0     1   271   196   487   196   487 0.98 Transposase IS66 family
DDE_Tnp_IS66_C       PF13817.1     39 seq151_BIOID61479    -            537   2.5e-18   65.6   0.0   1   1   1.8e-21   6.3e-18   64.3   0.0     2    39   494   531   493   531 0.99 IS66 C-terminal element
HTH_Tnp_IS66         PF13005.2     59 seq151_BIOID61479    -            537   1.4e-14   53.5   4.2   1   1   4.1e-18   1.4e-14   53.5   2.9     1    59   134   190   134   190 0.98 putative Helix-turn-helix domain of transposase IS66
LZ_Tnp_IS66          PF13007.2     78 seq151_BIOID61479    -            537   4.3e-13   49.6  10.2   1   1   1.3e-16   4.3e-13   49.6   7.0     1    77    59   131    59   132 0.90 Transposase C of IS166 homeodomain
tRNA_U5-meth_tr      PF05958.6    352 seq153_BIOID61479    -            366  3.1e-187  621.3   1.3   1   1  1.3e-190  3.5e-187  621.1   0.9     1   351    10   365    10   366 0.99 tRNA (Uracil-5-)-methyltransferase
Methyltransf_4       PF02390.12   197 seq153_BIOID61479    -            366   5.4e-07   28.7   0.1   1   1   3.8e-10     1e-06   27.8   0.1    21    86   211   275   178   286 0.81 Putative methyltransferase
MTS                  PF05175.9    170 seq153_BIOID61479    -            366   8.1e-06   25.2   0.0   1   1   5.7e-09   1.6e-05   24.2   0.0    31    87   210   264   188   282 0.85 Methyltransferase small domain
Cons_hypoth95        PF03602.10   183 seq153_BIOID61479    -            366   1.6e-05   24.2   0.2   1   1   2.2e-08     6e-05   22.3   0.2    41   123   209   301   196   350 0.73 Conserved hypothetical protein 95
Abhydrolase_6        PF12697.2    228 seq154_BIOID61479    -            293   4.3e-36  124.8   0.0   1   1   1.1e-39     5e-36  124.5   0.0     1   227    43   284    43   285 0.72 Alpha/beta hydrolase family
Abhydrolase_1        PF00561.15   230 seq154_BIOID61479    -            293   1.4e-24   86.7   0.0   1   1   4.4e-28     2e-24   86.3   0.0     1   228    71   286    71   288 0.90 alpha/beta hydrolase fold
Abhydrolase_5        PF12695.2    142 seq154_BIOID61479    -            293   5.3e-18   65.0   0.0   1   1   9.6e-21   4.4e-17   62.0   0.0     1   141    42   272    42   273 0.69 Alpha/beta hydrolase family
Porin_1              PF00267.16   337 seq155_BIOID61479    -            365  3.4e-145  483.4  27.8   1   1  2.8e-149  3.9e-145  483.2  19.3     1   337    29   365    29   365 0.98 Gram-negative porin
DUF1097              PF06496.6    144 seq156_BIOID61479    -            173   1.6e-46  157.6  25.0   1   1   1.4e-50   1.9e-46  157.3  17.4     1   143    18   156    18   157 0.99 Protein of unknown function (DUF1097)
FCD                  PF07729.7    125 seq159_BIOID61479    -            230   1.6e-19   70.3   1.7   1   1   3.4e-23   1.6e-19   70.3   1.2     3   124   108   226   105   227 0.94 FCD domain
GntR                 PF00392.16    64 seq159_BIOID61479    -            230   2.2e-19   68.5   0.5   1   1   9.5e-23   4.3e-19   67.5   0.3     5    64    18    77    14    77 0.97 Bacterial regulatory proteins, gntR family
Phage_lambd_GpG      PF06894.6    127 seq161_BIOID61479    -            140   2.3e-56  188.7   0.6   1   1   1.9e-60   2.6e-56  188.5   0.4     1   126     1   125     1   126 0.99 Bacteriophage lambda minor tail protein (GpG)
Hexapep              PF00132.19    36 seq166_BIOID61479    -            220   1.4e-17   62.1  16.6   1   1   2.3e-15   1.6e-11   43.0   6.5     2    35   149   182   148   183 0.95 Bacterial transferase hexapeptide (six repeats)
Mac                  PF12464.3     55 seq166_BIOID61479    -            220   3.7e-14   52.3   0.1   1   1   1.1e-17   7.3e-14   51.4   0.0     2    55    24    77    23    77 0.98 Maltose acetyltransferase
BPD_transp_1         PF00528.17   185 seq167_BIOID61479    -            300   3.7e-31  107.9  17.3   1   1   1.6e-34   1.1e-30  106.4   8.9     1   184   116   299   116   300 0.98 Binding-protein-dependent transport system inner membrane component
OppC_N               PF12911.2     56 seq167_BIOID61479    -            300   1.1e-16   59.8   0.8   1   1   1.6e-20   1.1e-16   59.8   0.5     3    55    17    69    15    70 0.90 N-terminal TM domain of oligopeptide transport permease C
Phage_tail_T         PF06223.7    103 seq169_BIOID61479    -            144   1.1e-57  192.6   0.9   1   1   5.4e-56   7.3e-52  173.9   0.1     1   103    11   113    11   113 0.99 Minor tail protein T
Transposase_mut      PF00872.13   381 seq170_BIOID61479    -            146     3e-32  111.4   1.5   1   1   2.5e-36   3.4e-32  111.3   1.0   260   379     2   121     1   123 0.99 Transposase, Mutator family
Nucleolin_N          PF12462.3    166 seq173_BIOID61479    -            715   2.5e-62  209.2   2.2   1   1   1.3e-65   2.5e-62  209.2   1.5     1   166    32   196    32   196 1.00 DNA helicase IV / RNA helicase N terminal
UvrD-helicase        PF00580.16   315 seq173_BIOID61479    -            715   3.7e-44  151.1   0.0   1   1     4e-47   7.8e-44  150.1   0.0     1   314   228   521   228   522 0.84 UvrD/REP helicase N-terminal domain
UvrD_C               PF13361.1    319 seq173_BIOID61479    -            715     8e-15   54.9   0.0   1   1     3e-16   5.8e-13   48.8   0.0   208   318   577   694   573   695 0.79 UvrD-like helicase C-terminal domain
AAA_19               PF13245.1     76 seq173_BIOID61479    -            715   4.8e-14   51.7   0.8   1   1   6.9e-17   1.3e-13   50.3   0.6     6    75   235   309   231   310 0.84 Part of AAA domain
UvrD_C_2             PF13538.1    104 seq173_BIOID61479    -            715     1e-09   38.3   0.1   1   1   2.5e-12   4.9e-09   36.1   0.1    50   102   614   689   560   691 0.78 Family description
AAA_5                PF07728.9    139 seq175_BIOID61479    -            384   1.1e-37  128.7   0.0   1   1   1.4e-41   1.9e-37  128.0   0.0     2   139   101   242   100   242 0.98 AAA domain (dynein-related subfamily)
ECH                  PF00378.15   245 seq178_BIOID61479    -            771   2.1e-78  262.7   0.0   1   1   1.1e-81   4.9e-78  261.5   0.0     3   244    54   308    52   309 0.99 Enoyl-CoA hydratase/isomerase family
3HCDH_N              PF02737.13   180 seq178_BIOID61479    -            771   1.5e-60  203.8   0.2   1   1   8.6e-64   3.9e-60  202.4   0.1     2   180   358   536   357   536 0.99 3-hydroxyacyl-CoA dehydrogenase, NAD binding domain
3HCDH                PF00725.17    97 seq178_BIOID61479    -            771   2.5e-34  117.4   1.7   1   2   2.1e-29   9.5e-26   89.9   0.1     1    97   538   634   538   634 0.97 3-hydroxyacyl-CoA dehydrogenase, C-terminal domain
3HCDH                PF00725.17    97 seq178_BIOID61479    -            771   2.5e-34  117.4   1.7   2   2   1.2e-08   5.3e-05   23.4   0.0     4    62   670   732   669   753 0.85 3-hydroxyacyl-CoA dehydrogenase, C-terminal domain
Phage_integrase      PF00589.17   173 seq179_BIOID61479    -            356   9.6e-34  116.4   0.0   1   1   4.8e-37   2.2e-33  115.2   0.0     2   169   179   345   178   349 0.97 Phage integrase family
Phage_integ_N        PF09003.5     81 seq179_BIOID61479    -            356   2.6e-26   91.0   0.0   1   1   1.3e-29     6e-26   89.8   0.0     1    80     1    75     1    76 0.96 Bacteriophage lambda integrase, N-terminal domain
Phage_integr_N       PF02899.12    84 seq179_BIOID61479    -            356   7.2e-06   25.9   0.0   1   1   5.9e-09   2.7e-05   24.1   0.0     2    84    81   158    80   158 0.92 Phage integrase, N-terminal SAM-like domain
MFS_1                PF07690.11   354 seq180_BIOID61479    -            475   7.5e-52  176.1  55.0   1   1   6.9e-51   4.7e-47  160.3  32.6     2   353    17   406    16   407 0.90 Major Facilitator Superfamily
MFS_3                PF05977.8    524 seq180_BIOID61479    -            475     1e-06   27.0  27.2   1   1   2.3e-08   0.00016   19.8   8.2    30   176    31   172     9   192 0.83 Transmembrane secretion effector
SPOR                 PF05036.8     76 seq181_BIOID61479    -            319   3.8e-17   62.1   0.4   1   1   1.3e-20   1.8e-16   59.9   0.0     3    72   246   312   244   315 0.91 Sporulation related domain
FAA_hydrolase        PF01557.13   217 seq182_BIOID61479    -            271   5.4e-23   81.4   0.0   1   1   5.3e-27   7.3e-23   81.0   0.0     2   216    58   261    57   262 0.87 Fumarylacetoacetate (FAA) hydrolase family
UPF0066              PF01980.11   120 seq183_BIOID61479    -            235   1.3e-40  137.9   0.0   1   1   3.5e-44   4.8e-40  136.1   0.0     1   118    18   142    18   144 0.95 Uncharacterised protein family UPF0066
HTH_Tnp_1            PF01527.15    76 seq186_BIOID61479    -             99   7.6e-09   35.2   2.9   1   1   7.1e-13   9.7e-09   34.9   2.0     3    76    11    79     9    79 0.90 Transposase
PTS_EIIC             PF02378.13   321 seq187_BIOID61479    -            485     5e-42  143.7  31.2   1   1   7.2e-46     5e-42  143.7  21.6     3   321   113   396   111   396 0.92 Phosphotransferase system, EIIC
PTS_EIIB             PF00367.15    35 seq187_BIOID61479    -            485   1.5e-16   59.2   0.2   1   1   3.6e-20   2.4e-16   58.5   0.1     1    35     9    43     9    43 0.98 phosphotransferase system, EIIB
Pep_deformylase      PF01327.16   157 seq188_BIOID61479    -            169   6.4e-53  178.2   0.1   1   1   5.6e-57   7.6e-53  177.9   0.1     2   156     4   152     3   153 0.94 Polypeptide deformylase
DEDD_Tnp_IS110       PF01548.12   144 seq190_BIOID61479    -             83     9e-20   70.6   0.1   1   1   7.4e-24     1e-19   70.5   0.0     1    72     7    79     7    82 0.96 Transposase
oligo_HPY            PF08352.7     64 seq194_BIOID61479    -            327   3.6e-19   68.7   0.4   1   1   1.4e-22   6.2e-19   67.9   0.3     1    64   233   297   233   297 0.99 Oligopeptide/dipeptide transporter, C-terminal region
ABC_tran             PF00005.22   118 seq194_BIOID61479    -            327   1.6e-18   67.0   0.0   1   1   6.2e-22   2.8e-18   66.2   0.0    17   118    67   182    52   182 0.87 ABC transporter
AAA_21               PF13304.1    303 seq194_BIOID61479    -            327   8.7e-10   38.9   0.3   1   1   2.8e-12   1.3e-08   35.0   0.0   231   302   148   217   121   218 0.93 AAA domain
rve                  PF00665.21   120 seq196_BIOID61479    -            288   8.9e-30  103.1   0.0   1   1   6.7e-33   1.8e-29  102.1   0.0     3   119   126   240   124   241 0.96 Integrase core domain
rve_2                PF13333.1     52 seq196_BIOID61479    -            288   3.8e-20   71.5   1.6   1   1     4e-22   1.1e-18   66.9   0.1     1    52   231   287   231   287 0.98 Integrase core domain
rve_3                PF13683.1     67 seq196_BIOID61479    -            288   1.9e-15   55.9   0.0   1   1   1.4e-18   3.8e-15   55.0   0.0     4    67   215   279   212   279 0.96 Integrase core domain
HTH_21               PF13276.1     60 seq196_BIOID61479    -            288     2e-10   40.4   0.1   1   1   3.2e-13   8.8e-10   38.3   0.0     4    59    47   101    44   102 0.90 HTH-like domain
DDE_Tnp_IS240        PF13610.1    140 seq196_BIOID61479    -            288   3.6e-10   39.8   0.0   1   1   2.3e-13   6.3e-10   39.0   0.0     2   129   130   260   129   272 0.88 DDE domain
DUF2303              PF10065.4    276 seq199_BIOID61479    -            274   1.4e-93  312.6   0.5   1   1   1.1e-97   1.5e-93  312.5   0.3     1   276     1   273     1   273 0.98 Uncharacterized conserved protein (DUF2303)
DUF1019              PF06254.6     89 seq202_BIOID61479    -            181   2.4e-33  114.0   0.1   1   1   2.6e-37   3.6e-33  113.4   0.1     1    89    67   159    67   159 0.98 Protein of unknown function (DUF1019)
Formyl_trans_N       PF00551.14   181 seq203_BIOID61479    -            315   3.3e-55  186.3   0.0   1   1     7e-59   4.8e-55  185.8   0.0     2   180     6   183     5   184 0.98 Formyl transferase
Formyl_trans_C       PF02911.13   100 seq203_BIOID61479    -            315   1.1e-33  115.1   0.1   1   1   2.5e-37   1.7e-33  114.5   0.0     1    99   207   304   207   305 0.98 Formyl transferase, C-terminal domain
AcetDehyd-dimer      PF09290.6    137 seq204_BIOID61479    -            316     1e-65  219.6   0.3   1   1   2.3e-69   1.6e-65  219.0   0.2     1   137   131   284   131   284 1.00 Prokaryotic acetaldehyde dehydrogenase, dimerisation
Semialdhyde_dh       PF01118.19   121 seq204_BIOID61479    -            316   1.7e-16   60.5   0.0   1   1   6.1e-20   4.2e-16   59.2   0.0     1   117     5   119     5   123 0.92 Semialdehyde dehydrogenase, NAD binding domain
Ail_Lom              PF06316.6    199 seq207_BIOID61479    -            216    1e-120  400.3   4.1   1   1  1.7e-124  1.2e-120  400.2   2.9     1   199    18   216    18   216 1.00 Enterobacterial Ail/Lom protein
OMP_b-brl            PF13505.1    176 seq207_BIOID61479    -            216   1.1e-24   87.1   5.3   1   1   2.1e-28   1.4e-24   86.8   3.7     2   176    28   216    25   216 0.87 Outer membrane protein beta-barrel domain
tRNA-synt_2b         PF00587.20   173 seq209_BIOID61479    -            572   7.4e-43  145.9   0.0   1   1   2.4e-46   1.1e-42  145.4   0.0     3   169    51   215    49   219 0.97 tRNA synthetase class II core domain (G, H, P, S and T)
YbaK                 PF04073.10   123 seq209_BIOID61479    -            572   5.8e-27   93.8   0.1   1   1   2.4e-30   1.1e-26   92.9   0.1     1   119   257   376   257   379 0.96 YbaK / prolyl-tRNA synthetases associated domain
HGTP_anticodon       PF03129.15    94 seq209_BIOID61479    -            572   7.6e-22   76.9   0.1   1   1   3.8e-25   1.7e-21   75.7   0.1     1    93   475   568   475   569 0.97 Anticodon binding domain
Proteasome           PF00227.21   190 seq210_BIOID61479    -            176   1.5e-25   89.4   0.2   1   1     2e-29   2.8e-25   88.6   0.1     5   186     2   168     2   172 0.94 Proteasome subunit
Pectinesterase       PF01095.14   298 seq212_BIOID61479    -            427     9e-15   53.8   6.2   1   1   1.9e-15   2.6e-11   42.5   0.4    76   183   195   318   184   346 0.80 Pectinesterase
DDE_Tnp_ISL3         PF01610.12   248 seq214_BIOID61479    -            104   2.6e-14   53.2   0.1   1   1   2.1e-18   2.8e-14   53.1   0.0   145   248     3    99     1    99 0.94 Transposase
Topoisom_bac         PF01131.15   403 seq217_BIOID61479    -            227   4.2e-16   58.6   0.0   1   1   8.8e-20     6e-16   58.1   0.0     4    65   153   221   150   226 0.91 DNA topoisomerase
Toprim               PF01751.17    88 seq217_BIOID61479    -            227   1.6e-13   50.1   0.0   1   1   3.9e-17   2.7e-13   49.4   0.0     1    86     2   132     2   134 0.94 Toprim domain
Phage_rep_O          PF04492.8    100 seq218_BIOID61479    -            344   2.4e-38  130.2   0.0   1   1   3.5e-42   4.8e-38  129.2   0.0     2   100    47   145    46   145 0.99 Bacteriophage replication protein O
ABC_tran             PF00005.22   118 seq220_BIOID61479    -            334   5.4e-20   71.8   0.0   1   1   2.1e-23   9.4e-20   71.0   0.0     1   117    62   189    62   190 0.86 ABC transporter
oligo_HPY            PF08352.7     64 seq220_BIOID61479    -            334     5e-20   71.4   0.7   1   1   2.2e-23   9.8e-20   70.5   0.5     1    64   241   306   241   306 0.97 Oligopeptide/dipeptide transporter, C-terminal region
AAA_2                PF07724.9    171 seq223_BIOID61479    -            443   5.2e-52  176.0   0.7   1   2   6.4e-10   1.5e-06   28.1   0.0     5    66    52   113    49   115 0.92 AAA domain (Cdc48 subfamily)
AAA_2                PF07724.9    171 seq223_BIOID61479    -            443   5.2e-52  176.0   0.7   2   2   3.9e-46   8.9e-43  146.0   0.1    10   171   188   329   170   329 0.89 AAA domain (Cdc48 subfamily)
AAA                  PF00004.24   132 seq223_BIOID61479    -            443   1.8e-16   60.4   0.1   1   2   2.2e-10   5.1e-07   29.8   0.0     1    57    53   107    53   142 0.72 ATPase family associated with various cellular activities (AAA)
AAA                  PF00004.24   132 seq223_BIOID61479    -            443   1.8e-16   60.4   0.1   2   2   9.6e-10   2.2e-06   27.7   0.0    39   130   226   332   188   334 0.73 ATPase family associated with various cellular activities (AAA)
AAA_5                PF07728.9    139 seq223_BIOID61479    -            443   7.4e-08   32.1   0.3   1   1   1.4e-09   3.3e-06   26.7   0.0     1    99    52   149    52   206 0.77 AAA domain (dynein-related subfamily)
ClpB_D2-small        PF10431.4     81 seq223_BIOID61479    -            443   2.3e-06   27.2   0.8   1   1     7e-09   1.6e-05   24.6   0.0     1    62   335   405   335   411 0.90 C-terminal, D2-small domain, of ClpB protein
Pyr_redox_2          PF07992.9    200 seq225_BIOID61479    -            466   5.3e-32  111.2   0.0   1   1   5.4e-35   1.1e-31  110.2   0.0     1   198     8   315     8   317 0.89 Pyridine nucleotide-disulphide oxidoreductase
Pyr_redox_dim        PF02852.17   110 seq225_BIOID61479    -            466   4.1e-30  103.9   0.8   1   1   5.4e-33   1.1e-29  102.5   0.5     1   109   346   457   346   458 0.97 Pyridine nucleotide-disulphide oxidoreductase, dimerisation domain
Pyr_redox            PF00070.22    80 seq225_BIOID61479    -            466   1.7e-18   66.6   1.7   1   1   4.2e-19   8.3e-16   58.0   0.0     1    76   178   251   178   258 0.94 Pyridine nucleotide-disulphide oxidoreductase
Pyr_redox_3          PF13738.1    203 seq225_BIOID61479    -            466   3.4e-08   33.6   0.0   1   1   1.7e-10   3.2e-07   30.4   0.0     1   176    10   185    10   212 0.71 Pyridine nucleotide-disulphide oxidoreductase
FAD_binding_2        PF00890.19   421 seq225_BIOID61479    -            466   6.7e-06   25.0   3.4   1   1   3.2e-08   6.2e-05   21.9   1.5     1    40     8    48     8    51 0.96 FAD binding domain
Thi4                 PF01946.12   230 seq225_BIOID61479    -            466   1.5e-05   24.1   0.4   1   1   3.4e-08   6.6e-05   21.9   0.2    17    61     6    50     2    64 0.89 Thi4 family
phage_tail_N         PF08400.5    134 seq230_BIOID61479    -            437   5.1e-61  204.1   0.1   1   1   1.5e-64   5.1e-61  204.1   0.1     1   134     1   134     1   134 0.99 Prophage tail fibre N-terminal
Phage_fiber_C        PF06820.7     64 seq230_BIOID61479    -            437   1.8e-35  120.7   0.3   1   1   8.2e-39   2.8e-35  120.1   0.2     1    64   363   426   363   426 0.99 Putative prophage tail fibre C-terminus
Collagen             PF01391.13    60 seq230_BIOID61479    -            437   2.2e-18   65.4  69.8   1   2     5e-13   1.7e-09   36.9  23.4     1    59   251   309   249   310 0.71 Collagen triple helix repeat (20 copies)
Collagen             PF01391.13    60 seq230_BIOID61479    -            437   2.2e-18   65.4  69.8   2   2   1.7e-12   5.8e-09   35.2  22.2     1    59   302   360   302   363 0.85 Collagen triple helix repeat (20 copies)
CarboxypepD_reg      PF13620.1     82 seq230_BIOID61479    -            437   1.1e-07   31.6   0.2   1   1   7.6e-11   2.6e-07   30.4   0.1     1    74     4    82     4    89 0.82 Carboxypeptidase regulatory-like domain
Glyco_hydro_1        PF00232.13   455 seq232_BIOID61479    -            476  7.8e-133  442.8   0.3   1   1  7.1e-137  9.7e-133  442.5   0.2     4   454     5   472     2   473 0.92 Glycosyl hydrolase family 1
HMGL-like            PF00682.14   237 seq234_BIOID61479    -            337   1.3e-63  214.7   4.4   1   1   2.2e-67   1.5e-63  214.4   3.1     1   235    14   245    14   247 0.99 HMGL-like
DmpG_comm            PF07836.6     66 seq234_BIOID61479    -            337   1.9e-32  110.3   0.1   1   1   5.6e-36   3.8e-32  109.3   0.0     1    65   271   335   271   336 0.97 DmpG-like communication domain
Nol1_Nop2_Fmu        PF01189.12   283 seq235_BIOID61479    -            429  2.7e-104  348.3   0.0   1   1  1.8e-107  3.4e-104  348.0   0.0     1   282   164   426   164   427 0.99 NOL1/NOP2/sun family
NusB                 PF01029.13   134 seq235_BIOID61479    -            429   6.1e-26   90.8   0.0   1   1   5.1e-29   9.9e-26   90.1   0.0     1   134     5   127     5   127 0.97 NusB family
Methyltransf_26      PF13659.1    117 seq235_BIOID61479    -            429   3.7e-11   42.9   0.0   1   1   3.7e-14   7.3e-11   42.0   0.0     2   116   248   375   247   376 0.90 Methyltransferase domain
Methyltransf_18      PF12847.2    112 seq235_BIOID61479    -            429   2.3e-10   40.9   0.0   1   1   2.2e-13   4.2e-10   40.0   0.0     2   112   247   375   246   375 0.84 Methyltransferase domain
Methyltransf_31      PF13847.1    152 seq235_BIOID61479    -            429   1.9e-09   37.1   0.0   1   1   1.8e-12   3.5e-09   36.3   0.0     2   113   245   380   244   416 0.82 Methyltransferase domain
MTS                  PF05175.9    170 seq235_BIOID61479    -            429   1.1e-06   28.0   0.0   1   1   1.1e-09   2.1e-06   27.1   0.0    24   151   239   385   229   397 0.86 Methyltransferase small domain
FtsJ                 PF01728.14   181 seq235_BIOID61479    -            429   8.9e-05   22.4   0.0   1   1   9.1e-08   0.00018   21.4   0.0    19    99   242   323   233   400 0.60 FtsJ-like methyltransferase
Y2_Tnp               PF04986.8    183 seq238_BIOID61479    -            395   1.8e-46  158.1   2.2   1   1   4.2e-50   2.9e-46  157.4   1.5     1   181   142   322   142   324 0.96 Putative transposase
Zn_Tnp_IS91          PF14319.1    111 seq238_BIOID61479    -            395   8.5e-28   95.9   3.3   1   1   1.9e-31   1.3e-27   95.3   2.3     2   109     7   118     6   121 0.92 Transposase zinc-binding domain
Topoisom_bac         PF01131.15   403 seq239_BIOID61479    -            498   2.1e-81  273.7   1.8   1   1   4.2e-85   2.8e-81  273.2   1.2    80   403    25   380     9   380 0.92 DNA topoisomerase
Toprim_Crpt          PF13342.1     62 seq239_BIOID61479    -            498   7.7e-20   70.1   3.7   1   1   1.6e-23   1.1e-19   69.6   1.7     1    60   433   492   433   494 0.92 C-terminal repeat of topoisomerase
Thiolase_N           PF00108.18   264 seq244_BIOID61479    -            387   4.6e-93  310.9   1.6   1   1   1.4e-96   6.4e-93  310.4   1.1     1   264     1   254     1   254 0.97 Thiolase, N-terminal domain
Thiolase_C           PF02803.13   123 seq244_BIOID61479    -            387   1.6e-50  169.5   0.2   1   1   9.2e-54   4.2e-50  168.1   0.1     1   123   261   386   261   386 0.98 Thiolase, C-terminal domain
ketoacyl-synt        PF00109.21   255 seq244_BIOID61479    -            387   3.5e-05   23.3   1.0   1   1   7.6e-09   3.5e-05   23.3   0.7   169   217    83   131    76   145 0.85 Beta-ketoacyl synthase, N-terminal domain
Phage_lambda_P       PF06992.6    233 seq246_BIOID61479    -            233  1.6e-164  544.5   4.4   1   1  1.3e-168  1.8e-164  544.4   3.1     1   233     1   233     1   233 1.00 Replication protein P
DUF830               PF05708.7    158 seq251_BIOID61479    -            292   2.6e-16   59.8   0.0   1   1   6.9e-20   4.7e-16   59.0   0.0     2   123    83   238    82   255 0.95 Orthopoxvirus protein of unknown function (DUF830)
Ead_Ea22             PF13935.1    139 seq253_BIOID61479    -            237   1.8e-16   60.5   0.1   1   1     2e-20   2.8e-16   60.0   0.0     1   137    13   173    13   175 0.92 Ead/Ea22-like protein
YfiO                 PF13525.1    203 seq257_BIOID61479    -            245   1.1e-84  282.8   5.8   1   1   2.8e-88   1.3e-84  282.6   4.0     1   202    28   236    28   238 0.97 Outer membrane lipoprotein
TPR_18               PF13512.1    142 seq257_BIOID61479    -            245   5.1e-65  217.7   7.3   1   1     3e-68   1.4e-64  216.3   1.2     2   142    24   167    23   167 0.98 Tetratricopeptide repeat
Curlin_rpt           PF07012.7     34 seq258_BIOID61479    -            160   8.3e-22   76.5  32.2   1   3   1.1e-15   1.5e-11   43.7   0.8     1    34    62    95    62    95 0.99 Curlin associated repeat
Curlin_rpt           PF07012.7     34 seq258_BIOID61479    -            160   8.3e-22   76.5  32.2   2   3   2.3e-09   3.2e-05   23.4   2.1     9    32    92   115    91   116 0.95 Curlin associated repeat
Curlin_rpt           PF07012.7     34 seq258_BIOID61479    -            160   8.3e-22   76.5  32.2   3   3   7.8e-12   1.1e-07   31.3   4.2     1    34   106   139   106   139 0.98 Curlin associated repeat
Phage_fiber_C        PF06820.7     64 seq260_BIOID61479    -            102     2e-34  117.3   0.6   1   1   2.1e-38   2.9e-34  116.8   0.4     1    64    41   102    41   102 0.99 Putative prophage tail fibre C-terminus
UbiA                 PF01040.13   257 seq261_BIOID61479    -            308   7.6e-37  126.7  21.2   1   1   7.3e-41     1e-36  126.4  14.7     1   225    21   273    21   306 0.76 UbiA prenyltransferase family
MFS_1                PF07690.11   354 seq266_BIOID61479    -            403   1.5e-37  129.0  71.3   1   1   2.1e-39   1.4e-35  122.5  30.9     2   296    21   301    20   304 0.89 Major Facilitator Superfamily
Sugar_tr             PF00083.19   451 seq266_BIOID61479    -            403   1.1e-15   57.0  13.3   1   1   1.6e-19   1.1e-15   57.0   9.2    44   199    48   197    10   202 0.87 Sugar (and other) transporter
TrkA_N               PF02254.13   116 seq268_BIOID61479    -            458   4.2e-58  194.2   3.5   1   2   5.4e-33   5.3e-30  103.6   0.0     1   108     3   111     3   125 0.92 TrkA-N domain
TrkA_N               PF02254.13   116 seq268_BIOID61479    -            458   4.2e-58  194.2   3.5   2   2   5.9e-29   5.7e-26   90.6   0.7     1   116   235   350   235   350 0.95 TrkA-N domain
TrkA_C               PF02080.16    71 seq268_BIOID61479    -            458   1.9e-21   75.3   0.7   1   2   4.7e-13   4.5e-10   38.8   0.0     3    70   157   225   155   226 0.91 TrkA-C domain
TrkA_C               PF02080.16    71 seq268_BIOID61479    -            458   1.9e-21   75.3   0.7   2   2     2e-11   1.9e-08   33.6   0.2     8    70   390   451   388   452 0.89 TrkA-C domain
F420_oxidored        PF03807.12    96 seq268_BIOID61479    -            458   1.9e-12   47.2   2.2   1   2   1.5e-07   0.00015   22.0   0.0     1    52     2    49     2    88 0.87 NADP oxidoreductase coenzyme F420-dependent
F420_oxidored        PF03807.12    96 seq268_BIOID61479    -            458   1.9e-12   47.2   2.2   2   2   1.5e-07   0.00015   22.0   0.3     2    48   235   279   234   355 0.80 NADP oxidoreductase coenzyme F420-dependent
NAD_binding_7        PF13241.1    103 seq268_BIOID61479    -            458   1.2e-11   44.6   3.0   1   1   7.5e-08   7.3e-05   22.8   0.0     8    82   233   319   228   323 0.75 Putative NAD(P)-binding
Shikimate_DH         PF01488.15   135 seq268_BIOID61479    -            458   1.4e-11   44.4   0.6   1   1   5.3e-09   5.2e-06   26.4   0.2    12   102   232   332   222   367 0.77 Shikimate / quinate 5-dehydrogenase
NA37                 PF04245.8    326 seq269_BIOID61479    -            391   2.8e-55  187.7  11.7   1   1   2.5e-59   3.4e-55  187.5   8.1     5   319    46   381    42   387 0.90 37-kD nucleoid-associated bacterial protein
VWA_CoxE             PF05762.9    222 seq272_BIOID61479    -            378   3.3e-66  222.5   0.2   1   1   9.9e-70   4.5e-66  222.0   0.1     1   222   151   372   151   372 0.98 VWA domain containing CoxE-like protein
VWA_2                PF13519.1    172 seq272_BIOID61479    -            378   1.4e-09   38.2   0.5   1   1   2.8e-12   1.3e-08   35.0   0.2     2   141   217   347   216   375 0.79 von Willebrand factor type A domain
VWA                  PF00092.23   179 seq272_BIOID61479    -            378   4.5e-06   26.3   0.9   1   1   7.6e-09   3.5e-05   23.4   0.6     2   142   217   336   216   359 0.74 von Willebrand factor type A domain
CoA_binding_2        PF13380.1    115 seq273_BIOID61479    -            137   5.9e-38  129.4   0.1   1   1     1e-41   6.8e-38  129.2   0.1     2   114    15   130    14   131 0.97 CoA binding domain
CoA_binding          PF02629.14    96 seq273_BIOID61479    -            137   8.6e-06   26.0   0.0   1   1   1.7e-09   1.2e-05   25.6   0.0     2    91    12    99    11   102 0.90 CoA binding domain
Curlin_rpt           PF07012.7     34 seq274_BIOID61479    -            151   9.8e-29   98.6  29.3   1   3   3.6e-16   4.9e-12   45.2   0.6     1    34    40    74    40    74 0.99 Curlin associated repeat
Curlin_rpt           PF07012.7     34 seq274_BIOID61479    -            151   9.8e-29   98.6  29.3   2   3   7.7e-17   1.1e-12   47.3   0.3     2    34    86   119    85   119 0.98 Curlin associated repeat
Curlin_rpt           PF07012.7     34 seq274_BIOID61479    -            151   9.8e-29   98.6  29.3   3   3   1.2e-09   1.7e-05   24.3   3.5     8    34   115   141   114   141 0.95 Curlin associated repeat
Ead_Ea22             PF13935.1    139 seq277_BIOID61479    -            242   1.8e-31  109.2  10.3   1   1   2.4e-35   3.3e-31  108.3   7.1     1   139     2   134     2   155 0.89 Ead/Ea22-like protein
Multi_Drug_Res       PF00893.14    93 seq279_BIOID61479    -            110   3.1e-34  117.1   5.1   1   1   8.7e-38     4e-34  116.8   3.5     2    93     3    94     2    94 0.99 Small Multidrug Resistance protein
EmrE                 PF13536.1    113 seq279_BIOID61479    -            110   5.6e-07   29.6   9.6   1   1   1.5e-10     7e-07   29.3   6.7    36   106    31   103     7   107 0.85 Multidrug resistance efflux transporter
EamA                 PF00892.15   126 seq279_BIOID61479    -            110   3.3e-05   23.8   9.5   1   1   8.5e-09   3.9e-05   23.5   6.6    60   125    36   102     5   103 0.89 EamA-like transporter family
EII-GUT              PF03608.8    168 seq283_BIOID61479    -            187     7e-77  256.8   0.7   1   1   5.9e-81     8e-77  256.6   0.5     2   168     5   171     4   171 0.99 PTS system enzyme II sorbitol-specific factor
Tafi-CsgC            PF10610.4    106 seq286_BIOID61479    -            142   1.2e-66  221.0   4.5   1   1   1.2e-70   1.6e-66  220.6   3.1     1   106    37   142    37   142 0.99 Thin aggregative fimbriae synthesis protein
Ribosomal_S30AE      PF02482.14    94 seq287_BIOID61479    -            113   3.8e-29  100.7   0.1   1   1   3.5e-33   4.8e-29  100.4   0.1     2    92     3    93     2    95 0.97 Sigma 54 modulation protein / S30EA ribosomal protein
PhdYeFM_antitox      PF02604.14    75 seq289_BIOID61479    -             83   4.9e-10   38.7   0.0   1   1     4e-14   5.5e-10   38.5   0.0     3    69    10    74     8    80 0.91 Antitoxin Phd_YefM, type II toxin-antitoxin system
Methyltransf_6       PF03737.10   154 seq290_BIOID61479    -            161   4.3e-55  185.6   0.4   1   1   3.5e-59   4.8e-55  185.5   0.2     1   153     1   152     1   153 0.99 Demethylmenaquinone methyltransferase
DUF1401              PF07180.6    146 seq291_BIOID61479    -            168   1.3e-10   41.0   0.3   1   1   1.3e-14   1.8e-10   40.6   0.2    10    92    27   110    19   162 0.83 Protein of unknown function (DUF1401)
Resolvase            PF00239.16   141 seq292_BIOID61479    -            508   8.2e-21   74.2   0.1   1   1   6.5e-24     3e-20   72.4   0.0     1   137     4   161     4   164 0.85 Resolvase, N terminal domain
Recombinase          PF07508.8    102 seq292_BIOID61479    -            508   1.2e-14   54.2   0.0   1   1   5.2e-18   2.4e-14   53.2   0.0     1    99   191   284   191   286 0.94 Recombinase
Zn_ribbon_recom      PF13408.1     58 seq292_BIOID61479    -            508     1e-06   28.7   0.5   1   1   6.2e-10   2.8e-06   27.3   0.4     1    57   302   357   302   358 0.87 Recombinase zinc beta ribbon domain
LysR_substrate       PF03466.15   209 seq293_BIOID61479    -            317   3.4e-44  150.3   0.0   1   1   6.5e-48   4.4e-44  149.9   0.0     4   205    91   291    88   295 0.97 LysR substrate binding domain
HTH_1                PF00126.22    60 seq293_BIOID61479    -            317   1.4e-20   72.6   0.2   1   1   4.8e-24   3.3e-20   71.4   0.1     2    60     6    64     5    64 0.97 Bacterial regulatory helix-turn-helix protein, lysR family
EIIBC-GUT_N          PF03612.9    183 seq295_BIOID61479    -            319   9.6e-72  240.3   1.8   1   1   2.7e-75   1.8e-71  239.3   1.3     2   183     3   171     2   171 0.95 Sorbitol phosphotransferase enzyme II N-terminus
EIIBC-GUT_C          PF07663.6     93 seq295_BIOID61479    -            319   6.4e-48  160.7   5.0   1   1   9.3e-52   6.4e-48  160.7   3.5     1    93   226   318   226   318 0.99 Sorbitol phosphotransferase enzyme II C-terminus
Plasmid_stabil       PF05016.9     90 seq298_BIOID61479    -             95   3.5e-15   56.0   0.2   1   1   2.9e-19     4e-15   55.8   0.1     1    88     5    83     5    85 0.97 Plasmid stabilisation system protein
Ldr_toxin            PF13940.1     35 seq299_BIOID61479    -             35   3.3e-25   87.4   1.7   1   1   2.6e-29   3.5e-25   87.3   1.2     1    35     1    35     1    35 1.00 Toxin Ldr, type I toxin-antitoxin system
SWIM                 PF04434.12    40 seq305_BIOID61479    -            674   2.2e-07   30.0   0.9   1   2   5.2e-07    0.0071   15.6   0.1    12    39    73    96    63    97 0.84 SWIM zinc finger
SWIM                 PF04434.12    40 seq305_BIOID61479    -            674   2.2e-07   30.0   0.9   2   2   4.7e-06     0.064   12.6   0.0    10    38   167   191   152   192 0.82 SWIM zinc finger
Iso_dh               PF00180.15   348 seq306_BIOID61479    -             50   1.6e-07   30.4   0.0   1   1   1.3e-11   1.8e-07   30.3   0.0   305   348     1    46     1    46 0.97 Isocitrate/isopropylmalate dehydrogenase
HHA                  PF05321.6     57 seq307_BIOID61479    -             68     2e-31  107.8   0.0   1   1   1.6e-35   2.2e-31  107.6   0.0     1    57     9    65     9    65 0.98 Haemolysin expression modulating protein
DUF2058              PF09831.4    177 seq308_BIOID61479    -            179     6e-64  215.0   9.4   1   1     5e-68   6.8e-64  214.8   6.5     1   177     5   179     5   179 0.99 Uncharacterized protein conserved in bacteria (DUF2058)
PDT                  PF00800.13   182 seq310_BIOID61479    -            386   8.9e-60  201.2   0.2   1   1   1.9e-63   1.3e-59  200.6   0.1     1   180   106   286   106   288 0.96 Prephenate dehydratase
CM_2                 PF01817.16    81 seq310_BIOID61479    -            386   1.9e-22   79.0   2.0   1   1   6.3e-26   4.3e-22   77.8   1.4     1    80    11    90    11    91 0.99 Chorismate mutase type II
DUF1187              PF06688.6     61 seq312_BIOID61479    -             71   2.3e-41  139.5   0.4   1   1   1.9e-45   2.6e-41  139.4   0.3     1    61     4    64     4    64 0.99 Protein of unknown function (DUF1187)
MscL                 PF01741.13   128 seq314_BIOID61479    -            136     1e-56  190.4   3.2   1   1   8.4e-61   1.1e-56  190.2   2.2     1   128     3   132     3   132 0.98 Large-conductance mechanosensitive channel, MscL
Ldr_toxin            PF13940.1     35 seq317_BIOID61479    -             35   3.3e-25   87.4   1.7   1   1   2.6e-29   3.5e-25   87.3   1.2     1    35     1    35     1    35 1.00 Toxin Ldr, type I toxin-antitoxin system
DUF2813              PF11398.3    373 seq319_BIOID61479    -            552  6.4e-154  512.4   0.0   1   1    2e-157  8.9e-154  511.9   0.0     1   373     1   375     1   375 0.99 Protein of unknown function (DUF2813)
Macro                PF01661.16   118 seq320_BIOID61479    -            177   7.1e-41  138.7   0.0   1   1   6.5e-45   8.9e-41  138.3   0.0     1   118    21   137    21   137 0.99 Macro domain
Band_7               PF01145.20   179 seq327_BIOID61479    -            325   8.5e-36  123.4   8.0   1   1   1.1e-38   7.7e-35  120.2   5.5     1   177    31   201    31   244 0.98 SPFH domain / Band 7 family
Band_7_1             PF13421.1    211 seq327_BIOID61479    -            325   2.9e-05   23.5   0.1   1   1   8.2e-09   5.6e-05   22.6   0.1   112   208    93   187    88   190 0.93 SPFH domain-Band 7 family
PLDc_2               PF13091.1    126 seq328_BIOID61479    -            565   8.9e-35  119.0   0.0   1   2   1.5e-13     1e-09   38.1   0.0     6   124   131   274   127   276 0.68 PLD-like domain
PLDc_2               PF13091.1    126 seq328_BIOID61479    -            565   8.9e-35  119.0   0.0   2   2   3.4e-26   2.3e-22   78.9   0.0     5   123   367   509   363   512 0.92 PLD-like domain
PTSIIA_gutA          PF03829.8    117 seq330_BIOID61479    -            123   6.9e-44  148.1   0.0   1   1   6.1e-48   8.4e-44  147.8   0.0     1   116     1   116     1   118 0.98 PTS system glucitol/sorbitol-specific IIA component
Ldr_toxin            PF13940.1     35 seq331_BIOID61479    -             35   3.3e-25   87.4   1.7   1   1   2.6e-29   3.5e-25   87.3   1.2     1    35     1    35     1    35 1.00 Toxin Ldr, type I toxin-antitoxin system
MIP                  PF00230.15   227 seq333_BIOID61479    -            281   1.8e-76  256.4  12.9   1   1   1.5e-80     2e-76  256.2   9.0     2   227     2   251     1   251 0.97 Major intrinsic protein
Acylphosphatase      PF00708.13    91 seq334_BIOID61479    -             92   3.6e-28   97.3   0.0   1   1   2.8e-32   3.8e-28   97.2   0.0     1    91     1    92     1    92 0.95 Acylphosphatase
DUF4222              PF13973.1     53 seq335_BIOID61479    -             80   1.4e-13   49.8   0.3   1   1   1.3e-17   1.8e-13   49.5   0.2     2    53     4    54     3    54 0.97 Domain of unknown function (DUF4222)
adh_short            PF00106.20   167 seq337_BIOID61479    -            259     4e-26   91.7   1.6   1   1   1.1e-29   4.9e-26   91.5   1.1     2   166     4   172     3   173 0.94 short chain dehydrogenase
adh_short_C2         PF13561.1    243 seq337_BIOID61479    -            259   2.6e-16   60.0   0.0   1   1   8.4e-20   3.8e-16   59.4   0.0     7   241    13   255     9   256 0.87 Enoyl-(Acyl carrier protein) reductase
DUF1233              PF06806.7     72 seq340_BIOID61479    -             84   3.9e-33  112.6   0.3   1   1   3.4e-37   4.6e-33  112.4   0.2     1    72     4    76     4    76 0.97 Putative excisionase (DUF1233)
Nuc_H_symport        PF03825.11   400 seq341_BIOID61479    -            425  1.6e-185  616.5  32.8   1   1  2.6e-189  1.8e-185  616.3  22.7     1   400     1   405     1   405 0.99 Nucleoside H+ symporter
MFS_1                PF07690.11   354 seq341_BIOID61479    -            425   1.8e-16   59.7  44.1   1   1   2.7e-20   1.8e-16   59.7  30.5     2   353     8   353     7   354 0.78 Major Facilitator Superfamily
NusG                 PF02357.14    92 seq342_BIOID61479    -            162   3.6e-22   78.2   0.0   1   1   3.7e-26     5e-22   77.8   0.0     2    91     3    90     2    91 0.92 Transcription termination factor nusG
PBP                  PF01161.15   145 seq343_BIOID61479    -            183   1.9e-35  121.7   0.1   1   1   1.8e-39   2.4e-35  121.3   0.1     3   143    34   180    32   181 0.91 Phosphatidylethanolamine-binding protein
Peptidase_S24        PF00717.18    70 seq344_BIOID61479    -            208   3.6e-20   71.2   0.2   1   1   7.4e-24   5.1e-20   70.7   0.1     1    70   120   194   120   194 0.98 Peptidase S24-like
HTH_3                PF01381.17    55 seq344_BIOID61479    -            208   8.9e-10   38.1   0.0   1   1   1.9e-13   1.3e-09   37.6   0.0    10    55    17    62     8    62 0.93 Helix-turn-helix
FGGY_N               PF00370.16   245 seq345_BIOID61479    -            509   6.6e-93  310.4   0.2   1   1   1.4e-96   9.2e-93  309.9   0.1     1   245    13   260    13   260 0.99 FGGY family of carbohydrate kinases, N-terminal domain
FGGY_C               PF02782.11   197 seq345_BIOID61479    -            509   9.6e-63  211.2   0.5   1   1     4e-66   2.8e-62  209.7   0.7     1   197   269   459   269   459 0.96 FGGY family of carbohydrate kinases, C-terminal domain
DUF3596              PF12167.3     88 seq347_BIOID61479    -            428   5.2e-30  102.7   0.0   1   1   1.9e-33   1.3e-29  101.5   0.0     1    88     7    93     7    93 0.98 Domain of unknown function (DUF3596)
Phage_integrase      PF00589.17   173 seq347_BIOID61479    -            428     2e-19   69.8   0.4   1   1   5.8e-23     4e-19   68.8   0.1     3   166   203   396   201   402 0.87 Phage integrase family
Hydrolase_3          PF08282.7    254 seq349_BIOID61479    -            306   9.2e-64  215.3   0.0   1   1   3.1e-67   1.1e-63  215.1   0.0     1   254    40   301    40   301 0.97 haloacid dehalogenase-like hydrolase
S6PP                 PF05116.8    247 seq349_BIOID61479    -            306   1.3e-14   54.0   0.0   1   2   5.2e-08   0.00018   20.7   0.0     3    75    38   108    36   117 0.84 Sucrose-6F-phosphate phosphohydrolase
S6PP                 PF05116.8    247 seq349_BIOID61479    -            306   1.3e-14   54.0   0.0   2   2   2.9e-11     1e-07   31.4   0.0   110   212   180   280   139   294 0.83 Sucrose-6F-phosphate phosphohydrolase
Hydrolase            PF00702.21   204 seq349_BIOID61479    -            306   3.3e-10   40.7   0.2   1   1   7.5e-12   2.6e-08   34.5   0.1     2   204    38   269    37   269 0.67 haloacid dehalogenase-like hydrolase
DUF1076              PF06416.7    113 seq350_BIOID61479    -            191   2.7e-44  149.3   0.2   1   1   2.8e-48   3.9e-44  148.8   0.1     1   113    81   189    78   189 0.95 Protein of unknown function (DUF1076)
NfeD                 PF01957.13   144 seq351_BIOID61479    -            147   1.2e-27   96.6   0.2   1   1     1e-31   1.4e-27   96.4   0.1     1   142     2   138     2   140 0.95 NfeD-like C-terminal, partner-binding
GutM                 PF06923.6    109 seq353_BIOID61479    -            119   6.1e-37  125.5   0.0   1   1   5.1e-41   6.9e-37  125.3   0.0     2   109     3   110     2   110 0.98 Glucitol operon activator protein (GutM)
DUF1307              PF06998.6    123 seq354_BIOID61479    -            157   4.8e-43  145.9   7.3   1   1   4.2e-47   5.7e-43  145.7   5.0     1   123    32   155    32   155 0.98 Protein of unknown function (DUF1307)
HTH_18               PF12833.2     81 seq356_BIOID61479    -            265   7.2e-17   61.1   0.1   1   1   5.8e-20     4e-16   58.7   0.1     1    80   184   261   184   262 0.97 Helix-turn-helix domain
Rep_3                PF01051.16   218 seq359_BIOID61479    -            447   1.2e-20   73.9   0.1   1   1   1.3e-24   1.8e-20   73.3   0.1     4   210   133   387   131   393 0.86 Initiator Replication protein
DeoRC                PF00455.17   162 seq361_BIOID61479    -            257   6.9e-53  178.4   0.6   1   1   2.4e-56   1.1e-52  177.8   0.3     3   161    74   232    72   233 0.97 DeoR C terminal sensor domain
HTH_DeoR             PF08220.7     57 seq361_BIOID61479    -            257     9e-22   76.2   0.1   1   1   3.8e-25   1.7e-21   75.3   0.1     1    56     6    61     6    62 0.98 DeoR-like helix-turn-helix domain
HTH_11               PF08279.7     55 seq361_BIOID61479    -            257   5.3e-09   35.4   0.1   1   1   3.9e-12   1.8e-08   33.8   0.0     1    46     6    50     6    56 0.92 HTH domain
UPF0253              PF06786.7     66 seq362_BIOID61479    -             66   1.7e-35  120.8   1.8   1   1   1.3e-39   1.8e-35  120.7   1.3     1    66     1    66     1    66 0.99 Uncharacterised protein family (UPF0253)
ROF                  PF07073.7     80 seq366_BIOID61479    -             86   5.8e-25   86.9   0.1   1   1   4.8e-29   6.5e-25   86.8   0.0     1    80     9    83     9    83 0.97 Modulator of Rho-dependent transcription termination (ROF)
ADP_ribosyl_GH       PF03747.9    289 seq368_BIOID61479    -            334   2.2e-62  211.3   2.0   1   1   1.9e-66   2.6e-62  211.1   1.4     1   287     8   303     8   305 0.95 ADP-ribosylglycohydrolase
Oxidored_q6          PF01058.17   131 seq371_BIOID61479    -            381     8e-29   99.7   0.3   1   1   9.4e-33   1.3e-28   99.1   0.2     1   130    71   216    71   217 0.95 NADH ubiquinone oxidoreductase, 20 Kd subunit
MerR_1               PF13411.1     69 seq372_BIOID61479    -            215   4.2e-09   35.9   0.2   1   1   2.7e-12   3.6e-08   32.9   0.0    26    68     2    44     1    45 0.96 MerR HTH family regulatory protein
HlyD_2               PF12700.2    328 seq374_BIOID61479    -            371   5.2e-34  117.7   4.0   1   1   1.4e-37   6.3e-34  117.4   2.7     1   328    40   362    40   362 0.88 HlyD family secretion protein
HlyD_3               PF13437.1    105 seq374_BIOID61479    -            371   2.5e-15   56.5   7.5   1   1     1e-17   4.6e-14   52.5   0.1     1    97   185   285   185   305 0.87 HlyD family secretion protein
HlyD                 PF00529.15   306 seq374_BIOID61479    -            371   2.7e-13   49.7  25.0   1   1   1.3e-16   5.7e-13   48.7  17.3     1   167    60   233    60   243 0.92 HlyD family secretion protein
Peptidase_M20        PF01546.23   171 seq375_BIOID61479    -            396   9.7e-32  109.7   0.0   1   1   5.1e-35   3.5e-31  107.9   0.0     1   169    89   390    89   392 0.96 Peptidase family M20/M25/M40
M20_dimer            PF07687.9    109 seq375_BIOID61479    -            396   5.9e-25   87.0   0.0   1   1   1.5e-28     1e-24   86.2   0.0     2   107   191   301   190   303 0.92 Peptidase dimerisation domain
SIS                  PF01380.17   131 seq377_BIOID61479    -            321   1.3e-26   92.6   0.0   1   1   3.2e-30   2.2e-26   91.8   0.0     2   130    39   169    38   170 0.98 SIS domain
CBS                  PF00571.23    57 seq377_BIOID61479    -            321   2.6e-15   55.7   0.0   1   2   1.9e-08   0.00013   21.4   0.0     1    56   199   256   199   257 0.92 CBS domain
CBS                  PF00571.23    57 seq377_BIOID61479    -            321   2.6e-15   55.7   0.0   2   2   1.9e-10   1.3e-06   27.8   0.0     2    51   266   315   265   318 0.89 CBS domain
FBPase_glpX          PF03320.8    309 seq382_BIOID61479    -            336  5.5e-135  448.8   7.6   1   1  4.6e-139  6.2e-135  448.6   5.3     2   309     3   322     2   322 0.99 Bacterial fructose-1,6-bisphosphatase, glpX-encoded
DUF2799              PF10973.3     89 seq388_BIOID61479    -            134   3.4e-17   62.1   0.9   1   1   3.3e-21   4.5e-17   61.7   0.6     1    88    44   126    44   127 0.93 Protein of unknown function (DUF2799)
PfkB                 PF00294.19   301 seq392_BIOID61479    -            321   8.5e-51  172.7   0.0   1   1   7.5e-55     1e-50  172.4   0.0     4   294    19   305    16   311 0.90 pfkB family carbohydrate kinase
TrbL                 PF04610.9    225 seq394_BIOID61479    -            328   1.2e-38  132.9  29.0   1   1   8.8e-43   1.2e-38  132.9  20.1     1   225    38   262    38   262 0.95 TrbL/VirB6 plasmid conjugal transfer protein
MdoG                 PF04349.7    484 seq397_BIOID61479    -            517  8.5e-263  871.7   1.2   1   1  7.2e-267  9.8e-263  871.5   0.8     1   483    29   514    29   515 1.00 Periplasmic glucan biosynthesis protein, MdoG
DUF1364              PF07102.7     94 seq399_BIOID61479    -             96   1.2e-39  133.9   0.8   1   1     1e-43   1.4e-39  133.7   0.5     1    94     1    94     1    94 0.98 Protein of unknown function (DUF1364)
DUF2303              PF10065.4    276 seq402_BIOID61479    -            274   1.4e-93  312.6   0.5   1   1   1.1e-97   1.5e-93  312.5   0.3     1   276     1   273     1   273 0.98 Uncharacterized conserved protein (DUF2303)
RusA                 PF05866.6    116 seq406_BIOID61479    -            120   3.8e-26   91.6   0.0   1   1   3.2e-30   4.4e-26   91.4   0.0     1   116     8   117     8   117 0.94 Endodeoxyribonuclease RusA
DUF4154              PF13689.1    145 seq409_BIOID61479    -            172     6e-33  113.3   0.0   1   1   5.4e-37   7.3e-33  113.0   0.0     6   145    32   168    27   168 0.95 Domain of unknown function (DUF4154)
NiFeSe_Hases         PF00374.14   507 seq411_BIOID61479    -            597  1.2e-243  809.4   0.0   1   1  9.7e-248  1.3e-243  809.2   0.0     1   507    54   582    54   582 0.98 Nickel-dependent hydrogenase
MacB_PCD             PF12704.2    232 seq412_BIOID61479    -            648   1.7e-54  184.7   3.1   1   1     5e-58   1.7e-54  184.7   2.1     1   231   261   491   261   492 0.94 MacB-like periplasmic core domain
FtsX                 PF02687.16   121 seq412_BIOID61479    -            648   2.4e-21   75.5  10.3   1   1   7.1e-25   2.4e-21   75.5   7.1     2   121   527   641   526   641 0.97 FtsX-like permease family
ABC_tran             PF00005.22   118 seq412_BIOID61479    -            648   6.1e-21   74.8   0.0   1   1   3.4e-24   1.2e-20   73.9   0.0     1   117    48   172    48   173 0.94 ABC transporter
AAA_21               PF13304.1    303 seq412_BIOID61479    -            648   8.2e-12   45.5   0.1   1   1   6.3e-10   2.1e-06   27.7   0.0   222   300   130   205    85   208 0.88 AAA domain
YmgB                 PF10798.3     61 seq414_BIOID61479    -             78   3.6e-05   23.3   0.0   1   1     4e-09   5.4e-05   22.7   0.0     4    35    27    58    25    63 0.93 Biofilm development protein YmgB/AriR
NAD_binding_1        PF00175.16   109 seq418_BIOID61479    -            248   5.7e-17   62.1   0.0   1   1   1.2e-20   8.1e-17   61.6   0.0     1   109   111   223   111   223 0.89 Oxidoreductase NAD-binding domain
FAD_binding_6        PF00970.19    99 seq418_BIOID61479    -            248   2.8e-10   40.0   0.0   1   1     8e-14   5.5e-10   39.1   0.0     9    90    14    90     6    98 0.85 Oxidoreductase FAD-binding domain
PEPcase              PF00311.12   793 seq422_BIOID61479    -            883  1.2e-292  972.4   0.0   1   1  1.1e-296  1.5e-292  972.1   0.0     2   793   129   883   128   883 0.98 Phosphoenolpyruvate carboxylase
GGDEF                PF00990.16   161 seq423_BIOID61479    -            408   5.3e-45  152.7   0.5   1   1   6.1e-49   8.4e-45  152.1   0.3     1   159   249   403   249   405 0.96 GGDEF domain
Phage_antitermQ      PF06530.7    126 seq424_BIOID61479    -            125   8.1e-56  186.8   0.5   1   1   6.4e-60   8.8e-56  186.7   0.4     1   121     1   121     1   125 0.98 Phage antitermination protein Q
T4SS                 PF07996.6    195 seq425_BIOID61479    -            215   1.4e-18   67.3  17.1   1   1   1.3e-22   1.8e-18   66.9  11.8     1   189    25   200    25   205 0.91 Type IV secretion system proteins
YhjQ                 PF06564.7    244 seq430_BIOID61479    -            250  1.1e-126  421.0   4.8   1   1  3.9e-130  1.3e-126  420.7   3.4     1   241     1   241     1   244 0.99 YhjQ protein
AAA_31               PF13614.1    157 seq430_BIOID61479    -            250     4e-08   33.2   0.0   1   1   5.5e-11   1.9e-07   31.0   0.0     2   149     3   148     2   152 0.74 AAA domain
CbiA                 PF01656.18   195 seq430_BIOID61479    -            250   1.9e-07   30.5   0.0   1   1   7.2e-11   2.5e-07   30.2   0.0     5   161     8   176     4   207 0.66 CobQ/CobB/MinD/ParA nucleotide binding domain
ArsA_ATPase          PF02374.10   305 seq430_BIOID61479    -            250   6.3e-06   25.3   0.0   1   1   3.3e-09   1.1e-05   24.5   0.0     9    54    10    55     2    61 0.93 Anion-transporting ATPase
YmgB                 PF10798.3     61 seq431_BIOID61479    -             88   5.3e-29   99.7   2.6   1   1   3.8e-33   5.3e-29   99.7   1.8     1    61    28    88    28    88 0.98 Biofilm development protein YmgB/AriR
CesT                 PF05932.8    119 seq433_BIOID61479    -            120   3.8e-21   75.0   0.0   1   1   3.1e-25   4.2e-21   74.8   0.0     1   117     4   113     4   115 0.93 Tir chaperone protein (CesT) family
AAA_5                PF07728.9    139 seq434_BIOID61479    -            498   5.9e-25   87.5   0.0   1   1     4e-28   1.1e-24   86.6   0.0     1   139    41   171    41   171 0.92 AAA domain (dynein-related subfamily)
DUF3763              PF12592.3     57 seq434_BIOID61479    -            498   4.1e-22   77.4   1.3   1   1   4.1e-25   1.1e-21   76.0   0.9     3    57   444   498   442   498 0.97 Protein of unknown function (DUF3763)
Sigma54_activat      PF00158.21   168 seq435_BIOID61479    -            528   4.5e-65  218.0   0.1   1   1   1.8e-68   6.2e-65  217.6   0.0     1   167   218   393   218   394 0.96 Sigma-54 interaction domain
PrpR_N               PF06506.6    175 seq435_BIOID61479    -            528   1.9e-57  193.3   0.1   1   1   8.6e-61   2.9e-57  192.7   0.1     2   171    29   197    28   202 0.98 Propionate catabolism activator
HTH_8                PF02954.14    42 seq435_BIOID61479    -            528     2e-10   39.9   0.1   1   1   4.2e-13   1.4e-09   37.1   0.0    11    40   498   527   498   528 0.97 Bacterial regulatory protein, Fis family
Mg_chelatase         PF01078.16   207 seq435_BIOID61479    -            528   3.2e-05   23.0   0.3   1   1   2.9e-08    0.0001   21.4   0.2     9   155   226   366   215   371 0.78 Magnesium chelatase, subunit ChlI
Glycos_transf_2      PF00535.21   169 seq438_BIOID61479    -            847   1.4e-19   70.2   0.0   1   1   6.3e-23   2.1e-19   69.6   0.0     2   168   246   429   245   430 0.98 Glycosyl transferase family 2
Glyco_tranf_2_3      PF13641.1    230 seq438_BIOID61479    -            847   1.6e-15   57.4   0.4   1   1   1.4e-18   4.9e-15   55.8   0.0     2   230   243   493   242   493 0.85 Glycosyltransferase like family 2
Glyco_trans_2_3      PF13632.1    192 seq438_BIOID61479    -            847   2.9e-13   49.8  14.5   1   1   8.6e-17   2.9e-13   49.8  10.1     1   185   341   533   341   708 0.82 Glycosyl transferase family group 2
Glyco_transf_21      PF13506.1    174 seq438_BIOID61479    -            847   4.5e-08   32.5   0.0   1   1   4.7e-11   1.6e-07   30.6   0.0     6   147   312   468   308   492 0.77 Glycosyl transferase family 21
Glyco_tranf_2_3      PF13641.1    230 seq444_BIOID61479    -            872   1.7e-32  113.0   0.0   1   1   1.3e-35   2.5e-32  112.4   0.0     1   230   273   500   273   500 0.87 Glycosyltransferase like family 2
Glycos_transf_2      PF00535.21   169 seq444_BIOID61479    -            872   3.9e-30  104.6   0.0   1   1   3.2e-33   6.2e-30  103.9   0.0     1   169   276   447   276   447 0.98 Glycosyl transferase family 2
Glyco_trans_2_3      PF13632.1    192 seq444_BIOID61479    -            872   4.7e-19   68.7   1.1   1   1   2.4e-22   4.7e-19   68.7   0.7     2   187   356   555   355   570 0.70 Glycosyl transferase family group 2
Cellulose_synt       PF03552.9    722 seq444_BIOID61479    -            872     1e-16   60.3   6.6   1   1   3.3e-16   6.5e-13   47.7   1.8   414   651   445   662   434   684 0.76 Cellulose synthase
PilZ                 PF07238.9    102 seq444_BIOID61479    -            872   5.2e-15   55.2   0.1   1   1   4.9e-18   9.5e-15   54.3   0.0     1   101   694   790   694   791 0.95 PilZ domain
Glyco_transf_21      PF13506.1    174 seq444_BIOID61479    -            872   1.2e-13   50.6   0.0   1   1   1.1e-16   2.1e-13   49.8   0.0    12   174   334   499   325   499 0.87 Glycosyl transferase family 21
Glyco_tranf_2_2      PF10111.4    281 seq444_BIOID61479    -            872   2.5e-06   26.6   0.0   1   1   1.9e-09   3.7e-06   26.1   0.0    32   185   303   448   277   474 0.84 Glycosyltransferase like family 2
TOBE                 PF03459.12    64 seq445_BIOID61479    -            262   2.3e-30  104.3   0.2   1   2   2.6e-19   1.8e-15   56.6   0.1     1    63   125   188   125   189 0.98 TOBE domain
TOBE                 PF03459.12    64 seq445_BIOID61479    -            262   2.3e-30  104.3   0.2   2   2   7.7e-16   5.3e-12   45.5   0.0     3    64   199   258   197   258 0.97 TOBE domain
HTH_1                PF00126.22    60 seq445_BIOID61479    -            262   6.9e-07   28.7   0.0   1   1   1.9e-10   1.3e-06   27.9   0.0     2    60    20    83    19    83 0.89 Bacterial regulatory helix-turn-helix protein, lysR family
EAL                  PF00563.15   236 seq451_BIOID61479    -            521   4.8e-63  212.6   0.0   1   1   1.2e-66   8.4e-63  211.8   0.0     2   236   265   500   264   500 0.96 EAL domain
CSS-motif            PF12792.2    208 seq451_BIOID61479    -            521     8e-30  103.6   0.0   1   1   1.6e-33   1.1e-29  103.1   0.0     3   207    44   238    42   239 0.90 CSS motif domain associated with EAL
Lactamase_B          PF00753.22   194 seq452_BIOID61479    -            479   5.5e-28   97.8   0.2   1   1   1.6e-31   7.4e-28   97.4   0.1     2   158    31   179    30   246 0.90 Metallo-beta-lactamase superfamily
Rubredoxin           PF00301.15    47 seq452_BIOID61479    -            479   1.1e-19   69.9   2.7   1   1   4.7e-23   2.2e-19   68.9   1.9     1    47   425   471   425   471 0.98 Rubredoxin
Flavodoxin_1         PF00258.20   143 seq452_BIOID61479    -            479     1e-11   44.9   0.0   1   1   3.8e-15   1.7e-11   44.1   0.0     1   142   256   388   256   389 0.78 Flavodoxin
OmpA                 PF00691.15    97 seq453_BIOID61479    -            160   3.6e-18   65.6   0.1   1   1     4e-22   5.5e-18   65.0   0.1     1    97    55   151    55   151 0.95 OmpA family
DUF523               PF04463.7    143 seq454_BIOID61479    -            319     1e-45  154.9   0.0   1   1   3.1e-49   2.1e-45  153.8   0.0     1   143     7   150     7   150 0.97 Protein of unknown function (DUF523)
DUF1722              PF08349.6    117 seq454_BIOID61479    -            319     4e-42  142.6   0.6   1   1   5.9e-46     4e-42  142.6   0.4     1   117   192   309   192   309 0.99 Protein of unknown function (DUF1722)
Cytochrom_B_N        PF00033.14   188 seq456_BIOID61479    -            235   3.1e-37  127.6  22.0   1   1   5.2e-41   3.5e-37  127.4  15.2     2   188    12   220    11   220 0.98 Cytochrome b(N-terminal)/b6/petB
Ni_hydr_CYTB         PF01292.15   182 seq456_BIOID61479    -            235   3.4e-36  124.2  19.8   1   1   5.8e-40     4e-36  124.0  13.7     2   182    14   220    13   220 0.95 Prokaryotic cytochrome b561
Phage_integrase      PF00589.17   173 seq458_BIOID61479    -            387   1.1e-45  155.3   0.5   1   1   4.7e-49   6.4e-45  152.7   0.0     1   172   184   355   184   356 0.98 Phage integrase family
BATS                 PF06968.8     92 seq459_BIOID61479    -            346   1.7e-29  101.3   0.0   1   1   5.5e-33   3.7e-29  100.2   0.0     1    92   220   312   220   312 0.99 Biotin and Thiamin Synthesis associated domain
Radical_SAM          PF04055.16   166 seq459_BIOID61479    -            346   3.9e-19   69.3   0.0   1   1   4.6e-22   3.2e-18   66.3   0.0     4   160    50   203    47   209 0.92 Radical SAM superfamily
ABC_tran             PF00005.22   118 seq460_BIOID61479    -            494   6.4e-29  100.6   0.1   1   2   2.9e-12   4.9e-09   36.4   0.0    51   117   102   167    47   168 0.61 ABC transporter
ABC_tran             PF00005.22   118 seq460_BIOID61479    -            494   6.4e-29  100.6   0.1   2   2   3.4e-20   5.8e-17   62.0   0.0     1   117   304   433   304   434 0.88 ABC transporter
AAA_21               PF13304.1    303 seq460_BIOID61479    -            494   1.2e-20   74.5  10.4   1   1   2.8e-15   4.8e-12   46.3   1.4     4   297   295   464   295   467 0.83 AAA domain
CbiA                 PF01656.18   195 seq462_BIOID61479    -            250   9.7e-06   25.0   0.4   1   1   1.8e-09   2.4e-05   23.7   0.3     3    46     8    51     7   207 0.68 CobQ/CobB/MinD/ParA nucleotide binding domain
VWA_CoxE             PF05762.9    222 seq463_BIOID61479    -            483   3.5e-12   45.8   0.2   1   1   8.4e-16   1.1e-11   44.1   0.0    56   196   319   459   284   465 0.82 VWA domain containing CoxE-like protein
DUF1454              PF07305.7    200 seq464_BIOID61479    -            199  1.4e-111  370.1   1.7   1   1  1.2e-115  1.6e-111  369.9   1.2     1   200     1   199     1   199 1.00 Protein of unknown function (DUF1454)
HycI                 PF01750.13   130 seq465_BIOID61479    -            195   4.8e-39  132.7   0.0   1   1   4.3e-43   5.8e-39  132.4   0.0     1   129    23   151    23   152 0.99 Hydrogenase maturation protease
ClpS                 PF02617.12    82 seq466_BIOID61479    -            106   8.1e-35  118.3   0.1   1   1     7e-39   9.6e-35  118.0   0.1     2    82    23   103    22   103 0.98 ATP-dependent Clp protease adaptor protein ClpS
OpuAC                PF04069.7    257 seq469_BIOID61479    -            320   3.4e-27   95.3   2.2   1   1   1.4e-30   4.9e-27   94.7   1.5     2   238    24   237    23   251 0.85 Substrate binding domain of ABC-type glycine betaine transport system
NMT1_2               PF13379.1    252 seq469_BIOID61479    -            320   4.2e-25   88.4   2.4   1   1   1.9e-28   6.3e-25   87.8   1.7     7   244    22   243    18   249 0.86 NMT1-like family
NMT1                 PF09084.6    216 seq469_BIOID61479    -            320   5.1e-20   71.8   0.0   1   1   1.9e-23   6.6e-20   71.5   0.0    14   214    44   240    30   242 0.87 NMT1/THI5 like
Phosphonate-bd       PF12974.2    243 seq469_BIOID61479    -            320   1.1e-09   37.8   0.2   1   1   4.8e-13   1.7e-09   37.3   0.2    23   215    45   226    27   252 0.78 ABC transporter, phosphonate, periplasmic substrate-binding protein
AAA_2                PF07724.9    171 seq470_BIOID61479    -            758   2.8e-51  173.6   0.0   1   1   1.6e-50   1.5e-47  161.6   0.0     1   171   486   647   486   647 0.97 AAA domain (Cdc48 subfamily)
ClpB_D2-small        PF10431.4     81 seq470_BIOID61479    -            758     5e-25   87.1   0.0   1   1   1.6e-27   1.5e-24   85.5   0.0     1    81   653   733   653   733 0.98 C-terminal, D2-small domain, of ClpB protein
AAA                  PF00004.24   132 seq470_BIOID61479    -            758   1.1e-24   86.9   0.1   1   2   2.7e-16   2.5e-13   50.2   0.0     2   125   211   342   210   347 0.76 ATPase family associated with various cellular activities (AAA)
AAA                  PF00004.24   132 seq470_BIOID61479    -            758   1.1e-24   86.9   0.1   2   2   6.3e-11   5.7e-08   32.9   0.0     2   111   492   607   491   621 0.85 ATPase family associated with various cellular activities (AAA)
AAA_5                PF07728.9    139 seq470_BIOID61479    -            758   4.3e-19   68.5   0.0   1   1   3.1e-16   2.8e-13   49.6   0.0     2   125   491   609   490   619 0.89 AAA domain (dynein-related subfamily)
Clp_N                PF02861.15    53 seq470_BIOID61479    -            758   2.3e-16   59.3   1.3   1   1   1.1e-17   9.9e-15   54.1   0.7     1    52    13    62    13    63 0.97 Clp amino terminal domain
AAA_16               PF13191.1    166 seq470_BIOID61479    -            758   1.3e-13   51.5   6.3   1   1   6.9e-11   6.3e-08   33.0   0.0     1    93   187   285   187   356 0.80 AAA ATPase domain
Sigma54_activat      PF00158.21   168 seq470_BIOID61479    -            758   1.3e-12   47.3   0.2   1   2     1e-07   9.4e-05   21.8   0.0     2   105   189   290   188   329 0.84 Sigma-54 interaction domain
Sigma54_activat      PF00158.21   168 seq470_BIOID61479    -            758   1.3e-12   47.3   0.2   2   2   3.4e-08   3.1e-05   23.4   0.0    22   148   484   612   460   618 0.77 Sigma-54 interaction domain
LysE                 PF01810.13   191 seq473_BIOID61479    -            223   1.8e-53  180.5  11.2   1   1   1.6e-57   2.2e-53  180.2   7.8     2   191    29   219    28   219 0.99 LysE type translocator
HTH_AraC             PF00165.18    42 seq474_BIOID61479    -            246   2.6e-15   55.5   0.7   1   2   4.1e-08   0.00028   20.4   0.1     1    41   147   186   147   187 0.95 Bacterial regulatory helix-turn-helix proteins, AraC family
HTH_AraC             PF00165.18    42 seq474_BIOID61479    -            246   2.6e-15   55.5   0.7   2   2   3.4e-12   2.3e-08   33.4   0.0     9    40   203   235   197   235 0.93 Bacterial regulatory helix-turn-helix proteins, AraC family
HTH_18               PF12833.2     81 seq474_BIOID61479    -            246     4e-13   49.1   0.1   1   1   1.3e-16   8.7e-13   48.0   0.1     2    80   161   237   160   238 0.94 Helix-turn-helix domain
TrbM                 PF07424.6    166 seq475_BIOID61479    -             99   5.1e-07   29.7   0.1   1   1   4.6e-11   6.3e-07   29.4   0.1    10    59    26    84    22    97 0.77 TrbM
Pyr_redox_2          PF07992.9    200 seq476_BIOID61479    -            377   1.2e-25   90.5   0.0   1   1   1.8e-28   2.7e-25   89.3   0.0     2   198     5   277     4   279 0.90 Pyridine nucleotide-disulphide oxidoreductase
Pyr_redox            PF00070.22    80 seq476_BIOID61479    -            377   3.2e-18   65.7   0.1   1   1   4.2e-20   6.4e-17   61.6   0.0     1    75   143   216   143   223 0.95 Pyridine nucleotide-disulphide oxidoreductase
Pyr_redox_3          PF13738.1    203 seq476_BIOID61479    -            377   3.3e-11   43.5   0.0   1   1   4.3e-10   6.5e-07   29.4   0.0    65   199    37   173     8   177 0.76 Pyridine nucleotide-disulphide oxidoreductase
K_oxygenase          PF13434.1    341 seq476_BIOID61479    -            377   1.2e-09   37.4   0.1   1   1   3.6e-09   5.5e-06   25.4   0.0   139   216    91   167    78   179 0.85 L-lysine 6-monooxygenase (NADPH-requiring)
HyaE                 PF07449.6    107 seq478_BIOID61479    -            132   2.7e-40  136.4   0.0   1   1   2.2e-44   3.1e-40  136.2   0.0     1   107    10   116    10   116 0.99 Hydrogenase-1 expression protein HyaE
Aminotran_1_2        PF00155.16   363 seq480_BIOID61479    -            384   1.1e-68  231.6   0.0   1   1   2.8e-72   1.3e-68  231.5   0.0     2   363    40   380    39   380 0.96 Aminotransferase class I and II
Beta_elim_lyase      PF01212.16   290 seq480_BIOID61479    -            384     7e-07   28.5   0.0   1   1   5.8e-10   2.6e-06   26.6   0.0    27    87    82   142    67   206 0.81 Beta-eliminating lyase
Cys_Met_Meta_PP      PF01053.15   386 seq480_BIOID61479    -            384   9.1e-05   20.7   0.0   1   1     3e-08   0.00014   20.2   0.0    57   185    86   212    82   215 0.86 Cys/Met metabolism PLP-dependent enzyme
TIM                  PF00121.13   244 seq481_BIOID61479    -            255   3.2e-93  311.1   1.0   1   1   2.6e-97   3.6e-93  311.0   0.7     1   243     4   245     4   246 0.97 Triosephosphate isomerase
Sulfatase            PF00884.18   379 seq484_BIOID61479    -            577   8.6e-48  163.1   6.4   1   1   1.9e-51   1.3e-47  162.5   4.4     2   308   238   535   237   565 0.93 Sulfatase
DUF1705              PF08019.7    156 seq484_BIOID61479    -            577   8.1e-05   22.0   7.6   1   1   1.2e-08   8.1e-05   22.0   5.2    11   149    59   206    50   211 0.60 Domain of unknown function (DUF1705)
TcpQ                 PF10671.4     85 seq487_BIOID61479    -            411   9.2e-23   79.8   0.0   1   1   2.1e-26   2.8e-22   78.2   0.0     3    83   325   410   323   411 0.97 Toxin co-regulated pilus biosynthesis protein Q
HupH_C               PF04809.8    120 seq489_BIOID61479    -            305   1.5e-49  166.6   0.0   1   2   3.8e-11   5.2e-07   29.3   0.0     6    96    70   160    67   175 0.82 HupH hydrogenase expression protein, C-terminal conserved region
HupH_C               PF04809.8    120 seq489_BIOID61479    -            305   1.5e-49  166.6   0.0   2   2   5.3e-44   7.2e-40  135.3   0.0     1   119   183   299   183   300 0.99 HupH hydrogenase expression protein, C-terminal conserved region
Response_reg         PF00072.19   112 seq490_BIOID61479    -            231   2.4e-26   91.8   0.1   1   1   5.3e-30   3.6e-26   91.2   0.1     1   111    27   138    27   139 0.98 Response regulator receiver domain
GerE                 PF00196.14    58 seq490_BIOID61479    -            231   2.3e-23   81.1   0.1   1   1   5.7e-27   3.9e-23   80.4   0.1     3    58   170   225   168   225 0.97 Bacterial regulatory proteins, luxR family
DUF3521              PF12035.3     35 seq493_BIOID61479    -             57   3.6e-19   68.1   1.8   1   1   3.4e-23   4.6e-19   67.8   1.3     1    35     1    35     1    35 0.99 Protein of unknown function (DUF3521)
ABC_tran             PF00005.22   118 seq495_BIOID61479    -            255   1.4e-21   76.9   0.0   1   1   4.7e-25   2.1e-21   76.3   0.0     1   117    41   156    41   157 0.89 ABC transporter
DUF1375              PF07119.7     76 seq497_BIOID61479    -             75   2.1e-20   72.1   0.2   1   1   2.2e-24     3e-20   71.7   0.2     6    75     8    69     3    70 0.91 Protein of unknown function (DUF1375)
Lysis_S              PF04971.7     68 seq500_BIOID61479    -             71   3.2e-47  157.9   0.7   1   1   2.6e-51   3.6e-47  157.8   0.5     1    68     4    71     4    71 1.00 Lysis protein S
Epimerase            PF01370.16   236 seq501_BIOID61479    -            352   3.6e-58  196.6   0.0   1   1   3.2e-61   4.4e-58  196.3   0.0     1   236    17   276    17   276 0.97 NAD dependent epimerase/dehydratase family
Epimerase_Csub       PF13950.1     62 seq501_BIOID61479    -            352   3.4e-26   90.8   1.2   1   1   4.2e-29   5.8e-26   90.0   0.9     1    62   289   350   289   350 0.99 UDP-glucose 4-epimerase C-term subunit
3Beta_HSD            PF01073.14   280 seq501_BIOID61479    -            352   5.6e-21   74.3   0.0   1   1   2.1e-23   2.8e-20   72.0   0.0     1   157    18   174    18   181 0.87 3-beta hydroxysteroid dehydrogenase/isomerase family
Polysacc_synt_2      PF02719.10   294 seq501_BIOID61479    -            352   3.9e-18   65.2   0.0   1   1   2.8e-20   3.8e-17   61.9   0.0     1   173    17   196    17   200 0.75 Polysaccharide biosynthesis protein
RmlD_sub_bind        PF04321.12   287 seq501_BIOID61479    -            352   1.8e-14   53.1   0.0   1   1   3.2e-17   4.3e-14   51.9   0.0     1   139    15   177    15   187 0.94 RmlD substrate binding domain
adh_short            PF00106.20   167 seq501_BIOID61479    -            352   7.6e-11   42.0   0.0   1   1   1.1e-13   1.5e-10   41.0   0.0     3   137    17   140    16   152 0.85 short chain dehydrogenase
NAD_binding_10       PF13460.1    183 seq501_BIOID61479    -            352   2.3e-10   40.6   0.0   1   1   2.8e-13   3.8e-10   39.9   0.0     1   140    17   186    17   213 0.80 NADH(P)-binding
NmrA                 PF05368.8    233 seq501_BIOID61479    -            352     4e-10   39.2   0.0   1   1   6.6e-11     9e-08   31.5   0.0     1   115    17   149    17   156 0.83 NmrA-like family
NAD_binding_4        PF07993.7    249 seq501_BIOID61479    -            352   4.6e-10   38.7   0.0   1   1   2.9e-12   3.9e-09   35.6   0.0     1   185    19   180    19   232 0.77 Male sterility protein
KR                   PF08659.5    181 seq501_BIOID61479    -            352   6.7e-08   32.2   0.0   1   1   8.5e-11   1.2e-07   31.5   0.0     3   149    17   150    16   153 0.84 KR domain
BcsB                 PF03170.8    605 seq504_BIOID61479    -            779    4e-225  748.3   1.7   1   1  3.5e-229  4.8e-225  748.0   1.1     4   605    68   681    65   681 0.99 Bacterial cellulose synthase subunit
Phage_lysozyme       PF00959.14   110 seq506_BIOID61479    -            165   3.9e-32  110.7   0.2   1   1   3.5e-36   4.8e-32  110.4   0.2     1   109    48   154    48   155 0.98 Phage lysozyme
Peptidase_S24        PF00717.18    70 seq507_BIOID61479    -            215   4.6e-14   51.6   0.2   1   1   3.1e-17   8.5e-14   50.8   0.1     2    67   125   189   124   192 0.85 Peptidase S24-like
HTH_26               PF13443.1     63 seq507_BIOID61479    -            215     2e-07   30.9   0.0   1   1   2.2e-10   5.9e-07   29.4   0.0    11    59     1    49     1    52 0.97 Cro/C1-type HTH DNA-binding domain
HTH_31               PF13560.1     64 seq507_BIOID61479    -            215   8.2e-07   29.0   0.0   1   1   4.9e-10   1.4e-06   28.3   0.0    17    59     3    45     1    51 0.93 Helix-turn-helix domain
HTH_3                PF01381.17    55 seq507_BIOID61479    -            215   4.3e-06   26.3   0.0   1   1   2.6e-09   7.2e-06   25.6   0.0    11    55     2    47     1    47 0.95 Helix-turn-helix
Autotransporter      PF03797.14   265 seq508_BIOID61479    -            773   1.9e-42  145.3  17.4   1   1   2.8e-46   1.9e-42  145.3  12.1     3   265   488   759   486   762 0.95 Autotransporter beta-domain
Pertactin            PF03212.9    121 seq508_BIOID61479    -            773   2.9e-09   36.5   1.1   1   1   4.2e-13   2.9e-09   36.5   0.8     1   120   297   422   297   423 0.83 Pertactin
Methyltransf_11      PF08241.7     95 seq511_BIOID61479    -            251   2.5e-24   85.4   0.0   1   1   3.2e-27   4.4e-24   84.6   0.0     1    95    47   138    47   138 0.98 Methyltransferase domain
Methyltransf_23      PF13489.1    162 seq511_BIOID61479    -            251   1.8e-15   56.9   0.1   1   1   1.9e-18   2.6e-15   56.3   0.0     4   151    25   174    17   181 0.78 Methyltransferase domain
Methyltransf_31      PF13847.1    152 seq511_BIOID61479    -            251   9.2e-15   54.4   0.0   1   1   8.7e-18   1.2e-14   54.0   0.0     5   118    44   147    40   196 0.84 Methyltransferase domain
Methyltransf_12      PF08242.7     99 seq511_BIOID61479    -            251   2.3e-11   43.9   0.0   1   1   3.3e-14   4.6e-11   42.9   0.0     1    98    47   135    47   136 0.86 Methyltransferase domain
Methyltransf_18      PF12847.2    112 seq511_BIOID61479    -            251     1e-09   38.8   0.0   1   1   1.4e-12   1.9e-09   37.9   0.0     4   110    45   139    42   141 0.79 Methyltransferase domain
Methyltransf_25      PF13649.1    101 seq511_BIOID61479    -            251   3.4e-09   36.8   0.0   1   1     8e-12   1.1e-08   35.2   0.0     1   101    46   134    46   134 0.87 Methyltransferase domain
Ubie_methyltran      PF01209.13   233 seq511_BIOID61479    -            251   2.4e-09   36.5   0.0   1   1   2.4e-12   3.2e-09   36.1   0.0    44   168    39   155     9   169 0.85 ubiE/COQ5 methyltransferase family
Methyltransf_8       PF05148.10   219 seq511_BIOID61479    -            251   3.8e-06   26.5   0.0   1   1   4.1e-09   5.6e-06   26.0   0.0    58   156    29   138    16   158 0.77 Hypothetical methyltransferase
MTS                  PF05175.9    170 seq511_BIOID61479    -            251   6.4e-05   22.2   0.0   1   1   7.2e-08   9.9e-05   21.6   0.0    19    74    30    83    22   108 0.83 Methyltransferase small domain
NicO                 PF03824.11   282 seq512_BIOID61479    -            274   7.6e-58  195.9  19.4   1   1   1.9e-61   8.5e-58  195.7  13.4     1   280    13   273    13   274 0.93 High-affinity nickel-transport protein
DsbD_2               PF13386.1    199 seq512_BIOID61479    -            274   4.5e-08   32.9  17.6   1   1   4.5e-11     2e-07   30.8   0.9   104   186   154   240   139   249 0.86 Family description
DUF2910              PF11139.3    214 seq512_BIOID61479    -            274     5e-08   32.1   0.1   1   1   2.1e-11   9.6e-08   31.2   0.1    35   213    54   269    21   270 0.86 Protein of unknown function (DUF2910)
Bac_Ubq_Cox          PF01654.12   436 seq514_BIOID61479    -            514  1.9e-184  613.0  24.8   1   1  1.8e-188  2.5e-184  612.6  17.2     1   435     7   502     7   503 0.97 Bacterial Cytochrome Ubiquinol Oxidase
BPD_transp_1         PF00528.17   185 seq516_BIOID61479    -            275   2.3e-22   79.2  16.1   1   1   1.7e-26   2.3e-22   79.2  11.2     1   181    98   269    98   271 0.97 Binding-protein-dependent transport system inner membrane component
PilM                 PF07419.7    136 seq517_BIOID61479    -            145   4.4e-47  158.8   0.1   1   1   3.6e-51   4.9e-47  158.7   0.0     1   136     9   145     9   145 0.99 PilM
Phage_lysis          PF03245.8    125 seq518_BIOID61479    -            153     4e-49  165.6  13.4   1   1   3.4e-53   4.6e-49  165.4   9.3     1   125    29   153    29   153 0.99 Bacteriophage lysis protein
Rz1                  PF06085.6     40 seq520_BIOID61479    -             60   4.4e-24   83.4  10.6   1   1   4.2e-28   5.7e-24   83.1   7.3     1    40    20    60    20    60 0.98 Lipoprotein Rz1 precursor
AsnC_trans_reg       PF01037.16    74 seq521_BIOID61479    -            152   1.6e-18   66.0   0.1   1   1   8.4e-22   2.9e-18   65.2   0.1     4    73    75   143    72   144 0.92 AsnC family
HTH_AsnC-type        PF13404.1     42 seq521_BIOID61479    -            152   1.5e-13   49.9   0.0   1   1   8.8e-17     3e-13   48.9   0.0     1    42     6    47     6    47 0.97 AsnC-type helix-turn-helix domain
HTH_24               PF13412.1     48 seq521_BIOID61479    -            152   2.6e-13   49.0   0.0   1   1   1.2e-16   4.2e-13   48.3   0.0     1    48     6    53     6    53 0.97 Winged helix-turn-helix DNA-binding
HTH_11               PF08279.7     55 seq521_BIOID61479    -            152   1.6e-05   24.3   0.0   1   1   9.9e-09   3.4e-05   23.2   0.0    17    54    24    66    11    67 0.87 HTH domain
GalP_UDP_transf      PF01087.17   183 seq522_BIOID61479    -            348   1.2e-71  240.4   0.2   1   1   3.9e-75   1.8e-71  239.8   0.1     2   183     3   176     2   176 0.98 Galactose-1-phosphate uridyl transferase, N-terminal domain
GalP_UDP_tr_C        PF02744.12   167 seq522_BIOID61479    -            348   2.8e-71  238.3   0.1   1   1   2.6e-74   1.2e-70  236.2   0.1     2   165   183   345   182   347 0.98 Galactose-1-phosphate uridyl transferase, C-terminal domain
AAA_26               PF13500.1    199 seq523_BIOID61479    -            225   7.2e-42  143.1   0.0   1   1   1.9e-45   8.5e-42  142.9   0.0     1   193     3   208     3   213 0.95 AAA domain
CbiA                 PF01656.18   195 seq523_BIOID61479    -            225   3.5e-20   72.1   0.0   1   1   9.2e-24   4.2e-20   71.8   0.0     2   180     6   199     5   217 0.78 CobQ/CobB/MinD/ParA nucleotide binding domain
HTH_18               PF12833.2     81 seq525_BIOID61479    -            283   6.3e-21   74.1   1.7   1   1   1.7e-24   1.2e-20   73.2   0.1     1    81   191   270   191   270 0.97 Helix-turn-helix domain
HTH_AraC             PF00165.18    42 seq525_BIOID61479    -            283   2.8e-17   61.8   0.4   1   1   6.6e-15   4.5e-11   42.0   0.0     8    42   234   269   230   269 0.95 Bacterial regulatory helix-turn-helix proteins, AraC family
HypA                 PF01155.14   113 seq527_BIOID61479    -            120   9.1e-33  112.2   6.4   1   1   7.4e-37     1e-32  112.0   4.4     1   112     5   117     5   118 0.98 Hydrogenase expression/synthesis hypA family
TauD                 PF02668.11   258 seq528_BIOID61479    -            283   2.8e-62  210.5   1.5   1   1   2.3e-66   3.2e-62  210.4   1.0     2   258     7   272     6   272 0.91 Taurine catabolism dioxygenase TauD, TfdA family
DUF3315              PF11776.3     52 seq529_BIOID61479    -            112   7.1e-23   79.7   0.2   1   1   7.5e-27     1e-22   79.2   0.1     1    51    52   102    52   103 0.98 Domain of unknown function (DUF3315)
Flavodoxin_1         PF00258.20   143 seq531_BIOID61479    -            147   1.7e-21   76.5   0.0   1   1   1.4e-25     2e-21   76.3   0.0     2   143     7   138     6   138 0.92 Flavodoxin
SLT                  PF01464.15   121 seq532_BIOID61479    -            194   4.5e-17   61.5   0.3   1   1   4.6e-21   6.3e-17   61.0   0.2     5   111    12   142     8   151 0.88 Transglycosylase SLT domain
cobW                 PF02492.14   178 seq534_BIOID61479    -            290     1e-48  165.0   0.0   1   1   9.8e-53   1.3e-48  164.6   0.0     2   177   106   267   105   268 0.98 CobW/HypB/UreG, nucleotide-binding domain
Cytochrom_C_asm      PF01578.15   214 seq536_BIOID61479    -            288   5.7e-45  153.3  17.3   1   1   4.2e-49   5.7e-45  153.3  12.0     5   212    62   286    58   288 0.97 Cytochrome C assembly protein
DLH                  PF01738.13   218 seq538_BIOID61479    -            289   4.8e-76  254.7   0.0   1   1   2.2e-79   5.9e-76  254.4   0.0     1   217    60   283    60   284 0.99 Dienelactone hydrolase family
Abhydrolase_5        PF12695.2    142 seq538_BIOID61479    -            289   1.5e-15   57.0   0.1   1   1   8.2e-19   2.2e-15   56.5   0.0     2   142    77   255    76   255 0.76 Alpha/beta hydrolase family
Abhydrolase_6        PF12697.2    228 seq538_BIOID61479    -            289     3e-12   46.8   2.3   1   1   1.5e-09     4e-06   26.7   0.0   162   221   192   260   180   266 0.74 Alpha/beta hydrolase family
BAAT_C               PF08840.6    213 seq538_BIOID61479    -            289   1.5e-08   34.5   0.1   1   1   4.8e-09   1.3e-05   24.9   0.2   109   178   204   271   190   287 0.78 BAAT / Acyl-CoA thioester hydrolase C terminal
Peptidase_S9         PF00326.16   213 seq538_BIOID61479    -            289   9.3e-07   28.1   0.0   1   1   1.6e-08   4.4e-05   22.6   0.0   136   210   202   284   194   287 0.78 Prolyl oligopeptidase family
Cyto_ox_2            PF02322.10   328 seq539_BIOID61479    -            378  5.8e-112  373.9  33.8   1   1  4.8e-116  6.6e-112  373.7  23.4     1   328     6   362     6   362 0.99 Cytochrome oxidase subunit II
DUF2303              PF10065.4    276 seq540_BIOID61479    -            274     7e-93  310.3   0.2   1   1   5.7e-97   7.8e-93  310.2   0.2     1   276     1   273     1   273 0.98 Uncharacterized conserved protein (DUF2303)
Lact-deh-memb        PF09330.6    291 seq541_BIOID61479    -            571  9.4e-154  510.8   1.9   1   1  1.7e-157  1.2e-153  510.5   1.3     1   291   278   567   278   567 1.00 D-lactate dehydrogenase, membrane binding
FAD_binding_4        PF01565.18   139 seq541_BIOID61479    -            571   2.5e-08   33.3   0.0   1   1   6.1e-12   4.2e-08   32.6   0.0     2   115    47   166    46   186 0.84 FAD binding domain
GalKase_gal_bdg      PF10509.4     52 seq542_BIOID61479    -            382   2.5e-23   80.9   0.1   1   1   9.8e-27   4.5e-23   80.1   0.1     2    52     9    59     8    59 0.96 Galactokinase galactose-binding signature
GHMP_kinases_N       PF00288.21    67 seq542_BIOID61479    -            382   2.7e-14   52.8   0.2   1   1   1.1e-17     5e-14   52.0   0.2     2    66   115   181   114   182 0.94 GHMP kinases N terminal domain
GHMP_kinases_C       PF08544.8     85 seq542_BIOID61479    -            382   2.4e-13   49.9   0.1   1   1   1.4e-16   6.3e-13   48.6   0.1     2    84   279   361   278   362 0.93 GHMP kinases C terminal
GIDA                 PF01134.17   392 seq546_BIOID61479    -            629  5.1e-171  568.7   0.0   1   1  2.9e-174  6.7e-171  568.3   0.0     1   391     8   398     8   399 0.99 Glucose inhibited division protein A
GIDA_assoc_3         PF13932.1     72 seq546_BIOID61479    -            629     4e-31  106.7   0.1   1   1   6.2e-34   1.4e-30  105.0   0.1     1    72   546   617   546   617 0.99 GidA associated domain 3
FAD_oxidored         PF12831.2    428 seq546_BIOID61479    -            629   3.1e-08   33.0   4.1   1   1   2.9e-11   6.6e-08   31.9   2.9     1   142     8   151     8   152 0.72 FAD dependent oxidoreductase
Pyr_redox_2          PF07992.9    200 seq546_BIOID61479    -            629   2.4e-06   27.4   0.6   1   1   2.2e-09     5e-06   26.4   0.4     1   118     8   156     8   162 0.62 Pyridine nucleotide-disulphide oxidoreductase
UvrB                 PF12344.3     44 seq547_BIOID61479    -            673   6.7e-23   79.8   0.9   1   1   1.3e-25   2.9e-22   77.7   0.1     1    43   552   594   552   595 0.97 Ultra-violet resistance protein B
Helicase_C           PF00271.26    78 seq547_BIOID61479    -            673   1.2e-15   57.0   0.0   1   1   1.2e-18   2.8e-15   55.8   0.0     2    77   465   545   464   546 0.98 Helicase conserved C-terminal domain
ResIII               PF04851.10   184 seq547_BIOID61479    -            673   1.1e-11   44.8   0.0   1   1     3e-14   6.9e-11   42.1   0.0     4    94    13   101    10   134 0.79 Type III restriction enzyme, res subunit
UVR                  PF02151.14    36 seq547_BIOID61479    -            673   5.2e-07   28.8   1.1   1   1     7e-10   1.6e-06   27.3   0.8     2    35   634   667   633   668 0.93 UvrB/uvrC motif
Glyco_hydro_8        PF01270.12   342 seq548_BIOID61479    -            368  8.2e-121  402.7   2.9   1   1  7.1e-125  9.7e-121  402.5   2.0     1   342     1   346     1   346 0.98 Glycosyl hydrolases family 8
VirB3                PF05101.8     89 seq550_BIOID61479    -            106   7.1e-06   25.8   3.8   1   1   8.9e-10   1.2e-05   25.0   2.6    10    72    15    84     7    98 0.79 Type IV secretory pathway, VirB3-like protein
HupF_HypC            PF01455.13    68 seq551_BIOID61479    -             90   1.9e-25   88.4   0.2   1   1   1.7e-29   2.3e-25   88.2   0.1     1    68     1    72     1    72 0.98 HupF/HypC family
DUF21                PF01595.15   183 seq552_BIOID61479    -            420   3.5e-55  186.0   4.7   1   1   1.1e-58   4.9e-55  185.5   3.3     3   175     2   175     1   180 0.98 Domain of unknown function DUF21
CorC_HlyC            PF03471.12    81 seq552_BIOID61479    -            420   3.1e-20   71.6   0.2   1   1   2.2e-23   9.8e-20   70.0   0.1     2    79   335   410   334   412 0.95 Transporter associated domain
CBS                  PF00571.23    57 seq552_BIOID61479    -            420   9.3e-06   25.1   0.2   1   1   8.6e-08   0.00039   19.9   0.0     8    56   270   318   249   319 0.87 CBS domain
HypD                 PF01924.11   356 seq553_BIOID61479    -            373  9.8e-154  511.2   0.0   1   1  8.2e-158  1.1e-153  511.0   0.0     5   355    13   368     9   369 0.96 Hydrogenase formation hypA family
CagE_TrbE_VirB       PF03135.9    205 seq554_BIOID61479    -            785   2.8e-22   79.4   0.1   1   1   7.3e-26     5e-22   78.5   0.0    12   199   164   354   156   358 0.93 CagE, TrbE, VirB family, component of type IV transporter system
AAA_10               PF12846.2    328 seq554_BIOID61479    -            785   8.8e-18   64.5   0.0   1   1   3.6e-20   2.4e-16   59.7   0.0     2   324   424   706   423   710 0.83 AAA-like domain
Rhodanese            PF00581.15   113 seq557_BIOID61479    -            350   4.8e-17   62.2   0.1   1   1   9.6e-21   1.3e-16   60.8   0.0     2   112   138   233   137   234 0.94 Rhodanese-like domain
YbgT_YccB            PF08173.6     28 seq559_BIOID61479    -             30   3.4e-12   45.8   4.6   1   1   2.6e-16   3.5e-12   45.7   3.2     1    27     1    27     1    28 0.97 Membrane bound YbgT-like protein
Aldose_epim          PF01263.15   301 seq561_BIOID61479    -            346   3.1e-92  308.8   0.0   1   1   2.5e-96   3.4e-92  308.6   0.0     2   301    17   342    16   342 0.99 Aldose 1-epimerase
His_Phos_2           PF00328.17   347 seq562_BIOID61479    -            442   1.5e-41  142.8   0.0   1   1   1.3e-45   1.7e-41  142.5   0.0     1   345    39   383    39   387 0.85 Histidine phosphatase superfamily (branch 2)
BCSC_C               PF05420.6    342 seq565_BIOID61479    -           1157  2.7e-124  414.6  11.9   1   1  3.6e-127  5.5e-124  413.6   8.2     2   341   802  1139   801  1140 0.97 Cellulose synthase operon protein C C-terminus (BCSC_C)
TPR_16               PF13432.1     65 seq565_BIOID61479    -           1157   8.2e-29   99.5  70.2   1   2     1e-11   1.6e-08   34.8   2.8     2    64   274   336   273   337 0.96 Tetratricopeptide repeat
TPR_16               PF13432.1     65 seq565_BIOID61479    -           1157   8.2e-29   99.5  70.2   2   2   3.8e-12   5.7e-09   36.2   1.6     2    64   356   418   355   419 0.95 Tetratricopeptide repeat
TPR_11               PF13414.1     69 seq565_BIOID61479    -           1157   1.6e-24   85.2  37.7   1   1   9.6e-14   1.5e-10   40.4   0.6     2    69   268   334   267   334 0.96 TPR repeat
TPR_2                PF07719.12    34 seq565_BIOID61479    -           1157   9.3e-19   65.6  31.8   1   1   3.5e-08   5.3e-05   22.7   0.1     2    33   304   335   303   336 0.95 Tetratricopeptide repeat
TPR_7                PF13176.1     36 seq565_BIOID61479    -           1157   4.5e-13   47.8  17.1   1   1   3.9e-07    0.0006   19.3   0.0     1    32   305   334   305   341 0.85 Tetratricopeptide repeat
TPR_8                PF13181.1     34 seq565_BIOID61479    -           1157   2.8e-11   42.2  13.4   1   1   3.7e-08   5.6e-05   22.5   0.1     2    32   304   334   303   337 0.93 Tetratricopeptide repeat
TPR_1                PF00515.23    34 seq565_BIOID61479    -           1157   1.1e-09   37.3  22.0   1   1   5.4e-08   8.3e-05   21.9   0.1     2    33   304   335   303   336 0.95 Tetratricopeptide repeat
SepZ                 PF06066.6     99 seq566_BIOID61479    -             98   2.3e-48  162.0   8.9   1   1   1.9e-52   2.6e-48  161.9   6.1     1    99     1    98     1    98 0.99 SepZ
MxiH                 PF09392.5     90 seq570_BIOID61479    -            142   2.6e-12   47.0   0.9   1   1     3e-16   4.1e-12   46.3   0.6     2    90    56   141    55   141 0.96 Type III secretion needle MxiH like
Autotransporter      PF03797.14   265 seq571_BIOID61479    -            992   1.3e-42  145.8  29.8   1   1   9.4e-47   1.3e-42  145.8  20.6     3   259   730   972   728   983 0.95 Autotransporter beta-domain
Autotransporter      PF03797.14   265 seq573_BIOID61479    -            108   3.1e-09   36.4   0.1   1   1   2.5e-13   3.4e-09   36.3   0.1   168   262     3    91     1    94 0.93 Autotransporter beta-domain
AIRS_C               PF02769.17   153 seq574_BIOID61479    -            336   5.8e-24   84.7   2.0   1   1   1.6e-27   1.1e-23   83.8   1.4     2   149   166   313   165   315 0.95 AIR synthase related protein, C-terminal domain
AIRS                 PF00586.19    96 seq574_BIOID61479    -            336   7.8e-14   51.5   2.4   1   1   2.6e-17   1.8e-13   50.4   0.1     8    96    42   132    35   132 0.90 AIR synthase related protein, N-terminal domain
YscJ_FliF            PF01514.12   207 seq581_BIOID61479    -            190   8.5e-59  198.0   5.3   1   1   7.4e-63     1e-58  197.8   3.7     1   196     1   185     1   189 0.97 Secretory protein of YscJ/FliF family
GidB                 PF02527.10   184 seq582_BIOID61479    -            207   7.4e-67  223.9   0.0   1   1   1.3e-70     9e-67  223.6   0.0     1   184    20   200    20   200 0.98 rRNA small subunit methyltransferase G
Methyltransf_31      PF13847.1    152 seq582_BIOID61479    -            207   9.4e-10   38.1   0.0   1   1   5.5e-13   3.8e-09   36.2   0.0     4    94    66   149    64   195 0.82 Methyltransferase domain
Ead_Ea22             PF13935.1    139 seq583_BIOID61479    -            182   8.6e-37  126.4   0.2   1   1   7.4e-41     1e-36  126.2   0.2     1   127     2   137     2   156 0.92 Ead/Ea22-like protein
His_Phos_1           PF00300.17   158 seq586_BIOID61479    -            250     5e-43  146.7   0.0   1   1   4.8e-47   6.5e-43  146.4   0.0     1   158     5   191     5   191 0.94 Histidine phosphatase superfamily (branch 1)
Sigma54_activat      PF00158.21   168 seq593_BIOID61479    -            692   7.4e-71  236.9   0.1   1   1   6.6e-74   1.3e-70  236.1   0.0     1   168   381   548   381   548 0.99 Sigma-54 interaction domain
GAF_3                PF13492.1    129 seq593_BIOID61479    -            692   1.1e-17   64.1   0.0   1   1   6.6e-15   1.3e-11   44.5   0.0     1   129   202   346   202   346 0.85 GAF domain
GAF                  PF01590.21   154 seq593_BIOID61479    -            692   2.2e-16   60.2   0.1   1   1   1.5e-14     3e-11   43.6   0.0     1   154   202   344   202   344 0.91 GAF domain
GAF_2                PF13185.1    148 seq593_BIOID61479    -            692   4.6e-13   49.7   0.0   1   1   5.4e-12     1e-08   35.6   0.0     3   148   202   345   194   345 0.76 GAF domain
AAA_5                PF07728.9    139 seq593_BIOID61479    -            692   7.8e-08   32.0   0.1   1   1   9.6e-11   1.9e-07   30.8   0.1     2   130   405   529   404   538 0.77 AAA domain (dynein-related subfamily)
AAA                  PF00004.24   132 seq593_BIOID61479    -            692   3.9e-06   26.9   0.0   1   1   5.5e-09   1.1e-05   25.5   0.0     1   112   405   525   405   541 0.80 ATPase family associated with various cellular activities (AAA)
HTH_8                PF02954.14    42 seq593_BIOID61479    -            692   7.6e-05   22.0   0.2   1   1   3.9e-08   7.6e-05   22.0   0.1     6    42   645   684   642   684 0.90 Bacterial regulatory protein, Fis family
NAD_kinase           PF01513.16   285 seq594_BIOID61479    -            217   2.2e-57  193.9   0.0   1   1   1.8e-61   2.4e-57  193.7   0.0    89   284     1   196     1   197 0.98 ATP-NAD kinase
Response_reg         PF00072.19   112 seq595_BIOID61479    -            232   5.1e-29  100.4   0.4   1   1   1.2e-32     8e-29   99.8   0.3     1   112     4   112     4   112 0.98 Response regulator receiver domain
Trans_reg_C          PF00486.23    77 seq595_BIOID61479    -            232   1.4e-21   76.0   0.0   1   1   5.1e-25   3.5e-21   74.7   0.0     1    77   152   228   152   228 0.95 Transcriptional regulatory protein, C terminal
LysR_substrate       PF03466.15   209 seq596_BIOID61479    -            317   3.6e-43  146.9   1.3   1   1   7.6e-47   5.2e-43  146.4   0.9     3   207    86   288    84   290 0.97 LysR substrate binding domain
HTH_1                PF00126.22    60 seq596_BIOID61479    -            317   3.8e-17   61.6   1.4   1   1   1.4e-20   9.5e-17   60.3   1.0     2    60     5    63     4    63 0.97 Bacterial regulatory helix-turn-helix protein, lysR family
Secretin             PF00263.16   165 seq599_BIOID61479    -            512   1.8e-32  111.9   3.4   1   1   2.6e-36   1.8e-32  111.9   2.4     1   162   336   504   336   507 0.93 Bacterial type II and III secretion system protein
Secretin_N           PF03958.12    82 seq599_BIOID61479    -            512   2.5e-24   85.1   2.8   1   1   1.6e-22   1.1e-18   67.0   0.2     1    82   180   275   180   275 0.99 Bacterial type II/III secretion system short domain
VirB8                PF04335.8    212 seq602_BIOID61479    -            244   1.5e-58  197.7   0.1   1   1   1.3e-62   1.8e-58  197.5   0.1     2   212    32   241    31   241 0.97 VirB8 protein
ATP_synt_I           PF03899.10   100 seq605_BIOID61479    -            130   4.8e-14   52.2  13.1   1   1   4.9e-18   6.7e-14   51.7   9.1     1    99    17   112    17   113 0.95 ATP synthase I chain
SNARE_assoc          PF09335.6    123 seq609_BIOID61479    -            192   3.1e-18   66.0   1.9   1   1   2.3e-22   3.1e-18   66.0   1.3     3   122    23   143    21   144 0.92 SNARE associated Golgi protein
HATPase_c            PF02518.21   111 seq610_BIOID61479    -            457     1e-25   89.4   0.0   1   1   2.3e-28   7.9e-25   86.6   0.0     2   110   346   453   345   454 0.97 Histidine kinase-, DNA gyrase B-, and HSP90-like ATPase
HisKA                PF00512.20    68 seq610_BIOID61479    -            457   9.8e-15   54.1   3.5   1   1   2.9e-18   9.8e-15   54.1   2.4     1    67   238   299   238   300 0.95 His Kinase A (phospho-acceptor) domain
HAMP                 PF00672.20    70 seq610_BIOID61479    -            457   8.2e-13   48.2   0.1   1   1   2.4e-16   8.2e-13   48.2   0.1     2    70   165   234   164   234 0.96 HAMP domain
HATPase_c_3          PF13589.1    137 seq610_BIOID61479    -            457   5.7e-07   29.1   0.0   1   1   3.4e-10   1.2e-06   28.1   0.0     3    82   350   424   348   430 0.88 Histidine kinase-, DNA gyrase B-, and HSP90-like ATPase
SMC_N                PF02463.14   220 seq611_BIOID61479    -            553   8.8e-19   67.4   0.0   1   1   2.4e-22   1.6e-18   66.5   0.0     1   217     1   511     1   514 0.94 RecF/RecN/SMC N terminal domain
AAA_23               PF13476.1    202 seq611_BIOID61479    -            553   3.3e-18   66.6   5.2   1   1   2.1e-19   1.5e-15   58.0   3.6     1    98     4   217     4   381 0.47 AAA domain
Mob_synth_C          PF06463.8    128 seq612_BIOID61479    -            352     7e-36  122.6   0.0   1   1   3.6e-39   1.2e-35  121.8   0.0     1   127   209   335   209   336 0.98 Molybdenum Cofactor Synthesis C
Radical_SAM          PF04055.16   166 seq612_BIOID61479    -            352   6.9e-27   94.5   0.0   1   1   2.7e-30   9.4e-27   94.0   0.0     2   166    42   204    41   204 0.97 Radical SAM superfamily
Fer4_12              PF13353.1    139 seq612_BIOID61479    -            352   1.6e-07   31.4   0.0   1   1   8.7e-11     3e-07   30.5   0.0    15   116    47   148    36   154 0.84 4Fe-4S single cluster domain
Fer4_14              PF13394.1    117 seq612_BIOID61479    -            352   5.9e-07   29.4   0.0   1   1   5.8e-10     2e-06   27.7   0.0     6    90    45   127    38   148 0.70 4Fe-4S single cluster domain
ATP-synt_A           PF00119.15   215 seq615_BIOID61479    -            271   1.6e-64  217.1  20.5   1   1   1.4e-68   1.9e-64  216.9  14.2     1   214    39   265    39   266 0.97 ATP synthase A chain
CagX                 PF03524.10   215 seq617_BIOID61479    -            256   9.3e-57  191.6   0.5   1   1   8.7e-61   1.2e-56  191.2   0.3     1   213    32   229    32   231 0.97 Conjugal transfer protein
DUF4222              PF13973.1     53 seq619_BIOID61479    -             80   1.5e-13   49.8   0.3   1   1   1.3e-17   1.8e-13   49.5   0.2     2    53     4    54     3    54 0.97 Domain of unknown function (DUF4222)
THF_DHG_CYH_C        PF02882.14   161 seq622_BIOID61479    -            288   1.3e-68  229.0   0.1   1   1   3.6e-72   2.5e-68  228.1   0.1     1   157   124   279   124   283 0.99 Tetrahydrofolate dehydrogenase/cyclohydrolase, NAD(P)-binding domain
THF_DHG_CYH          PF00763.18   117 seq622_BIOID61479    -            288   1.1e-41  141.4   0.1   1   1   2.5e-45   1.7e-41  140.7   0.1     1   117     4   121     4   121 0.99 Tetrahydrofolate dehydrogenase/cyclohydrolase, catalytic domain
DUF1233              PF06806.7     72 seq627_BIOID61479    -             78     1e-35  120.9   0.0   1   1   8.2e-40   1.1e-35  120.8   0.0     1    70     4    73     4    77 0.97 Putative excisionase (DUF1233)
ATP-synt_C           PF00137.16    66 seq628_BIOID61479    -             79   1.1e-16   60.3  13.8   1   1   9.3e-21   1.3e-16   60.1   9.6     2    66     9    77     8    77 0.98 ATP synthase subunit C
YbgS                 PF13985.1    122 seq629_BIOID61479    -            126   1.5e-61  205.5  17.1   1   1   1.2e-65   1.6e-61  205.4  11.8     1   122     3   126     3   126 0.99 YbgS-like protein
TPR_3                PF07720.7     36 seq630_BIOID61479    -            151   7.6e-10   38.2   0.2   1   1   5.5e-14   7.6e-10   38.2   0.2     1    36    32    65    32    65 0.96 Tetratricopeptide repeat
TrbI                 PF03743.9    187 seq632_BIOID61479    -            379   4.3e-55  186.0   0.3   1   1   3.1e-59   4.3e-55  186.0   0.2     1   187   194   372   194   372 0.95 Bacterial conjugation TrbI-like protein
MoCF_biosynth        PF00994.19   144 seq633_BIOID61479    -            170   5.8e-31  106.7   0.0   1   1   5.3e-35   7.2e-31  106.4   0.0     1   143    14   156    12   157 0.92 Probable molybdopterin binding domain
DUF3596              PF12167.3     88 seq635_BIOID61479    -            436   3.4e-29  100.1   0.0   1   1     1e-32   6.8e-29   99.1   0.0     1    88     7    93     7    93 0.99 Domain of unknown function (DUF3596)
Phage_integrase      PF00589.17   173 seq635_BIOID61479    -            436   9.8e-20   70.8   0.1   1   1   3.2e-23   2.2e-19   69.6   0.0     3   166   201   394   199   399 0.86 Phage integrase family
Fels1                PF05666.6     45 seq636_BIOID61479    -            122   9.7e-39  130.3   1.7   1   2   3.8e-21   5.3e-17   60.8   0.1     2    45    20    62    19    62 0.95 Fels-1 Prophage Protein-like
Fels1                PF05666.6     45 seq636_BIOID61479    -            122   9.7e-39  130.3   1.7   2   2   7.8e-24   1.1e-19   69.4   0.1     1    45    66   121    66   121 0.98 Fels-1 Prophage Protein-like
ATP-synt_B           PF00430.13   132 seq638_BIOID61479    -            156   3.3e-35  120.6  18.3   1   1   2.8e-39   3.9e-35  120.4  12.7     1   132     6   137     6   137 0.98 ATP synthase B/B' CF(0)
EAL                  PF00563.15   236 seq639_BIOID61479    -            651   1.6e-55  188.0   1.2   1   1   2.4e-58   1.1e-54  185.3   0.0     3   236   404   637   402   637 0.91 EAL domain
GGDEF                PF00990.16   161 seq639_BIOID61479    -            651   1.8e-11   43.7   0.0   1   1     2e-14   9.1e-11   41.4   0.0     6   161   236   383   231   383 0.94 GGDEF domain
HAMP                 PF00672.20    70 seq639_BIOID61479    -            651   5.5e-11   42.3   0.3   1   1   1.2e-14   5.5e-11   42.3   0.2     3    69   151   221   149   222 0.84 HAMP domain
S4_2                 PF13275.1     65 seq642_BIOID61479    -             73   1.1e-24   85.7   0.0   1   1   8.3e-29   1.1e-24   85.6   0.0     5    65    12    72     7    72 0.95 S4 domain
PEP-utilizers_C      PF02896.13   294 seq644_BIOID61479    -            833    4e-111  370.4   0.0   1   1  1.9e-114  5.3e-111  370.0   0.0     2   293   363   653   362   654 0.99 PEP-utilising enzyme, TIM barrel domain
PTS_EIIA_2           PF00359.17   142 seq644_BIOID61479    -            833   4.5e-32  110.6   0.0   1   1   3.2e-35   8.8e-32  109.6   0.0     2   141   689   829   688   830 0.97 Phosphoenolpyruvate-dependent sugar phosphotransferase system, EIIA 2
PEP-utilizers        PF00391.18    81 seq644_BIOID61479    -            833   2.4e-19   68.5   0.0   1   1   2.5e-22   6.7e-19   67.1   0.0     7    81   262   337   259   337 0.94 PEP-utilising enzyme, mobile domain
PTS-HPr              PF00381.14    84 seq644_BIOID61479    -            833   3.1e-17   62.1   0.0   1   1   2.8e-20   7.6e-17   60.8   0.0     5    83     6    86     2    87 0.94 PTS HPr component phosphorylation site
PEP-utilisers_N      PF05524.8    123 seq644_BIOID61479    -            833   1.6e-12   47.2   1.4   1   1   7.9e-16   2.2e-12   46.7   0.0     3   123   120   238   118   238 0.86 PEP-utilising enzyme, N-terminal
Cation_efflux        PF01545.16   285 seq645_BIOID61479    -            313   2.4e-78  262.9   6.2   1   1     2e-82   2.7e-78  262.8   4.3     1   283    21   294    21   296 0.97 Cation efflux family
MoaC                 PF01967.16   136 seq647_BIOID61479    -            161   1.5e-60  202.6   1.3   1   1   1.3e-64   1.7e-60  202.4   0.9     1   136    15   150    15   150 1.00 MoaC family
DUF457               PF04307.9    157 seq648_BIOID61479    -            173   1.7e-29  102.0  11.3   1   1   1.4e-33     2e-29  101.8   7.8     2   141     5   157     4   172 0.86 Predicted membrane-bound metal-dependent hydrolase (DUF457)
OSCP                 PF00213.13   172 seq650_BIOID61479    -            138   2.4e-31  108.7   1.6   1   1   1.9e-35   2.7e-31  108.6   1.1     1   132     7   136     7   138 0.96 ATP synthase delta (OSCP) subunit
SmpA_OmlA            PF04355.8     71 seq651_BIOID61479    -            113   5.7e-27   93.0   0.3   1   1   5.1e-31     7e-27   92.7   0.2     1    70    35   104    35   105 0.98 SmpA / OmlA family
Peptidase_A24        PF01478.13   106 seq655_BIOID61479    -            155   2.3e-23   82.2   8.7   1   1   1.7e-27   2.3e-23   82.2   6.0     2   103    10   116     8   121 0.88 Type IV leader peptidase family
MutS_V               PF00488.16   235 seq657_BIOID61479    -            853  2.1e-104  347.9   0.0   1   1  1.3e-107  3.5e-104  347.2   0.0     1   234   567   798   567   799 0.99 MutS domain V
MutS_III             PF05192.13   204 seq657_BIOID61479    -            853   2.2e-49  167.9   2.9   1   1   1.4e-52   3.9e-49  167.0   2.0     1   204   271   560   271   560 0.96 MutS domain III
MutS_I               PF01624.15   113 seq657_BIOID61479    -            853   2.5e-44  149.8   0.0   1   1   2.8e-47   7.6e-44  148.2   0.0     1   112    11   122    11   123 0.99 MutS domain I
MutS_II              PF05188.12   137 seq657_BIOID61479    -            853   1.9e-33  115.3   0.0   1   1   1.6e-36   4.5e-33  114.1   0.0     1   137   131   256   131   256 0.98 MutS domain II
MutS_IV              PF05190.13    92 seq657_BIOID61479    -            853   3.7e-28   97.4   0.1   1   1   3.6e-31   9.9e-28   96.0   0.1     1    90   428   517   428   519 0.97 MutS family domain IV
ThiS                 PF02597.15    78 seq659_BIOID61479    -             81   2.4e-22   79.0   0.0   1   1     2e-26   2.7e-22   78.8   0.0     1    78     4    81     4    81 0.99 ThiS family
OSCP                 PF00213.13   172 seq661_BIOID61479    -             30   1.1e-07   31.7   0.2   1   1     8e-12   1.1e-07   31.7   0.2   145   171     1    27     1    28 0.93 ATP synthase delta (OSCP) subunit
YcgL                 PF05166.8     74 seq662_BIOID61479    -            108     3e-33  113.6   0.1   1   1   2.9e-37     4e-33  113.2   0.1     1    74    14    87    14    87 0.99 YcgL domain
T2SE                 PF00437.15   272 seq663_BIOID61479    -            351   2.3e-63  213.5   0.0   1   1   2.1e-67   2.9e-63  213.2   0.0     5   266    29   327    26   333 0.95 Type II/IV secretion system protein
ATP-synt_ab          PF00006.20   215 seq664_BIOID61479    -            513   1.5e-72  243.4   0.1   1   1   9.7e-76   2.7e-72  242.6   0.0     1   215   148   375   148   375 0.99 ATP synthase alpha/beta family, nucleotide-binding domain
ATP-synt_ab_C        PF00306.22   113 seq664_BIOID61479    -            513   1.3e-18   67.3   1.3   1   1   9.8e-22   2.7e-18   66.3   0.9     1    95   387   468   387   488 0.87 ATP synthase alpha/beta chain, C terminal domain
ATP-synt_ab_N        PF02874.18    69 seq664_BIOID61479    -            513   2.9e-14   52.9   0.1   1   1   2.3e-17   6.2e-14   51.8   0.1     5    69    28    92    25    92 0.98 ATP synthase alpha/beta family, beta-barrel domain
HAS-barrel           PF09378.5     91 seq664_BIOID61479    -            513   1.3e-06   28.1   0.1   1   1   3.5e-09   9.5e-06   25.3   0.0     6    84    29    89    25   109 0.85 HAS barrel domain
KaiC                 PF06745.8    226 seq664_BIOID61479    -            513   4.6e-05   22.5   0.0   1   1     3e-08   8.2e-05   21.6   0.0     1    71   146   213   146   249 0.85 KaiC
MoaE                 PF02391.12   117 seq665_BIOID61479    -            150   2.5e-40  136.7   0.0   1   1   2.2e-44     3e-40  136.5   0.0     2   116     6   121     5   122 0.97 MoaE protein
DUF72                PF01904.13   230 seq666_BIOID61479    -            241   1.4e-45  155.7   1.0   1   1   1.2e-49   1.7e-45  155.4   0.7    23   229     2   220     1   221 0.90 Protein of unknown function DUF72
AsnC_trans_reg       PF01037.16    74 seq667_BIOID61479    -            164   1.9e-24   85.0   0.1   1   1   1.4e-27   6.5e-24   83.3   0.0     1    74    78   152    78   152 0.98 AsnC family
HTH_24               PF13412.1     48 seq667_BIOID61479    -            164   2.3e-21   74.8   0.2   1   1   1.1e-24     5e-21   73.7   0.1     1    48    12    59    12    59 0.98 Winged helix-turn-helix DNA-binding
HTH_AsnC-type        PF13404.1     42 seq667_BIOID61479    -            164   2.6e-20   71.5   0.4   1   1     9e-24   4.1e-20   70.9   0.2     1    42    12    53    12    53 0.99 AsnC-type helix-turn-helix domain
FAA_hydrolase        PF01557.13   217 seq670_BIOID61479    -            219   3.8e-56  189.8   0.0   1   1   3.6e-60   4.9e-56  189.4   0.0     1   206    18   209    18   218 0.94 Fumarylacetoacetate (FAA) hydrolase family
Bax1-I               PF01027.15   205 seq672_BIOID61479    -            261   5.2e-59  199.1  36.8   1   1   4.5e-63   6.1e-59  198.9  25.5     2   205    46   257    45   257 0.92 Inhibitor of apoptosis-promoting Bax1
SLT                  PF01464.15   121 seq673_BIOID61479    -            152   6.1e-33  112.7   0.9   1   1   5.4e-37   7.4e-33  112.5   0.6     1   120    19   138    19   139 0.97 Transglycosylase SLT domain
tRNA-synt_1g         PF09334.6    391 seq674_BIOID61479    -            680  2.4e-156  520.2   0.1   1   1  1.1e-159    3e-156  519.8   0.0     1   390    11   400    11   401 0.98 tRNA synthetases class I (M)
tRNA_bind            PF01588.15    95 seq674_BIOID61479    -            680   1.5e-22   79.0   0.0   1   1   1.2e-25   3.4e-22   77.9   0.0     1    94   584   677   584   678 0.98 Putative tRNA binding domain
tRNA-synt_1          PF00133.17   601 seq674_BIOID61479    -            680   2.6e-18   65.2   1.5   1   1   3.1e-15   8.5e-12   43.7   0.1    25   103    11    88     3   116 0.83 tRNA synthetases class I (I, L, M and V)
tRNA-synt_1e         PF01406.14   301 seq674_BIOID61479    -            680   3.5e-14   52.4   0.4   1   2   5.3e-09   1.4e-05   24.2   0.0    10   120    11   122     3   135 0.87 tRNA synthetases class I (C) catalytic domain
tRNA-synt_1e         PF01406.14   301 seq674_BIOID61479    -            680   3.5e-14   52.4   0.4   2   2   1.5e-09   4.2e-06   25.9   0.0   213   282   297   365   290   383 0.82 tRNA synthetases class I (C) catalytic domain
SmpB                 PF01668.13    68 seq676_BIOID61479    -            160   1.3e-29  101.6   0.0   1   1   1.5e-33   2.1e-29  100.9   0.0     2    67    13    78    12    80 0.96 SmpB protein
FtsK_SpoIIIE         PF01580.13   205 seq677_BIOID61479    -           1355     4e-74  248.4   0.1   1   1   1.8e-77   6.2e-74  247.7   0.1     2   205   974  1187   973  1187 0.98 FtsK/SpoIIIE family
DUF4117              PF13491.1    171 seq677_BIOID61479    -           1355   3.5e-41  140.3  17.3   1   1   1.4e-44   4.9e-41  139.9  12.0     2   171    20   191    19   191 0.95 Domain of unknown function (DUF4117)
Ftsk_gamma           PF09397.5     67 seq677_BIOID61479    -           1355     4e-30  103.1   0.0   1   1   2.6e-33     9e-30  102.0   0.0     2    65  1288  1351  1287  1353 0.96 Ftsk gamma domain
LysE                 PF01810.13   191 seq679_BIOID61479    -            206   7.4e-46  155.7  14.2   1   1   6.3e-50   8.6e-46  155.5   9.9     1   189    14   202    14   204 0.98 LysE type translocator
MAPEG                PF01124.13   129 seq680_BIOID61479    -            131   1.3e-26   92.5   9.3   1   1   1.1e-30   1.5e-26   92.3   6.5     1   129     3   120     3   120 0.98 MAPEG family
SbmA_BacA            PF05992.7    315 seq681_BIOID61479    -            406  2.2e-164  546.0  12.3   1   1  4.8e-168  3.3e-164  545.5   8.5     1   314    80   393    80   394 1.00 SbmA/BacA-like family
ABC_membrane_2       PF06472.10   282 seq681_BIOID61479    -            406   5.7e-13   48.5   8.3   1   1   5.1e-16   3.5e-12   45.9   5.8    20   214    79   284    70   343 0.87 ABC transporter transmembrane region 2
T4SS-DNA_transf      PF02534.9    469 seq683_BIOID61479    -            652   4.3e-86  289.2   0.0   1   1   1.4e-89   6.3e-86  288.7   0.0    20   456   127   591   102   601 0.88 Type IV secretory system Conjugative DNA transfer
TraG-D_C             PF12696.2    128 seq683_BIOID61479    -            652   3.8e-25   88.0   0.0   1   1   1.5e-28     7e-25   87.2   0.0     2   127   427   551   426   552 0.87 TraM recognition site of TraD and TraG
TrwB_AAD_bind        PF10412.4    386 seq683_BIOID61479    -            652   3.8e-16   58.5   0.0   1   1   3.8e-14   1.7e-10   39.9   0.0   164   369   341   554   292   563 0.85 Type IV secretion-system coupling protein DNA-binding domain
CSD                  PF00313.17    66 seq685_BIOID61479    -             70   3.4e-21   74.6   0.0   1   1   2.7e-25   3.7e-21   74.5   0.0     1    65     5    69     5    70 0.98 'Cold-shock' DNA-binding domain
FliB                 PF03692.10    85 seq689_BIOID61479    -            153   1.3e-08   35.0  10.3   1   1   1.7e-12   2.4e-08   34.2   7.1     2    85    29    97    28    97 0.97 Flagellin N-methylase
SDF                  PF00375.13   390 seq690_BIOID61479    -            428  1.3e-114  382.9  40.9   1   1    1e-118  1.4e-114  382.7  28.3     1   390     9   401     9   401 0.97 Sodium:dicarboxylate symporter family
Methyltransf_18      PF12847.2    112 seq692_BIOID61479    -            247   7.1e-15   55.4   0.0   1   1   7.3e-18   1.1e-14   54.8   0.0     2   110    57   163    56   165 0.92 Methyltransferase domain
Methyltransf_11      PF08241.7     95 seq692_BIOID61479    -            247   6.9e-12   45.5   0.0   1   1   9.1e-15   1.4e-11   44.6   0.0     2    95    62   162    61   162 0.95 Methyltransferase domain
Methyltransf_31      PF13847.1    152 seq692_BIOID61479    -            247   1.5e-10   40.7   0.0   1   1   1.3e-13     2e-10   40.3   0.0     3   110    56   164    54   215 0.86 Methyltransferase domain
Methyltransf_25      PF13649.1    101 seq692_BIOID61479    -            247   1.2e-09   38.3   0.0   1   1   1.6e-12   2.4e-09   37.3   0.0     1   101    60   158    60   158 0.89 Methyltransferase domain
Methyltransf_12      PF08242.7     99 seq692_BIOID61479    -            247   3.7e-09   36.8   0.0   1   1     4e-12     6e-09   36.1   0.0     2    99    62   160    61   160 0.91 Methyltransferase domain
Methyltransf_23      PF13489.1    162 seq692_BIOID61479    -            247   3.3e-07   30.0   0.0   1   1   3.4e-10   5.2e-07   29.3   0.0    14   131    51   181    36   228 0.68 Methyltransferase domain
MTS                  PF05175.9    170 seq692_BIOID61479    -            247   1.7e-05   24.1   0.0   1   1   1.6e-08   2.4e-05   23.6   0.0    23   166    49   190    44   194 0.78 Methyltransferase small domain
Ubie_methyltran      PF01209.13   233 seq692_BIOID61479    -            247   1.9e-05   23.7   0.0   1   1   2.3e-08   3.5e-05   22.9   0.0    45   154    54   165    48   240 0.80 ubiE/COQ5 methyltransferase family
Bax1-I               PF01027.15   205 seq694_BIOID61479    -            237   5.4e-12   45.6  24.8   1   1     5e-16   6.8e-12   45.3  17.2     3   201    19   220    17   225 0.82 Inhibitor of apoptosis-promoting Bax1
Pro_isomerase        PF00160.16   155 seq696_BIOID61479    -            164   3.2e-47  160.4   1.6   1   1   2.6e-51   3.6e-47  160.3   1.1     2   155     2   162     1   162 0.88 Cyclophilin type peptidyl-prolyl cis-trans isomerase/CLD
ATP-synt             PF00231.14   290 seq697_BIOID61479    -            287  2.3e-109  365.1   0.0   1   1  1.9e-113  2.6e-109  364.9   0.0     2   290     3   287     2   287 0.98 ATP synthase
Transaldolase        PF00923.14   287 seq698_BIOID61479    -            220   5.3e-48  163.4   0.1   1   1   8.2e-52   1.1e-47  162.4   0.0     1   244     3   206     3   218 0.94 Transaldolase
Metallophos_2        PF12850.2    156 seq703_BIOID61479    -            240   2.6e-13   49.9   0.0   1   1   5.9e-17     4e-13   49.3   0.0     1   125     1   203     1   226 0.82 Calcineurin-like phosphoesterase superfamily domain
Metallophos          PF00149.23   201 seq703_BIOID61479    -            240     8e-12   44.8   0.0   1   1     7e-15   4.8e-11   42.3   0.0     3   201     3   199     1   199 0.95 Calcineurin-like phosphoesterase
RhaT                 PF06379.7    344 seq704_BIOID61479    -            344  2.6e-217  720.3  32.7   1   1  2.1e-221  2.9e-217  720.1  22.7     1   343     1   343     1   344 1.00 L-rhamnose-proton symport protein (RhaT)
Methyltransf_9       PF08003.6    315 seq705_BIOID61479    -            323  5.1e-174  577.2   0.1   1   1  2.5e-177  5.7e-174  577.0   0.0     1   315     7   322     7   322 1.00 Protein of unknown function (DUF1698)
Methyltransf_23      PF13489.1    162 seq705_BIOID61479    -            323   4.4e-11   42.6   0.0   1   1   3.5e-14     8e-11   41.7   0.0    12   159   114   269   103   272 0.71 Methyltransferase domain
Methyltransf_18      PF12847.2    112 seq705_BIOID61479    -            323   7.1e-08   32.9   0.0   1   1   7.1e-11   1.6e-07   31.7   0.0     2   111   123   226   122   227 0.86 Methyltransferase domain
Methyltransf_31      PF13847.1    152 seq705_BIOID61479    -            323   1.2e-07   31.2   0.0   1   1     1e-10   2.3e-07   30.3   0.0     5   112   124   228   121   276 0.90 Methyltransferase domain
Methyltransf_11      PF08241.7     95 seq705_BIOID61479    -            323   2.7e-05   24.4   0.0   1   1   2.2e-08   4.9e-05   23.6   0.0     1    94   127   223   127   224 0.81 Methyltransferase domain
CMAS                 PF02353.15   273 seq705_BIOID61479    -            323   6.6e-05   21.9   0.0   1   1   5.5e-08   0.00013   21.0   0.0    50   171   110   231   105   268 0.79 Mycolic acid cyclopropane synthetase
DUF1615              PF07759.7    319 seq707_BIOID61479    -            364  1.4e-148  493.7   0.0   1   1  1.2e-152  1.6e-148  493.5   0.0     2   318    49   363    48   364 0.99 Protein of unknown function (DUF1615)
rve                  PF00665.21   120 seq708_BIOID61479    -            340   1.9e-20   73.0   0.0   1   1   2.2e-23   3.8e-20   72.0   0.0     3   118   118   242   117   244 0.96 Integrase core domain
HTH_38               PF13936.1     44 seq708_BIOID61479    -            340   1.8e-09   36.8   0.5   1   1   4.1e-12     7e-09   34.9   0.1     6    41     3    38     2    40 0.94 Helix-turn-helix domain
HTH_7                PF02796.10    45 seq708_BIOID61479    -            340   3.5e-09   36.2   0.3   1   1   5.4e-12   9.2e-09   34.9   0.2    13    44     9    40     5    41 0.93 Helix-turn-helix domain of resolvase
HTH_23               PF13384.1     50 seq708_BIOID61479    -            340   1.1e-06   27.9   0.0   1   1     2e-09   3.4e-06   26.3   0.0     9    40     9    40     2    43 0.89 Homeodomain-like domain
HTH_28               PF13518.1     52 seq708_BIOID61479    -            340     1e-05   25.2   0.1   1   1   1.5e-08   2.6e-05   23.9   0.1     7    34    12    39     8    40 0.89 Helix-turn-helix domain
Sigma70_r4_2         PF08281.7     54 seq708_BIOID61479    -            340   1.1e-05   24.6   0.0   1   1   1.5e-08   2.5e-05   23.5   0.0    25    48    16    39    12    40 0.94 Sigma-70, region 4
HTH_3                PF01381.17    55 seq708_BIOID61479    -            340   0.00012   21.6   0.1   1   1   1.4e-07   0.00024   20.7   0.1     7    37    15    45     8    48 0.91 Helix-turn-helix
Fe-ADH               PF00465.14   366 seq709_BIOID61479    -            380   9.1e-64  215.2   5.9   1   1   1.6e-67   1.1e-63  214.9   4.1     1   366    21   361    21   361 0.92 Iron-containing alcohol dehydrogenase
Fe-ADH_2             PF13685.1    250 seq709_BIOID61479    -            380   1.5e-33  116.0   0.1   1   1   2.8e-37   1.9e-33  115.6   0.0     3   250    27   289    25   289 0.82 Iron-containing alcohol dehydrogenase
Metallophos          PF00149.23   201 seq710_BIOID61479    -            218   3.5e-15   55.8   3.8   1   1   1.5e-18     1e-14   54.3   2.7     2   197    16   187    15   191 0.83 Calcineurin-like phosphoesterase
Metallophos_2        PF12850.2    156 seq710_BIOID61479    -            218   3.6e-07   30.0   0.0   1   1   8.8e-11     6e-07   29.3   0.0     3   137    17   207    16   213 0.62 Calcineurin-like phosphoesterase superfamily domain
LrgA                 PF03788.9     96 seq712_BIOID61479    -            144   4.6e-29   99.8  10.2   1   1   5.2e-33   7.1e-29   99.2   7.1     1    94    33   126    33   128 0.98 LrgA family
ATP-synt_ab          PF00006.20   215 seq713_BIOID61479    -            460   2.5e-64  216.6   0.0   1   1   7.8e-68   3.6e-64  216.1   0.0     1   215   129   342   129   342 0.97 ATP synthase alpha/beta family, nucleotide-binding domain
ATP-synt_ab_C        PF00306.22   113 seq713_BIOID61479    -            460   9.9e-28   96.7   0.1   1   1     4e-31   1.8e-27   95.9   0.1     2   109   356   458   355   460 0.94 ATP synthase alpha/beta chain, C terminal domain
ATP-synt_ab_N        PF02874.18    69 seq713_BIOID61479    -            460   3.3e-22   78.3   2.5   1   1   1.5e-25     7e-22   77.3   1.7     1    68     6    72     6    73 0.97 ATP synthase alpha/beta family, beta-barrel domain
Peptidase_M16_C      PF05193.16   184 seq715_BIOID61479    -            498   6.2e-19   68.2   0.0   1   1   2.8e-22   1.9e-18   66.6   0.0     3   183   201   377   199   378 0.83 Peptidase M16 inactive domain
Peptidase_M16        PF00675.15   149 seq715_BIOID61479    -            498   5.7e-07   29.2   0.0   1   1   2.2e-10   1.5e-06   27.9   0.0     2   123    46   169    45   190 0.86 Insulinase (Peptidase family M16)
DUF4132              PF13569.1    180 seq716_BIOID61479    -           1264   2.1e-53  180.4   0.0   1   1   8.5e-57   5.8e-53  178.9   0.0     1   179   988  1173   988  1174 0.96 Domain of unknown function (DUF4132)
WGR                  PF05406.10    81 seq716_BIOID61479    -           1264   4.9e-15   55.1   1.4   1   1   2.1e-18   1.4e-14   53.6   0.5    11    78     4    68     1    71 0.91 WGR domain
LrgB                 PF04172.11   215 seq717_BIOID61479    -            231   1.2e-82  276.2  15.2   1   1   9.7e-87   1.3e-82  276.0  10.6     1   215    12   226    12   226 0.99 LrgB-like family
AIRC                 PF00731.15   150 seq718_BIOID61479    -            169   3.6e-66  220.9   1.9   1   1     3e-70   4.1e-66  220.7   1.3     2   150     9   159     8   159 0.99 AIR carboxylase
T2SE                 PF00437.15   272 seq719_BIOID61479    -            178   1.5e-05   23.9   0.1   1   1   5.5e-09   2.5e-05   23.2   0.0   104   149    11    52     1    59 0.67 Type II/IV secretion system protein
Sigma54_activat      PF00158.21   168 seq719_BIOID61479    -            178   8.7e-05   21.9   0.0   1   1   3.3e-08   0.00015   21.1   0.0     5    47    14    57    10    73 0.81 Sigma-54 interaction domain
Peptidase_S24        PF00717.18    70 seq720_BIOID61479    -            139   1.7e-13   49.8   0.0   1   1   1.8e-17   2.5e-13   49.3   0.0     2    68    56   120    55   122 0.91 Peptidase S24-like
IstB_IS21            PF01695.12   178 seq722_BIOID61479    -            259   6.1e-71  237.3   0.1   1   1   3.9e-74   1.3e-70  236.3   0.0     1   178    56   235    56   235 0.98 IstB-like ATP binding protein
Bac_DnaA             PF00308.13   219 seq722_BIOID61479    -            259   1.4e-07   31.2   0.0   1   1   6.2e-11   2.1e-07   30.6   0.0    37   136   105   202    75   207 0.85 Bacterial dnaA  protein
PhoH                 PF02562.11   205 seq722_BIOID61479    -            259   1.1e-05   24.6   0.1   1   1   1.6e-08   5.5e-05   22.3   0.0    11    48    94   131    83   142 0.80 PhoH-like protein
AAA                  PF00004.24   132 seq722_BIOID61479    -            259   2.5e-05   24.3   0.0   1   1   1.3e-08   4.3e-05   23.6   0.0     1    74   105   180   105   214 0.77 ATPase family associated with various cellular activities (AAA)
ATP-grasp            PF02222.17   172 seq723_BIOID61479    -            355     4e-57  192.1   0.0   1   1   7.4e-61     5e-57  191.8   0.0     2   171    88   253    86   254 0.97 ATP-grasp domain
ATP-grasp_4          PF13535.1    184 seq723_BIOID61479    -            355   4.6e-10   39.4   0.0   1   1   1.4e-13   9.4e-10   38.4   0.0     4   179    79   243    76   248 0.84 ATP-grasp domain
IMS                  PF00817.15   148 seq725_BIOID61479    -            422   8.3e-39  132.6   0.0   1   1     6e-42   2.1e-38  131.3   0.0     1   147     5   150     5   151 0.96 impB/mucB/samB family
DUF4113              PF13438.1     75 seq725_BIOID61479    -            422   1.5e-28   98.3   0.3   1   1   1.9e-31   6.6e-28   96.3   0.0     1    75   347   421   347   421 0.98 Domain of unknown function (DUF4113)
IMS_C                PF11799.3    137 seq725_BIOID61479    -            422     1e-08   35.5   0.0   1   1   6.1e-12   2.1e-08   34.5   0.0     3   122   214   333   212   344 0.89 impB/mucB/samB family C-terminal
IMS_HHH              PF11798.3     32 seq725_BIOID61479    -            422   1.3e-07   31.0   0.0   1   1   1.1e-10   3.8e-07   29.6   0.0     4    32   172   200   169   200 0.92 IMS family HHH motif
DUF3521              PF12035.3     35 seq726_BIOID61479    -             47   4.9e-15   54.9   2.8   1   1   4.1e-19   5.6e-15   54.7   1.9     1    34     9    42     9    43 0.98 Protein of unknown function (DUF3521)
Secretin             PF00263.16   165 seq727_BIOID61479    -            547   2.8e-15   55.9   7.1   1   1   4.1e-19   2.8e-15   55.9   4.9     1   164   367   535   367   536 0.93 Bacterial type II and III secretion system protein
Secretin_N_2         PF07655.8     98 seq727_BIOID61479    -            547   4.7e-15   55.6   9.1   1   1   6.9e-19   4.7e-15   55.6   6.3     1    96   193   272   193   274 0.95 Secretin N-terminal domain
dCMP_cyt_deam_2      PF08211.6    124 seq731_BIOID61479    -            294   2.3e-50  169.6   0.2   1   1   6.8e-52   4.7e-48  162.1   0.0     1   123   157   278   157   279 0.98 Cytidine and deoxycytidylate deaminase zinc-binding region
dCMP_cyt_deam_1      PF00383.17   102 seq731_BIOID61479    -            294   1.3e-17   63.2   0.0   1   1   4.4e-18     3e-14   52.3   0.0    10    93    56   139    47   143 0.86 Cytidine and deoxycytidylate deaminase zinc-binding region
DUF1287              PF06940.6    164 seq734_BIOID61479    -            205   9.7e-78  259.1   0.0   1   1   1.7e-81   1.1e-77  258.8   0.0     1   164    39   202    39   202 0.99 Domain of unknown function (DUF1287)
Amidase_6            PF12671.2    157 seq734_BIOID61479    -            205   0.00011   22.1   0.0   1   1   2.1e-08   0.00014   21.7   0.0    18   123    53   168    33   189 0.82 Putative amidase domain
Acetyltransf_3       PF13302.1    142 seq735_BIOID61479    -            194   8.5e-20   71.3   0.1   1   1     3e-23     1e-19   71.1   0.0     1   142    17   162    17   162 0.87 Acetyltransferase (GNAT) domain
Acetyltransf_4       PF13420.1    155 seq735_BIOID61479    -            194   6.1e-14   52.1   0.2   1   1   2.4e-17   8.2e-14   51.7   0.1     2   154    21   181    20   182 0.78 Acetyltransferase (GNAT) domain
Acetyltransf_1       PF00583.19    83 seq735_BIOID61479    -            194   1.9e-08   34.0   0.1   1   1   8.7e-12     3e-08   33.4   0.0     2    83    83   162    82   162 0.96 Acetyltransferase (GNAT) family
Acetyltransf_8       PF13523.1    152 seq735_BIOID61479    -            194   1.5e-06   28.1   0.1   1   1   5.7e-10   1.9e-06   27.6   0.1    61   141    76   166    20   170 0.80 Acetyltransferase (GNAT) domain
DUF2754              PF10953.3     70 seq737_BIOID61479    -             79   2.1e-47  158.9   2.6   1   1   1.9e-51   2.6e-47  158.6   1.8     1    70    10    79    10    79 0.99 Protein of unknown function (DUF2754)
ATP-synt_DE_N        PF02823.11    80 seq738_BIOID61479    -            139   1.9e-30  104.2   0.1   1   1   4.2e-34   2.9e-30  103.7   0.1     2    80     6    84     5    84 0.99 ATP synthase, Delta/Epsilon chain, beta-sandwich domain
ATP-synt_DE          PF00401.15    48 seq738_BIOID61479    -            139   1.4e-16   59.9   5.1   1   1   3.3e-20   2.3e-16   59.2   3.5     1    47    88   134    88   135 0.97 ATP synthase, Delta/Epsilon chain, long alpha-helix domain
NAD_binding_2        PF03446.10   162 seq741_BIOID61479    -            302   1.8e-36  125.4   5.8   1   1   1.9e-40   2.6e-36  124.8   4.1     3   161     8   168     6   169 0.95 NAD binding domain of 6-phosphogluconate dehydrogenase
FCD                  PF07729.7    125 seq746_BIOID61479    -            274   1.1e-22   80.5   6.2   1   1   2.4e-26   1.6e-22   80.0   4.3     1   124   116   246   116   247 0.90 FCD domain
GntR                 PF00392.16    64 seq746_BIOID61479    -            274     6e-14   51.1   0.2   1   1   1.8e-17   1.2e-13   50.1   0.1     4    62    31    89    29    91 0.95 Bacterial regulatory proteins, gntR family
DUF480               PF04337.7    148 seq749_BIOID61479    -            215   2.8e-64  215.3   0.5   1   1   3.5e-68   4.8e-64  214.5   0.4     1   148     5   158     5   158 0.99 Protein of unknown function, DUF480
Hexapep              PF00132.19    36 seq751_BIOID61479    -            456   3.8e-30  101.9  14.0   1   3   1.3e-09   4.3e-06   25.8   2.5     4    36   268   300   266   300 0.94 Bacterial transferase hexapeptide (six repeats)
Hexapep              PF00132.19    36 seq751_BIOID61479    -            456   3.8e-30  101.9  14.0   2   3   4.3e-08   0.00015   21.0   0.1     2    32   353   382   352   384 0.94 Bacterial transferase hexapeptide (six repeats)
Hexapep              PF00132.19    36 seq751_BIOID61479    -            456   3.8e-30  101.9  14.0   3   3   2.8e-12   9.7e-09   34.2   0.2     2    36   395   429   394   429 0.96 Bacterial transferase hexapeptide (six repeats)
NTP_transf_3         PF12804.2    179 seq751_BIOID61479    -            456   3.4e-20   72.8   0.6   1   1   2.2e-23   7.6e-20   71.7   0.4     1   112     8   122     8   252 0.91 MobA-like NTP transferase domain
NTP_transferase      PF00483.18   248 seq751_BIOID61479    -            456   1.2e-13   50.8   0.0   1   1   5.2e-17   1.8e-13   50.2   0.0     3   220     9   214     7   220 0.85 Nucleotidyl transferase
IspD                 PF01128.14   221 seq751_BIOID61479    -            456   1.4e-06   27.8   0.1   1   1   8.5e-10   2.9e-06   26.8   0.0     1    45     6    50     6    78 0.83 Uncharacterized protein family UPF0007
DUF218               PF02698.12   155 seq752_BIOID61479    -            239   5.7e-21   74.5   0.0   1   1   5.8e-25     8e-21   74.0   0.0     4   132    47   172    45   186 0.93 DUF218 domain
DUF1537              PF07005.6    223 seq754_BIOID61479    -            420   2.3e-62  210.4  15.2   1   1   2.8e-66   3.9e-62  209.7  10.5     1   223   161   380   161   380 0.95 Protein of unknown function, DUF1537
LolA                 PF03548.10   165 seq756_BIOID61479    -            204   3.3e-57  192.5   4.4   1   1   2.8e-61   3.8e-57  192.3   3.0     2   165    34   192    33   192 0.99 Outer membrane lipoprotein carrier protein LolA
GFO_IDH_MocA         PF01408.17   120 seq757_BIOID61479    -            307   9.4e-26   90.5   0.0   1   1   2.2e-29   1.5e-25   89.9   0.0     1   120     4   121     4   121 0.98 Oxidoreductase family, NAD-binding Rossmann fold
GFO_IDH_MocA_C       PF02894.12   115 seq757_BIOID61479    -            307   2.6e-07   30.2   0.1   1   1   9.2e-11   6.3e-07   29.0   0.0    19   114   141   226   132   227 0.92 Oxidoreductase family, C-terminal alpha/beta domain
FGGY_N               PF00370.16   245 seq762_BIOID61479    -            489   2.1e-29  102.4   0.0   1   1   4.3e-33     3e-29  101.9   0.0     3   242     7   241     5   244 0.86 FGGY family of carbohydrate kinases, N-terminal domain
FGGY_C               PF02782.11   197 seq762_BIOID61479    -            489     9e-26   90.6   0.1   1   1   2.3e-29   1.6e-25   89.8   0.0     1   195   253   439   253   441 0.89 FGGY family of carbohydrate kinases, C-terminal domain
PAP_PilO             PF06864.7    414 seq763_BIOID61479    -            440  8.1e-148  492.0   0.0   1   1  6.8e-152  9.3e-148  491.8   0.0     1   414    24   438    24   438 0.98 Pilin accessory protein (PilO)
4HBT                 PF03061.17    79 seq764_BIOID61479    -            161   9.3e-19   67.2   0.1   1   1   1.9e-22   1.3e-18   66.7   0.1     2    78    63   151    62   152 0.97 Thioesterase superfamily
4HBT_3               PF13622.1    256 seq764_BIOID61479    -            161   7.8e-07   29.0   0.3   1   1   1.5e-10   1.1e-06   28.5   0.2     3    85    58   159    53   160 0.85 Thioesterase-like superfamily
CSD                  PF00313.17    66 seq766_BIOID61479    -             70   2.6e-33  113.5   0.3   1   1   4.1e-37   2.8e-33  113.3   0.2     1    65     5    69     5    70 0.98 'Cold-shock' DNA-binding domain
OB_RNB               PF08206.6     58 seq766_BIOID61479    -             70   1.5e-05   24.2   0.3   1   1   3.5e-09   2.4e-05   23.6   0.2     7    28    15    36    11    40 0.87 Ribonuclease B OB domain
YbhQ                 PF11076.3    135 seq767_BIOID61479    -            136   4.3e-79  262.5  13.2   1   1   3.7e-83   5.1e-79  262.3   9.1     1   134     1   132     1   134 0.98 Putative inner membrane protein YbhQ
EAL                  PF00563.15   236 seq768_BIOID61479    -            255   1.4e-28   99.8   0.0   1   1   1.3e-32   1.8e-28   99.5   0.0    13   236    30   242    17   242 0.82 EAL domain
DUF2542              PF10808.3     79 seq769_BIOID61479    -             79     5e-46  154.7   5.7   1   1     4e-50   5.5e-46  154.6   3.9     1    79     1    79     1    79 1.00 Protein of unknown function (DUF2542)
MgsA_C               PF12002.3    168 seq773_BIOID61479    -            447   3.2e-68  228.5   0.6   1   1   4.5e-71   5.5e-68  227.7   0.4     1   167   268   435   268   436 0.99 MgsA AAA+ ATPase C terminal
AAA                  PF00004.24   132 seq773_BIOID61479    -            447   2.4e-18   66.4   0.1   1   1   2.3e-20   2.8e-17   63.0   0.0     1   126    53   159    53   165 0.91 ATPase family associated with various cellular activities (AAA)
RuvB_N               PF05496.7    234 seq773_BIOID61479    -            447   3.5e-16   58.8   0.1   1   1   1.6e-18     2e-15   56.3   0.0    15   133    17   138     7   155 0.79 Holliday junction DNA helicase ruvB N-terminus
AAA_5                PF07728.9    139 seq773_BIOID61479    -            447   8.9e-08   31.8   0.1   1   1   9.5e-10   1.2e-06   28.2   0.1     2   102    53   143    52   236 0.84 AAA domain (dynein-related subfamily)
AAA_19               PF13245.1     76 seq773_BIOID61479    -            447   1.4e-07   31.0   0.4   1   1   1.3e-09   1.6e-06   27.6   0.0    10    62    51    95    43   134 0.65 Part of AAA domain
Anti-adapt_IraP      PF10796.4     87 seq775_BIOID61479    -             86   1.7e-37  127.5   2.4   1   1   1.3e-41   1.8e-37  127.4   1.7     1    87     1    86     1    86 0.99 Sigma-S stabilisation anti-adaptor protein
EamA                 PF00892.15   126 seq777_BIOID61479    -            295   2.7e-17   62.8  33.8   1   2   3.4e-16   2.3e-12   46.9   8.4     1   123    18   142    18   145 0.90 EamA-like transporter family
EamA                 PF00892.15   126 seq777_BIOID61479    -            295   2.7e-17   62.8  33.8   2   2     9e-09   6.2e-05   22.9   8.8     1   125   159   284   159   285 0.84 EamA-like transporter family
EmrE                 PF13536.1    113 seq777_BIOID61479    -            295   2.9e-08   33.7  35.1   1   1   9.3e-12   6.4e-08   32.6   9.2     4   108    42   147    39   151 0.90 Multidrug resistance efflux transporter
GnsAB                PF08178.6     54 seq779_BIOID61479    -             57   6.1e-33  112.1   4.2   1   1     5e-37   6.8e-33  111.9   2.9     1    54     1    54     1    54 1.00 GnsA/GnsB family
Pyr_redox_2          PF07992.9    200 seq780_BIOID61479    -            412   1.7e-16   60.5   0.0   1   1   1.4e-18   1.6e-15   57.4   0.0     1   198   126   384   126   386 0.80 Pyridine nucleotide-disulphide oxidoreductase
Pyr_redox            PF00070.22    80 seq780_BIOID61479    -            412     8e-14   51.6   0.9   1   1     3e-10   3.5e-07   30.4   0.0     2    76   256   328   255   332 0.77 Pyridine nucleotide-disulphide oxidoreductase
NAD_binding_8        PF13450.1     68 seq780_BIOID61479    -            412   3.6e-09   36.4   0.0   1   1   7.6e-12   8.6e-09   35.1   0.0     1    37   129   165   129   185 0.91 NAD(P)-binding Rossmann-like domain
HI0933_like          PF03486.9    409 seq780_BIOID61479    -            412   1.7e-06   26.6   0.4   1   1   1.2e-08   1.4e-05   23.6   0.0     2    36   126   160   125   164 0.94 HI0933-like protein
FAD_binding_3        PF01494.14   356 seq780_BIOID61479    -            412   2.5e-05   23.3   0.5   1   1     1e-07   0.00012   21.1   0.0     3    34   126   157   125   169 0.93 FAD binding domain
Thi4                 PF01946.12   230 seq780_BIOID61479    -            412     5e-05   22.3   0.1   1   1   1.1e-07   0.00012   21.1   0.0    20    59   127   166   121   210 0.89 Thi4 family
Alk_phosphatase      PF00245.15   421 seq782_BIOID61479    -            485  1.3e-145  485.1   3.4   1   1    3e-146  1.4e-142  475.2   2.4     1   421    78   484    78   484 0.99 Alkaline phosphatase
Metalloenzyme        PF01676.13   262 seq782_BIOID61479    -            485   4.3e-07   29.3   4.1   1   1   8.5e-10   3.9e-06   26.2   0.8   136   228   336   461   315   482 0.84 Metalloenzyme superfamily
Phosphodiest         PF01663.17   364 seq782_BIOID61479    -            485   2.8e-05   23.5   0.0   1   1     1e-08   4.6e-05   22.8   0.0   144   254   307   421   239   462 0.67 Type I phosphodiesterase / nucleotide pyrophosphatase
MVIN                 PF03023.9    452 seq784_BIOID61479    -            511  4.7e-161  536.1  32.4   1   1  4.1e-165  5.7e-161  535.8  22.5     1   450    28   478    28   480 0.99 MviN-like protein
Aldolase_II          PF00596.16   183 seq786_BIOID61479    -            212   3.4e-44  150.5   0.0   1   1   2.8e-48   3.9e-44  150.3   0.0     2   181    14   190    13   192 0.93 Class II Aldolase and Adducin N-terminal domain
SIS                  PF01380.17   131 seq788_BIOID61479    -            609   1.8e-64  215.0   0.1   1   2   4.2e-36   1.1e-32  112.2   0.0     2   130   290   418   289   419 0.97 SIS domain
SIS                  PF01380.17   131 seq788_BIOID61479    -            609   1.8e-64  215.0   0.1   2   2   1.2e-32   3.4e-29  100.9   0.0     2   130   462   591   461   592 0.97 SIS domain
GATase_2             PF00310.16   361 seq788_BIOID61479    -            609   5.2e-26   91.0   0.7   1   2   2.4e-08   6.5e-05   21.6   0.1     1    54     2    44     2    62 0.85 Glutamine amidotransferases class-II
GATase_2             PF00310.16   361 seq788_BIOID61479    -            609   5.2e-26   91.0   0.7   2   2   1.9e-22   5.2e-19   68.0   0.1   190   293    61   152    50   160 0.95 Glutamine amidotransferases class-II
GATase_6             PF13522.1    133 seq788_BIOID61479    -            609   2.1e-24   85.8   0.1   1   1   1.3e-27   3.6e-24   85.0   0.1    11   123    65   183    46   193 0.85 Glutamine amidotransferase domain
GATase_7             PF13537.1    124 seq788_BIOID61479    -            609   2.6e-17   62.6   0.0   1   1   1.7e-20   4.6e-17   61.8   0.0     1   118    72   194    72   199 0.85 Glutamine amidotransferase domain
GATase_4             PF13230.1    272 seq788_BIOID61479    -            609     2e-07   29.8   0.1   1   1   3.1e-10   8.6e-07   27.7   0.1    59   133    54   128    45   148 0.86 Glutamine amidotransferases class-II
AsmA                 PF05170.9    604 seq789_BIOID61479    -            691  2.9e-173  577.6   0.0   1   1  4.9e-177  3.4e-173  577.4   0.0     1   603     6   587     6   588 0.99 AsmA family
AsmA_2               PF13502.1    220 seq789_BIOID61479    -            691   5.5e-28   97.6   3.4   1   1   5.3e-30   3.6e-26   91.7   1.0     2   220   438   640   437   640 0.89 AsmA-like C-terminal region
Pilus_PilP           PF11356.3     87 seq792_BIOID61479    -            171   6.4e-15   55.0   1.8   1   1   8.2e-19   1.1e-14   54.2   0.5    12    84    90   165    78   168 0.84 Type IV pilus biogenesis
AMP-binding          PF00501.23   418 seq793_BIOID61479    -            573   2.4e-84  282.9   0.0   1   1   2.2e-88   2.9e-84  282.7   0.0     2   413    49   483    48   486 0.95 AMP-binding enzyme
RhaA                 PF06134.6    417 seq795_BIOID61479    -            419  4.3e-237  786.7   0.0   1   1  3.6e-241    5e-237  786.5   0.0     1   417     3   418     3   418 1.00 L-rhamnose isomerase (RhaA)
AP_endonuc_2         PF01261.19   211 seq798_BIOID61479    -            258   1.5e-31  109.2   1.7   1   1   1.3e-35   1.8e-31  109.0   1.2     1   211    21   219    21   219 0.95 Xylose isomerase-like TIM barrel
tRNA-synt_2b         PF00587.20   173 seq802_BIOID61479    -            430   2.9e-38  131.0   0.0   1   1   6.1e-42   4.2e-38  130.5   0.0     2   172   173   349   172   350 0.96 tRNA synthetase class II core domain (G, H, P, S and T)
Seryl_tRNA_N         PF02403.17   108 seq802_BIOID61479    -            430   4.2e-34  116.6   3.5   1   1     1e-37   6.8e-34  116.0   2.4     1   108     1   107     1   107 0.99 Seryl-tRNA synthetase N-terminal domain
T2SE                 PF00437.15   272 seq803_BIOID61479    -            512   7.2e-37  126.6   0.0   1   1   8.1e-41   1.1e-36  126.0   0.0    66   271   166   385   151   386 0.87 Type II/IV secretion system protein
DUF1097              PF06496.6    144 seq804_BIOID61479    -            165   3.5e-37  127.2  26.2   1   1   2.9e-41     4e-37  127.1  18.2     2   143     9   156     8   157 0.98 Protein of unknown function (DUF1097)
DHO_dh               PF01180.16   293 seq810_BIOID61479    -            411   1.4e-34  119.3   0.0   1   1   3.9e-38   1.8e-34  119.0   0.0     2   293     6   304     5   304 0.83 Dihydroorotate dehydrogenase
Dus                  PF01207.12   310 seq810_BIOID61479    -            411   6.6e-08   31.6   0.2   1   1   2.6e-11   1.2e-07   30.8   0.1    44   153    92   198    80   203 0.82 Dihydrouridine synthase (Dus)
FadR_C               PF07840.7    164 seq811_BIOID61479    -            239   6.9e-73  243.5   0.0   1   1   1.9e-76   8.5e-73  243.2   0.0     1   163    72   234    72   235 0.99 FadR C-terminal domain
GntR                 PF00392.16    64 seq811_BIOID61479    -            239   2.3e-20   71.6   0.0   1   1     1e-23   4.7e-20   70.6   0.0     4    64    11    71     8    71 0.96 Bacterial regulatory proteins, gntR family
PsiF_repeat          PF07769.9     35 seq815_BIOID61479    -            106     5e-37  125.0  21.0   1   2   7.1e-24   9.7e-20   69.7   4.0     2    35    26    59    25    59 0.97 psiF repeat
PsiF_repeat          PF07769.9     35 seq815_BIOID61479    -            106     5e-37  125.0  21.0   2   2   2.4e-21   3.3e-17   61.5   5.0     2    35    70   103    69   103 0.97 psiF repeat
LysR_substrate       PF03466.15   209 seq817_BIOID61479    -            310   4.4e-19   68.3   0.0   1   1   9.5e-23   6.5e-19   67.7   0.0     2   191    91   280    90   292 0.92 LysR substrate binding domain
HTH_1                PF00126.22    60 seq817_BIOID61479    -            310   8.4e-18   63.7   0.6   1   1   2.6e-21   1.8e-17   62.7   0.4     3    60     9    66     8    66 0.96 Bacterial regulatory helix-turn-helix protein, lysR family
GntP_permease        PF02447.11   441 seq818_BIOID61479    -            454  3.8e-154  513.2  49.8   1   1  6.3e-158  4.3e-154  513.1  34.5     2   440     5   453     4   454 0.98 GntP family permease
CitMHS               PF03600.11   349 seq818_BIOID61479    -            454     1e-08   34.1  37.4   1   1   1.9e-12   1.3e-08   33.7  25.9     3   318    11   375     7   403 0.80 Citrate transporter
DUF3289              PF11692.3    277 seq823_BIOID61479    -            284   3.1e-81  272.5   5.4   1   1   2.9e-85     4e-81  272.1   3.7     6   271    11   277     2   282 0.92 Protein of unknown function (DUF3289)
GGDEF                PF00990.16   161 seq824_BIOID61479    -            371   9.2e-48  161.7   0.0   1   1   1.8e-51   1.2e-47  161.3   0.0     2   161   211   366   210   366 0.97 GGDEF domain
MASE2                PF05230.6     91 seq824_BIOID61479    -            371   1.8e-32  111.0   9.9   1   1     7e-36   4.8e-32  109.6   3.5     1    91    39   129    39   129 0.99 MASE2 domain
Aldolase_II          PF00596.16   183 seq827_BIOID61479    -            274   7.2e-30  103.8   0.0   1   1   7.2e-34   9.9e-30  103.4   0.0     2   182    12   238    11   239 0.88 Class II Aldolase and Adducin N-terminal domain
Epimerase            PF01370.16   236 seq828_BIOID61479    -            304   1.6e-24   86.5   0.0   1   1     6e-27     1e-23   83.9   0.0     1   233     5   206     5   209 0.89 NAD dependent epimerase/dehydratase family
NAD_binding_10       PF13460.1    183 seq828_BIOID61479    -            304   9.8e-22   77.7   0.0   1   1   7.9e-25   1.3e-21   77.2   0.0     1   177     5   192     5   197 0.85 NADH(P)-binding
NAD_binding_4        PF07993.7    249 seq828_BIOID61479    -            304   1.4e-16   60.0   0.3   1   2   8.2e-08   0.00014   20.7   0.1     1    33     7    37     7    51 0.81 Male sterility protein
NAD_binding_4        PF07993.7    249 seq828_BIOID61479    -            304   1.4e-16   60.0   0.3   2   2   4.6e-08   7.9e-05   21.5   0.0    79   137    55   114    40   120 0.87 Male sterility protein
3Beta_HSD            PF01073.14   280 seq828_BIOID61479    -            304   1.2e-15   56.8   0.0   1   1   4.5e-16   7.8e-13   47.6   0.0     1   212     6   179     6   207 0.80 3-beta hydroxysteroid dehydrogenase/isomerase family
NmrA                 PF05368.8    233 seq828_BIOID61479    -            304     1e-12   47.7   0.0   1   1     8e-16   1.4e-12   47.3   0.0     1   105     5   114     5   148 0.87 NmrA-like family
adh_short            PF00106.20   167 seq828_BIOID61479    -            304   2.2e-05   24.3   3.6   1   1   3.3e-08   5.6e-05   22.9   1.3     2   165     4   139     3   141 0.83 short chain dehydrogenase
Fimbrial             PF00419.15   145 seq830_BIOID61479    -            190   1.4e-18   67.4   4.8   1   1   1.2e-22   1.7e-18   67.1   3.3     1   145    28   189    28   189 0.88 Fimbrial protein
SlyX                 PF04102.7     69 seq832_BIOID61479    -             72   4.1e-26   91.0   2.4   1   1   3.4e-30   4.6e-26   90.8   1.7     1    69     5    72     5    72 0.99 SlyX
Molybdopterin        PF00384.17   432 seq833_BIOID61479    -            814  9.8e-114  380.3   0.0   1   1  2.6e-117  1.2e-113  380.0   0.0     1   432   119   576   119   576 0.96 Molybdopterin oxidoreductase
Molydop_binding      PF01568.16   109 seq833_BIOID61479    -            814   3.2e-29  100.8   0.0   1   1   1.7e-32   7.7e-29   99.5   0.0     1   107   695   806   695   808 0.97 Molydopterin dinucleotide binding domain
Molybdop_Fe4S4       PF04879.11    55 seq833_BIOID61479    -            814   8.6e-18   63.7   0.9   1   1   3.4e-21   1.5e-17   62.9   0.6     1    55    56   116    56   116 0.98 Molybdopterin oxidoreductase Fe4S4 domain
T2SF                 PF00482.18   124 seq834_BIOID61479    -            369   2.8e-33  114.3   0.5   1   2   1.4e-18   1.9e-14   53.5   0.0     2   118    37   157    36   163 0.95 Type II secretion system (T2SS), protein F
T2SF                 PF00482.18   124 seq834_BIOID61479    -            369   2.8e-33  114.3   0.5   2   2   2.8e-20   3.8e-16   59.0   0.2     1   122   238   361   238   363 0.96 Type II secretion system (T2SS), protein F
DUF943               PF06092.7    157 seq838_BIOID61479    -            159   1.1e-44  151.3   3.7   1   1   9.3e-49   1.3e-44  151.1   2.6     1   156     1   154     1   155 0.94 Enterobacterial putative membrane protein (DUF943)
Pili_assembly_N      PF00345.15   122 seq841_BIOID61479    -            243     9e-39  131.9   0.2   1   1   1.7e-42   1.2e-38  131.5   0.2     1   121    38   158    38   159 0.92 Gram-negative pili assembly chaperone, N-terminal domain
Pili_assembly_C      PF02753.12    68 seq841_BIOID61479    -            243   5.4e-14   51.6   0.0   1   1     2e-17   1.4e-13   50.3   0.0     2    65   179   237   178   240 0.95 Gram-negative pili assembly chaperone, C-terminal domain
DUF718               PF05336.8    106 seq842_BIOID61479    -            104   4.9e-37  125.8   0.4   1   1     4e-41   5.4e-37  125.7   0.3     2   105     3   103     2   104 0.99 Domain of unknown function (DUF718)
PP-binding           PF00550.20    67 seq846_BIOID61479    -             82   1.2e-12   47.8   0.8   1   1   9.7e-17   1.3e-12   47.6   0.6     1    66     9    74     9    75 0.92 Phosphopantetheine attachment site
Flg_bb_rod           PF00460.15    31 seq849_BIOID61479    -            138   8.6e-13   47.5   0.2   1   1   1.5e-16   2.1e-12   46.3   0.2     1    31     9    39     9    39 0.98 Flagella basal body rod protein
Aminotran_1_2        PF00155.16   363 seq852_BIOID61479    -            390   3.1e-54  184.2   0.0   1   1   1.1e-57   3.6e-54  183.9   0.0     2   362    44   384    43   385 0.92 Aminotransferase class I and II
Aminotran_5          PF00266.14   371 seq852_BIOID61479    -            390   1.1e-05   24.1   0.0   1   1   5.6e-09   1.9e-05   23.4   0.0    48   181    93   216    67   219 0.90 Aminotransferase class-V
Cys_Met_Meta_PP      PF01053.15   386 seq852_BIOID61479    -            390   2.4e-05   22.6   0.0   1   1     1e-08   3.5e-05   22.1   0.0    26   183    55   216    47   239 0.89 Cys/Met metabolism PLP-dependent enzyme
HTH_3                PF01381.17    55 seq854_BIOID61479    -            135   1.9e-14   53.0   0.0   1   1   7.9e-18   3.6e-14   52.2   0.0     3    55    12    64    10    64 0.97 Helix-turn-helix
HTH_31               PF13560.1     64 seq854_BIOID61479    -            135   1.2e-11   44.5   1.2   1   1   4.4e-15     2e-11   43.7   0.8     2    58     6    61     5    71 0.95 Helix-turn-helix domain
HTH_19               PF12844.2     64 seq854_BIOID61479    -            135   1.7e-09   37.5   0.0   1   1   6.8e-13   3.1e-09   36.6   0.0     1    63     7    69     7    70 0.97 Helix-turn-helix domain
Ldh_2                PF02615.9    335 seq856_BIOID61479    -            349  1.1e-139  464.7   0.1   1   1  8.9e-144  1.2e-139  464.5   0.0     1   334     1   333     1   334 0.99 Malate/L-lactate dehydrogenase
PTS_EIIA_2           PF00359.17   142 seq857_BIOID61479    -            148   4.8e-30  104.0   0.0   1   1     4e-34   5.4e-30  103.8   0.0     3   141     4   144     2   145 0.97 Phosphoenolpyruvate-dependent sugar phosphotransferase system, EIIA 2
Flg_bbr_C            PF06429.8     74 seq858_BIOID61479    -            134   1.8e-12   46.8   3.2   1   1   4.3e-16   2.9e-12   46.1   2.2    29    73    87   131    12   132 0.91 Flagellar basal body rod FlgEFG protein C-terminal
Flg_bb_rod           PF00460.15    31 seq858_BIOID61479    -            134   2.7e-11   42.8   1.2   1   1   3.9e-15   2.7e-11   42.8   0.8     1    30     7    37     7    38 0.95 Flagella basal body rod protein
Usher                PF00577.15   552 seq860_BIOID61479    -            840  4.6e-186  619.6  26.8   1   1  1.3e-189  5.9e-186  619.3  18.6     1   552   192   749   192   749 0.96 Type VII secretion system (T7SS), usher protein
PapC_N               PF13954.1    146 seq860_BIOID61479    -            840   2.4e-35  121.1   0.0   1   1   1.1e-38   5.1e-35  120.0   0.0     3   146    29   176    27   176 0.95 PapC N-terminal domain
PapC_C               PF13953.1     68 seq860_BIOID61479    -            840   3.8e-21   74.3   0.0   1   1   3.6e-24   1.6e-20   72.3   0.0     2    66   760   826   759   828 0.90 PapC C-terminal domain
PilS                 PF08805.6    133 seq863_BIOID61479    -            185   9.1e-36  122.1   9.8   1   1   9.2e-40   1.3e-35  121.7   6.8     3   132    59   183    57   184 0.97 PilS N terminal
DAO                  PF01266.19   358 seq866_BIOID61479    -            432   5.6e-74  249.0   0.5   1   1   4.8e-77   6.5e-74  248.8   0.3     2   358     3   397     2   397 0.95 FAD dependent oxidoreductase
Pyr_redox_2          PF07992.9    200 seq866_BIOID61479    -            432   7.5e-09   35.6   0.3   1   1   3.9e-08   5.3e-05   23.0   0.2     1    36     2    37     2    65 0.92 Pyridine nucleotide-disulphide oxidoreductase
Pyr_redox            PF00070.22    80 seq866_BIOID61479    -            432   3.2e-08   33.7   0.2   1   1     7e-09   9.6e-06   25.7   0.2     1    33     2    34     2    47 0.91 Pyridine nucleotide-disulphide oxidoreductase
NAD_binding_8        PF13450.1     68 seq866_BIOID61479    -            432   8.6e-07   28.7   0.1   1   1   5.6e-09   7.6e-06   25.7   0.0     1    34     5    38     5    69 0.85 NAD(P)-binding Rossmann-like domain
ApbA                 PF02558.11   151 seq866_BIOID61479    -            432   2.3e-05   23.7   0.2   1   1   3.8e-08   5.3e-05   22.6   0.1     1    33     3    34     3    48 0.87 Ketopantoate reductase PanE/ApbA
AlaDh_PNT_C          PF01262.16   168 seq866_BIOID61479    -            432   0.00013   21.5   0.1   1   1   1.7e-07   0.00023   20.6   0.1    22    59     2    39     1    52 0.85 Alanine dehydrogenase/PNT, C-terminal domain
tRNA-synt_1d         PF00750.14   354 seq867_BIOID61479    -            577  7.1e-149  495.3   0.3   1   1    2e-152  8.9e-149  494.9   0.2     1   354    95   446    95   446 0.99 tRNA synthetases class I (R)
DALR_1               PF05746.10   119 seq867_BIOID61479    -            577   3.4e-36  123.6   0.4   1   1   4.5e-39     2e-35  121.1   0.3     1   119   460   577   460   577 0.98 DALR anticodon binding domain
Arg_tRNA_synt_N      PF03485.11    85 seq867_BIOID61479    -            577   2.5e-22   79.0   0.2   1   1   2.4e-25   1.1e-21   77.0   0.1     3    85     7    87     1    87 0.91 Arginyl tRNA synthetase N terminal domain
PTS_EIIC             PF02378.13   321 seq868_BIOID61479    -            483   3.8e-29  101.4  32.4   1   1   5.6e-33   3.8e-29  101.4  22.5     2   318   134   406   133   410 0.90 Phosphotransferase system, EIIC
PTS_IIB              PF02302.12    90 seq868_BIOID61479    -            483   2.5e-17   62.9   0.1   1   1   6.5e-21   4.5e-17   62.1   0.1     2    89     9   101     8   102 0.95 PTS system, Lactose/Cellobiose specific IIB subunit
DUF188               PF02639.9    130 seq869_BIOID61479    -            152     1e-50  170.3   0.0   1   1   8.8e-55   1.2e-50  170.1   0.0     1   127    17   143    17   146 0.98 Uncharacterized BCR, YaiI/YqxD family COG1671
FlgD                 PF03963.9     82 seq870_BIOID61479    -            231   9.5e-25   86.3   5.0   1   1   1.1e-27   4.8e-24   84.1   2.8     7    81     7    79     2    80 0.86 Flagellar hook capping protein - N-terminal region
FlgD_ig              PF13860.1     81 seq870_BIOID61479    -            231   2.4e-21   75.1   2.5   1   1   5.2e-25   2.4e-21   75.1   1.8     9    81   119   189   105   189 0.91 FlgD Ig-like domain
FLgD_tudor           PF13861.1     61 seq870_BIOID61479    -            231   3.1e-15   55.8   0.0   1   1   2.3e-18     1e-14   54.1   0.0     1    60    86   230    86   231 0.97 FlgD Tudor-like domain
DUF1391              PF07151.7     49 seq871_BIOID61479    -             46   3.7e-31  106.2   0.8   1   1   2.9e-35   3.9e-31  106.1   0.5     5    47     1    43     1    45 0.97 Protein of unknown function (DUF1391)
Toxin_15             PF07906.8    284 seq873_BIOID61479    -            549     7e-95  317.6  10.7   1   1   4.1e-98   5.6e-94  314.6   5.3    14   284     6   264     3   264 0.99 ShET2 enterotoxin, N-terminal region
Peripla_BP_1         PF00532.16   279 seq875_BIOID61479    -            279   1.7e-82  276.7   0.0   1   1   2.9e-86     2e-82  276.4   0.0    25   279     5   274     2   274 0.98 Periplasmic binding proteins and sugar binding domain of LacI family
Peripla_BP_4         PF13407.1    258 seq875_BIOID61479    -            279   9.7e-16   57.7   0.0   1   1   1.8e-19   1.2e-15   57.4   0.0    20   257     3   233     2   234 0.86 Periplasmic binding protein domain
SLT                  PF01464.15   121 seq876_BIOID61479    -            160   5.4e-29  100.0   0.1   1   1   4.7e-33   6.4e-29   99.8   0.1     2   114    33   150    32   157 0.93 Transglycosylase SLT domain
Phage_AlpA           PF05930.7     51 seq878_BIOID61479    -             79   1.1e-21   76.2   0.2   1   1   1.8e-25   1.2e-21   75.9   0.1     2    51    21    76    20    76 0.98 Prophage CP4-57 regulatory protein (AlpA)
HTH_17               PF12728.2     51 seq878_BIOID61479    -             79   1.4e-06   28.3   0.1   1   1   2.6e-10   1.8e-06   28.0   0.1     2    50    23    79    22    79 0.88 Helix-turn-helix domain
Peptidase_M20        PF01546.23   171 seq879_BIOID61479    -            411   2.8e-26   92.0   0.0   1   1   5.1e-30   3.5e-26   91.6   0.0     3   169    79   404    77   406 0.93 Peptidase family M20/M25/M40
DUF2233              PF09992.4    170 seq881_BIOID61479    -            254   1.2e-19   70.8   0.1   1   1   1.1e-23   1.5e-19   70.5   0.1     2   145    84   232    83   252 0.85 Predicted periplasmic protein (DUF2233)
SKI                  PF01202.17   158 seq882_BIOID61479    -            174   4.8e-48  162.8   0.0   1   1   1.6e-51   5.5e-48  162.7   0.0     1   157    11   168    11   169 0.98 Shikimate kinase
AAA_17               PF13207.1    121 seq882_BIOID61479    -            174   1.9e-06   28.5   0.0   1   1   1.3e-09   4.3e-06   27.4   0.0     3    66     6    67     5   172 0.67 AAA domain
AAA                  PF00004.24   132 seq882_BIOID61479    -            174   2.2e-06   27.7   0.0   1   1   3.1e-08   0.00011   22.3   0.0     2    30     6    34     5    95 0.86 ATPase family associated with various cellular activities (AAA)
Peptidase_M24        PF00557.19   205 seq883_BIOID61479    -            264   2.2e-49  167.8   0.2   1   1   1.8e-53   2.5e-49  167.6   0.2     1   205    12   242    12   242 0.86 Metallopeptidase family M24
FlaE                 PF07559.9    130 seq884_BIOID61479    -            402   1.3e-22   80.7  12.1   1   1   2.8e-26   1.3e-22   80.7   8.4     1   130   170   283   170   283 0.92 Flagellar basal body protein FlaE
Flg_bbr_C            PF06429.8     74 seq884_BIOID61479    -            402   3.9e-21   74.6   1.6   1   1   4.6e-24   2.1e-20   72.2   1.1     2    74   324   401   323   401 0.92 Flagellar basal body rod FlgEFG protein C-terminal
Flg_bb_rod           PF00460.15    31 seq884_BIOID61479    -            402   9.7e-12   44.2   4.1   1   1   2.1e-15   9.7e-12   44.2   2.8     2    31     4    33     3    33 0.96 Flagella basal body rod protein
Peptidase_A24        PF01478.13   106 seq885_BIOID61479    -            211   2.3e-15   56.5  14.3   1   1   1.7e-19   2.3e-15   56.5   9.9     1   104    71   177    71   179 0.85 Type IV leader peptidase family
MMR_HSR1             PF01926.18   114 seq887_BIOID61479    -             99   7.4e-11   41.9   0.0   1   1   1.4e-14   9.8e-11   41.5   0.0     2    56    41    97    40    99 0.83 50S ribosome-binding GTPase
Dynamin_N            PF00350.18   168 seq887_BIOID61479    -             99   5.2e-08   32.7   0.4   1   1   1.1e-09   7.4e-06   25.7   0.0     1    41    41    82    41    87 0.88 Dynamin family
Fer4_11              PF13247.1     99 seq888_BIOID61479    -            205   4.6e-32  109.7  10.9   1   1     3e-35   4.6e-32  109.7   7.5     3    97    60   153    58   155 0.97 4Fe-4S dicluster domain
Fer4_7               PF12838.2     52 seq888_BIOID61479    -            205   3.9e-13   49.4  26.7   1   1   9.8e-11   1.5e-07   31.5   5.9     2    50    99   147    98   157 0.89 4Fe-4S dicluster domain
Fer4_2               PF12797.2     22 seq888_BIOID61479    -            205   4.1e-13   48.3  31.6   1   1   6.2e-10   9.5e-07   28.2   0.6     2    20     6    24     5    33 0.89 4Fe-4S binding domain
Fer4                 PF00037.22    24 seq888_BIOID61479    -            205   5.6e-13   47.7  34.4   1   1   7.7e-11   1.2e-07   30.9   3.3     1    23    92   114    92   115 0.94 4Fe-4S binding domain
Fer4_9               PF13187.1     55 seq888_BIOID61479    -            205   2.7e-12   46.6  26.8   1   1   2.3e-10   3.6e-07   30.2   7.6     2    53    99   148    98   150 0.95 4Fe-4S dicluster domain
Fer4_6               PF12837.2     24 seq888_BIOID61479    -            205   7.7e-11   41.2  39.9   1   1   2.7e-09   4.2e-06   26.2   3.2     1    23    91   113    91   114 0.95 4Fe-4S binding domain
Fer4_4               PF12800.2     17 seq888_BIOID61479    -            205   1.9e-08   33.8  35.8   1   3   1.6e-05     0.025   14.7   1.8     1    15    11    25    11    31 0.91 4Fe-4S binding domain
Fer4_4               PF12800.2     17 seq888_BIOID61479    -            205   1.9e-08   33.8  35.8   2   3   8.3e-05      0.13   12.5   1.9     2    16    65    81    64    85 0.86 4Fe-4S binding domain
Fer4_4               PF12800.2     17 seq888_BIOID61479    -            205   1.9e-08   33.8  35.8   3   3   2.6e-07    0.0004   20.3   2.0     2    17    97   112    96   112 0.91 4Fe-4S binding domain
Fer4_3               PF12798.2     15 seq888_BIOID61479    -            205   9.2e-07   28.8  40.4   1   2   8.7e-06     0.013   15.8   4.2     1    15    67    83    67    83 0.98 4Fe-4S binding domain
Fer4_3               PF12798.2     15 seq888_BIOID61479    -            205   9.2e-07   28.8  40.4   2   2     4e-05     0.061   13.7   1.6     1    13   126   147   126   149 0.94 4Fe-4S binding domain
Ala_racemase_N       PF01168.15   217 seq889_BIOID61479    -            356   5.2e-59  199.3   0.1   1   1   9.8e-63   6.7e-59  198.9   0.0     2   217    10   217     9   217 0.95 Alanine racemase, N-terminal domain
Ala_racemase_C       PF00842.16   129 seq889_BIOID61479    -            356   2.4e-39  133.5   0.4   1   1   6.2e-43   4.2e-39  132.7   0.3     1   127   232   354   232   356 0.97 Alanine racemase, C-terminal domain
DicB                 PF05358.6     62 seq893_BIOID61479    -             62   6.3e-38  127.9   0.0   1   1     5e-42   6.8e-38  127.8   0.0     1    62     1    62     1    62 0.99 DicB protein
HTH_Tnp_1            PF01527.15    76 seq894_BIOID61479    -            103   2.8e-09   36.6   0.5   1   1   7.7e-13   3.5e-09   36.3   0.3     2    76     4    79     3    85 0.89 Transposase
HTH_28               PF13518.1     52 seq894_BIOID61479    -            103   2.5e-07   30.4   0.1   1   1     1e-10   4.7e-07   29.5   0.0     1    40    13    53    13    60 0.88 Helix-turn-helix domain
Peptidase_M42        PF05343.9    292 seq897_BIOID61479    -            356  3.5e-102  341.0   0.0   1   1    3e-106  4.1e-102  340.7   0.0     1   292    43   333    43   333 0.98 M42 glutamyl aminopeptidase
DUF1482              PF07358.6     57 seq898_BIOID61479    -             66   6.9e-28   95.9   0.2   1   1   5.7e-32   7.7e-28   95.7   0.1     1    57     7    65     7    65 0.98 Protein of unknown function (DUF1482)
MarR                 PF01047.17    59 seq899_BIOID61479    -            106   2.2e-13   49.5   0.2   1   1   8.6e-17   3.9e-13   48.7   0.0     1    58    29    86    29    87 0.98 MarR family
HTH_27               PF13463.1     68 seq899_BIOID61479    -            106   3.7e-10   39.8   0.1   1   1   1.1e-13   4.8e-10   39.4   0.0     1    68    29    95    29    95 0.97 Winged helix DNA-binding domain
MarR_2               PF12802.2     62 seq899_BIOID61479    -            106   3.1e-09   36.2   0.2   1   1   8.8e-13     4e-09   35.8   0.1     3    62    29    86    27    86 0.97 MarR family
Shufflon_N           PF04917.7    356 seq900_BIOID61479    -            428  5.1e-184  611.1  23.0   1   1  4.9e-188  6.7e-184  610.7  16.0     1   356     1   345     1   345 1.00 Bacterial shufflon protein, N-terminal constant region
DmsC                 PF04976.7    276 seq902_BIOID61479    -            308  1.7e-116  388.1  23.0   1   1  1.5e-120    2e-116  387.9  15.9     1   276    22   298    22   298 1.00 DMSO reductase anchor subunit (DmsC)
DEAD                 PF00270.24   173 seq903_BIOID61479    -            454   2.3e-49  167.0   0.1   1   1   5.9e-52   2.7e-48  163.5   0.0     1   172    25   196    25   197 0.94 DEAD/DEAH box helicase
Helicase_C           PF00271.26    78 seq903_BIOID61479    -            454   8.2e-26   89.5   0.0   1   1   4.8e-29   2.2e-25   88.2   0.0     2    77   264   339   263   340 0.98 Helicase conserved C-terminal domain
GlnD_UR_UTase        PF08335.6    142 seq904_BIOID61479    -            890   7.7e-40  135.8   0.3   1   1   2.8e-43   7.7e-40  135.8   0.2     1   142   192   331   192   331 0.98 GlnD PII-uridylyltransferase
ACT                  PF01842.20    66 seq904_BIOID61479    -            890   4.6e-20   70.5   0.2   1   2   8.3e-12   2.3e-08   33.2   0.0     1    55   708   763   708   767 0.91 ACT domain
ACT                  PF01842.20    66 seq904_BIOID61479    -            890   4.6e-20   70.5   0.2   2   2   2.7e-12   7.4e-09   34.8   0.1     3    63   817   874   815   877 0.82 ACT domain
HD                   PF01966.17   122 seq904_BIOID61479    -            890     4e-15   55.7   0.2   1   1   4.4e-18   1.2e-14   54.2   0.1     1   121   468   601   468   602 0.93 HD domain
NTP_transf_2         PF01909.18    93 seq904_BIOID61479    -            890   2.9e-11   43.3   0.0   1   1   2.7e-14   7.3e-11   42.1   0.0    11    92    78   168    68   169 0.84 Nucleotidyltransferase domain
DUF294               PF03445.8    169 seq904_BIOID61479    -            890   1.7e-05   24.1   0.1   1   1   6.5e-08   0.00018   20.8   0.0     3    88    43   124    41   139 0.84 Putative nucleotidyltransferase DUF294
AroM                 PF07302.6    221 seq905_BIOID61479    -            225   1.2e-86  289.5   2.8   1   1   9.7e-91   1.3e-86  289.3   1.9     2   220     5   224     4   225 0.99 AroM protein
rve                  PF00665.21   120 seq906_BIOID61479    -            248   6.5e-28   97.1   0.0   1   1   4.3e-31   1.2e-27   96.3   0.0     2   120    76   192    75   192 0.98 Integrase core domain
rve_3                PF13683.1     67 seq906_BIOID61479    -            248   7.4e-15   54.1   0.3   1   1   5.9e-18   1.6e-14   53.0   0.2     2    67   164   230   163   230 0.96 Integrase core domain
DDE_Tnp_IS240        PF13610.1    140 seq906_BIOID61479    -            248   1.4e-12   47.6   0.0   1   1   7.5e-16   2.1e-12   47.1   0.0     2   139    81   222    80   223 0.90 DDE domain
rve_2                PF13333.1     52 seq906_BIOID61479    -            248   4.3e-10   39.3   0.2   1   1     3e-13   8.3e-10   38.4   0.1     1    50   182   236   182   237 0.90 Integrase core domain
HTH_21               PF13276.1     60 seq906_BIOID61479    -            248   7.2e-09   35.4   0.1   1   1     6e-12   1.6e-08   34.2   0.0     9    58     4    52     2    56 0.90 HTH-like domain
Cupin_2              PF07883.6     71 seq910_BIOID61479    -            261   1.3e-14   53.2   0.1   1   1   6.6e-11   2.2e-07   30.1   0.0     3    49   184   230   182   234 0.88 Cupin domain
Cupin_3              PF05899.7     74 seq910_BIOID61479    -            261   3.3e-13   48.6   0.0   1   1   5.3e-14   1.8e-10   39.9   0.0     2    69    56   130    55   136 0.86 Protein of unknown function (DUF861)
Mif2                 PF11699.3     85 seq910_BIOID61479    -            261   6.3e-05   22.7   0.0   1   1   3.7e-08   0.00013   21.8   0.0    36    83    84   131    49   133 0.92 Mif2/CENP-C like
DUF1311              PF07007.7     95 seq911_BIOID61479    -            120   3.9e-16   58.8   1.1   1   1   3.9e-20   5.3e-16   58.3   0.7     1    69    34   115    34   119 0.82 Protein of unknown function (DUF1311)
Cytochrom_NNT        PF03264.9    174 seq913_BIOID61479    -            390   2.9e-65  218.8   7.6   1   1   4.6e-68   3.1e-64  215.4   4.3     2   174    11   184    10   184 0.98 NapC/NirT cytochrome c family, N-terminal region
Flg_bbr_C            PF06429.8     74 seq915_BIOID61479    -            251     1e-20   73.2   3.1   1   1   2.1e-24   1.4e-20   72.8   0.5     2    74   170   247   169   247 0.90 Flagellar basal body rod FlgEFG protein C-terminal
Flg_bb_rod           PF00460.15    31 seq915_BIOID61479    -            251   2.2e-10   39.9   3.3   1   1   3.2e-14   2.2e-10   39.9   2.3     1    31     5    35     5    35 0.97 Flagella basal body rod protein
ABC_tran             PF00005.22   118 seq916_BIOID61479    -            637     1e-36  125.7   1.1   1   2   2.4e-18   3.3e-15   56.3   0.0     1   118    41   178    41   178 0.87 ABC transporter
ABC_tran             PF00005.22   118 seq916_BIOID61479    -            637     1e-36  125.7   1.1   2   2   2.6e-21   3.6e-18   65.9   0.0     1   118   352   459   352   459 0.92 ABC transporter
ABC_tran_2           PF12848.2     85 seq916_BIOID61479    -            637   6.6e-29   99.4   4.3   1   1   4.8e-32   6.6e-29   99.4   3.0     1    83   217   298   217   302 0.93 ABC transporter
Fimbrial             PF00419.15   145 seq920_BIOID61479    -            357   3.2e-25   88.9   6.2   1   1   2.4e-29   3.2e-25   88.9   4.3     2   144   204   355   203   356 0.94 Fimbrial protein
DUF1255              PF06865.6     94 seq923_BIOID61479    -             94   3.5e-35  120.0   0.0   1   1   2.8e-39   3.8e-35  119.9   0.0     1    94     1    94     1    94 0.98 Protein of unknown function (DUF1255)
PTS_EIIA_2           PF00359.17   142 seq925_BIOID61479    -            582   1.1e-16   60.6   0.6   1   1   3.4e-20   2.3e-16   59.6   0.0    11   120   455   561   447   581 0.89 Phosphoenolpyruvate-dependent sugar phosphotransferase system, EIIA 2
HTH_11               PF08279.7     55 seq925_BIOID61479    -            582   1.1e-08   34.5   0.0   1   1   6.6e-12   4.5e-08   32.5   0.0     1    55     5    60     5    60 0.94 HTH domain
Flg_bbr_C            PF06429.8     74 seq930_BIOID61479    -            260   5.3e-27   93.4   3.1   1   1   1.6e-30   1.1e-26   92.4   1.3     2    74   183   260   182   260 0.91 Flagellar basal body rod FlgEFG protein C-terminal
Flg_bb_rod           PF00460.15    31 seq930_BIOID61479    -            260   2.9e-14   52.2   1.2   1   1   1.1e-17   7.4e-14   50.9   0.8     1    31     5    35     5    35 0.98 Flagella basal body rod protein
MetJ                 PF01340.15   104 seq932_BIOID61479    -            105   9.5e-70  230.8   0.1   1   1   7.7e-74     1e-69  230.6   0.1     1   104     2   105     2   105 1.00 Met Apo-repressor, MetJ
Molybdopterin        PF00384.17   432 seq934_BIOID61479    -            848  8.7e-106  354.1   0.0   1   1  1.5e-109  1.1e-105  353.8   0.0     1   431    99   572    99   573 0.95 Molybdopterin oxidoreductase
Molydop_binding      PF01568.16   109 seq934_BIOID61479    -            848   1.8e-23   82.3   0.0   1   1   5.3e-27   3.6e-23   81.3   0.0     1   108   690   811   690   812 0.95 Molydopterin dinucleotide binding domain
SLT                  PF01464.15   121 seq936_BIOID61479    -            200   7.8e-32  109.2   0.0   1   1   7.2e-36   9.8e-32  108.8   0.0     2   117    53   167    52   171 0.95 Transglycosylase SLT domain
DUF830               PF05708.7    158 seq938_BIOID61479    -            202   2.9e-45  153.9   0.0   1   1   2.4e-49   3.2e-45  153.8   0.0     2   157    21   193    20   194 0.97 Orthopoxvirus protein of unknown function (DUF830)
MFS_1                PF07690.11   354 seq940_BIOID61479    -            382   3.2e-28   98.3  52.3   1   2   3.2e-19   2.2e-15   56.1  19.3     2   238    12   230    11   233 0.79 Major Facilitator Superfamily
MFS_1                PF07690.11   354 seq940_BIOID61479    -            382   3.2e-28   98.3  52.3   2   2     1e-17   6.8e-14   51.2  13.5     6   174   210   371   206   381 0.89 Major Facilitator Superfamily
Sugar_tr             PF00083.19   451 seq940_BIOID61479    -            382     2e-07   29.8  17.3   1   1   2.9e-11     2e-07   29.8  12.0    44   176    39   167    16   183 0.85 Sugar (and other) transporter
PBP_like_2           PF12849.2    281 seq942_BIOID61479    -            346   9.1e-56  189.2   7.2   1   1   1.8e-59   1.2e-55  188.8   5.0    10   278    27   306     8   308 0.91 PBP superfamily domain
PBP_like             PF12727.2    193 seq942_BIOID61479    -            346   1.6e-10   40.1   0.0   1   1   5.2e-14   3.6e-10   39.0   0.0     3   168    47   236    45   302 0.76 PBP superfamily domain
Helicase_C_2         PF13307.1    167 seq944_BIOID61479    -            761   4.9e-26   91.5   0.0   1   1   2.3e-29   7.7e-26   90.9   0.0     8   165   578   733   571   735 0.93 Helicase C-terminal domain
DEAD                 PF00270.24   173 seq944_BIOID61479    -            761   3.5e-09   36.2   0.1   1   1     2e-09   6.8e-06   25.5   0.0    12    78    88   153    73   171 0.74 DEAD/DEAH box helicase
DEAD_2               PF06733.10   174 seq944_BIOID61479    -            761   1.3e-08   34.3   0.0   1   1   6.7e-12   2.3e-08   33.5   0.0   103   167   245   308   195   314 0.87 DEAD_2
FlgH                 PF02107.11   180 seq945_BIOID61479    -            232   3.4e-69  231.9   0.3   1   1   2.9e-73   3.9e-69  231.6   0.2     4   180    44   231    41   231 0.95 Flagellar L-ring protein
Abhydrolase_1        PF00561.15   230 seq946_BIOID61479    -            340     3e-26   92.2   0.0   1   1   2.6e-29     9e-26   90.7   0.0     4   218   105   312   102   315 0.96 alpha/beta hydrolase fold
Abhydrolase_6        PF12697.2    228 seq946_BIOID61479    -            340     3e-16   59.9   0.7   1   1   1.2e-19   4.2e-16   59.4   0.5     1   219    75   312    75   320 0.70 Alpha/beta hydrolase family
Abhydrolase_5        PF12695.2    142 seq946_BIOID61479    -            340   7.6e-11   41.8   0.4   1   1   7.2e-14   2.5e-10   40.1   0.2     2   141    75   308    74   309 0.65 Alpha/beta hydrolase family
HTH_Tnp_IS1          PF12759.2     50 seq948_BIOID61479    -             90   6.8e-29   98.9   0.0   1   1   1.3e-32   8.6e-29   98.6   0.0     1    50    38    87    38    87 0.99 InsA C-terminal domain
Zn_Tnp_IS1           PF03811.8     36 seq948_BIOID61479    -             90   1.1e-16   59.8   7.3   1   1   2.7e-20   1.8e-16   59.1   5.0     1    36     1    35     1    35 0.99 InsA N-terminal domain
DUF1233              PF06806.7     72 seq952_BIOID61479    -             83   2.3e-32  110.2   0.1   1   1     2e-36   2.7e-32  110.0   0.1     1    70     4    74     4    77 0.97 Putative excisionase (DUF1233)
Hexapep              PF00132.19    36 seq953_BIOID61479    -            274   2.1e-14   52.1   9.5   1   2   2.5e-09   3.5e-05   23.0   1.3     1    36   131   166   131   166 0.96 Bacterial transferase hexapeptide (six repeats)
Hexapep              PF00132.19    36 seq953_BIOID61479    -            274   2.1e-14   52.1   9.5   2   2   6.2e-12   8.5e-08   31.2   0.9     2    35   176   209   175   210 0.96 Bacterial transferase hexapeptide (six repeats)
ROK                  PF00480.15   179 seq955_BIOID61479    -            331   2.1e-58  197.0   0.1   1   1   5.7e-62   2.6e-58  196.6   0.1     1   179    33   222    33   222 0.95 ROK family
Glucokinase          PF02685.11   316 seq955_BIOID61479    -            331   6.2e-10   38.2   0.0   1   1   2.5e-13   1.2e-09   37.3   0.0     4   235    35   266    32   276 0.82 Glucokinase
FlgI                 PF02119.11   342 seq956_BIOID61479    -            366  3.2e-138  459.9  15.5   1   1  2.7e-142  3.6e-138  459.7  10.8     1   342    22   366    22   366 0.99 Flagellar P-ring protein
HTH_23               PF13384.1     50 seq957_BIOID61479    -             95   1.2e-08   34.1   0.3   1   1   4.6e-12   2.1e-08   33.4   0.0     3    50    12    59    10    59 0.95 Homeodomain-like domain
HTH_29               PF13551.1    113 seq957_BIOID61479    -             95   5.8e-07   29.5   0.0   1   1   1.5e-10   6.6e-07   29.3   0.0     1    79    16    91    16    95 0.80 Winged helix-turn helix
HTH_28               PF13518.1     52 seq957_BIOID61479    -             95   8.6e-07   28.7   0.1   1   1   2.5e-10   1.1e-06   28.3   0.1     1    50    15    65    15    70 0.89 Helix-turn-helix domain
DUF3596              PF12167.3     88 seq958_BIOID61479    -            431   4.4e-30  102.9   0.0   1   1   1.2e-33   8.4e-30  102.0   0.0     1    87     9    94     9    95 0.98 Domain of unknown function (DUF3596)
Phage_integrase      PF00589.17   173 seq958_BIOID61479    -            431   7.6e-20   71.1   0.1   1   1   2.5e-23   1.7e-19   70.0   0.0     3   167   205   398   204   403 0.88 Phage integrase family
BPD_transp_1         PF00528.17   185 seq960_BIOID61479    -            319   1.5e-17   63.5  20.4   1   1   1.1e-21   1.5e-17   63.5  14.2     3   175    95   304    89   314 0.87 Binding-protein-dependent transport system inner membrane component
AA_permease_2        PF13520.1    426 seq961_BIOID61479    -            496   1.6e-42  145.4  47.0   1   1   2.9e-46     2e-42  145.1  32.6     2   422    31   471    30   482 0.85 Amino acid permease
AA_permease          PF00324.16   479 seq961_BIOID61479    -            496   9.3e-16   57.0  40.4   1   1   1.8e-19   1.2e-15   56.6  28.0    28   446    55   469    32   492 0.76 Amino acid permease
DDE_3                PF13358.1    146 seq962_BIOID61479    -            203   1.1e-19   70.5   0.1   1   1   2.2e-23   1.5e-19   70.0   0.1     2   138    63   198    62   202 0.96 DDE superfamily endonuclease
rve                  PF00665.21   120 seq962_BIOID61479    -            203   1.3e-07   31.5   0.1   1   1   3.8e-11   2.6e-07   30.6   0.0    16   119    90   192    74   193 0.88 Integrase core domain
UPF0270              PF06794.7     70 seq963_BIOID61479    -             72   9.2e-36  121.3   0.1   1   1   7.4e-40     1e-35  121.2   0.0     1    70     1    70     1    70 0.99 Uncharacterised protein family (UPF0270)
PRK                  PF00485.13   194 seq966_BIOID61479    -            289     3e-74  248.6   0.0   1   1   2.7e-78   3.6e-74  248.4   0.0     1   194     7   214     7   214 0.99 Phosphoribulokinase / Uridine kinase family
SLT                  PF01464.15   121 seq968_BIOID61479    -            219   1.7e-25   88.7   0.1   1   1   1.6e-29   2.2e-25   88.3   0.1     3   120    59   184    57   185 0.95 Transglycosylase SLT domain
DUF3461              PF11944.3    125 seq969_BIOID61479    -            128   6.5e-59  197.1   2.9   1   1   5.3e-63   7.2e-59  196.9   2.0     1   125     1   125     1   125 1.00 Protein of unknown function (DUF3461)
Glucosaminidase      PF01832.15   134 seq971_BIOID61479    -            323   9.4e-38  129.2   0.9   1   1   2.5e-41   1.7e-37  128.4   0.6     5   133   170   305   167   306 0.96 Mannosyl-glycoprotein endo-beta-N-acetylglucosaminidase
Rod-binding          PF10135.4     49 seq971_BIOID61479    -            323   9.2e-20   70.2   2.8   1   1   3.3e-23   2.2e-19   69.0   1.9     1    49    60   107    60   107 0.99 Rod binding protein
BPD_transp_1         PF00528.17   185 seq972_BIOID61479    -            296   6.3e-31  107.2  17.5   1   1   4.6e-35   6.3e-31  107.2  12.1     1   175   101   289    97   293 0.95 Binding-protein-dependent transport system inner membrane component
Nitrate_red_del      PF02613.10   136 seq974_BIOID61479    -            199   1.2e-21   76.7   2.2   1   1   1.6e-25   2.1e-21   76.0   1.5     3   136    41   172    14   172 0.86 Nitrate reductase delta subunit
Esterase             PF00756.15   251 seq975_BIOID61479    -            278   2.1e-72  243.4   0.0   1   1   7.1e-76   2.4e-72  243.2   0.0     1   251    21   271    21   271 0.99 Putative esterase
Abhydrolase_5        PF12695.2    142 seq975_BIOID61479    -            278   8.8e-08   31.9   0.0   1   1   3.4e-11   1.2e-07   31.5   0.0     6   142    50   257    44   257 0.62 Alpha/beta hydrolase family
Peptidase_S9         PF00326.16   213 seq975_BIOID61479    -            278   9.3e-07   28.1   0.0   1   1   4.3e-10   1.5e-06   27.4   0.0    54   208   127   274   118   278 0.77 Prolyl oligopeptidase family
rve_3                PF13683.1     67 seq976_BIOID61479    -             88   4.5e-17   61.2   0.0   1   1   4.1e-21   5.6e-17   60.9   0.0     2    67     3    68     2    68 0.98 Integrase core domain
Glycos_trans_3N      PF02885.12    66 seq977_BIOID61479    -            320   2.8e-15   55.5   0.0   1   1   3.6e-19     5e-15   54.7   0.0     2    65     3    70     2    71 0.97 Glycosyl transferase family, helical bundle domain
TetR_C_6             PF13977.1    131 seq981_BIOID61479    -            201   2.5e-33  114.5   3.2   1   1   3.6e-37   2.5e-33  114.5   2.2     3   130    75   198    73   199 0.94 Bacterial transcriptional repressor
TetR_N               PF00440.18    47 seq981_BIOID61479    -            201     3e-14   52.2   0.7   1   1   9.4e-18   6.4e-14   51.2   0.0     1    46    20    65    20    66 0.98 Bacterial regulatory proteins, tetR family
Molybdop_Fe4S4       PF04879.11    55 seq982_BIOID61479    -            195   8.1e-20   70.2   0.3   1   1   2.3e-23   1.6e-19   69.3   0.1     2    55    44   104    43   104 0.91 Molybdopterin oxidoreductase Fe4S4 domain
Molybdopterin        PF00384.17   432 seq982_BIOID61479    -            195   1.8e-06   26.8   0.0   1   1   3.2e-10   2.2e-06   26.6   0.0     1    56   107   155   107   191 0.75 Molybdopterin oxidoreductase
Flg_bbr_C            PF06429.8     74 seq983_BIOID61479    -            547   7.8e-08   32.0   2.5   1   1   1.1e-11   7.8e-08   32.0   1.7    23    74   491   546   469   546 0.82 Flagellar basal body rod FlgEFG protein C-terminal
Flg_bb_rod           PF00460.15    31 seq983_BIOID61479    -            547   2.8e-05   23.5  11.0   1   1   4.2e-09   2.8e-05   23.5   7.6     1    31     5    35     5    35 0.97 Flagella basal body rod protein
ABC_tran             PF00005.22   118 seq984_BIOID61479    -            257   2.3e-20   73.0   0.0   1   1   5.2e-24   3.6e-20   72.3   0.0     1   117    50   181    50   182 0.85 ABC transporter
AAA_21               PF13304.1    303 seq984_BIOID61479    -            257   2.6e-14   53.7   0.0   1   1   1.1e-10   7.3e-07   29.3   0.0   219   298   130   211    97   213 0.82 AAA domain
Alpha-amylase        PF00128.19   316 seq985_BIOID61479    -            750     4e-13   49.3   0.6   1   1   2.2e-16   1.5e-12   47.4   0.4    22   303   246   588   240   593 0.68 Alpha amylase, catalytic domain
Alpha-amylase_C      PF02806.13    96 seq985_BIOID61479    -            750   2.8e-06   27.2   0.0   1   1   5.3e-09   3.6e-05   23.6   0.0     8    90   649   737   647   741 0.82 Alpha amylase, C-terminal all-beta domain
cNMP_binding         PF00027.24    91 seq988_BIOID61479    -            210   8.9e-24   83.0   0.0   1   1     4e-27   1.4e-23   82.4   0.0     3    90    23   111    21   112 0.97 Cyclic nucleotide-binding domain
Crp                  PF00325.15    32 seq988_BIOID61479    -            210   2.1e-15   55.7   0.4   1   1   1.1e-18   3.9e-15   54.8   0.3     1    32   166   197   166   197 0.98 Bacterial regulatory proteins, crp family
HTH_Crp_2            PF13545.1     76 seq988_BIOID61479    -            210   2.2e-11   43.2   0.1   1   1   1.5e-14     5e-11   42.1   0.1     1    67   142   206   142   207 0.94 Crp-like helix-turn-helix domain
Transgly_assoc       PF04226.8     48 seq989_BIOID61479    -             84     2e-13   50.0  14.1   1   1   1.5e-17     2e-13   50.0   9.8     2    48    34    83    33    83 0.98 Transglycosylase associated protein
Ldh_2                PF02615.9    335 seq991_BIOID61479    -            361  9.2e-139  461.7   0.0   1   1  7.6e-143    1e-138  461.5   0.0     1   334     5   340     5   341 0.99 Malate/L-lactate dehydrogenase
Aldedh               PF00171.17   462 seq994_BIOID61479    -            189     3e-39  134.5   0.0   1   1   2.7e-43   3.7e-39  134.2   0.0     2   139    16   155    15   160 0.96 Aldehyde dehydrogenase family
Molybdopterin        PF00384.17   432 seq995_BIOID61479    -            804   6.4e-22   77.7   0.0   1   1   1.4e-24   9.4e-21   73.9   0.0   103   380     2   378     1   380 0.82 Molybdopterin oxidoreductase
Molydop_binding      PF01568.16   109 seq995_BIOID61479    -            804   2.1e-16   59.5   0.0   1   1   9.2e-20   6.3e-16   58.0   0.0     4   108   682   797   679   798 0.95 Molydopterin dinucleotide binding domain
Flavodoxin_2         PF02525.12   199 seq997_BIOID61479    -            196   4.4e-39  133.9   0.0   1   1   1.1e-42   5.1e-39  133.7   0.0     2   188     5   178     4   189 0.87 Flavodoxin-like fold
FMN_red              PF03358.10   152 seq997_BIOID61479    -            196   7.6e-13   48.1   0.0   1   1   2.3e-16   1.1e-12   47.6   0.0     2   117     5   132     5   157 0.85 NADPH-dependent FMN reductase
Flavodoxin_4         PF12682.2    156 seq997_BIOID61479    -            196   3.6e-06   26.2   0.1   1   1   1.2e-09   5.4e-06   25.7   0.1    54    99    61   105    15   111 0.82 Flavodoxin
PhoU                 PF01895.14    88 seq999_BIOID61479    -            241   2.4e-34  117.4   9.6   1   2   8.1e-21   1.1e-16   60.9   1.5     2    86    26   111    25   113 0.96 PhoU domain
PhoU                 PF01895.14    88 seq999_BIOID61479    -            241   2.4e-34  117.4   9.6   2   2   5.7e-21   7.8e-17   61.3   0.6     1    87   128   212   128   213 0.91 PhoU domain
Aldedh               PF00171.17   462 seq1001_BIOID61479   -            360  4.3e-133  443.9   0.0   1   1  3.9e-137  5.3e-133  443.6   0.0   137   462    23   349    22   349 0.99 Aldehyde dehydrogenase family
FUSC-like            PF12805.2    284 seq1002_BIOID61479   -            696     3e-72  242.8   3.3   1   1   8.7e-76     3e-72  242.8   2.3     2   280    63   335    62   340 0.95 FUSC-like inner membrane protein yccS
FUSC_2               PF13515.1    128 seq1002_BIOID61479   -            696   8.6e-20   70.8  11.0   1   1   2.5e-23   8.6e-20   70.8   7.6     2   126   377   498   375   500 0.90 Fusaric acid resistance protein-like
FUSC                 PF04632.7    650 seq1002_BIOID61479   -            696   5.1e-08   31.7   4.2   1   1   1.5e-11   5.1e-08   31.7   2.9     7   280   369   659   363   690 0.80 Fusaric acid resistance protein family
ALMT                 PF11744.3    406 seq1002_BIOID61479   -            696   1.5e-05   23.7   1.9   1   1   1.7e-08   5.7e-05   21.8   1.0    41   193   389   528   373   594 0.80 Aluminium activated malate transporter
Frataxin_Cyay        PF01491.11   109 seq1004_BIOID61479   -            106   3.6e-38  129.5   0.2   1   1   2.9e-42     4e-38  129.4   0.1     1   108     1   105     1   106 0.97 Frataxin-like domain
UTRA                 PF07702.8    141 seq1006_BIOID61479   -            209   1.2e-29  102.6   0.1   1   1   2.6e-33   1.8e-29  102.0   0.1     2   115    91   203    90   208 0.97 UTRA domain
GntR                 PF00392.16    64 seq1006_BIOID61479   -            209   4.7e-25   86.6   0.8   1   1   1.2e-28   8.4e-25   85.8   0.5     1    64     6    69     6    69 0.99 Bacterial regulatory proteins, gntR family
Flagellin_N          PF00669.15   139 seq1011_BIOID61479   -            317   4.4e-34  117.1   9.6   1   1   3.2e-38   4.4e-34  117.1   6.7     2   139     4   141     3   141 0.99 Bacterial flagellin N-terminal helical region
PRD                  PF00874.15    90 seq1013_BIOID61479   -            278     1e-46  156.8   2.2   1   2   2.2e-29   1.5e-25   88.9   0.0     2    90    78   164    77   164 0.97 PRD domain
PRD                  PF00874.15    90 seq1013_BIOID61479   -            278     1e-46  156.8   2.2   2   2   1.8e-22   1.2e-18   66.8   0.9     1    89   181   273   181   274 0.96 PRD domain
CAT_RBD              PF03123.10    59 seq1013_BIOID61479   -            278   3.9e-25   87.1   0.8   1   1   1.1e-28   7.4e-25   86.3   0.6     1    57     3    59     3    61 0.96 CAT RNA binding domain
GMC_oxred_N          PF00732.14   298 seq1016_BIOID61479   -            571  5.2e-108  360.5   0.0   1   1  2.5e-111  8.6e-108  359.8   0.0     1   297    18   315    18   316 0.99 GMC oxidoreductase
GMC_oxred_C          PF05199.8    145 seq1016_BIOID61479   -            571   2.6e-44  150.8   0.0   1   1   1.2e-47   4.2e-44  150.1   0.0     3   145   408   542   406   542 0.97 GMC oxidoreductase
DUF1283              PF06932.6     85 seq1018_BIOID61479   -            113     1e-46  156.7   6.7   1   1   8.7e-51   1.2e-46  156.5   4.7     1    85    29   113    29   113 0.99 Protein of unknown function (DUF1283)
CsiD                 PF08943.5    297 seq1020_BIOID61479   -            360  1.1e-148  493.8   0.2   1   1  2.6e-152  1.8e-148  493.1   0.0     1   297    55   350    55   350 1.00 CsiD
TauD                 PF02668.11   258 seq1020_BIOID61479   -            360   4.7e-11   42.7   0.1   1   1     1e-14   6.8e-11   42.1   0.1    33   256   123   344    99   346 0.80 Taurine catabolism dioxygenase TauD, TfdA family
Acetyltransf_3       PF13302.1    142 seq1021_BIOID61479   -            186   5.7e-23   81.6   0.0   1   1     4e-26   7.7e-23   81.2   0.0     3   141     8   140     7   141 0.80 Acetyltransferase (GNAT) domain
Acetyltransf_4       PF13420.1    155 seq1021_BIOID61479   -            186   7.2e-15   55.1   0.6   1   1   4.7e-18   9.1e-15   54.8   0.4     1   152     9   158     9   160 0.93 Acetyltransferase (GNAT) domain
Acetyltransf_1       PF00583.19    83 seq1021_BIOID61479   -            186   5.9e-15   54.9   0.1   1   1   4.5e-18   8.9e-15   54.3   0.1     2    82    63   140    62   141 0.97 Acetyltransferase (GNAT) family
Acetyltransf_8       PF13523.1    152 seq1021_BIOID61479   -            186   1.2e-13   51.1   0.2   1   1   8.2e-17   1.6e-13   50.6   0.2     1   141     9   145     9   157 0.89 Acetyltransferase (GNAT) domain
Acetyltransf_7       PF13508.1     79 seq1021_BIOID61479   -            186   3.7e-07   30.1   0.2   1   1   3.4e-10   6.7e-07   29.2   0.1     2    78    56   141    55   142 0.80 Acetyltransferase (GNAT) domain
Acetyltransf_10      PF13673.1    117 seq1021_BIOID61479   -            186   1.3e-05   25.1   0.0   1   1   9.3e-09   1.8e-05   24.7   0.0     1   117    16   140    16   140 0.75 Acetyltransferase (GNAT) domain
FR47                 PF08445.5     86 seq1021_BIOID61479   -            186   2.1e-05   24.0   0.0   1   1   1.9e-08   3.8e-05   23.2   0.0    26    79    87   142    69   150 0.92 FR47-like protein
His_Phos_2           PF00328.17   347 seq1022_BIOID61479   -            413   1.8e-39  135.9   0.0   1   1   1.5e-43   2.1e-39  135.7   0.0     1   344    30   359    30   364 0.85 Histidine phosphatase superfamily (branch 2)
PTS_EIIA_1           PF00358.15   133 seq1023_BIOID61479   -            625   9.4e-53  177.2   0.4   1   1   3.4e-56   1.5e-52  176.5   0.3     4   132   477   605   474   606 0.98 phosphoenolpyruvate-dependent sugar phosphotransferase system, EIIA 1
PTS_EIIC             PF02378.13   321 seq1023_BIOID61479   -            625   4.6e-29  101.1  27.9   1   1     1e-32   4.6e-29  101.1  19.4     2   319   106   388   105   391 0.81 Phosphotransferase system, EIIC
PTS_EIIB             PF00367.15    35 seq1023_BIOID61479   -            625   4.2e-16   57.7   0.1   1   1   1.6e-19   7.5e-16   56.9   0.0     1    34     5    38     5    39 0.97 phosphotransferase system, EIIB
Fer4_11              PF13247.1     99 seq1027_BIOID61479   -            300   1.4e-28   98.6  12.8   1   1   1.6e-31   1.8e-28   98.1   5.3     2    98    92   188    91   189 0.94 4Fe-4S dicluster domain
Form-deh_trans       PF09163.6     44 seq1027_BIOID61479   -            300   5.4e-20   70.4   0.1   1   1   9.9e-23   1.1e-19   69.4   0.1     1    43   246   288   246   289 0.98 Formate dehydrogenase N, transmembrane
Fer4_7               PF12838.2     52 seq1027_BIOID61479   -            300   4.9e-15   55.5  22.2   1   1   7.4e-11   8.4e-08   32.3   3.7     1    50    38   114    38   117 0.90 4Fe-4S dicluster domain
Fer4_9               PF13187.1     55 seq1027_BIOID61479   -            300   4.5e-14   52.3  24.0   1   1     1e-10   1.2e-07   31.7   7.7     2    55   133   184   132   184 0.97 4Fe-4S dicluster domain
Fer4_10              PF13237.1     52 seq1027_BIOID61479   -            300   1.8e-12   46.7  26.0   1   1   1.2e-10   1.4e-07   31.0   7.4     2    52    93   144    92   144 0.91 4Fe-4S dicluster domain
Fer4_3               PF12798.2     15 seq1027_BIOID61479   -            300   2.4e-07   30.6  41.4   1   3    0.0005      0.57   10.7   3.8     1    14   100   116   100   117 0.87 4Fe-4S binding domain
Fer4_3               PF12798.2     15 seq1027_BIOID61479   -            300   2.4e-07   30.6  41.4   2   3   7.2e-05     0.082   13.3   2.8     1    14   133   146   133   147 0.94 4Fe-4S binding domain
Fer4_3               PF12798.2     15 seq1027_BIOID61479   -            300   2.4e-07   30.6  41.4   3   3   5.6e-06    0.0063   16.8   2.9     1    15   160   183   160   183 0.98 4Fe-4S binding domain
Fer4_4               PF12800.2     17 seq1027_BIOID61479   -            300   7.5e-07   28.8  31.6   1   2     5e-05     0.057   13.6   1.7     3    15    38    50    36    56 0.91 4Fe-4S binding domain
Fer4_4               PF12800.2     17 seq1027_BIOID61479   -            300   7.5e-07   28.8  31.6   2   2   4.7e-07   0.00053   19.9   2.0     1    17   130   146   130   146 0.90 4Fe-4S binding domain
Fer4                 PF00037.22    24 seq1027_BIOID61479   -            300   1.5e-06   27.4  37.4   1   1     7e-08   7.9e-05   21.9   1.8     5    22   130   147   126   149 0.87 4Fe-4S binding domain
DAO                  PF01266.19   358 seq1032_BIOID61479   -            422   8.2e-63  212.3   0.0   1   1   7.1e-67   9.8e-63  212.0   0.0     1   356     3   390     3   392 0.86 FAD dependent oxidoreductase
PNP_UDP_1            PF01048.15   234 seq1036_BIOID61479   -            232   4.8e-50  169.5   2.1   1   1     4e-54   5.5e-50  169.4   1.4     1   233     2   226     2   227 0.94 Phosphorylase superfamily
Cytochrom_B_N        PF00033.14   188 seq1038_BIOID61479   -            211   1.7e-23   82.8  20.0   1   1   3.3e-27   2.3e-23   82.4  13.8     2   188     8   184     7   184 0.88 Cytochrome b(N-terminal)/b6/petB
Ni_hydr_CYTB         PF01292.15   182 seq1038_BIOID61479   -            211   3.2e-22   78.6  18.2   1   1   5.9e-26     4e-22   78.3  12.6     1   182     9   184     9   184 0.88 Prokaryotic cytochrome b561
GNVR                 PF13807.1     82 seq1039_BIOID61479   -            221   2.2e-12   46.4   0.1   1   1   3.1e-16   4.2e-12   45.5   0.0     3    82   137   212   135   212 0.96 G-rich domain on putative tyrosine kinase
DUF1161              PF06649.7     52 seq1040_BIOID61479   -            102   1.3e-25   88.9   0.0   1   1   1.2e-29   1.6e-25   88.6   0.0     1    52    27    80    27    80 0.99 Protein of unknown function (DUF1161)
Porphobil_deam       PF01379.15   215 seq1041_BIOID61479   -            320   4.9e-92  306.5   0.0   1   1   8.8e-96     6e-92  306.2   0.0     2   214    13   223    12   224 0.99 Porphobilinogen deaminase, dipyromethane cofactor binding domain
Porphobil_deamC      PF03900.10    74 seq1041_BIOID61479   -            320   2.6e-25   88.2   0.1   1   1   7.3e-29     5e-25   87.2   0.1     1    74   232   303   232   303 0.97 Porphobilinogen deaminase, C-terminal domain
Peripla_BP_2         PF01497.13   238 seq1043_BIOID61479   -            266     2e-28   99.0   0.1   1   1   1.8e-32   2.5e-28   98.7   0.1     1   203    26   217    26   231 0.93 Periplasmic binding protein
FdhE                 PF04216.7    293 seq1044_BIOID61479   -            309  7.4e-114  380.2   1.0   1   1  6.5e-118  8.9e-114  380.0   0.7     5   293    19   304     9   304 0.98 Protein involved in formate dehydrogenase formation
Molybdopterin        PF00384.17   432 seq1046_BIOID61479   -            808     4e-96  322.2   0.0   1   1   1.1e-99     5e-96  321.9   0.0     1   432   111   566   111   566 0.92 Molybdopterin oxidoreductase
Molydop_binding      PF01568.16   109 seq1046_BIOID61479   -            808   1.1e-27   95.8   0.0   1   1   5.8e-31   2.6e-27   94.6   0.0     1   107   687   800   687   802 0.96 Molydopterin dinucleotide binding domain
Molybdop_Fe4S4       PF04879.11    55 seq1046_BIOID61479   -            808   2.2e-14   52.9   0.8   1   1   8.4e-18   3.8e-14   52.1   0.5     1    55    49   108    49   108 0.97 Molybdopterin oxidoreductase Fe4S4 domain
Glyco_hydro_1        PF00232.13   455 seq1047_BIOID61479   -            464  3.5e-152  506.6   0.2   1   1  2.8e-156  3.9e-152  506.4   0.2     3   454     2   459     1   460 0.95 Glycosyl hydrolase family 1
Response_reg         PF00072.19   112 seq1049_BIOID61479   -            229   1.1e-29  102.5   0.0   1   1   2.4e-33   1.6e-29  102.0   0.0     1   112     5   117     5   117 0.97 Response regulator receiver domain
Trans_reg_C          PF00486.23    77 seq1049_BIOID61479   -            229   5.8e-28   96.5   0.0   1   1   1.4e-31   9.6e-28   95.8   0.0     2    77   151   225   149   225 0.95 Transcriptional regulatory protein, C terminal
Cons_hypoth698       PF03601.9    305 seq1050_BIOID61479   -            349  3.8e-117  390.1  25.3   1   1  3.3e-121  4.4e-117  389.9  17.5     1   305    18   326    18   326 0.98 Conserved hypothetical protein 698
Aldedh               PF00171.17   462 seq1051_BIOID61479   -            482    2e-175  583.4   0.1   1   1  1.6e-179  2.2e-175  583.3   0.1     1   461    19   477    19   478 0.99 Aldehyde dehydrogenase family
GST_C_2              PF13410.1     69 seq1053_BIOID61479   -            304   5.3e-10   38.9   0.3   1   1   4.8e-13   1.3e-09   37.6   0.2     2    68   190   260   189   261 0.82 Glutathione S-transferase, C-terminal domain
GST_C                PF00043.20    95 seq1053_BIOID61479   -            304   9.3e-09   35.0   0.0   1   1   5.9e-12   1.6e-08   34.2   0.0    33    95   199   266   162   266 0.87 Glutathione S-transferase, C-terminal domain
GST_N_2              PF13409.1     70 seq1053_BIOID61479   -            304   1.8e-06   27.7   0.0   1   1   1.7e-09   4.7e-06   26.3   0.0     3    69    69   143    67   144 0.89 Glutathione S-transferase, N-terminal domain
GST_N                PF02798.15    76 seq1053_BIOID61479   -            304   3.4e-05   23.7   0.0   1   1   4.2e-08   0.00012   22.1   0.0    17    76    82   143    74   143 0.91 Glutathione S-transferase, N-terminal domain
KGG                  PF10685.4     23 seq1054_BIOID61479   -             57   2.5e-20   71.7  18.2   1   2   5.5e-14   7.5e-10   38.3   4.3     1    23    10    31    10    31 0.98 Stress-induced bacterial acidophilic repeat motif
KGG                  PF10685.4     23 seq1054_BIOID61479   -             57   2.5e-20   71.7  18.2   2   2   2.5e-14   3.4e-10   39.5   2.8     1    23    32    53    32    53 0.99 Stress-induced bacterial acidophilic repeat motif
HEM4                 PF02602.10   231 seq1055_BIOID61479   -            246   3.8e-39  134.1   0.0   1   1   3.1e-43   4.3e-39  134.0   0.0     2   230    14   242    13   243 0.93 Uroporphyrinogen-III synthase HemD
UPF0126              PF03458.8     81 seq1057_BIOID61479   -            207   5.3e-49  163.6  19.4   1   2   3.4e-30   4.7e-26   90.1   2.7     2    78     4    80     3    83 0.97 UPF0126 domain
UPF0126              PF03458.8     81 seq1057_BIOID61479   -            207   5.3e-49  163.6  19.4   2   2   7.9e-27   1.1e-22   79.3   5.3     3    76    92   164    90   169 0.94 UPF0126 domain
Peptidase_M28        PF04389.12   176 seq1058_BIOID61479   -            345   3.8e-30  104.8   0.1   1   1   1.8e-33   8.1e-30  103.7   0.0     2   173   111   318   110   320 0.88 Peptidase family M28
Peptidase_M20        PF01546.23   171 seq1058_BIOID61479   -            345   7.8e-07   28.7   0.0   1   1   2.3e-10     1e-06   28.3   0.0     1    73   113   198   113   309 0.75 Peptidase family M20/M25/M40
Peptidase_M42        PF05343.9    292 seq1058_BIOID61479   -            345   5.1e-06   25.3   0.2   1   1   4.1e-08   0.00019   20.2   0.0   134   180   143   189   136   216 0.87 M42 glutamyl aminopeptidase
DUF3329              PF11808.3     90 seq1059_BIOID61479   -            431   2.4e-31  107.5   5.7   1   1   1.7e-34   3.9e-31  106.8   4.0     2    90     4    92     3    92 0.98 Domain of unknown function (DUF3329)
HATPase_c            PF02518.21   111 seq1059_BIOID61479   -            431   1.4e-30  105.1   0.0   1   1   1.1e-33   2.6e-30  104.3   0.0     2   110   314   423   313   424 0.98 Histidine kinase-, DNA gyrase B-, and HSP90-like ATPase
HisKA                PF00512.20    68 seq1059_BIOID61479   -            431   1.7e-20   72.6   1.4   1   1   1.4e-23   3.3e-20   71.7   0.3     2    67   204   268   203   269 0.97 His Kinase A (phospho-acceptor) domain
PAS                  PF00989.19   113 seq1059_BIOID61479   -            431     4e-11   42.5   0.0   1   1   3.7e-14   8.4e-11   41.5   0.0     2   113    99   194    98   194 0.95 PAS fold
HATPase_c_2          PF13581.1    125 seq1059_BIOID61479   -            431   1.6e-08   34.2   0.0   1   1   1.3e-11   2.9e-08   33.4   0.0    30   114   316   408   281   420 0.83 Histidine kinase-like ATPase domain
HATPase_c_3          PF13589.1    137 seq1059_BIOID61479   -            431   1.1e-06   28.2   0.0   1   1   7.7e-10   1.8e-06   27.5   0.0     3    93   318   410   316   429 0.78 Histidine kinase-, DNA gyrase B-, and HSP90-like ATPase
DEDD_Tnp_IS110       PF01548.12   144 seq1062_BIOID61479   -            134   1.1e-28   99.5   0.0   1   1   1.1e-32   1.5e-28   99.1   0.0     1    96     7   103     7   104 0.98 Transposase
AP_endonuc_2         PF01261.19   211 seq1065_BIOID61479   -            285   7.7e-39  133.0   0.3   1   1   7.7e-43   1.1e-38  132.6   0.2     3   211    20   239    19   239 0.93 Xylose isomerase-like TIM barrel
HemX                 PF04375.9    372 seq1067_BIOID61479   -            413  1.5e-152  507.4  33.4   1   1  1.3e-156  1.8e-152  507.1  23.2     1   370     8   370     8   375 0.98 HemX
LamB                 PF02264.10   398 seq1069_BIOID61479   -            538  1.5e-152  508.2  22.1   1   1  2.9e-156    2e-152  507.7  15.3     1   398   127   538   127   538 0.98 LamB porin
Sugarporin_N         PF11471.3     60 seq1069_BIOID61479   -            538   4.9e-17   61.2   5.4   1   1   1.2e-20   8.4e-17   60.4   3.7     4    59     3    59     1    60 0.91 Maltoporin periplasmic N-terminal extension
DUF2655              PF10848.3     82 seq1072_BIOID61479   -             47     1e-10   41.1   0.2   1   1   1.1e-14   1.5e-10   40.6   0.1    60    82     1    23     1    23 0.99 Protein of unknown function (DUF2655)
Transposase_20       PF02371.11    87 seq1073_BIOID61479   -            183   3.8e-28   97.3   0.4   1   1   4.4e-32   5.9e-28   96.6   0.3     2    85    53   137    52   139 0.96 Transposase IS116/IS110/IS902 family
Aminotran_3          PF00202.16   339 seq1074_BIOID61479   -            426  1.2e-121  405.5   0.1   1   1  1.1e-125  1.5e-121  405.3   0.1     2   338    27   360    26   361 0.98 Aminotransferase class-III
Methyltransf_10      PF05971.7    299 seq1075_BIOID61479   -            335  6.4e-154  511.3   0.0   1   1  1.1e-157  7.6e-154  511.0   0.0     2   299    30   323    29   323 0.99 Protein of unknown function (DUF890)
DEDD_Tnp_IS110       PF01548.12   144 seq1077_BIOID61479   -            326   4.2e-44  149.5   0.2   1   1   2.4e-47   1.7e-43  147.6   0.1     1   144     7   151     7   151 0.99 Transposase
Transposase_20       PF02371.11    87 seq1077_BIOID61479   -            326   1.1e-27   95.7   0.4   1   1     3e-31     2e-27   94.9   0.3     2    85   196   280   195   282 0.96 Transposase IS116/IS110/IS902 family
PseudoU_synth_2      PF00849.17   164 seq1079_BIOID61479   -            319   2.6e-30  105.3   0.1   1   1   6.1e-34   4.2e-30  104.6   0.0     1   163   101   249   101   250 0.90 RNA pseudouridylate synthase
S4                   PF01479.20    48 seq1079_BIOID61479   -            319   1.7e-10   40.0   0.2   1   1   4.7e-14   3.2e-10   39.1   0.2     1    48    20    66    20    66 0.96 S4 domain
MFS_1                PF07690.11   354 seq1082_BIOID61479   -            393     2e-24   85.8  58.2   1   1   1.3e-26   1.8e-22   79.4  34.4     2   328    14   320    10   327 0.84 Major Facilitator Superfamily
PfkB                 PF00294.19   301 seq1083_BIOID61479   -            362   3.9e-58  196.8   0.0   1   1   1.1e-61   4.9e-58  196.5   0.0     2   293    58   344    57   352 0.92 pfkB family carbohydrate kinase
HTH_24               PF13412.1     48 seq1083_BIOID61479   -            362   8.3e-11   40.9   2.4   1   1   4.9e-14   2.2e-10   39.6   1.7     1    48     1    48     1    48 0.98 Winged helix-turn-helix DNA-binding
HTH_11               PF08279.7     55 seq1083_BIOID61479   -            362   6.8e-05   22.3   0.8   1   1   4.1e-08   0.00019   20.9   0.5     1    52     4    50     4    53 0.83 HTH domain
Sigma54_activat      PF00158.21   168 seq1084_BIOID61479   -            587   2.3e-36  124.6   0.0   1   1   1.9e-39   4.3e-36  123.7   0.0     5   168   279   439   275   439 0.96 Sigma-54 interaction domain
PAS                  PF00989.19   113 seq1084_BIOID61479   -            587   4.8e-14   51.9   0.0   1   1   5.2e-17   1.2e-13   50.7   0.0     2   113   152   254   151   254 0.97 PAS fold
HTH_8                PF02954.14    42 seq1084_BIOID61479   -            587   1.5e-13   49.9   0.1   1   1   6.6e-17   1.5e-13   49.9   0.1     2    42   536   576   535   576 0.96 Bacterial regulatory protein, Fis family
GAF                  PF01590.21   154 seq1084_BIOID61479   -            587   8.6e-06   25.8   0.3   1   1   9.4e-09   2.1e-05   24.5   0.2     4   151     3   134     1   137 0.92 GAF domain
PAS_8                PF13188.1     64 seq1084_BIOID61479   -            587   0.00011   21.7   0.0   1   1   1.2e-07   0.00028   20.4   0.0     2    46   152   200   151   221 0.70 PAS domain
LysR_substrate       PF03466.15   209 seq1086_BIOID61479   -            308   1.1e-20   73.5   0.1   1   1   2.2e-24   1.5e-20   73.0   0.1    18   205   105   290    87   294 0.89 LysR substrate binding domain
HTH_1                PF00126.22    60 seq1086_BIOID61479   -            308     1e-20   73.1   0.6   1   1   3.4e-24   2.3e-20   71.9   0.4     2    60     5    63     4    63 0.97 Bacterial regulatory helix-turn-helix protein, lysR family
Molybdopterin        PF00384.17   432 seq1088_BIOID61479   -            808   1.8e-88  297.0   0.0   1   1   4.8e-92   2.2e-88  296.7   0.0     1   432   115   566   115   566 0.93 Molybdopterin oxidoreductase
Molydop_binding      PF01568.16   109 seq1088_BIOID61479   -            808   5.3e-27   93.6   0.0   1   1   2.2e-30     1e-26   92.7   0.0     1   107   687   800   687   802 0.97 Molydopterin dinucleotide binding domain
Molybdop_Fe4S4       PF04879.11    55 seq1088_BIOID61479   -            808   2.7e-13   49.4   0.9   1   1     1e-16   4.7e-13   48.6   0.6     1    55    53   112    53   112 0.96 Molybdopterin oxidoreductase Fe4S4 domain
Branch_AA_trans      PF05525.8    428 seq1089_BIOID61479   -            439  5.8e-158  525.8  32.2   1   1  4.9e-162  6.6e-158  525.6  22.3     3   427     8   429     6   430 0.99 Branched-chain amino acid transport protein
HemY_N               PF07219.8    108 seq1090_BIOID61479   -            398     5e-37  125.6   1.9   1   1   7.3e-41     5e-37  125.6   1.3     1   108    26   133    26   133 1.00 HemY protein N-terminus
TPR_2                PF07719.12    34 seq1090_BIOID61479   -            398   1.2e-06   27.8  17.8   1   1   2.2e-09   1.5e-05   24.4   0.0     2    33   329   360   328   361 0.94 Tetratricopeptide repeat
Esterase             PF00756.15   251 seq1094_BIOID61479   -            398   4.4e-19   68.7   0.0   1   1   2.6e-22   1.8e-18   66.7   0.0     1   153   159   318   159   396 0.74 Putative esterase
CBM_48               PF02922.13    85 seq1094_BIOID61479   -            398   1.1e-11   44.4   0.2   1   1   3.3e-15   2.3e-11   43.4   0.1     7    74    53   113    47   133 0.84 Carbohydrate-binding module 48 (Isoamylase N-terminal domain)
DUF421               PF04239.7     99 seq1095_BIOID61479   -            230   1.4e-24   85.3   0.0   1   1   1.4e-28   1.9e-24   84.9   0.0     1    71   102   171   102   213 0.85 Protein of unknown function (DUF421)
AA_permease          PF00324.16   479 seq1096_BIOID61479   -            487    1e-121  406.5  48.0   1   1  1.7e-125  1.2e-121  406.3  33.2     1   476    39   476    39   479 0.98 Amino acid permease
AA_permease_2        PF13520.1    426 seq1096_BIOID61479   -            487   1.6e-42  145.4  47.8   1   1   2.9e-46     2e-42  145.1  33.1     5   424    39   460    35   466 0.86 Amino acid permease
Rhodanese            PF00581.15   113 seq1098_BIOID61479   -            364   3.8e-06   27.1   0.0   1   1   1.1e-09   1.5e-05   25.2   0.0    12   111    16   129     6   131 0.72 Rhodanese-like domain
Aminotran_3          PF00202.16   339 seq1100_BIOID61479   -            426   3.5e-75  252.8   0.0   1   1     3e-79   4.1e-75  252.6   0.0     1   338    35   360    35   361 0.92 Aminotransferase class-III
Pyr_redox_2          PF07992.9    200 seq1102_BIOID61479   -            847     2e-36  125.6   0.0   1   1   3.9e-39   8.8e-36  123.5   0.0     1   198     5   285     5   287 0.95 Pyridine nucleotide-disulphide oxidoreductase
NIR_SIR              PF01077.17   157 seq1102_BIOID61479   -            847   2.8e-27   94.8   0.1   1   1   3.5e-30     8e-27   93.4   0.0     2   150   632   770   631   776 0.94 Nitrite and sulphite reductase 4Fe-4S domain
Fer2_BFD             PF04324.10    55 seq1102_BIOID61479   -            847   2.8e-21   75.1   4.8   1   1     7e-19   1.6e-15   56.7   2.0     2    53   423   472   422   474 0.93 BFD-like [2Fe-2S] binding domain
Pyr_redox            PF00070.22    80 seq1102_BIOID61479   -            847   1.5e-15   57.2   0.7   1   1   6.4e-19   1.5e-15   57.2   0.5     2    72   148   219   147   229 0.91 Pyridine nucleotide-disulphide oxidoreductase
NIR_SIR_ferr         PF03460.12    69 seq1102_BIOID61479   -            847   4.4e-12   45.3   0.0   1   1     4e-15   9.1e-12   44.3   0.0     3    68   560   622   558   623 0.95 Nitrite/Sulfite reductase ferredoxin-like half domain
Pyr_redox_3          PF13738.1    203 seq1102_BIOID61479   -            847     2e-08   34.3   0.4   1   1   1.5e-09   3.5e-06   27.1   0.0    78   196    55   174    42   179 0.83 Pyridine nucleotide-disulphide oxidoreductase
DUF177               PF02620.12   119 seq1105_BIOID61479   -            173   1.2e-22   80.0   0.7   1   1   1.4e-26   1.9e-22   79.4   0.5     1   119    61   171    61   171 0.90 Uncharacterized ACR, COG1399
AA_permease          PF00324.16   479 seq1107_BIOID61479   -            457  4.2e-103  345.1  48.2   1   1  7.3e-107    5e-103  344.8  33.4     1   474    15   451    15   455 0.96 Amino acid permease
AA_permease_2        PF13520.1    426 seq1107_BIOID61479   -            457   1.1e-47  162.4  56.6   1   1   1.8e-51   1.2e-47  162.2  39.2     2   425    12   442    11   445 0.88 Amino acid permease
Aminotran_5          PF00266.14   371 seq1108_BIOID61479   -            362   2.6e-71  240.1   0.0   1   1   2.2e-75   2.9e-71  240.0   0.0     1   371     4   350     4   350 0.99 Aminotransferase class-V
Ribosomal_L32p       PF01783.18    56 seq1110_BIOID61479   -             57   6.1e-19   67.8   0.7   1   1   4.9e-23   6.6e-19   67.7   0.5     1    56     2    57     2    57 0.98 Ribosomal L32p protein family
Glucosamine_iso      PF01182.15   199 seq1111_BIOID61479   -            240   1.9e-16   60.2   0.0   1   1   2.8e-20   3.8e-16   59.2   0.0     5   198    12   206     9   207 0.77 Glucosamine-6-phosphate isomerases/6-phosphogluconolactonase
Abhydrolase_3        PF07859.8    211 seq1113_BIOID61479   -            327   1.1e-66  224.3   0.1   1   1     3e-70   1.3e-66  224.0   0.1     1   210   100   305   100   306 0.97 alpha/beta hydrolase fold
COesterase           PF00135.23   538 seq1113_BIOID61479   -            327   3.6e-08   32.4   0.1   1   1   2.3e-11     1e-07   30.9   0.0   110   225    84   187    71   200 0.88 Carboxylesterase family
DUF2424              PF10340.4    374 seq1113_BIOID61479   -            327   5.8e-05   21.7   0.0   1   1     2e-08   9.1e-05   21.1   0.0   114   240    90   214    67   248 0.77 Protein of unknown function (DUF2424)
HTH_29               PF13551.1    113 seq1115_BIOID61479   -            123   4.1e-22   78.3   0.0   1   1     1e-25   4.7e-22   78.1   0.0     2   112    12   114    11   115 0.93 Winged helix-turn helix
HTH_28               PF13518.1     52 seq1115_BIOID61479   -            123   1.9e-06   27.6   0.0   1   1   6.7e-10   3.1e-06   26.9   0.0     8    49    18    59    11    63 0.85 Helix-turn-helix domain
HTH_23               PF13384.1     50 seq1115_BIOID61479   -            123   5.6e-06   25.7   0.0   1   1     2e-09     9e-06   25.0   0.0     5    48    10    53     6    55 0.85 Homeodomain-like domain
FA_synthesis         PF02504.10   323 seq1116_BIOID61479   -            346  7.6e-124  412.6   0.0   1   1  6.3e-128  8.6e-124  412.4   0.0     8   323     1   321     1   321 0.99 Fatty acid synthesis protein
Pyr_redox_2          PF07992.9    200 seq1117_BIOID61479   -            450   1.4e-34  119.6   6.8   1   1   8.3e-36   1.1e-32  113.3   4.7     2   198    15   305    14   307 0.95 Pyridine nucleotide-disulphide oxidoreductase
Pyr_redox_dim        PF02852.17   110 seq1117_BIOID61479   -            450     4e-29  100.7   0.0   1   1   5.8e-32   7.9e-29   99.7   0.0     1   107   337   443   337   446 0.98 Pyridine nucleotide-disulphide oxidoreductase, dimerisation domain
Pyr_redox            PF00070.22    80 seq1117_BIOID61479   -            450   2.2e-24   85.5   0.9   1   1   1.5e-24     2e-21   76.0   0.0     1    78   169   244   169   247 0.95 Pyridine nucleotide-disulphide oxidoreductase
3HCDH_N              PF02737.13   180 seq1117_BIOID61479   -            450   4.1e-09   36.2   0.5   1   1   1.1e-07   0.00016   21.3   0.0     2    75   170   242   169   258 0.79 3-hydroxyacyl-CoA dehydrogenase, NAD binding domain
FCD                  PF07729.7    125 seq1118_BIOID61479   -            226   5.6e-18   65.3  11.5   1   1   1.3e-21   8.7e-18   64.7   8.0     1   124    82   213    82   214 0.85 FCD domain
GntR                 PF00392.16    64 seq1118_BIOID61479   -            226     1e-12   47.1   0.0   1   1   3.3e-16   2.2e-12   46.0   0.0     7    64    16    72    12    72 0.96 Bacterial regulatory proteins, gntR family
Fer4_11              PF13247.1     99 seq1121_BIOID61479   -            205   1.2e-31  108.4  10.9   1   1   8.5e-35   1.2e-31  108.4   7.5     3    97    60   153    58   155 0.97 4Fe-4S dicluster domain
Fer4_2               PF12797.2     22 seq1121_BIOID61479   -            205   1.1e-13   50.0  30.8   1   1   6.7e-10   9.1e-07   28.3   0.6     2    20     6    24     5    33 0.89 4Fe-4S binding domain
Fer4                 PF00037.22    24 seq1121_BIOID61479   -            205   9.1e-13   47.1  35.1   1   1   8.5e-11   1.2e-07   30.9   3.3     1    23    92   114    92   115 0.94 4Fe-4S binding domain
Fer4_7               PF12838.2     52 seq1121_BIOID61479   -            205   2.4e-12   46.9  28.1   1   1   9.2e-10   1.3e-06   28.6   7.3     2    50    99   147    98   149 0.87 4Fe-4S dicluster domain
Fer4_9               PF13187.1     55 seq1121_BIOID61479   -            205   8.2e-12   45.0  26.6   1   1   5.5e-10   7.5e-07   29.2   7.4     2    53    99   148    98   150 0.95 4Fe-4S dicluster domain
Fer4_10              PF13237.1     52 seq1121_BIOID61479   -            205   4.5e-11   42.2  30.2   1   1   8.2e-09   1.1e-05   24.9   8.0     2    52    92   146    91   146 0.76 4Fe-4S dicluster domain
Fer4_4               PF12800.2     17 seq1121_BIOID61479   -            205   1.7e-10   40.2  32.5   1   3     3e-05      0.04   14.1   2.3     1    15    11    25    11    29 0.90 4Fe-4S binding domain
Fer4_4               PF12800.2     17 seq1121_BIOID61479   -            205   1.7e-10   40.2  32.5   2   3   3.3e-05     0.045   13.9   2.0     2    16    65    81    64    85 0.86 4Fe-4S binding domain
Fer4_4               PF12800.2     17 seq1121_BIOID61479   -            205   1.7e-10   40.2  32.5   3   3   2.9e-07    0.0004   20.3   2.0     2    17    97   112    96   112 0.91 4Fe-4S binding domain
Fer4_6               PF12837.2     24 seq1121_BIOID61479   -            205   2.4e-10   39.7  39.6   1   1   3.1e-09   4.2e-06   26.2   3.2     1    23    91   113    91   114 0.95 4Fe-4S binding domain
Fer4_3               PF12798.2     15 seq1121_BIOID61479   -            205   7.3e-07   29.1  40.1   1   2   9.4e-06     0.013   15.9   4.2     1    15    67    83    67    83 0.98 4Fe-4S binding domain
Fer4_3               PF12798.2     15 seq1121_BIOID61479   -            205   7.3e-07   29.1  40.1   2   2   4.8e-05     0.065   13.7   1.6     1    13   126   147   126   149 0.94 4Fe-4S binding domain
EPSP_synthase        PF00275.15   419 seq1125_BIOID61479   -            427  3.5e-164  546.0   0.0   1   1  2.9e-168  3.9e-164  545.9   0.0     2   419     7   420     6   420 0.97 EPSP synthase (3-phosphoshikimate 1-carboxyvinyltransferase)
DmsC                 PF04976.7    276 seq1126_BIOID61479   -            364  6.8e-116  386.2  20.0   1   1  6.1e-120  8.3e-116  385.9  13.9     1   276    81   354    81   354 0.99 DMSO reductase anchor subunit (DmsC)
Alpha-amylase        PF00128.19   316 seq1127_BIOID61479   -            605   3.2e-80  269.8   0.0   1   1   6.3e-84   4.3e-80  269.3   0.0     1   316   178   494   178   494 0.96 Alpha amylase, catalytic domain
Alpha-amylase_N      PF02903.9    120 seq1127_BIOID61479   -            605   6.4e-09   35.7   0.0   1   1     2e-12   1.4e-08   34.6   0.0     5   108     4   105     1   115 0.82 Alpha amylase, N-terminal ig-like domain
ACP_syn_III_C        PF08541.5     90 seq1130_BIOID61479   -            317   2.7e-37  126.5   0.0   1   1   2.8e-40   9.5e-37  124.7   0.0     1    90   228   317   228   317 0.98 3-Oxoacyl-[acyl-carrier-protein (ACP)] synthase III C terminal
ACP_syn_III          PF08545.5     80 seq1130_BIOID61479   -            317   7.4e-30  102.3   1.4   1   1   4.1e-33   1.4e-29  101.4   1.0     1    80   106   183   106   183 0.99 3-Oxoacyl-[acyl-carrier-protein (ACP)] synthase III
HMG_CoA_synt_N       PF01154.12   174 seq1130_BIOID61479   -            317   1.2e-05   24.8   0.1   1   1   5.7e-09     2e-05   24.1   0.1     7   150     5   143     2   167 0.85 Hydroxymethylglutaryl-coenzyme A synthase N terminal
Chal_sti_synt_N      PF00195.14   227 seq1130_BIOID61479   -            317   2.6e-05   23.4   0.7   1   1   1.4e-08   4.7e-05   22.6   0.5    98   225    48   168    21   170 0.81 Chalcone and stilbene synthases, N-terminal domain
cNMP_binding         PF00027.24    91 seq1131_BIOID61479   -            232   6.7e-13   48.1   0.0   1   1   8.8e-17   1.2e-12   47.3   0.0     6    83    38   115    35   121 0.95 Cyclic nucleotide-binding domain
DUF1471              PF07338.8     56 seq1135_BIOID61479   -             82     4e-09   35.8   0.2   1   1   3.9e-13   5.4e-09   35.4   0.1     7    56    34    82    32    82 0.97 Protein of unknown function (DUF1471)
Rieske_2             PF13806.1    104 seq1136_BIOID61479   -            108   2.3e-40  136.3   0.0   1   1   1.9e-44   2.6e-40  136.2   0.0     1   103     3   106     3   107 0.98 Rieske-like [2Fe-2S] domain
HTH_5                PF01022.15    47 seq1138_BIOID61479   -             99   1.2e-14   53.5   0.1   1   1   7.3e-18     2e-14   52.8   0.1     1    47    23    70    23    70 0.97 Bacterial regulatory protein, arsR family
HTH_20               PF12840.2     61 seq1138_BIOID61479   -             99   2.4e-11   43.1   0.4   1   1   1.3e-14   3.5e-11   42.6   0.3     2    58    16    72    15    75 0.96 Helix-turn-helix domain
MarR_2               PF12802.2     62 seq1138_BIOID61479   -             99     2e-09   36.8   0.1   1   1   1.2e-12   3.3e-09   36.1   0.1     5    60    24    75    19    77 0.89 MarR family
HTH_24               PF13412.1     48 seq1138_BIOID61479   -             99     2e-08   33.3   0.0   1   1   1.9e-11   5.1e-08   32.0   0.0     5    47    26    68    24    69 0.96 Winged helix-turn-helix DNA-binding
MarR                 PF01047.17    59 seq1138_BIOID61479   -             99   6.7e-06   25.6   0.0   1   1   4.6e-09   1.3e-05   24.7   0.0     5    53    26    74    23    75 0.95 MarR family
DUF417               PF04224.7    175 seq1139_BIOID61479   -            197   1.1e-78  262.5   0.1   1   1   9.1e-83   1.2e-78  262.3   0.1     1   175     2   182     2   182 0.99 Protein of unknown function, DUF417
Nitrate_red_del      PF02613.10   136 seq1141_BIOID61479   -            204     4e-31  107.5   1.1   1   1   4.1e-35   5.6e-31  107.0   0.7     7   134    41   164    19   166 0.93 Nitrate reductase delta subunit
Form_Nir_trans       PF01226.12   250 seq1143_BIOID61479   -            268   4.6e-62  209.0  28.1   1   1     4e-66   5.5e-62  208.7  19.5    16   249    20   248     4   249 0.92 Formate/nitrite transporter
Rhodanese            PF00581.15   113 seq1144_BIOID61479   -            174   2.1e-11   44.0   0.0   1   1   4.8e-15   3.3e-11   43.4   0.0     2   112     8    98     7    99 0.82 Rhodanese-like domain
DUF2892              PF11127.3     66 seq1144_BIOID61479   -            174   3.2e-11   42.7   3.2   1   1     7e-15   4.8e-11   42.2   2.2    10    60   115   170   112   174 0.88 Protein of unknown function (DUF2892)
TetR_C_3             PF08362.6    143 seq1146_BIOID61479   -            212     3e-59  198.7   0.0   1   1   5.7e-63   3.9e-59  198.3   0.0     1   143    70   212    70   212 0.99 YcdC-like protein, C-terminal region
TetR_N               PF00440.18    47 seq1146_BIOID61479   -            212   1.3e-16   59.8   0.2   1   1   2.9e-20     2e-16   59.2   0.1     1    47    23    69    23    69 0.98 Bacterial regulatory proteins, tetR family
Peptidase_M48        PF01435.13   226 seq1147_BIOID61479   -            262   1.4e-25   90.0   0.0   1   1   1.4e-29     2e-25   89.6   0.0    28   226    80   253    48   253 0.78 Peptidase family M48
Acyl_transf_1        PF00698.16   318 seq1149_BIOID61479   -            309   8.7e-43  146.7   3.3   1   1   7.6e-47     1e-42  146.4   2.3     2   281     6   290     5   306 0.90 Acyl transferase domain
Xan_ur_permease      PF00860.15   389 seq1153_BIOID61479   -            445   1.3e-42  145.6  51.4   1   1   9.3e-47   1.3e-42  145.6  35.6     3   387    31   404    29   406 0.92 Permease family
Voltage_CLC          PF00654.15   355 seq1154_BIOID61479   -            430     8e-73  245.3  34.1   1   1   5.9e-77     8e-73  245.3  23.6     5   354    75   414    71   415 0.91 Voltage gated chloride channel
TP_methylase         PF00590.15   210 seq1156_BIOID61479   -            457   9.2e-50  169.1   0.1   1   1   3.2e-53   1.5e-49  168.4   0.1     2   209   218   426   217   427 0.92 Tetrapyrrole (Corrin/Porphyrin) Methylases
NAD_binding_7        PF13241.1    103 seq1156_BIOID61479   -            457   6.1e-28   96.9   0.1   1   1   1.3e-29     6e-26   90.5   0.0     1   103     6   115     6   115 0.89 Putative NAD(P)-binding
CysG_dimeriser       PF10414.4     60 seq1156_BIOID61479   -            457   7.4e-20   70.0   0.9   1   1   1.6e-23   7.4e-20   70.0   0.6     2    60   150   209   149   209 0.97 Sirohaem synthase dimerisation region
HTH_18               PF12833.2     81 seq1158_BIOID61479   -            296   3.2e-20   71.8   2.1   1   1   8.2e-24   3.7e-20   71.6   0.8     1    81    38   117    38   117 0.96 Helix-turn-helix domain
HTH_AraC             PF00165.18    42 seq1158_BIOID61479   -            296   2.8e-16   58.6   0.2   1   1   8.8e-14     4e-10   39.0   0.1     9    42    82   116    78   116 0.94 Bacterial regulatory helix-turn-helix proteins, AraC family
GyrI-like            PF06445.10   155 seq1158_BIOID61479   -            296   6.3e-11   42.4   0.1   1   1   2.2e-14     1e-10   41.7   0.1     2   155   138   294   137   294 0.84 GyrI-like small molecule binding domain
Cytidylate_kin       PF02224.13   158 seq1159_BIOID61479   -            227     5e-62  207.8   0.4   1   1   1.3e-65     6e-62  207.6   0.2     3   158    63   218    61   218 0.97 Cytidylate kinase
AAA_17               PF13207.1    121 seq1159_BIOID61479   -            227   1.9e-13   51.1   0.0   1   1   1.7e-16   7.9e-13   49.1   0.0     1   120     7   134     7   135 0.85 AAA domain
Cytidylate_kin2      PF13189.1    179 seq1159_BIOID61479   -            227   1.9e-07   31.0   0.0   1   1   1.1e-10   4.9e-07   29.7   0.0     1   155     7   187     7   191 0.78 Cytidylate kinase-like family
adh_short            PF00106.20   167 seq1161_BIOID61479   -            244   5.1e-40  136.9   1.7   1   1   3.2e-43   8.7e-40  136.2   1.2     1   166     6   169     6   170 0.92 short chain dehydrogenase
adh_short_C2         PF13561.1    243 seq1161_BIOID61479   -            244     3e-33  115.5   1.8   1   1   1.3e-36   3.7e-33  115.2   1.3     5   242    14   241    12   242 0.94 Enoyl-(Acyl carrier protein) reductase
KR                   PF08659.5    181 seq1161_BIOID61479   -            244   4.7e-21   75.1   0.9   1   1   2.8e-24   7.5e-21   74.4   0.6     3   174     8   180     7   196 0.84 KR domain
NAD_binding_10       PF13460.1    183 seq1161_BIOID61479   -            244   2.7e-06   27.3   0.4   1   1   2.5e-09   6.8e-06   26.0   0.3     2   125     9   156     8   190 0.72 NADH(P)-binding
Epimerase            PF01370.16   236 seq1161_BIOID61479   -            244   2.1e-05   23.9   0.2   1   1   1.1e-08   2.9e-05   23.4   0.1     1   119     8   142     8   192 0.77 NAD dependent epimerase/dehydratase family
Usp                  PF00582.21   140 seq1162_BIOID61479   -            142     6e-15   55.5   0.0   1   1   4.9e-19   6.7e-15   55.3   0.0     2   140     3   138     2   138 0.96 Universal stress protein family
Citrate_synt         PF00285.16   356 seq1164_BIOID61479   -            427  8.7e-134  445.6   0.0   1   1  7.2e-138  9.9e-134  445.4   0.0     1   356    46   409    46   409 0.99 Citrate synthase
Queuosine_synth      PF02547.10   341 seq1167_BIOID61479   -            356  2.8e-144  479.9   0.0   1   1  2.3e-148  3.2e-144  479.7   0.0     2   341     3   344     2   344 0.96 Queuosine biosynthesis protein
DUF1144              PF06610.8    143 seq1170_BIOID61479   -            149   4.1e-71  237.2   7.6   1   1   3.3e-75   4.5e-71  237.0   5.3     4   143     3   142     1   142 0.98 Protein of unknown function (DUF1144)
S1                   PF00575.18    74 seq1171_BIOID61479   -            557  3.9e-117  382.3  33.3   1   6   7.7e-16     1e-11   44.5   0.6     3    73    19    86    17    87 0.95 S1 RNA binding domain
S1                   PF00575.18    74 seq1171_BIOID61479   -            557  3.9e-117  382.3  33.3   2   6   1.4e-17   1.9e-13   50.1   0.5     3    74   103   171   101   171 0.96 S1 RNA binding domain
S1                   PF00575.18    74 seq1171_BIOID61479   -            557  3.9e-117  382.3  33.3   3   6   3.3e-28   4.6e-24   84.1   0.2     2    74   189   260   188   260 0.97 S1 RNA binding domain
S1                   PF00575.18    74 seq1171_BIOID61479   -            557  3.9e-117  382.3  33.3   4   6   4.2e-26   5.8e-22   77.4   0.2     2    74   274   347   273   347 0.97 S1 RNA binding domain
S1                   PF00575.18    74 seq1171_BIOID61479   -            557  3.9e-117  382.3  33.3   5   6   1.2e-24   1.7e-20   72.7   0.5     2    74   361   434   360   434 0.98 S1 RNA binding domain
S1                   PF00575.18    74 seq1171_BIOID61479   -            557  3.9e-117  382.3  33.3   6   6   1.5e-25   2.1e-21   75.6   0.4     3    74   449   520   447   520 0.98 S1 RNA binding domain
PP-binding           PF00550.20    67 seq1173_BIOID61479   -             78   2.7e-16   59.4   0.4   1   1   4.4e-20     3e-16   59.3   0.3     1    67     6    73     6    73 0.96 Phosphopantetheine attachment site
DUF1493              PF07377.7    111 seq1173_BIOID61479   -             78   0.00024   21.0   0.4   1   1   4.1e-08   0.00028   20.8   0.3     1    59     1    55     1    62 0.91 Protein of unknown function (DUF1493)
ketoacyl-synt        PF00109.21   255 seq1176_BIOID61479   -            413     6e-60  202.7   1.1   1   1   1.7e-63     6e-60  202.7   0.8     2   255     4   247     3   247 0.93 Beta-ketoacyl synthase, N-terminal domain
Ketoacyl-synt_C      PF02801.17   119 seq1176_BIOID61479   -            413   2.5e-39  133.6   1.7   1   1   1.4e-42   4.7e-39  132.7   1.2     1   119   255   370   255   370 0.97 Beta-ketoacyl synthase, C-terminal domain
Thiolase_N           PF00108.18   264 seq1176_BIOID61479   -            413   1.2e-06   27.6   0.1   1   1   8.7e-10     3e-06   26.3   0.0    80   120   156   196   145   216 0.93 Thiolase, N-terminal domain
DUF4223              PF13978.1     56 seq1177_BIOID61479   -             55   1.2e-36  124.0   0.7   1   1   9.5e-41   1.3e-36  123.9   0.5     1    55     1    55     1    55 0.99 Protein of unknown function (DUF4223)
TGT                  PF01702.13   238 seq1178_BIOID61479   -            375  2.9e-105  350.7   0.0   1   1  2.5e-109  3.5e-105  350.4   0.0     1   237   125   362   125   363 0.99 Queuine tRNA-ribosyltransferase
DUF883               PF05957.8     94 seq1179_BIOID61479   -            113   6.8e-27   93.5   1.2   1   1   5.9e-31   8.1e-27   93.3   0.9     1    94    19   111    19   111 0.97 Bacterial protein of unknown function (DUF883)
Fimbrial             PF00419.15   145 seq1181_BIOID61479   -            188   6.2e-19   68.5   1.4   1   1   5.5e-23   7.5e-19   68.2   1.0     1   145    31   188    31   188 0.85 Fimbrial protein
AA_permease_2        PF13520.1    426 seq1182_BIOID61479   -            445   1.1e-59  201.9  45.6   1   1     2e-63   1.4e-59  201.6  31.6     1   405    10   410    10   431 0.85 Amino acid permease
AA_permease          PF00324.16   479 seq1182_BIOID61479   -            445   1.6e-36  125.5  41.2   1   1   4.1e-40   2.8e-36  124.7  28.5     2   475    15   440    14   444 0.83 Amino acid permease
Glutaredoxin         PF00462.19    60 seq1183_BIOID61479   -             81   7.9e-14   51.2   0.0   1   1   6.6e-18     9e-14   51.0   0.0     1    57     3    58     3    61 0.95 Glutaredoxin
OMP_b-brl            PF13505.1    176 seq1184_BIOID61479   -            171   3.9e-27   95.2  13.5   1   1   6.8e-31   4.7e-27   94.9   9.3     2   176     9   171     6   171 0.87 Outer membrane protein beta-barrel domain
Ail_Lom              PF06316.6    199 seq1184_BIOID61479   -            171   1.5e-23   83.2   4.7   1   2   2.2e-18   1.5e-14   53.8   0.9     1   126     1   115     1   127 0.77 Enterobacterial Ail/Lom protein
Ail_Lom              PF06316.6    199 seq1184_BIOID61479   -            171   1.5e-23   83.2   4.7   2   2   2.2e-11   1.5e-07   31.0   0.1   154   199   126   171   120   171 0.93 Enterobacterial Ail/Lom protein
DUF2583              PF10762.4     89 seq1185_BIOID61479   -             92     1e-51  172.9   1.0   1   1   8.5e-56   1.2e-51  172.7   0.7     1    89     1    89     1    89 0.99 Protein of unknown function (DUF2583)
Usher                PF00577.15   552 seq1187_BIOID61479   -            819  9.4e-177  588.9  21.6   1   1  2.5e-180  1.1e-176  588.6  15.0     2   551   183   733   182   734 0.97 Type VII secretion system (T7SS), usher protein
PapC_N               PF13954.1    146 seq1187_BIOID61479   -            819   2.4e-39  134.1   0.1   1   1   1.2e-42   5.4e-39  132.9   0.1     1   145    25   167    25   168 0.94 PapC N-terminal domain
PapC_C               PF13953.1     68 seq1187_BIOID61479   -            819     1e-14   53.7   0.0   1   1   7.5e-18   3.4e-14   52.1   0.0     3    62   746   804   744   810 0.91 PapC C-terminal domain
Flavodoxin_NdrI      PF07972.6    122 seq1188_BIOID61479   -            136   3.2e-47  159.3   0.0   1   1   2.6e-51   3.6e-47  159.1   0.0     1   122     5   123     5   123 0.97 NrdI Flavodoxin like
Bac_DNA_binding      PF00216.16    90 seq1189_BIOID61479   -             94   2.1e-30  104.4   0.0   1   1   1.7e-34   2.3e-30  104.3   0.0     1    90     1    91     1    91 0.97 Bacterial DNA-binding protein
Aminotran_4          PF01063.14   231 seq1190_BIOID61479   -            269   1.9e-43  148.4   0.0   1   1   1.7e-47   2.3e-43  148.2   0.0     2   225    38   259    37   266 0.87 Aminotransferase class IV
YajC                 PF02699.10    83 seq1191_BIOID61479   -            110   3.5e-28   96.9   0.4   1   1   3.3e-32   4.5e-28   96.6   0.3     2    83    20   102    19   102 0.96 Preprotein translocase subunit
Ribonuc_red_lgC      PF02867.10   537 seq1192_BIOID61479   -            714    5e-151  503.8   0.0   1   1    5e-153  2.3e-149  498.3   0.0     1   537   175   694   175   694 0.96 Ribonucleotide reductase, barrel domain
RNR_N                PF08343.5     82 seq1192_BIOID61479   -            714   2.5e-29  100.8   0.1   1   1   1.7e-32   7.8e-29   99.2   0.1     1    82    16    97    16    97 0.99 Ribonucleotide reductase N-terminal
Ribonuc_red_lgN      PF00317.16    83 seq1192_BIOID61479   -            714   3.9e-12   45.6   0.0   1   1   2.2e-15     1e-11   44.3   0.0     2    82    99   171    98   172 0.95 Ribonucleotide reductase, all-alpha domain
Competence           PF03772.11   271 seq1193_BIOID61479   -            780   6.9e-54  182.6  39.6   1   1     1e-57   6.9e-54  182.6  27.4     3   267   228   494   226   517 0.90 Competence protein
Lactamase_B          PF00753.22   194 seq1193_BIOID61479   -            780   1.1e-13   51.1   0.0   1   1   2.7e-17   1.9e-13   50.4   0.0     4   176   533   697   530   713 0.89 Metallo-beta-lactamase superfamily
SecD-TM1             PF13721.1    101 seq1194_BIOID61479   -            615   1.4e-39  134.2   3.4   1   1   2.6e-41   8.8e-38  128.5   0.1     1   101     2   103     2   103 0.96 SecD export protein N-terminal TM region
SecD_SecF            PF02355.11   189 seq1194_BIOID61479   -            615   7.3e-16   57.7  10.3   1   1     4e-19   1.4e-15   56.9   7.1    14   184   434   602   427   606 0.90 Protein export membrane protein
MMPL                 PF03176.10   333 seq1194_BIOID61479   -            615   1.7e-08   33.4  12.2   1   1     5e-12   1.7e-08   33.4   8.5   180   299   481   601   458   612 0.81 MMPL family
Sec_GG               PF07549.9     29 seq1194_BIOID61479   -            615   3.8e-08   32.1   0.0   1   1     3e-11     1e-07   30.7   0.0     1    27   112   141   112   143 0.86 SecD/SecF GG Motif
SIS                  PF01380.17   131 seq1196_BIOID61479   -            347   3.1e-21   75.2   0.0   1   2   1.2e-12   1.6e-08   34.0   0.0     5   122    51   170    48   175 0.87 SIS domain
SIS                  PF01380.17   131 seq1196_BIOID61479   -            347   3.1e-21   75.2   0.0   2   2     3e-14   4.1e-10   39.2   0.0     4    87   214   299   211   305 0.93 SIS domain
YceG                 PF02618.11   297 seq1197_BIOID61479   -            340     4e-95  318.1   0.0   1   1   3.4e-99   4.6e-95  317.9   0.0     3   297    42   330    40   330 0.94 YceG-like family
Aldo_ket_red         PF00248.16   283 seq1198_BIOID61479   -            351     3e-75  252.5   0.0   1   1   2.5e-79   3.4e-75  252.3   0.0     2   282    33   337    32   338 0.96 Aldo/keto reductase family
MFS_1                PF07690.11   354 seq1203_BIOID61479   -            417   1.2e-38  132.6  62.7   1   2     7e-31   4.8e-27   94.5  19.0     1   224    41   261    40   270 0.82 Major Facilitator Superfamily
MFS_1                PF07690.11   354 seq1203_BIOID61479   -            417   1.2e-38  132.6  62.7   2   2   9.1e-15   6.2e-11   41.5  23.0     7   168   249   407   247   415 0.82 Major Facilitator Superfamily
Sugar_tr             PF00083.19   451 seq1203_BIOID61479   -            417   2.1e-14   52.8  34.2   1   1   6.7e-18   4.5e-14   51.7   6.9    46   197    71   217    11   223 0.90 Sugar (and other) transporter
SSF                  PF00474.12   406 seq1204_BIOID61479   -            502  3.8e-148  493.3  30.0   1   1  4.3e-152  5.9e-148  492.7  20.8     1   406    35   437    35   437 0.99 Sodium:solute symporter family
AP_endonuc_2         PF01261.19   211 seq1205_BIOID61479   -            276     1e-31  109.8   0.0   1   1   9.4e-36   1.3e-31  109.4   0.0     1   210    19   225    19   226 0.97 Xylose isomerase-like TIM barrel
Thymidylate_kin      PF02223.12   186 seq1206_BIOID61479   -            213   1.2e-60  203.9   0.0   1   1   9.8e-65   1.3e-60  203.8   0.0     1   186     8   200     8   200 0.98 Thymidylate kinase
SecD_SecF            PF02355.11   189 seq1208_BIOID61479   -            338   2.4e-68  228.9  10.7   1   1   5.3e-72   3.7e-68  228.3   7.4     4   188   132   316   129   317 0.97 Protein export membrane protein
Sec_GG               PF07549.9     29 seq1208_BIOID61479   -            338     2e-08   33.0   0.1   1   1   7.5e-12   5.2e-08   31.7   0.0     2    27    56    81    55    83 0.90 SecD/SecF GG Motif
Pili_assembly_N      PF00345.15   122 seq1209_BIOID61479   -            127   2.8e-28   98.0   0.1   1   1   2.3e-32   3.1e-28   97.8   0.0     2    98    24   121    23   127 0.88 Gram-negative pili assembly chaperone, N-terminal domain
Fe_dep_repr_C        PF02742.10    71 seq1210_BIOID61479   -            155   1.4e-13   50.2   0.9   1   1   1.5e-16   2.9e-13   49.1   0.6     1    57    95   150    95   154 0.95 Iron dependent repressor, metal binding and dimerisation domain
Fe_dep_repress       PF01325.14    60 seq1210_BIOID61479   -            155   6.9e-11   41.8   0.0   1   1   6.3e-14   1.2e-10   40.9   0.0     6    60    38    92    35    92 0.95 Iron dependent repressor, N-terminal DNA binding domain
HTH_24               PF13412.1     48 seq1210_BIOID61479   -            155   1.2e-07   30.9   0.0   1   1     9e-11   1.8e-07   30.3   0.0     3    48    40    85    38    85 0.90 Winged helix-turn-helix DNA-binding
MarR                 PF01047.17    59 seq1210_BIOID61479   -            155   1.7e-06   27.4   0.0   1   1   1.6e-09   3.1e-06   26.6   0.0    11    48    48    85    47    87 0.95 MarR family
Ribonuc_red_sm       PF00268.16   281 seq1212_BIOID61479   -            319   1.1e-80  270.5   0.1   1   1   9.6e-85   1.3e-80  270.2   0.0     1   280     1   280     1   281 0.97 Ribonucleotide reductase, small chain
DNA_pol3_delta2      PF13177.1    162 seq1213_BIOID61479   -            334   4.4e-39  133.6   0.0   1   1   1.1e-42   7.5e-39  132.8   0.0     8   159    13   165     9   168 0.96 DNA polymerase III, delta subunit
DNApol3-delta_C      PF09115.5    119 seq1213_BIOID61479   -            334     2e-37  127.7   0.1   1   1   4.5e-41   3.1e-37  127.1   0.1     2   119   207   323   206   323 0.98 DNA polymerase III, delta subunit, C terminal
adh_short_C2         PF13561.1    243 seq1215_BIOID61479   -            294   7.6e-30  104.3   0.0   1   1   1.9e-33   8.7e-30  104.1   0.0     5   241    58   290    55   292 0.92 Enoyl-(Acyl carrier protein) reductase
adh_short            PF00106.20   167 seq1215_BIOID61479   -            294   3.3e-26   92.0   0.2   1   1     9e-30   4.1e-26   91.7   0.1     3   166    52   217    50   218 0.95 short chain dehydrogenase
KR                   PF08659.5    181 seq1215_BIOID61479   -            294   2.3e-08   33.7   0.0   1   1   6.9e-12   3.2e-08   33.3   0.0     4   167    53   221    51   234 0.77 KR domain
PfkB                 PF00294.19   301 seq1216_BIOID61479   -            215     4e-30  104.8   0.1   1   1   3.9e-34   5.4e-30  104.4   0.1    60   294     2   214     1   215 0.87 pfkB family carbohydrate kinase
Pili_assembly_C      PF02753.12    68 seq1217_BIOID61479   -            109   6.3e-13   48.2   0.3   1   1     7e-17   9.6e-13   47.6   0.2     1    64    29    90    29    94 0.94 Gram-negative pili assembly chaperone, C-terminal domain
CitMHS               PF03600.11   349 seq1218_BIOID61479   -            372   1.1e-27   96.4  21.2   1   1   1.6e-31   1.1e-27   96.4  14.7    41   321    32   306    12   330 0.89 Citrate transporter
Na_sulph_symp        PF00939.14   471 seq1218_BIOID61479   -            372   1.1e-07   31.0   5.8   1   1   1.6e-11   1.1e-07   31.0   4.0   320   449    41   166    35   184 0.80 Sodium:sulfate symporter transmembrane region
ABC_membrane         PF00664.18   275 seq1219_BIOID61479   -            582   2.7e-55  187.6  14.5   1   1   1.1e-58   3.9e-55  187.0  10.0     6   275    29   298    24   298 0.94 ABC transporter transmembrane region
ABC_tran             PF00005.22   118 seq1219_BIOID61479   -            582   2.2e-22   79.5   0.3   1   1   1.8e-25   6.1e-22   78.0   0.0     1   118   383   509   383   509 0.98 ABC transporter
Fimbrial             PF00419.15   145 seq1221_BIOID61479   -            363   1.6e-13   50.9   0.3   1   1   7.3e-17     1e-12   48.4   0.1     8   145   223   363   212   363 0.88 Fimbrial protein
Asr                  PF06392.6     19 seq1222_BIOID61479   -            111   7.1e-07   29.3  23.9   1   1   5.2e-11   7.1e-07   29.3  16.6     1    19    53    71    53    71 0.99 Acid shock protein repeat
UTRA                 PF07702.8    141 seq1228_BIOID61479   -            265     2e-32  111.6   0.0   1   1   9.8e-36   4.5e-32  110.5   0.0     1   140   118   256   118   257 0.99 UTRA domain
GntR                 PF00392.16    64 seq1228_BIOID61479   -            265   8.6e-24   82.6   0.0   1   1   2.9e-27   1.3e-23   82.0   0.0     1    64    34    97    34    97 0.99 Bacterial regulatory proteins, gntR family
HTH_DeoR             PF08220.7     57 seq1228_BIOID61479   -            265   7.6e-05   22.0   0.0   1   1   3.8e-08   0.00017   20.9   0.0    18    54    61    97    46   100 0.88 DeoR-like helix-turn-helix domain
HNH                  PF01844.18    47 seq1231_BIOID61479   -            115   5.6e-10   38.8   8.2   1   1   5.6e-14   7.7e-10   38.3   5.7     1    47    27    75    27    75 0.98 HNH endonuclease
ABC_tran             PF00005.22   118 seq1232_BIOID61479   -            467   5.4e-26   91.1   0.0   1   1   3.3e-29   1.1e-25   90.1   0.0     1   117   135   259   135   260 0.97 ABC transporter
CBS                  PF00571.23    57 seq1232_BIOID61479   -            467   2.8e-06   26.7   0.0   1   1   4.2e-07    0.0014   18.0   0.0    32    55   436   459   413   461 0.86 CBS domain
FTR1                 PF03239.9    306 seq1235_BIOID61479   -            276   4.8e-77  258.7  18.5   1   1   3.9e-81   5.3e-77  258.6  12.8     1   304     1   274     1   276 0.98 Iron permease FTR1 family
TatD_DNase           PF01026.16   255 seq1236_BIOID61479   -            265   1.2e-76  257.2   0.0   1   1   9.8e-81   1.3e-76  257.0   0.0     1   255     4   255     4   255 0.96 TatD related DNase
Trypsin              PF00089.21   220 seq1240_BIOID61479   -            273   1.3e-11   44.4   0.0   1   1     6e-15   4.1e-11   42.7   0.0     9   198    50   244    44   266 0.74 Trypsin
Trypsin_2            PF13365.1    120 seq1240_BIOID61479   -            273   1.3e-07   31.5   0.0   1   1   3.1e-11   2.1e-07   30.8   0.0     1   120    69   240    69   240 0.67 Trypsin-like peptidase domain
DUF3521              PF12035.3     35 seq1241_BIOID61479   -             40   8.5e-17   60.6   1.1   1   1   6.9e-21   9.5e-17   60.4   0.8     1    35     1    35     1    35 0.98 Protein of unknown function (DUF3521)
MFS_1                PF07690.11   354 seq1245_BIOID61479   -            393   1.1e-39  136.0  62.7   1   1   1.8e-41   2.5e-37  128.3  27.6     2   353    21   356    20   357 0.91 Major Facilitator Superfamily
Ribosomal_L31        PF01197.13    69 seq1246_BIOID61479   -             88   2.4e-27   94.5   0.2   1   1   2.3e-31   3.1e-27   94.2   0.1     1    68     2    80     2    81 0.99 Ribosomal protein L31
AmoA                 PF05145.7    318 seq1247_BIOID61479   -            363  4.1e-114  380.8  34.5   1   1  4.1e-118  5.6e-114  380.3  23.9     1   317    44   358    44   359 0.99 Putative ammonia monooxygenase
GlutR_N              PF05201.10   152 seq1248_BIOID61479   -            484   5.8e-57  191.4   0.1   1   1   3.1e-60   1.4e-56  190.1   0.0     1   152    72   223    72   223 0.99 Glutamyl-tRNAGlu reductase, N-terminal domain
Shikimate_DH         PF01488.15   135 seq1248_BIOID61479   -            484   3.9e-43  146.6   0.5   1   1   1.5e-46   6.7e-43  145.9   0.3     2   135   238   372   237   372 0.96 Shikimate / quinate 5-dehydrogenase
GlutR_dimer          PF00745.15   101 seq1248_BIOID61479   -            484   1.9e-27   95.0   2.6   1   1   4.1e-31   1.9e-27   95.0   1.8     2   100   386   483   385   484 0.97 Glutamyl-tRNAGlu reductase, dimerisation domain
Ribosomal_L36        PF00444.13    38 seq1249_BIOID61479   -             47     2e-20   72.3   1.6   1   1   1.9e-24   2.7e-20   71.9   1.1     1    38     2    42     2    42 0.99 Ribosomal protein L36
Peptidase_M75        PF09375.5    285 seq1250_BIOID61479   -            375   5.2e-52  176.8   5.4   1   1     1e-55     7e-52  176.4   3.7     1   285   135   368   135   368 0.96 Imelysin
Cupredoxin_1         PF13473.1    104 seq1250_BIOID61479   -            375   4.7e-25   87.3   0.1   1   1   1.1e-28   7.8e-25   86.6   0.1     4   104    13   115    10   115 0.95 Cupredoxin-like domain
LpxK                 PF02606.9    326 seq1251_BIOID61479   -            328  6.7e-111  370.2   0.0   1   1  6.1e-115  8.3e-111  369.9   0.0     2   322    13   318    12   324 0.95 Tetraacyldisaccharide-1-P 4'-kinase
Ferritin             PF00210.19   142 seq1252_BIOID61479   -            167   1.2e-22   80.1   1.4   1   1   9.7e-27   1.3e-22   79.9   1.0     3   140     9   142     7   144 0.93 Ferritin-like domain
PTS_EIIC             PF02378.13   321 seq1253_BIOID61479   -            477   1.4e-80  270.4  33.4   1   1   2.1e-84   1.4e-80  270.4  23.2     1   321    13   320    13   320 0.94 Phosphotransferase system, EIIC
PTS_EIIB             PF00367.15    35 seq1253_BIOID61479   -            477   7.7e-14   50.5   0.1   1   1     2e-17   1.3e-13   49.7   0.0     3    35   404   436   402   436 0.95 phosphotransferase system, EIIB
BPD_transp_1         PF00528.17   185 seq1254_BIOID61479   -            354   2.5e-26   92.2  16.2   1   1   1.8e-30   2.5e-26   92.2  11.2     1   176   163   324   163   332 0.91 Binding-protein-dependent transport system inner membrane component
ABC_tran             PF00005.22   118 seq1257_BIOID61479   -            530   1.4e-36  125.3   0.0   1   2   1.1e-18   1.9e-15   57.1   0.0     1   118    41   184    41   184 0.98 ABC transporter
ABC_tran             PF00005.22   118 seq1257_BIOID61479   -            530   1.4e-36  125.3   0.0   2   2   2.2e-21   3.7e-18   65.8   0.0     1   118   359   467   359   467 0.95 ABC transporter
ABC_tran_2           PF12848.2     85 seq1257_BIOID61479   -            530   3.4e-23   81.1   3.0   1   1   1.8e-23     3e-20   71.7   1.4     2    85   224   309   223   309 0.91 ABC transporter
PfkB                 PF00294.19   301 seq1258_BIOID61479   -            315   8.1e-54  182.6   0.1   1   1   6.9e-58   9.4e-54  182.4   0.0     1   299    18   302    18   304 0.93 pfkB family carbohydrate kinase
Cys_Met_Meta_PP      PF01053.15   386 seq1260_BIOID61479   -            421  9.4e-123  409.1   0.0   1   1  7.8e-127  1.1e-122  409.0   0.0     1   385    33   417    33   418 0.97 Cys/Met metabolism PLP-dependent enzyme
Elong-fact-P_C       PF09285.6     56 seq1262_BIOID61479   -            275   2.4e-21   74.7   0.0   1   1   1.2e-24   5.2e-21   73.6   0.0     1    56   218   273   218   273 0.99 Elongation factor P, C-terminal
EFP                  PF01132.15    55 seq1262_BIOID61479   -            275   4.9e-14   51.6   2.2   1   1     2e-17   8.9e-14   50.7   1.5     1    54   154   209   154   210 0.91 Elongation factor P (EF-P) OB domain
EFP_N                PF08207.7     58 seq1262_BIOID61479   -            275   3.1e-13   49.2   0.1   1   1   2.1e-16   9.5e-13   47.7   0.1     2    57    89   146    88   147 0.88 Elongation factor P (EF-P) KOW-like domain
Dyp_perox            PF04261.7    313 seq1263_BIOID61479   -            423  4.4e-111  370.4   0.0   1   1  3.7e-115    5e-111  370.2   0.0     1   312    61   410    61   411 0.99 Dyp-type peroxidase family
DUF1006              PF06224.7    348 seq1264_BIOID61479   -            410   4.3e-88  295.7  13.8   1   1   3.8e-92   5.2e-88  295.4   9.6     4   348    16   381     6   381 0.92 Protein of unknown function (DUF1006)
GerE                 PF00196.14    58 seq1266_BIOID61479   -            180   3.7e-13   48.4   0.3   1   1   1.1e-16   7.6e-13   47.4   0.2     2    46   127   171   126   174 0.96 Bacterial regulatory proteins, luxR family
Sigma70_r4_2         PF08281.7     54 seq1266_BIOID61479   -            180   3.9e-05   22.8   0.1   1   1   9.6e-09   6.6e-05   22.1   0.1    12    54   130   171   126   171 0.90 Sigma-70, region 4
UPF0118              PF01594.11   327 seq1267_BIOID61479   -            344   5.1e-74  249.0  42.7   1   1   4.2e-78   5.8e-74  248.8  29.6     2   326    14   328    13   329 0.99 Domain of unknown function DUF20
ATP-cone             PF03477.11    90 seq1268_BIOID61479   -            149     2e-17   63.2   0.1   1   1     2e-21   2.8e-17   62.8   0.1     2    89    50   136    49   137 0.98 ATP cone domain
PCRF                 PF03462.13   116 seq1269_BIOID61479   -            360   2.6e-43  146.2   0.4   1   1   8.7e-47     6e-43  145.1   0.3     3   116    65   178    63   178 0.98 PCRF domain
RF-1                 PF00472.15   114 seq1269_BIOID61479   -            360   3.2e-39  133.1   0.0   1   1   4.7e-43   3.2e-39  133.1   0.0     9   114   216   321   208   321 0.97 RF-1 domain
YecR                 PF13992.1     74 seq1270_BIOID61479   -            107   2.8e-27   94.5   0.2   1   1   2.5e-31   3.5e-27   94.2   0.1     2    74    26    98    25    98 0.98 YecR-like lipoprotein
LigT_PEase           PF02834.11    87 seq1271_BIOID61479   -            176   2.5e-23   81.7   0.5   1   2   1.9e-16   1.3e-12   47.3   0.1     1    87    11    89    11    89 0.92 LigT like Phosphoesterase
LigT_PEase           PF02834.11    87 seq1271_BIOID61479   -            176   2.5e-23   81.7   0.5   2   2   1.5e-11     1e-07   31.6   0.0     4    85    92   164    90   166 0.72 LigT like Phosphoesterase
2_5_RNA_ligase2      PF13563.1    153 seq1271_BIOID61479   -            176     8e-11   41.7   0.1   1   1   1.3e-14     9e-11   41.5   0.0     2   121    14   135    13   165 0.87 2'-5' RNA ligase superfamily
DeoRC                PF00455.17   162 seq1273_BIOID61479   -            262   6.4e-47  159.0   0.3   1   1   5.3e-50   9.1e-47  158.5   0.2     4   161    80   237    78   238 0.99 DeoR C terminal sensor domain
HTH_DeoR             PF08220.7     57 seq1273_BIOID61479   -            262   1.5e-23   81.9   1.6   1   1   8.5e-27   1.5e-23   81.9   1.1     1    56    11    66    11    67 0.97 DeoR-like helix-turn-helix domain
HTH_11               PF08279.7     55 seq1273_BIOID61479   -            262     3e-10   39.4   0.1   1   1     4e-13   6.8e-10   38.3   0.1     2    44    12    53    11    60 0.89 HTH domain
HTH_20               PF12840.2     61 seq1273_BIOID61479   -            262   5.5e-08   32.3   1.0   1   1   3.1e-10   5.3e-07   29.2   0.1     3    57     3    57     2    61 0.88 Helix-turn-helix domain
HTH_27               PF13463.1     68 seq1273_BIOID61479   -            262   8.5e-07   29.0   0.1   1   1   1.1e-09   1.8e-06   28.0   0.1     2    50     9    56     9    67 0.92 Winged helix DNA-binding domain
GntR                 PF00392.16    64 seq1273_BIOID61479   -            262   7.4e-07   28.4   0.1   1   1     1e-09   1.7e-06   27.2   0.1    27    62    27    62    19    64 0.91 Bacterial regulatory proteins, gntR family
MarR                 PF01047.17    59 seq1273_BIOID61479   -            262   4.3e-06   26.2   0.1   1   1   4.8e-09   8.2e-06   25.3   0.0     8    50    15    57     9    59 0.94 MarR family
PTPS                 PF01242.14   123 seq1274_BIOID61479   -            121   8.8e-36  122.1   0.0   1   1   7.1e-40   9.7e-36  122.0   0.0     2   123     6   121     5   121 0.97 6-pyruvoyl tetrahydropterin synthase
OpuAC                PF04069.7    257 seq1275_BIOID61479   -            247   2.4e-44  151.5   2.7   1   1   2.1e-48   2.9e-44  151.2   1.9    57   256     2   229     1   230 0.95 Substrate binding domain of ABC-type glycine betaine transport system
RibD_C               PF01872.12   200 seq1277_BIOID61479   -            367   3.7e-64  215.8   0.0   1   1   7.6e-68   5.2e-64  215.4   0.0     1   200   147   362   147   362 0.97 RibD C-terminal domain
dCMP_cyt_deam_1      PF00383.17   102 seq1277_BIOID61479   -            367   1.3e-24   85.6   0.3   1   1   2.9e-28     2e-24   85.0   0.2     3   100     2    98     1   100 0.94 Cytidine and deoxycytidylate deaminase zinc-binding region
Ferritin             PF00210.19   142 seq1279_BIOID61479   -            165   7.3e-34  116.4   5.6   1   1   6.2e-38   8.5e-34  116.2   3.9     1   140     7   142     7   144 0.93 Ferritin-like domain
Mannitol_dh_C        PF08125.8    245 seq1280_BIOID61479   -            488     1e-95  319.4   0.0   1   1   2.1e-99   1.4e-95  318.9   0.0     1   245   216   462   216   462 0.99 Mannitol dehydrogenase C-terminal domain
Mannitol_dh          PF01232.18   151 seq1280_BIOID61479   -            488   5.7e-54  182.0   0.0   1   1   1.9e-57   1.3e-53  180.8   0.0     2   151    26   188    25   188 0.99 Mannitol dehydrogenase Rossmann domain
SfsA                 PF03749.8    216 seq1281_BIOID61479   -            234   4.7e-83  277.7   0.0   1   1   3.9e-87   5.3e-83  277.6   0.0     1   213    13   228    13   231 0.98 Sugar fermentation stimulation protein
SNARE_assoc          PF09335.6    123 seq1282_BIOID61479   -            219   3.3e-19   69.1   5.8   1   1   2.4e-23   3.3e-19   69.1   4.0     1   122    48   173    48   174 0.96 SNARE associated Golgi protein
FGGY_C               PF02782.11   197 seq1283_BIOID61479   -            173   1.6e-15   57.1   0.0   1   1   1.6e-19   2.2e-15   56.7   0.0   121   195    25    99    18   101 0.94 FGGY family of carbohydrate kinases, C-terminal domain
Trm112p              PF03966.11    68 seq1284_BIOID61479   -             60   5.7e-09   36.1   0.4   1   1   9.5e-13   1.3e-08   34.9   0.3     1    68     2    41     2    41 0.97 Trm112p-like protein
Methyltransf_31      PF13847.1    152 seq1287_BIOID61479   -            277   1.8e-21   76.2   0.0   1   1   2.1e-24   2.6e-21   75.6   0.0     2   117   108   242   107   268 0.85 Methyltransferase domain
MTS                  PF05175.9    170 seq1287_BIOID61479   -            277   1.7e-20   72.9   0.0   1   1   2.4e-23     3e-20   72.1   0.0    26   138   105   236    94   253 0.87 Methyltransferase small domain
Methyltransf_18      PF12847.2    112 seq1287_BIOID61479   -            277   2.1e-16   60.3   0.1   1   1   3.9e-19   4.9e-16   59.1   0.1     4   110   112   237   109   239 0.73 Methyltransferase domain
Methyltransf_26      PF13659.1    117 seq1287_BIOID61479   -            277   5.2e-16   58.6   0.1   1   1   1.2e-18   1.5e-15   57.1   0.0     3   114   112   237   110   240 0.89 Methyltransferase domain
Methyltransf_4       PF02390.12   197 seq1287_BIOID61479   -            277     1e-08   34.3   0.0   1   1   1.4e-11   1.8e-08   33.5   0.0    22    77   112   167    90   183 0.88 Putative methyltransferase
PrmA                 PF06325.8    295 seq1287_BIOID61479   -            277   2.3e-06   26.8   0.0   1   1   2.9e-09   3.7e-06   26.1   0.0   153   232   101   183    94   184 0.78 Ribosomal protein L11 methyltransferase (PrmA)
PCMT                 PF01135.14   210 seq1287_BIOID61479   -            277   6.6e-06   25.6   0.0   1   1   7.7e-09   9.6e-06   25.1   0.0    53   132    87   167    71   175 0.82 Protein-L-isoaspartate(D-aspartate) O-methyltransferase (PCMT)
UPF0020              PF01170.13   180 seq1287_BIOID61479   -            277   6.6e-06   25.6   0.0   1   1   8.7e-09   1.1e-05   25.0   0.0    38   116   117   186   102   195 0.81 Putative RNA methylase family UPF0020
Cons_hypoth95        PF03602.10   183 seq1287_BIOID61479   -            277     1e-05   24.9   0.0   1   1   1.6e-08     2e-05   23.9   0.0    42   128   109   190    92   198 0.85 Conserved hypothetical protein 95
Methyltransf_11      PF08241.7     95 seq1287_BIOID61479   -            277   3.4e-05   24.1   0.0   1   1   4.7e-08   5.8e-05   23.3   0.0     1    46   114   163   114   236 0.89 Methyltransferase domain
Methyltransf_16      PF10294.4    174 seq1287_BIOID61479   -            277   4.3e-05   22.9   0.0   1   1   5.4e-08   6.8e-05   22.2   0.0    45   111   108   172    96   184 0.84 Putative methyltransferase
DEDD_Tnp_IS110       PF01548.12   144 seq1288_BIOID61479   -            326   4.2e-44  149.5   0.2   1   1   2.4e-47   1.7e-43  147.6   0.1     1   144     7   151     7   151 0.99 Transposase
Transposase_20       PF02371.11    87 seq1288_BIOID61479   -            326   1.1e-27   95.7   0.4   1   1     3e-31     2e-27   94.9   0.3     2    85   196   280   195   282 0.96 Transposase IS116/IS110/IS902 family
CTP_transf_3         PF02348.14   217 seq1289_BIOID61479   -            248   3.1e-69  232.7   0.0   1   1   5.4e-73   3.7e-69  232.5   0.0     1   217     4   221     4   221 0.98 Cytidylyltransferase
NTP_transf_3         PF12804.2    179 seq1289_BIOID61479   -            248   1.3e-14   54.6   0.5   1   1   3.7e-18   2.5e-14   53.7   0.4    16   179    19   240    10   240 0.82 MobA-like NTP transferase domain
MFS_1                PF07690.11   354 seq1293_BIOID61479   -            393   4.8e-36  124.1  54.9   1   2   6.5e-32   4.4e-28   97.9  24.7     2   271    17   273    16   275 0.85 Major Facilitator Superfamily
MFS_1                PF07690.11   354 seq1293_BIOID61479   -            393   4.8e-36  124.1  54.9   2   2   3.7e-14   2.5e-10   39.5  15.6     3   175   218   386   216   393 0.90 Major Facilitator Superfamily
Sugar_tr             PF00083.19   451 seq1293_BIOID61479   -            393   3.2e-12   45.6  16.5   1   1   4.7e-16   3.2e-12   45.6  11.4    43   188    39   181    11   184 0.83 Sugar (and other) transporter
PhoH                 PF02562.11   205 seq1294_BIOID61479   -            307   1.4e-76  256.2   0.0   1   1   1.3e-80   1.8e-76  255.8   0.0     2   204   102   306   101   307 0.98 PhoH-like protein
Trp_Tyr_perm         PF03222.8    394 seq1295_BIOID61479   -            403  1.3e-143  478.4  30.7   1   1  2.2e-147  1.5e-143  478.2  21.3     2   393     2   390     1   391 0.99 Tryptophan/tyrosine permease family
Aa_trans             PF01490.13   410 seq1295_BIOID61479   -            403   7.1e-11   41.1  20.9   1   1     1e-14   7.1e-11   41.1  14.5     6   248     6   236     1   239 0.82 Transmembrane amino acid transporter protein
zf-dskA_traR         PF01258.12    36 seq1296_BIOID61479   -            151   5.7e-10   38.6   3.6   1   1   7.5e-14     1e-09   37.8   2.5     2    35   110   143   109   147 0.87 Prokaryotic dksA/traR C4-type zinc finger
DMRL_synthase        PF00885.14   144 seq1297_BIOID61479   -            156   2.2e-57  192.6   1.1   1   1   1.8e-61   2.5e-57  192.5   0.8     2   143    11   153    10   154 0.98 6,7-dimethyl-8-ribityllumazine synthase
SirB                 PF04247.7    123 seq1300_BIOID61479   -            130     1e-38  131.7   8.6   1   1   8.4e-43   1.1e-38  131.5   6.0     2   123     4   129     3   129 0.97 Invasion gene expression up-regulator, SirB
tRNA-synt_1c         PF00749.16   314 seq1305_BIOID61479   -            308   2.2e-51  174.2   0.0   1   1   8.5e-55   1.2e-50  171.9   0.0     5   295    19   284    17   298 0.93 tRNA synthetases class I (E and Q), catalytic domain
cobW                 PF02492.14   178 seq1307_BIOID61479   -            328   9.6e-36  122.7   0.0   1   1   1.9e-39   1.3e-35  122.3   0.0     4   168     6   170     3   180 0.91 CobW/HypB/UreG, nucleotide-binding domain
CobW_C               PF07683.9     94 seq1307_BIOID61479   -            328   3.6e-06   26.4   0.4   1   1   1.2e-09   7.9e-06   25.3   0.0     2    92   241   321   240   323 0.90 Cobalamin synthesis protein cobW C-terminal domain
Transglut_core2      PF13369.1    153 seq1308_BIOID61479   -            269     9e-38  129.0   0.0   1   1   1.8e-41   1.2e-37  128.5   0.0     2   152    33   184    32   185 0.97 Transglutaminase-like superfamily
TPR_9                PF13371.1     73 seq1308_BIOID61479   -            269   2.8e-28   97.4   0.3   1   1   8.9e-32   6.1e-28   96.3   0.2     1    73   187   259   187   259 0.99 Tetratricopeptide repeat
Fe-ADH               PF00465.14   366 seq1310_BIOID61479   -            387   1.1e-87  293.9   0.1   1   1   1.9e-91   1.3e-87  293.7   0.0     1   351     9   363     9   377 0.91 Iron-containing alcohol dehydrogenase
Fe-ADH_2             PF13685.1    250 seq1310_BIOID61479   -            387   2.7e-13   49.6   0.1   1   1   3.3e-11   2.3e-07   30.3   0.0     4   101    16   111    13   114 0.81 Iron-containing alcohol dehydrogenase
AIRS                 PF00586.19    96 seq1312_BIOID61479   -            325   1.7e-23   82.5   0.0   1   1   6.1e-27   4.2e-23   81.2   0.0     1    96    28   123    28   123 0.98 AIR synthase related protein, N-terminal domain
AIRS_C               PF02769.17   153 seq1312_BIOID61479   -            325   1.2e-09   38.1   0.0   1   1   2.6e-13   1.7e-09   37.6   0.0     1   145   150   299   150   303 0.74 AIR synthase related protein, C-terminal domain
AzlC                 PF03591.9    143 seq1313_BIOID61479   -            245   7.3e-42  142.5  10.2   1   1   5.3e-46   7.3e-42  142.5   7.1     1   141    23   165    23   167 0.97 AzlC protein
HIT                  PF01230.18    98 seq1314_BIOID61479   -            125   1.5e-29  102.3   0.1   1   1   2.6e-33   1.8e-29  102.0   0.0     1    97    18   115    18   116 0.97 HIT domain
DcpS_C               PF11969.3    116 seq1314_BIOID61479   -            125   1.3e-25   89.8   0.0   1   1     2e-29   1.4e-25   89.6   0.0     2   103    11   112    10   123 0.96 Scavenger mRNA decapping enzyme C-term binding
PolyA_pol_arg_C      PF12626.2    124 seq1317_BIOID61479   -            472   9.1e-43  144.7   2.1   1   1   3.9e-46   1.8e-42  143.7   1.5     1   123   342   465   342   466 0.94 Polymerase A arginine-rich C-terminus
PolyA_pol            PF01743.15   126 seq1317_BIOID61479   -            472   9.7e-40  135.5   0.5   1   1   9.9e-43   4.5e-39  133.4   0.1     1   126    69   200    69   200 0.93 Poly A polymerase head domain
PolyA_pol_RNAbd      PF12627.2     64 seq1317_BIOID61479   -            472   6.8e-22   76.6   0.1   1   1   6.2e-25   2.8e-21   74.7   0.0     1    62   227   288   227   290 0.97 Probable RNA and SrmB- binding site of polymerase A
DAHP_synth_1         PF00793.15   272 seq1319_BIOID61479   -            284   5.8e-82  274.3   0.0   1   1     5e-86   6.8e-82  274.0   0.0     9   271    10   275     2   276 0.97 DAHP synthetase I family
DUF1425              PF07233.7     94 seq1320_BIOID61479   -            125   8.5e-24   82.8   0.0   1   1   7.2e-28   9.8e-24   82.6   0.0     2    93    34   124    33   125 0.98 Protein of unknown function (DUF1425)
PAP2                 PF01569.16   129 seq1321_BIOID61479   -            249   6.2e-17   61.3   4.6   1   1   4.5e-21   6.2e-17   61.3   3.2     4   122   106   227   102   233 0.89 PAP2 superfamily
AzlD                 PF05437.7     99 seq1323_BIOID61479   -            111   1.8e-12   46.9   5.7   1   1   1.5e-16   2.1e-12   46.7   4.0     1    98     5   104     5   105 0.92 Branched-chain amino acid transport protein (AzlD)
PgpA                 PF04608.8    143 seq1324_BIOID61479   -            172   4.8e-51  172.2   8.6   1   1   4.1e-55   5.5e-51  172.0   6.0     2   142    22   162    21   163 0.92 Phosphatidylglycerophosphatase A
DUF3897              PF13036.1    180 seq1326_BIOID61479   -            213     5e-52  176.0   0.0   1   1   4.3e-56   5.9e-52  175.7   0.0     1   180    10   210    10   210 0.92 Protein of unknown function (DUF3897)
PTR2                 PF00854.16   373 seq1327_BIOID61479   -            493   1.5e-73  247.6  15.7   1   1   2.7e-77   1.8e-73  247.3  10.9     2   371    77   424    76   426 0.97 POT family
MFS_1                PF07690.11   354 seq1327_BIOID61479   -            493   7.5e-17   60.9  43.2   1   1   1.2e-19   8.4e-16   57.5  28.8     9   347    22   423    14   431 0.72 Major Facilitator Superfamily
Aldo_ket_red         PF00248.16   283 seq1328_BIOID61479   -            275   7.7e-57  192.1   0.0   1   1   6.7e-61   9.2e-57  191.8   0.0     2   282    18   261    17   262 0.96 Aldo/keto reductase family
Methyltransf_31      PF13847.1    152 seq1330_BIOID61479   -            261   9.7e-21   73.8   0.0   1   1   1.3e-23   1.4e-20   73.3   0.0     4   152    45   199    43   199 0.81 Methyltransferase domain
Methyltransf_23      PF13489.1    162 seq1330_BIOID61479   -            261   3.4e-19   69.0   0.0   1   1   4.9e-22   5.2e-19   68.3   0.0    10   121    32   159    23   207 0.70 Methyltransferase domain
Methyltransf_18      PF12847.2    112 seq1330_BIOID61479   -            261   2.3e-17   63.4   0.1   1   1   4.1e-20   4.3e-17   62.5   0.0     3   108    46   146    44   149 0.93 Methyltransferase domain
Methyltransf_11      PF08241.7     95 seq1330_BIOID61479   -            261   3.6e-17   62.5   0.0   1   1     6e-20   6.3e-17   61.7   0.0     1    94    49   146    49   147 0.95 Methyltransferase domain
Methyltransf_12      PF08242.7     99 seq1330_BIOID61479   -            261   2.2e-15   56.8   0.0   1   1   3.8e-18     4e-15   55.9   0.0     1    99    49   145    49   145 0.83 Methyltransferase domain
Methyltransf_26      PF13659.1    117 seq1330_BIOID61479   -            261   8.4e-11   41.8   0.3   1   1   5.3e-13   5.5e-10   39.1   0.1     2   114    46   148    45   151 0.92 Methyltransferase domain
Ubie_methyltran      PF01209.13   233 seq1330_BIOID61479   -            261   8.1e-11   41.3   0.0   1   1   9.7e-14     1e-10   41.0   0.0    31   152    27   148     6   185 0.83 ubiE/COQ5 methyltransferase family
Methyltransf_25      PF13649.1    101 seq1330_BIOID61479   -            261   9.9e-10   38.5   0.0   1   1   1.6e-12   1.7e-09   37.8   0.0     1   101    48   143    48   143 0.90 Methyltransferase domain
Methyltransf_15      PF09445.5    164 seq1330_BIOID61479   -            261   1.1e-07   31.4   0.0   1   1   1.5e-10   1.6e-07   30.9   0.0     3    74    47   116    45   121 0.90 RNA cap guanine-N2 methyltransferase
MTS                  PF05175.9    170 seq1330_BIOID61479   -            261   9.9e-07   28.1   0.1   1   1   1.4e-09   1.5e-06   27.6   0.0    26   112    41   122    28   176 0.77 Methyltransferase small domain
DREV                 PF05219.7    265 seq1330_BIOID61479   -            261   7.5e-05   21.6   0.0   1   1   1.4e-07   0.00015   20.6   0.0    94   185    44   144    33   160 0.77 DREV methyltransferase
CMAS                 PF02353.15   273 seq1330_BIOID61479   -            261   0.00016   20.7   0.0   1   1   1.9e-07    0.0002   20.4   0.0    51   163    34   146     4   166 0.79 Mycolic acid cyclopropane synthetase
MarR                 PF01047.17    59 seq1331_BIOID61479   -            176   1.6e-17   62.8   2.8   1   1   1.3e-20     6e-17   60.9   0.1     1    58    53   112    53   113 0.98 MarR family
MarR_2               PF12802.2     62 seq1331_BIOID61479   -            176     1e-08   34.5   0.1   1   1   4.8e-12   2.2e-08   33.5   0.0     5    61    55   111    51   112 0.90 MarR family
HTH_27               PF13463.1     68 seq1331_BIOID61479   -            176   3.6e-07   30.3   0.1   1   1   1.8e-10   8.1e-07   29.1   0.0    17    68    70   121    54   121 0.86 Winged helix DNA-binding domain
Bac_DnaA             PF00308.13   219 seq1332_BIOID61479   -            422  1.7e-100  335.0   0.2   1   1  8.7e-104  2.4e-100  334.5   0.1     2   218   137   353   136   354 0.99 Bacterial dnaA  protein
DnaA_N               PF11638.3     65 seq1332_BIOID61479   -            422   1.2e-20   72.7   0.1   1   1   1.1e-23     3e-20   71.4   0.1     2    63     8    67     7    69 0.92 DnaA N-terminal domain
IstB_IS21            PF01695.12   178 seq1332_BIOID61479   -            422   6.1e-13   48.4   0.0   1   1   3.8e-16     1e-12   47.6   0.0    50   151   172   276   150   284 0.89 IstB-like ATP binding protein
Bac_DnaA_C           PF08299.6     70 seq1332_BIOID61479   -            422   1.1e-11   44.2   1.8   1   1   4.3e-15   1.2e-11   44.1   0.2     1    37   379   415   379   416 0.98 Bacterial dnaA protein helix-turn-helix
AAA                  PF00004.24   132 seq1332_BIOID61479   -            422   2.9e-06   27.3   0.0   1   1   3.4e-09   9.2e-06   25.7   0.0     2   111   173   274   172   294 0.78 ATPase family associated with various cellular activities (AAA)
LemA                 PF04011.7    186 seq1335_BIOID61479   -            206     5e-60  201.6   1.7   1   1   4.4e-64     6e-60  201.4   1.2     4   186     7   199     5   199 0.95 LemA family
APH                  PF01636.18   239 seq1336_BIOID61479   -            274   2.2e-19   70.0   7.5   1   1   3.3e-23   2.2e-19   70.0   4.7     2   237    25   233    24   235 0.78 Phosphotransferase enzyme family
Choline_kinase       PF01633.15   211 seq1336_BIOID61479   -            274     6e-06   25.8   0.0   1   1   1.3e-09   8.6e-06   25.3   0.0   142   194   158   212   140   235 0.78 Choline/ethanolamine kinase
DUF1471              PF07338.8     56 seq1338_BIOID61479   -            314   4.1e-62  205.5   5.4   1   3   2.8e-22   3.9e-18   64.7   0.0     2    56    34    90    33    90 0.98 Protein of unknown function (DUF1471)
DUF1471              PF07338.8     56 seq1338_BIOID61479   -            314   4.1e-62  205.5   5.4   2   3     3e-22   4.1e-18   64.6   0.1     3    56   119   174   117   174 0.98 Protein of unknown function (DUF1471)
DUF1471              PF07338.8     56 seq1338_BIOID61479   -            314   4.1e-62  205.5   5.4   3   3   3.1e-26   4.3e-22   77.3   0.1     2    56   259   314   258   314 0.99 Protein of unknown function (DUF1471)
NLPC_P60             PF00877.14   105 seq1339_BIOID61479   -            188   1.2e-34  118.0   0.1   1   1   1.3e-38   1.7e-34  117.6   0.0     1   105    79   183    79   183 0.98 NlpC/P60 family
HPPK                 PF01288.15   127 seq1340_BIOID61479   -            159   2.6e-44  149.8   0.0   1   1   2.3e-48   3.1e-44  149.6   0.0     1   127     5   132     5   132 0.99 7,8-dihydro-6-hydroxymethylpterin-pyrophosphokinase (HPPK)
HlyD                 PF00529.15   306 seq1342_BIOID61479   -            390   3.6e-79  266.1  15.0   1   1   1.3e-82   4.5e-79  265.8  10.4     1   306    60   343    60   343 0.99 HlyD family secretion protein
HlyD_2               PF12700.2    328 seq1342_BIOID61479   -            390   2.2e-17   63.1   1.3   1   1   9.2e-21   3.1e-17   62.6   0.9    20   234    60   290    51   316 0.77 HlyD family secretion protein
HlyD_3               PF13437.1    105 seq1342_BIOID61479   -            390   5.2e-16   58.7   3.5   1   1   1.4e-16   4.9e-13   49.2   0.2     2   105   218   338   217   338 0.79 HlyD family secretion protein
Biotin_lipoyl_2      PF13533.1     50 seq1342_BIOID61479   -            390   1.1e-08   34.4   1.6   1   1   5.4e-11   1.9e-07   30.5   0.1     2    49    61   108    60   109 0.91 Biotin-lipoyl like
KicB                 PF03882.9    440 seq1344_BIOID61479   -            440  2.4e-269  893.0  10.9   1   1    2e-273  2.7e-269  892.8   7.6     1   440     1   440     1   440 1.00 KicB killing factor
Repair_PSII          PF04536.9    119 seq1345_BIOID61479   -            124   2.6e-13   49.7   0.2   1   1   2.6e-17   3.5e-13   49.3   0.1     4    62    48   106    45   110 0.95 Repair protein
DUF3828              PF12883.2    120 seq1346_BIOID61479   -            308   8.4e-12   44.9   2.7   1   1   4.2e-11   2.8e-07   30.3   0.1     2   118    26   142    25   144 0.88 Protein of unknown function (DUF3828)
Lumazine_bd          PF12870.2    111 seq1346_BIOID61479   -            308   3.1e-07   30.3   3.1   1   1   1.8e-08   0.00012   21.9   0.1    66   110   240   283   196   284 0.92 Lumazine-binding domain
Glyco_hydro_3        PF00933.16   299 seq1347_BIOID61479   -            341     4e-72  242.6   0.0   1   1   3.6e-76     5e-72  242.2   0.0     3   294     7   319     5   320 0.94 Glycosyl hydrolase family 3 N terminal domain
EAL                  PF00563.15   236 seq1349_BIOID61479   -            518   1.3e-61  208.0   0.0   1   1   3.1e-65   2.1e-61  207.3   0.0     4   236   268   500   265   500 0.96 EAL domain
CSS-motif            PF12792.2    208 seq1349_BIOID61479   -            518   1.9e-44  151.4   0.0   1   1     4e-48   2.7e-44  150.8   0.0     3   206    39   243    37   245 0.97 CSS motif domain associated with EAL
Fimbrial             PF00419.15   145 seq1351_BIOID61479   -            194   8.1e-15   55.1   9.8   1   1   7.4e-19     1e-14   54.8   6.8     2   145    31   194    30   194 0.80 Fimbrial protein
DNA_pol3_beta        PF00712.14   120 seq1353_BIOID61479   -            366     5e-48  161.8   0.0   1   1   4.8e-46   2.2e-42  143.6   0.0     1   120     1   120     1   120 0.99 DNA polymerase III beta subunit, N-terminal domain
DNA_pol3_beta_2      PF02767.11   116 seq1353_BIOID61479   -            366   1.2e-47  160.6   0.0   1   1     6e-46   2.7e-42  143.3   0.0     1   116   129   243   129   243 0.99 DNA polymerase III beta subunit, central domain
DNA_pol3_beta_3      PF02768.10   121 seq1353_BIOID61479   -            366   1.2e-44  150.6   0.3   1   1     6e-48   2.7e-44  149.4   0.1     1   121   245   365   245   365 0.99 DNA polymerase III beta subunit, C-terminal domain
AA_permease_2        PF13520.1    426 seq1354_BIOID61479   -            460   1.4e-79  267.5  39.9   1   1   1.2e-83   1.6e-79  267.2  27.7     1   420     5   441     5   449 0.91 Amino acid permease
MFS_1                PF07690.11   354 seq1358_BIOID61479   -            512   5.7e-55  186.3  38.3   1   1   4.2e-59   5.7e-55  186.3  26.5     1   353    19   413    19   414 0.89 Major Facilitator Superfamily
Pili_assembly_N      PF00345.15   122 seq1360_BIOID61479   -            236   1.3e-05   24.8   0.0   1   1     2e-09   2.7e-05   23.8   0.0     2    96    28   128    27   156 0.70 Gram-negative pili assembly chaperone, N-terminal domain
MukE                 PF04288.8    235 seq1364_BIOID61479   -            234  4.3e-134  444.5   0.3   1   1  3.6e-138  4.9e-134  444.3   0.2     1   235    10   234    10   234 0.99 MukE-like family
Pili_assembly_N      PF00345.15   122 seq1365_BIOID61479   -            246   8.7e-44  148.1   0.0   1   1   3.4e-47   2.4e-43  146.7   0.0     2   122    27   152    26   152 0.93 Gram-negative pili assembly chaperone, N-terminal domain
Pili_assembly_C      PF02753.12    68 seq1365_BIOID61479   -            246   3.2e-19   68.4   0.1   1   1   8.8e-23     6e-19   67.5   0.1     1    66   175   242   175   244 0.96 Gram-negative pili assembly chaperone, C-terminal domain
UPF0227              PF05728.7    187 seq1366_BIOID61479   -            180   2.2e-72  242.5   0.0   1   1   1.9e-76   2.5e-72  242.4   0.0     1   186     1   177     1   178 0.99 Uncharacterised protein family (UPF0227)
SMC_N                PF02463.14   220 seq1367_BIOID61479   -            357   3.3e-41  140.8   0.0   1   1   8.7e-45     4e-41  140.5   0.0     2   218     3   354     2   356 0.97 RecF/RecN/SMC N terminal domain
AAA_23               PF13476.1    202 seq1367_BIOID61479   -            357   1.7e-09   38.2   0.0   1   1   6.4e-13   2.9e-09   37.4   0.0     1    88     5   143     5   247 0.64 AAA domain
AAA_21               PF13304.1    303 seq1367_BIOID61479   -            357   1.8e-07   31.3   0.0   1   1   4.3e-10     2e-06   27.8   0.0     1    33    25    59    25   100 0.70 AAA domain
ChaB                 PF06150.7     57 seq1368_BIOID61479   -             76   4.8e-26   90.2   5.4   1   1   4.3e-30   5.9e-26   89.9   3.8     1    57     9    76     9    76 0.98 ChaB
MukB                 PF04310.7    227 seq1369_BIOID61479   -           1486  2.4e-146  484.9   0.7   1   1    1e-149  4.7e-146  483.9   0.1     1   227     1   227     1   227 1.00 MukB N-terminal
SbcCD_C              PF13558.1     90 seq1369_BIOID61479   -           1486   5.1e-14   51.8   0.3   1   1   4.7e-17   2.2e-13   49.8   0.0     1    89  1335  1424  1335  1425 0.88 Putative exonuclease SbcCD, C subunit
AAA_29               PF13555.1     62 seq1369_BIOID61479   -           1486   5.2e-13   48.2   0.2   1   1   2.7e-16   1.2e-12   47.0   0.2     2    61     8    66     7    67 0.90 P-loop containing region of AAA domain
Gln-synt_C           PF00120.19   259 seq1370_BIOID61479   -            469  2.1e-106  354.7   0.0   1   1    4e-110  2.7e-106  354.3   0.0     2   259   103   379   102   379 0.98 Glutamine synthetase, catalytic domain
Gln-synt_N           PF03951.14    84 seq1370_BIOID61479   -            469   2.1e-31  107.1   0.1   1   1   6.2e-35   4.2e-31  106.2   0.1     1    84    14    95    14    95 0.98 Glutamine synthetase, beta-Grasp domain
Usher                PF00577.15   552 seq1371_BIOID61479   -            866  5.5e-161  536.9  28.0   1   1  1.5e-164  6.7e-161  536.6  19.4     1   552   200   772   200   772 0.96 Type VII secretion system (T7SS), usher protein
PapC_N               PF13954.1    146 seq1371_BIOID61479   -            866   4.2e-35  120.3   2.3   1   1   1.1e-38   4.9e-35  120.1   0.6     2   145    35   186    34   187 0.92 PapC N-terminal domain
PapC_C               PF13953.1     68 seq1371_BIOID61479   -            866   4.7e-17   61.2   0.1   1   1   3.2e-20   1.4e-16   59.7   0.0     1    65   782   847   782   850 0.91 PapC C-terminal domain
SBP_bac_5            PF00496.17   374 seq1373_BIOID61479   -            604   4.4e-67  226.4  10.1   1   1   4.4e-71   6.1e-67  225.9   7.0     2   369    98   503    97   508 0.93 Bacterial extracellular solute-binding proteins, family 5 Middle
adh_short            PF00106.20   167 seq1376_BIOID61479   -            240   4.5e-16   59.1   0.2   1   1   1.3e-19     6e-16   58.6   0.1     3   166     9   170     8   171 0.87 short chain dehydrogenase
adh_short_C2         PF13561.1    243 seq1376_BIOID61479   -            240   8.1e-08   32.2   0.0   1   1   2.2e-11     1e-07   31.9   0.0     8   192    18   193    13   238 0.73 Enoyl-(Acyl carrier protein) reductase
KR                   PF08659.5    181 seq1376_BIOID61479   -            240   2.9e-07   30.2   0.5   1   1   1.1e-10   5.1e-07   29.4   0.3     4   172    10   175     8   184 0.85 KR domain
ChaC                 PF04752.7    177 seq1379_BIOID61479   -            238   5.2e-53  179.5   0.0   1   1   4.7e-57   6.4e-53  179.2   0.0     1   176    54   222    54   223 0.95 ChaC-like protein
Pyr_redox_2          PF07992.9    200 seq1380_BIOID61479   -            434   3.4e-34  118.3   0.0   1   1     3e-37   8.1e-34  117.1   0.0     1   197     7   318     7   320 0.91 Pyridine nucleotide-disulphide oxidoreductase
Pyr_redox            PF00070.22    80 seq1380_BIOID61479   -            434   2.5e-19   69.3   3.8   1   2     5e-08   0.00014   22.0   0.1     1    36     7    48     7    93 0.86 Pyridine nucleotide-disulphide oxidoreductase
Pyr_redox            PF00070.22    80 seq1380_BIOID61479   -            434   2.5e-19   69.3   3.8   2   2     1e-15   2.8e-12   46.7   0.5     1    68   172   254   172   265 0.91 Pyridine nucleotide-disulphide oxidoreductase
DAO                  PF01266.19   358 seq1380_BIOID61479   -            434   2.6e-11   42.8  10.5   1   1   1.2e-09   3.4e-06   26.1   0.0   147   236   226   308   223   336 0.80 FAD dependent oxidoreductase
DEAD                 PF00270.24   173 seq1383_BIOID61479   -            421   3.7e-42  143.5   0.0   1   1   4.2e-43   2.8e-39  134.2   0.0     1   171    33   206    33   208 0.95 DEAD/DEAH box helicase
Helicase_C           PF00271.26    78 seq1383_BIOID61479   -            421   3.8e-25   87.4   0.0   1   1   1.6e-28   1.1e-24   85.9   0.0     3    78   276   351   274   351 0.97 Helicase conserved C-terminal domain
DNA_gyraseB          PF00204.20   173 seq1385_BIOID61479   -            804   1.6e-62  209.6   0.0   1   1   9.9e-66   3.4e-62  208.5   0.0     1   173   221   391   221   391 0.99 DNA gyrase B
DNA_gyraseB_C        PF00986.16    65 seq1385_BIOID61479   -            804   1.2e-30  104.9   0.2   1   1   9.3e-34   3.2e-30  103.5   0.1     3    65   731   793   729   793 0.96 DNA gyrase B subunit, carboxyl terminus
Toprim               PF01751.17    88 seq1385_BIOID61479   -            804   1.9e-23   82.0   0.0   1   1   1.7e-26   5.9e-23   80.4   0.0     1    88   419   532   419   532 0.96 Toprim domain
HATPase_c            PF02518.21   111 seq1385_BIOID61479   -            804   1.3e-20   73.0   0.2   1   1   7.7e-24   2.6e-20   72.0   0.1     2   110    32   173    31   174 0.95 Histidine kinase-, DNA gyrase B-, and HSP90-like ATPase
DUF2594              PF10769.4     74 seq1386_BIOID61479   -             74   1.4e-42  143.4   2.3   1   1   1.1e-46   1.6e-42  143.3   1.6     1    74     1    74     1    74 1.00 Protein of unknown function (DUF2594)
Trans_reg_C          PF00486.23    77 seq1388_BIOID61479   -            251   1.2e-20   73.0   0.2   1   1   6.4e-24   4.3e-20   71.2   0.0     2    77   170   245   169   245 0.98 Transcriptional regulatory protein, C terminal
Response_reg         PF00072.19   112 seq1388_BIOID61479   -            251   2.7e-20   72.3   0.1   1   1   6.2e-24   4.2e-20   71.7   0.0     2   111    17   124    16   125 0.97 Response regulator receiver domain
Transaldolase        PF00923.14   287 seq1391_BIOID61479   -            222   1.1e-43  149.2   0.2   1   1   2.3e-47   3.2e-43  147.8   0.1     1   243     5   207     5   219 0.95 Transaldolase
DUF3442              PF11924.3    280 seq1392_BIOID61479   -            464   5.8e-90  301.5   9.2   1   1   5.3e-94   7.3e-90  301.2   6.4     1   280    57   341    57   341 0.98 Protein of unknown function (DUF3442)
ThiI                 PF02568.9    197 seq1393_BIOID61479   -            482   5.4e-77  257.5   0.0   1   1   1.2e-80   8.1e-77  257.0   0.0     1   197   175   369   175   369 0.99 Thiamine biosynthesis protein (ThiI)
THUMP                PF02926.12    93 seq1393_BIOID61479   -            482   1.2e-19   69.9   0.1   1   1   7.6e-23   5.2e-19   68.0   0.1     2    89    76   161    75   164 0.95 THUMP domain
HATPase_c            PF02518.21   111 seq1394_BIOID61479   -            349   7.9e-20   70.5   0.0   1   1   3.2e-23   1.5e-19   69.6   0.0     2   109   234   346   233   348 0.91 Histidine kinase-, DNA gyrase B-, and HSP90-like ATPase
HisKA                PF00512.20    68 seq1394_BIOID61479   -            349   4.1e-13   49.0   3.7   1   1     1e-16   4.6e-13   48.8   0.1     3    60   131   186   129   189 0.97 His Kinase A (phospho-acceptor) domain
PAS                  PF00989.19   113 seq1394_BIOID61479   -            349   7.3e-08   32.0   0.0   1   1   5.4e-11   2.4e-07   30.3   0.0     5    96    11    99    10   108 0.91 PAS fold
Fer2_2               PF01799.15    75 seq1395_BIOID61479   -            229   5.6e-31  106.1   1.4   1   1   2.4e-34   1.7e-30  104.6   0.1     1    74   133   221   133   222 0.97 [2Fe-2S] binding domain
Fer2                 PF00111.22    78 seq1395_BIOID61479   -            229   1.9e-11   43.4   1.0   1   1   2.7e-15   1.9e-11   43.4   0.7     2    73    66   119    65   127 0.83 2Fe-2S iron-sulfur cluster binding domain
Rick_17kDa_Anti      PF05433.10    42 seq1396_BIOID61479   -            179   1.7e-11   43.4  15.7   1   1   5.1e-15   1.7e-11   43.4  10.9     2    42    73   113    72   113 0.96 Glycine zipper 2TM domain
Gly-zipper_OmpA      PF13436.1    118 seq1396_BIOID61479   -            179   5.2e-09   35.6   3.0   1   1   1.5e-12   5.2e-09   35.6   2.1     5   112    28   134    24   136 0.78 Glycine-zipper containing OmpA-like membrane domain
Gly-zipper_YMGG      PF13441.1     45 seq1396_BIOID61479   -            179   3.6e-08   32.6  12.7   1   1     1e-11   3.6e-08   32.6   8.8     2    45    69   111    68   111 0.97 YMGG-like Gly-zipper
Gly-zipper_Omp       PF13488.1     46 seq1396_BIOID61479   -            179   1.8e-05   24.1  13.8   1   1   5.3e-09   1.8e-05   24.1   9.6     2    42    73   112    72   118 0.82 Glycine zipper
BPD_transp_1         PF00528.17   185 seq1398_BIOID61479   -            364     4e-41  140.4  14.1   1   1   2.9e-45     4e-41  140.4   9.8     2   183   152   359   151   361 0.99 Binding-protein-dependent transport system inner membrane component
Ppx-GppA             PF02541.11   285 seq1399_BIOID61479   -            497  1.3e-103  345.9   0.6   1   1  1.7e-107  2.4e-103  345.1   0.4     1   283    24   304    24   306 0.99 Ppx/GppA phosphatase family
HATPase_c            PF02518.21   111 seq1402_BIOID61479   -            433   1.9e-22   78.9   0.0   1   1   8.1e-26   3.7e-22   78.0   0.0     6   110   320   423   316   424 0.96 Histidine kinase-, DNA gyrase B-, and HSP90-like ATPase
HisKA                PF00512.20    68 seq1402_BIOID61479   -            433   6.3e-08   32.3   1.3   1   1   3.7e-11   1.7e-07   30.9   0.9     1    67   211   270   211   271 0.90 His Kinase A (phospho-acceptor) domain
HAMP                 PF00672.20    70 seq1402_BIOID61479   -            433   1.6e-06   28.0   0.0   1   1   3.6e-10   1.6e-06   28.0   0.0     3    69   140   206   139   207 0.90 HAMP domain
GGDEF                PF00990.16   161 seq1404_BIOID61479   -            476   1.3e-50  171.0   0.0   1   1   1.4e-54   1.9e-50  170.4   0.0     1   161   306   463   306   463 0.98 GGDEF domain
FAD_binding_5        PF00941.16   171 seq1405_BIOID61479   -            318   3.3e-52  176.2   0.0   1   1   7.6e-56   5.2e-52  175.6   0.0     1   170     2   220     2   221 0.98 FAD binding domain in molybdopterin dehydrogenase
CO_deh_flav_C        PF03450.12   103 seq1405_BIOID61479   -            318   9.2e-08   31.8   0.8   1   1   4.6e-11   3.2e-07   30.1   0.2     2    77   227   300   226   314 0.81 CO dehydrogenase flavoprotein C-terminal domain
Fimbrial             PF00419.15   145 seq1407_BIOID61479   -            189   7.3e-22   78.0   5.2   1   1   6.5e-26   8.9e-22   77.7   3.6     1   145    28   189    28   189 0.92 Fimbrial protein
Sigma54_activat      PF00158.21   168 seq1408_BIOID61479   -            481   4.6e-71  237.5   0.0   1   1   2.6e-74   7.1e-71  236.9   0.0     1   167   160   326   160   327 0.99 Sigma-54 interaction domain
Response_reg         PF00072.19   112 seq1408_BIOID61479   -            481   1.3e-32  111.9   0.0   1   1     1e-35   2.8e-32  110.9   0.0     1   111    26   135    26   136 0.97 Response regulator receiver domain
HTH_8                PF02954.14    42 seq1408_BIOID61479   -            481     8e-10   38.0   0.5   1   1   2.8e-12   7.7e-09   34.8   0.0     3    32   447   476   445   478 0.94 Bacterial regulatory protein, Fis family
AAA_5                PF07728.9    139 seq1408_BIOID61479   -            481   3.4e-08   33.2   0.0   1   1   2.4e-11   6.7e-08   32.2   0.0     2   125   184   304   183   321 0.86 AAA domain (dynein-related subfamily)
AAA_2                PF07724.9    171 seq1408_BIOID61479   -            481   2.6e-05   24.0   0.0   1   1   1.8e-08   4.9e-05   23.1   0.0     2   125   180   299   179   336 0.78 AAA domain (Cdc48 subfamily)
BPD_transp_1         PF00528.17   185 seq1410_BIOID61479   -            341     2e-28   99.0  11.7   1   1   2.7e-32   3.7e-28   98.1   8.1     1   182   158   338   155   341 0.89 Binding-protein-dependent transport system inner membrane component
Fimbrial             PF00419.15   145 seq1412_BIOID61479   -            200   4.3e-18   65.8  11.0   1   1   3.8e-22   5.3e-18   65.5   7.6     6   145    39   200    32   200 0.77 Fimbrial protein
DUF1471              PF07338.8     56 seq1413_BIOID61479   -             85   8.5e-20   70.0   0.1   1   1   8.2e-24   1.1e-19   69.6   0.0     2    56    33    85    32    85 0.98 Protein of unknown function (DUF1471)
Ald_Xan_dh_C2        PF02738.13   543 seq1415_BIOID61479   -            732  1.6e-142  475.5   0.1   1   1    3e-146  2.1e-142  475.1   0.1     6   543   152   668   142   668 0.97 Molybdopterin-binding domain of aldehyde dehydrogenase
Ald_Xan_dh_C         PF01315.17   111 seq1415_BIOID61479   -            732     2e-24   85.7   1.1   1   1   6.1e-28   4.1e-24   84.6   0.7     1   110    34   137    34   138 0.94 Aldehyde oxidase and xanthine dehydrogenase, a/b hammerhead domain
Ter                  PF05472.6    290 seq1416_BIOID61479   -            309  9.8e-115  382.5   6.8   1   1    8e-119  1.1e-114  382.3   4.7     2   290     9   307     8   307 0.99 DNA replication terminus site-binding protein (Ter protein)
DUF937               PF06078.6    137 seq1417_BIOID61479   -            132   7.2e-19   68.2   6.3   1   1   6.6e-23   9.1e-19   67.9   4.3    41   137     6   107     1   107 0.84 Bacterial protein of unknown function (DUF937)
ABC_tran             PF00005.22   118 seq1422_BIOID61479   -            529   4.8e-44  149.4   0.2   1   2   3.8e-22   7.5e-19   68.1   0.0    15   118    68   185    51   185 0.87 ABC transporter
ABC_tran             PF00005.22   118 seq1422_BIOID61479   -            529   4.8e-44  149.4   0.2   2   2   1.7e-25   3.4e-22   78.9   0.0     6   118   331   454   326   454 0.90 ABC transporter
AAA_21               PF13304.1    303 seq1422_BIOID61479   -            529   8.9e-22   78.2   5.0   1   2   1.3e-10   2.5e-07   30.8   0.0   233   302   153   220   148   221 0.95 AAA domain
AAA_21               PF13304.1    303 seq1422_BIOID61479   -            529   8.9e-22   78.2   5.0   2   2   1.3e-11   2.6e-08   34.0   0.3   227   302   416   489   372   490 0.83 AAA domain
oligo_HPY            PF08352.7     64 seq1422_BIOID61479   -            529   2.3e-12   46.9   0.1   1   2   1.4e-10   2.8e-07   30.6   0.1     1    32   236   267   236   280 0.90 Oligopeptide/dipeptide transporter, C-terminal region
oligo_HPY            PF08352.7     64 seq1422_BIOID61479   -            529   2.3e-12   46.9   0.1   2   2   2.5e-05     0.049   13.8   0.0     1    23   505   527   505   529 0.96 Oligopeptide/dipeptide transporter, C-terminal region
Hydrolase_3          PF08282.7    254 seq1424_BIOID61479   -            270   3.9e-68  229.6   0.0   1   1   9.6e-72   4.4e-68  229.5   0.0     1   254     6   264     6   264 0.95 haloacid dehalogenase-like hydrolase
S6PP                 PF05116.8    247 seq1424_BIOID61479   -            270   5.4e-16   58.5   0.0   1   2   4.5e-09     2e-05   23.8   0.0     3    79     4    82     2   144 0.79 Sucrose-6F-phosphate phosphohydrolase
S6PP                 PF05116.8    247 seq1424_BIOID61479   -            270   5.4e-16   58.5   0.0   2   2     8e-12   3.6e-08   32.8   0.0   144   214   175   244   155   268 0.80 Sucrose-6F-phosphate phosphohydrolase
Hydrolase            PF00702.21   204 seq1424_BIOID61479   -            270   9.2e-09   36.0   1.3   1   1     1e-11   4.6e-08   33.7   0.9     1   204     3   232     3   232 0.60 haloacid dehalogenase-like hydrolase
Asparaginase_2       PF01112.13   319 seq1429_BIOID61479   -            321  6.6e-125  415.9   2.9   1   1    6e-129  8.3e-125  415.6   2.0     2   315     3   315     2   317 0.99 Asparaginase
Fimbrial             PF00419.15   145 seq1430_BIOID61479   -            447     1e-13   51.6   4.0   1   1   7.4e-18     1e-13   51.6   2.8     3   144   278   446   276   447 0.66 Fimbrial protein
YkuD                 PF03734.9    146 seq1433_BIOID61479   -            615   6.1e-30  104.2   0.1   1   1   1.4e-33   9.7e-30  103.6   0.0     4   140   377   543   374   572 0.94 L,D-transpeptidase catalytic domain
PG_binding_1         PF01471.13    57 seq1433_BIOID61479   -            615   1.2e-09   37.8   0.2   1   1   9.3e-11   6.4e-07   29.1   0.0    25    57   316   348   307   348 0.92 Putative peptidoglycan binding domain
DUF520               PF04461.8    160 seq1434_BIOID61479   -            163     4e-66  221.6   3.7   1   1   3.3e-70   4.5e-66  221.5   2.5     1   160     1   162     1   162 0.99 Protein of unknown function (DUF520)
ABC_tran             PF00005.22   118 seq1437_BIOID61479   -            623   7.2e-41  139.1   0.0   1   2   5.7e-21   7.1e-18   64.9   0.1    24   118    90   197    56   197 0.81 ABC transporter
ABC_tran             PF00005.22   118 seq1437_BIOID61479   -            623   7.2e-41  139.1   0.0   2   2   4.1e-23   5.1e-20   71.9   0.0     1   117   364   491   364   492 0.93 ABC transporter
oligo_HPY            PF08352.7     64 seq1437_BIOID61479   -            623   8.6e-21   73.9   0.4   1   2   8.8e-12   1.1e-08   35.1   0.0     1    33   248   280   248   303 0.88 Oligopeptide/dipeptide transporter, C-terminal region
oligo_HPY            PF08352.7     64 seq1437_BIOID61479   -            623   8.6e-21   73.9   0.4   2   2     3e-12   3.8e-09   36.6   0.0     1    33   543   575   543   594 0.85 Oligopeptide/dipeptide transporter, C-terminal region
XdhC_CoxI            PF02625.11    71 seq1438_BIOID61479   -            318   1.7e-20   72.3   2.9   1   1   4.7e-24   3.2e-20   71.4   2.0     2    70    33   101    32   102 0.96 XdhC and CoxI family
XdhC_C               PF13478.1    136 seq1438_BIOID61479   -            318   4.7e-20   72.1   0.1   1   1   7.4e-22   5.1e-18   65.5   0.0    36   136   197   301   180   301 0.80 XdhC Rossmann domain
MFS_1                PF07690.11   354 seq1439_BIOID61479   -            463   1.3e-16   60.2  60.6   1   1   9.3e-21   1.3e-16   60.2  42.0     2   354    45   422    44   422 0.77 Major Facilitator Superfamily
PemK                 PF02452.12   110 seq1440_BIOID61479   -            149     1e-11   44.9   0.2   1   1   1.2e-15   1.7e-11   44.2   0.1    14   109    38   141     8   142 0.75 PemK-like protein
FCD                  PF07729.7    125 seq1441_BIOID61479   -            229   7.4e-24   84.3   9.5   1   1   1.7e-27   1.1e-23   83.7   6.6     3   123    99   218    97   220 0.94 FCD domain
GntR                 PF00392.16    64 seq1441_BIOID61479   -            229   1.6e-14   52.9   0.1   1   1   5.7e-18   3.9e-14   51.7   0.0     3    64     7    68     5    68 0.95 Bacterial regulatory proteins, gntR family
Pantoate_transf      PF02548.10   261 seq1442_BIOID61479   -            264  2.2e-108  361.2   0.2   1   1  1.8e-112  2.5e-108  361.0   0.1     2   261     3   260     2   260 0.99 Ketopantoate hydroxymethyltransferase
Rotamase             PF00639.16    95 seq1445_BIOID61479   -             93   1.1e-22   80.4   0.0   1   1     2e-26   1.4e-22   80.1   0.0     1    93     9    89     9    91 0.96 PPIC-type PPIASE domain
Rotamase_3           PF13616.1    117 seq1445_BIOID61479   -             93   5.6e-20   71.6   0.0   1   1   8.7e-24     6e-20   71.5   0.0    16   115     5    91     1    93 0.93 PPIC-type PPIASE domain
DGOK                 PF05035.7    287 seq1447_BIOID61479   -            292   1.5e-98  328.9   0.3   1   1  1.3e-102   1.7e-98  328.7   0.2     1   286     9   287     9   288 0.98 2-keto-3-deoxy-galactonokinase
LysR_substrate       PF03466.15   209 seq1448_BIOID61479   -            136   6.5e-16   57.9   0.0   1   1   5.3e-20   7.2e-16   57.8   0.0   103   207    24   131     2   133 0.90 LysR substrate binding domain
Peptidase_M15_2      PF05951.8    153 seq1450_BIOID61479   -            182   1.2e-61  206.5   0.0   1   1   2.1e-65   1.4e-61  206.3   0.0     3   153    34   182    32   182 0.99 Bacterial protein of unknown function (DUF882)
Peptidase_M15_3      PF08291.6    110 seq1450_BIOID61479   -            182   8.5e-12   44.7   0.0   1   1   1.7e-15   1.1e-11   44.3   0.0    28   110    86   175    62   175 0.84 Peptidase M15
Pantoate_ligase      PF02569.10   280 seq1451_BIOID61479   -            283  6.6e-124  412.0   0.1   1   1  5.4e-128  7.4e-124  411.9   0.0     1   280     1   280     1   280 0.98 Pantoate-beta-alanine ligase
Sel1                 PF08238.7     39 seq1456_BIOID61479   -            331   3.2e-17   62.4   9.7   1   3   3.9e-11   5.3e-07   29.9   0.1     2    39    74   109    73   109 0.79 Sel1 repeat
Sel1                 PF08238.7     39 seq1456_BIOID61479   -            331   3.2e-17   62.4   9.7   2   3     2e-08   0.00027   21.3   0.8     2    38   111   144   110   145 0.89 Sel1 repeat
Sel1                 PF08238.7     39 seq1456_BIOID61479   -            331   3.2e-17   62.4   9.7   3   3   1.3e-06     0.017   15.6   0.2     3    33   148   175   147   176 0.88 Sel1 repeat
MMR_HSR1             PF01926.18   114 seq1457_BIOID61479   -            210   5.6e-18   64.8   0.0   1   1   2.1e-21   7.3e-18   64.5   0.0     1   114    28   146    28   165 0.86 50S ribosome-binding GTPase
FeoB_N               PF02421.13   189 seq1457_BIOID61479   -            210   4.6e-06   25.8   0.1   1   1   2.5e-09   8.4e-06   25.0   0.1     1   163    27   200    27   208 0.72 Ferrous iron transport protein B
Lactamase_B          PF00753.22   194 seq1458_BIOID61479   -            215   1.3e-32  112.9   0.6   1   1   2.2e-36   1.5e-32  112.7   0.4     4   194    11   192     8   192 0.93 Metallo-beta-lactamase superfamily
Lactamase_B_2        PF12706.2    194 seq1458_BIOID61479   -            215   9.1e-08   31.7   0.1   1   1   1.6e-11   1.1e-07   31.4   0.1     4   154    28   190    25   194 0.59 Beta-lactamase superfamily domain
SBP_bac_5            PF00496.17   374 seq1459_BIOID61479   -            512     3e-95  319.1  11.4   1   1   2.8e-99   3.9e-95  318.7   7.9     1   372    70   429    70   431 0.95 Bacterial extracellular solute-binding proteins, family 5 Middle
Aldolase             PF01081.14   196 seq1461_BIOID61479   -            205   7.3e-30  103.4   0.4   1   1   1.3e-33   9.1e-30  103.1   0.3     6   183     5   183     2   194 0.92 KDPG and KHG aldolase
Molybdopterin        PF00384.17   432 seq1462_BIOID61479   -            475   2.8e-93  312.9   0.0   1   1   2.4e-97   3.2e-93  312.6   0.0     1   213   108   358   108   431 0.91 Molybdopterin oxidoreductase
PMI_typeI            PF01238.16   373 seq1464_BIOID61479   -            417  2.2e-124  415.1   0.1   1   1  2.5e-127  1.7e-123  412.1   0.0     1   373    27   383    27   383 0.98 Phosphomannose isomerase type I
DUF2222              PF09984.4    146 seq1465_BIOID61479   -            918   9.3e-58  193.6   0.2   1   1   7.9e-61   1.8e-57  192.7   0.1     1   146    31   178    31   178 0.98 Uncharacterized signal transduction histidine kinase domain (DUF2222)
HATPase_c            PF02518.21   111 seq1465_BIOID61479   -            918     8e-33  112.3   0.2   1   1   6.4e-36   1.5e-32  111.5   0.2     1   110   404   518   404   519 0.97 Histidine kinase-, DNA gyrase B-, and HSP90-like ATPase
Response_reg         PF00072.19   112 seq1465_BIOID61479   -            918   1.6e-28   98.8   0.6   1   1   7.1e-32   1.6e-28   98.8   0.4     1   110   670   780   670   782 0.97 Response regulator receiver domain
HisKA                PF00512.20    68 seq1465_BIOID61479   -            918   5.4e-22   77.4   2.7   1   1   3.9e-25     9e-22   76.7   0.1     2    68   293   357   292   357 0.98 His Kinase A (phospho-acceptor) domain
Hpt                  PF01627.18    90 seq1465_BIOID61479   -            918   6.1e-14   51.6   0.1   1   1   2.7e-17   6.1e-14   51.6   0.1     1    88   828   910   828   912 0.93 Hpt domain
HAMP                 PF00672.20    70 seq1465_BIOID61479   -            918   7.7e-13   48.3   0.5   1   1   3.4e-16   7.7e-13   48.3   0.3     2    68   181   247   180   249 0.96 HAMP domain
MR_MLE_N             PF02746.11   117 seq1466_BIOID61479   -            382   3.7e-31  107.4   0.0   1   1   1.5e-34   6.9e-31  106.5   0.0    28   117    15   107     4   107 0.97 Mandelate racemase / muconate lactonizing enzyme, N-terminal domain
MR_MLE_C             PF13378.1    111 seq1466_BIOID61479   -            382   1.8e-29  101.8   0.0   1   1   7.8e-33   3.6e-29  100.8   0.0     1   111   234   351   234   351 0.88 Enolase C-terminal domain-like
MR_MLE               PF01188.16    67 seq1466_BIOID61479   -            382   3.8e-11   43.2   0.0   1   1   1.7e-14   7.7e-11   42.2   0.0     2    67   167   234   166   234 0.96 Mandelate racemase / muconate lactonizing enzyme, C-terminal domain
Trans_reg_C          PF00486.23    77 seq1467_BIOID61479   -            219   1.8e-22   78.8   0.5   1   1     5e-26   3.4e-22   78.0   0.1     1    77   145   216   145   216 0.98 Transcriptional regulatory protein, C terminal
Response_reg         PF00072.19   112 seq1467_BIOID61479   -            219   3.7e-21   75.0   0.0   1   1   7.5e-25   5.1e-21   74.6   0.0     1   111     3   112     3   113 0.98 Response regulator receiver domain
ResIII               PF04851.10   184 seq1468_BIOID61479   -            586   4.7e-32  111.1   0.0   1   1   1.7e-35   7.8e-32  110.4   0.0     2   184     3   155     2   155 0.95 Type III restriction enzyme, res subunit
DEAD                 PF00270.24   173 seq1468_BIOID61479   -            586   2.1e-11   43.4   0.0   1   1   1.2e-13   5.7e-10   38.8   0.0     2   166     7   153     6   157 0.81 DEAD/DEAH box helicase
Helicase_C           PF00271.26    78 seq1468_BIOID61479   -            586   3.1e-11   42.8   0.0   1   1   2.7e-14   1.2e-10   40.9   0.0    10    76   277   343   273   345 0.96 Helicase conserved C-terminal domain
LysR_substrate       PF03466.15   209 seq1469_BIOID61479   -            297   1.2e-39  135.5   0.2   1   1   2.6e-43   1.8e-39  134.9   0.1     3   205    88   294    86   297 0.94 LysR substrate binding domain
HTH_1                PF00126.22    60 seq1469_BIOID61479   -            297   3.1e-22   77.9   0.5   1   1   8.2e-26   5.6e-22   77.1   0.4     1    60     3    62     3    62 0.98 Bacterial regulatory helix-turn-helix protein, lysR family
Asp_decarbox         PF02261.11   116 seq1472_BIOID61479   -            126   3.2e-49  165.2   0.0   1   1   2.7e-53   3.7e-49  165.0   0.0     1   115     1   115     1   116 0.99 Aspartate decarboxylase
BPD_transp_1         PF00528.17   185 seq1473_BIOID61479   -            306     4e-43  146.9  10.6   1   1   2.9e-47     4e-43  146.9   7.4     1   184   113   304   113   305 0.99 Binding-protein-dependent transport system inner membrane component
Molybdopterin        PF00384.17   432 seq1474_BIOID61479   -            783  1.3e-100  337.0   0.0   1   1  2.6e-104  1.8e-100  336.6   0.0   181   432    20   369     9   369 0.95 Molybdopterin oxidoreductase
Molydop_binding      PF01568.16   109 seq1474_BIOID61479   -            783   5.4e-23   80.7   0.0   1   1   1.9e-26   1.3e-22   79.5   0.0     1   105   623   738   623   742 0.95 Molydopterin dinucleotide binding domain
DUF945               PF06097.6    459 seq1478_BIOID61479   -            502  1.7e-150  501.6  18.0   1   1  1.4e-154  1.9e-150  501.4  12.5     1   459     1   482     1   482 0.99 Bacterial protein of unknown function (DUF945)
KdpA                 PF03814.10   552 seq1479_BIOID61479   -            625  1.6e-245  815.2  29.8   1   1  1.4e-249  1.9e-245  814.9  20.7     1   552    77   625    77   625 0.99 Potassium-transporting ATPase A subunit
MFS_1                PF07690.11   354 seq1481_BIOID61479   -            445   2.5e-64  217.1  77.1   1   2   2.4e-59   1.6e-55  188.1  26.4     1   354    36   404    36   404 0.86 Major Facilitator Superfamily
MFS_1                PF07690.11   354 seq1481_BIOID61479   -            445   2.5e-64  217.1  77.1   2   2   3.3e-15   2.3e-11   42.9  21.5     2   172   261   437   260   444 0.87 Major Facilitator Superfamily
Sugar_tr             PF00083.19   451 seq1481_BIOID61479   -            445     3e-11   42.4  29.3   1   1   6.8e-15   4.6e-11   41.8  20.3    43   430    59   431    26   442 0.76 Sugar (and other) transporter
FliD_C               PF07195.7    239 seq1482_BIOID61479   -            468   9.3e-60  201.7  20.4   1   1   1.4e-63   9.3e-60  201.7  14.1     1   239   222   452   222   452 0.98 Flagellar hook-associated protein 2 C-terminus
FliD_N               PF02465.13    99 seq1482_BIOID61479   -            468   1.2e-23   83.2  12.7   1   1   1.7e-27   1.2e-23   83.2   8.8     1    99    10   107    10   107 0.96 Flagellar hook-associated protein 2 C-terminus
HATPase_c            PF02518.21   111 seq1483_BIOID61479   -            252   2.5e-19   68.9   0.0   1   1   7.7e-23   5.2e-19   67.8   0.0     4   106   154   250   151   252 0.93 Histidine kinase-, DNA gyrase B-, and HSP90-like ATPase
HisKA                PF00512.20    68 seq1483_BIOID61479   -            252   2.7e-13   49.5   1.6   1   1   1.1e-16   7.7e-13   48.1   1.1     3    67    41   104    39   105 0.96 His Kinase A (phospho-acceptor) domain
MacB_PCD             PF12704.2    232 seq1485_BIOID61479   -            399   2.1e-18   66.6   0.1   1   1   3.1e-22   2.1e-18   66.6   0.0     9   227    24   237    11   239 0.79 MacB-like periplasmic core domain
FtsX                 PF02687.16   121 seq1485_BIOID61479   -            399   2.3e-17   62.7  17.6   1   1   3.9e-21   2.7e-17   62.5  10.1     2   121   269   392   268   392 0.95 FtsX-like permease family
Transgly             PF00912.17   178 seq1486_BIOID61479   -            858   1.4e-67  226.3   0.0   1   1   4.3e-71   2.9e-67  225.2   0.0     1   177    62   237    62   238 0.98 Transglycosylase
Transpeptidase       PF00905.17   304 seq1486_BIOID61479   -            858   2.9e-28   98.6   3.2   1   1   1.5e-29     1e-25   90.3   0.0     2   204   436   617   435   681 0.79 Penicillin binding protein transpeptidase domain
BPD_transp_1         PF00528.17   185 seq1487_BIOID61479   -            303   7.2e-31  107.0  13.0   1   1   1.1e-34   7.2e-31  107.0   9.0     1   184   119   302   119   303 0.99 Binding-protein-dependent transport system inner membrane component
OppC_N               PF12911.2     56 seq1487_BIOID61479   -            303   1.3e-17   62.7   0.2   1   1     2e-21   1.3e-17   62.7   0.2     2    56    24    79    23    79 0.86 N-terminal TM domain of oligopeptide transport permease C
Ribosomal_L25p       PF01386.14    88 seq1488_BIOID61479   -             94   3.9e-30  103.6   0.3   1   1   3.2e-34   4.4e-30  103.5   0.2     1    88     4    91     4    91 0.99 Ribosomal L25p family
FliS                 PF02561.9    122 seq1492_BIOID61479   -            136   2.5e-45  153.1   1.2   1   1   2.1e-49   2.9e-45  152.9   0.8     2   121     4   128     2   129 0.97 Flagellar protein FliS
Flavodoxin_2         PF02525.12   199 seq1493_BIOID61479   -            193   6.5e-38  130.1   0.0   1   1   7.2e-42   9.8e-38  129.5   0.0     2   199     3   188     2   190 0.87 Flavodoxin-like fold
EAL                  PF00563.15   236 seq1494_BIOID61479   -            808   1.6e-63  214.2   0.1   1   1   1.9e-67   2.6e-63  213.5   0.1     2   236   558   793   557   793 0.97 EAL domain
ABC_tran             PF00005.22   118 seq1495_BIOID61479   -            233     2e-27   95.7   0.0   1   1   4.9e-31   3.4e-27   95.0   0.0     1   117    49   173    49   174 0.94 ABC transporter
AAA_21               PF13304.1    303 seq1495_BIOID61479   -            233   1.6e-11   44.6   0.1   1   1   5.4e-13   3.7e-09   36.8   0.1     1   299    37   206    37   210 0.74 AAA domain
Hydrolase            PF00702.21   204 seq1496_BIOID61479   -            682   4.3e-36  125.2   4.6   1   1   1.3e-39   4.3e-36  125.2   3.2     1   204   301   530   301   530 0.80 haloacid dehalogenase-like hydrolase
E1-E2_ATPase         PF00122.15   230 seq1496_BIOID61479   -            682   1.4e-34  119.0   0.2   1   1   4.1e-38   1.4e-34  119.0   0.1     3   230    73   297    71   297 0.93 E1-E2 ATPase
HAD                  PF12710.2    191 seq1496_BIOID61479   -            682   1.5e-14   54.5   0.0   1   1     1e-17   3.5e-14   53.2   0.0     2   190   305   526   304   527 0.66 haloacid dehalogenase-like hydrolase
Hydrolase_3          PF08282.7    254 seq1496_BIOID61479   -            682   2.1e-05   24.1   1.3   1   1   4.3e-08   0.00015   21.3   0.3   193   241   501   549   497   556 0.89 haloacid dehalogenase-like hydrolase
FliT                 PF05400.8     84 seq1498_BIOID61479   -            121   4.8e-16   58.8   3.8   1   1   5.3e-20   7.2e-16   58.2   2.6     1    84    21   106    21   106 0.98 Flagellar protein FliT
Fer4_11              PF13247.1     99 seq1499_BIOID61479   -            512   1.5e-40  136.9   6.0   1   1   4.5e-44   1.5e-40  136.9   4.2     2    98   176   272   175   273 0.98 4Fe-4S dicluster domain
Fer4_7               PF12838.2     52 seq1499_BIOID61479   -            512   4.4e-09   36.4  16.7   1   1   5.7e-10   1.9e-06   28.0   4.0     2    50   184   229   183   231 0.90 4Fe-4S dicluster domain
Fer4_10              PF13237.1     52 seq1499_BIOID61479   -            512   7.4e-09   35.1  18.0   1   1   1.9e-09   6.5e-06   25.7   3.7     4    52   179   228   176   228 0.93 4Fe-4S dicluster domain
ABM                  PF03992.11    78 seq1500_BIOID61479   -            104   5.2e-22   77.5   0.1   1   1   4.5e-26   6.2e-22   77.3   0.0     1    78     1    87     1    87 0.92 Antibiotic biosynthesis monooxygenase
Acyltransferase      PF01553.16   132 seq1501_BIOID61479   -            310     3e-14   52.4   0.0   1   1   3.1e-18   4.2e-14   51.9   0.0     3   119    84   220    82   238 0.82 Acyltransferase
MacB_PCD             PF12704.2    232 seq1502_BIOID61479   -            414   1.2e-25   90.4   0.2   1   1   1.7e-29   1.2e-25   90.4   0.1    11   229    26   241    21   244 0.83 MacB-like periplasmic core domain
FtsX                 PF02687.16   121 seq1502_BIOID61479   -            414   1.9e-22   79.1  12.5   1   1   3.4e-26   2.3e-22   78.8   4.5     2   121   274   407   273   407 0.98 FtsX-like permease family
Alpha-amylase        PF00128.19   316 seq1503_BIOID61479   -            495   5.6e-26   91.5   0.4   1   1   2.1e-29   1.4e-25   90.2   0.3     8   304    26   367    21   376 0.69 Alpha amylase, catalytic domain
Glyco_hydro_70       PF02324.11   809 seq1503_BIOID61479   -            495   1.4e-13   49.5   0.2   1   1   2.9e-10     2e-06   25.8   0.0   589   698    24   132    22   143 0.86 Glycosyl hydrolase family 70
DUF3748              PF12566.3    122 seq1506_BIOID61479   -            416   6.3e-64  213.2   2.4   1   1   1.7e-66   1.2e-62  209.1   1.8     1   122    74   191    74   191 0.99 Protein of unknown function (DUF3748)
DUF1414              PF07208.6     44 seq1508_BIOID61479   -             75   2.5e-25   87.7   0.9   1   1   2.5e-29   3.4e-25   87.3   0.6     1    44    26    69    26    69 0.99 Protein of unknown function (DUF1414)
DUF3413              PF11893.3    253 seq1509_BIOID61479   -            586  3.3e-109  363.5  10.1   1   1  1.1e-112  5.1e-109  362.8   7.0     1   252     1   253     1   254 0.99 Domain of unknown function (DUF3413)
Sulfatase            PF00884.18   379 seq1509_BIOID61479   -            586   2.6e-36  125.3   2.0   1   1   5.7e-40   2.6e-36  125.3   1.4     1   330   260   541   260   573 0.81 Sulfatase
Nitrate_red_del      PF02613.10   136 seq1512_BIOID61479   -            236   6.4e-28   97.1   6.0   1   1   7.7e-32   1.1e-27   96.4   4.2     5   132     7   158     3   167 0.88 Nitrate reductase delta subunit
ROK                  PF00480.15   179 seq1513_BIOID61479   -            323   1.5e-45  155.0   0.0   1   1   3.1e-49   2.1e-45  154.6   0.0     1   179    24   214    24   214 0.95 ROK family
Glucokinase          PF02685.11   316 seq1513_BIOID61479   -            323   4.4e-10   38.7   0.0   1   1     5e-13   3.4e-09   35.8   0.0     4   265    26   276    24   288 0.80 Glucokinase
Pro_CA               PF00484.14   148 seq1515_BIOID61479   -            220   5.2e-48  162.6   0.0   1   1   4.7e-52   6.4e-48  162.3   0.0     2   147    38   187    37   188 0.91 Carbonic anhydrase
KdpC                 PF02669.10   188 seq1517_BIOID61479   -            194  2.7e-101  336.8   0.2   1   1  2.2e-105    3e-101  336.7   0.1     1   188     5   192     5   192 0.99 K+-transporting ATPase, c chain
IgaA                 PF07095.6    706 seq1519_BIOID61479   -            711         0 1234.6   0.0   1   1         0         0 1234.3   0.0     1   705     1   706     1   707 1.00 Intracellular growth attenuator protein IgaA
Nitrate_red_gam      PF02665.9    223 seq1520_BIOID61479   -            225   3.7e-88  294.5  11.3   1   1   3.1e-92   4.2e-88  294.3   7.8     2   222     4   224     3   225 0.99 Nitrate reductase gamma subunit
KdpD                 PF02702.12   211 seq1522_BIOID61479   -            894   6.2e-99  329.2   0.0   1   1  4.1e-102   9.4e-99  328.6   0.0     2   211    21   230    20   230 0.99 Osmosensitive K+ channel His kinase sensor domain
HATPase_c            PF02518.21   111 seq1522_BIOID61479   -            894   1.4e-24   85.8   0.0   1   1   1.5e-27   3.3e-24   84.6   0.0     6   110   778   881   774   882 0.97 Histidine kinase-, DNA gyrase B-, and HSP90-like ATPase
DUF4118              PF13493.1    105 seq1522_BIOID61479   -            894   6.4e-15   55.1  14.3   1   1   4.8e-18   1.1e-14   54.3   9.9     5   103   407   499   402   501 0.84 Domain of unknown function (DUF4118)
HisKA                PF00512.20    68 seq1522_BIOID61479   -            894   2.6e-11   43.2   1.8   1   1   1.1e-14   2.6e-11   43.2   1.2     2    68   664   730   663   730 0.88 His Kinase A (phospho-acceptor) domain
GAF_3                PF13492.1    129 seq1522_BIOID61479   -            894   5.6e-10   39.3   0.0   1   1   6.9e-13   1.6e-09   37.8   0.0     2   129   528   644   527   644 0.85 GAF domain
Usp                  PF00582.21   140 seq1522_BIOID61479   -            894   6.4e-05   23.0   1.8   1   1   6.9e-08   0.00016   21.7   0.4     3   133   251   365   249   373 0.85 Universal stress protein family
HSP20                PF00011.16   102 seq1523_BIOID61479   -            137   1.4e-21   76.1   0.1   1   1   1.2e-25   1.7e-21   75.9   0.1     4   102    42   137    39   137 0.94 Hsp20/alpha crystallin family
Sulf_transp          PF04143.9     43 seq1525_BIOID61479   -            401   3.2e-19   68.5  35.9   1   2     6e-14   8.2e-10   38.4   5.6     3    41   114   153   112   155 0.94 Sulphur transport
Sulf_transp          PF04143.9     43 seq1525_BIOID61479   -            401   3.2e-19   68.5  35.9   2   2   1.2e-15   1.6e-11   43.8   5.0     3    42   290   329   288   336 0.93 Sulphur transport
SIR2                 PF02146.12   181 seq1526_BIOID61479   -            273   9.6e-49  165.4   0.0   1   1   9.1e-53   1.2e-48  165.0   0.0     1   181    48   221    48   221 0.90 Sir2 family
GGDEF                PF00990.16   161 seq1529_BIOID61479   -            199   2.9e-27   95.1   0.0   1   1   3.9e-31   5.3e-27   94.2   0.0     1   160    52   194    52   195 0.89 GGDEF domain
HSP20                PF00011.16   102 seq1531_BIOID61479   -            142   4.3e-19   68.1   0.0   1   1   3.8e-23   5.1e-19   67.9   0.0     3   102    39   135    37   135 0.94 Hsp20/alpha crystallin family
PQQ                  PF01011.16    38 seq1533_BIOID61479   -            796   2.1e-55  181.4   7.8   1   5   1.7e-11   7.8e-08   31.3   0.0     2    34   226   258   225   262 0.88 PQQ enzyme repeat
PQQ                  PF01011.16    38 seq1533_BIOID61479   -            796   2.1e-55  181.4   7.8   2   5   7.3e-09   3.3e-05   23.0   0.0     8    34   361   387   353   391 0.85 PQQ enzyme repeat
PQQ                  PF01011.16    38 seq1533_BIOID61479   -            796   2.1e-55  181.4   7.8   3   5   1.2e-11   5.6e-08   31.8   0.0     8    37   439   468   436   469 0.91 PQQ enzyme repeat
PQQ                  PF01011.16    38 seq1533_BIOID61479   -            796   2.1e-55  181.4   7.8   4   5   2.7e-11   1.2e-07   30.7   0.0     3    36   662   696   660   698 0.91 PQQ enzyme repeat
PQQ                  PF01011.16    38 seq1533_BIOID61479   -            796   2.1e-55  181.4   7.8   5   5   5.8e-10   2.6e-06   26.5   0.0     2    38   722   759   721   759 0.93 PQQ enzyme repeat
PQQ_2                PF13360.1    238 seq1533_BIOID61479   -            796   1.9e-28   99.4   0.0   1   2   4.3e-16   1.9e-12   47.0   0.0    14   148   195   379   181   390 0.77 PQQ-like domain
PQQ_2                PF13360.1    238 seq1533_BIOID61479   -            796   1.9e-28   99.4   0.0   2   2   9.1e-11   4.2e-07   29.5   0.0     4    86   671   774   669   780 0.77 PQQ-like domain
Asp-Al_Ex            PF06826.7    169 seq1535_BIOID61479   -            561   5.3e-92  305.7  44.8   1   2   9.2e-50   6.3e-46  155.8  15.3     2   168    19   187    18   188 0.99 Predicted Permease Membrane Region
Asp-Al_Ex            PF06826.7    169 seq1535_BIOID61479   -            561   5.3e-92  305.7  44.8   2   2   7.6e-50   5.2e-46  156.1  10.2     2   168   382   554   381   555 0.98 Predicted Permease Membrane Region
TrkA_C               PF02080.16    71 seq1535_BIOID61479   -            561   5.4e-20   70.6   4.0   1   2   1.3e-10     9e-07   28.2   0.1     8    68   220   280   214   283 0.85 TrkA-C domain
TrkA_C               PF02080.16    71 seq1535_BIOID61479   -            561   5.4e-20   70.6   4.0   2   2   3.5e-15   2.4e-11   42.9   0.5     2    71   299   368   298   368 0.95 TrkA-C domain
SirA                 PF01206.12    70 seq1536_BIOID61479   -             77   2.7e-20   71.6   0.0   1   1   2.2e-24   2.9e-20   71.5   0.0     2    70     9    77     8    77 0.98 SirA-like protein
DUF159               PF02586.9    208 seq1538_BIOID61479   -            222   1.8e-46  158.1   0.0   1   1   1.5e-50     2e-46  158.0   0.0     1   207     1   215     1   216 0.90 Uncharacterised ACR, COG2135
HAD_2                PF13419.1    176 seq1541_BIOID61479   -            237   4.6e-23   82.2   0.1   1   1   8.7e-27     6e-23   81.8   0.1     1   174    28   205    28   206 0.87 Haloacid dehalogenase-like hydrolase
DUF3458              PF11940.3    367 seq1543_BIOID61479   -            870  1.1e-141  471.8   5.1   1   1    4e-145  1.8e-141  471.1   3.6     2   367   458   827   457   827 0.99 Domain of unknown function (DUF3458)
Peptidase_M1         PF01433.15   390 seq1543_BIOID61479   -            870     3e-66  224.0   0.0   1   1   1.5e-69   6.9e-66  222.8   0.0   122   390   112   384    19   384 0.88 Peptidase family M1
Peptidase_MA_2       PF13485.1    128 seq1543_BIOID61479   -            870   4.9e-18   65.3   0.1   1   1   3.2e-21   1.5e-17   63.7   0.0    16   128   282   407   262   407 0.80 Peptidase MA superfamily
NTP_transf_3         PF12804.2    179 seq1548_BIOID61479   -            194   1.3e-42  145.8   0.1   1   1   1.1e-46   1.5e-42  145.7   0.1     1   179     9   187     9   187 0.90 MobA-like NTP transferase domain
YliH                 PF10799.3    127 seq1549_BIOID61479   -            127   2.3e-73  243.8   4.9   1   1   1.8e-77   2.5e-73  243.6   3.4     1   127     1   127     1   127 0.99 Biofilm formation protein (YliH/bssR)
S4                   PF01479.20    48 seq1550_BIOID61479   -            133   7.7e-13   47.5   0.0   1   1   9.3e-17   1.3e-12   46.8   0.0     1    46     9    53     9    55 0.95 S4 domain
NIPSNAP              PF07978.8    101 seq1551_BIOID61479   -            110   8.5e-13   48.0   0.0   1   1   7.4e-17     1e-12   47.8   0.0     1    94     4    93     4    99 0.93 NIPSNAP
Mg_chelatase         PF01078.16   207 seq1552_BIOID61479   -            516   1.5e-89  298.5   0.0   1   1   1.3e-92   2.6e-89  297.7   0.0     1   200   199   396   199   401 0.98 Magnesium chelatase, subunit ChlI
ChlI                 PF13541.1    121 seq1552_BIOID61479   -            516   6.1e-45  151.5   0.1   1   1   5.3e-48     1e-44  150.7   0.1     1   121    31   152    31   152 0.96 Subunit ChlI of Mg-chelatase
Mg_chelatase_2       PF13335.1     96 seq1552_BIOID61479   -            516   3.2e-32  110.6   0.3   1   1   4.2e-35   8.2e-32  109.3   0.2     2    96   410   502   409   502 0.99 Magnesium chelatase, subunit ChlI
AAA_5                PF07728.9    139 seq1552_BIOID61479   -            516   1.2e-12   47.6   0.0   1   1   1.1e-15   2.2e-12   46.7   0.0     1   126   222   362   222   372 0.90 AAA domain (dynein-related subfamily)
MCM                  PF00493.18   332 seq1552_BIOID61479   -            516   1.1e-12   47.3   0.0   1   1   5.2e-12     1e-08   34.2   0.0   114   201   297   392   281   407 0.85 MCM2/3/5 family
Sigma54_activat      PF00158.21   168 seq1552_BIOID61479   -            516   4.2e-06   26.2   0.0   1   1   2.1e-08   4.1e-05   23.0   0.0    18   145   216   358   205   368 0.71 Sigma-54 interaction domain
Response_reg         PF00072.19   112 seq1554_BIOID61479   -            225   1.6e-29  102.0   0.0   1   1   3.4e-33   2.3e-29  101.5   0.0     1   111     4   112     4   113 0.98 Response regulator receiver domain
Trans_reg_C          PF00486.23    77 seq1554_BIOID61479   -            225   2.1e-22   78.7   0.0   1   1   6.4e-26   4.4e-22   77.6   0.0     2    77   148   223   146   223 0.97 Transcriptional regulatory protein, C terminal
OEP                  PF02321.13   188 seq1556_BIOID61479   -            495   6.9e-60  201.7  39.4   1   2   1.2e-30   1.7e-26   92.9  13.5     2   188    28   211    27   211 0.98 Outer membrane efflux protein
OEP                  PF02321.13   188 seq1556_BIOID61479   -            495   6.9e-60  201.7  39.4   2   2   1.8e-37   2.5e-33  115.1   8.2     2   188   234   429   233   429 0.98 Outer membrane efflux protein
Patatin              PF01734.17   204 seq1558_BIOID61479   -            314   1.9e-24   86.6   0.5   1   1   2.5e-28   3.4e-24   85.8   0.1     1   201    21   178    21   180 0.95 Patatin-like phospholipase
MobB                 PF03205.9    140 seq1559_BIOID61479   -            175   3.9e-36  123.7   0.0   1   1   3.3e-40   4.5e-36  123.5   0.0     1   120     8   129     8   157 0.93 Molybdopterin guanine dinucleotide synthesis protein B
HSP33                PF01430.14   280 seq1561_BIOID61479   -            294     1e-97  326.5   0.0   1   1  8.3e-102   1.1e-97  326.3   0.0     1   279     6   275     6   276 0.96 Hsp33 protein
GSDH                 PF07995.6    331 seq1562_BIOID61479   -            371  1.5e-127  425.1   0.1   1   1  1.3e-131  1.8e-127  424.9   0.1     1   331    34   366    34   366 0.98 Glucose / Sorbosone dehydrogenase
YscJ_FliF            PF01514.12   207 seq1563_BIOID61479   -            552   2.5e-65  219.3   0.0   1   1   1.7e-68   1.2e-64  217.1   0.0     9   205    28   223    17   225 0.96 Secretory protein of YscJ/FliF family
YscJ_FliF_C          PF08345.6    160 seq1563_BIOID61479   -            552   4.2e-52  176.2   4.9   1   1   6.1e-56   4.2e-52  176.2   3.4     1   160   250   429   250   429 0.88 Flagellar M-ring protein C-terminal
BolA                 PF01722.13    75 seq1564_BIOID61479   -            105   2.2e-29  101.0   0.1   1   1   1.9e-33   2.5e-29  100.8   0.1     1    75    10    85     9    85 0.97 BolA-like protein
Response_reg         PF00072.19   112 seq1565_BIOID61479   -            215   1.2e-30  105.6   0.4   1   1   5.3e-34   1.8e-30  105.0   0.3     1   112     9   121     9   121 0.99 Response regulator receiver domain
GerE                 PF00196.14    58 seq1565_BIOID61479   -            215   4.1e-25   86.7   0.5   1   1   2.5e-28   8.5e-25   85.7   0.4     2    57   152   207   151   208 0.96 Bacterial regulatory proteins, luxR family
Sigma70_r4_2         PF08281.7     54 seq1565_BIOID61479   -            215   1.4e-07   30.7   0.1   1   1   8.1e-11   2.8e-07   29.7   0.0    25    54   167   196   154   196 0.93 Sigma-70, region 4
HTH_24               PF13412.1     48 seq1565_BIOID61479   -            215   1.6e-05   24.0   1.1   1   1   1.8e-08   6.1e-05   22.2   0.3     6    43   159   194   154   195 0.80 Winged helix-turn-helix DNA-binding
DUF2618              PF10940.3     40 seq1569_BIOID61479   -             34   3.4e-09   36.1   4.0   1   1   2.5e-13   3.5e-09   36.1   2.8     3    31     5    33     3    34 0.93 Protein of unknown function (DUF2618)
PTS_EIIC             PF02378.13   321 seq1570_BIOID61479   -            597   7.4e-70  235.2  33.1   1   1   1.1e-73   7.4e-70  235.2  22.9     2   320    69   405    68   406 0.94 Phosphotransferase system, EIIC
PTS_EIIB             PF00367.15    35 seq1570_BIOID61479   -            597   7.5e-13   47.3   0.1   1   1     2e-16   1.4e-12   46.5   0.1     1    33   509   541   509   542 0.95 phosphotransferase system, EIIB
Response_reg         PF00072.19   112 seq1572_BIOID61479   -            341   1.5e-28   98.9   0.3   1   1   2.8e-32   3.9e-28   97.6   0.0     1   111    10   120    10   121 0.97 Response regulator receiver domain
Trigger_N            PF05697.8    145 seq1573_BIOID61479   -            432   6.8e-46  155.5   0.2   1   1   1.5e-49   6.8e-46  155.5   0.1     1   145     1   145     1   145 0.99 Bacterial trigger factor protein (TF)
Trigger_C            PF05698.9    162 seq1573_BIOID61479   -            432     2e-39  134.9  11.2   1   1   1.2e-42   5.7e-39  133.4   7.6     1   161   262   412   262   413 0.99 Bacterial trigger factor protein (TF) C-terminus
FKBP_C               PF00254.23    94 seq1573_BIOID61479   -            432     8e-17   60.9   0.4   1   1   4.7e-20   2.1e-16   59.5   0.3     5    93   158   237   154   238 0.93 FKBP-type peptidyl-prolyl cis-trans isomerase
OKR_DC_1             PF01276.15   417 seq1574_BIOID61479   -            735  6.5e-199  660.5   0.0   1   1  1.7e-202  7.9e-199  660.3   0.0     1   417   112   554   112   554 0.99 Orn/Lys/Arg decarboxylase, major domain
OKR_DC_1_C           PF03711.10   137 seq1574_BIOID61479   -            735     2e-53  180.0   0.2   1   1   1.2e-56   5.6e-53  178.5   0.1     1   135   579   710   579   712 0.98 Orn/Lys/Arg decarboxylase, C-terminal domain
OKR_DC_1_N           PF03709.10   115 seq1574_BIOID61479   -            735     1e-24   86.6   0.0   1   1   4.1e-28   1.9e-24   85.8   0.0     1   115     7   106     7   106 0.99 Orn/Lys/Arg decarboxylase, N-terminal domain
DUF1190              PF06693.6    165 seq1580_BIOID61479   -            234     7e-56  188.7  12.3   1   1   6.7e-60   9.1e-56  188.3   8.5     2   164    51   221    50   222 0.96 Protein of unknown function (DUF1190)
GTP_cyclohydroI      PF01227.17    86 seq1582_BIOID61479   -            282   9.5e-18   63.5   0.0   1   1   5.2e-20   7.1e-16   57.5   0.0     1    83   196   271   196   274 0.97 GTP cyclohydrolase I
PTS_EIIC             PF02378.13   321 seq1583_BIOID61479   -            598   8.1e-83  277.8  29.5   1   1   1.2e-86   8.1e-83  277.8  20.4     1   321    87   429    87   429 0.94 Phosphotransferase system, EIIC
PTS_EIIB             PF00367.15    35 seq1583_BIOID61479   -            598   1.4e-16   59.2   0.1   1   1   4.6e-20   3.1e-16   58.1   0.1     3    35   522   554   520   554 0.97 phosphotransferase system, EIIB
HTH_1                PF00126.22    60 seq1584_BIOID61479   -            279   2.8e-21   74.8   1.5   1   1   7.6e-25   5.2e-21   74.0   1.0     2    60     4    62     3    62 0.96 Bacterial regulatory helix-turn-helix protein, lysR family
LysR_substrate       PF03466.15   209 seq1584_BIOID61479   -            279   6.7e-15   54.6   0.0   1   1   3.2e-18   2.2e-14   52.9   0.0     5   201    88   270    84   272 0.90 LysR substrate binding domain
FliG_C               PF01706.11   110 seq1585_BIOID61479   -            331   1.8e-39  134.0  15.8   1   1   3.2e-42   2.2e-38  130.5   2.3     2   109   216   323   215   324 0.98 FliG C-terminal domain
Peptidase_S11        PF00768.15   241 seq1586_BIOID61479   -            407  8.9e-101  336.0   0.4   1   1  2.5e-104  1.1e-100  335.7   0.2     2   241    36   273    35   273 0.99 D-alanyl-D-alanine carboxypeptidase
PBP5_C               PF07943.8     91 seq1586_BIOID61479   -            407   5.7e-25   87.0   0.0   1   1   2.3e-28   1.1e-24   86.1   0.0     1    91   292   383   292   383 0.99 Penicillin-binding protein 5, C-terminal domain
Beta-lactamase2      PF13354.1    197 seq1586_BIOID61479   -            407     1e-13   51.0   0.1   1   1   3.1e-17   1.4e-13   50.6   0.1     4   144    57   209    54   262 0.75 Beta-lactamase enzyme family
GSP_synth            PF03738.9     97 seq1588_BIOID61479   -            386   2.8e-29  101.0   0.1   1   1   5.1e-33     7e-29   99.8   0.1     2    97   174   265   173   265 0.97 Glutathionylspermidine synthase preATP-grasp
NTP_transferase      PF00483.18   248 seq1589_BIOID61479   -            302   2.4e-25   89.1   0.0   1   1   4.5e-29   3.1e-25   88.8   0.0     1   241    10   275    10   280 0.87 Nucleotidyl transferase
NTP_transf_3         PF12804.2    179 seq1589_BIOID61479   -            302   9.5e-08   32.3   0.0   1   1   2.7e-11   1.8e-07   31.3   0.0     1   116    11   164    11   184 0.75 MobA-like NTP transferase domain
Glyco_hydro_4        PF02056.11   183 seq1592_BIOID61479   -            212   7.4e-74  246.9   0.0   1   1   6.2e-78   8.5e-74  246.7   0.0     1   182     5   184     5   185 0.99 Family 4 glycosyl hydrolase
CLP_protease         PF00574.18   182 seq1593_BIOID61479   -            207   9.3e-87  289.2   0.0   1   1     8e-91   1.1e-86  289.0   0.0     1   181    25   205    25   206 0.99 Clp protease
DUF3412              PF11892.3    123 seq1594_BIOID61479   -            454   1.8e-57  192.3   0.0   1   1   6.2e-61   4.2e-57  191.1   0.0     2   122   333   453   332   454 0.98 Domain of unknown function (DUF3412)
Lysine_decarbox      PF03641.9    133 seq1594_BIOID61479   -            454   9.5e-34  115.9   0.1   1   1     2e-37   1.4e-33  115.4   0.0     1   133   190   329   190   329 0.95 Possible lysine decarboxylase
FliH                 PF02108.11   128 seq1597_BIOID61479   -            228   6.2e-40  135.9   0.1   1   1   1.4e-43   6.2e-40  135.9   0.1     5   128    96   219    89   219 0.98 Flagellar assembly protein FliH
HrpE                 PF06188.7    191 seq1597_BIOID61479   -            228   4.6e-08   32.9   5.9   1   1     2e-11   9.2e-08   31.9   4.1    24   182    47   211    25   222 0.75 HrpE/YscL/FliH and V-type ATPase subunit E
Glyco_hydro_4C       PF11975.3    232 seq1599_BIOID61479   -             58   5.7e-05   22.8   0.1   1   1   5.2e-09   7.1e-05   22.5   0.1   200   232     1    33     1    33 0.97 Family 4 glycosyl hydrolase C-terminal domain
PEPCK_ATP            PF01293.15   467 seq1600_BIOID61479   -            540  2.4e-216  718.6   0.0   1   1    2e-220  2.8e-216  718.4   0.0     3   467    21   493    19   493 0.98 Phosphoenolpyruvate carboxykinase
AA_permease_2        PF13520.1    426 seq1602_BIOID61479   -            439   2.2e-50  171.3  53.8   1   1   3.7e-54   2.6e-50  171.1  37.3     2   415    10   415     9   428 0.91 Amino acid permease
AA_permease          PF00324.16   479 seq1602_BIOID61479   -            439   2.4e-20   72.2  46.2   1   1   4.7e-24   3.2e-20   71.8  32.0     5   419    17   403    12   425 0.88 Amino acid permease
AAA_2                PF07724.9    171 seq1603_BIOID61479   -            424   5.9e-49  166.1   0.0   1   1   5.3e-52   9.1e-49  165.5   0.0     3   170   112   310   110   311 0.97 AAA domain (Cdc48 subfamily)
zf-C4_ClpX           PF06689.8     41 seq1603_BIOID61479   -            424   2.3e-22   78.0   3.5   1   1   3.7e-25   6.3e-22   76.7   2.4     2    41    13    51    12    51 0.97 ClpX C4-type zinc finger
ClpB_D2-small        PF10431.4     81 seq1603_BIOID61479   -            424   4.3e-18   64.8   0.6   1   1   2.5e-21   4.3e-18   64.8   0.4     1    74   317   394   317   399 0.95 C-terminal, D2-small domain, of ClpB protein
AAA                  PF00004.24   132 seq1603_BIOID61479   -            424   4.3e-16   59.1   0.0   1   1   1.3e-18   2.2e-15   56.8   0.0     1    98   115   220   115   256 0.83 ATPase family associated with various cellular activities (AAA)
Mg_chelatase         PF01078.16   207 seq1603_BIOID61479   -            424   2.5e-07   29.9   0.2   1   1   6.2e-08   0.00011   21.3   0.3    20    55   110   146    75   171 0.81 Magnesium chelatase, subunit ChlI
AAA_5                PF07728.9    139 seq1603_BIOID61479   -            424   7.9e-07   28.7   0.0   1   1   3.8e-09   6.4e-06   25.8   0.1     1    79   114   191   114   195 0.74 AAA domain (dynein-related subfamily)
RuvB_N               PF05496.7    234 seq1603_BIOID61479   -            424   2.6e-06   26.5   0.0   1   1   3.4e-09   5.8e-06   25.4   0.0    16   116    68   192    53   196 0.72 Holliday junction DNA helicase ruvB N-terminus
PulS_OutS            PF09691.5    109 seq1604_BIOID61479   -            115   2.3e-08   33.8   0.0   1   1     2e-12   2.8e-08   33.6   0.0    21   102    26   106    14   113 0.89 Bacterial chaperone lipoprotein (PulS_OutS)
Aminotran_1_2        PF00155.16   363 seq1606_BIOID61479   -            390   7.8e-60  202.6   0.0   1   1   6.5e-64   8.8e-60  202.4   0.0     3   360    30   379    28   382 0.94 Aminotransferase class I and II
Peptidase_M20        PF01546.23   171 seq1607_BIOID61479   -            409   1.3e-19   70.2   0.2   1   1   4.2e-23   1.9e-19   69.7   0.1    23   170   139   402    74   403 0.84 Peptidase family M20/M25/M40
M20_dimer            PF07687.9    109 seq1607_BIOID61479   -            409   7.2e-12   44.8   0.1   1   1   3.5e-15   1.6e-11   43.7   0.0     2   105   206   302   205   308 0.89 Peptidase dimerisation domain
Peptidase_M42        PF05343.9    292 seq1607_BIOID61479   -            409   2.5e-06   26.3   0.0   1   1   3.1e-08   0.00014   20.6   0.0   134   194   140   201   110   234 0.90 M42 glutamyl aminopeptidase
ATP-synt_ab          PF00006.20   215 seq1608_BIOID61479   -            457   3.9e-69  232.3   0.0   1   1     4e-73   5.5e-69  231.8   0.0     1   215   161   373   161   373 1.00 ATP synthase alpha/beta family, nucleotide-binding domain
Spermine_synth       PF01564.12   246 seq1609_BIOID61479   -            288     7e-89  296.8   0.1   1   1   1.5e-92     1e-88  296.3   0.1     5   238     6   239     3   247 0.97 Spermine/spermidine synthase
Methyltransf_18      PF12847.2    112 seq1609_BIOID61479   -            288   5.4e-07   30.0   0.0   1   1   1.5e-10   1.1e-06   29.1   0.0     3   110    79   191    77   193 0.79 Methyltransferase domain
Zip                  PF02535.17   319 seq1612_BIOID61479   -            265   2.2e-32  112.2  21.1   1   1   4.2e-31   5.7e-27   94.4   3.7   150   317    94   254    89   256 0.96 ZIP Zinc transporter
TK                   PF00265.13   176 seq1613_BIOID61479   -            205   2.6e-64  215.9   0.0   1   1   2.2e-68   2.9e-64  215.7   0.0     1   176     2   186     2   186 0.99 Thymidine kinase
SSF                  PF00474.12   406 seq1615_BIOID61479   -            571     7e-51  173.0  22.6   1   1   5.1e-55     7e-51  173.0  15.6     1   405    35   442    35   443 0.86 Sodium:solute symporter family
A_deaminase          PF00962.17   330 seq1618_BIOID61479   -            356  8.1e-101  337.1   0.0   1   1  6.7e-105  9.2e-101  337.0   0.0     2   329    29   351    28   352 0.99 Adenosine/AMP deaminase
AdoMet_dc            PF02675.10   106 seq1619_BIOID61479   -            264   1.8e-35  120.8   0.0   1   1   3.4e-39   4.7e-35  119.5   0.0    11   106    39   169    32   169 0.98 S-adenosylmethionine decarboxylase
Lon_C                PF05362.8    205 seq1620_BIOID61479   -            799   2.1e-99  330.7   0.1   1   1  1.6e-102   3.7e-99  330.0   0.0     2   204   585   787   584   788 0.99 Lon protease (S16) C-terminal proteolytic domain
LON                  PF02190.11   205 seq1620_BIOID61479   -            799   4.9e-43  147.0   0.3   1   1   2.2e-46   4.9e-43  147.0   0.2     1   204    25   216    25   217 0.91 ATP-dependent protease La (LON) domain
AAA                  PF00004.24   132 seq1620_BIOID61479   -            799   7.1e-18   64.9   0.0   1   1   7.1e-21   1.6e-17   63.8   0.0     1   128   367   504   367   508 0.93 ATPase family associated with various cellular activities (AAA)
AAA_5                PF07728.9    139 seq1620_BIOID61479   -            799   5.6e-10   38.9   0.0   1   1   8.8e-13     2e-09   37.1   0.0     2   138   367   499   366   500 0.79 AAA domain (dynein-related subfamily)
ChlI                 PF13541.1    121 seq1620_BIOID61479   -            799   5.1e-08   32.3   0.0   1   1   5.6e-11   1.3e-07   31.0   0.0     1   121   628   755   628   755 0.83 Subunit ChlI of Mg-chelatase
AAA_PrkA             PF08298.6    358 seq1620_BIOID61479   -            799   7.9e-06   24.6   0.0   1   1   6.5e-09   1.5e-05   23.7   0.0    51   111   327   387   303   400 0.88 PrkA AAA domain
Porin_1              PF00267.16   337 seq1622_BIOID61479   -            353  6.3e-141  469.3  24.5   1   1    1e-144  7.2e-141  469.2  17.0     1   337    29   353    29   353 0.98 Gram-negative porin
Porin_4              PF13609.1    311 seq1622_BIOID61479   -            353   1.2e-21   77.4  31.9   1   1   1.8e-25   1.2e-21   77.4  22.1     4   304    12   327     7   336 0.77 Gram-negative porin
MFS_1                PF07690.11   354 seq1623_BIOID61479   -            410   1.9e-28   99.1  41.0   1   1   3.9e-32   2.7e-28   98.6  28.4     5   351    26   362    22   365 0.73 Major Facilitator Superfamily
Sugar_tr             PF00083.19   451 seq1623_BIOID61479   -            410   2.2e-06   26.3  31.8   1   1   1.9e-09   1.3e-05   23.9   8.8    52   188    58   188    46   197 0.92 Sugar (and other) transporter
FliJ                 PF02050.11   123 seq1624_BIOID61479   -            147   2.5e-32  111.3  20.6   1   1   2.3e-36   3.1e-32  111.0  14.3     1   122    19   141    19   142 0.98 Flagellar FliJ protein
Flg_hook             PF02120.11    85 seq1626_BIOID61479   -            375   4.5e-19   67.7   6.8   1   1   6.5e-23   8.8e-19   66.8   4.7     4    84   248   328   245   336 0.91 Flagellar hook-length control protein FliK
SDH_alpha            PF03313.10   283 seq1627_BIOID61479   -            455  1.2e-102  342.6  11.1   1   1  2.3e-106  1.6e-102  342.2   7.7     2   282   183   449   182   450 0.96 Serine dehydratase alpha chain
SDH_beta             PF03315.10   158 seq1627_BIOID61479   -            455     1e-55  188.0   0.1   1   1   3.7e-59   2.6e-55  186.7   0.0     1   157     3   158     3   159 0.96 Serine dehydratase beta chain
Sulfatase            PF00884.18   379 seq1630_BIOID61479   -            497   2.3e-85  286.7   0.4   1   1   2.2e-89     3e-85  286.4   0.3     1   379     4   413     4   413 0.92 Sulfatase
BMFP                 PF04380.8     79 seq1633_BIOID61479   -            108   3.1e-27   94.3   6.0   1   1   2.7e-31   3.7e-27   94.1   4.2     1    78    13    90    13    91 0.98 Membrane fusogenic activity
FliL                 PF03748.9     99 seq1636_BIOID61479   -            154   7.5e-23   80.2   0.0   1   1   6.9e-27   9.4e-23   79.9   0.0     1    98    54   153    54   154 0.94 Flagellar basal body-associated protein FliL
Pili_assembly_N      PF00345.15   122 seq1639_BIOID61479   -            233   1.1e-36  125.1   0.0   1   1   2.4e-40   1.6e-36  124.6   0.0     1   122    31   149    31   149 0.93 Gram-negative pili assembly chaperone, N-terminal domain
Pili_assembly_C      PF02753.12    68 seq1639_BIOID61479   -            233   2.9e-21   74.9   1.2   1   1   7.4e-25   5.1e-21   74.1   0.9     2    66   169   228   168   230 0.96 Gram-negative pili assembly chaperone, C-terminal domain
Abhydrolase_6        PF12697.2    228 seq1641_BIOID61479   -            254     6e-35  121.0   5.1   1   1   2.5e-38   6.9e-35  120.8   3.5     1   227    19   246    19   247 0.79 Alpha/beta hydrolase family
Abhydrolase_1        PF00561.15   230 seq1641_BIOID61479   -            254   1.9e-20   73.3   0.5   1   2     6e-16   1.6e-12   47.3   0.2     2    80    44   124    43   183 0.79 alpha/beta hydrolase fold
Abhydrolase_1        PF00561.15   230 seq1641_BIOID61479   -            254   1.9e-20   73.3   0.5   2   2   5.8e-09   1.6e-05   24.4   0.0   173   228   193   248   187   250 0.93 alpha/beta hydrolase fold
Abhydrolase_5        PF12695.2    142 seq1641_BIOID61479   -            254   3.4e-16   59.1   0.1   1   1   2.9e-19   7.9e-16   57.9   0.1     1   141    18   234    18   235 0.85 Alpha/beta hydrolase family
PGAP1                PF07819.8    225 seq1641_BIOID61479   -            254     2e-09   37.2   0.1   1   1   3.6e-11   9.8e-08   31.7   0.1     3   144    15   138    13   159 0.74 PGAP1-like protein
DUF676               PF05057.9    218 seq1641_BIOID61479   -            254   0.00014   21.0   0.0   1   1   7.8e-08   0.00021   20.4   0.0     8   103    19   105    12   121 0.83 Putative serine esterase (DUF676)
Fimbrial             PF00419.15   145 seq1642_BIOID61479   -            183   1.2e-18   67.6   3.1   1   1     1e-22   1.4e-18   67.3   2.1     1   145    30   183    30   183 0.85 Fimbrial protein
FliM                 PF02154.10   192 seq1643_BIOID61479   -            349   1.4e-80  269.3   0.2   1   1   3.6e-84   2.5e-80  268.6   0.0     1   192    53   246    53   246 0.99 Flagellar motor switch protein FliM
SpoA                 PF01052.15    77 seq1643_BIOID61479   -            349   1.5e-15   56.3   0.0   1   1   4.7e-19   3.2e-15   55.3   0.0     3    75   267   337   265   338 0.96 Surface presentation of antigens (SPOA)
GreA_GreB_N          PF03449.10    74 seq1644_BIOID61479   -            158   3.3e-30  103.8   0.7   1   1   7.3e-34     5e-30  103.2   0.5     1    74     1    74     1    74 0.97 Transcription elongation factor, N-terminal
GreA_GreB            PF01272.14    77 seq1644_BIOID61479   -            158   1.4e-22   79.1   0.0   1   1   3.1e-26   2.2e-22   78.4   0.0     2    77    81   155    80   155 0.98 Transcription elongation factor, GreA/GreB, C-term
5_3_exonuc_N         PF02739.11   169 seq1645_BIOID61479   -            281   3.7e-25   88.1   0.0   1   1   8.1e-29   5.5e-25   87.5   0.0    35   149    56   172    35   188 0.90 5'-3' exonuclease, N-terminal resolvase-like domain
5_3_exonuc           PF01367.15   101 seq1645_BIOID61479   -            281   1.2e-23   83.1   0.0   1   1   2.7e-27   1.8e-23   82.5   0.0     1    91   190   279   190   281 0.97 5'-3' exonuclease, C-terminal SAM fold
Bac_DNA_binding      PF00216.16    90 seq1648_BIOID61479   -             90   2.5e-34  117.0   0.1   1   1   2.1e-38   2.8e-34  116.8   0.1     1    90     1    90     1    90 1.00 Bacterial DNA-binding protein
HHA                  PF05321.6     57 seq1649_BIOID61479   -             71   3.8e-25   87.6   0.0   1   1   3.2e-29   4.3e-25   87.4   0.0     1    57     8    68     8    68 0.97 Haemolysin expression modulating protein
Usher                PF00577.15   552 seq1652_BIOID61479   -            837  1.8e-177  591.3  30.7   1   1  4.6e-181  2.1e-177  591.0  21.3     3   551   198   749   196   750 0.96 Type VII secretion system (T7SS), usher protein
PapC_N               PF13954.1    146 seq1652_BIOID61479   -            837   3.6e-38  130.3   0.1   1   1   2.1e-41   9.4e-38  128.9   0.1     1   146    37   182    37   182 0.98 PapC N-terminal domain
PapC_C               PF13953.1     68 seq1652_BIOID61479   -            837     3e-14   52.2   0.4   1   1   3.6e-16   1.7e-12   46.7   0.0     3    59   762   816   761   823 0.91 PapC C-terminal domain
DUF2569              PF10754.4    149 seq1653_BIOID61479   -            146     4e-48  163.2  10.5   1   1   3.3e-52   4.5e-48  163.1   7.3     2   149     4   145     3   145 0.99 Protein of unknown function (DUF2569)
Tex_N                PF09371.5    193 seq1654_BIOID61479   -            773   2.9e-80  268.0   0.4   1   1   1.2e-83   5.5e-80  267.1   0.3     1   192    10   201    10   202 0.99 Tex-like protein N-terminal domain
HHH_3                PF12836.2     65 seq1654_BIOID61479   -            773   4.9e-27   93.5   0.0   1   1   2.5e-30   1.1e-26   92.3   0.0     1    65   491   555   491   555 0.99 Helix-hairpin-helix motif
S1                   PF00575.18    74 seq1654_BIOID61479   -            773   4.2e-24   84.3   0.6   1   1   1.7e-27   7.8e-24   83.4   0.4     2    74   648   720   647   720 0.98 S1 RNA binding domain
Usher                PF00577.15   552 seq1655_BIOID61479   -            866  1.5e-211  703.8  28.0   1   1  3.8e-215  1.7e-211  703.5  19.4     1   552   200   777   200   777 0.99 Type VII secretion system (T7SS), usher protein
PapC_N               PF13954.1    146 seq1655_BIOID61479   -            866   7.3e-47  158.4   0.0   1   1   3.2e-50   1.5e-46  157.4   0.0     2   145    38   183    37   184 0.98 PapC N-terminal domain
PapC_C               PF13953.1     68 seq1655_BIOID61479   -            866   1.7e-19   69.0   0.2   1   1   1.4e-22   6.5e-19   67.2   0.0     5    67   790   853   787   854 0.92 PapC C-terminal domain
Rotamase_2           PF13145.1    121 seq1656_BIOID61479   -            623   3.4e-34  117.9  24.4   1   1     9e-28   2.1e-24   86.3   0.2     1   121   247   369   247   369 0.92 PPIC-type PPIASE domain
SurA_N_3             PF13624.1    154 seq1656_BIOID61479   -            623   6.8e-32  110.4   1.1   1   1     3e-35   6.8e-32  110.4   0.8     1   153     1   165     1   166 0.86 SurA N-terminal domain
Rotamase_3           PF13616.1    117 seq1656_BIOID61479   -            623   1.8e-16   60.3   0.4   1   1   7.8e-20   1.8e-16   60.3   0.3    12   115   265   355   212   357 0.87 PPIC-type PPIASE domain
Rotamase             PF00639.16    95 seq1656_BIOID61479   -            623   6.1e-15   55.6   8.8   1   1   6.2e-18   1.4e-14   54.4   0.1    13    95   275   355   258   355 0.92 PPIC-type PPIASE domain
SurA_N_2             PF13623.1    145 seq1656_BIOID61479   -            623   1.5e-08   34.5   0.3   1   1   6.7e-12   1.5e-08   34.5   0.2     9   140    12   137     3   142 0.83 SurA N-terminal domain
RHH_1                PF01402.16    39 seq1660_BIOID61479   -            120   3.8e-09   35.9   2.0   1   1     5e-13   6.8e-09   35.1   1.4     1    37    75   111    75   113 0.95 Ribbon-helix-helix protein, copG family
SpoA                 PF01052.15    77 seq1661_BIOID61479   -            137   2.9e-24   84.3   0.8   1   1   2.7e-28   3.7e-24   84.0   0.6     3    76    55   128    54   129 0.97 Surface presentation of antigens (SPOA)
DUF202               PF02656.10    73 seq1662_BIOID61479   -            115   3.3e-16   59.1   8.8   1   1   2.4e-20   3.3e-16   59.1   1.0     1    72    13    79    13    80 0.94 Domain of unknown function (DUF202)
Rnf-Nqr              PF02508.9    190 seq1663_BIOID61479   -            193   2.6e-71  239.0  21.0   1   1   2.1e-75   2.9e-71  238.8  14.6     1   189     1   191     1   192 0.99 Rnf-Nqr subunit, membrane protein
MarC                 PF01914.12   203 seq1665_BIOID61479   -            215   3.1e-74  248.3  11.2   1   1   2.5e-78   3.5e-74  248.2   7.8     2   203     9   210     8   210 0.99 MarC family integral membrane protein
Flavodoxin_1         PF00258.20   143 seq1666_BIOID61479   -            176   3.1e-33  114.6   0.1   1   1     1e-36   3.6e-33  114.4   0.0     1   143     6   160     6   160 0.95 Flavodoxin
Flavodoxin_3         PF12641.2    160 seq1666_BIOID61479   -            176   1.1e-11   44.3   0.0   1   1   3.6e-15   1.2e-11   44.1   0.0     2   110     6   124     5   164 0.85 Flavodoxin domain
Flavodoxin_5         PF12724.2    143 seq1666_BIOID61479   -            176   4.1e-08   33.2   0.0   1   1   1.7e-11   5.7e-08   32.7   0.0     2    84     6    89     5   108 0.83 Flavodoxin domain
DUF202               PF02656.10    73 seq1668_BIOID61479   -            120   2.5e-09   37.0   9.0   1   1     3e-12   4.1e-08   33.1   6.2     1    66    12    71    12   115 0.89 Domain of unknown function (DUF202)
FliO                 PF04347.8     84 seq1669_BIOID61479   -            122   3.1e-24   84.7   0.2   1   1     3e-28   4.2e-24   84.2   0.1     1    84    37   118    37   118 0.88 Flagellar biosynthesis protein, FliO
Peptidase_M20        PF01546.23   171 seq1670_BIOID61479   -            485   7.1e-22   77.6   0.1   1   1   1.4e-25   9.6e-22   77.2   0.1     1   171    72   481    72   481 0.94 Peptidase family M20/M25/M40
M20_dimer            PF07687.9    109 seq1670_BIOID61479   -            485   4.9e-09   35.7   0.0   1   1   2.9e-11     2e-07   30.6   0.0    12   107   207   293   200   295 0.85 Peptidase dimerisation domain
TetR_N               PF00440.18    47 seq1671_BIOID61479   -            178   4.9e-09   35.5   0.1   1   1   1.2e-12   7.9e-09   34.9   0.1     1    47    13    59    13    59 0.97 Bacterial regulatory proteins, tetR family
TetR_C_6             PF13977.1    131 seq1671_BIOID61479   -            178   6.7e-08   32.3   0.2   1   1   2.3e-11   1.6e-07   31.0   0.2    16   125    80   176    66   178 0.89 Bacterial transcriptional repressor
FeS                  PF04060.8     35 seq1672_BIOID61479   -            192     1e-14   53.6   5.2   1   1   1.9e-17   2.8e-14   52.2   3.6     1    35    43    77    43    77 0.97 Putative Fe-S cluster
Fer4                 PF00037.22    24 seq1672_BIOID61479   -            192   8.5e-13   47.2  25.0   1   2     1e-10   1.5e-07   30.5   4.8     2    23   111   132   110   133 0.95 4Fe-4S binding domain
Fer4                 PF00037.22    24 seq1672_BIOID61479   -            192   8.5e-13   47.2  25.0   2   2   2.5e-09   3.8e-06   26.1   2.4     2    24   141   163   140   163 0.91 4Fe-4S binding domain
Fer4_9               PF13187.1     55 seq1672_BIOID61479   -            192   2.1e-10   40.5  31.8   1   1   1.1e-10   1.6e-07   31.3  10.3     1    55   116   162   116   162 0.95 4Fe-4S dicluster domain
Fer4_6               PF12837.2     24 seq1672_BIOID61479   -            192   2.9e-08   33.0  28.2   1   1   4.9e-10   7.5e-07   28.6   4.5     1    24   109   132   109   132 0.96 4Fe-4S binding domain
Fer4_10              PF13237.1     52 seq1672_BIOID61479   -            192   3.3e-08   33.0  25.8   1   1   1.2e-10   1.8e-07   30.7   9.6     3    52   111   158   109   158 0.86 4Fe-4S dicluster domain
Fer4_2               PF12797.2     22 seq1672_BIOID61479   -            192   1.6e-07   30.6  20.1   1   1   8.7e-09   1.3e-05   24.6   2.9     3    22   110   129   108   129 0.93 4Fe-4S binding domain
FliP                 PF00813.15   194 seq1677_BIOID61479   -            245   4.7e-81  271.0  10.9   1   1   4.8e-85   6.5e-81  270.5   7.5     2   193    48   239    47   240 0.99 FliP family
DUF3300              PF11737.3    228 seq1678_BIOID61479   -            585   2.8e-78  262.1   4.2   1   1     2e-82   2.8e-78  262.1   2.9     1   228    73   334    73   334 0.94 Protein of unknown function (DUF3300)
FUR                  PF01475.14   120 seq1680_BIOID61479   -            148   4.9e-49  165.1   0.2   1   1   4.3e-53   5.8e-49  164.8   0.1     1   120    10   130    10   130 0.99 Ferric uptake regulator family
Complex1_51K         PF01512.12   151 seq1681_BIOID61479   -            740   1.7e-48  164.0   1.6   1   1   2.2e-51   2.4e-48  163.5   0.0     1   151   139   284   139   284 0.98 Respiratory-chain NADH dehydrogenase 51 Kd subunit
RnfC_N               PF13375.1    101 seq1681_BIOID61479   -            740   2.1e-34  117.1   0.2   1   1   7.2e-37   7.6e-34  115.3   0.0     1   101    14   115    14   115 0.96 RnfC Barrel sandwich hybrid domain
SLBB                 PF10531.4     59 seq1681_BIOID61479   -            740   2.3e-11   43.2   0.1   1   1   5.8e-14   6.1e-11   41.9   0.0     1    58   296   344   296   345 0.95 SLBB domain
Fer4_7               PF12838.2     52 seq1681_BIOID61479   -            740   1.6e-09   37.8   8.8   1   1   5.3e-12   5.6e-09   36.1   6.1     1    52   376   430   376   430 0.81 4Fe-4S dicluster domain
Fer4_8               PF13183.1     57 seq1681_BIOID61479   -            740   4.9e-09   35.9   5.1   1   1   1.4e-11   1.5e-08   34.4   3.5     3    57   375   430   373   460 0.79 4Fe-4S dicluster domain
Fer4_10              PF13237.1     52 seq1681_BIOID61479   -            740   6.1e-08   32.2  10.5   1   1   1.6e-10   1.7e-07   30.8   7.3     6    52   374   427   370   427 0.91 4Fe-4S dicluster domain
Fer4_9               PF13187.1     55 seq1681_BIOID61479   -            740   3.7e-07   30.1   8.6   1   1   1.3e-09   1.4e-06   28.3   5.9     2    53   377   429   376   430 0.71 4Fe-4S dicluster domain
Fer4_4               PF12800.2     17 seq1681_BIOID61479   -            740   5.3e-07   29.3  11.4   1   2   5.7e-06     0.006   16.7   2.0     2    16   375   389   374   395 0.90 4Fe-4S binding domain
Fer4_4               PF12800.2     17 seq1681_BIOID61479   -            740   5.3e-07   29.3  11.4   2   2   5.4e-06    0.0057   16.7   1.0     3    16   415   428   413   436 0.91 4Fe-4S binding domain
Fer4_17              PF13534.1     61 seq1681_BIOID61479   -            740   1.4e-06   28.4  10.3   1   1   1.2e-08   1.3e-05   25.3   6.9     2    61   377   431   376   431 0.82 4Fe-4S dicluster domain
SBP_bac_5            PF00496.17   374 seq1682_BIOID61479   -            567   4.6e-87  292.1   9.8   1   1     5e-91   6.9e-87  291.5   6.8     3   373   107   487   105   488 0.92 Bacterial extracellular solute-binding proteins, family 5 Middle
Bac_export_3         PF01313.14    76 seq1683_BIOID61479   -             89   2.3e-30  103.9   9.5   1   1   1.9e-34   2.6e-30  103.8   6.6     2    75     5    78     4    79 0.97 Bacterial export proteins, family 3
HHH_3                PF12836.2     65 seq1685_BIOID61479   -            123   4.6e-19   68.0   0.0   1   1   1.3e-22     6e-19   67.6   0.0     3    61    59   118    57   122 0.93 Helix-hairpin-helix motif
Bac_export_1         PF01311.15   249 seq1687_BIOID61479   -            261   2.3e-76  256.2  29.0   1   1   1.9e-80   2.6e-76  256.1  20.1     2   248     8   251     7   252 0.99 Bacterial export proteins, family 1
Pili_assembly_N      PF00345.15   122 seq1690_BIOID61479   -            252   1.2e-35  121.8   1.7   1   1     3e-39   2.1e-35  121.0   1.2     2   121    30   147    29   148 0.90 Gram-negative pili assembly chaperone, N-terminal domain
Pili_assembly_C      PF02753.12    68 seq1690_BIOID61479   -            252   3.2e-07   29.9   1.1   1   1   7.9e-11   5.4e-07   29.2   0.3     2    64   171   230   170   234 0.84 Gram-negative pili assembly chaperone, C-terminal domain
4HBT_2               PF13279.1    121 seq1691_BIOID61479   -            132   5.5e-17   62.2   0.0   1   1   1.4e-20   6.3e-17   62.0   0.0     4   109    10   114     7   129 0.88 Thioesterase-like superfamily
Acyl-ACP_TE          PF01643.12   249 seq1691_BIOID61479   -            132   1.1e-14   53.8   0.2   1   2   9.6e-09   4.4e-05   22.4   0.1   155   182     2    29     1    33 0.91 Acyl-ACP thioesterase
Acyl-ACP_TE          PF01643.12   249 seq1691_BIOID61479   -            132   1.1e-14   53.8   0.2   2   2   5.4e-11   2.5e-07   29.8   0.0    46   133    39   128    32   132 0.90 Acyl-ACP thioesterase
4HBT                 PF03061.17    79 seq1691_BIOID61479   -            132   3.8e-14   52.4   0.0   1   1   1.1e-17   5.1e-14   52.0   0.0     2    77    16    97    15    99 0.96 Thioesterase superfamily
Fimbrial             PF00419.15   145 seq1692_BIOID61479   -            356   1.5e-19   70.5   4.0   1   1   6.9e-23   9.4e-19   67.9   0.7     3   144   211   355   209   356 0.90 Fimbrial protein
MFS_1                PF07690.11   354 seq1693_BIOID61479   -            438   5.5e-21   74.5  37.6   1   1   8.1e-25   5.5e-21   74.5  26.1     2   342    32   389    30   398 0.77 Major Facilitator Superfamily
Sugar_tr             PF00083.19   451 seq1693_BIOID61479   -            438   2.5e-06   26.2   7.6   1   1   3.7e-10   2.5e-06   26.2   5.3    43   182    52   222     5   246 0.78 Sugar (and other) transporter
FeoA                 PF04023.9     74 seq1694_BIOID61479   -             75     9e-10   38.2   0.0   1   1   7.7e-14     1e-09   38.0   0.0     7    73     4    71     2    72 0.91 FeoA domain
FeoB_N               PF02421.13   189 seq1697_BIOID61479   -            773   2.8e-71  238.5   0.1   1   1   2.3e-74   5.3e-71  237.6   0.0     2   187     5   192     4   194 0.94 Ferrous iron transport protein B
Gate                 PF07670.9    109 seq1697_BIOID61479   -            773   7.2e-48  160.8  20.5   1   2   5.2e-18   1.2e-14   54.0   2.5     3   106   352   443   350   450 0.94 Nucleoside recognition
Gate                 PF07670.9    109 seq1697_BIOID61479   -            773   7.2e-48  160.8  20.5   2   2   2.7e-38   6.2e-35  119.2   0.3     1   107   512   689   512   691 0.99 Nucleoside recognition
FeoB_C               PF07664.7     54 seq1697_BIOID61479   -            773   3.2e-21   74.3   2.1   1   1   1.4e-24   3.2e-21   74.3   1.5     1    54   454   507   454   507 0.99 Ferrous iron transport protein B C terminus
MMR_HSR1             PF01926.18   114 seq1697_BIOID61479   -            773   2.1e-17   63.0   0.0   1   1   1.7e-20     4e-17   62.1   0.0     2   113     6   120     5   121 0.68 50S ribosome-binding GTPase
SRPRB                PF09439.5    181 seq1697_BIOID61479   -            773   3.7e-06   26.1   0.0   1   1   2.7e-09   6.1e-06   25.4   0.0     5    71     5    72     1   126 0.67 Signal recognition particle receptor beta subunit
Fimbrial             PF00419.15   145 seq1700_BIOID61479   -            354     2e-10   40.9   0.8   1   1   2.7e-14   3.6e-10   40.0   0.1    13   145   219   354   204   354 0.90 Fimbrial protein
GerE                 PF00196.14    58 seq1701_BIOID61479   -            207   2.9e-19   68.0   1.4   1   1   4.6e-23   6.3e-19   66.9   1.0     3    57   137   191   135   192 0.96 Bacterial regulatory proteins, luxR family
BPD_transp_1         PF00528.17   185 seq1703_BIOID61479   -            306   1.1e-38  132.4  18.3   1   1   8.3e-43   1.1e-38  132.4  12.7     1   185   112   306   112   306 0.99 Binding-protein-dependent transport system inner membrane component
Fimbrial             PF00419.15   145 seq1704_BIOID61479   -            160   3.5e-10   40.1   1.0   1   1   2.9e-14     4e-10   39.9   0.7     2   122    32   158    31   160 0.83 Fimbrial protein
NQR2_RnfD_RnfE       PF03116.10   314 seq1709_BIOID61479   -            352  8.2e-122  406.1  15.5   1   1  6.8e-126  9.3e-122  405.9  10.7     3   314     4   350     2   350 0.93 NQR2, RnfD, RnfE family
IlvB_leader          PF08049.6     32 seq1710_BIOID61479   -             32   9.5e-20   69.9  12.1   1   1   7.4e-24     1e-19   69.8   8.4     1    32     1    32     1    32 1.00 IlvB leader peptide
Phage_CP76           PF06892.6    162 seq1712_BIOID61479   -            169     1e-61  206.8   0.2   1   1   8.2e-66   1.1e-61  206.7   0.1     1   161     3   160     3   161 0.99 Phage regulatory protein CII (CP76)
TPP_enzyme_N         PF02776.13   172 seq1713_BIOID61479   -            562   1.5e-59  200.1   0.2   1   1   2.1e-62   9.8e-59  197.5   0.0     2   168    14   179    13   183 0.98 Thiamine pyrophosphate enzyme, N-terminal TPP binding domain
TPP_enzyme_C         PF02775.16   153 seq1713_BIOID61479   -            562   3.6e-49  166.1   0.1   1   1   2.2e-52   9.9e-49  164.7   0.1     1   153   390   538   390   538 0.97 Thiamine pyrophosphate enzyme, C-terminal TPP binding domain
TPP_enzyme_M         PF00205.17   137 seq1713_BIOID61479   -            562   2.8e-43  146.8   1.4   1   1   2.8e-46   1.3e-42  144.6   0.3     1   137   201   334   201   334 0.98 Thiamine pyrophosphate enzyme, central domain
Fucose_iso_N1        PF07881.7    171 seq1714_BIOID61479   -            591   1.7e-87  291.1   0.0   1   1   6.2e-91   2.8e-87  290.4   0.0     3   171     6   174     4   174 0.99 L-fucose isomerase, first N-terminal domain
Fucose_iso_N2        PF07882.7    181 seq1714_BIOID61479   -            591   7.9e-81  269.9   1.0   1   1   2.8e-84   1.3e-80  269.2   0.7     1   181   175   355   175   355 0.99 L-fucose isomerase, second N-terminal domain
Fucose_iso_C         PF02952.12   142 seq1714_BIOID61479   -            591   1.4e-54  183.3   0.0   1   1   4.6e-58   2.1e-54  182.7   0.0     2   142   385   554   384   554 0.94 L-fucose isomerase, C-terminal domain
Fimbrial             PF00419.15   145 seq1716_BIOID61479   -            187   3.8e-17   62.7   0.2   1   1   3.5e-21   4.7e-17   62.4   0.1     1   144    43   186    43   187 0.88 Fimbrial protein
DUF2525              PF10733.4     58 seq1717_BIOID61479   -             76   5.4e-38  128.5   4.1   1   1   5.1e-42     7e-38  128.1   2.9     1    58    19    76    19    76 0.99 Protein of unknown function (DUF2525)
DUF2724              PF10893.3     68 seq1721_BIOID61479   -             68   8.1e-40  134.4   0.7   1   1   6.5e-44   8.9e-40  134.2   0.5     1    68     3    68     3    68 0.98 Protein of unknown function (DUF2724)
BPD_transp_1         PF00528.17   185 seq1722_BIOID61479   -            302   6.3e-26   90.9   9.9   1   1   9.3e-30   6.3e-26   90.9   6.8     1   182   119   300   115   302 0.98 Binding-protein-dependent transport system inner membrane component
OppC_N               PF12911.2     56 seq1722_BIOID61479   -            302   1.7e-19   68.7   0.4   1   1   2.5e-23   1.7e-19   68.7   0.2     1    55    22    76    22    77 0.94 N-terminal TM domain of oligopeptide transport permease C
Pili_assembly_N      PF00345.15   122 seq1723_BIOID61479   -            124   9.4e-06   25.3   0.0   1   1   8.7e-10   1.2e-05   24.9   0.0     1    39    36    74    36    90 0.89 Gram-negative pili assembly chaperone, N-terminal domain
DUF1449              PF07290.6    202 seq1726_BIOID61479   -            209  4.6e-112  372.0   0.3   1   1  3.8e-116  5.2e-112  371.9   0.2     1   202     4   205     4   205 1.00 Protein of unknown function (DUF1449)
Hydrolase_3          PF08282.7    254 seq1727_BIOID61479   -            271   8.8e-16   58.1   0.0   1   1   6.6e-18   4.5e-14   52.5   0.0     1   229    10   233    10   241 0.76 haloacid dehalogenase-like hydrolase
S6PP                 PF05116.8    247 seq1727_BIOID61479   -            271   7.7e-08   31.8   0.0   1   1   5.5e-09   3.7e-05   23.0   0.0   119   245   144   267   119   268 0.76 Sucrose-6F-phosphate phosphohydrolase
FMN_bind             PF04205.9     81 seq1729_BIOID61479   -            206   2.6e-18   65.8   0.1   1   1     4e-22   5.5e-18   64.7   0.0     1    77    99   187    99   191 0.98 FMN-binding domain
Pili_assembly_C      PF02753.12    68 seq1730_BIOID61479   -            161   2.7e-17   62.2   0.0   1   1   7.4e-21     5e-17   61.3   0.0     2    66    95   155    94   157 0.95 Gram-negative pili assembly chaperone, C-terminal domain
Pili_assembly_N      PF00345.15   122 seq1730_BIOID61479   -            161   3.4e-16   59.0   0.4   1   1   2.2e-19   1.5e-15   56.9   0.0    48   121     3    74     1    75 0.90 Gram-negative pili assembly chaperone, N-terminal domain
DUF2732              PF10809.3     77 seq1731_BIOID61479   -             77   6.6e-35  118.4   5.1   1   1   5.3e-39   7.2e-35  118.2   3.5     1    77     1    77     1    77 1.00 Protein of unknown function (DUF2732)
Iso_dh               PF00180.15   348 seq1732_BIOID61479   -            416  7.1e-116  386.8   0.0   1   1    6e-120  8.2e-116  386.6   0.0     2   348    29   412    28   412 0.98 Isocitrate/isopropylmalate dehydrogenase
FeoC                 PF09012.5     69 seq1733_BIOID61479   -             78   1.9e-15   56.1   0.4   1   1   3.3e-19   2.3e-15   55.9   0.3     1    65     3    69     3    75 0.92 FeoC like transcriptional regulator
TrmB                 PF01978.14    68 seq1733_BIOID61479   -             78   2.2e-06   27.1   0.0   1   1   4.3e-10   2.9e-06   26.7   0.0    17    59    10    53     7    56 0.92 Sugar-specific transcriptional regulator TrmB
zf-dskA_traR         PF01258.12    36 seq1734_BIOID61479   -             75   2.2e-11   43.1   4.6   1   1   1.6e-15   2.2e-11   43.1   3.2     4    35    32    64    28    65 0.90 Prokaryotic dksA/traR C4-type zinc finger
Band_7               PF01145.20   179 seq1736_BIOID61479   -            521   9.5e-19   67.8   2.1   1   1     7e-23   9.5e-19   67.8   1.5     7   148    40   188    34   220 0.84 SPFH domain / Band 7 family
Hydrolase_3          PF08282.7    254 seq1738_BIOID61479   -            276   3.3e-51  174.2   0.0   1   1   5.4e-55   3.7e-51  174.0   0.0     2   254    10   262     9   262 0.98 haloacid dehalogenase-like hydrolase
S6PP                 PF05116.8    247 seq1738_BIOID61479   -            276   1.8e-17   63.3   0.0   1   2     2e-08   0.00014   21.1   0.0     4    79     8    83     5   111 0.71 Sucrose-6F-phosphate phosphohydrolase
S6PP                 PF05116.8    247 seq1738_BIOID61479   -            276   1.8e-17   63.3   0.0   2   2   2.9e-14     2e-10   40.2   0.0   119   213   149   240   143   257 0.87 Sucrose-6F-phosphate phosphohydrolase
oligo_HPY            PF08352.7     64 seq1739_BIOID61479   -            337     2e-21   75.9   0.1   1   1   8.3e-25   3.8e-21   75.0   0.1     1    64   248   312   248   312 0.99 Oligopeptide/dipeptide transporter, C-terminal region
ABC_tran             PF00005.22   118 seq1739_BIOID61479   -            337   1.8e-18   66.8   0.0   1   1   6.4e-22   2.9e-18   66.2   0.0    15   118    80   197    65   197 0.85 ABC transporter
AAA_21               PF13304.1    303 seq1739_BIOID61479   -            337   3.4e-11   43.5   0.2   1   1   6.7e-14   3.1e-10   40.3   0.0   227   300   159   230    76   233 0.81 AAA domain
Rnf-Nqr              PF02508.9    190 seq1740_BIOID61479   -            231   2.4e-59  200.0   8.3   1   1     2e-63   2.7e-59  199.8   5.8     1   189     1   200     1   201 0.98 Rnf-Nqr subunit, membrane protein
DHO_dh               PF01180.16   293 seq1741_BIOID61479   -            336   6.6e-92  307.5   0.2   1   1   5.9e-96     8e-92  307.2   0.1     4   288    47   335    45   336 0.97 Dihydroorotate dehydrogenase
MethyltransfD12      PF02086.10   260 seq1742_BIOID61479   -            285   4.5e-72  242.5   0.8   1   1   3.7e-76   5.1e-72  242.3   0.6     1   260     7   244     7   244 0.96 D12 class N6 adenine-specific DNA methyltransferase
Transposase_31       PF04754.7    205 seq1744_BIOID61479   -             97   2.1e-39  134.9   0.1   1   1   1.7e-43   2.3e-39  134.7   0.0     1    91     8    97     8    97 0.99 Putative transposase, YhgA-like
ACT_5                PF13710.1     63 seq1745_BIOID61479   -             96   1.4e-10   40.6   0.1   1   1   5.9e-14   2.7e-10   39.7   0.0     1    63    17    78    17    78 0.97 ACT domain
ACT                  PF01842.20    66 seq1745_BIOID61479   -             96   1.1e-08   34.2   0.0   1   1   3.2e-12   1.5e-08   33.8   0.0     2    65    10    73     9    74 0.97 ACT domain
FGGY_N               PF00370.16   245 seq1747_BIOID61479   -            482   5.1e-86  287.8   0.0   1   1     1e-89   6.8e-86  287.4   0.0     1   245    15   259    15   259 0.99 FGGY family of carbohydrate kinases, N-terminal domain
FGGY_C               PF02782.11   197 seq1747_BIOID61479   -            482   1.6e-24   86.5   0.9   1   1   2.2e-27   1.5e-23   83.3   0.7     3   195   269   448   268   450 0.80 FGGY family of carbohydrate kinases, C-terminal domain
Ecotin               PF03974.8    128 seq1749_BIOID61479   -            153   1.6e-52  176.4   0.1   1   1   1.4e-56   1.9e-52  176.2   0.1     2   128    19   144    18   144 0.97 Ecotin
Transposase_31       PF04754.7    205 seq1750_BIOID61479   -            190   3.2e-33  114.7   0.0   1   1   3.7e-37   5.1e-33  114.0   0.0    97   204     1   107     1   108 0.98 Putative transposase, YhgA-like
Response_reg         PF00072.19   112 seq1751_BIOID61479   -            124   1.8e-17   63.2   0.0   1   1   1.7e-21   2.4e-17   62.8   0.0     1    95    25   117    25   120 0.96 Response regulator receiver domain
HhH-GPD              PF00730.20   121 seq1752_BIOID61479   -            211   9.8e-19   67.6   0.0   1   1   3.1e-22   1.4e-18   67.1   0.0     1   120    34   168    34   169 0.95 HhH-GPD superfamily base excision DNA repair protein
HHH                  PF00633.18    30 seq1752_BIOID61479   -            211   7.1e-08   31.6   0.0   1   1   3.7e-11   1.7e-07   30.4   0.0     2    29   100   127    99   128 0.94 Helix-hairpin-helix motif
EndIII_4Fe-2S        PF10576.4     17 seq1752_BIOID61479   -            211   9.7e-05   22.2   3.3   1   1   3.7e-08   0.00017   21.5   2.3     1    17   187   203   187   203 0.99 Iron-sulfur binding domain of endonuclease III
GerE                 PF00196.14    58 seq1753_BIOID61479   -            116   1.5e-24   84.9   0.1   1   1   6.9e-28   2.4e-24   84.3   0.1     2    56    56   110    55   112 0.97 Bacterial regulatory proteins, luxR family
Sigma70_r4_2         PF08281.7     54 seq1753_BIOID61479   -            116   1.9e-05   23.8   1.5   1   1   1.1e-08   3.6e-05   23.0   0.1    14    53    61    99    58   100 0.78 Sigma-70, region 4
AsnC_trans_reg       PF01037.16    74 seq1754_BIOID61479   -            181   1.3e-21   75.9   0.0   1   1   5.7e-25     2e-21   75.3   0.0     1    74    97   171    97   171 0.97 AsnC family
HTH_AsnC-type        PF13404.1     42 seq1754_BIOID61479   -            181   7.4e-18   63.7   0.7   1   1   3.3e-21   1.1e-17   63.1   0.5     1    42    31    72    31    72 0.99 AsnC-type helix-turn-helix domain
HTH_24               PF13412.1     48 seq1754_BIOID61479   -            181   3.8e-17   61.2   0.4   1   1   1.7e-20     6e-17   60.6   0.3     1    47    31    77    31    78 0.98 Winged helix-turn-helix DNA-binding
HTH_11               PF08279.7     55 seq1754_BIOID61479   -            181    0.0001   21.7   0.0   1   1     5e-08   0.00017   21.0   0.0     3    46    36    78    35    82 0.90 HTH domain
Phage_GPA            PF05840.8    371 seq1755_BIOID61479   -            804  3.8e-146  486.4   0.1   1   1  2.8e-150  3.8e-146  486.4   0.0     1   370   188   562   188   563 0.99 Bacteriophage replication gene A protein (GPA)
ABC_tran             PF00005.22   118 seq1756_BIOID61479   -            334   2.6e-21   76.0   0.0   1   1   8.9e-25     4e-21   75.4   0.0     1   117    64   192    64   193 0.90 ABC transporter
oligo_HPY            PF08352.7     64 seq1756_BIOID61479   -            334   1.3e-19   70.1   0.2   1   1   5.3e-23   2.4e-19   69.3   0.2     1    64   244   311   244   311 0.99 Oligopeptide/dipeptide transporter, C-terminal region
FHIPEP               PF00771.15   658 seq1757_BIOID61479   -            579    3e-194  646.9   0.1   1   1  2.6e-198  3.6e-194  646.7   0.1   100   657     9   571     7   572 0.96 FHIPEP family
DUF1379              PF07126.7    154 seq1758_BIOID61479   -            192   2.3e-56  189.3   0.0   1   1   2.3e-60   3.1e-56  188.8   0.0     1   149    33   182    33   187 0.98 Protein of unknown function (DUF1379)
MASE1                PF05231.9    299 seq1759_BIOID61479   -            500   4.1e-54  183.5  45.5   1   1   1.1e-57     5e-54  183.2  31.5     2   299    11   277    10   277 0.98 MASE1
HisKA_3              PF07730.8     68 seq1759_BIOID61479   -            500   1.9e-14   53.6   2.9   1   1   4.2e-18   1.9e-14   53.6   2.0     2    68   305   370   304   370 0.95 Histidine kinase
HATPase_c            PF02518.21   111 seq1759_BIOID61479   -            500     1e-12   47.6   0.0   1   1   3.7e-16   1.7e-12   46.9   0.0     5   110   413   497   409   498 0.95 Histidine kinase-, DNA gyrase B-, and HSP90-like ATPase
ABC_membrane         PF00664.18   275 seq1760_BIOID61479   -            590   1.2e-34  119.9   5.4   1   1   2.3e-38   1.5e-34  119.5   3.7     5   274    22   290    18   291 0.94 ABC transporter transmembrane region
ABC_tran             PF00005.22   118 seq1760_BIOID61479   -            590   1.2e-19   70.7   0.0   1   1   3.3e-23   2.2e-19   69.8   0.0     1   117   376   500   376   501 0.93 ABC transporter
RbsD_FucU            PF05025.8    142 seq1762_BIOID61479   -            140     2e-36  125.2   0.0   1   1   1.7e-40   2.3e-36  125.1   0.0     1   142     3   140     3   140 0.93 RbsD / FucU transport protein family
Pribosyltran         PF00156.22   125 seq1764_BIOID61479   -            227   9.4e-10   38.1   0.0   1   1   1.1e-13   1.5e-09   37.4   0.0    45   124   141   223   136   224 0.82 Phosphoribosyl transferase domain
PTR2                 PF00854.16   373 seq1765_BIOID61479   -            500   2.5e-75  253.5  26.1   1   1   6.9e-79   4.7e-75  252.5  15.9     2   370    89   428    88   431 0.97 POT family
MFS_1                PF07690.11   354 seq1765_BIOID61479   -            500   1.9e-20   72.8  54.6   1   1   3.5e-21   2.4e-17   62.6  25.7    10   301    35   372    26   382 0.78 Major Facilitator Superfamily
DeoRC                PF00455.17   162 seq1766_BIOID61479   -            243   2.4e-45  153.9   0.0   1   1   1.4e-48   3.8e-45  153.3   0.0     2   161    75   233    74   234 0.99 DeoR C terminal sensor domain
HTH_DeoR             PF08220.7     57 seq1766_BIOID61479   -            243   7.5e-23   79.7   3.3   1   1   6.2e-25   1.7e-21   75.3   1.8     1    56     5    60     5    61 0.98 DeoR-like helix-turn-helix domain
HTH_11               PF08279.7     55 seq1766_BIOID61479   -            243   4.8e-10   38.8   1.4   1   1   3.2e-13   8.8e-10   37.9   0.9     1    46     5    48     5    58 0.91 HTH domain
GntR                 PF00392.16    64 seq1766_BIOID61479   -            243   1.6e-06   27.3   0.2   1   1   1.6e-09   4.3e-06   25.9   0.1    21    63    16    57     6    58 0.90 Bacterial regulatory proteins, gntR family
HTH_Mga              PF08280.6     59 seq1766_BIOID61479   -            243   2.9e-05   23.6   0.9   1   1   2.7e-08   7.3e-05   22.3   0.6     5    44     4    43     2    51 0.94 M protein trans-acting positive regulator (MGA) HTH domain
Fe-S_biosyn          PF01521.15    91 seq1769_BIOID61479   -            191   2.1e-23   81.7   0.0   1   1   1.6e-26   1.1e-22   79.4   0.0     1    91     2    94     2    94 0.98 Iron-sulphur cluster biosynthesis
NifU                 PF01106.12    68 seq1769_BIOID61479   -            191     2e-10   40.1   0.0   1   1   4.4e-14     3e-10   39.5   0.0     2    65   112   177   111   180 0.90 NifU-like domain
MFS_1                PF07690.11   354 seq1770_BIOID61479   -            440   5.3e-50  170.0  43.9   1   1   1.2e-53   5.3e-50  170.0  30.4     1   353    36   397    36   398 0.91 Major Facilitator Superfamily
DUF1228              PF06779.9     85 seq1770_BIOID61479   -            440   2.4e-05   24.1   1.5   1   1   5.3e-09   2.4e-05   24.1   1.0     7    84    46   123    39   124 0.94 Protein of unknown function (DUF1228)
Glucosamine_iso      PF01182.15   199 seq1771_BIOID61479   -            266   9.1e-25   87.4   0.0   1   1   8.8e-29   1.2e-24   87.0   0.0     4   198    15   216    12   217 0.85 Glucosamine-6-phosphate isomerases/6-phosphogluconolactonase
UPF0020              PF01170.13   180 seq1773_BIOID61479   -            326   4.6e-36  123.9   0.0   1   1   1.5e-39   6.8e-36  123.4   0.0     1   116   162   303   162   312 0.89 Putative RNA methylase family UPF0020
THUMP                PF02926.12    93 seq1773_BIOID61479   -            326   5.1e-15   55.1   0.0   1   1   2.5e-18   1.1e-14   54.0   0.0     2    92    57   153    56   154 0.95 THUMP domain
Methyltransf_26      PF13659.1    117 seq1773_BIOID61479   -            326   2.1e-10   40.5   0.0   1   1   8.4e-14   3.9e-10   39.6   0.0     4    75   193   307   190   323 0.91 Methyltransferase domain
ABC_membrane         PF00664.18   275 seq1775_BIOID61479   -            593   8.2e-35  120.4   9.0   1   1   1.5e-38     1e-34  120.1   6.3     3   274    27   297    25   298 0.92 ABC transporter transmembrane region
ABC_tran             PF00005.22   118 seq1775_BIOID61479   -            593   2.4e-20   72.9   0.1   1   1   7.5e-24   5.1e-20   71.8   0.0     1   118   381   505   381   505 0.95 ABC transporter
HicB                 PF05534.7     51 seq1776_BIOID61479   -            118   5.4e-11   41.7   0.0   1   1   6.2e-15   8.4e-11   41.1   0.0     3    51    60   110    58   110 0.96 HicB family
EamA                 PF00892.15   126 seq1777_BIOID61479   -            306   1.2e-36  125.4  35.5   1   2   2.3e-25   3.2e-21   75.5   7.1     1   125    18   140    18   141 0.93 EamA-like transporter family
EamA                 PF00892.15   126 seq1777_BIOID61479   -            306   1.2e-36  125.4  35.5   2   2   3.1e-19   4.2e-15   55.7  12.0     1   125   160   284   160   285 0.87 EamA-like transporter family
DEDD_Tnp_IS110       PF01548.12   144 seq1780_BIOID61479   -            326   4.2e-44  149.5   0.2   1   1   2.4e-47   1.7e-43  147.6   0.1     1   144     7   151     7   151 0.99 Transposase
Transposase_20       PF02371.11    87 seq1780_BIOID61479   -            326   1.1e-27   95.7   0.4   1   1     3e-31     2e-27   94.9   0.3     2    85   196   280   195   282 0.96 Transposase IS116/IS110/IS902 family
GST_C                PF00043.20    95 seq1781_BIOID61479   -            201     3e-15   55.8   0.1   1   1   1.9e-18   5.3e-15   55.0   0.1     5    95   104   189   100   189 0.94 Glutathione S-transferase, C-terminal domain
GST_N_2              PF13409.1     70 seq1781_BIOID61479   -            201   2.7e-11   43.1   0.0   1   1   3.9e-14   1.1e-10   41.2   0.0     5    69    11    75     9    76 0.95 Glutathione S-transferase, N-terminal domain
GST_N_3              PF13417.1     75 seq1781_BIOID61479   -            201   4.4e-10   39.5   0.0   1   1   3.4e-13   9.2e-10   38.5   0.0    15    73    16    79    11    81 0.89 Glutathione S-transferase, N-terminal domain
GST_C_2              PF13410.1     69 seq1781_BIOID61479   -            201   7.2e-10   38.4   0.1   1   1   3.8e-13   1.1e-09   37.9   0.0     7    69   125   184    71   184 0.90 Glutathione S-transferase, C-terminal domain
GST_N                PF02798.15    76 seq1781_BIOID61479   -            201     2e-08   34.1   0.0   1   1   2.2e-11   5.9e-08   32.6   0.0     3    76     1    75     1    75 0.94 Glutathione S-transferase, N-terminal domain
DinI                 PF06183.8     65 seq1782_BIOID61479   -             77   1.6e-25   88.8   0.2   1   1   1.4e-29   1.9e-25   88.5   0.1     1    65    13    77    13    77 0.97 DinI-like family
Amidohydro_1         PF01979.15   333 seq1783_BIOID61479   -            382     3e-39  135.5   0.3   1   1     1e-42   3.5e-39  135.2   0.2     1   332    50   363    50   364 0.94 Amidohydrolase family
[truncated: 1,413,241 more chars]
