# Supplementary material for: A domain sequence approach to pangenomics: applications to Escherichia coli
Source: F1000Res. 2013 May 29;1:19. Originally published 2012 Oct 1. [Version 2] doi: 10.12688/f1000research.1-19.v2 (PMC3901455; doi:10.12688/f1000research.1-19.v2)
Supplement: The 347 text files show the results from scanning each of the fasta-files against the Pfam-A database [file f1000research-1-1101-s0002.tgz › Escherichia_coli_EPECa14_BIOID40267.txt]

#                                                                            --- full sequence --- -------------- this domain -------------   hmm coord   ali coord   env coord
# target name        accession   tlen query name           accession   qlen   E-value  score  bias   #  of  c-Evalue  i-Evalue  score  bias  from    to  from    to  from    to  acc description of target
#------------------- ---------- ----- -------------------- ---------- ----- --------- ------ ----- --- --- --------- --------- ------ ----- ----- ----- ----- ----- ----- ----- ---- ---------------------
SopA_C               PF13979.1    172 seq1_BIOID40267      -            782   2.8e-67  225.4   0.0   1   1   2.3e-70   6.3e-67  224.3   0.0     2   172   617   782   616   782 0.99 SopA-like catalytic domain
SopA                 PF13981.1    135 seq1_BIOID40267      -            782   1.3e-42  144.8   4.9   1   1     2e-45   5.3e-42  142.9   0.3     1   135   376   512   376   512 0.98 SopA-like central domain
Pentapeptide         PF00805.17    40 seq1_BIOID40267      -            782   1.9e-14   52.3  14.2   1   1   1.8e-08     5e-05   22.3   0.1     7    38   237   268   236   269 0.95 Pentapeptide repeats (8 copies)
Pentapeptide_4       PF13599.1     78 seq1_BIOID40267      -            782   2.1e-13   49.7  17.9   1   2   5.2e-12   1.4e-08   34.2   1.6     9    76   199   266   194   268 0.88 Pentapeptide repeats (9 copies)
Pentapeptide_4       PF13599.1     78 seq1_BIOID40267      -            782   2.1e-13   49.7  17.9   2   2   1.2e-10   3.2e-07   29.9   5.5     2    53   242   291   241   309 0.92 Pentapeptide repeats (9 copies)
Lambda_tail_I        PF06805.7     82 seq2_BIOID40267      -            226   1.1e-21   76.3   0.0   1   1   1.2e-25   1.7e-21   75.7   0.0     4    82    16    97    13    97 0.97 Bacteriophage lambda tail assembly protein I
HTH_Tnp_1            PF01527.15    76 seq5_BIOID40267      -             95   5.7e-16   58.1   0.2   1   1   5.1e-20     7e-16   57.8   0.1     2    75     3    75     2    76 0.95 Transposase
TatD_DNase           PF01026.16   255 seq7_BIOID40267      -            265   1.2e-76  257.2   0.0   1   1   9.8e-81   1.3e-76  257.0   0.0     1   255     4   255     4   255 0.96 TatD related DNase
Phage_fiber_C        PF06820.7     64 seq8_BIOID40267      -             89   1.1e-33  115.0   0.4   1   1     1e-37   1.4e-33  114.6   0.3     1    64    28    89    28    89 0.99 Putative prophage tail fibre C-terminus
Peripla_BP_2         PF01497.13   238 seq9_BIOID40267      -            266   1.7e-27   95.9   0.1   1   1   1.6e-31   2.1e-27   95.6   0.1     1   203    26   217    26   231 0.93 Periplasmic binding protein
Hpt                  PF01627.18    90 seq10_BIOID40267     -            145   7.6e-10   38.5   2.1   1   1   5.9e-14   8.1e-10   38.4   0.4     1    89    52   135    52   136 0.95 Hpt domain
DDE_Tnp_1            PF01609.16   211 seq12_BIOID40267     -            205   2.1e-18   66.5   0.1   1   1   2.2e-22     3e-18   66.0   0.1    84   211     2   170     1   170 0.92 Transposase DDE domain
phage_tail_N         PF08400.5    134 seq15_BIOID40267     -            437   2.9e-60  201.6   0.1   1   1   8.5e-64   2.9e-60  201.6   0.1     1   134     1   134     1   134 0.99 Prophage tail fibre N-terminal
Phage_fiber_C        PF06820.7     64 seq15_BIOID40267     -            437   2.5e-36  123.5   0.2   1   1   1.1e-39   3.8e-36  122.9   0.1     1    64   363   426   363   426 0.99 Putative prophage tail fibre C-terminus
Collagen             PF01391.13    60 seq15_BIOID40267     -            437   2.2e-18   65.4  70.3   1   2   4.9e-13   1.7e-09   36.9  23.8     1    59   251   309   249   310 0.73 Collagen triple helix repeat (20 copies)
Collagen             PF01391.13    60 seq15_BIOID40267     -            437   2.2e-18   65.4  70.3   2   2   1.3e-12   4.6e-09   35.5  22.7     1    59   302   360   302   363 0.91 Collagen triple helix repeat (20 copies)
CarboxypepD_reg      PF13620.1     82 seq15_BIOID40267     -            437   1.1e-07   31.6   0.2   1   1   7.6e-11   2.6e-07   30.4   0.2     1    74     4    82     4    89 0.82 Carboxypeptidase regulatory-like domain
Phage_attach         PF05354.6    117 seq16_BIOID40267     -            117   1.4e-63  211.5   0.1   1   1   2.3e-67   1.5e-63  211.3   0.1     1   117     1   117     1   117 1.00 Phage Head-Tail Attachment
Gifsy-2              PF13856.1     95 seq16_BIOID40267     -            117   2.8e-32  110.6   0.0   1   1   4.6e-36   3.2e-32  110.4   0.0     1    95     4   105     4   105 0.99 ATP-binding sugar transporter from pro-phage
DDE_Tnp_IS1          PF03400.8    131 seq19_BIOID40267     -             69   1.1e-35  122.5   0.8   1   1   8.5e-40   1.2e-35  122.3   0.5    63   131     1    69     1    69 0.99 IS1 transposase
DUF218               PF02698.12   155 seq20_BIOID40267     -            239   3.3e-21   75.2   0.0   1   1   3.3e-25   4.6e-21   74.8   0.0     4   132    47   172    45   186 0.93 DUF218 domain
Terminase_2          PF03592.11   144 seq21_BIOID40267     -            187   1.1e-09   38.5   2.3   1   1   1.3e-13   1.7e-09   37.9   1.6     1    57     2    58     2   169 0.92 Terminase small subunit
HTH_Tnp_1            PF01527.15    76 seq24_BIOID40267     -            215   1.8e-20   72.5   0.0   1   1   1.2e-23   5.3e-20   71.0   0.0     2    69    91   162    90   169 0.87 Transposase
rve_2                PF13333.1     52 seq25_BIOID40267     -             62   4.7e-14   52.0   0.7   1   1   8.6e-18   5.9e-14   51.7   0.5     1    51     2    57     2    57 0.93 Integrase core domain
rve_3                PF13683.1     67 seq25_BIOID40267     -             62   4.4e-13   48.4   0.4   1   1   8.6e-17   5.8e-13   48.0   0.3    19    67     1    50     1    50 0.98 Integrase core domain
ADH_N                PF08240.7    109 seq26_BIOID40267     -            346   6.1e-31  106.3   7.9   1   1   1.3e-34   6.1e-31  106.3   5.5     2   109    35   141    34   141 0.97 Alcohol dehydrogenase GroES-like domain
ADH_zinc_N           PF00107.21   130 seq26_BIOID40267     -            346   1.1e-29  102.4   1.6   1   1   4.9e-33   2.2e-29  101.5   1.1     1   129   182   308   182   309 0.98 Zinc-binding dehydrogenase
ADH_zinc_N_2         PF13602.1    127 seq26_BIOID40267     -            346   5.6e-08   33.6   1.5   1   1   2.3e-11   1.1e-07   32.7   1.0     1   127   215   342   215   342 0.77 Zinc-binding dehydrogenase
OKR_DC_1             PF01276.15   417 seq28_BIOID40267     -            728    3e-199  661.7   0.2   1   1  9.5e-203  4.3e-199  661.1   0.1     1   417   143   558   143   558 1.00 Orn/Lys/Arg decarboxylase, major domain
OKR_DC_1_C           PF03711.10   137 seq28_BIOID40267     -            728   3.3e-54  182.5   1.0   1   1   1.5e-57   6.8e-54  181.5   0.7     1   136   583   716   583   717 0.99 Orn/Lys/Arg decarboxylase, C-terminal domain
OKR_DC_1_N           PF03709.10   115 seq28_BIOID40267     -            728   4.9e-29  100.6   0.1   1   1   2.1e-32   9.5e-29   99.6   0.1     1   115    27   137    27   137 0.99 Orn/Lys/Arg decarboxylase, N-terminal domain
rve_3                PF13683.1     67 seq29_BIOID40267     -             74   5.6e-18   64.1   0.3   1   1   1.1e-21   7.3e-18   63.7   0.2     7    67     1    62     1    62 0.98 Integrase core domain
rve_2                PF13333.1     52 seq29_BIOID40267     -             74   8.2e-14   51.2   0.7   1   1   1.6e-17   1.1e-13   50.9   0.5     1    51    14    69    14    69 0.93 Integrase core domain
DUF3672              PF12421.3    136 seq31_BIOID40267     -            950   1.6e-43  148.0   2.2   1   1   1.1e-46   3.8e-43  146.7   1.5     1   136   767   909   767   909 0.94 Fibronectin type III protein
Phage-tail_3         PF13550.1    164 seq31_BIOID40267     -            950   9.8e-37  126.1   0.0   1   1   6.4e-40   2.2e-36  125.0   0.0     1   163   122   291   122   292 0.95 Putative phage tail protein
DUF1983              PF09327.6     81 seq31_BIOID40267     -            950   2.4e-24   84.9   0.0   1   1     2e-27     7e-24   83.4   0.0     1    81   663   743   663   743 0.99 Domain of unknown function (DUF1983)
Y_Y_Y                PF07495.8     66 seq31_BIOID40267     -            950   2.8e-06   26.8   0.0   1   1   2.4e-09   8.1e-06   25.3   0.0    26    65   464   501   456   502 0.82 Y_Y_Y domain
Lambda_tail_I        PF06805.7     82 seq33_BIOID40267     -            226   6.3e-22   77.0   0.0   1   1   7.4e-26     1e-21   76.4   0.0     2    82    14    97    13    97 0.98 Bacteriophage lambda tail assembly protein I
Peripla_BP_3         PF13377.1    160 seq34_BIOID40267     -            269   2.1e-25   89.4   0.0   1   1   7.2e-29   3.3e-25   88.8   0.0     2   146   113   259   112   268 0.90 Periplasmic binding protein-like domain
Peripla_BP_1         PF00532.16   279 seq34_BIOID40267     -            269   7.2e-24   84.3   0.1   1   1   2.1e-27   9.4e-24   83.9   0.1    13   267    14   258     9   267 0.88 Periplasmic binding proteins and sugar binding domain of LacI family
Peripla_BP_4         PF13407.1    258 seq34_BIOID40267     -            269   1.6e-17   63.6   0.0   1   1   4.1e-21   1.9e-17   63.3   0.0     7   257    11   254     8   255 0.93 Periplasmic binding protein domain
YtfJ_HI0045          PF09695.5    160 seq36_BIOID40267     -            185   5.1e-75  250.0   0.3   1   1   4.2e-79   5.8e-75  249.8   0.2     2   159    24   181    23   182 0.99 Bacterial protein of unknown function (YtfJ_HI0045)
rve_3                PF13683.1     67 seq37_BIOID40267     -             68   1.5e-08   33.9   0.2   1   1   2.6e-12   1.7e-08   33.6   0.1    19    67     2    50     1    50 0.96 Integrase core domain
rve_2                PF13333.1     52 seq37_BIOID40267     -             68   1.3e-06   28.1   0.0   1   1   2.3e-10   1.5e-06   28.0   0.0     1    46     3    52     3    58 0.85 Integrase core domain
DUF4186              PF13811.1    112 seq41_BIOID40267     -            119   2.1e-55  185.1   0.0   1   1   1.7e-59   2.4e-55  184.9   0.0     3   110     5   112     3   114 0.98 Domain of unknown function (DUF4186)
MtlR                 PF05068.7    170 seq42_BIOID40267     -            195   4.1e-76  254.0   0.0   1   1   3.5e-80   4.8e-76  253.8   0.0     5   169    26   188     2   189 0.96 Mannitol repressor
AA_permease          PF00324.16   479 seq45_BIOID40267     -            466  8.6e-122  406.7  48.0   1   1  1.4e-125  9.7e-122  406.5  33.2     1   476    18   455    18   458 0.98 Amino acid permease
AA_permease_2        PF13520.1    426 seq45_BIOID40267     -            466   1.4e-42  145.6  47.8   1   1   2.5e-46   1.7e-42  145.3  33.1     5   424    18   439    14   445 0.86 Amino acid permease
HTH_Tnp_1            PF01527.15    76 seq51_BIOID40267     -            100   6.7e-16   57.9   0.2   1   1   6.1e-20   8.3e-16   57.6   0.1     2    75     3    75     2    76 0.95 Transposase
HemN_C               PF06969.11    66 seq52_BIOID40267     -            171     2e-12   46.8   0.0   1   1     3e-16   4.1e-12   45.8   0.0     1    66    77   145    77   145 0.95 HemN C-terminal domain
Glyco_hydro_1        PF00232.13   455 seq53_BIOID40267     -             42   1.6e-08   33.0   0.2   1   1   1.2e-12   1.7e-08   33.0   0.1   420   454     1    39     1    40 0.92 Glycosyl hydrolase family 1
Phage_antitermQ      PF06530.7    126 seq56_BIOID40267     -            127   6.6e-56  187.1   0.6   1   1   5.4e-60   7.4e-56  187.0   0.4     1   125     1   125     1   126 0.99 Phage antitermination protein Q
rve_2                PF13333.1     52 seq61_BIOID40267     -             62   4.7e-14   52.0   0.7   1   1   8.6e-18   5.9e-14   51.7   0.5     1    51     2    57     2    57 0.93 Integrase core domain
rve_3                PF13683.1     67 seq61_BIOID40267     -             62   4.4e-13   48.4   0.4   1   1   8.6e-17   5.8e-13   48.0   0.3    19    67     1    50     1    50 0.98 Integrase core domain
DUF3950              PF13132.1     30 seq63_BIOID40267     -             41   2.4e-16   58.8   0.1   1   1     2e-20   2.8e-16   58.6   0.1     1    29     1    29     1    30 0.98 Domain of unknown function (DUF3950)
FMN_dh               PF01070.13   357 seq64_BIOID40267     -            149   4.2e-55  186.8   7.7   1   1     2e-58   5.4e-55  186.5   5.3   228   355     1   128     1   131 0.97 FMN-dependent dehydrogenase
NMO                  PF03060.10   330 seq64_BIOID40267     -            149   1.1e-05   24.6   3.5   1   1   4.4e-09   1.2e-05   24.5   2.4   139   225     2    88     1   133 0.85 Nitronate monooxygenase
IGPS                 PF00218.16   254 seq64_BIOID40267     -            149   1.3e-05   24.2   0.1   1   1   6.3e-08   0.00017   20.6   0.0   167   243     8    87     2   100 0.82 Indole-3-glycerol phosphate synthase
Autotransporter      PF03797.14   265 seq65_BIOID40267     -             90   6.6e-13   48.4   0.1   1   1   5.7e-17   7.8e-13   48.2   0.1   192   265     5    74     1    74 0.95 Autotransporter beta-domain
Big_2                PF02368.13    79 seq67_BIOID40267     -            256     4e-13   48.9  10.1   1   1   5.9e-17     4e-13   48.9   7.0     2    74   171   246   170   251 0.94 Bacterial Ig-like domain (group 2)
Phage_min_tail       PF05939.8    109 seq73_BIOID40267     -            109   4.4e-38  129.4   0.0   1   1   3.5e-42   4.8e-38  129.3   0.0     1   109     1   109     1   109 0.99 Phage minor tail protein
DUF1482              PF07358.6     57 seq74_BIOID40267     -             62   5.4e-24   83.4   0.0   1   1   4.4e-28     6e-24   83.2   0.0     1    57     4    62     4    62 0.98 Protein of unknown function (DUF1482)
DNA_pol3_tau_5       PF12170.3    142 seq78_BIOID40267     -            159     8e-95  314.2   6.5   1   1   6.8e-99   9.3e-95  314.0   4.5     1   142    15   156    15   156 1.00 DNA polymerase III tau subunit V interacting with alpha
4HBT                 PF03061.17    79 seq79_BIOID40267     -            136   5.8e-17   61.4   0.1   1   1   6.2e-21   8.5e-17   60.9   0.1     1    79    50   127    50   127 0.99 Thioesterase superfamily
Ldh_2                PF02615.9    335 seq81_BIOID40267     -            361    5e-138  459.3   0.0   1   1  4.2e-142  5.7e-138  459.1   0.0     1   334     5   340     5   341 0.99 Malate/L-lactate dehydrogenase
rve                  PF00665.21   120 seq85_BIOID40267     -            272   4.8e-25   87.8   0.0   1   1   2.3e-28     8e-25   87.1   0.0     2   119   106   221   105   222 0.97 Integrase core domain
rve_3                PF13683.1     67 seq85_BIOID40267     -            272   1.4e-17   62.8   0.2   1   1   9.7e-21   3.3e-17   61.6   0.2     2    67   194   260   193   260 0.98 Integrase core domain
rve_2                PF13333.1     52 seq85_BIOID40267     -            272     1e-12   47.7   0.7   1   1   6.5e-16   2.2e-12   46.7   0.5     1    51   212   267   212   267 0.93 Integrase core domain
HTH_21               PF13276.1     60 seq85_BIOID40267     -            272   1.5e-09   37.5   5.4   1   1   1.2e-12   3.9e-09   36.2   3.8     3    59    27    82    23    83 0.89 HTH-like domain
Phage_integrase      PF00589.17   173 seq87_BIOID40267     -            423   2.1e-22   79.5   0.3   1   1   7.9e-26   5.4e-22   78.1   0.0     2   169   232   396   231   399 0.90 Phage integrase family
DUF4102              PF13356.1     89 seq87_BIOID40267     -            423   1.5e-22   79.1   0.0   1   1   6.8e-26   4.7e-22   77.5   0.0     1    87    22   112    22   114 0.91 Domain of unknown function (DUF4102)
ABC_tran             PF00005.22   118 seq88_BIOID40267     -            240   1.9e-26   92.6   0.0   1   1   9.7e-30   2.6e-26   92.1   0.0     1   118    41   165    41   165 0.89 ABC transporter
AAA_21               PF13304.1    303 seq88_BIOID40267     -            240   3.9e-15   56.4   0.0   1   1   1.4e-10   3.9e-07   30.2   0.0   234   298   134   195   130   198 0.95 AAA domain
AAA_16               PF13191.1    166 seq88_BIOID40267     -            240   2.1e-06   28.1   0.2   1   1   1.6e-09   4.3e-06   27.0   0.1    19   103    24   141    14   237 0.69 AAA ATPase domain
HTH_Tnp_1            PF01527.15    76 seq89_BIOID40267     -             74   1.9e-14   53.2   0.1   1   1   1.6e-18   2.2e-14   53.0   0.0     2    48     9    55     8    69 0.88 Transposase
DUF3987              PF13148.1    375 seq91_BIOID40267     -            312   1.9e-59  201.0   0.0   1   1   1.6e-63   2.2e-59  200.8   0.0   155   374     1   214     1   215 0.97 Protein of unknown function (DUF3987)
YqaJ                 PF09588.5    152 seq94_BIOID40267     -            139   1.9e-18   66.7   0.0   1   1   3.7e-22   2.5e-18   66.3   0.0     1   118    23   136    23   138 0.84 YqaJ-like viral recombinase domain
Herpes_alk_exo       PF01771.12   466 seq94_BIOID40267     -            139   6.9e-05   21.3   0.0   1   1   1.6e-08   0.00011   20.7   0.0   111   169    23    93    16   109 0.86 Herpesvirus alkaline exonuclease
Minor_tail_Z         PF06763.6    189 seq95_BIOID40267     -            177   2.4e-76  255.5  12.3   1   1   2.3e-80   3.2e-76  255.1   8.5     1   189     3   177     3   177 0.97 Prophage minor tail protein Z (GPZ)
ABC_tran             PF00005.22   118 seq97_BIOID40267     -            107   8.8e-06   25.9   0.0   1   1   1.2e-09   1.6e-05   25.1   0.0    89   117     2    30     1    31 0.97 ABC transporter
Rick_17kDa_Anti      PF05433.10    42 seq98_BIOID40267     -            179   1.7e-11   43.4  15.7   1   1   5.1e-15   1.7e-11   43.4  10.9     2    42    73   113    72   113 0.96 Glycine zipper 2TM domain
Gly-zipper_OmpA      PF13436.1    118 seq98_BIOID40267     -            179   5.2e-09   35.6   3.0   1   1   1.5e-12   5.2e-09   35.6   2.1     5   112    28   134    24   136 0.78 Glycine-zipper containing OmpA-like membrane domain
Gly-zipper_YMGG      PF13441.1     45 seq98_BIOID40267     -            179   3.6e-08   32.6  12.7   1   1     1e-11   3.6e-08   32.6   8.8     2    45    69   111    68   111 0.97 YMGG-like Gly-zipper
Gly-zipper_Omp       PF13488.1     46 seq98_BIOID40267     -            179   1.8e-05   24.1  13.8   1   1   5.3e-09   1.8e-05   24.1   9.6     2    42    73   112    72   118 0.82 Glycine zipper
Lyase_1              PF00206.15   312 seq100_BIOID40267    -            456   4.9e-85  285.3   0.0   1   1   9.3e-89   6.4e-85  284.9   0.0     1   305    14   312    14   320 0.97 Lyase
ASL_C                PF08328.6    115 seq100_BIOID40267    -            456     6e-55  183.9   0.0   1   1     2e-58   1.4e-54  182.7   0.0     1   115   331   445   331   445 1.00 Adenylosuccinate lyase C-terminal
HTH_3                PF01381.17    55 seq101_BIOID40267    -            100   7.4e-07   28.8   0.1   1   1   7.9e-11   1.1e-06   28.2   0.0    13    47    16    50     7    58 0.92 Helix-turn-helix
Zip                  PF02535.17   319 seq103_BIOID40267    -            265   2.2e-32  112.2  21.1   1   1   4.2e-31   5.7e-27   94.4   3.7   150   317    94   254    89   256 0.96 ZIP Zinc transporter
BPD_transp_1         PF00528.17   185 seq105_BIOID40267    -            229     4e-22   78.5  13.4   1   1   3.7e-26     5e-22   78.1   9.3     2   175    26   215    25   227 0.78 Binding-protein-dependent transport system inner membrane component
ORF6N                PF10543.4     88 seq107_BIOID40267    -            244   1.2e-30  105.2   0.0   1   1     3e-34     2e-30  104.5   0.0     2    88    10   115     9   115 0.98 ORF6N domain
P22_AR_C             PF10548.4     74 seq107_BIOID40267    -            244   1.2e-21   76.2   0.0   1   1   3.7e-25   2.5e-21   75.1   0.0     1    74   143   216   143   216 0.97 P22AR C-terminal domain
KduI                 PF04962.7    262 seq111_BIOID40267    -            278   4.2e-42  143.9   0.3   1   1   3.7e-46   5.1e-42  143.6   0.2     9   261    32   273    24   274 0.89 KduI/IolB family
rve                  PF00665.21   120 seq112_BIOID40267    -            289   5.4e-25   87.7   0.0   1   1   2.7e-28   9.2e-25   86.9   0.0     2   119   106   221   105   222 0.97 Integrase core domain
rve_3                PF13683.1     67 seq112_BIOID40267    -            289   1.6e-17   62.6   0.2   1   1   1.1e-20   3.7e-17   61.4   0.2     2    67   194   260   193   260 0.98 Integrase core domain
rve_2                PF13333.1     52 seq112_BIOID40267    -            289   1.1e-12   47.6   0.7   1   1   7.2e-16   2.5e-12   46.5   0.5     1    51   212   267   212   267 0.93 Integrase core domain
HTH_21               PF13276.1     60 seq112_BIOID40267    -            289   1.7e-09   37.4   5.4   1   1   1.3e-12   4.4e-09   36.1   3.8     3    59    27    82    23    83 0.89 HTH-like domain
Hexapep              PF00132.19    36 seq114_BIOID40267    -            230   9.2e-18   62.7  28.6   1   2   2.4e-13   3.3e-09   35.7   3.4     2    35    66    99    65   100 0.96 Bacterial transferase hexapeptide (six repeats)
Hexapep              PF00132.19    36 seq114_BIOID40267    -            230   9.2e-18   62.7  28.6   2   2     2e-10   2.7e-06   26.5   2.0     2    34    84   116    83   118 0.91 Bacterial transferase hexapeptide (six repeats)
HSP70                PF00012.15   602 seq120_BIOID40267    -            450   1.2e-24   86.1   0.0   1   2   5.2e-19   7.1e-15   53.8   0.0     2   207     3   228     2   259 0.76 Hsp70 protein
HSP70                PF00012.15   602 seq120_BIOID40267    -            450   1.2e-24   86.1   0.0   2   2   1.6e-11   2.2e-07   29.0   0.0   251   350   330   421   305   442 0.84 Hsp70 protein
AA_permease_2        PF13520.1    426 seq121_BIOID40267    -            511   1.9e-57  194.5  52.9   1   1   3.5e-61   2.4e-57  194.2  36.6     1   424    13   452    13   457 0.92 Amino acid permease
AA_permease          PF00324.16   479 seq121_BIOID40267    -            511   1.7e-20   72.7  45.6   1   1   3.8e-24   2.6e-20   72.1  31.6    20   462    32   459    15   474 0.76 Amino acid permease
Terminase_1          PF03354.10   477 seq122_BIOID40267    -            553   7.4e-37  126.7   0.0   1   1   6.8e-41   9.3e-37  126.4   0.0     6   469    64   534    59   539 0.83 Phage Terminase
Peptidase_S24        PF00717.18    70 seq123_BIOID40267    -            224   9.5e-16   57.0   0.1   1   1   1.8e-19   2.4e-15   55.7   0.0     1    68   133   202   133   204 0.90 Peptidase S24-like
GGDEF                PF00990.16   161 seq124_BIOID40267    -            472   3.3e-40  137.1   0.0   1   1   3.3e-44   4.5e-40  136.7   0.0     1   161   303   461   303   461 0.91 GGDEF domain
Arc                  PF03869.9     50 seq129_BIOID40267    -             57   7.6e-05   22.1   0.2   1   1   1.1e-08   0.00016   21.1   0.2     2    40     9    47     8    56 0.88 Arc-like DNA binding domain
DUF3491              PF11996.3    936 seq130_BIOID40267    -           1049     7e-69  232.2   1.8   1   1   8.2e-73   1.1e-68  231.5   1.2     1   159   854  1015   854  1018 0.99 Protein of unknown function (DUF3491)
Peptidase_M85        PF13678.1    251 seq132_BIOID40267    -            328  1.6e-111  371.6   0.1   1   1  1.4e-115  1.9e-111  371.3   0.0     2   251    25   274    24   274 0.99 NFkB-p65-degrading zinc protease
Glycos_transf_2      PF00535.21   169 seq133_BIOID40267    -            322   1.1e-30  106.4   0.0   1   1   3.2e-34   1.4e-30  106.0   0.0     1   165    11   171    11   175 0.85 Glycosyl transferase family 2
Glyco_tranf_2_3      PF13641.1    230 seq133_BIOID40267    -            322   3.5e-12   46.5   0.0   1   1   1.2e-15   5.4e-12   45.9   0.0     2   132     9   135     8   205 0.81 Glycosyltransferase like family 2
Glyco_tranf_2_2      PF10111.4    281 seq133_BIOID40267    -            322   9.6e-06   24.7   0.0   1   1   3.1e-09   1.4e-05   24.2   0.0     1   104    11   108    11   120 0.81 Glycosyltransferase like family 2
Peptidase_S24        PF00717.18    70 seq134_BIOID40267    -            216     7e-18   63.9   0.1   1   1   3.7e-21     1e-17   63.4   0.0     2    70   128   200   127   200 0.97 Peptidase S24-like
HTH_3                PF01381.17    55 seq134_BIOID40267    -            216   2.9e-17   62.1   0.1   1   1   1.5e-20   4.2e-17   61.6   0.1     1    55    10    64    10    64 0.99 Helix-turn-helix
HTH_19               PF12844.2     64 seq134_BIOID40267    -            216   1.2e-11   44.4   0.0   1   1   6.9e-15   1.9e-11   43.7   0.0     1    63     7    69     7    70 0.98 Helix-turn-helix domain
HTH_31               PF13560.1     64 seq134_BIOID40267    -            216   6.3e-10   38.9   0.1   1   1   3.6e-13   9.9e-10   38.3   0.1     2    59     6    62     5    66 0.96 Helix-turn-helix domain
NAD-GH               PF10712.4    576 seq135_BIOID40267    -            619  5.9e-255  846.9  28.4   1   1    5e-259  6.8e-255  846.7  19.7     1   576    28   606    28   606 1.00 NAD-specific glutamate dehydrogenase
DicB                 PF05358.6     62 seq136_BIOID40267    -             97   2.5e-38  129.2   0.1   1   1   1.8e-42   2.5e-38  129.2   0.1     1    62    36    97    36    97 1.00 DicB protein
TnpB_IS66            PF05717.8    108 seq139_BIOID40267    -            115   1.3e-44  149.9   0.0   1   1     1e-48   1.4e-44  149.8   0.0     2   107     7   110     6   111 0.96 IS66 Orf2 like protein
Transposase_31       PF04754.7    205 seq141_BIOID40267    -            315   5.7e-79  264.1   0.4   1   1   6.6e-83   9.1e-79  263.4   0.3     1   200    30   227    30   231 0.97 Putative transposase, YhgA-like
DUF1019              PF06254.6     89 seq145_BIOID40267    -            141   3.4e-24   84.7   0.2   1   1   3.5e-28   4.8e-24   84.2   0.1     1    88    46   120    46   121 0.97 Protein of unknown function (DUF1019)
GCV_T                PF01571.16   211 seq147_BIOID40267    -            106   1.3e-12   47.4   0.0   1   1     1e-16   1.4e-12   47.3   0.0     4    83    24   102    21   106 0.93 Aminomethyltransferase folate-binding domain
BPD_transp_2         PF02653.11   267 seq148_BIOID40267    -            329   6.2e-47  159.6  37.6   1   1   4.5e-51   6.2e-47  159.6  26.1     9   267    59   316    51   316 0.96 Branched-chain amino acid transport system / permease component
TnpB_IS66            PF05717.8    108 seq152_BIOID40267    -            115   2.7e-42  142.4   0.0   1   1   2.2e-46   2.9e-42  142.3   0.0     2   104     7   107     6   111 0.97 IS66 Orf2 like protein
BPD_transp_1         PF00528.17   185 seq153_BIOID40267    -            247   2.4e-14   53.1  19.0   1   1   1.4e-17     2e-13   50.1  13.2    43   183    89   242    36   244 0.74 Binding-protein-dependent transport system inner membrane component
DUF2542              PF10808.3     79 seq154_BIOID40267    -             79     5e-46  154.7   5.7   1   1     4e-50   5.5e-46  154.6   3.9     1    79     1    79     1    79 1.00 Protein of unknown function (DUF2542)
EAL                  PF00563.15   236 seq156_BIOID40267    -            661   7.2e-58  195.7   1.2   1   1   3.3e-61   1.1e-57  195.0   0.8     3   236   412   644   410   644 0.95 EAL domain
GGDEF                PF00990.16   161 seq156_BIOID40267    -            661   8.8e-46  155.3   0.0   1   1   4.6e-49   1.6e-45  154.4   0.0     1   160   237   390   237   391 0.97 GGDEF domain
PAS_9                PF13426.1    104 seq156_BIOID40267    -            661   3.3e-09   36.9   0.0   1   1   2.4e-12   8.4e-09   35.6   0.0     2   104   122   225   121   225 0.78 PAS domain
PAS                  PF00989.19   113 seq156_BIOID40267    -            661   5.2e-07   29.3   0.0   1   1     5e-10   1.7e-06   27.6   0.0     4   107   114   217   111   223 0.64 PAS fold
P22_AR_N             PF10547.4    120 seq158_BIOID40267    -            334   7.1e-45  151.6   0.0   1   1   2.1e-48   1.4e-44  150.6   0.0     3   120    37   152    35   152 0.96 P22_AR N-terminal domain
P22_AR_C             PF10548.4     74 seq158_BIOID40267    -            334   7.8e-26   89.6   0.5   1   1   2.4e-29   1.6e-25   88.6   0.1     1    74   233   306   233   306 0.98 P22AR C-terminal domain
YbaB_DNA_bd          PF02575.11    93 seq159_BIOID40267    -            109   3.4e-38  129.3   7.0   1   1   2.8e-42   3.8e-38  129.1   4.8     1    93    11   102    11   102 0.99 YbaB/EbfC DNA-binding family
Exonuc_VII_S         PF02609.11    53 seq160_BIOID40267    -             80   9.5e-23   79.6   3.9   1   1   8.5e-27   1.2e-22   79.3   2.7     1    53    11    63    11    63 0.99 Exonuclease VII small subunit
DUF932               PF06067.6    239 seq162_BIOID40267    -            272   1.5e-60  204.4   0.0   1   1   1.2e-64   1.7e-60  204.2   0.0     2   239    37   261    36   261 0.99 Domain of unknown function (DUF932)
Sigma54_activat      PF00158.21   168 seq163_BIOID40267    -            528     1e-64  216.9   0.1   1   1   4.1e-68   1.4e-64  216.5   0.0     1   167   218   393   218   394 0.96 Sigma-54 interaction domain
PrpR_N               PF06506.6    175 seq163_BIOID40267    -            528   8.7e-58  194.4   0.1   1   1   3.8e-61   1.3e-57  193.9   0.1     2   171    29   197    28   202 0.98 Propionate catabolism activator
HTH_8                PF02954.14    42 seq163_BIOID40267    -            528     1e-10   40.8   0.1   1   1   2.4e-13   8.2e-10   37.9   0.0    11    40   498   527   498   528 0.98 Bacterial regulatory protein, Fis family
Mg_chelatase         PF01078.16   207 seq163_BIOID40267    -            528   3.2e-05   23.0   0.3   1   1   2.6e-08     9e-05   21.6   0.2     9   155   226   366   215   377 0.79 Magnesium chelatase, subunit ChlI
UPF0126              PF03458.8     81 seq164_BIOID40267    -            207   5.3e-49  163.6  19.4   1   2   3.4e-30   4.7e-26   90.1   2.7     2    78     4    80     3    83 0.97 UPF0126 domain
UPF0126              PF03458.8     81 seq164_BIOID40267    -            207   5.3e-49  163.6  19.4   2   2   7.9e-27   1.1e-22   79.3   5.3     3    76    92   164    90   169 0.94 UPF0126 domain
SpoU_methylase       PF00588.14   142 seq165_BIOID40267    -            157   2.4e-34  118.0   0.0   1   1     2e-38   2.7e-34  117.9   0.0     1   142     1   142     1   142 0.95 SpoU rRNA Methylase family
DUF3672              PF12421.3    136 seq167_BIOID40267    -            840   2.5e-39  134.4   0.2   1   1   1.8e-42   6.2e-39  133.1   0.2     1   136   653   795   653   795 0.94 Fibronectin type III protein
Phage-tail_3         PF13550.1    164 seq167_BIOID40267    -            840   2.4e-36  124.8   0.0   1   1   1.7e-39   5.8e-36  123.6   0.0     1   163     8   177     8   178 0.95 Putative phage tail protein
DUF1983              PF09327.6     81 seq167_BIOID40267    -            840   1.8e-24   85.3   0.0   1   1   1.4e-27   4.9e-24   83.9   0.0     1    81   549   629   549   629 0.99 Domain of unknown function (DUF1983)
Y_Y_Y                PF07495.8     66 seq167_BIOID40267    -            840   2.2e-06   27.2   0.0   1   1   2.1e-09     7e-06   25.5   0.0    26    65   350   387   342   388 0.82 Y_Y_Y domain
Toluene_X            PF03349.11   427 seq168_BIOID40267    -            448  1.9e-147  490.9  17.5   1   1  1.6e-151  2.2e-147  490.7  12.1     2   427    19   448    18   448 0.98 Outer membrane protein transport protein (OMPP1/FadL/TodX)
Glyco_trans_2_3      PF13632.1    192 seq170_BIOID40267    -            745   6.6e-48  162.8   0.0   1   1   1.5e-51   6.6e-48  162.8   0.0     2   191   165   382   164   383 0.92 Glycosyl transferase family group 2
Glyco_tranf_2_3      PF13641.1    230 seq170_BIOID40267    -            745   1.2e-42  146.1   0.1   1   1     6e-46   2.7e-42  145.0   0.1     2   228    70   331    69   333 0.91 Glycosyltransferase like family 2
T2SE_Nter            PF05157.10   109 seq170_BIOID40267    -            745   2.5e-18   65.9   3.6   1   1   1.4e-21   6.5e-18   64.6   0.0     3   108   524   628   522   629 0.97 Type II secretion system (T2SS), protein E, N-terminal domain
Phage_tail_U         PF06141.6    133 seq172_BIOID40267    -            131   1.5e-63  212.6   1.3   1   1   1.2e-67   1.6e-63  212.5   0.9     1   133     1   131     1   131 0.99 Phage minor tail protein U
Trp_Tyr_perm         PF03222.8    394 seq177_BIOID40267    -            409   3.1e-11   42.6  35.6   1   1   5.7e-15   3.9e-11   42.2  24.7    12   360    16   379     7   408 0.78 Tryptophan/tyrosine permease family
Aa_trans             PF01490.13   410 seq177_BIOID40267    -            409   1.8e-05   23.3  40.2   1   1   8.5e-09   5.8e-05   21.6  27.9    10   399    14   406    10   409 0.67 Transmembrane amino acid transporter protein
DUF1482              PF07358.6     57 seq179_BIOID40267    -             63   8.1e-28   95.6   0.0   1   1   6.6e-32     9e-28   95.5   0.0     1    57     4    62     4    62 0.98 Protein of unknown function (DUF1482)
TOBE                 PF03459.12    64 seq181_BIOID40267    -            262   2.3e-30  104.3   0.2   1   2   2.6e-19   1.8e-15   56.6   0.1     1    63   125   188   125   189 0.98 TOBE domain
TOBE                 PF03459.12    64 seq181_BIOID40267    -            262   2.3e-30  104.3   0.2   2   2   7.7e-16   5.3e-12   45.5   0.0     3    64   199   258   197   258 0.97 TOBE domain
HTH_1                PF00126.22    60 seq181_BIOID40267    -            262   6.9e-07   28.7   0.0   1   1   1.9e-10   1.3e-06   27.9   0.0     2    60    20    83    19    83 0.89 Bacterial regulatory helix-turn-helix protein, lysR family
HTH_3                PF01381.17    55 seq182_BIOID40267    -             53   4.5e-06   26.3   0.0   1   1   3.5e-10   4.8e-06   26.2   0.0     6    53     2    48     1    50 0.95 Helix-turn-helix
Phage_lambd_GpG      PF06894.6    127 seq183_BIOID40267    -            140   1.4e-55  186.2   0.9   1   1   1.2e-59   1.6e-55  186.0   0.6     1   126     1   125     1   126 0.98 Bacteriophage lambda minor tail protein (GpG)
GCV_T                PF01571.16   211 seq185_BIOID40267    -            220     3e-07   29.9   0.1   1   1     4e-11   5.4e-07   29.0   0.1    94   209     6   111     1   113 0.83 Aminomethyltransferase folate-binding domain
polyprenyl_synt      PF00348.12   260 seq186_BIOID40267    -            299   5.8e-92  307.0   0.4   1   1   4.9e-96   6.7e-92  306.8   0.3     2   259    33   294    32   295 0.98 Polyprenyl synthetase
LZ_Tnp_IS66          PF13007.2     78 seq188_BIOID40267    -            223   5.5e-13   49.2   7.7   1   1   6.5e-17   8.9e-13   48.5   5.3     2    77    46   121    45   122 0.83 Transposase C of IS166 homeodomain
DUF1317              PF07026.6     60 seq189_BIOID40267    -             60   3.8e-39  132.2   0.1   1   1     3e-43   4.1e-39  132.1   0.0     1    60     1    60     1    60 0.99 Protein of unknown function (DUF1317)
Dimer_Tnp_Tn5        PF02281.11   109 seq190_BIOID40267    -            113   1.3e-16   60.5   0.5   1   1   1.1e-20   1.5e-16   60.3   0.3    18   102    26   109    10   112 0.83 Transposase Tn5 dimerisation domain
PTS_EIIC             PF02378.13   321 seq191_BIOID40267    -            477   1.4e-80  270.4  33.4   1   1   2.1e-84   1.4e-80  270.4  23.2     1   321    13   320    13   320 0.94 Phosphotransferase system, EIIC
PTS_EIIB             PF00367.15    35 seq191_BIOID40267    -            477   7.7e-14   50.5   0.1   1   1     2e-17   1.3e-13   49.7   0.0     3    35   404   436   402   436 0.95 phosphotransferase system, EIIB
DUF3672              PF12421.3    136 seq192_BIOID40267    -           1131   5.9e-41  139.6   0.0   1   1   5.9e-44   1.6e-40  138.2   0.0     1   135   949  1089   949  1090 0.89 Fibronectin type III protein
Phage-tail_3         PF13550.1    164 seq192_BIOID40267    -           1131   5.3e-37  127.0   0.0   1   1   5.2e-40   1.4e-36  125.6   0.0     2   162   331   498   330   501 0.93 Putative phage tail protein
DUF1983              PF09327.6     81 seq192_BIOID40267    -           1131   4.7e-27   93.6   0.0   1   1   5.7e-30   1.6e-26   91.9   0.0     2    81   846   925   845   925 0.98 Domain of unknown function (DUF1983)
TerB                 PF05099.8    140 seq195_BIOID40267    -            143   1.7e-14   53.6   6.4   1   1   4.2e-18   2.9e-14   52.8   4.4    13   131    15   138     3   142 0.80 Tellurite resistance protein TerB
Toprim_4             PF13662.1     81 seq196_BIOID40267    -            201   2.6e-22   78.5   0.0   1   1   8.9e-26   4.1e-22   77.8   0.0     1    81    81   172    81   172 0.95 Toprim domain
RecR                 PF02132.10    41 seq196_BIOID40267    -            201   4.7e-16   57.8   1.1   1   1     1e-19   4.7e-16   57.8   0.8     2    41    39    78    38    78 0.95 RecR protein
Toprim               PF01751.17    88 seq196_BIOID40267    -            201   9.5e-11   41.3   0.0   1   1   3.6e-14   1.7e-10   40.5   0.0     2    77    83   166    82   173 0.90 Toprim domain
LZ_Tnp_IS66          PF13007.2     78 seq197_BIOID40267    -            130     6e-14   52.3   4.6   1   1   4.4e-18     6e-14   52.3   3.2     1    77    38   110    38   111 0.90 Transposase C of IS166 homeodomain
ABC_tran             PF00005.22   118 seq198_BIOID40267    -            352   6.3e-26   90.9   0.0   1   1   2.9e-29   1.3e-25   89.9   0.0     1   117    38   156    38   157 0.91 ABC transporter
TOBE                 PF03459.12    64 seq198_BIOID40267    -            352   3.2e-18   65.4   0.0   1   1   1.8e-19   8.2e-16   57.7   0.0     1    62   290   350   290   352 0.97 TOBE domain
HTH_3                PF01381.17    55 seq199_BIOID40267    -            120   2.4e-09   36.7   0.1   1   1   2.6e-12   3.5e-08   33.0   0.0     2    53    40    91    39    93 0.92 Helix-turn-helix
HTH_36               PF13730.1     55 seq202_BIOID40267    -            320   4.7e-07   29.7   0.0   1   1   6.8e-11   9.3e-07   28.7   0.0     9    55    24    71    19    71 0.90 Helix-turn-helix domain
MS_channel           PF00924.13   206 seq203_BIOID40267    -            741   2.7e-44  150.8   1.8   1   1   3.9e-48   5.4e-44  149.8   1.2     2   205   515   714   514   715 0.98 Mechanosensitive ion channel
rve                  PF00665.21   120 seq204_BIOID40267    -            385   8.7e-25   87.0   0.0   1   1   7.4e-28   1.7e-24   86.1   0.0     2   119   219   334   218   335 0.97 Integrase core domain
HTH_Tnp_1            PF01527.15    76 seq204_BIOID40267    -            385   2.1e-17   62.6   1.7   1   1   7.8e-18   1.8e-14   53.3   0.1     2    75     3    75     2    76 0.94 Transposase
rve_3                PF13683.1     67 seq204_BIOID40267    -            385   1.6e-17   62.6   1.5   1   1   2.6e-20     6e-17   60.8   0.2     2    67   307   373   306   373 0.98 Integrase core domain
rve_2                PF13333.1     52 seq204_BIOID40267    -            385   1.6e-12   47.1   0.7   1   1   1.7e-15   3.8e-12   45.9   0.5     1    51   325   380   325   380 0.93 Integrase core domain
HTH_21               PF13276.1     60 seq204_BIOID40267    -            385   2.5e-09   36.9   5.4   1   1     3e-12   6.8e-09   35.4   3.8     3    59   140   195   136   196 0.89 HTH-like domain
DUF2810              PF10928.3     54 seq208_BIOID40267    -            120   3.1e-32  109.9   2.6   1   1   2.4e-36   3.3e-32  109.8   1.1     1    53    66   118    66   119 0.96 Protein of unknown function (DUF2810)
DUF1382              PF07131.6     61 seq209_BIOID40267    -             63   8.3e-40  134.6   0.6   1   1   6.7e-44   9.1e-40  134.4   0.4     1    61     1    61     1    61 0.99 Protein of unknown function (DUF1382)
Ail_Lom              PF06316.6    199 seq212_BIOID40267    -            199  5.5e-119  394.7   5.8   1   1  1.3e-122  6.1e-119  394.5   4.0     1   199     1   199     1   199 1.00 Enterobacterial Ail/Lom protein
OMP_b-brl            PF13505.1    176 seq212_BIOID40267    -            199   5.6e-26   91.4   6.5   1   1   1.4e-29   6.5e-26   91.2   4.5     2   176    11   199     6   199 0.85 Outer membrane protein beta-barrel domain
OmpA_membrane        PF01389.12   183 seq212_BIOID40267    -            199   0.00015   21.1   0.2   1   1   5.4e-08   0.00025   20.5   0.1    14   148    23   178    17   181 0.79 OmpA-like transmembrane domain
GGDEF                PF00990.16   161 seq213_BIOID40267    -            430   1.3e-45  154.7   0.0   1   1   4.8e-49   2.2e-45  154.0   0.0     1   161   273   426   273   426 0.96 GGDEF domain
PAS_4                PF08448.5    110 seq213_BIOID40267    -            430   6.4e-09   35.7   0.0   1   1   6.9e-12   3.2e-08   33.4   0.0     6   110   162   264   156   264 0.89 PAS fold
PAS_8                PF13188.1     64 seq213_BIOID40267    -            430   6.1e-07   28.9   0.0   1   2   6.3e-05      0.29   10.9   0.0     5    34    27    58    24    98 0.75 PAS domain
PAS_8                PF13188.1     64 seq213_BIOID40267    -            430   6.1e-07   28.9   0.0   2   2   3.7e-06     0.017   14.8   0.0     9    37   157   191   150   217 0.74 PAS domain
ANT                  PF03374.9    112 seq218_BIOID40267    -            240   8.9e-36  122.2   0.0   1   1   1.9e-39   1.3e-35  121.7   0.0     1   111   125   233   125   234 0.97 Phage antirepressor protein KilAC domain
Phage_pRha           PF09669.5     92 seq218_BIOID40267    -            240   2.4e-14   53.3   0.0   1   1   7.7e-18   5.2e-14   52.2   0.0     2    90    12    99    11   101 0.79 Phage regulatory protein Rha (Phage_pRha)
Pyr_redox_2          PF07992.9    200 seq221_BIOID40267    -            412   3.7e-16   59.4   0.0   1   1     4e-18   4.5e-15   55.9   0.0     1   198   126   384   126   386 0.79 Pyridine nucleotide-disulphide oxidoreductase
Pyr_redox            PF00070.22    80 seq221_BIOID40267    -            412   7.9e-14   51.6   0.9   1   1     3e-10   3.5e-07   30.4   0.0     2    76   256   328   255   332 0.77 Pyridine nucleotide-disulphide oxidoreductase
NAD_binding_8        PF13450.1     68 seq221_BIOID40267    -            412   3.4e-09   36.4   0.0   1   1   7.6e-12   8.6e-09   35.1   0.0     1    37   129   165   129   185 0.91 NAD(P)-binding Rossmann-like domain
HI0933_like          PF03486.9    409 seq221_BIOID40267    -            412   1.5e-06   26.8   0.3   1   1   1.2e-08   1.4e-05   23.6   0.0     2    36   126   160   125   164 0.94 HI0933-like protein
FAD_binding_3        PF01494.14   356 seq221_BIOID40267    -            412   2.2e-05   23.5   0.3   1   1     1e-07   0.00012   21.2   0.0     3    34   126   157   125   170 0.93 FAD binding domain
Thi4                 PF01946.12   230 seq221_BIOID40267    -            412     5e-05   22.4   0.1   1   1     1e-07   0.00012   21.1   0.0    20    59   127   166   121   217 0.90 Thi4 family
Phage_fiber_C        PF06820.7     64 seq223_BIOID40267    -             89   7.5e-35  118.7   0.5   1   1   7.9e-39   1.1e-34  118.2   0.3     1    64    28    89    28    89 0.99 Putative prophage tail fibre C-terminus
Pertactin            PF03212.9    121 seq225_BIOID40267    -            284   5.7e-12   45.3   4.9   1   1   7.2e-16   9.9e-12   44.5   3.4     7   120    45   162    40   163 0.86 Pertactin
DDE_Tnp_IS66         PF03050.9    271 seq227_BIOID40267    -            391  4.4e-102  340.8   0.4   1   1  8.5e-106  5.8e-102  340.4   0.0     1   271    98   385    98   385 0.98 Transposase IS66 family
HTH_Tnp_IS66         PF13005.2     59 seq227_BIOID40267    -            391   9.5e-14   50.8   2.5   1   1   3.5e-17   2.4e-13   49.5   1.7     9    59    44    92    37    92 0.95 putative Helix-turn-helix domain of transposase IS66
Caudo_TAP            PF02413.12   130 seq228_BIOID40267    -            191     2e-38  131.3   0.6   1   1   1.9e-42   2.5e-38  131.0   0.4     1   129    72   191    72   191 0.97 Caudovirales tail fibre assembly protein
Gp_dh_C              PF02800.15   157 seq230_BIOID40267    -            333   2.1e-60  202.6   0.6   1   1   4.8e-64   3.3e-60  201.9   0.1     1   157   155   313   155   313 0.98 Glyceraldehyde 3-phosphate dehydrogenase, C-terminal domain
Gp_dh_N              PF00044.19   151 seq230_BIOID40267    -            333   9.2e-52  174.8   0.0   1   1   2.6e-55   1.8e-51  173.9   0.0     2   151     3   150     2   150 0.98 Glyceraldehyde 3-phosphate dehydrogenase, NAD binding domain
Phage_tail_T         PF06223.7    103 seq233_BIOID40267    -            144   1.1e-57  192.6   0.9   1   1   5.4e-56   7.3e-52  173.9   0.1     1   103    11   113    11   113 0.99 Minor tail protein T
COX3                 PF00510.13   258 seq236_BIOID40267    -            204   1.8e-18   66.8  17.5   1   1   2.2e-22   3.1e-18   66.0  12.1    65   257    16   202     4   203 0.85 Cytochrome c oxidase subunit III
DUF413               PF04219.7     94 seq242_BIOID40267    -            112   1.5e-38  130.2   0.1   1   1   1.4e-42   1.9e-38  129.9   0.1     1    90    10    99    10   102 0.97 Protein of unknown function, DUF
DDE_Tnp_IS66         PF03050.9    271 seq244_BIOID40267    -            379  7.3e-103  343.3   0.3   1   1  1.9e-106  8.7e-103  343.1   0.2     1   270    42   328    42   329 0.98 Transposase IS66 family
DDE_Tnp_IS66_C       PF13817.1     39 seq244_BIOID40267    -            379     3e-19   68.6   0.4   1   1   1.8e-22     8e-19   67.2   0.3     1    39   335   373   335   373 0.98 IS66 C-terminal element
HTH_Tnp_IS66         PF13005.2     59 seq244_BIOID40267    -            379   4.8e-09   35.8   1.4   1   1   2.3e-12   1.1e-08   34.6   0.9    23    59     2    36     1    36 0.97 putative Helix-turn-helix domain of transposase IS66
BPD_transp_1         PF00528.17   185 seq245_BIOID40267    -            368   2.8e-26   92.0  10.4   1   1     2e-30   2.8e-26   92.0   7.2     2   183   175   361   174   363 0.94 Binding-protein-dependent transport system inner membrane component
DUF3279              PF11682.3    128 seq246_BIOID40267    -            136     7e-57  190.4   4.2   1   1   5.9e-61     8e-57  190.2   2.9     1   125     2   125     2   128 0.98 Protein of unknown function (DUF3279)
Pyr_redox_2          PF07992.9    200 seq247_BIOID40267    -            450   6.2e-35  120.7   6.3   1   2   8.8e-24   1.2e-20   74.1   0.1     2   158    15   174    14   174 0.91 Pyridine nucleotide-disulphide oxidoreductase
Pyr_redox_2          PF07992.9    200 seq247_BIOID40267    -            450   6.2e-35  120.7   6.3   2   2     9e-11   1.2e-07   31.6   0.1   160   198   266   305   264   307 0.92 Pyridine nucleotide-disulphide oxidoreductase
Pyr_redox_dim        PF02852.17   110 seq247_BIOID40267    -            450     4e-29  100.7   0.0   1   1   5.8e-32   7.9e-29   99.7   0.0     1   107   337   443   337   446 0.98 Pyridine nucleotide-disulphide oxidoreductase, dimerisation domain
Pyr_redox            PF00070.22    80 seq247_BIOID40267    -            450   2.1e-24   85.5   0.9   1   1   1.5e-24     2e-21   76.0   0.0     1    78   169   244   169   247 0.95 Pyridine nucleotide-disulphide oxidoreductase
3HCDH_N              PF02737.13   180 seq247_BIOID40267    -            450     4e-09   36.2   0.5   1   1   1.1e-07   0.00016   21.3   0.0     2    75   170   242   169   258 0.79 3-hydroxyacyl-CoA dehydrogenase, NAD binding domain
Fe-S_biosyn          PF01521.15    91 seq250_BIOID40267    -            122   2.2e-25   88.1   0.0   1   1   1.9e-29   2.6e-25   87.8   0.0     1    91    18   108    18   108 0.99 Iron-sulphur cluster biosynthesis
5_nucleotid_C        PF02872.13   156 seq251_BIOID40267    -            650     2e-27   96.0   0.1   1   1   8.1e-31   5.5e-27   94.5   0.1     1   149   358   553   358   558 0.82 5'-nucleotidase, C-terminal domain
Metallophos          PF00149.23   201 seq251_BIOID40267    -            650   2.2e-20   72.8   0.0   1   1   5.6e-24   3.8e-20   72.0   0.0     1   199    27   262    27   264 0.94 Calcineurin-like phosphoesterase
DUF3927              PF13064.1     46 seq254_BIOID40267    -             55   1.6e-25   88.2  11.3   1   1   1.3e-29   1.7e-25   88.0   7.8     1    46     3    48     3    48 0.98 Protein of unknown function (DUF3927)
FCD                  PF07729.7    125 seq255_BIOID40267    -            220   5.2e-18   65.4  11.5   1   1   1.2e-21   8.1e-18   64.8   8.0     1   124    76   207    76   208 0.85 FCD domain
GntR                 PF00392.16    64 seq255_BIOID40267    -            220   9.6e-13   47.2   0.0   1   1   3.1e-16   2.1e-12   46.1   0.0     7    64    10    66     6    66 0.96 Bacterial regulatory proteins, gntR family
HATPase_c            PF02518.21   111 seq256_BIOID40267    -            543   3.1e-22   78.2   0.0   1   1   2.3e-25   7.7e-22   77.0   0.0     5   109   434   535   430   537 0.95 Histidine kinase-, DNA gyrase B-, and HSP90-like ATPase
PAS                  PF00989.19   113 seq256_BIOID40267    -            543   6.5e-15   54.7   0.1   1   1   1.2e-17   4.2e-14   52.1   0.0     1   112   222   323   222   324 0.95 PAS fold
PAS_10               PF13596.1    106 seq256_BIOID40267    -            543   1.7e-07   31.3   0.1   1   1   2.7e-10   9.2e-07   28.9   0.0     2   104   225   323   224   325 0.86 PAS domain
PAS_8                PF13188.1     64 seq256_BIOID40267    -            543     2e-06   27.3   0.0   1   1   1.6e-09   5.4e-06   25.9   0.0     3    45   224   269   222   294 0.76 PAS domain
Epimerase            PF01370.16   236 seq260_BIOID40267    -            660   1.7e-41  142.1   0.0   1   1     8e-45   2.7e-41  141.4   0.0     1   236   318   566   318   566 0.91 NAD dependent epimerase/dehydratase family
Formyl_trans_N       PF00551.14   181 seq260_BIOID40267    -            660   5.4e-25   87.8   0.0   1   1   2.4e-28   8.1e-25   87.2   0.0    67   178    63   174    20   177 0.90 Formyl transferase
Formyl_trans_C       PF02911.13   100 seq260_BIOID40267    -            660   2.3e-20   72.4   0.0   1   1   1.2e-23   4.3e-20   71.5   0.0     3    98   202   295   200   297 0.95 Formyl transferase, C-terminal domain
3Beta_HSD            PF01073.14   280 seq260_BIOID40267    -            660   5.8e-06   25.0   0.0   1   1   2.4e-09   8.2e-06   24.5   0.0     1   157   319   474   319   504 0.79 3-beta hydroxysteroid dehydrogenase/isomerase family
MarC                 PF01914.12   203 seq263_BIOID40267    -            221   2.6e-69  232.2  11.2   1   1   2.2e-73     3e-69  232.1   7.8     1   203     5   217     5   217 0.98 MarC family integral membrane protein
peroxidase           PF00141.18   229 seq265_BIOID40267    -            736   4.2e-90  301.1   0.0   1   2   1.8e-54   2.5e-50  170.9   0.0    11   228    81   393    71   394 0.89 Peroxidase
peroxidase           PF00141.18   229 seq265_BIOID40267    -            736   4.2e-90  301.1   0.0   2   2   2.4e-41   3.2e-37  128.0   0.0     2   229   400   708   399   708 0.88 Peroxidase
DUF1449              PF07290.6    202 seq270_BIOID40267    -             67   2.5e-22   79.0   0.0   1   1     2e-26   2.8e-22   78.9   0.0   140   202     1    63     1    63 0.99 Protein of unknown function (DUF1449)
HTH_3                PF01381.17    55 seq274_BIOID40267    -             86     5e-05   22.9   0.0   1   1   5.3e-09   7.3e-05   22.4   0.0    10    41    13    43     8    49 0.86 Helix-turn-helix
Antirestrict         PF03230.8     94 seq277_BIOID40267    -            161   2.4e-38  129.9   0.2   1   1   2.2e-42   3.1e-38  129.5   0.2     1    94    64   161    64   161 0.98 Antirestriction protein
LysR_substrate       PF03466.15   209 seq280_BIOID40267    -            323   5.7e-42  143.0   0.2   1   1   1.1e-45   7.8e-42  142.6   0.1     3   206   113   316   111   319 0.97 LysR substrate binding domain
HTH_1                PF00126.22    60 seq280_BIOID40267    -            323   7.3e-19   67.1   0.6   1   1     2e-22   1.3e-18   66.3   0.4     2    59    29    86    28    87 0.97 Bacterial regulatory helix-turn-helix protein, lysR family
SLT                  PF01464.15   121 seq281_BIOID40267    -            158   9.8e-30  102.4   0.1   1   1   8.1e-34   1.1e-29  102.2   0.1     2   119    28   151    27   153 0.95 Transglycosylase SLT domain
Phage_integrase      PF00589.17   173 seq282_BIOID40267    -            315   4.3e-11   42.6   0.1   1   1   9.3e-15   1.3e-10   41.1   0.0     2   171   143   302   142   304 0.83 Phage integrase family
zf-dskA_traR         PF01258.12    36 seq284_BIOID40267    -             73   8.4e-09   34.9   7.4   1   1     8e-13   1.1e-08   34.5   5.1     4    35    33    64    30    65 0.93 Prokaryotic dksA/traR C4-type zinc finger
Trehalose_PPase      PF02358.11   235 seq286_BIOID40267    -            285   3.2e-54  183.2   0.0   1   1   5.7e-58   3.9e-54  182.9   0.0     1   231    37   249    37   253 0.97 Trehalose-phosphatase
ABC_tran             PF00005.22   118 seq287_BIOID40267    -            494   2.4e-28   98.7   0.1   1   2   1.3e-12     3e-09   37.1   0.0     2   117    48   167    47   168 0.66 ABC transporter
ABC_tran             PF00005.22   118 seq287_BIOID40267    -            494   2.4e-28   98.7   0.1   2   2   1.5e-19   3.5e-16   59.5   0.0     1   117   304   433   304   434 0.88 ABC transporter
AAA_21               PF13304.1    303 seq287_BIOID40267    -            494   6.3e-20   72.2   9.2   1   1   9.5e-15   2.2e-11   44.1   1.2     4   297   295   464   295   467 0.83 AAA domain
DEAD                 PF00270.24   173 seq288_BIOID40267    -            732   6.8e-19   67.8   0.0   1   1   5.1e-22   2.3e-18   66.1   0.0     4   168   203   362   200   367 0.83 DEAD/DEAH box helicase
Helicase_C           PF00271.26    78 seq288_BIOID40267    -            732     6e-11   41.9   0.0   1   1   1.7e-11   7.9e-08   31.9   0.0     8    78   505   589   500   589 0.79 Helicase conserved C-terminal domain
ResIII               PF04851.10   184 seq288_BIOID40267    -            732   3.3e-10   39.9   0.0   1   1     2e-13   9.2e-10   38.5   0.0     3   182   198   359   196   361 0.79 Type III restriction enzyme, res subunit
TMP_2                PF06791.8    210 seq289_BIOID40267    -            394   4.1e-68  228.9  13.9   1   1     3e-72   4.1e-68  228.9   9.6     2   209    50   257    49   258 0.97 Prophage tail length tape measure protein
HSP90                PF00183.13   531 seq290_BIOID40267    -            624  6.2e-115  384.4   8.4   1   1  2.3e-117    1e-113  380.4   5.6    74   491   212   622   209   624 0.93 Hsp90 protein
HATPase_c_3          PF13589.1    137 seq290_BIOID40267    -            624   2.2e-15   56.3   1.5   1   1   7.1e-19   3.2e-15   55.8   0.1     2   123    26   171    25   183 0.79 Histidine kinase-, DNA gyrase B-, and HSP90-like ATPase
HATPase_c            PF02518.21   111 seq290_BIOID40267    -            624   8.1e-12   44.7   0.1   1   1   3.2e-15   1.5e-11   43.9   0.1     6   109    32   181    27   183 0.84 Histidine kinase-, DNA gyrase B-, and HSP90-like ATPase
DUF1471              PF07338.8     56 seq291_BIOID40267    -             85   8.5e-20   70.0   0.1   1   1   8.2e-24   1.1e-19   69.6   0.0     2    56    33    85    32    85 0.98 Protein of unknown function (DUF1471)
UPF0051              PF01458.12   230 seq292_BIOID40267    -            508   6.1e-62  208.9   0.2   1   1   5.7e-66   7.8e-62  208.6   0.1     3   230   244   479   242   479 0.97 Uncharacterized protein family (UPF0051)
phage_tail_N         PF08400.5    134 seq293_BIOID40267    -            986   2.2e-56  189.1   0.2   1   1   6.4e-60   2.2e-56  189.1   0.1     1   134     1   134     1   134 0.99 Prophage tail fibre N-terminal
Phage_fiber_2        PF03406.8     44 seq293_BIOID40267    -            986   1.2e-55  184.7  34.5   1   3   3.5e-26   1.2e-22   79.1   5.3     1    44   462   505   462   505 0.98 Phage tail fibre repeat
Phage_fiber_2        PF03406.8     44 seq293_BIOID40267    -            986   1.2e-55  184.7  34.5   2   3   5.4e-24   1.8e-20   72.1   4.1     1    44   506   549   506   549 0.97 Phage tail fibre repeat
Phage_fiber_2        PF03406.8     44 seq293_BIOID40267    -            986   1.2e-55  184.7  34.5   3   3   2.4e-21   8.3e-18   63.6   3.5     1    42   550   591   550   593 0.95 Phage tail fibre repeat
Collar               PF07484.7     57 seq293_BIOID40267    -            986     2e-11   43.3   2.2   1   1   9.9e-15   3.4e-11   42.6   0.1     1    56   761   807   761   808 0.97 Phage Tail Collar Domain
Phage_fiber          PF03335.8     14 seq293_BIOID40267    -            986   6.1e-05   22.0  62.3   1   6   0.00055       1.9    8.3   1.5     1    14   824   837   824   837 0.88 Phage tail fibre repeat
Phage_fiber          PF03335.8     14 seq293_BIOID40267    -            986   6.1e-05   22.0  62.3   2   6   2.7e-05     0.091   12.3   2.5     1    14   856   869   856   869 0.94 Phage tail fibre repeat
Phage_fiber          PF03335.8     14 seq293_BIOID40267    -            986   6.1e-05   22.0  62.3   3   6   2.8e-05     0.095   12.2   2.5     1    14   921   934   921   934 0.93 Phage tail fibre repeat
Phage_fiber          PF03335.8     14 seq293_BIOID40267    -            986   6.1e-05   22.0  62.3   4   6   0.00039       1.3    8.7   2.0     2    13   936   947   935   948 0.89 Phage tail fibre repeat
Phage_fiber          PF03335.8     14 seq293_BIOID40267    -            986   6.1e-05   22.0  62.3   5   6   0.00046       1.6    8.5   0.9     2    11   945   954   944   955 0.86 Phage tail fibre repeat
Phage_fiber          PF03335.8     14 seq293_BIOID40267    -            986   6.1e-05   22.0  62.3   6   6   0.00054       1.8    8.3   0.9     2    13   954   965   953   966 0.87 Phage tail fibre repeat
Response_reg         PF00072.19   112 seq301_BIOID40267    -            223   8.8e-25   86.7   0.2   1   1     2e-28   1.4e-24   86.1   0.1     1   111     3   112     3   113 0.98 Response regulator receiver domain
Trans_reg_C          PF00486.23    77 seq301_BIOID40267    -            223   2.7e-19   68.7   0.1   1   1   8.4e-23   5.7e-19   67.6   0.1     2    77   146   220   144   220 0.93 Transcriptional regulatory protein, C terminal
FCD                  PF07729.7    125 seq302_BIOID40267    -            301   5.4e-12   46.0   3.6   1   1   2.5e-15   1.1e-11   44.9   2.5     1   124   159   286   159   287 0.85 FCD domain
GntR                 PF00392.16    64 seq302_BIOID40267    -            301   8.4e-12   44.2   0.0   1   1     1e-09   4.7e-06   25.8   0.0    22    57    26    61     7    64 0.84 Bacterial regulatory proteins, gntR family
Phytase-like         PF13449.1    326 seq303_BIOID40267    -            457   1.1e-33  116.7   0.0   1   1   1.4e-37   1.9e-33  115.9   0.0    60   311   146   396    50   410 0.85 Esterase-like activity of phytase
DXP_synthase_N       PF13292.1    270 seq304_BIOID40267    -            620  7.6e-113  375.7   0.0   1   1  5.1e-116  1.2e-112  375.1   0.0     2   270    12   282    11   282 0.99 1-deoxy-D-xylulose-5-phosphate synthase
Transket_pyr         PF02779.19   178 seq304_BIOID40267    -            620   7.3e-40  136.2   0.0   1   1   5.6e-43   1.3e-39  135.4   0.0     4   174   320   480   318   482 0.98 Transketolase, pyrimidine binding domain
Transketolase_C      PF02780.15   124 seq304_BIOID40267    -            620   1.7e-28   98.9   0.0   1   1   2.1e-31   4.7e-28   97.5   0.0     1   122   495   609   495   611 0.96 Transketolase, C-terminal domain
E1_dh                PF00676.15   300 seq304_BIOID40267    -            620   6.9e-07   28.1   0.1   1   1   5.1e-10   1.2e-06   27.4   0.0   104   166   124   186    93   193 0.86 Dehydrogenase E1 component
TPP_enzyme_C         PF02775.16   153 seq304_BIOID40267    -            620   8.3e-06   25.3   0.7   1   1   2.3e-08   5.2e-05   22.7   0.1    32    84   125   183   103   194 0.78 Thiamine pyrophosphate enzyme, C-terminal TPP binding domain
Transketolase_N      PF00456.16   333 seq304_BIOID40267    -            620     9e-06   24.5   0.0   1   1   7.3e-08   0.00017   20.4   0.0   144   192   143   190   118   198 0.87 Transketolase, thiamine diphosphate binding domain
DUF1019              PF06254.6     89 seq305_BIOID40267    -            145     2e-19   69.3   0.1   1   1   2.4e-23   3.2e-19   68.7   0.0     5    88    52   125    48   126 0.94 Protein of unknown function (DUF1019)
NinG                 PF05766.7    189 seq307_BIOID40267    -            201   1.9e-75  252.6  17.6   1   1   1.6e-79   2.2e-75  252.4  12.2     1   186     1   195     1   201 0.95 Bacteriophage Lambda NinG protein
Rop                  PF01815.11    61 seq308_BIOID40267    -             63   1.9e-33  113.5   2.4   1   1   1.6e-37   2.1e-33  113.4   1.7     1    60     1    60     1    61 0.98 Rop protein
Ead_Ea22             PF13935.1    139 seq309_BIOID40267    -            201   1.1e-31  109.8   6.9   1   1   3.2e-34   4.4e-30  104.7   4.8     1   139     2   101     2   101 0.94 Ead/Ea22-like protein
COX4_pro             PF03626.9     75 seq311_BIOID40267    -            109   2.9e-17   62.3  18.9   1   1   2.5e-21   3.5e-17   62.1  13.1     1    75    18   100    18   100 0.97 Prokaryotic Cytochrome C oxidase subunit IV
UPF0259              PF06790.6    248 seq313_BIOID40267    -            247  1.6e-102  342.0  19.0   1   1  1.3e-106  1.8e-102  341.9  13.2     1   247     1   246     1   247 0.99 Uncharacterised protein family (UPF0259)
DUF3251              PF11622.3    165 seq315_BIOID40267    -            242   5.9e-07   28.9   3.8   1   1   2.6e-10   3.5e-06   26.4   2.6    12   152    50   203    37   215 0.67 Protein of unknown function (DUF3251)
Trns_repr_metal      PF02583.12    85 seq317_BIOID40267    -             96   3.2e-26   91.1   1.0   1   1   2.6e-30   3.6e-26   91.0   0.7     2    85    11    94    10    94 0.94 Metal-sensitive transcriptional repressor
Autotransporter      PF03797.14   265 seq319_BIOID40267    -            159   6.8e-25   87.8   2.9   1   1   5.9e-29   8.1e-25   87.5   2.0   123   262     1   147     1   151 0.91 Autotransporter beta-domain
Toxin_15             PF07906.8    284 seq320_BIOID40267    -            234   6.2e-82  275.1   7.1   1   1   5.8e-86   7.9e-82  274.7   4.9    14   232     6   216     3   232 0.95 ShET2 enterotoxin, N-terminal region
IstB_IS21            PF01695.12   178 seq324_BIOID40267    -            136   4.2e-11   42.4   0.0   1   1   3.7e-15   5.1e-11   42.2   0.0     3    98    27   125    25   133 0.89 IstB-like ATP binding protein
RadC                 PF04002.10   123 seq326_BIOID40267    -            158   4.9e-47  158.5   0.0   1   1   4.6e-51   6.2e-47  158.1   0.0     2   123    37   158    36   158 0.98 RadC-like JAB domain
Mannitol_dh_C        PF08125.8    245 seq327_BIOID40267    -            483     1e-79  267.0   0.0   1   1     2e-83   1.4e-79  266.6   0.0     2   244   204   458   203   459 0.98 Mannitol dehydrogenase C-terminal domain
Mannitol_dh          PF01232.18   151 seq327_BIOID40267    -            483   7.8e-42  142.6   0.0   1   1   2.6e-45   1.8e-41  141.4   0.0     2   150    17   172    16   173 0.98 Mannitol dehydrogenase Rossmann domain
DUF187               PF02638.10   401 seq328_BIOID40267    -            439    5e-173  574.9   0.1   1   1  4.2e-177  5.7e-173  574.8   0.1     1   401     3   431     3   431 0.99 Uncharacterised BCR, COG1649
RTX                  PF02382.10   653 seq330_BIOID40267    -            717  2.8e-192  640.3   7.3   1   1  6.2e-196  2.8e-192  640.3   5.1   293   653     1   360     1   360 1.00 RTX N-terminal domain
RTX_C                PF08339.5    145 seq330_BIOID40267    -            717   2.3e-37  127.8   8.4   1   1     5e-41   2.3e-37  127.8   5.8     1   144   573   716   573   717 0.96 RTX C-terminal domain
HemolysinCabind      PF00353.14    18 seq330_BIOID40267    -            717   1.4e-13   49.7  84.0   1   6   1.1e-05      0.05   13.8   1.1     2    18   436   452   435   452 0.94 Hemolysin-type calcium-binding repeat (2 copies)
HemolysinCabind      PF00353.14    18 seq330_BIOID40267    -            717   1.4e-13   49.7  84.0   2   6   1.2e-05     0.055   13.7   4.0     2    18   454   470   453   470 0.92 Hemolysin-type calcium-binding repeat (2 copies)
HemolysinCabind      PF00353.14    18 seq330_BIOID40267    -            717   1.4e-13   49.7  84.0   3   6   2.7e-07    0.0012   18.8   2.1     1    18   471   488   471   488 0.94 Hemolysin-type calcium-binding repeat (2 copies)
HemolysinCabind      PF00353.14    18 seq330_BIOID40267    -            717   1.4e-13   49.7  84.0   4   6   1.4e-06    0.0062   16.6   4.2     1    18   489   506   489   506 0.93 Hemolysin-type calcium-binding repeat (2 copies)
HemolysinCabind      PF00353.14    18 seq330_BIOID40267    -            717   1.4e-13   49.7  84.0   5   6   7.9e-05      0.36   11.2   4.4     1    18   516   533   516   533 0.92 Hemolysin-type calcium-binding repeat (2 copies)
HemolysinCabind      PF00353.14    18 seq330_BIOID40267    -            717   1.4e-13   49.7  84.0   6   6   4.7e-06     0.022   15.0   5.6     1    18   534   551   534   551 0.94 Hemolysin-type calcium-binding repeat (2 copies)
PTR2                 PF00854.16   373 seq331_BIOID40267    -            485   1.9e-68  230.8  18.3   1   1   4.9e-72   3.3e-68  230.0  12.7     3   370    77   417    75   420 0.95 POT family
MFS_1                PF07690.11   354 seq331_BIOID40267    -            485   5.5e-19   68.0  48.4   1   1     8e-23   5.5e-19   68.0  33.6     9   348    21   418    13   425 0.76 Major Facilitator Superfamily
Potass_KdpF          PF09604.5     25 seq334_BIOID40267    -             67     6e-06   25.8   5.9   1   1   4.4e-10     6e-06   25.8   4.1     2    25    44    67    43    67 0.95 F subunit of K+-transporting ATPase (Potass_KdpF)
DDE_Tnp_1_assoc      PF13808.1     90 seq336_BIOID40267    -             59   4.9e-19   67.6   0.0   1   1   3.8e-23   5.2e-19   67.5   0.0     1    53     6    58     6    59 0.97 DDE_Tnp_1-associated
DUF2303              PF10065.4    276 seq337_BIOID40267    -            274   4.4e-93  311.0   0.6   1   1   3.6e-97   4.9e-93  310.8   0.4     1   276     1   273     1   273 0.98 Uncharacterized conserved protein (DUF2303)
UbiA                 PF01040.13   257 seq340_BIOID40267    -            296     2e-33  115.6  26.3   1   1   1.7e-37   2.4e-33  115.3  18.2     5   252    19   269    15   279 0.81 UbiA prenyltransferase family
Lysis_S              PF04971.7     68 seq341_BIOID40267    -             71   2.5e-47  158.3   0.6   1   1     2e-51   2.8e-47  158.1   0.4     1    68     4    71     4    71 1.00 Lysis protein S
DUF1376              PF07120.6     88 seq342_BIOID40267    -            354   1.4e-28   98.7   0.2   1   1   2.1e-32   2.9e-28   97.7   0.1     1    87    23   106    23   107 0.96 Protein of unknown function (DUF1376)
ADH_N                PF08240.7    109 seq343_BIOID40267    -            369   1.1e-28   99.0   2.4   1   1   1.6e-32   1.1e-28   99.0   1.7     2   108    28   154    27   155 0.91 Alcohol dehydrogenase GroES-like domain
ADH_zinc_N           PF00107.21   130 seq343_BIOID40267    -            369   5.7e-20   71.0   0.1   1   1   1.5e-23   9.9e-20   70.2   0.0     1   128   197   330   197   332 0.90 Zinc-binding dehydrogenase
KdpA                 PF03814.10   552 seq348_BIOID40267    -            557  5.4e-243  806.8  28.5   1   1  4.6e-247  6.2e-243  806.6  19.7     1   552     9   557     9   557 0.99 Potassium-transporting ATPase A subunit
DHO_dh               PF01180.16   293 seq352_BIOID40267    -            411   6.5e-35  120.4   0.0   1   1   1.8e-38   8.2e-35  120.0   0.0     2   293     6   304     5   304 0.83 Dihydroorotate dehydrogenase
Dus                  PF01207.12   310 seq352_BIOID40267    -            411   6.3e-08   31.6   0.2   1   1   2.6e-11   1.2e-07   30.8   0.1    44   153    92   198    80   203 0.82 Dihydrouridine synthase (Dus)
Dak2                 PF02734.12   175 seq354_BIOID40267    -            210   6.3e-58  195.1   0.4   1   1   5.3e-62   7.3e-58  194.9   0.3     1   173    32   204    32   206 0.98 DAK2 domain
IstB_IS21            PF01695.12   178 seq356_BIOID40267    -            101   1.6e-07   30.8   0.0   1   1   1.3e-11   1.8e-07   30.6   0.0    93   163     3    74     1    84 0.89 IstB-like ATP binding protein
CesT                 PF05932.8    119 seq358_BIOID40267    -            119   1.9e-16   59.8   0.2   1   1   1.5e-20   2.1e-16   59.7   0.2     1   115     4   111     4   115 0.94 Tir chaperone protein (CesT) family
Phage_NinH           PF06322.6     64 seq359_BIOID40267    -             64   1.7e-41  139.5   0.3   1   1   1.3e-45   1.8e-41  139.4   0.2     1    63     1    63     1    64 0.99 Phage NinH protein
DDE_Tnp_1            PF01609.16   211 seq361_BIOID40267    -            250   5.4e-27   94.6   0.3   1   1   5.6e-31   7.6e-27   94.1   0.2     3   194     9   233     7   241 0.92 Transposase DDE domain
DUF551               PF04448.7     69 seq363_BIOID40267    -            116   4.3e-14   52.8   0.2   1   1   4.6e-18   6.3e-14   52.3   0.2     1    69    51   109    51   109 0.99 Protein of unknown function (DUF551)
ABC_tran             PF00005.22   118 seq364_BIOID40267    -            121   4.7e-07   30.0   0.0   1   1     1e-10     7e-07   29.5   0.0     1    52    52   105    52   114 0.84 ABC transporter
Rad17                PF03215.10   498 seq364_BIOID40267    -            121   0.00024   19.9   0.0   1   1   3.5e-08   0.00024   19.9   0.0    34    67    27    60    15   107 0.83 Rad17 cell cycle checkpoint protein
PhoQ_Sensor          PF08918.5    180 seq365_BIOID40267    -            486   1.7e-90  301.2   0.4   1   1   3.7e-94   1.7e-90  301.2   0.3     1   180    10   190    10   190 0.99 PhoQ Sensor
HATPase_c            PF02518.21   111 seq365_BIOID40267    -            486     8e-17   60.8   0.1   1   1   3.1e-20   1.4e-16   60.0   0.0     3   106   376   474   374   478 0.92 Histidine kinase-, DNA gyrase B-, and HSP90-like ATPase
HAMP                 PF00672.20    70 seq365_BIOID40267    -            486   7.4e-07   29.1   0.3   1   1   1.6e-10   7.4e-07   29.1   0.2     2    68   196   261   195   263 0.85 HAMP domain
Phage_lysozyme       PF00959.14   110 seq366_BIOID40267    -            165   1.6e-31  108.7   0.2   1   1   1.4e-35     2e-31  108.4   0.1     1   109    48   154    48   155 0.98 Phage lysozyme
GerE                 PF00196.14    58 seq368_BIOID40267    -            210   1.9e-05   23.7   0.0   1   1   2.3e-09   3.2e-05   23.0   0.0     2    47   150   195   149   197 0.96 Bacterial regulatory proteins, luxR family
Glyco_transf_20      PF00982.16   474 seq371_BIOID40267    -            474  6.2e-152  506.2   0.0   1   1  5.1e-156    7e-152  506.0   0.0    27   474    17   453     2   453 0.96 Glycosyltransferase family 20
Phage_fiber_C        PF06820.7     64 seq374_BIOID40267    -             89   5.3e-36  122.4   0.9   1   1     5e-40   6.8e-36  122.1   0.6     1    64    28    89    28    89 0.99 Putative prophage tail fibre C-terminus
SBP_bac_1            PF01547.20   314 seq375_BIOID40267    -            396   2.8e-42  145.4  15.1   1   1   8.5e-46   3.9e-42  144.9  10.5     9   312    45   315    37   317 0.90 Bacterial extracellular solute-binding protein
SBP_bac_8            PF13416.1    281 seq375_BIOID40267    -            396   2.3e-41  142.2  11.4   1   1   6.2e-45   2.8e-41  141.9   7.4     2   280    49   344    48   345 0.84 Bacterial extracellular solute-binding protein
SBP_bac_6            PF13343.1    242 seq375_BIOID40267    -            396   1.3e-06   27.7   3.5   1   1   1.1e-09     5e-06   25.8   2.4     4   215    83   325    80   345 0.71 Bacterial extracellular solute-binding protein
SBP_bac_8            PF13416.1    281 seq378_BIOID40267    -            431   7.5e-30  104.5   0.7   1   1   1.5e-33     1e-29  104.0   0.5     3   268    72   361    70   378 0.79 Bacterial extracellular solute-binding protein
SBP_bac_1            PF01547.20   314 seq378_BIOID40267    -            431   2.9e-23   82.9   1.5   1   1   6.3e-27   4.3e-23   82.4   1.0     5   311    65   342    60   345 0.81 Bacterial extracellular solute-binding protein
DDE_Tnp_ISL3         PF01610.12   248 seq379_BIOID40267    -            238   1.2e-11   44.5   0.0   1   1   2.2e-15   1.5e-11   44.2   0.0    20   139     4   120     1   167 0.76 Transposase
BMFP                 PF04380.8     79 seq380_BIOID40267    -            108   3.1e-27   94.3   6.0   1   1   2.7e-31   3.7e-27   94.1   4.2     1    78    13    90    13    91 0.98 Membrane fusogenic activity
Methyltransf_27      PF13708.1    194 seq383_BIOID40267    -            283   4.8e-64  215.3   0.0   1   1   4.9e-68   6.8e-64  214.8   0.0     2   194    86   279    85   279 0.96 Methyltransferase domain
Phage_antitermQ      PF06530.7    126 seq384_BIOID40267    -            158   1.1e-62  209.1   0.1   1   1     9e-67   1.2e-62  208.9   0.1     1   125    15   139    15   140 0.99 Phage antitermination protein Q
DUF987               PF06174.6     66 seq386_BIOID40267    -             73   4.5e-43  144.4   0.1   1   1   3.7e-47     5e-43  144.3   0.1     1    66     1    66     1    66 0.99 Protein of unknown function (DUF987)
Virul_fac_BrkB       PF03631.10   260 seq387_BIOID40267    -            337   3.4e-49  167.4  16.0   1   1     3e-53   4.1e-49  167.1  11.1     4   258    65   325    62   327 0.91 Virulence factor BrkB
HIM                  PF05662.9     21 seq394_BIOID40267    -           1616   6.1e-85  275.6 100.5   1   8   1.7e-09   4.8e-06   25.9   0.2     1    21   382   405   382   405 0.99 Haemagglutinin
HIM                  PF05662.9     21 seq394_BIOID40267    -           1616   6.1e-85  275.6 100.5   2   8   7.3e-11     2e-07   30.3   1.2     2    21   570   592   569   592 0.97 Haemagglutinin
HIM                  PF05662.9     21 seq394_BIOID40267    -           1616   6.1e-85  275.6 100.5   3   8   3.5e-11   9.5e-08   31.3   0.9     2    21   655   677   654   677 0.97 Haemagglutinin
HIM                  PF05662.9     21 seq394_BIOID40267    -           1616   6.1e-85  275.6 100.5   4   8   3.1e-11   8.4e-08   31.5   0.7     3    21  1028  1049  1026  1049 0.97 Haemagglutinin
HIM                  PF05662.9     21 seq394_BIOID40267    -           1616   6.1e-85  275.6 100.5   5   8   1.3e-09   3.5e-06   26.4   0.0     1    21  1183  1203  1183  1203 0.98 Haemagglutinin
HIM                  PF05662.9     21 seq394_BIOID40267    -           1616   6.1e-85  275.6 100.5   6   8   3.6e-12   9.8e-09   34.4   1.9     1    21  1319  1339  1319  1339 0.98 Haemagglutinin
HIM                  PF05662.9     21 seq394_BIOID40267    -           1616   6.1e-85  275.6 100.5   7   8   1.9e-13   5.1e-10   38.5   1.8     1    21  1440  1460  1440  1460 0.98 Haemagglutinin
HIM                  PF05662.9     21 seq394_BIOID40267    -           1616   6.1e-85  275.6 100.5   8   8   6.1e-10   1.7e-06   27.4   1.5     1    21  1493  1513  1493  1513 0.96 Haemagglutinin
Hep_Hag              PF05658.9     28 seq394_BIOID40267    -           1616   1.1e-69  227.5 189.0   1  14   1.1e-07   0.00031   20.7   0.0     1    27   130   156   130   157 0.94 Hep_Hag
Hep_Hag              PF05658.9     28 seq394_BIOID40267    -           1616   1.1e-69  227.5 189.0   2  14   5.9e-09   1.6e-05   24.7   1.5     1    26   158   183   158   185 0.94 Hep_Hag
Hep_Hag              PF05658.9     28 seq394_BIOID40267    -           1616   1.1e-69  227.5 189.0   3  14   1.1e-08     3e-05   23.9   1.5     1    27   200   226   200   227 0.95 Hep_Hag
Hep_Hag              PF05658.9     28 seq394_BIOID40267    -           1616   1.1e-69  227.5 189.0   4  14   3.5e-09   9.5e-06   25.5   0.2     1    27   214   240   214   241 0.95 Hep_Hag
Hep_Hag              PF05658.9     28 seq394_BIOID40267    -           1616   1.1e-69  227.5 189.0   5  14     7e-09   1.9e-05   24.5   2.5     1    26   228   253   228   255 0.96 Hep_Hag
Hep_Hag              PF05658.9     28 seq394_BIOID40267    -           1616   1.1e-69  227.5 189.0   6  14   7.3e-09     2e-05   24.4   2.2     3    27   257   281   256   282 0.94 Hep_Hag
Hep_Hag              PF05658.9     28 seq394_BIOID40267    -           1616   1.1e-69  227.5 189.0   7  14     6e-10   1.6e-06   27.9   0.5     1    28   269   296   269   296 0.97 Hep_Hag
Hep_Hag              PF05658.9     28 seq394_BIOID40267    -           1616   1.1e-69  227.5 189.0   8  14   1.3e-09   3.5e-06   26.8   2.2     1    28   297   324   297   324 0.95 Hep_Hag
Hep_Hag              PF05658.9     28 seq394_BIOID40267    -           1616   1.1e-69  227.5 189.0   9  14   4.2e-09   1.1e-05   25.2   2.4     3    27   327   351   325   352 0.94 Hep_Hag
Hep_Hag              PF05658.9     28 seq394_BIOID40267    -           1616   1.1e-69  227.5 189.0  10  14   2.2e-08     6e-05   22.9   2.5     1    27   353   379   353   380 0.96 Hep_Hag
Hep_Hag              PF05658.9     28 seq394_BIOID40267    -           1616   1.1e-69  227.5 189.0  11  14   3.4e-10   9.3e-07   28.6   3.9     1    27  1099  1125  1099  1126 0.95 Hep_Hag
Hep_Hag              PF05658.9     28 seq394_BIOID40267    -           1616   1.1e-69  227.5 189.0  12  14   1.3e-07   0.00034   20.5   4.4     1    28  1259  1286  1259  1286 0.96 Hep_Hag
Hep_Hag              PF05658.9     28 seq394_BIOID40267    -           1616   1.1e-69  227.5 189.0  13  14   2.6e-10   7.1e-07   29.0   4.3     1    28  1397  1424  1397  1424 0.96 Hep_Hag
Hep_Hag              PF05658.9     28 seq394_BIOID40267    -           1616   1.1e-69  227.5 189.0  14  14     1e-07   0.00028   20.8   2.3     1    27  1411  1437  1411  1438 0.93 Hep_Hag
YadA                 PF03895.10    78 seq394_BIOID40267    -           1616   7.5e-24   83.4  10.1   1   1   2.7e-27   7.5e-24   83.4   7.0     2    78  1539  1616  1538  1616 0.98 YadA-like C-terminal region
ESPR                 PF13018.1     24 seq394_BIOID40267    -           1616   1.7e-09   36.7   1.3   1   1   3.8e-12     1e-08   34.3   0.2     1    24     1    24     1    24 0.98 Extended Signal Peptide of Type V secretion system
IspA                 PF04279.10   176 seq395_BIOID40267    -            179     6e-72  241.1  22.8   1   1   4.9e-76   6.7e-72  241.0  15.8     1   175     1   175     1   176 0.99 Intracellular septation protein A
DUF2541              PF10807.3    134 seq396_BIOID40267    -            134   6.3e-78  258.9   1.4   1   1   5.1e-82   6.9e-78  258.8   1.0     1   134     1   134     1   134 1.00 Protein of unknown function (DUF2541)
HTH_3                PF01381.17    55 seq398_BIOID40267    -             88   6.7e-15   54.5   0.0   1   1   3.8e-18     1e-14   53.9   0.0     2    53    18    69    17    70 0.95 Helix-turn-helix
HTH_19               PF12844.2     64 seq398_BIOID40267    -             88   7.5e-12   45.0   0.1   1   1   3.3e-15   9.1e-12   44.7   0.0     3    54    16    67    14    75 0.89 Helix-turn-helix domain
HTH_37               PF13744.1     80 seq398_BIOID40267    -             88   1.2e-07   31.3   0.2   1   1   5.4e-11   1.5e-07   31.0   0.1    18    72    12    65    10    70 0.91 Helix-turn-helix domain
HTH_26               PF13443.1     63 seq398_BIOID40267    -             88   1.1e-06   28.5   0.2   1   1   1.3e-09   3.5e-06   26.9   0.0     7    53    22    67    16    70 0.90 Cro/C1-type HTH DNA-binding domain
HTH_31               PF13560.1     64 seq398_BIOID40267    -             88   1.7e-06   27.9   0.0   1   1   7.2e-10     2e-06   27.7   0.0     2    57    13    67    12    83 0.89 Helix-turn-helix domain
IclR                 PF01614.13   129 seq401_BIOID40267    -            287   7.8e-41  138.6   0.0   1   1   3.4e-44   1.6e-40  137.6   0.0     2   127   158   280   156   282 0.97 Bacterial transcriptional regulator
HTH_IclR             PF09339.5     52 seq401_BIOID40267    -            287   3.2e-19   68.1   0.8   1   1   1.5e-22   6.9e-19   67.0   0.3     1    52    39    90    39    90 0.98 IclR helix-turn-helix domain
DUF1627              PF07789.7    155 seq404_BIOID40267    -            253   5.5e-90  298.7   0.5   1   1   1.8e-93     8e-90  298.1   0.3     1   155    91   245    91   245 0.99 Protein of unknown function (DUF1627)
ProQ                 PF04352.8    115 seq405_BIOID40267    -            232   7.1e-44  147.9   0.2   1   1   1.2e-47   1.6e-43  146.8   0.1     2   114     6   118     5   121 0.98 ProQ/FINO family
Phage_integrase      PF00589.17   173 seq407_BIOID40267    -            128   4.4e-08   32.8   0.0   1   1   3.9e-12   5.4e-08   32.5   0.0     2    71    44   110    43   123 0.88 Phage integrase family
LysE                 PF01810.13   191 seq408_BIOID40267    -            223   1.8e-53  180.5  11.2   1   1   1.6e-57   2.2e-53  180.2   7.8     2   191    29   219    28   219 0.99 LysE type translocator
Transketolase_N      PF00456.16   333 seq410_BIOID40267    -            667  3.2e-168  558.5   0.0   1   1    1e-171  4.7e-168  558.0   0.0     2   333     3   333     2   333 1.00 Transketolase, thiamine diphosphate binding domain
Transket_pyr         PF02779.19   178 seq410_BIOID40267    -            667   5.2e-47  159.5   0.0   1   1   2.4e-50   1.1e-46  158.4   0.0     2   176   353   523   352   525 0.97 Transketolase, pyrimidine binding domain
Transketolase_C      PF02780.15   124 seq410_BIOID40267    -            667   2.2e-16   59.7   0.0   1   1   1.4e-19   6.4e-16   58.2   0.0     1   124   539   654   539   654 0.88 Transketolase, C-terminal domain
Cupin_4              PF08007.7    319 seq412_BIOID40267    -            376  9.1e-105  350.2   0.0   1   1  7.9e-109  1.1e-104  350.0   0.0     2   319    13   313    12   313 0.98 Cupin superfamily protein
DUF1471              PF07338.8     56 seq414_BIOID40267    -             82     4e-09   35.8   0.2   1   1   3.9e-13   5.4e-09   35.4   0.1     7    56    34    82    32    82 0.97 Protein of unknown function (DUF1471)
Ail_Lom              PF06316.6    199 seq416_BIOID40267    -            199  2.6e-119  395.8   6.7   1   1  6.3e-123  2.9e-119  395.6   4.7     1   199     1   199     1   199 1.00 Enterobacterial Ail/Lom protein
OMP_b-brl            PF13505.1    176 seq416_BIOID40267    -            199   6.1e-26   91.2   7.3   1   1   1.7e-29   7.7e-26   90.9   5.0     2   176    11   199     9   199 0.87 Outer membrane protein beta-barrel domain
OmpA_membrane        PF01389.12   183 seq416_BIOID40267    -            199   0.00018   20.9   0.3   1   1     6e-08   0.00027   20.3   0.2    14   148    23   178    17   181 0.79 OmpA-like transmembrane domain
SepZ                 PF06066.6     99 seq418_BIOID40267    -            110   2.5e-51  171.6  11.3   1   1     2e-55   2.8e-51  171.4   7.8     1    99    11   110    11   110 0.98 SepZ
DUF2528              PF10800.3    102 seq420_BIOID40267    -            122   3.1e-47  159.0   0.3   1   1   2.7e-51   3.6e-47  158.8   0.2     2   101    15   121    14   122 0.98 Protein of unknown function (DUF2528)
DUF4222              PF13973.1     53 seq421_BIOID40267    -             80   6.9e-16   57.2   0.0   1   1   6.2e-20   8.4e-16   56.9   0.0     2    53     4    54     3    54 0.97 Domain of unknown function (DUF4222)
YagB_YeeU_YfjZ       PF06154.6    105 seq423_BIOID40267    -            135     1e-51  173.4   0.0   1   1   9.3e-56   1.3e-51  173.1   0.0     2   103    16   117    15   119 0.98 YagB/YeeU/YfjZ family
Glyco_hydro_1        PF00232.13   455 seq425_BIOID40267    -            479  3.4e-131  437.4   1.8   1   1  2.9e-135  3.9e-131  437.2   1.3     3   454     6   476     4   477 0.92 Glycosyl hydrolase family 1
HTH_5                PF01022.15    47 seq426_BIOID40267    -             99   1.2e-14   53.5   0.1   1   1   7.3e-18     2e-14   52.8   0.1     1    47    23    70    23    70 0.97 Bacterial regulatory protein, arsR family
HTH_20               PF12840.2     61 seq426_BIOID40267    -             99   2.4e-11   43.1   0.4   1   1   1.3e-14   3.5e-11   42.6   0.3     2    58    16    72    15    75 0.96 Helix-turn-helix domain
MarR_2               PF12802.2     62 seq426_BIOID40267    -             99     2e-09   36.8   0.1   1   1   1.2e-12   3.3e-09   36.1   0.1     5    60    24    75    19    77 0.89 MarR family
HTH_24               PF13412.1     48 seq426_BIOID40267    -             99     2e-08   33.3   0.0   1   1   1.9e-11   5.1e-08   32.0   0.0     5    47    26    68    24    69 0.96 Winged helix-turn-helix DNA-binding
MarR                 PF01047.17    59 seq426_BIOID40267    -             99   6.7e-06   25.6   0.0   1   1   4.6e-09   1.3e-05   24.7   0.0     5    53    26    74    23    75 0.95 MarR family
Couple_hipA          PF13657.1     99 seq427_BIOID40267    -            459   5.3e-25   87.4   0.0   1   1   2.1e-28   9.7e-25   86.6   0.0     4    98    26   122    23   123 0.97 HipA N-terminal domain
HipA_N               PF07805.7     82 seq427_BIOID40267    -            459   4.7e-21   74.7   0.0   1   1   2.6e-24   1.2e-20   73.4   0.0     1    82   169   257   169   257 0.98 HipA-like N-terminal domain
HipA_C               PF07804.7     79 seq427_BIOID40267    -            459   3.9e-17   62.0   0.0   1   1   3.1e-20   1.4e-16   60.2   0.0     1    79   268   351   268   351 0.95 HipA-like C-terminal domain
HTH_Tnp_1            PF01527.15    76 seq428_BIOID40267    -            108   5.5e-11   42.1   1.3   1   1   1.6e-14   2.2e-10   40.2   0.9     1    74     1    87     1    88 0.86 Transposase
Phage_lysis          PF03245.8    125 seq429_BIOID40267    -            153   6.4e-49  164.9  13.8   1   1   5.4e-53   7.4e-49  164.7   9.5     1   125    29   153    29   153 0.99 Bacteriophage lysis protein
Bax1-I               PF01027.15   205 seq430_BIOID40267    -            219   1.6e-39  135.5  32.3   1   1   1.3e-43   1.8e-39  135.3  22.4     2   205    19   213    18   213 0.86 Inhibitor of apoptosis-promoting Bax1
DeoRC                PF00455.17   162 seq432_BIOID40267    -            249   1.5e-46  157.8   0.0   1   1   7.1e-50   2.4e-46  157.1   0.0     2   162    68   228    67   228 0.98 DeoR C terminal sensor domain
HTH_DeoR             PF08220.7     57 seq432_BIOID40267    -            249   5.5e-16   57.7   0.4   1   1   3.4e-19   1.2e-15   56.6   0.2     1    56     4    59     4    60 0.98 DeoR-like helix-turn-helix domain
HTH_11               PF08279.7     55 seq432_BIOID40267    -            249   1.9e-09   36.9   0.4   1   1     2e-12   6.7e-09   35.1   0.1     1    42     4    44     4    53 0.91 HTH domain
HTH_Mga              PF08280.6     59 seq432_BIOID40267    -            249   1.4e-06   27.8   0.0   1   1   1.1e-09   3.8e-06   26.4   0.0     5    44     3    42     2    46 0.94 M protein trans-acting positive regulator (MGA) HTH domain
Lactonase            PF10282.4    344 seq433_BIOID40267    -            331   5.9e-87  291.8   0.0   1   1   1.6e-90   7.5e-87  291.4   0.0     2   343     5   327     4   328 0.95 Lactonase, 7-bladed beta-propeller
Response_reg         PF00072.19   112 seq434_BIOID40267    -            239   2.5e-18   66.0   0.1   1   1   2.6e-22   3.5e-18   65.5   0.1     1   111     4   117     4   118 0.96 Response regulator receiver domain
DUF1956              PF09209.6    125 seq435_BIOID40267    -            227   1.7e-37  128.0   1.1   1   1   6.6e-41   4.5e-37  126.6   0.3     2   125   100   222    99   222 0.96 Domain of unknown function (DUF1956)
TetR_N               PF00440.18    47 seq435_BIOID40267    -            227   1.6e-13   49.9   0.6   1   1   2.4e-17   1.6e-13   49.9   0.4     1    47    21    66    21    66 0.97 Bacterial regulatory proteins, tetR family
EIIA-man             PF03610.11   116 seq436_BIOID40267    -            216   6.6e-27   93.7   2.7   1   1   6.5e-31   8.8e-27   93.3   1.8     2   116     4   121     3   121 0.98 PTS system fructose IIA component
DUF417               PF04224.7    175 seq439_BIOID40267    -            200   9.3e-79  262.7   0.1   1   1   7.8e-83   1.1e-78  262.5   0.1     1   175     5   185     5   185 0.99 Protein of unknown function, DUF417
HTH_19               PF12844.2     64 seq440_BIOID40267    -            134   8.2e-09   35.2   0.0   1   1   2.1e-12   1.4e-08   34.5   0.0     1    61     6    65     6    68 0.96 Helix-turn-helix domain
HTH_31               PF13560.1     64 seq440_BIOID40267    -            134   3.3e-07   30.2   0.1   1   1   9.4e-11   6.5e-07   29.3   0.1     2    52     5    54     4    60 0.94 Helix-turn-helix domain
tRNA_U5-meth_tr      PF05958.6    352 seq441_BIOID40267    -            366  2.3e-186  618.4   1.2   1   1  9.7e-190  2.6e-186  618.2   0.8     1   351    10   365    10   366 0.99 tRNA (Uracil-5-)-methyltransferase
Methyltransf_4       PF02390.12   197 seq441_BIOID40267    -            366   5.5e-07   28.7   0.1   1   1   3.8e-10     1e-06   27.8   0.1    21    86   211   275   178   286 0.81 Putative methyltransferase
MTS                  PF05175.9    170 seq441_BIOID40267    -            366   8.5e-06   25.1   0.0   1   1   5.9e-09   1.6e-05   24.2   0.0    31    87   210   264   188   281 0.86 Methyltransferase small domain
Cons_hypoth95        PF03602.10   183 seq441_BIOID40267    -            366     2e-05   23.9   0.3   1   1   3.1e-08   8.6e-05   21.9   0.2    41   123   209   301   198   317 0.71 Conserved hypothetical protein 95
Ubiq_cyt_C_chap      PF03981.7    141 seq445_BIOID40267    -            237   2.6e-23   82.3   0.2   1   1   5.7e-27   3.9e-23   81.7   0.1     1   139    58   220    58   225 0.96 Ubiquinol-cytochrome C chaperone
DUF3944              PF13099.1     35 seq445_BIOID40267    -            237   8.3e-15   53.8   0.8   1   1   1.2e-18   8.3e-15   53.8   0.5     1    35     5    39     5    39 0.99 Domain of unknown function (DUF3944)
HTH_Tnp_1            PF01527.15    76 seq446_BIOID40267    -            243   3.6e-25   87.5   0.1   1   1   8.6e-25   2.4e-21   75.3   0.0     2    74   113   189   112   191 0.93 Transposase
HTH_24               PF13412.1     48 seq446_BIOID40267    -            243     3e-05   23.2   0.0   1   1   2.2e-08     6e-05   22.2   0.0    16    46    45    75    41    75 0.93 Winged helix-turn-helix DNA-binding
Fimbrial             PF00419.15   145 seq448_BIOID40267    -            183   1.2e-18   67.6   3.1   1   1     1e-22   1.4e-18   67.3   2.1     1   145    30   183    30   183 0.85 Fimbrial protein
MxiH                 PF09392.5     90 seq451_BIOID40267    -            142     3e-12   46.8   0.9   1   1     3e-16   4.1e-12   46.3   0.6     2    90    56   141    55   141 0.96 Type III secretion needle MxiH like
PIG-L                PF02585.12   128 seq452_BIOID40267    -            223   1.4e-24   86.9   1.4   1   1   1.6e-28   2.2e-24   86.2   1.0     1   127    20   141    20   142 0.94 GlcNAc-PI de-N-acetylase
Rhodanese            PF00581.15   113 seq455_BIOID40267    -            174   2.1e-11   44.0   0.0   1   1   4.8e-15   3.3e-11   43.4   0.0     2   112     8    98     7    99 0.82 Rhodanese-like domain
DUF2892              PF11127.3     66 seq455_BIOID40267    -            174   3.2e-11   42.7   3.2   1   1     7e-15   4.8e-11   42.2   2.2    10    60   115   170   112   174 0.88 Protein of unknown function (DUF2892)
ABC_tran             PF00005.22   118 seq456_BIOID40267    -            248   1.4e-07   31.7   0.0   1   1   2.8e-11   1.9e-07   31.3   0.0     1   115    41   171    41   174 0.82 ABC transporter
Ail_Lom              PF06316.6    199 seq459_BIOID40267    -            215     6e-49  166.1   0.4   1   1     1e-52   7.1e-49  165.9   0.3     1   199     9   215     9   215 0.94 Enterobacterial Ail/Lom protein
OMP_b-brl            PF13505.1    176 seq459_BIOID40267    -            215   7.5e-18   64.9   1.6   1   1   1.4e-21   9.4e-18   64.6   1.1     4   176    21   215    15   215 0.74 Outer membrane protein beta-barrel domain
DUF1778              PF08681.6     80 seq460_BIOID40267    -            119   2.3e-23   81.6   3.0   1   1   2.2e-27   3.1e-23   81.2   2.1     1    77    35   111    35   114 0.97 Protein of unknown function (DUF1778)
rve                  PF00665.21   120 seq464_BIOID40267    -            296   3.6e-25   88.2   0.1   1   1   3.1e-28     1e-24   86.7   0.0     2   119   126   240   125   241 0.96 Integrase core domain
HTH_21               PF13276.1     60 seq464_BIOID40267    -            296   5.8e-17   61.3   2.7   1   1   4.7e-20   1.6e-16   59.9   1.9     3    60    48   104    46   104 0.94 HTH-like domain
rve_3                PF13683.1     67 seq464_BIOID40267    -            296   1.4e-11   43.6   0.0   1   1   9.6e-15   3.3e-11   42.4   0.0     6    67   217   278   212   278 0.93 Integrase core domain
rve_2                PF13333.1     52 seq464_BIOID40267    -            296   2.1e-05   24.3   0.0   1   1   1.2e-08   4.3e-05   23.3   0.0     1    46   231   280   231   285 0.85 Integrase core domain
Lambda_CIII          PF02061.11    45 seq467_BIOID40267    -             54   9.1e-31  105.4   0.1   1   1   7.8e-35   1.1e-30  105.2   0.1     1    45     1    43     1    43 1.00 Lambda Phage CIII
Lambda_Kil           PF06301.6     43 seq468_BIOID40267    -             89     5e-27   92.9   1.2   1   1   4.7e-31   6.5e-27   92.5   0.9     1    43    43    85    43    85 0.98 Bacteriophage lambda Kil protein
Epimerase            PF01370.16   236 seq473_BIOID40267    -            352   3.6e-58  196.6   0.0   1   1   3.2e-61   4.4e-58  196.3   0.0     1   236    17   276    17   276 0.97 NAD dependent epimerase/dehydratase family
Epimerase_Csub       PF13950.1     62 seq473_BIOID40267    -            352   3.4e-26   90.8   1.2   1   1   4.2e-29   5.8e-26   90.0   0.9     1    62   289   350   289   350 0.99 UDP-glucose 4-epimerase C-term subunit
3Beta_HSD            PF01073.14   280 seq473_BIOID40267    -            352   5.5e-21   74.3   0.0   1   1   2.1e-23   2.8e-20   72.0   0.0     1   157    18   174    18   181 0.87 3-beta hydroxysteroid dehydrogenase/isomerase family
Polysacc_synt_2      PF02719.10   294 seq473_BIOID40267    -            352   4.1e-18   65.1   0.0   1   1   2.8e-20   3.8e-17   61.9   0.0     1   173    17   196    17   200 0.75 Polysaccharide biosynthesis protein
RmlD_sub_bind        PF04321.12   287 seq473_BIOID40267    -            352   2.1e-14   52.9   0.0   1   1   3.2e-17   4.3e-14   51.9   0.0     1   139    15   177    15   187 0.94 RmlD substrate binding domain
adh_short            PF00106.20   167 seq473_BIOID40267    -            352   7.6e-11   42.0   0.0   1   1   1.1e-13   1.5e-10   41.0   0.0     3   137    17   140    16   152 0.85 short chain dehydrogenase
NAD_binding_10       PF13460.1    183 seq473_BIOID40267    -            352   2.3e-10   40.6   0.0   1   1   2.8e-13   3.8e-10   39.9   0.0     1   140    17   186    17   213 0.80 NADH(P)-binding
NmrA                 PF05368.8    233 seq473_BIOID40267    -            352   4.7e-10   38.9   0.0   1   1   6.6e-11     9e-08   31.5   0.0     1   115    17   149    17   156 0.83 NmrA-like family
NAD_binding_4        PF07993.7    249 seq473_BIOID40267    -            352   4.6e-10   38.7   0.0   1   1   2.9e-12   3.9e-09   35.6   0.0     1   185    19   180    19   232 0.77 Male sterility protein
KR                   PF08659.5    181 seq473_BIOID40267    -            352   6.7e-08   32.2   0.0   1   1   8.5e-11   1.2e-07   31.5   0.0     3   149    17   150    16   153 0.84 KR domain
Aminotran_3          PF00202.16   339 seq475_BIOID40267    -            426   3.3e-75  252.9   0.0   1   1   2.9e-79   3.9e-75  252.6   0.0     1   338    35   360    35   361 0.92 Aminotransferase class-III
phage_tail_N         PF08400.5    134 seq479_BIOID40267    -            451   9.9e-51  170.8   0.1   1   1   2.2e-54   9.9e-51  170.8   0.0    15   134    29   148    26   148 0.99 Prophage tail fibre N-terminal
Phage_fiber_C        PF06820.7     64 seq479_BIOID40267    -            451   2.2e-37  126.9   0.2   1   1   7.1e-41   3.2e-37  126.3   0.1     1    64   377   440   377   440 0.99 Putative prophage tail fibre C-terminus
Collagen             PF01391.13    60 seq479_BIOID40267    -            451   2.6e-18   65.2  70.4   1   2   3.9e-13   1.8e-09   36.9  23.8     1    59   265   323   263   324 0.73 Collagen triple helix repeat (20 copies)
Collagen             PF01391.13    60 seq479_BIOID40267    -            451   2.6e-18   65.2  70.4   2   2   1.1e-12     5e-09   35.4  22.7     1    59   316   374   316   377 0.91 Collagen triple helix repeat (20 copies)
Trans_reg_C          PF00486.23    77 seq480_BIOID40267    -            269   1.2e-08   34.6   0.0   1   1   1.4e-12   1.9e-08   33.9   0.0     4    76    28   102    23   103 0.92 Transcriptional regulatory protein, C terminal
Polysacc_deac_1      PF01522.16   124 seq485_BIOID40267    -            296   2.5e-14   52.8   0.0   1   1   4.5e-18   6.1e-14   51.6   0.0    16   123    15   169     6   170 0.93 Polysaccharide deacetylase
Peptidase_S41        PF03572.13   169 seq486_BIOID40267    -            682   3.3e-52  176.1   0.1   1   1   1.2e-55   5.6e-52  175.4   0.1     1   168   356   529   356   530 0.94 Peptidase family S41
DUF3340              PF11818.3    143 seq486_BIOID40267    -            682   1.4e-42  144.9   4.2   1   1   6.9e-46   3.1e-42  143.7   2.9     5   142   536   670   533   671 0.98 C-terminal domain of tail specific protease (DUF3340)
PDZ                  PF00595.19    81 seq486_BIOID40267    -            682   3.8e-15   55.6   0.5   1   1   1.7e-18   7.6e-15   54.7   0.3     5    81   240   320   236   320 0.93 PDZ domain (Also known as DHR or GLGF)
DDE_Tnp_ISL3         PF01610.12   248 seq489_BIOID40267    -             53   6.5e-06   25.7   0.0   1   1   4.8e-10   6.6e-06   25.7   0.0   203   248     5    48     1    48 0.91 Transposase
LysR_substrate       PF03466.15   209 seq494_BIOID40267    -            354   1.4e-33  115.6   0.0   1   1     3e-37     2e-33  115.1   0.0     6   208   148   352   143   353 0.97 LysR substrate binding domain
HTH_1                PF00126.22    60 seq494_BIOID40267    -            354   6.2e-19   67.3   2.6   1   1   1.9e-22   1.3e-18   66.3   1.8     1    60    60   119    60   119 0.94 Bacterial regulatory helix-turn-helix protein, lysR family
Esterase             PF00756.15   251 seq496_BIOID40267    -            277   1.6e-76  256.9   0.1   1   1   4.1e-80   1.9e-76  256.7   0.0     1   250    21   268    21   269 0.99 Putative esterase
Esterase_phd         PF10503.4    220 seq496_BIOID40267    -            277   7.7e-06   25.1   0.0   1   1   1.2e-08   5.3e-05   22.4   0.0     4   129    31   169    28   176 0.78 Esterase PHB depolymerase
Chlorophyllase2      PF12740.2    260 seq496_BIOID40267    -            277   4.3e-05   22.3   0.0   1   1   1.5e-08   6.9e-05   21.7   0.0    13   121    39   165    27   216 0.73 Chlorophyllase enzyme
RIP                  PF00161.14   206 seq498_BIOID40267    -            315   3.9e-40  137.1   0.0   1   1   3.3e-44   4.6e-40  136.9   0.0     1   203    24   232    24   235 0.95 Ribosome inactivating protein
PEP-utilisers_N      PF05524.8    123 seq499_BIOID40267    -            286   7.2e-24   83.8   1.4   1   1   2.7e-27   1.2e-23   83.0   0.4    12   122    71   182    70   183 0.96 PEP-utilising enzyme, N-terminal
PEP-utilizers        PF00391.18    81 seq499_BIOID40267    -            286   6.4e-17   60.7   0.0   1   1   2.4e-20   1.1e-16   60.0   0.0     3    79   202   278   200   280 0.92 PEP-utilising enzyme, mobile domain
PTS-HPr              PF00381.14    84 seq499_BIOID40267    -            286   5.8e-08   32.4   0.1   1   1   5.1e-11   2.3e-07   30.4   0.0    35    83     3    51     1    52 0.95 PTS HPr component phosphorylation site
Acetyltransf_7       PF13508.1     79 seq500_BIOID40267    -            180     1e-10   41.4   0.0   1   1   2.4e-14   1.7e-10   40.8   0.0    10    78    63   156    55   157 0.77 Acetyltransferase (GNAT) domain
Acetyltransf_1       PF00583.19    83 seq500_BIOID40267    -            180     4e-06   26.6   0.0   1   1   1.1e-09   7.4e-06   25.7   0.0     5    82    65   155    61   156 0.73 Acetyltransferase (GNAT) family
YscJ_FliF            PF01514.12   207 seq503_BIOID40267    -            190   3.8e-59  199.1   4.0   1   1   3.3e-63   4.6e-59  198.9   2.8     3   196     3   185     1   189 0.97 Secretory protein of YscJ/FliF family
Gam                  PF06064.6     98 seq505_BIOID40267    -             98   5.5e-63  209.0   5.4   1   1   4.4e-67     6e-63  208.9   3.8     1    98     1    98     1    98 0.99 Host-nuclease inhibitor protein Gam
DsrC                 PF04358.8    109 seq506_BIOID40267    -            128   4.4e-46  155.5   0.0   1   1   3.7e-50     5e-46  155.3   0.0     3   109    22   128    20   128 0.98 DsrC like protein
PAPS_reduct          PF01507.14   174 seq508_BIOID40267    -            292   8.7e-09   35.3   0.0   1   1   2.2e-12     3e-08   33.5   0.0     2   117     5   151     4   173 0.78 Phosphoadenosine phosphosulfate reductase family
DUF3491              PF11996.3    936 seq509_BIOID40267    -            200   1.7e-50  171.3   3.2   1   1   1.4e-54   1.9e-50  171.2   2.2   214   416     3   198     1   200 0.97 Protein of unknown function (DUF3491)
Bestrophin           PF01062.16   296 seq511_BIOID40267    -            321   1.3e-88  296.6   4.7   1   1   1.2e-92   1.6e-88  296.3   3.3     1   296    18   301    14   301 0.99 Bestrophin, RFP-TM, chloride channel
HlyD                 PF00529.15   306 seq513_BIOID40267    -            331   8.3e-27   94.1  14.2   1   1   3.5e-30   1.2e-26   93.6   9.8     1   287    42   324    42   329 0.80 HlyD family secretion protein
HlyD_3               PF13437.1    105 seq513_BIOID40267    -            331   8.2e-15   54.9   0.1   1   1   1.1e-15   3.7e-12   46.4   0.0     1   101   205   313   205   317 0.80 HlyD family secretion protein
HlyD_2               PF12700.2    328 seq513_BIOID40267    -            331   2.3e-14   53.1   0.3   1   1   8.5e-17   2.9e-13   49.5   0.2    10   265    32   322    26   327 0.77 HlyD family secretion protein
Biotin_lipoyl_2      PF13533.1     50 seq513_BIOID40267    -            331   8.8e-12   44.3   0.0   1   1   2.6e-15   8.8e-12   44.3   0.0     1    49    42    90    42    91 0.96 Biotin-lipoyl like
SpoA                 PF01052.15    77 seq514_BIOID40267    -            283   2.8e-09   36.3   0.1   1   1   3.7e-13   5.1e-09   35.4   0.0     3    66   208   269   206   272 0.94 Surface presentation of antigens (SPOA)
T6SS-SciN            PF12790.2    142 seq517_BIOID40267    -            174   1.6e-32  111.9   0.0   1   1   1.4e-36   1.9e-32  111.7   0.0     1   142    13   167    13   167 0.98 Type VI secretion lipoprotein
ADK                  PF00406.17   151 seq518_BIOID40267    -            214   1.3e-60  203.5   0.0   1   1   3.4e-64   1.5e-60  203.2   0.0     1   150     5   186     5   187 0.99 Adenylate kinase
ADK_lid              PF05191.9     36 seq518_BIOID40267    -            214   8.3e-17   60.4   0.0   1   1   3.2e-20   1.5e-16   59.6   0.0     1    36   123   158   123   158 1.00 Adenylate kinase, active site lid
AAA_17               PF13207.1    121 seq518_BIOID40267    -            214   1.5e-08   35.3   0.0   1   1   4.7e-12   2.1e-08   34.8   0.0     1   108     2   116     2   170 0.62 AAA domain
G_glu_transpept      PF01019.16   510 seq519_BIOID40267    -             55   3.1e-08   32.4   0.0   1   1   2.3e-12   3.1e-08   32.4   0.0   423   463     2    39     1    49 0.93 Gamma-glutamyltranspeptidase
Aldo_ket_red         PF00248.16   283 seq520_BIOID40267    -            348   1.2e-76  257.0   0.0   1   1     1e-80   1.4e-76  256.8   0.0     1   280    39   337    39   340 0.94 Aldo/keto reductase family
TPP_enzyme_N         PF02776.13   172 seq521_BIOID40267    -            548   1.6e-58  196.8   4.4   1   1   3.8e-62   1.7e-58  196.7   0.2     1   169     1   167     1   170 0.98 Thiamine pyrophosphate enzyme, N-terminal TPP binding domain
TPP_enzyme_C         PF02775.16   153 seq521_BIOID40267    -            548   6.8e-52  174.9   0.4   1   1   5.3e-54   2.4e-50  169.9   0.0     1   153   374   522   374   522 0.98 Thiamine pyrophosphate enzyme, C-terminal TPP binding domain
TPP_enzyme_M         PF00205.17   137 seq521_BIOID40267    -            548     2e-41  140.8   0.1   1   1   1.1e-44   4.9e-41  139.5   0.1     1   137   186   321   186   321 0.98 Thiamine pyrophosphate enzyme, central domain
Usher                PF00577.15   552 seq522_BIOID40267    -            834  2.3e-177  591.0  30.6   1   1  5.9e-181  2.7e-177  590.7  21.2     3   551   195   746   193   747 0.96 Type VII secretion system (T7SS), usher protein
PapC_N               PF13954.1    146 seq522_BIOID40267    -            834   8.8e-39  132.2   0.1   1   1   5.1e-42   2.3e-38  130.9   0.1     1   146    34   179    34   179 0.98 PapC N-terminal domain
PapC_C               PF13953.1     68 seq522_BIOID40267    -            834     3e-14   52.2   0.4   1   1   3.6e-16   1.6e-12   46.7   0.0     3    59   759   813   758   820 0.91 PapC C-terminal domain
GGDEF                PF00990.16   161 seq523_BIOID40267    -            460   8.5e-51  171.6   0.3   1   1   2.5e-54   3.4e-50  169.6   0.0     3   161   297   452   295   452 0.97 GGDEF domain
Cytochrom_B562       PF07361.6    103 seq524_BIOID40267    -            119     7e-26   90.5   4.7   1   1   5.8e-30   7.9e-26   90.3   3.2     2   103    17   119    16   119 0.99 Cytochrome b562
MFS_1                PF07690.11   354 seq527_BIOID40267    -            391   1.3e-29  103.0  30.5   1   1   3.9e-33   1.8e-29  102.5  21.2    33   310    27   314     4   325 0.84 Major Facilitator Superfamily
Sugar_tr             PF00083.19   451 seq527_BIOID40267    -            391   4.6e-25   88.0  22.8   1   1   4.3e-27   1.9e-23   82.6   9.4    51   201    34   194     9   204 0.87 Sugar (and other) transporter
DUF1627              PF07789.7    155 seq528_BIOID40267    -            241   5.8e-93  308.3   0.1   1   1   6.3e-97   8.6e-93  307.8   0.1     1   155    76   230    76   230 1.00 Protein of unknown function (DUF1627)
BPD_transp_1         PF00528.17   185 seq531_BIOID40267    -            514     5e-22   78.1  16.2   1   1   3.7e-26     5e-22   78.1  11.2     4   171   298   501   295   508 0.83 Binding-protein-dependent transport system inner membrane component
TnpB_IS66            PF05717.8    108 seq532_BIOID40267    -            115   3.5e-44  148.5   0.0   1   1   2.8e-48   3.9e-44  148.3   0.0     2   106     7   109     6   111 0.96 IS66 Orf2 like protein
Phage_integrase      PF00589.17   173 seq534_BIOID40267    -            356   5.9e-35  120.3   0.0   1   1   2.6e-38   1.2e-34  119.3   0.0     2   170   179   346   178   349 0.97 Phage integrase family
Phage_integ_N        PF09003.5     81 seq534_BIOID40267    -            356   1.3e-26   92.0   0.5   1   1     6e-30   2.7e-26   90.9   0.0     1    81     1    76     1    76 0.97 Bacteriophage lambda integrase, N-terminal domain
Phage_integr_N       PF02899.12    84 seq534_BIOID40267    -            356   1.5e-10   40.9   0.1   1   1   3.4e-13   1.5e-09   37.7   0.0     2    84    81   158    80   158 0.94 Phage integrase, N-terminal SAM-like domain
Toxin_15             PF07906.8    284 seq537_BIOID40267    -            392   5.9e-98  327.7   1.3   1   1  6.7e-102   9.2e-98  327.0   0.9     7   284   116   379   106   379 0.96 ShET2 enterotoxin, N-terminal region
NmrA                 PF05368.8    233 seq538_BIOID40267    -            286     8e-24   84.0   0.6   1   1   5.4e-27   1.1e-23   83.6   0.4     1   232     2   220     2   221 0.89 NmrA-like family
NAD_binding_10       PF13460.1    183 seq538_BIOID40267    -            286   2.6e-18   66.5   3.8   1   1   2.4e-21   4.6e-18   65.7   2.7     1   181     2   182     2   184 0.89 NADH(P)-binding
Saccharop_dh         PF03435.13   386 seq538_BIOID40267    -            286   9.9e-07   27.9   0.2   1   1   7.2e-10   1.4e-06   27.4   0.1     1   100     2   129     2   161 0.79 Saccharopine dehydrogenase
TrkA_N               PF02254.13   116 seq538_BIOID40267    -            286   4.1e-06   26.6   0.2   1   1   5.1e-09     1e-05   25.4   0.1     1    58     2    62     2    78 0.89 TrkA-N domain
3Beta_HSD            PF01073.14   280 seq538_BIOID40267    -            286   2.1e-05   23.2   0.1   1   1   2.7e-08   5.2e-05   21.9   0.1     2   117     4   105     3   128 0.84 3-beta hydroxysteroid dehydrogenase/isomerase family
NAD_binding_4        PF07993.7    249 seq538_BIOID40267    -            286   3.2e-05   22.8   0.0   1   1   3.3e-08   6.4e-05   21.8   0.0     1    41     4    44     4    98 0.84 Male sterility protein
UPF0051              PF01458.12   230 seq539_BIOID40267    -            423   6.3e-78  261.2   3.7   1   1   5.9e-82     8e-78  260.9   2.5     4   230   167   393   164   393 0.99 Uncharacterized protein family (UPF0051)
Rick_17kDa_Anti      PF05433.10    42 seq541_BIOID40267    -             72     2e-08   33.6  20.8   1   1     2e-12   2.7e-08   33.1  14.4     2    42    33    71    32    71 0.96 Glycine zipper 2TM domain
Peripla_BP_3         PF13377.1    160 seq543_BIOID40267    -            343   2.5e-44  150.9   0.0   1   1   1.4e-47   4.9e-44  150.0   0.0     1   160   178   339   178   339 0.95 Periplasmic binding protein-like domain
Peripla_BP_1         PF00532.16   279 seq543_BIOID40267    -            343   2.1e-36  125.4   0.0   1   1   8.3e-40   2.8e-36  125.0   0.0     2   259    70   317    69   335 0.91 Periplasmic binding proteins and sugar binding domain of LacI family
LacI                 PF00356.16    46 seq543_BIOID40267    -            343   1.6e-19   69.0   0.9   1   1     8e-23   2.7e-19   68.3   0.6     1    46    13    58    13    58 0.98 Bacterial regulatory proteins, lacI family
Peripla_BP_4         PF13407.1    258 seq543_BIOID40267    -            343   3.5e-14   52.6   0.0   1   1   5.9e-17     2e-13   50.1   0.0     1   257    72   320    72   321 0.86 Periplasmic binding protein domain
Sugar_tr             PF00083.19   451 seq545_BIOID40267    -            440   1.9e-35  122.2  33.9   1   2   1.1e-31   7.8e-28   97.1   5.7     2   203    23   232    22   236 0.89 Sugar (and other) transporter
Sugar_tr             PF00083.19   451 seq545_BIOID40267    -            440   1.9e-35  122.2  33.9   2   2   4.1e-12   2.8e-08   32.6  11.9   241   443   239   439   225   440 0.69 Sugar (and other) transporter
MFS_1                PF07690.11   354 seq545_BIOID40267    -            440     3e-29  101.7  61.5   1   2   4.8e-21   3.3e-17   62.1  18.9     2   239    28   275    27   287 0.71 Major Facilitator Superfamily
MFS_1                PF07690.11   354 seq545_BIOID40267    -            440     3e-29  101.7  61.5   2   2   9.5e-16   6.5e-12   44.7  19.8    27   176   283   435   271   440 0.81 Major Facilitator Superfamily
Hydrolase            PF00702.21   204 seq546_BIOID40267    -            682   4.4e-36  125.2   4.6   1   1   1.3e-39   4.4e-36  125.2   3.2     1   204   301   530   301   530 0.80 haloacid dehalogenase-like hydrolase
E1-E2_ATPase         PF00122.15   230 seq546_BIOID40267    -            682   1.5e-34  118.9   0.3   1   1   4.4e-38   1.5e-34  118.9   0.2     3   230    73   297    71   297 0.91 E1-E2 ATPase
HAD                  PF12710.2    191 seq546_BIOID40267    -            682   3.3e-14   53.4   0.0   1   1   2.3e-17   7.7e-14   52.1   0.0     2   190   305   526   304   527 0.66 haloacid dehalogenase-like hydrolase
Hydrolase_3          PF08282.7    254 seq546_BIOID40267    -            682   2.3e-05   23.9   1.3   1   1   4.3e-08   0.00015   21.3   0.3   193   241   501   549   497   556 0.89 haloacid dehalogenase-like hydrolase
RHH_1                PF01402.16    39 seq548_BIOID40267    -            110   2.2e-06   27.1   0.6   1   1   1.2e-09   1.7e-05   24.3   0.0     4    31    21    48    18    56 0.91 Ribbon-helix-helix protein, copG family
Aldedh               PF00171.17   462 seq551_BIOID40267    -            681   4.1e-59  200.0   0.3   1   1   7.2e-63   4.9e-59  199.7   0.2    30   461    40   498    12   499 0.82 Aldehyde dehydrogenase family
MaoC_dehydratas      PF01575.14   123 seq551_BIOID40267    -            681   1.9e-30  104.6   0.0   1   1   6.2e-34   4.2e-30  103.5   0.0     7   119   537   648   532   652 0.92 MaoC like domain
DUF2511              PF10709.4     87 seq554_BIOID40267    -            115   3.5e-25   88.0   0.0   1   1   3.1e-29   4.2e-25   87.7   0.0     1    87    27   113    27   113 0.99 Protein of unknown function (DUF2511)
DDE_Tnp_IS66         PF03050.9    271 seq558_BIOID40267    -            375   7.8e-61  205.5   0.3   1   1   1.7e-64   7.8e-61  205.5   0.2     1   159   185   358   185   368 0.97 Transposase IS66 family
HTH_Tnp_IS66         PF13005.2     59 seq558_BIOID40267    -            375   5.2e-19   67.7   1.9   1   1   1.9e-22   8.5e-19   67.0   1.3     2    59   124   179   123   179 0.97 putative Helix-turn-helix domain of transposase IS66
LZ_Tnp_IS66          PF13007.2     78 seq558_BIOID40267    -            375   7.4e-11   42.4   4.0   1   1   3.7e-14   1.7e-10   41.2   2.8     2    77    43   120    42   121 0.73 Transposase C of IS166 homeodomain
DUF876               PF05936.7    425 seq563_BIOID40267    -            153   3.9e-37  127.5   0.1   1   1   3.2e-41   4.3e-37  127.4   0.1     1   133    20   152    20   153 0.97 Bacterial protein of unknown function (DUF876)
Metallophos          PF00149.23   201 seq564_BIOID40267    -            218   2.8e-15   56.1   1.5   1   1   4.9e-19   3.4e-15   55.9   1.1     2   170    18   155    17   205 0.87 Calcineurin-like phosphoesterase
Metallophos_2        PF12850.2    156 seq564_BIOID40267    -            218   1.5e-06   28.0   0.1   1   1   3.3e-10   2.2e-06   27.4   0.1     6   138    22   208    18   213 0.67 Calcineurin-like phosphoesterase superfamily domain
DUF3491              PF11996.3    936 seq567_BIOID40267    -             65   8.8e-08   30.0   0.1   1   1   6.9e-12   9.4e-08   29.9   0.1   423   479     2    55     1    62 0.94 Protein of unknown function (DUF3491)
DcuA_DcuB            PF03605.9    364 seq569_BIOID40267    -            446    5e-164  545.3  20.1   1   1  4.3e-168  5.9e-164  545.0  13.9     1   364     6   376     6   376 0.98 Anaerobic c4-dicarboxylate membrane transporter
Peptidase_C39        PF03412.10   131 seq572_BIOID40267    -            279   2.9e-23   82.0   0.1   1   1   6.2e-27   4.3e-23   81.4   0.1    15   130    11   129     4   130 0.95 Peptidase C39 family
ABC_membrane         PF00664.18   275 seq572_BIOID40267    -            279   2.9e-17   62.8   5.6   1   1   6.2e-21   4.2e-17   62.3   3.9    11   127   160   277   151   279 0.87 ABC transporter transmembrane region
PMT                  PF02366.13   245 seq573_BIOID40267    -            550   1.4e-54  184.9  21.1   1   1   2.1e-58   1.4e-54  184.9  14.7     3   245     5   237     3   237 0.98 Dolichyl-phosphate-mannose-protein mannosyltransferase
PMT_2                PF13231.1    159 seq573_BIOID40267    -            550   6.8e-12   45.4  22.0   1   1     1e-15   6.8e-12   45.4  15.3     2   159    61   222    60   222 0.80 Dolichyl-phosphate-mannose-protein mannosyltransferase
Methyltrans_SAM      PF10672.4    286 seq579_BIOID40267    -            396   1.5e-31  109.1   0.0   1   1   1.1e-34   2.1e-31  108.7   0.0    12   266   110   371   103   381 0.86 S-adenosylmethionine-dependent methyltransferase
Cons_hypoth95        PF03602.10   183 seq579_BIOID40267    -            396   7.9e-12   44.8   0.0   1   1   6.3e-15   1.2e-11   44.2   0.0    39   123   216   302   211   329 0.89 Conserved hypothetical protein 95
Methyltransf_31      PF13847.1    152 seq579_BIOID40267    -            396   7.9e-10   38.4   0.1   1   1   7.2e-13   1.4e-09   37.5   0.0    21   118   236   349   220   377 0.74 Methyltransferase domain
Methyltransf_26      PF13659.1    117 seq579_BIOID40267    -            396   5.5e-09   35.9   0.0   1   1   5.3e-12     1e-08   35.0   0.0     2   116   222   340   221   341 0.83 Methyltransferase domain
MTS                  PF05175.9    170 seq579_BIOID40267    -            396     3e-06   26.6   0.0   1   1   2.4e-09   4.7e-06   25.9   0.0    55   154   243   353   217   363 0.76 Methyltransferase small domain
Met_10               PF02475.11   200 seq579_BIOID40267    -            396   1.3e-05   24.8   0.0   1   1   9.5e-09   1.9e-05   24.2   0.0    69   182   186   306   118   323 0.82 Met-10+ like-protein
Relaxase             PF03432.9    242 seq580_BIOID40267    -            906   2.8e-54  183.9   0.0   1   1   6.9e-54   9.5e-50  169.1   0.0     2   242    62   315    61   315 0.95 Relaxase/Mobilisation nuclease domain
GalP_UDP_transf      PF01087.17   183 seq581_BIOID40267    -            348   1.2e-71  240.4   0.2   1   1   3.9e-75   1.8e-71  239.8   0.1     2   183     3   176     2   176 0.98 Galactose-1-phosphate uridyl transferase, N-terminal domain
GalP_UDP_tr_C        PF02744.12   167 seq581_BIOID40267    -            348   2.8e-71  238.3   0.1   1   1   2.6e-74   1.2e-70  236.2   0.1     2   165   183   345   182   347 0.98 Galactose-1-phosphate uridyl transferase, C-terminal domain
DUF1471              PF07338.8     56 seq582_BIOID40267    -             86   3.9e-20   71.1   0.2   1   1     4e-24   5.5e-20   70.6   0.1     1    56    33    86    33    86 0.99 Protein of unknown function (DUF1471)
BolA                 PF01722.13    75 seq583_BIOID40267    -            105   2.2e-29  101.0   0.1   1   1   1.9e-33   2.5e-29  100.8   0.1     1    75    10    85     9    85 0.97 BolA-like protein
HTH_Tnp_1            PF01527.15    76 seq584_BIOID40267    -            134   3.3e-16   58.8   0.0   1   1   3.1e-20   4.3e-16   58.5   0.0     2    58     9    72     8   101 0.84 Transposase
DUF4014              PF13198.1     72 seq585_BIOID40267    -             72     3e-36  123.5   2.8   1   1   2.4e-40   3.3e-36  123.4   1.9     1    72     1    72     1    72 0.99 Protein of unknown function (DUF4014)
SLT_beta             PF02258.11    70 seq587_BIOID40267    -             89     1e-48  162.8   0.5   1   1   9.3e-53   1.3e-48  162.5   0.4     1    70    20    89    20    89 0.99 Shiga-like toxin beta subunit
Phage_integrase      PF00589.17   173 seq588_BIOID40267    -            333   1.7e-32  112.3   0.0   1   1   3.5e-36   4.8e-32  110.8   0.0     2   171   170   317   169   319 0.95 Phage integrase family
SpoA                 PF01052.15    77 seq589_BIOID40267    -            127   1.9e-17   62.4   1.0   1   1   1.9e-21   2.5e-17   62.0   0.7     4    75    48   119    46   121 0.96 Surface presentation of antigens (SPOA)
DUF977               PF06163.6    127 seq591_BIOID40267    -            130   2.3e-53  179.1   0.1   1   1   3.7e-57   2.5e-53  179.0   0.1     1   127     1   126     1   126 0.99 Bacterial protein of unknown function (DUF977)
Trp_repressor        PF01371.14    88 seq591_BIOID40267    -            130   5.6e-05   22.8   0.0   1   1   1.5e-08    0.0001   22.0   0.0    27    74     5    51     3    57 0.89 Trp repressor protein
YCII                 PF03795.9     95 seq593_BIOID40267    -            130   3.1e-29  100.8   0.0   1   1   5.4e-33   3.7e-29  100.6   0.0     2    95    34   127    33   127 0.99 YCII-related domain
Phage_AlpA           PF05930.7     51 seq596_BIOID40267    -             65   1.5e-17   62.9   0.2   1   1   1.3e-21   1.8e-17   62.6   0.1     3    50    18    64    16    65 0.96 Prophage CP4-57 regulatory protein (AlpA)
DUF3491              PF11996.3    936 seq597_BIOID40267    -            480  3.4e-104  349.1   4.8   1   1  3.4e-108  4.6e-104  348.6   3.3   526   935     1   376     1   377 0.98 Protein of unknown function (DUF3491)
Ferrochelatase       PF00762.14   316 seq598_BIOID40267    -            320  1.6e-107  359.0   0.0   1   1  2.6e-111  1.8e-107  358.8   0.0     1   313     5   317     5   320 0.98 Ferrochelatase
Peptidase_M20        PF01546.23   171 seq602_BIOID40267    -            344     1e-21   77.1   7.8   1   1   3.1e-25   2.1e-21   76.1   5.4    16   170    39   336    17   337 0.89 Peptidase family M20/M25/M40
M20_dimer            PF07687.9    109 seq602_BIOID40267    -            344   5.7e-10   38.7   0.4   1   1   1.8e-13   1.2e-09   37.7   0.3     9    98   139   228   134   234 0.83 Peptidase dimerisation domain
BPD_transp_1         PF00528.17   185 seq604_BIOID40267    -            159   2.6e-21   75.8   4.8   1   1   2.4e-25   3.3e-21   75.5   3.3    45   174     6   145     2   152 0.88 Binding-protein-dependent transport system inner membrane component
DUF551               PF04448.7     69 seq607_BIOID40267    -            185   5.8e-18   65.3   0.0   1   1     1e-21   1.4e-17   64.0   0.0     1    69   115   181   115   181 0.97 Protein of unknown function (DUF551)
Caudo_TAP            PF02413.12   130 seq608_BIOID40267    -            194   4.9e-39  133.3   0.4   1   1   4.6e-43   6.3e-39  132.9   0.3     1   129    72   191    72   192 0.97 Caudovirales tail fibre assembly protein
Form_Nir_trans       PF01226.12   250 seq610_BIOID40267    -            310   9.1e-53  178.5  18.0   1   1   7.6e-57     1e-52  178.3  12.5     3   249    39   279    37   280 0.97 Formate/nitrite transporter
ABC_tran             PF00005.22   118 seq611_BIOID40267    -            578   4.7e-38  130.0   0.0   1   2   2.9e-21   7.9e-18   64.8   0.0     1   116    47   165    47   167 0.92 ABC transporter
ABC_tran             PF00005.22   118 seq611_BIOID40267    -            578   4.7e-38  130.0   0.0   2   2   8.9e-21   2.4e-17   63.2   0.0     1   118   369   489   369   489 0.90 ABC transporter
AAA_21               PF13304.1    303 seq611_BIOID40267    -            578   7.4e-24   85.0   0.1   1   2   1.9e-11   5.1e-08   33.1   0.0     1   285    35   184    35   192 0.88 AAA domain
AAA_21               PF13304.1    303 seq611_BIOID40267    -            578   7.4e-24   85.0   0.1   2   2   4.4e-10   1.2e-06   28.6   0.0   236   297   460   518   457   518 0.96 AAA domain
Peripla_BP_4         PF13407.1    258 seq612_BIOID40267    -            330   5.9e-62  209.2  13.1   1   1     1e-65   6.8e-62  209.0   9.1    13   258    40   286    28   286 0.95 Periplasmic binding protein domain
Peripla_BP_1         PF00532.16   279 seq612_BIOID40267    -            330   2.9e-13   49.5   1.8   1   1     1e-16     7e-13   48.2   1.3    23   214    47   244    26   278 0.78 Periplasmic binding proteins and sugar binding domain of LacI family
DUF876               PF05936.7    425 seq615_BIOID40267    -            290  5.7e-104  347.7   0.1   1   1  4.6e-108  6.3e-104  347.6   0.1   137   425     3   289     1   289 0.99 Bacterial protein of unknown function (DUF876)
GD_AH_C              PF04295.8    397 seq616_BIOID40267    -            523  3.7e-147  490.0   0.1   1   1  6.1e-151  4.2e-147  489.8   0.0     2   396   117   522   116   523 0.97 D-galactarate dehydratase / Altronate hydrolase, C terminus
SAF                  PF08666.7     63 seq616_BIOID40267    -            523   6.5e-14   51.9   0.8   1   1   3.3e-17   2.3e-13   50.2   0.1     1    62    22    91    22    92 0.98 SAF domain
Metalloenzyme        PF01676.13   262 seq617_BIOID40267    -            514  1.6e-101  338.8   0.5   1   1  4.2e-105  1.9e-101  338.6   0.3     1   261     6   507     6   508 0.99 Metalloenzyme superfamily
iPGM_N               PF06415.8    223 seq617_BIOID40267    -            514   6.9e-89  296.9   0.6   1   1   2.2e-92     1e-88  296.3   0.4     2   223    85   308    84   308 0.99 BPG-independent PGAM N-terminus (iPGM_N)
Phosphodiest         PF01663.17   364 seq617_BIOID40267    -            514   2.3e-05   23.7   0.0   1   1   7.6e-09   3.5e-05   23.2   0.0   104   246   303   449   259   491 0.73 Type I phosphodiesterase / nucleotide pyrophosphatase
Phage_fiber_C        PF06820.7     64 seq619_BIOID40267    -            102   6.5e-36  122.1   0.7   1   1   6.2e-40   8.5e-36  121.8   0.5     1    64    41   102    41   102 0.99 Putative prophage tail fibre C-terminus
Trehalase            PF01204.13   512 seq622_BIOID40267    -            565  5.5e-171  569.5   5.6   1   1  1.5e-174  6.6e-171  569.2   3.9     1   511    55   532    55   533 0.97 Trehalase
GDE_C                PF06202.9    370 seq622_BIOID40267    -            565   6.3e-11   41.4   0.0   1   1   3.2e-14   1.5e-10   40.2   0.0    46   273   171   441   157   448 0.86 Amylo-alpha-1,6-glucosidase
Phage_fiber_C        PF06820.7     64 seq629_BIOID40267    -            150   2.1e-37  126.9   0.3   1   1   4.2e-41   2.8e-37  126.5   0.2     1    64    76   139    76   139 0.99 Putative prophage tail fibre C-terminus
Collagen             PF01391.13    60 seq629_BIOID40267    -            150     2e-09   36.7  31.7   1   1   8.9e-13   6.1e-09   35.1  21.8     3    56    20    73    12    76 0.71 Collagen triple helix repeat (20 copies)
Secretin             PF00263.16   165 seq630_BIOID40267    -            450   2.3e-33  114.8   3.5   1   1   3.3e-37   2.3e-33  114.8   2.5     1   162   274   442   274   445 0.93 Bacterial type II and III secretion system protein
Secretin_N           PF03958.12    82 seq630_BIOID40267    -            450   2.3e-25   88.4   2.7   1   1   9.3e-23   6.4e-19   67.8   0.2     1    82   118   213   118   213 0.99 Bacterial type II/III secretion system short domain
TnpB_IS66            PF05717.8    108 seq632_BIOID40267    -             48   1.5e-09   37.0   0.0   1   1   1.2e-13   1.7e-09   36.9   0.0     2    39     7    44     6    46 0.92 IS66 Orf2 like protein
DUF1144              PF06610.8    143 seq633_BIOID40267    -            149   3.1e-70  234.3   7.3   1   1   2.5e-74   3.4e-70  234.2   5.1     4   143     3   142     1   142 0.98 Protein of unknown function (DUF1144)
EamA                 PF00892.15   126 seq635_BIOID40267    -            324   3.2e-13   49.7  26.8   1   1   4.1e-14   2.8e-10   40.2   3.9     1   121    16   137    16   144 0.86 EamA-like transporter family
EmrE                 PF13536.1    113 seq635_BIOID40267    -            324   7.8e-07   29.1   3.7   1   1   1.1e-10   7.8e-07   29.1   2.6     4   107    40   143    37   150 0.75 Multidrug resistance efflux transporter
HTH_18               PF12833.2     81 seq638_BIOID40267    -            289     2e-19   69.3   2.0   1   1     5e-23   2.3e-19   69.1   0.7     1    81    31   110    31   110 0.96 Helix-turn-helix domain
HTH_AraC             PF00165.18    42 seq638_BIOID40267    -            289   1.9e-14   52.7   0.2   1   1   6.3e-12   2.9e-08   33.1   0.1     9    42    75   109    71   109 0.92 Bacterial regulatory helix-turn-helix proteins, AraC family
GyrI-like            PF06445.10   155 seq638_BIOID40267    -            289   1.5e-11   44.4   0.2   1   1   5.3e-15   2.4e-11   43.7   0.1     2   155   131   287   130   287 0.85 GyrI-like small molecule binding domain
HIT                  PF01230.18    98 seq639_BIOID40267    -            125   9.1e-30  102.9   0.0   1   1   1.6e-33   1.1e-29  102.7   0.0     1    97    18   115    18   116 0.97 HIT domain
DcpS_C               PF11969.3    116 seq639_BIOID40267    -            125   2.7e-25   88.7   0.0   1   1   4.3e-29     3e-25   88.6   0.0     2   103    11   112    10   123 0.96 Scavenger mRNA decapping enzyme C-term binding
FliP                 PF00813.15   194 seq640_BIOID40267    -            250   3.1e-75  252.0  17.2   1   1   3.4e-79   4.6e-75  251.4  11.9     1   193    50   240    50   241 0.97 FliP family
TonB_dep_Rec         PF00593.19   276 seq641_BIOID40267    -            760   1.6e-35  123.2  13.4   1   1   2.3e-39   1.6e-35  123.2   9.3     1   275   514   758   514   759 0.91 TonB dependent receptor
Plug                 PF07715.10   108 seq641_BIOID40267    -            760   2.6e-20   72.6   3.3   1   1   1.3e-23     9e-20   70.8   2.3     2   107    68   168    67   169 0.95 TonB-dependent Receptor Plug Domain
DUF4406              PF14359.1     92 seq643_BIOID40267    -             98   4.5e-36  122.7   0.1   1   1   7.3e-40     5e-36  122.5   0.0     1    92     5    94     5    94 0.99 Domain of unknown function (DUF4406)
TnpB_IS66            PF05717.8    108 seq646_BIOID40267    -             77   7.2e-27   92.8   0.0   1   1   5.7e-31   7.7e-27   92.7   0.0    34   104     1    69     1    73 0.96 IS66 Orf2 like protein
HTH_21               PF13276.1     60 seq647_BIOID40267    -            253   2.6e-10   40.0   0.0   1   1     1e-13   7.1e-10   38.6   0.0     4    59   146   200   143   201 0.90 HTH-like domain
HTH_Tnp_1            PF01527.15    76 seq647_BIOID40267    -            253     5e-08   32.6   5.9   1   1   1.4e-11   9.3e-08   31.8   2.0     3    76    11    79     9    79 0.90 Transposase
DUF1019              PF06254.6     89 seq648_BIOID40267    -            173   3.5e-27   94.2   0.1   1   1   3.7e-31     5e-27   93.7   0.0     4    89    58   149    45   149 0.95 Protein of unknown function (DUF1019)
Ead_Ea22             PF13935.1    139 seq649_BIOID40267    -            109   5.3e-10   39.6   1.7   1   1   1.5e-11   2.1e-07   31.2   1.2     1    89     2    57     2    79 0.82 Ead/Ea22-like protein
ADH_zinc_N           PF00107.21   130 seq653_BIOID40267    -            354   5.8e-29  100.1   0.1   1   1   2.2e-32     1e-28   99.3   0.0     1   108   179   285   179   312 0.90 Zinc-binding dehydrogenase
ADH_zinc_N_2         PF13602.1    127 seq653_BIOID40267    -            354   8.9e-15   55.5   0.0   1   1   3.4e-18   1.5e-14   54.8   0.0     2   123   212   348   211   352 0.81 Zinc-binding dehydrogenase
ADH_N                PF08240.7    109 seq653_BIOID40267    -            354   1.2e-13   50.6   0.1   1   1   1.7e-16   7.8e-13   48.0   0.0     2    62    56   115    55   131 0.94 Alcohol dehydrogenase GroES-like domain
Trigger_N            PF05697.8    145 seq656_BIOID40267    -            106   1.6e-25   89.4   0.1   1   1   1.3e-29   1.8e-25   89.3   0.0     1    90     1    91     1   104 0.90 Bacterial trigger factor protein (TF)
ABC_membrane         PF00664.18   275 seq657_BIOID40267    -            600     1e-19   70.9   3.1   1   1   4.1e-23   1.4e-19   70.4   2.1     4   272    27   296    25   299 0.86 ABC transporter transmembrane region
ABC_tran             PF00005.22   118 seq657_BIOID40267    -            600   1.1e-17   64.3   0.0   1   1   9.3e-21   3.2e-17   62.8   0.0     1   118   384   509   384   509 0.84 ABC transporter
AAA_16               PF13191.1    166 seq657_BIOID40267    -            600   6.5e-07   29.7   0.3   1   1   4.7e-10   1.6e-06   28.4   0.2    20   157   368   525   356   538 0.61 AAA ATPase domain
FlhD                 PF05247.8    104 seq658_BIOID40267    -            116   3.8e-45  152.0   4.6   1   1   3.2e-49   4.4e-45  151.8   3.2     1   102     1   102     1   104 0.98 Flagellar transcriptional activator (FlhD)
BPD_transp_1         PF00528.17   185 seq661_BIOID40267    -            277   8.7e-17   61.1  16.8   1   1   6.3e-21   8.7e-17   61.1  11.7    11   176    97   262    88   269 0.86 Binding-protein-dependent transport system inner membrane component
SPOR                 PF05036.8     76 seq662_BIOID40267    -            319   3.8e-17   62.1   0.4   1   1   1.3e-20   1.8e-16   59.9   0.0     3    72   246   312   244   315 0.91 Sporulation related domain
EAL                  PF00563.15   236 seq664_BIOID40267    -            807   1.9e-68  230.3   0.1   1   1   2.1e-71   3.6e-68  229.4   0.0     3   236   555   789   553   789 0.96 EAL domain
PAS_9                PF13426.1    104 seq664_BIOID40267    -            807   1.9e-31  108.4   0.0   1   2   2.2e-20   3.8e-17   62.4   0.0     3   102    32   133    30   135 0.91 PAS domain
PAS_9                PF13426.1    104 seq664_BIOID40267    -            807   1.9e-31  108.4   0.0   2   2   2.3e-14   3.9e-11   43.1   0.0     3   104   156   258   154   258 0.87 PAS domain
GGDEF                PF00990.16   161 seq664_BIOID40267    -            807   3.9e-22   78.4   0.0   1   1   5.1e-25   8.7e-22   77.3   0.0     3   160   386   533   384   534 0.94 GGDEF domain
PAS                  PF00989.19   113 seq664_BIOID40267    -            807   6.7e-21   74.0   0.0   1   2   1.5e-12   2.5e-09   36.7   0.0    13   112    32   132    24   133 0.81 PAS fold
PAS                  PF00989.19   113 seq664_BIOID40267    -            807   6.7e-21   74.0   0.0   2   2   1.4e-11   2.4e-08   33.6   0.0     7   113   150   256   146   256 0.83 PAS fold
PAS_4                PF08448.5    110 seq664_BIOID40267    -            807   9.6e-14   51.2   0.0   1   1   2.9e-12   4.9e-09   36.0   0.0     1   110   150   261   150   261 0.94 PAS fold
PAS_8                PF13188.1     64 seq664_BIOID40267    -            807   4.5e-12   45.2   0.1   1   2   4.6e-07   0.00079   19.0   0.0    11    52    31    75    15    87 0.67 PAS domain
PAS_8                PF13188.1     64 seq664_BIOID40267    -            807   4.5e-12   45.2   0.1   2   2   2.8e-08   4.7e-05   22.9   0.0     7    44   150   191   141   214 0.67 PAS domain
ABC_membrane         PF00664.18   275 seq666_BIOID40267    -            421   2.5e-27   95.8   3.4   1   1   9.3e-31   3.2e-27   95.5   2.3   136   275     1   139     1   139 0.99 ABC transporter transmembrane region
ABC_tran             PF00005.22   118 seq666_BIOID40267    -            421   7.7e-22   77.7   0.0   1   1   4.2e-25   1.4e-21   76.8   0.0     1   118   224   349   224   349 0.96 ABC transporter
AAA_17               PF13207.1    121 seq666_BIOID40267    -            421   2.2e-06   28.3   0.0   1   1   1.1e-09   3.7e-06   27.6   0.0     1    63   212   277   212   369 0.78 AAA domain
PrpF                 PF04303.8    371 seq667_BIOID40267    -            350    7e-162  538.2   1.9   1   1  1.1e-165  7.8e-162  538.1   1.3     1   371     1   350     1   350 0.99 PrpF protein
DUF905               PF06006.7     71 seq668_BIOID40267    -             77   1.3e-34  117.2   0.0   1   1   1.1e-38   1.5e-34  117.0   0.0     2    71     7    76     6    76 0.97 Bacterial protein of unknown function (DUF905)
Aminotran_5          PF00266.14   371 seq670_BIOID40267    -            406    5e-159  528.8   0.0   1   1  4.2e-163  5.7e-159  528.6   0.0     2   371    26   394    25   394 1.00 Aminotransferase class-V
Fimbrial             PF00419.15   145 seq674_BIOID40267    -            187   1.3e-19   70.7   3.5   1   1   1.3e-23   1.8e-19   70.2   2.4     1   144    39   186    39   187 0.89 Fimbrial protein
LZ_Tnp_IS66          PF13007.2     78 seq675_BIOID40267    -            126   6.5e-15   55.4   4.9   1   1   4.8e-19   6.5e-15   55.4   3.4     1    77    38   110    38   111 0.91 Transposase C of IS166 homeodomain
TrkA_N               PF02254.13   116 seq678_BIOID40267    -            423   8.1e-21   74.0   0.2   1   1   1.8e-24   1.2e-20   73.4   0.2     1   116   252   371   252   371 0.93 TrkA-N domain
Ion_trans_2          PF07885.11    79 seq678_BIOID40267    -            423   5.5e-15   54.7   7.5   1   1   8.1e-19   5.5e-15   54.7   5.2     2    74   155   227   154   232 0.89 Ion channel
DUF303               PF03629.13   255 seq679_BIOID40267    -            645   4.2e-29  101.4   0.0   1   1   8.5e-33   5.8e-29  100.9   0.0     3   206    80   326    78   382 0.79 Domain of unknown function (DUF303)
DUF1737              PF08410.5     54 seq679_BIOID40267    -            645     1e-17   63.5   0.0   1   1   7.6e-21   5.2e-17   61.2   0.0     1    53     1    50     1    51 0.97 Domain of unknown function (DUF1737)
Response_reg         PF00072.19   112 seq680_BIOID40267    -            238     3e-26   91.5   0.4   1   1   1.5e-29   1.1e-25   89.7   0.1     1   109     6   112     6   115 0.98 Response regulator receiver domain
Trans_reg_C          PF00486.23    77 seq680_BIOID40267    -            238   3.5e-18   65.1   0.0   1   1   1.2e-21   8.1e-18   63.9   0.0     1    77   156   232   156   232 0.98 Transcriptional regulatory protein, C terminal
AA_permease          PF00324.16   479 seq681_BIOID40267    -            514  3.2e-121  404.9  47.4   1   1  5.3e-125  3.6e-121  404.7  32.8     2   478    50   491    49   492 0.98 Amino acid permease
AA_permease_2        PF13520.1    426 seq681_BIOID40267    -            514   3.8e-43  147.4  50.8   1   1   6.7e-47   4.5e-43  147.2  35.2     5   423    49   477    45   480 0.85 Amino acid permease
DUF1425              PF07233.7     94 seq682_BIOID40267    -            125   8.5e-24   82.8   0.0   1   1   7.2e-28   9.8e-24   82.6   0.0     2    93    34   124    33   125 0.98 Protein of unknown function (DUF1425)
SBP_bac_7            PF03480.8    286 seq684_BIOID40267    -            281   1.6e-66  224.2   0.2   1   1   1.4e-70   1.9e-66  223.9   0.2    17   281     3   264     1   267 0.98 Bacterial extracellular solute-binding protein, family 7
DUF551               PF04448.7     69 seq686_BIOID40267    -            287   9.1e-12   45.4   3.8   1   1   6.7e-16   9.1e-12   45.4   2.6     1    69   226   283   226   283 0.80 Protein of unknown function (DUF551)
Hexapep              PF00132.19    36 seq687_BIOID40267    -            293   8.6e-19   66.0   6.7   1   3   1.6e-09   2.2e-05   23.5   0.0     2    36   122   156   121   156 0.96 Bacterial transferase hexapeptide (six repeats)
Hexapep              PF00132.19    36 seq687_BIOID40267    -            293   8.6e-19   66.0   6.7   2   3   2.3e-10   3.1e-06   26.3   0.7     3    33   191   220   189   221 0.94 Bacterial transferase hexapeptide (six repeats)
Hexapep              PF00132.19    36 seq687_BIOID40267    -            293   8.6e-19   66.0   6.7   3   3   1.8e-11   2.5e-07   29.7   0.6     1    34   206   239   206   241 0.95 Bacterial transferase hexapeptide (six repeats)
DDE_Tnp_IS66         PF03050.9    271 seq688_BIOID40267    -            126   1.2e-23   83.5   0.0   1   1   2.1e-27   1.5e-23   83.3   0.0   197   270     2    75     1    76 0.97 Transposase IS66 family
DDE_Tnp_IS66_C       PF13817.1     39 seq688_BIOID40267    -            126   2.5e-20   72.0   0.4   1   1   6.5e-24   4.4e-20   71.2   0.3     1    39    82   120    82   120 0.99 IS66 C-terminal element
ACT_5                PF13710.1     63 seq690_BIOID40267    -             87   2.1e-26   91.4   0.1   1   1   1.9e-30   2.6e-26   91.0   0.1     2    63    13    73    12    73 0.98 ACT domain
BPD_transp_1         PF00528.17   185 seq691_BIOID40267    -            296   1.6e-15   56.9  16.5   1   1   1.2e-19   1.6e-15   56.9  11.5    10   181   111   287    97   291 0.82 Binding-protein-dependent transport system inner membrane component
HTH_3                PF01381.17    55 seq693_BIOID40267    -            142     1e-09   37.9   0.8   1   1   3.3e-13   2.3e-09   36.8   0.0    11    55    29    73    15    73 0.92 Helix-turn-helix
HTH_19               PF12844.2     64 seq693_BIOID40267    -            142   4.8e-08   32.8   0.0   1   1   1.3e-11   9.2e-08   31.9   0.0     2    62    13    77    12    79 0.94 Helix-turn-helix domain
HOK_GEF              PF01848.11    43 seq694_BIOID40267    -             70   2.7e-18   64.8   3.7   1   1   2.4e-22   3.2e-18   64.6   2.5     1    43    24    66    24    66 0.97 Hok/gef family
GalKase_gal_bdg      PF10509.4     52 seq695_BIOID40267    -            382   2.5e-23   80.9   0.1   1   1   9.8e-27   4.5e-23   80.1   0.1     2    52     9    59     8    59 0.96 Galactokinase galactose-binding signature
GHMP_kinases_N       PF00288.21    67 seq695_BIOID40267    -            382   8.7e-14   51.2   0.2   1   1   3.5e-17   1.6e-13   50.3   0.1     2    66   115   181   114   182 0.94 GHMP kinases N terminal domain
GHMP_kinases_C       PF08544.8     85 seq695_BIOID40267    -            382   2.5e-13   49.9   0.1   1   1   1.4e-16   6.3e-13   48.6   0.1     2    84   279   361   278   362 0.93 GHMP kinases C terminal
FlhC                 PF05280.6    176 seq696_BIOID40267    -            192   2.4e-87  290.7   0.0   1   1     2e-91   2.8e-87  290.6   0.0     1   174     1   174     1   176 0.99 Flagellar transcriptional activator (FlhC)
Trigger_C            PF05698.9    162 seq699_BIOID40267    -            301   1.2e-39  135.6  11.0   1   1   3.6e-43   2.5e-39  134.6   7.6     1   161   131   281   131   282 0.99 Bacterial trigger factor protein (TF) C-terminus
FKBP_C               PF00254.23    94 seq699_BIOID40267    -            301   5.3e-17   61.5   0.4   1   1   1.7e-20   1.1e-16   60.4   0.3     5    93    27   106    23   107 0.93 FKBP-type peptidyl-prolyl cis-trans isomerase
GTP_EFTU             PF00009.22   188 seq701_BIOID40267    -            607     1e-56  191.2   0.0   1   1   7.2e-60     2e-56  190.3   0.0     2   187     4   195     3   196 0.96 Elongation factor Tu GTP binding domain
EFG_C                PF00679.19    89 seq701_BIOID40267    -            607   1.9e-21   75.6   0.0   1   1   1.6e-24   4.3e-21   74.4   0.0     3    83   397   477   395   483 0.96 Elongation factor G C-terminus
GTP_EFTU_D2          PF03144.20    74 seq701_BIOID40267    -            607   7.4e-10   38.6   3.2   1   1   8.1e-13   2.2e-09   37.1   2.2     1    74   219   289   219   289 0.94 Elongation factor Tu domain 2
MMR_HSR1             PF01926.18   114 seq701_BIOID40267    -            607   1.3e-05   25.0   0.2   1   1   1.5e-08   4.1e-05   23.4   0.0     2   113     8   128     7   129 0.55 50S ribosome-binding GTPase
EspG                 PF06872.6    383 seq704_BIOID40267    -            398  1.2e-194  645.8   1.9   1   1    1e-198  1.4e-194  645.6   1.3     1   383    15   397    15   397 1.00 EspG protein
ABC_tran             PF00005.22   118 seq705_BIOID40267    -            378   1.2e-25   90.1   0.0   1   1   6.7e-29   3.1e-25   88.7   0.0     1   116    57   174    57   176 0.94 ABC transporter
TOBE_2               PF08402.5     75 seq705_BIOID40267    -            378   4.3e-09   36.1   0.0   1   1   2.2e-12     1e-08   34.9   0.0     1    75   292   372   292   372 0.85 TOBE domain
DUF1205              PF06722.7     97 seq706_BIOID40267    -            374   1.7e-26   92.1   0.0   1   1   6.3e-30   4.3e-26   90.8   0.0     1    97   164   259   164   259 0.96 Protein of unknown function (DUF1205)
UDPGT                PF00201.13   500 seq706_BIOID40267    -            374   3.2e-07   29.1   0.0   1   1   1.8e-10   1.3e-06   27.2   0.0   319   397   252   328   195   337 0.81 UDP-glucoronosyl and UDP-glucosyl transferase
MFS_1                PF07690.11   354 seq707_BIOID40267    -            454   1.5e-46  158.7  60.3   1   2   2.9e-44     2e-40  138.5  28.6     4   353    20   354    17   354 0.81 Major Facilitator Superfamily
MFS_1                PF07690.11   354 seq707_BIOID40267    -            454   1.5e-46  158.7  60.3   2   2   1.5e-12   1.1e-08   34.1   7.7    62   181   278   395   276   427 0.83 Major Facilitator Superfamily
Sugar_tr             PF00083.19   451 seq707_BIOID40267    -            454   5.4e-09   35.0  15.1   1   1   7.9e-13   5.4e-09   35.0  10.5    43   194    45   189    14   198 0.88 Sugar (and other) transporter
DUF932               PF06067.6    239 seq708_BIOID40267    -            272   8.1e-63  211.7   0.0   1   1   6.8e-67   9.3e-63  211.5   0.0     1   239    36   261    36   261 0.99 Domain of unknown function (DUF932)
Pyr_redox_2          PF07992.9    200 seq710_BIOID40267    -            466   5.3e-32  111.2   0.0   1   1   5.4e-35   1.1e-31  110.2   0.0     1   198     8   315     8   317 0.89 Pyridine nucleotide-disulphide oxidoreductase
Pyr_redox_dim        PF02852.17   110 seq710_BIOID40267    -            466   4.1e-30  103.9   0.8   1   1   5.4e-33   1.1e-29  102.5   0.5     1   109   346   457   346   458 0.97 Pyridine nucleotide-disulphide oxidoreductase, dimerisation domain
Pyr_redox            PF00070.22    80 seq710_BIOID40267    -            466   1.7e-18   66.6   1.7   1   1   4.2e-19   8.3e-16   58.0   0.0     1    76   178   251   178   258 0.94 Pyridine nucleotide-disulphide oxidoreductase
Pyr_redox_3          PF13738.1    203 seq710_BIOID40267    -            466   3.4e-08   33.6   0.0   1   1   1.7e-10   3.2e-07   30.4   0.0     1   176    10   185    10   212 0.71 Pyridine nucleotide-disulphide oxidoreductase
FAD_binding_2        PF00890.19   421 seq710_BIOID40267    -            466   6.7e-06   25.0   3.4   1   1   3.2e-08   6.2e-05   21.9   1.5     1    40     8    48     8    51 0.96 FAD binding domain
Thi4                 PF01946.12   230 seq710_BIOID40267    -            466   1.5e-05   24.1   0.4   1   1   3.4e-08   6.6e-05   21.9   0.2    17    61     6    50     2    64 0.89 Thi4 family
DUF2077              PF09850.4    206 seq711_BIOID40267    -            253   6.5e-62  208.4   0.2   1   1   5.7e-66   7.8e-62  208.2   0.2     1   205    32   236    32   237 0.97 Uncharacterized protein conserved in bacteria (DUF2077)
LolB                 PF03550.9    157 seq713_BIOID40267    -            207   4.5e-56  188.6   1.6   1   1   4.4e-60   6.1e-56  188.2   1.1     2   157    49   204    48   204 0.99 Outer membrane lipoprotein LolB
YccV-like            PF08755.6    100 seq714_BIOID40267    -            122   5.9e-25   86.9   0.0   1   1   5.1e-29     7e-25   86.7   0.0     2    99    21   118    20   119 0.96 Hemimethylated DNA-binding protein YccV like
Aldedh               PF00171.17   462 seq715_BIOID40267    -            470  3.4e-141  470.6   2.1   1   1    3e-145    4e-141  470.3   1.5    10   462    18   465    11   465 0.97 Aldehyde dehydrogenase family
Bac_export_3         PF01313.14    76 seq716_BIOID40267    -             91   5.4e-26   89.9   7.4   1   1   5.3e-30   7.2e-26   89.5   5.1     3    74     8    79     6    81 0.95 Bacterial export proteins, family 3
Peptidase_M20        PF01546.23   171 seq717_BIOID40267    -            481   2.3e-05   23.9   0.1   1   1   2.8e-09   3.9e-05   23.2   0.0     2    92    78   265    77   370 0.71 Peptidase family M20/M25/M40
DUF3897              PF13036.1    180 seq718_BIOID40267    -            213   7.9e-53  178.6   0.0   1   1     7e-57   9.5e-53  178.3   0.0     1   180    10   210    10   210 0.92 Protein of unknown function (DUF3897)
Peptidase_M48        PF01435.13   226 seq721_BIOID40267    -            293   2.9e-42  144.6   0.8   1   1   5.2e-46   3.5e-42  144.3   0.3     8   226    57   285    48   285 0.87 Peptidase family M48
Peptidase_M56        PF05569.6    299 seq721_BIOID40267    -            293   5.1e-05   22.2   0.0   1   1   1.3e-08   8.6e-05   21.5   0.0   160   220    96   157    13   165 0.74 BlaR1 peptidase M56
Aminotran_4          PF01063.14   231 seq722_BIOID40267    -            309   1.1e-46  159.0   0.0   1   1   9.6e-51   1.3e-46  158.8   0.0     3   231    54   289    52   289 0.96 Aminotransferase class IV
Oxidored_q6          PF01058.17   131 seq723_BIOID40267    -            372   7.7e-29   99.8   0.3   1   1   8.9e-33   1.2e-28   99.1   0.2     1   130    62   207    62   208 0.95 NADH ubiquinone oxidoreductase, 20 Kd subunit
Fumerase             PF05681.9    271 seq724_BIOID40267    -            548   1.5e-91  306.0   0.0   1   1   2.9e-95     2e-91  305.7   0.0     2   271    48   328    47   328 0.98 Fumarate hydratase (Fumerase)
Fumerase_C           PF05683.7    206 seq724_BIOID40267    -            548   7.4e-83  276.6   0.0   1   1     2e-86   1.4e-82  275.7   0.0     1   204   332   539   332   541 0.98 Fumarase C-terminus
HTH_Tnp_1            PF01527.15    76 seq725_BIOID40267    -            215   1.8e-20   72.5   0.0   1   1   1.2e-23   5.3e-20   71.0   0.0     2    69    91   162    90   169 0.87 Transposase
rve                  PF00665.21   120 seq726_BIOID40267    -             80     5e-08   32.9   0.0   1   1   4.4e-12     6e-08   32.7   0.0    46    94     4    52     1    57 0.93 Integrase core domain
ABC_tran             PF00005.22   118 seq727_BIOID40267    -            513   3.6e-35  120.7   0.2   1   2   4.3e-23   2.9e-19   69.4   0.1     1   118    44   171    44   171 0.89 ABC transporter
ABC_tran             PF00005.22   118 seq727_BIOID40267    -            513   3.6e-35  120.7   0.2   2   2   8.3e-17   5.7e-13   49.1   0.0    15   117   316   433   302   434 0.83 ABC transporter
BOF                  PF04076.8    103 seq728_BIOID40267    -            114   1.2e-41  140.6   1.3   1   1     1e-45   1.4e-41  140.3   0.9    10   102    19   111    12   112 0.97 Bacterial OB fold (BOF) protein
DUF883               PF05957.8     94 seq729_BIOID40267    -            113   6.8e-27   93.5   1.2   1   1   5.9e-31   8.1e-27   93.3   0.9     1    94    19   111    19   111 0.97 Bacterial protein of unknown function (DUF883)
Pyr_redox_2          PF07992.9    200 seq730_BIOID40267    -            321   4.9e-32  111.3   0.1   1   1   2.7e-35   6.1e-32  111.0   0.1     1   198     8   291     8   293 0.92 Pyridine nucleotide-disulphide oxidoreductase
Pyr_redox            PF00070.22    80 seq730_BIOID40267    -            321   1.5e-19   70.0   1.8   1   1   1.9e-21   4.3e-18   65.3   0.5     1    79   148   225   148   229 0.93 Pyridine nucleotide-disulphide oxidoreductase
Pyr_redox_3          PF13738.1    203 seq730_BIOID40267    -            321   2.1e-17   63.7   0.0   1   1   3.2e-18   7.2e-15   55.4   0.0    34   200    17   179    13   181 0.81 Pyridine nucleotide-disulphide oxidoreductase
UPF0149              PF03695.8    178 seq731_BIOID40267    -            221   2.3e-36  125.2   6.7   1   1   3.9e-40   2.7e-36  125.0   4.7     1   177    11   185    11   186 0.95 Uncharacterised protein family (UPF0149)
SEC-C                PF02810.10    21 seq731_BIOID40267    -            221   1.2e-10   40.5   9.7   1   1   2.6e-14   1.8e-10   40.0   6.7     1    18   203   220   203   221 0.96 SEC-C motif
DUF4102              PF13356.1     89 seq733_BIOID40267    -            221   1.3e-28   98.5   0.6   1   1   1.9e-32   2.6e-28   97.6   0.4     1    87     3    88     3    90 0.97 Domain of unknown function (DUF4102)
Bac_export_1         PF01311.15   249 seq734_BIOID40267    -            260   1.1e-46  159.0  26.7   1   1   9.5e-51   1.3e-46  158.7  18.5     2   246     8   249     7   252 0.97 Bacterial export proteins, family 1
Hemerythrin          PF01814.18   132 seq735_BIOID40267    -            220     1e-28   99.9   0.2   1   1   2.6e-32   1.8e-28   99.2   0.1     2   132    76   216    75   216 0.98 Hemerythrin HHE cation binding domain
ScdA_N               PF04405.9     56 seq735_BIOID40267    -            220   1.6e-20   72.1   0.0   1   1   3.8e-24   2.6e-20   71.4   0.0     2    55     5    58     4    59 0.97 Domain of Unknown function (DUF542)
EamA                 PF00892.15   126 seq737_BIOID40267    -            111   3.2e-10   40.0   8.9   1   1   8.4e-14   3.8e-10   39.7   6.2    24   124     3   107     1   109 0.84 EamA-like transporter family
Multi_Drug_Res       PF00893.14    93 seq737_BIOID40267    -            111   3.4e-08   33.7   4.9   1   1     1e-11   4.6e-08   33.2   3.4     1    93     1   100     1   100 0.87 Small Multidrug Resistance protein
Alpha-amylase        PF00128.19   316 seq738_BIOID40267    -            599   1.3e-81  274.3   0.5   1   1   2.8e-85   1.9e-81  273.8   0.4     1   314   195   497   195   504 0.91 Alpha amylase, catalytic domain
Alpha-amylase_N      PF02903.9    120 seq738_BIOID40267    -            599   4.2e-27   94.3   0.0   1   1   3.5e-29   2.4e-25   88.7   0.0     4   120     5   144     1   144 0.92 Alpha amylase, N-terminal ig-like domain
Caudo_TAP            PF02413.12   130 seq744_BIOID40267    -            101   4.9e-19   68.6   0.1   1   1   4.7e-23   6.5e-19   68.2   0.1    70   120    27    77     5    79 0.90 Caudovirales tail fibre assembly protein
KdpC                 PF02669.10   188 seq746_BIOID40267    -            194    2e-100  334.0   0.2   1   1  1.6e-104  2.2e-100  333.9   0.2     1   188     5   192     5   192 0.99 K+-transporting ATPase, c chain
DUF1391              PF07151.7     49 seq748_BIOID40267    -             79   1.1e-32  111.1   1.5   1   1     1e-36   1.4e-32  110.8   1.0     1    48    31    78    31    79 0.97 Protein of unknown function (DUF1391)
Pili_assembly_N      PF00345.15   122 seq750_BIOID40267    -            239   2.4e-41  140.2   0.5   1   1   5.4e-45   3.7e-41  139.6   0.4     2   121    36   154    35   155 0.91 Gram-negative pili assembly chaperone, N-terminal domain
Pili_assembly_C      PF02753.12    68 seq750_BIOID40267    -            239   5.2e-17   61.3   0.7   1   1   7.5e-21   5.2e-17   61.3   0.5     1    66   174   233   174   235 0.95 Gram-negative pili assembly chaperone, C-terminal domain
MotA_ExbB            PF01618.11   139 seq751_BIOID40267    -            295   2.4e-06   27.0   0.6   1   1     3e-10   4.1e-06   26.3   0.4    29   135   136   239   116   242 0.88 MotA/TolQ/ExbB proton channel family
HlyD_2               PF12700.2    328 seq752_BIOID40267    -            464   2.8e-26   92.3   1.8   1   1     1e-29   3.6e-26   91.9   1.2     9   328   123   425   115   425 0.82 HlyD family secretion protein
HlyD                 PF00529.15   306 seq752_BIOID40267    -            464   2.1e-22   79.6  16.4   1   1   8.1e-26   2.8e-22   79.3  11.2     1   241   135   360   135   425 0.85 HlyD family secretion protein
HlyD_3               PF13437.1    105 seq752_BIOID40267    -            464   9.1e-17   61.2   4.0   1   1   1.5e-14   5.2e-11   42.6   0.6     1   101   246   351   246   356 0.93 HlyD family secretion protein
Biotin_lipoyl_2      PF13533.1     50 seq752_BIOID40267    -            464   7.5e-14   51.0   6.2   1   1   2.4e-16   8.4e-13   47.6   0.2     2    50   136   184   135   184 0.97 Biotin-lipoyl like
Proteasome           PF00227.21   190 seq754_BIOID40267    -            176   1.5e-25   89.4   0.2   1   1     2e-29   2.8e-25   88.6   0.1     5   186     2   168     2   172 0.94 Proteasome subunit
TPR_3                PF07720.7     36 seq755_BIOID40267    -            163   1.7e-21   75.4  16.3   1   2   4.3e-15   5.9e-11   41.8   2.9     1    36    40    73    40    73 0.98 Tetratricopeptide repeat
TPR_3                PF07720.7     36 seq755_BIOID40267    -            163   1.7e-21   75.4  16.3   2   2   2.5e-14   3.4e-10   39.3   2.9     1    36    74   107    74   107 0.96 Tetratricopeptide repeat
TPR_3                PF07720.7     36 seq757_BIOID40267    -            151   2.8e-10   39.6   0.2   1   1   5.5e-14   7.6e-10   38.2   0.2     1    36    32    65    32    65 0.96 Tetratricopeptide repeat
DctQ                 PF04290.7    133 seq758_BIOID40267    -            157   6.6e-29  100.2  17.9   1   1   6.1e-33   8.3e-29   99.9  12.4     1   132    19   148    10   149 0.98 Tripartite ATP-independent periplasmic transporters, DctQ component
EamA                 PF00892.15   126 seq759_BIOID40267    -            293   7.8e-14   51.6  36.6   1   2   9.3e-12   1.3e-07   31.6   8.0     1   125    15   137    15   138 0.91 EamA-like transporter family
EamA                 PF00892.15   126 seq759_BIOID40267    -            293   7.8e-14   51.6  36.6   2   2   4.4e-10     6e-06   26.2  11.8     1   123   167   285   167   288 0.82 EamA-like transporter family
GHMP_kinases_N       PF00288.21    67 seq760_BIOID40267    -            283   2.5e-10   40.1   0.1   1   1   7.4e-14   5.1e-10   39.1   0.1     1    66    91   148    91   149 0.87 GHMP kinases N terminal domain
GHMP_kinases_C       PF08544.8     85 seq760_BIOID40267    -            283   9.9e-07   28.7   0.0   1   1     3e-10     2e-06   27.7   0.0    28    81   214   263   191   266 0.83 GHMP kinases C terminal
DUF4222              PF13973.1     53 seq761_BIOID40267    -             80   3.4e-15   55.0   0.8   1   1     3e-19   4.1e-15   54.7   0.6     2    53     4    54     3    54 0.97 Domain of unknown function (DUF4222)
DUF1040              PF06288.8     86 seq762_BIOID40267    -             89   1.6e-46  156.3   0.5   1   1   1.3e-50   1.8e-46  156.2   0.3     1    86     1    86     1    86 1.00 Protein of unknown function (DUF1040)
Peptidase_M23        PF01551.17    96 seq764_BIOID40267    -            427   2.2e-25   88.4   0.2   1   1   3.6e-29     5e-25   87.2   0.1     3    96   328   421   327   421 0.98 Peptidase family M23
Glyco_hydro_32N      PF00251.15   308 seq765_BIOID40267    -            480   1.9e-99  332.7   0.8   1   1  3.6e-103   2.5e-99  332.4   0.6     1   308    32   333    32   333 0.95 Glycosyl hydrolases family 32 N-terminal domain
Glyco_hydro_32C      PF08244.7     86 seq765_BIOID40267    -            480   4.1e-09   36.5   0.0   1   1   1.1e-12   7.2e-09   35.7   0.0    23    86   387   443   371   443 0.87 Glycosyl hydrolases family 32 C terminal
Pili_assembly_N      PF00345.15   122 seq766_BIOID40267    -            252   1.2e-35  121.8   1.7   1   1     3e-39   2.1e-35  121.0   1.2     2   121    30   147    29   148 0.90 Gram-negative pili assembly chaperone, N-terminal domain
Pili_assembly_C      PF02753.12    68 seq766_BIOID40267    -            252   3.2e-07   29.9   1.1   1   1   7.9e-11   5.4e-07   29.2   0.3     2    64   171   230   170   234 0.84 Gram-negative pili assembly chaperone, C-terminal domain
HTH_Tnp_1            PF01527.15    76 seq768_BIOID40267    -            100   6.7e-16   57.9   0.2   1   1   6.1e-20   8.3e-16   57.6   0.1     2    75     3    75     2    76 0.95 Transposase
APH                  PF01636.18   239 seq769_BIOID40267    -            274   1.9e-19   70.2   7.4   1   1   2.8e-23   1.9e-19   70.2   5.1     2   237    25   233    24   235 0.78 Phosphotransferase enzyme family
Choline_kinase       PF01633.15   211 seq769_BIOID40267    -            274   5.8e-06   25.9   0.0   1   1   1.3e-09   8.6e-06   25.3   0.0   142   194   158   212   140   235 0.78 Choline/ethanolamine kinase
Na_sulph_symp        PF00939.14   471 seq770_BIOID40267    -            477  3.2e-177  590.0  46.4   1   1  2.7e-181  3.6e-177  589.8  32.2     2   471     4   474     3   474 0.99 Sodium:sulfate symporter transmembrane region
AAA_2                PF07724.9    171 seq775_BIOID40267    -            945   1.5e-38  132.2   0.0   1   1   2.7e-41   5.4e-38  130.4   0.0     1   170   668   829   668   830 0.97 AAA domain (Cdc48 subfamily)
AAA                  PF00004.24   132 seq775_BIOID40267    -            945   8.2e-17   61.5   0.0   1   2   4.8e-10   9.4e-07   28.9   0.0     3   110   223   334   221   358 0.75 ATPase family associated with various cellular activities (AAA)
AAA                  PF00004.24   132 seq775_BIOID40267    -            945   8.2e-17   61.5   0.0   2   2   6.4e-10   1.2e-06   28.5   0.0     2   110   674   791   673   867 0.86 ATPase family associated with various cellular activities (AAA)
AAA_5                PF07728.9    139 seq775_BIOID40267    -            945   1.1e-13   51.0   0.0   1   1   1.7e-14   3.4e-11   42.9   0.0     2   124   673   793   672   812 0.77 AAA domain (dynein-related subfamily)
ClpB_D2-small        PF10431.4     81 seq775_BIOID40267    -            945   1.2e-12   47.4   0.2   1   1   1.6e-15   3.1e-12   46.1   0.2     1    77   835   912   835   916 0.92 C-terminal, D2-small domain, of ClpB protein
DDE_3                PF13358.1    146 seq776_BIOID40267    -            281   6.2e-16   58.3   0.1   1   1   4.5e-19   1.2e-15   57.3   0.0     2   125   159   280   158   281 0.97 DDE superfamily endonuclease
HTH_29               PF13551.1    113 seq776_BIOID40267    -            281   1.8e-11   43.9   0.3   1   1   1.3e-14   3.5e-11   43.0   0.2     1   109    16   122    16   124 0.91 Winged helix-turn helix
HTH_23               PF13384.1     50 seq776_BIOID40267    -            281   1.5e-09   37.0   0.6   1   1     2e-11   5.4e-08   32.1   0.1     3    50    12    59    10    62 0.89 Homeodomain-like domain
HTH_32               PF13565.1     77 seq776_BIOID40267    -            281   7.6e-08   32.9   3.7   1   1   6.8e-11   1.9e-07   31.6   0.4     1    77    42   122    42   122 0.87 Homeodomain-like domain
Cu_amine_oxid        PF01179.15   414 seq777_BIOID40267    -            757  1.2e-139  465.5   0.3   1   1  4.2e-143  1.4e-139  465.2   0.2     1   409   335   752   335   757 0.96 Copper amine oxidase, enzyme domain
Cu_amine_oxidN3      PF02728.11   101 seq777_BIOID40267    -            757   7.1e-29   99.7   0.2   1   1   1.2e-31   4.2e-28   97.2   0.0     2   101   216   317   215   317 0.98 Copper amine oxidase, N3 domain
Cu_amine_oxidN2      PF02727.11    86 seq777_BIOID40267    -            757   8.8e-27   92.9   1.6   1   1   5.1e-30   1.8e-26   91.9   0.2     1    85   124   209   124   210 0.96 Copper amine oxidase, N2 domain
Cu_amine_oxidN1      PF07833.6     93 seq777_BIOID40267    -            757   6.7e-13   48.6   0.0   1   1   5.2e-16   1.8e-12   47.3   0.0     5    79    36   110    33   121 0.94 Copper amine oxidase N-terminal domain
Phage_CII            PF05269.6     91 seq778_BIOID40267    -             98   1.1e-33  115.0   0.1   1   1   8.5e-38   1.2e-33  114.8   0.1     1    88     1    90     1    93 0.95 Bacteriophage CII protein
TnpB_IS66            PF05717.8    108 seq782_BIOID40267    -            115   1.3e-44  149.9   0.0   1   1     1e-48   1.4e-44  149.8   0.0     2   107     7   110     6   111 0.96 IS66 Orf2 like protein
Antirestrict         PF03230.8     94 seq783_BIOID40267    -            161   4.8e-39  132.1   0.2   1   1   4.7e-43   6.4e-39  131.7   0.1     1    94    64   161    64   161 0.98 Antirestriction protein
Glutaredoxin         PF00462.19    60 seq784_BIOID40267    -             81   7.9e-14   51.2   0.0   1   1   6.6e-18     9e-14   51.0   0.0     1    57     3    58     3    61 0.95 Glutaredoxin
HlyD                 PF00529.15   306 seq786_BIOID40267    -            479   4.1e-52  177.2   1.8   1   1   1.8e-55     6e-52  176.7   1.2     1   305    95   408    95   409 0.98 HlyD family secretion protein
HlyD_3               PF13437.1    105 seq786_BIOID40267    -            479   7.3e-21   74.3   2.7   1   1   5.8e-23     2e-19   69.7   0.9     2    98   331   439   330   446 0.85 HlyD family secretion protein
HlyD_2               PF12700.2    328 seq786_BIOID40267    -            479   7.6e-09   35.0   9.0   1   1   4.4e-12   1.5e-08   34.0   6.2     7   241    80   418    77   439 0.74 HlyD family secretion protein
SufE                 PF02657.10   125 seq787_BIOID40267    -            138     4e-50  168.5   0.0   1   1   3.3e-54   4.5e-50  168.3   0.0     2   124    11   134    10   135 0.98 Fe-S metabolism associated domain
IstB_IS21            PF01695.12   178 seq788_BIOID40267    -            246   4.5e-18   65.1   0.0   1   1   8.5e-22   5.8e-18   64.8   0.0     4   163    55   219    52   225 0.82 IstB-like ATP binding protein
Bac_DnaA             PF00308.13   219 seq788_BIOID40267    -            246   7.9e-07   28.8   0.0   1   1   1.8e-10   1.2e-06   28.1   0.0     3   118    69   184    67   224 0.82 Bacterial dnaA  protein
Mannitol_dh          PF01232.18   151 seq791_BIOID40267    -            115   2.3e-26   92.4   0.0   1   1   1.9e-30   2.6e-26   92.2   0.0     2    91    23   115    22   115 0.98 Mannitol dehydrogenase Rossmann domain
Na_Ala_symp          PF01235.12   416 seq795_BIOID40267    -            476  2.3e-186  619.2  19.7   1   1  1.9e-190  2.6e-186  619.0  13.6     2   415    41   457    40   458 0.99 Sodium:alanine symporter family
HTH_3                PF01381.17    55 seq796_BIOID40267    -            135   4.2e-14   52.0   0.1   1   1   1.6e-17   7.4e-14   51.2   0.0     3    55    12    64    10    64 0.97 Helix-turn-helix
HTH_31               PF13560.1     64 seq796_BIOID40267    -            135   1.5e-08   34.6   0.1   1   1   6.4e-12   2.9e-08   33.6   0.1     2    58     6    61     5    69 0.96 Helix-turn-helix domain
HTH_19               PF12844.2     64 seq796_BIOID40267    -            135   1.2e-07   31.5   0.0   1   1   6.9e-11   3.2e-07   30.1   0.0     1    63     7    69     7    70 0.96 Helix-turn-helix domain
RHS_repeat           PF05593.9     38 seq797_BIOID40267    -            747   2.1e-47  158.3  70.3   1   7     1e-08   0.00014   21.8   1.6     1    38   425   459   425   459 0.92 RHS Repeat
RHS_repeat           PF05593.9     38 seq797_BIOID40267    -            747   2.1e-47  158.3  70.3   2   7   1.3e-11   1.8e-07   31.0   0.1     1    37   464   500   464   501 0.97 RHS Repeat
RHS_repeat           PF05593.9     38 seq797_BIOID40267    -            747   2.1e-47  158.3  70.3   3   7   3.7e-10   5.1e-06   26.4   0.3     1    25   485   509   485   511 0.95 RHS Repeat
RHS_repeat           PF05593.9     38 seq797_BIOID40267    -            747   2.1e-47  158.3  70.3   4   7   8.6e-10   1.2e-05   25.2   0.1     1    36   529   564   529   566 0.92 RHS Repeat
RHS_repeat           PF05593.9     38 seq797_BIOID40267    -            747   2.1e-47  158.3  70.3   5   7   6.4e-13   8.7e-09   35.2   0.4     1    37   571   607   571   608 0.98 RHS Repeat
RHS_repeat           PF05593.9     38 seq797_BIOID40267    -            747   2.1e-47  158.3  70.3   6   7   4.7e-13   6.5e-09   35.6   0.5     1    38   633   670   633   670 0.99 RHS Repeat
RHS_repeat           PF05593.9     38 seq797_BIOID40267    -            747   2.1e-47  158.3  70.3   7   7   4.5e-09   6.1e-05   22.9   0.9     1    31   695   725   695   732 0.94 RHS Repeat
KGG                  PF10685.4     23 seq801_BIOID40267    -             67   4.9e-20   70.8  18.2   1   2   7.7e-14     1e-09   37.9   4.3     1    23    20    41    20    41 0.98 Stress-induced bacterial acidophilic repeat motif
KGG                  PF10685.4     23 seq801_BIOID40267    -             67   4.9e-20   70.8  18.2   2   2   3.4e-14   4.7e-10   39.0   2.8     1    23    42    63    42    63 0.99 Stress-induced bacterial acidophilic repeat motif
DUF2057              PF09829.4    189 seq805_BIOID40267    -            220     8e-48  162.4   0.0   1   1   6.7e-52   9.1e-48  162.3   0.0     2   189    22   213    21   213 0.98 Uncharacterized protein conserved in bacteria (DUF2057)
Aldose_epim          PF01263.15   301 seq806_BIOID40267    -            346   6.5e-91  304.4   0.0   1   1   5.4e-95   7.3e-91  304.2   0.0     2   301    17   342    16   342 0.99 Aldose 1-epimerase
APH                  PF01636.18   239 seq807_BIOID40267    -            328   1.6e-41  142.5   1.8   1   1   3.7e-45   2.5e-41  141.8   1.2     2   232    31   259    30   269 0.84 Phosphotransferase enzyme family
EcKinase             PF02958.15   293 seq807_BIOID40267    -            328   0.00012   21.2   0.0   1   1   3.1e-08   0.00021   20.4   0.0   197   280   176   252   149   257 0.79 Ecdysteroid kinase
CLP_protease         PF00574.18   182 seq809_BIOID40267    -            207   9.3e-87  289.2   0.0   1   1     8e-91   1.1e-86  289.0   0.0     1   181    25   205    25   206 0.99 Clp protease
BPD_transp_1         PF00528.17   185 seq810_BIOID40267    -            287     2e-17   63.2  15.3   1   1   1.4e-21     2e-17   63.2  10.6     1   183    83   282    83   284 0.84 Binding-protein-dependent transport system inner membrane component
Phage_integrase      PF00589.17   173 seq811_BIOID40267    -            161   2.8e-24   85.5   0.2   1   1   2.5e-28   3.4e-24   85.3   0.1    32   171     2   136     1   138 0.91 Phage integrase family
KdpD                 PF02702.12   211 seq812_BIOID40267    -            327  4.8e-100  332.8   0.0   1   1  4.2e-104  5.8e-100  332.6   0.0     2   211    21   230    20   230 0.99 Osmosensitive K+ channel His kinase sensor domain
Flavodoxin_NdrI      PF07972.6    122 seq813_BIOID40267    -            136   5.1e-47  158.6   0.0   1   1   4.3e-51   5.8e-47  158.4   0.0     1   122     5   123     5   123 0.97 NrdI Flavodoxin like
PfkB                 PF00294.19   301 seq814_BIOID40267    -            434   2.4e-56  190.9   0.0   1   1   2.5e-60   3.4e-56  190.4   0.0     4   294    55   414    52   422 0.91 pfkB family carbohydrate kinase
Sugar_tr             PF00083.19   451 seq815_BIOID40267    -            491  1.9e-144  481.4  30.2   1   1  3.2e-148  2.2e-144  481.3  20.9     2   451    14   478    13   478 0.97 Sugar (and other) transporter
MFS_1                PF07690.11   354 seq815_BIOID40267    -            491     2e-29  102.3  66.8   1   2   2.4e-26   1.7e-22   79.5  26.8     5   348    29   417    17   421 0.78 Major Facilitator Superfamily
MFS_1                PF07690.11   354 seq815_BIOID40267    -            491     2e-29  102.3  66.8   2   2   2.4e-13   1.6e-09   36.8  13.9     2   188   283   476   278   489 0.79 Major Facilitator Superfamily
Ead_Ea22             PF13935.1    139 seq816_BIOID40267    -            211   5.2e-30  104.4   0.2   1   1   5.2e-34   7.1e-30  104.0   0.2     1   137     2   163     2   165 0.96 Ead/Ea22-like protein
DctM                 PF06808.7    416 seq817_BIOID40267    -            423  1.2e-129  432.4  53.8   1   1  9.9e-134  1.3e-129  432.2  37.3     3   416     9   418     7   418 0.99 DctM-like transporters
ILVD_EDD             PF00920.16   521 seq819_BIOID40267    -            616  5.4e-195  648.6   1.8   1   1  4.5e-199  6.2e-195  648.4   1.3     1   521    34   607    34   607 0.95 Dehydratase family
Phage_rep_O          PF04492.8    100 seq820_BIOID40267    -            207   3.2e-40  136.2   0.0   1   1   3.4e-44   4.7e-40  135.7   0.0     2   100    17   115    16   115 0.99 Bacteriophage replication protein O
DUF1281              PF06924.6    134 seq821_BIOID40267    -            308   3.2e-59  198.0   0.0   1   1   3.4e-63   4.6e-59  197.5   0.0     1   134     9   142     9   142 0.99 Protein of unknown function (DUF1281)
Bac_export_2         PF01312.14   343 seq822_BIOID40267    -            379     1e-95  320.4   1.7   1   1  8.6e-100   1.2e-95  320.2   1.2     2   342     6   345     5   346 0.97 FlhB HrpN YscU SpaS Family
AAA_2                PF07724.9    171 seq824_BIOID40267    -            443   5.3e-52  176.0   0.7   1   2   6.4e-10   1.5e-06   28.1   0.0     5    66    52   113    49   115 0.92 AAA domain (Cdc48 subfamily)
AAA_2                PF07724.9    171 seq824_BIOID40267    -            443   5.3e-52  176.0   0.7   2   2   3.9e-46   8.9e-43  146.0   0.1    10   171   188   329   170   329 0.89 AAA domain (Cdc48 subfamily)
AAA                  PF00004.24   132 seq824_BIOID40267    -            443     2e-16   60.2   0.1   1   2   2.2e-10   5.1e-07   29.8   0.0     1    57    53   107    53   142 0.72 ATPase family associated with various cellular activities (AAA)
AAA                  PF00004.24   132 seq824_BIOID40267    -            443     2e-16   60.2   0.1   2   2   9.6e-10   2.2e-06   27.7   0.0    39   130   226   332   188   334 0.73 ATPase family associated with various cellular activities (AAA)
AAA_5                PF07728.9    139 seq824_BIOID40267    -            443   7.8e-08   32.0   0.3   1   1   1.4e-09   3.3e-06   26.7   0.0     1    99    52   149    52   206 0.77 AAA domain (dynein-related subfamily)
ClpB_D2-small        PF10431.4     81 seq824_BIOID40267    -            443   2.3e-06   27.3   0.8   1   1     7e-09   1.6e-05   24.6   0.0     1    62   335   405   335   411 0.90 C-terminal, D2-small domain, of ClpB protein
DDE_Tnp_IS66         PF03050.9    271 seq827_BIOID40267    -            396   4.9e-68  229.1   5.9   1   1   1.9e-71   8.6e-68  228.3   0.0     3   189   188   391   186   395 0.97 Transposase IS66 family
LZ_Tnp_IS66          PF13007.2     78 seq827_BIOID40267    -            396     1e-12   48.3   7.7   1   1   5.6e-16   2.6e-12   47.1   5.3     2    77    46   121    45   122 0.83 Transposase C of IS166 homeodomain
HTH_Tnp_IS66         PF13005.2     59 seq827_BIOID40267    -            396   2.6e-10   39.8   0.5   1   1   1.2e-13   5.4e-10   38.8   0.4     2    39   125   162   124   166 0.94 putative Helix-turn-helix domain of transposase IS66
Toxin_YhaV           PF11663.3    141 seq828_BIOID40267    -            154   2.2e-60  202.3   0.1   1   1   1.8e-64   2.5e-60  202.2   0.1     2   140    12   152    11   153 0.98 Toxin with endonuclease activity YhaV
NiFeSe_Hases         PF00374.14   507 seq830_BIOID40267    -            597  1.2e-243  809.4   0.0   1   1  9.7e-248  1.3e-243  809.2   0.0     1   507    54   582    54   582 0.98 Nickel-dependent hydrogenase
Ail_Lom              PF06316.6    199 seq831_BIOID40267    -            199  1.2e-120  400.2   5.3   1   1  1.9e-124  1.3e-120  400.0   3.7     1   199     1   199     1   199 1.00 Enterobacterial Ail/Lom protein
OMP_b-brl            PF13505.1    176 seq831_BIOID40267    -            199   1.8e-25   89.7   5.3   1   1   3.2e-29   2.2e-25   89.4   3.7     2   176    11   199     8   199 0.86 Outer membrane protein beta-barrel domain
SdiA-regulated       PF06977.6    249 seq834_BIOID40267    -            175   4.8e-28   97.6   0.0   1   1     4e-32   5.5e-28   97.4   0.0     5   124    30   143    26   152 0.91 SdiA-regulated
ABC_tran             PF00005.22   118 seq838_BIOID40267    -            600   1.9e-22   79.7   0.0   1   1   6.2e-26   4.3e-22   78.5   0.0     1   118   385   510   385   510 0.93 ABC transporter
ABC_membrane         PF00664.18   275 seq838_BIOID40267    -            600   5.2e-06   25.9   0.7   1   1   7.6e-10   5.2e-06   25.9   0.5    29   185    54   212    28   227 0.65 ABC transporter transmembrane region
Mannitol_dh_C        PF08125.8    245 seq840_BIOID40267    -            348   1.8e-97  325.2   0.0   1   1  3.2e-101   2.2e-97  324.9   0.0     1   244    75   321    75   322 0.98 Mannitol dehydrogenase C-terminal domain
Mannitol_dh          PF01232.18   151 seq840_BIOID40267    -            348   1.5e-08   34.5   0.0   1   1   4.2e-12   2.9e-08   33.6   0.0   113   151     2    47     1    47 0.97 Mannitol dehydrogenase Rossmann domain
PLDc_2               PF13091.1    126 seq841_BIOID40267    -            486   1.1e-32  112.3   0.0   1   2   5.6e-15   2.5e-11   43.2   0.0     1    94   134   242   134   255 0.90 PLD-like domain
PLDc_2               PF13091.1    126 seq841_BIOID40267    -            486   1.1e-32  112.3   0.0   2   2   3.1e-22   1.4e-18   66.7   0.0     7   113   332   445   326   456 0.88 PLD-like domain
PLDc                 PF00614.17    28 seq841_BIOID40267    -            486   2.2e-15   55.7   0.0   1   2   2.5e-10   1.1e-06   28.0   0.0     2    28   220   246   219   246 0.93 Phospholipase D Active site motif
PLDc                 PF00614.17    28 seq841_BIOID40267    -            486   2.2e-15   55.7   0.0   2   2   1.5e-09   6.9e-06   25.5   0.0     2    28   400   426   399   426 0.95 Phospholipase D Active site motif
PLDc_N               PF13396.1     46 seq841_BIOID40267    -            486   8.2e-06   25.2   6.4   1   1   4.3e-09   1.9e-05   24.0   4.4     2    44    17    59    16    60 0.89 Phospholipase_D-nuclease N-terminal
Usher                PF00577.15   552 seq843_BIOID40267    -            883  1.4e-198  661.0  31.3   1   1  3.8e-202  1.7e-198  660.7  21.7     1   552   213   795   213   795 0.99 Type VII secretion system (T7SS), usher protein
PapC_N               PF13954.1    146 seq843_BIOID40267    -            883     8e-41  138.9   0.0   1   1   3.7e-44   1.7e-40  137.8   0.0     1   146    42   196    42   196 0.94 PapC N-terminal domain
PapC_C               PF13953.1     68 seq843_BIOID40267    -            883     8e-23   79.7   0.1   1   1   4.8e-26   2.2e-22   78.3   0.1     1    65   805   868   805   871 0.96 PapC C-terminal domain
RadC                 PF04002.10   123 seq844_BIOID40267    -            148   4.4e-47  158.6   0.0   1   1   3.8e-51   5.2e-47  158.4   0.0     2   123    27   148    26   148 0.98 RadC-like JAB domain
ABC_membrane         PF00664.18   275 seq845_BIOID40267    -            588   1.9e-38  132.3   3.2   1   1   5.4e-42   2.5e-38  131.9   2.2     3   259    26   279    24   296 0.93 ABC transporter transmembrane region
ABC_tran             PF00005.22   118 seq845_BIOID40267    -            588   7.3e-18   64.9   0.0   1   1   3.2e-21   1.5e-17   63.9   0.0     1   117   390   513   390   514 0.92 ABC transporter
RPAP2_Rtr1           PF04181.8     79 seq848_BIOID40267    -             58   0.00016   21.5   1.8   1   1   3.4e-08   0.00024   21.0   1.3    22    71     8    53     3    57 0.79 Rtr1/RPAP2 family
Ald_Xan_dh_C2        PF02738.13   543 seq849_BIOID40267    -            765  6.7e-175  582.3   0.0   1   1  1.2e-178  8.5e-175  582.0   0.0    12   543   159   700   147   700 0.98 Molybdopterin-binding domain of aldehyde dehydrogenase
Ald_Xan_dh_C         PF01315.17   111 seq849_BIOID40267    -            765   6.8e-35  119.3   0.1   1   1   2.2e-38   1.5e-34  118.2   0.0     1   111    23   139    23   139 0.92 Aldehyde oxidase and xanthine dehydrogenase, a/b hammerhead domain
GerE                 PF00196.14    58 seq851_BIOID40267    -            143   1.5e-07   30.4   0.0   1   1   1.7e-11   2.4e-07   29.8   0.0     2    51    94   142    93   143 0.93 Bacterial regulatory proteins, luxR family
YkuD                 PF03734.9    146 seq853_BIOID40267    -            334   2.2e-21   76.5   0.0   1   1   5.6e-25   3.8e-21   75.7   0.0     3   146    97   232    95   232 0.83 L,D-transpeptidase catalytic domain
LysM                 PF01476.15    44 seq853_BIOID40267    -            334     7e-09   35.3   0.0   1   1   2.2e-12   1.5e-08   34.2   0.0     1    44    42    85    42    85 0.99 LysM domain
PRK                  PF00485.13   194 seq855_BIOID40267    -            323   2.8e-13   49.7   0.0   1   1     4e-17   5.5e-13   48.8   0.0     1   148    97   251    97   260 0.87 Phosphoribulokinase / Uridine kinase family
Ribonuc_red_lgC      PF02867.10   537 seq857_BIOID40267    -            714    4e-151  504.1   0.0   1   1    4e-153  1.8e-149  498.6   0.0     1   537   175   694   175   694 0.96 Ribonucleotide reductase, barrel domain
RNR_N                PF08343.5     82 seq857_BIOID40267    -            714     3e-29  100.5   0.1   1   1   1.7e-32   7.8e-29   99.2   0.1     1    82    16    97    16    97 0.99 Ribonucleotide reductase N-terminal
Ribonuc_red_lgN      PF00317.16    83 seq857_BIOID40267    -            714     4e-12   45.6   0.0   1   1   2.2e-15     1e-11   44.3   0.0     2    82    99   171    98   172 0.95 Ribonucleotide reductase, all-alpha domain
MotB_plug            PF13677.1     58 seq858_BIOID40267    -            308   1.4e-23   81.7   0.6   1   1   3.9e-27   2.6e-23   80.9   0.4     3    57    12    66    10    67 0.88 Membrane MotB of proton-channel complex MotA/MotB
OmpA                 PF00691.15    97 seq858_BIOID40267    -            308     3e-11   43.4   0.0   1   1   9.6e-15   6.6e-11   42.3   0.0     1    95   160   258   160   259 0.86 OmpA family
Glyco_hydro_3        PF00933.16   299 seq860_BIOID40267    -            341     4e-72  242.6   0.0   1   1   3.6e-76     5e-72  242.2   0.0     3   294     7   319     5   320 0.94 Glycosyl hydrolase family 3 N terminal domain
Pribosyltran_N       PF13793.1    116 seq861_BIOID40267    -            337     4e-49  165.0   0.2   1   1   6.8e-51   4.6e-47  158.4   0.0     1   116    26   143    26   143 0.98 N-terminal domain of ribose phosphate pyrophosphokinase
Pribosyltran         PF00156.22   125 seq861_BIOID40267    -            337   3.9e-16   58.7   0.3   1   1   1.6e-19   1.1e-15   57.3   0.2    23   119   180   266   171   272 0.88 Phosphoribosyl transferase domain
ABG_transport        PF03806.8    502 seq862_BIOID40267    -            508  1.4e-207  689.5  35.2   1   1  1.2e-211  1.6e-207  689.3  24.4     1   500    14   505    14   507 0.98 AbgT putative transporter family
DUF1627              PF07789.7    155 seq867_BIOID40267    -            253     2e-87  290.4   0.6   1   1   4.2e-91   2.9e-87  289.8   0.4     1   155    91   245    91   245 0.99 Protein of unknown function (DUF1627)
2OG-FeII_Oxy_3       PF13640.1    100 seq868_BIOID40267    -            237   6.3e-13   48.9   0.1   1   1   2.5e-16   1.1e-12   48.1   0.1     3    99    96   187    95   188 0.91 2OG-Fe(II) oxygenase superfamily
2OG-FeII_Oxy         PF03171.15    99 seq868_BIOID40267    -            237   9.2e-06   25.7   0.0   1   1   3.5e-09   1.6e-05   25.0   0.0     6    98    95   188    91   189 0.88 2OG-Fe(II) oxygenase superfamily
BPD_transp_2         PF02653.11   267 seq870_BIOID40267    -            393   1.2e-50  171.8  42.6   1   1   8.6e-55   1.2e-50  171.8  29.5     2   267    57   383    56   383 0.98 Branched-chain amino acid transport system / permease component
DUF1378              PF07125.6     59 seq872_BIOID40267    -             59   7.1e-40  134.6   0.0   1   1   5.7e-44   7.7e-40  134.5   0.0     1    59     1    59     1    59 0.99 Protein of unknown function (DUF1378)
MGS                  PF02142.17    95 seq873_BIOID40267    -            155   4.5e-18   64.8   0.0   1   1   4.4e-22     6e-18   64.4   0.0     2    95    29   121    28   121 0.96 MGS-like domain
SdiA-regulated       PF06977.6    249 seq874_BIOID40267    -            107   4.1e-25   88.0   0.7   1   1   6.3e-29   4.3e-25   87.9   0.5   153   248     7   103     1   104 0.93 SdiA-regulated
Phytase-like         PF13449.1    326 seq874_BIOID40267    -            107     2e-05   23.9   0.0   1   1   3.7e-09   2.5e-05   23.5   0.0     5   105    15    98    11   106 0.83 Esterase-like activity of phytase
Porin_1              PF00267.16   337 seq875_BIOID40267    -             96   1.6e-21   76.8   1.1   1   1   1.4e-25   1.9e-21   76.6   0.8     1    65    27    91    27    95 0.94 Gram-negative porin
AAA_2                PF07724.9    171 seq877_BIOID40267    -            424   5.9e-49  166.1   0.0   1   1   5.3e-52   9.1e-49  165.5   0.0     3   170   112   310   110   311 0.97 AAA domain (Cdc48 subfamily)
zf-C4_ClpX           PF06689.8     41 seq877_BIOID40267    -            424   2.3e-22   78.0   3.5   1   1   3.7e-25   6.3e-22   76.7   2.4     2    41    13    51    12    51 0.97 ClpX C4-type zinc finger
ClpB_D2-small        PF10431.4     81 seq877_BIOID40267    -            424   4.3e-18   64.8   0.6   1   1   2.5e-21   4.3e-18   64.8   0.4     1    74   317   394   317   399 0.95 C-terminal, D2-small domain, of ClpB protein
AAA                  PF00004.24   132 seq877_BIOID40267    -            424   4.3e-16   59.1   0.0   1   1   1.3e-18   2.2e-15   56.8   0.0     1    98   115   220   115   256 0.83 ATPase family associated with various cellular activities (AAA)
Mg_chelatase         PF01078.16   207 seq877_BIOID40267    -            424   2.5e-07   29.9   0.2   1   1   6.2e-08   0.00011   21.3   0.3    20    55   110   146    75   171 0.81 Magnesium chelatase, subunit ChlI
AAA_5                PF07728.9    139 seq877_BIOID40267    -            424   7.9e-07   28.7   0.0   1   1   3.8e-09   6.4e-06   25.8   0.1     1    79   114   191   114   195 0.74 AAA domain (dynein-related subfamily)
RuvB_N               PF05496.7    234 seq877_BIOID40267    -            424   2.6e-06   26.5   0.0   1   1   3.4e-09   5.8e-06   25.4   0.0    16   116    68   192    53   196 0.72 Holliday junction DNA helicase ruvB N-terminus
DUF4014              PF13198.1     72 seq879_BIOID40267    -             72   1.5e-35  121.2   3.9   1   1   1.2e-39   1.6e-35  121.1   2.7     1    71     1    71     1    72 0.99 Protein of unknown function (DUF4014)
HTH_29               PF13551.1    113 seq881_BIOID40267    -            446   8.3e-18   64.4   0.2   1   1   9.6e-21   2.2e-17   63.0   0.1     1   112    15   119    15   120 0.92 Winged helix-turn helix
HTH_28               PF13518.1     52 seq881_BIOID40267    -            446   6.5e-13   48.2   5.3   1   1   1.7e-15   3.8e-12   45.7   1.3     1    52    14    66    14    67 0.95 Helix-turn-helix domain
rve                  PF00665.21   120 seq881_BIOID40267    -            446   8.1e-12   45.1   0.0   1   1   3.1e-14   7.1e-11   42.1   0.0     4   119   141   262   138   263 0.85 Integrase core domain
HTH_23               PF13384.1     50 seq881_BIOID40267    -            446     2e-09   36.6   0.5   1   1   8.8e-13     2e-09   36.6   0.3     2    49    10    58     9    59 0.96 Homeodomain-like domain
HTH_32               PF13565.1     77 seq881_BIOID40267    -            446   1.8e-08   34.9   0.0   1   1   3.3e-11   7.5e-08   32.9   0.0     2    77    43   116    42   116 0.85 Homeodomain-like domain
rve_3                PF13683.1     67 seq881_BIOID40267    -            446   2.6e-08   33.1   0.7   1   1   8.1e-10   1.8e-06   27.2   0.0     5    56   238   292   234   292 0.93 Integrase core domain
DUF987               PF06174.6     66 seq883_BIOID40267    -             73   4.5e-43  144.4   0.1   1   1   3.7e-47     5e-43  144.3   0.1     1    66     1    66     1    66 0.99 Protein of unknown function (DUF987)
InvH                 PF04741.7    147 seq885_BIOID40267    -             97   8.2e-08   32.1   0.6   1   1   8.1e-12   1.1e-07   31.6   0.5    90   144    41    95    18    97 0.89 InvH outer membrane lipoprotein
DUF2238              PF09997.4    143 seq886_BIOID40267    -            209     3e-59  198.4   1.3   1   1   3.1e-63   4.2e-59  197.9   0.9     1   143    41   182    41   182 0.99 Predicted membrane protein (DUF2238)
UTRA                 PF07702.8    141 seq888_BIOID40267    -            236   3.7e-20   71.8   0.0   1   1   9.6e-24   6.6e-20   71.0   0.0     1   140    91   230    91   231 0.97 UTRA domain
GntR                 PF00392.16    64 seq888_BIOID40267    -            236   6.4e-20   70.2   0.0   1   1   1.4e-23   9.4e-20   69.7   0.0     2    64     8    70     7    70 0.97 Bacterial regulatory proteins, gntR family
Polysacc_deac_2      PF04748.8    213 seq889_BIOID40267    -            319   1.4e-80  269.1   0.3   1   1   1.2e-84   1.7e-80  268.9   0.2     1   212    28   238    28   239 0.99 Divergent polysaccharide deacetylase
ABC2_membrane_3      PF12698.2    344 seq891_BIOID40267    -            368   2.4e-53  181.2  14.5   1   1   8.4e-57   2.9e-53  181.0  10.1     7   338    25   355    21   361 0.91 ABC-2 family transporter protein
ABC2_membrane        PF01061.19   209 seq891_BIOID40267    -            368   5.6e-36  123.5  16.2   1   1     3e-39     1e-35  122.6   7.6    52   207   164   331   120   333 0.87 ABC-2 type transporter
ABC2_membrane_2      PF12679.2    277 seq891_BIOID40267    -            368   2.2e-30  105.3   9.0   1   1   8.4e-34   2.9e-30  104.9   6.3     1   275     6   366     6   368 0.87 ABC-2 family transporter protein
ABC2_membrane_4      PF12730.2    232 seq891_BIOID40267    -            368   9.8e-20   70.5   7.7   1   1   3.8e-23   1.3e-19   70.2   5.3     2   224    11   352    10   358 0.79 ABC-2 family transporter protein
DUF826               PF05696.6     78 seq892_BIOID40267    -             90   7.6e-42  141.2   4.4   1   1   6.3e-46   8.7e-42  141.0   3.0     1    78     1    84     1    84 0.99 Protein of unknown function (DUF826)
CobU                 PF02283.11   167 seq893_BIOID40267    -            181   1.2e-62  210.0   0.2   1   1     1e-66   1.4e-62  209.8   0.1     1   167     3   180     3   180 0.97 Cobinamide kinase / cobinamide phosphate guanyltransferase
ACR_tran             PF00873.14  1021 seq894_BIOID40267    -           1040         0 1228.6  34.8   1   1         0         0 1228.4  24.1     2  1020    13  1022    12  1023 1.00 AcrB/AcrD/AcrF family
SecD_SecF            PF02355.11   189 seq894_BIOID40267    -           1040   1.9e-08   33.6  32.6   1   1   1.6e-09   1.1e-05   24.6  10.9    36   183   348   495   338   501 0.82 Protein export membrane protein
Exonuc_VIII          PF06630.6    182 seq895_BIOID40267    -            478   1.6e-81  271.9   0.3   1   1   2.5e-85   3.4e-81  270.8   0.0     1   182     1   178     1   178 0.99 Enterobacterial exodeoxyribonuclease VIII
YcgR                 PF07317.7    108 seq896_BIOID40267    -            244   5.2e-39  132.2   0.0   1   1   1.1e-42   7.5e-39  131.6   0.0     1   108     7   111     7   111 0.99 Flagellar regulator YcgR
PilZ                 PF07238.9    102 seq896_BIOID40267    -            244     2e-17   62.9   0.0   1   1     1e-20   7.1e-17   61.1   0.0     1   102   112   230   112   230 0.94 PilZ domain
DSBA                 PF01323.15   193 seq898_BIOID40267    -            208   6.8e-32  110.4   3.3   1   1   7.9e-35   5.4e-31  107.5   2.3     1   192    40   197    40   198 0.95 DSBA-like thioredoxin domain
Thioredoxin_4        PF13462.1    163 seq898_BIOID40267    -            208   4.4e-10   39.7   0.0   1   1   9.2e-14   6.3e-10   39.1   0.0    16   149    40   180    33   191 0.69 Thioredoxin
HNH                  PF01844.18    47 seq899_BIOID40267    -            121   5.2e-11   42.1   8.7   1   1   5.8e-15     8e-11   41.5   6.0     1    46    19    69    19    70 0.86 HNH endonuclease
Phage_lambda_P       PF06992.6    233 seq901_BIOID40267    -            233  6.5e-168  555.6   3.8   1   1  5.3e-172  7.3e-168  555.5   2.7     1   233     1   233     1   233 1.00 Replication protein P
HATPase_c            PF02518.21   111 seq902_BIOID40267    -            566   8.9e-25   86.4   0.0   1   1   4.9e-28   1.7e-24   85.5   0.0     6   110   450   553   446   554 0.97 Histidine kinase-, DNA gyrase B-, and HSP90-like ATPase
DUF4118              PF13493.1    105 seq902_BIOID40267    -            566   3.3e-15   56.0  14.3   1   1   1.6e-18   5.6e-15   55.3   9.9     5   103    79   171    74   173 0.84 Domain of unknown function (DUF4118)
HisKA                PF00512.20    68 seq902_BIOID40267    -            566   5.9e-12   45.2   1.8   1   1   4.1e-15   1.4e-11   44.0   1.2     2    68   336   402   335   402 0.88 His Kinase A (phospho-acceptor) domain
GAF_3                PF13492.1    129 seq902_BIOID40267    -            566   6.7e-10   39.0   0.0   1   1     5e-13   1.7e-09   37.7   0.0     2   129   200   316   199   316 0.85 GAF domain
LRR_1                PF00560.28    22 seq903_BIOID40267    -            443   7.8e-07   28.1  54.5   1   3   4.5e-05      0.21   11.6   0.4     1    13    33    45    33    62 0.78 Leucine Rich Repeat
LRR_1                PF00560.28    22 seq903_BIOID40267    -            443   7.8e-07   28.1  54.5   2   3   1.4e-05     0.064   13.1   0.0     2    15   196   209   195   214 0.92 Leucine Rich Repeat
LRR_1                PF00560.28    22 seq903_BIOID40267    -            443   7.8e-07   28.1  54.5   3   3   2.2e-05     0.098   12.6   1.2     4    22   219   238   216   238 0.90 Leucine Rich Repeat
ApbA_C               PF08546.6    125 seq906_BIOID40267    -            303   1.4e-39  134.7   0.2   1   1   3.1e-43   2.1e-39  134.1   0.2     1   125   168   289   168   289 0.97 Ketopantoate reductase PanE/ApbA C terminal
ApbA                 PF02558.11   151 seq906_BIOID40267    -            303   3.6e-28   97.8   0.1   1   1   8.2e-32   5.6e-28   97.1   0.1     1   150     3   143     3   144 0.88 Ketopantoate reductase PanE/ApbA
HTH_Tnp_1            PF01527.15    76 seq908_BIOID40267    -            100   6.7e-16   57.9   0.2   1   1   6.1e-20   8.3e-16   57.6   0.1     2    75     3    75     2    76 0.95 Transposase
Amidohydro_2         PF04909.9    271 seq911_BIOID40267    -            268   8.2e-28   97.5   0.0   1   1   1.4e-31   9.9e-28   97.3   0.0     1   271     6   266     6   266 0.83 Amidohydrolase
TatD_DNase           PF01026.16   255 seq911_BIOID40267    -            268   9.3e-10   38.0   0.0   1   1   2.3e-13   1.6e-09   37.2   0.0     1   255     6   265     6   265 0.77 TatD related DNase
Peptidase_M15        PF01427.12   198 seq913_BIOID40267    -            193     2e-75  252.6   0.0   1   1   4.2e-79   2.9e-75  252.1   0.0     2   197     4   186     3   187 0.98 D-ala-D-ala dipeptidase
VanY                 PF02557.12   132 seq913_BIOID40267    -            193     4e-10   39.5   0.0   1   1   8.9e-14   6.1e-10   38.9   0.0     4   128    42   167    39   171 0.87 D-alanyl-D-alanine carboxypeptidase
FHIPEP               PF00771.15   658 seq914_BIOID40267    -            697  5.3e-251  834.4   7.3   1   1  4.5e-255  6.2e-251  834.2   5.0     1   657    25   689    25   690 0.97 FHIPEP family
His_Phos_1           PF00300.17   158 seq916_BIOID40267    -            250     5e-43  146.7   0.0   1   1   4.8e-47   6.5e-43  146.4   0.0     1   158     5   191     5   191 0.94 Histidine phosphatase superfamily (branch 1)
Lactate_perm         PF02652.9    522 seq917_BIOID40267    -            560  6.8e-234  777.0  41.5   1   1  5.7e-238  7.8e-234  776.8  28.8     1   522    25   551    25   551 0.99 L-lactate permease
Lip_A_acyltrans      PF03279.8    295 seq919_BIOID40267    -            328  4.5e-113  376.8   0.3   1   1  3.7e-117  5.1e-113  376.7   0.2     2   295    27   318    26   318 0.99 Bacterial lipid A biosynthesis acyltransferase
Lysis_S              PF04971.7     68 seq922_BIOID40267    -             71   7.2e-47  156.8   0.6   1   1   5.8e-51   7.9e-47  156.7   0.4     1    68     4    71     4    71 1.00 Lysis protein S
Aconitase            PF00330.15   465 seq923_BIOID40267    -            753   1.7e-47  161.8   0.1   1   1   3.6e-51   2.4e-47  161.3   0.0    91   450   113   456    38   471 0.87 Aconitase family (aconitate hydratase)
Aconitase_C          PF00694.14   131 seq923_BIOID40267    -            753   6.8e-06   26.1   0.0   1   1     2e-09   1.4e-05   25.1   0.0    84   129   637   683   624   685 0.89 Aconitase C-terminal domain
DDE_Tnp_IS66         PF03050.9    271 seq925_BIOID40267    -            126   4.3e-25   88.3   0.0   1   1   7.8e-29   5.3e-25   88.0   0.0   197   270     2    75     1    76 0.97 Transposase IS66 family
DDE_Tnp_IS66_C       PF13817.1     39 seq925_BIOID40267    -            126   7.4e-20   70.5   0.4   1   1     2e-23   1.4e-19   69.7   0.3     1    39    82   120    82   120 0.98 IS66 C-terminal element
CheW                 PF01584.14   138 seq929_BIOID40267    -            654   1.4e-27   95.7   1.1   1   1     1e-30   2.8e-27   94.7   0.7     2   133   514   640   513   643 0.97 CheW-like domain
CheY-binding         PF09078.6     65 seq929_BIOID40267    -            654   9.9e-27   92.6   2.1   1   1   5.1e-30   1.4e-26   92.1   0.6     2    65   161   224   160   224 0.98 CheY binding
Hpt                  PF01627.18    90 seq929_BIOID40267    -            654   1.6e-22   79.1   1.2   1   1     6e-26   1.6e-22   79.1   0.9     2    89     8   107     7   108 0.96 Hpt domain
HATPase_c            PF02518.21   111 seq929_BIOID40267    -            654   2.2e-22   78.7   0.6   1   1   2.1e-25   5.8e-22   77.4   0.2     3   110   371   507   369   508 0.98 Histidine kinase-, DNA gyrase B-, and HSP90-like ATPase
H-kinase_dim         PF02895.9     68 seq929_BIOID40267    -            654   1.4e-18   66.9   2.7   1   1   4.9e-22   1.4e-18   66.9   1.9     1    68   261   324   261   324 0.97 Signal transducing histidine kinase, homodimeric domain
DUF2492              PF10678.4     78 seq930_BIOID40267    -             79   1.7e-35  120.8   0.1   1   1   1.4e-39   1.9e-35  120.6   0.1     1    78     1    78     1    78 0.99 Protein of unknown function (DUF2492)
DUF328               PF03883.9    237 seq931_BIOID40267    -            258  5.2e-100  333.4   0.0   1   1  4.3e-104  5.9e-100  333.3   0.0     1   237     1   245     1   245 0.99 Protein of unknown function (DUF328)
N6_N4_Mtase          PF01555.13   231 seq932_BIOID40267    -            227   1.6e-32  112.7   0.0   1   1   4.9e-34   3.3e-30  105.1   0.0     1   228    21   200    21   203 0.88 DNA methylase
zf-dskA_traR         PF01258.12    36 seq933_BIOID40267    -             88   1.2e-11   44.0   6.7   1   1   1.3e-15   1.8e-11   43.4   4.6     5    33    38    66    31    67 0.90 Prokaryotic dksA/traR C4-type zinc finger
MacB_PCD             PF12704.2    232 seq936_BIOID40267    -            399     3e-18   66.1   0.1   1   1   4.4e-22     3e-18   66.1   0.0     9   227    24   237    11   239 0.79 MacB-like periplasmic core domain
FtsX                 PF02687.16   121 seq936_BIOID40267    -            399   2.4e-17   62.7  17.6   1   1   3.9e-21   2.7e-17   62.5  10.1     2   121   269   392   268   392 0.95 FtsX-like permease family
SLT                  PF01464.15   121 seq937_BIOID40267    -            161   1.3e-32  111.7   1.1   1   1   1.1e-36   1.6e-32  111.4   0.8     1   120    28   147    28   148 0.97 Transglycosylase SLT domain
CobS                 PF02654.10   235 seq939_BIOID40267    -            247   1.1e-82  277.0  13.6   1   1   8.8e-87   1.2e-82  276.9   9.4     1   235     5   246     5   246 0.99 Cobalamin-5-phosphate synthase
UbiA                 PF01040.13   257 seq940_BIOID40267    -            308   7.6e-37  126.7  21.2   1   1   7.3e-41     1e-36  126.4  14.7     1   225    21   273    21   306 0.76 UbiA prenyltransferase family
CsiD                 PF08943.5    297 seq943_BIOID40267    -            360  1.1e-148  493.8   0.2   1   1  2.6e-152  1.8e-148  493.1   0.0     1   297    55   350    55   350 1.00 CsiD
TauD                 PF02668.11   258 seq943_BIOID40267    -            360   4.5e-11   42.7   0.1   1   1   9.8e-15   6.7e-11   42.2   0.1    33   256   123   344    98   346 0.80 Taurine catabolism dioxygenase TauD, TfdA family
DUF1327              PF07041.6    113 seq944_BIOID40267    -            114   4.5e-63  210.0   0.0   1   1   3.6e-67     5e-63  209.9   0.0     1   112     1   112     1   113 0.99 Protein of unknown function (DUF1327)
IclR                 PF01614.13   129 seq945_BIOID40267    -            263   1.6e-48  163.5   0.3   1   1   1.4e-50   9.7e-47  157.7   0.0     2   128   129   254   128   255 0.98 Bacterial transcriptional regulator
HTH_IclR             PF09339.5     52 seq945_BIOID40267    -            263   5.5e-14   51.3   0.3   1   1   2.6e-17   1.8e-13   49.7   0.0     1    52    15    65    15    65 0.96 IclR helix-turn-helix domain
UPF0227              PF05728.7    187 seq946_BIOID40267    -            180   4.7e-72  241.5   0.0   1   1   3.9e-76   5.3e-72  241.3   0.0     1   186     1   177     1   178 0.99 Uncharacterised protein family (UPF0227)
TonB_dep_Rec         PF00593.19   276 seq950_BIOID40267    -            700   2.1e-38  132.7  12.9   1   1     3e-42   2.1e-38  132.7   8.9     2   275   449   695   448   696 0.97 TonB dependent receptor
Plug                 PF07715.10   108 seq950_BIOID40267    -            700   5.7e-23   81.1   2.1   1   1   1.9e-26   1.3e-22   80.0   1.5     3   108    41   151    39   151 0.96 TonB-dependent Receptor Plug Domain
AP_endonuc_2         PF01261.19   211 seq951_BIOID40267    -            326   3.1e-14   52.6   0.1   1   1   3.4e-18   4.7e-14   52.0   0.1     1   204    41   222    41   229 0.91 Xylose isomerase-like TIM barrel
MtlR                 PF05068.7    170 seq952_BIOID40267    -            279   2.4e-07   30.2   0.8   1   1     4e-11   5.5e-07   29.0   0.0    45   120    47   119    11   156 0.85 Mannitol repressor
DUF1219              PF06755.7    117 seq955_BIOID40267    -            125   5.2e-59  196.7   0.0   1   1   4.4e-63   6.1e-59  196.5   0.0     1   113     1   113     1   123 0.98 Protein of unknown function (DUF1219)
SBP_bac_5            PF00496.17   374 seq956_BIOID40267    -            562   1.3e-93  313.6   7.5   1   1   1.5e-97     2e-93  313.0   5.2     2   371   124   478   123   480 0.97 Bacterial extracellular solute-binding proteins, family 5 Middle
Sulfate_transp       PF00916.15   280 seq957_BIOID40267    -            550   3.5e-71  239.3  10.3   1   1   7.6e-75   3.5e-71  239.3   7.1     1   279   110   400   110   401 0.96 Sulfate transporter family
Sulfate_tra_GLY      PF13792.1     84 seq957_BIOID40267    -            550   1.5e-24   85.3   5.5   1   1   3.3e-28   1.5e-24   85.3   3.8     6    82    11    86     3    88 0.96 Sulfate transporter N-terminal domain with GLY motif
STAS                 PF01740.16   117 seq957_BIOID40267    -            550   5.4e-12   45.0   0.0   1   1     2e-15   9.2e-12   44.3   0.0     4   116   444   545   442   546 0.95 STAS domain
Tagatose_6_P_K       PF08013.6    424 seq960_BIOID40267    -            426  7.4e-209  693.3   0.0   1   1  6.2e-213  8.4e-209  693.1   0.0     1   423     1   424     1   425 1.00 Tagatose 6 phosphate kinase
DUF945               PF06097.6    459 seq961_BIOID40267    -            490  3.2e-106  355.7  12.2   1   1  2.8e-110  3.8e-106  355.5   8.5     3   459    18   481    16   481 0.98 Bacterial protein of unknown function (DUF945)
PapB                 PF03333.8     91 seq962_BIOID40267    -             51   6.7e-11   41.7   0.0   1   1   5.5e-15   7.5e-11   41.5   0.0    19    57     2    40     1    44 0.96 Adhesin biosynthesis transcription regulatory protein
DUF440               PF04269.7    103 seq963_BIOID40267    -            109   2.9e-46  155.6   1.8   1   1   2.3e-50   3.2e-46  155.4   1.3     2   103     7   109     3   109 0.98 Protein of unknown function, DUF440
PfkB                 PF00294.19   301 seq969_BIOID40267    -            382   8.4e-70  235.1   0.0   1   1   7.6e-74     1e-69  234.8   0.0     2   297    76   376    75   380 0.97 pfkB family carbohydrate kinase
DUF2222              PF09984.4    146 seq970_BIOID40267    -            918   9.3e-58  193.6   0.2   1   1   7.9e-61   1.8e-57  192.7   0.1     1   146    31   178    31   178 0.98 Uncharacterized signal transduction histidine kinase domain (DUF2222)
HATPase_c            PF02518.21   111 seq970_BIOID40267    -            918     8e-33  112.3   0.2   1   1   6.4e-36   1.5e-32  111.5   0.2     1   110   404   518   404   519 0.97 Histidine kinase-, DNA gyrase B-, and HSP90-like ATPase
Response_reg         PF00072.19   112 seq970_BIOID40267    -            918   1.6e-28   98.8   0.6   1   1   7.1e-32   1.6e-28   98.8   0.4     1   110   670   780   670   782 0.97 Response regulator receiver domain
HisKA                PF00512.20    68 seq970_BIOID40267    -            918   5.4e-22   77.4   2.7   1   1   3.9e-25     9e-22   76.7   0.1     2    68   293   357   292   357 0.98 His Kinase A (phospho-acceptor) domain
Hpt                  PF01627.18    90 seq970_BIOID40267    -            918   6.1e-14   51.6   0.1   1   1   2.7e-17   6.1e-14   51.6   0.1     1    88   828   910   828   912 0.93 Hpt domain
HAMP                 PF00672.20    70 seq970_BIOID40267    -            918   7.7e-13   48.3   0.5   1   1   3.4e-16   7.7e-13   48.3   0.3     2    68   181   247   180   249 0.96 HAMP domain
HTH_Tnp_1            PF01527.15    76 seq972_BIOID40267    -            136   4.5e-19   68.0   0.6   1   1   1.2e-22     8e-19   67.2   0.4     2    74    23   102    22   104 0.89 Transposase
HTH_28               PF13518.1     52 seq972_BIOID40267    -            136   2.1e-06   27.4   0.5   1   1   6.5e-10   4.4e-06   26.4   0.0     1    43    32    75    32    78 0.93 Helix-turn-helix domain
Phage_lysozyme       PF00959.14   110 seq975_BIOID40267    -            177   1.8e-29  102.1   0.0   1   1   1.7e-33   2.3e-29  101.7   0.0     1   109    48   165    48   166 0.94 Phage lysozyme
Peripla_BP_3         PF13377.1    160 seq976_BIOID40267    -            392   2.7e-38  131.3   0.7   1   1   6.8e-40   2.3e-36  125.0   0.1     3   160   113   277   111   277 0.95 Periplasmic binding protein-like domain
HTH_AraC             PF00165.18    42 seq976_BIOID40267    -            392   3.3e-22   77.5   0.1   1   2   2.8e-11   9.7e-08   31.4   0.0     1    42   294   335   294   335 0.97 Bacterial regulatory helix-turn-helix proteins, AraC family
HTH_AraC             PF00165.18    42 seq976_BIOID40267    -            392   3.3e-22   77.5   0.1   2   2   9.9e-15   3.4e-11   42.4   0.1     6    41   348   384   346   385 0.95 Bacterial regulatory helix-turn-helix proteins, AraC family
HTH_18               PF12833.2     81 seq976_BIOID40267    -            392   8.3e-20   70.5   0.1   1   1   1.7e-22   5.8e-19   67.8   0.0     3    79   309   384   307   385 0.97 Helix-turn-helix domain
Peripla_BP_4         PF13407.1    258 seq976_BIOID40267    -            392   5.4e-13   48.7   0.0   1   1   2.6e-16   8.8e-13   48.0   0.0    75   258    72   258    52   258 0.85 Periplasmic binding protein domain
PALP                 PF00291.20   307 seq977_BIOID40267    -            514   9.6e-70  235.0   2.1   1   1   1.9e-73   1.3e-69  234.6   1.5     5   307    29   316    25   316 0.91 Pyridoxal-phosphate dependent enzyme
Thr_dehydrat_C       PF00585.13    91 seq977_BIOID40267    -            514   3.8e-64  212.2   0.0   1   2   3.6e-35   2.4e-31  107.0   0.0     1    91   329   419   329   419 0.98 C-terminal regulatory domain of Threonine dehydratase
Thr_dehydrat_C       PF00585.13    91 seq977_BIOID40267    -            514   3.8e-64  212.2   0.0   2   2   6.7e-34   4.6e-30  102.9   0.0     2    91   425   512   424   512 0.96 C-terminal regulatory domain of Threonine dehydratase
DUF1076              PF06416.7    113 seq978_BIOID40267    -            216   3.5e-46  155.4   0.4   1   1   3.4e-50   4.7e-46  155.0   0.3     2   111    95   204    94   206 0.97 Protein of unknown function (DUF1076)
DJ-1_PfpI            PF01965.19   147 seq979_BIOID40267    -            198   7.7e-34  116.1   0.0   1   1   1.5e-37     1e-33  115.7   0.0     2   146    34   174    33   175 0.93 DJ-1/PfpI family
DUF4066              PF13278.1    166 seq979_BIOID40267    -            198   1.2e-07   31.0   0.1   1   1   5.6e-11   3.8e-07   29.4   0.0     4   165    13   171    10   172 0.78 Putative amidotransferase
DUF1471              PF07338.8     56 seq980_BIOID40267    -             86   1.6e-18   65.9   2.7   1   1     2e-22   2.7e-18   65.2   1.9     1    56    33    86    33    86 0.99 Protein of unknown function (DUF1471)
ORF6N                PF10543.4     88 seq983_BIOID40267    -            183   3.2e-29  100.6   0.1   1   1   3.5e-33   4.9e-29  100.1   0.1     2    88    10    99     9    99 0.98 ORF6N domain
TcdA_TcdB            PF12919.2    514 seq984_BIOID40267    -            173   2.3e-34  118.6   2.4   1   1   3.4e-38   2.3e-34  118.6   1.7     1   101    62   166    62   170 0.97 TcdA/TcdB catalytic glycosyltransferase domain
TcdB_N               PF12918.2     66 seq984_BIOID40267    -            173   1.8e-07   30.9   8.8   1   1   3.3e-11   2.3e-07   30.6   0.1    36    66     1    29     1    29 0.95 TcdB toxin N-terminal helical domain
DUF1449              PF07290.6    202 seq986_BIOID40267    -            209  4.6e-112  372.0   0.3   1   1  3.8e-116  5.2e-112  371.9   0.2     1   202     4   205     4   205 1.00 Protein of unknown function (DUF1449)
Cytochrom_B_N        PF00033.14   188 seq988_BIOID40267    -            235   3.1e-37  127.6  22.0   1   1   5.2e-41   3.5e-37  127.4  15.2     2   188    12   220    11   220 0.98 Cytochrome b(N-terminal)/b6/petB
Ni_hydr_CYTB         PF01292.15   182 seq988_BIOID40267    -            235   3.4e-36  124.2  19.8   1   1   5.8e-40     4e-36  124.0  13.7     2   182    14   220    13   220 0.95 Prokaryotic cytochrome b561
MFS_1                PF07690.11   354 seq990_BIOID40267    -            426   7.4e-14   51.1  86.8   1   1   4.5e-14   6.2e-10   38.2  32.6     4   341    25   367    18   371 0.76 Major Facilitator Superfamily
DNA_binding_1        PF01035.15    85 seq991_BIOID40267    -            171     6e-33  112.3   0.0   1   1   1.2e-36   8.2e-33  111.8   0.0     1    82    87   168    87   171 0.98 6-O-methylguanine DNA methyltransferase, DNA binding domain
Methyltransf_1N      PF02870.10    77 seq991_BIOID40267    -            171   2.3e-19   69.6   0.0   1   1   4.6e-23   3.1e-19   69.2   0.0     2    76     4    83     3    84 0.97 6-O-methylguanine DNA methyltransferase, ribonuclease-like domain
Esterase             PF00756.15   251 seq992_BIOID40267    -            279   8.6e-28   97.3   0.0   1   1   8.2e-32   1.1e-27   96.9   0.0     4   249    22   275    20   277 0.85 Putative esterase
ABC_tran             PF00005.22   118 seq995_BIOID40267    -            573   1.2e-23   83.5   0.0   1   1     9e-27   4.1e-23   81.8   0.0     1   117   380   502   380   503 0.89 ABC transporter
ABC_membrane         PF00664.18   275 seq995_BIOID40267    -            573   7.9e-07   28.6  11.4   1   1     8e-10   3.7e-06   26.4   7.7    65   271    84   289    18   292 0.77 ABC transporter transmembrane region
HTH_21               PF13276.1     60 seq996_BIOID40267    -            134   8.5e-17   60.8   4.6   1   1   1.4e-20     2e-16   59.6   3.2     2    60    46   103    43   103 0.92 HTH-like domain
RHS                  PF03527.9     41 seq997_BIOID40267    -            589   3.9e-19   68.0   2.7   1   1   8.5e-23   5.8e-19   67.4   0.5     1    41   387   427   387   427 0.98 RHS protein
RHS_repeat           PF05593.9     38 seq997_BIOID40267    -            589   8.1e-09   35.3  13.9   1   1   4.1e-11   2.8e-07   30.4   4.3     1    37   183   228   183   229 0.92 RHS Repeat
Lon_C                PF05362.8    205 seq1000_BIOID40267   -            799   2.1e-99  330.7   0.1   1   1  1.6e-102   3.7e-99  330.0   0.0     2   204   585   787   584   788 0.99 Lon protease (S16) C-terminal proteolytic domain
LON                  PF02190.11   205 seq1000_BIOID40267   -            799   4.9e-43  147.0   0.3   1   1   2.2e-46   4.9e-43  147.0   0.2     1   204    25   216    25   217 0.91 ATP-dependent protease La (LON) domain
AAA                  PF00004.24   132 seq1000_BIOID40267   -            799   7.1e-18   64.9   0.0   1   1   7.1e-21   1.6e-17   63.8   0.0     1   128   367   504   367   508 0.93 ATPase family associated with various cellular activities (AAA)
AAA_5                PF07728.9    139 seq1000_BIOID40267   -            799   5.6e-10   38.9   0.0   1   1   8.8e-13     2e-09   37.1   0.0     2   138   367   499   366   500 0.79 AAA domain (dynein-related subfamily)
ChlI                 PF13541.1    121 seq1000_BIOID40267   -            799   5.1e-08   32.3   0.0   1   1   5.6e-11   1.3e-07   31.0   0.0     1   121   628   755   628   755 0.83 Subunit ChlI of Mg-chelatase
AAA_PrkA             PF08298.6    358 seq1000_BIOID40267   -            799   7.9e-06   24.6   0.0   1   1   6.5e-09   1.5e-05   23.7   0.0    51   111   327   387   303   400 0.88 PrkA AAA domain
PilJ                 PF13675.1    112 seq1001_BIOID40267   -            571   1.4e-24   86.4   0.9   1   1     4e-28   1.4e-24   86.4   0.6     1   112    34   138    34   138 0.97 Type IV pili methyl-accepting chemotaxis transducer N-term
HisKA_3              PF07730.8     68 seq1001_BIOID40267   -            571   1.5e-19   69.9   3.2   1   1   1.8e-22     6e-19   68.0   1.2     1    65   366   430   366   434 0.97 Histidine kinase
HAMP                 PF00672.20    70 seq1001_BIOID40267   -            571   3.8e-13   49.3   0.0   1   1   1.1e-16   3.8e-13   49.3   0.0     2    69   160   228   159   229 0.92 HAMP domain
HATPase_c            PF02518.21   111 seq1001_BIOID40267   -            571   1.3e-12   47.2   0.0   1   1   7.5e-16   2.6e-12   46.3   0.0     4   108   473   560   470   563 0.89 Histidine kinase-, DNA gyrase B-, and HSP90-like ATPase
DBI_PRT              PF02277.12   327 seq1002_BIOID40267   -            359  1.2e-119  399.1  10.5   1   1  9.6e-124  1.3e-119  399.0   7.3     2   327     8   347     7   347 0.99 Phosphoribosyltransferase
DUF1380              PF07128.7    139 seq1008_BIOID40267   -            144   4.3e-74  246.8   1.1   1   1   3.5e-78   4.8e-74  246.6   0.8     1   139     1   138     1   138 1.00 Protein of unknown function (DUF1380)
GntP_permease        PF02447.11   441 seq1011_BIOID40267   -             72   3.2e-21   75.2   0.5   1   1   2.5e-25   3.4e-21   75.1   0.3   372   441     2    71     1    71 0.96 GntP family permease
Peptidase_S66        PF02016.10   285 seq1013_BIOID40267   -            304   1.4e-76  257.0   0.0   1   1   1.2e-80   1.6e-76  256.8   0.0     3   285     6   286     4   286 0.92 LD-carboxypeptidase
DUF3799              PF12684.2    237 seq1014_BIOID40267   -            379   6.5e-06   25.5   0.0   1   1   9.7e-10   1.3e-05   24.5   0.0     3   225   127   362   126   364 0.75 PDDEXK-like domain of unknown function (DUF3799)
Flavodoxin_2         PF02525.12   199 seq1015_BIOID40267   -            201   4.9e-48  163.1   0.0   1   1   8.1e-52   5.6e-48  162.9   0.0     2   195     3   195     2   199 0.91 Flavodoxin-like fold
FMN_red              PF03358.10   152 seq1015_BIOID40267   -            201   3.6e-12   45.9   0.0   1   1   6.7e-16   4.6e-12   45.5   0.0     2   148     3   174     2   178 0.77 NADPH-dependent FMN reductase
DEDD_Tnp_IS110       PF01548.12   144 seq1016_BIOID40267   -            326   4.2e-44  149.5   0.2   1   1   2.4e-47   1.7e-43  147.6   0.1     1   144     7   151     7   151 0.99 Transposase
Transposase_20       PF02371.11    87 seq1016_BIOID40267   -            326   1.1e-27   95.7   0.4   1   1     3e-31     2e-27   94.9   0.3     2    85   196   280   195   282 0.96 Transposase IS116/IS110/IS902 family
DUF3251              PF11622.3    165 seq1019_BIOID40267   -            179   5.5e-80  266.4   2.3   1   1   4.5e-84   6.2e-80  266.2   1.6     1   157    20   176    20   179 0.99 Protein of unknown function (DUF3251)
TcdA_TcdB            PF12919.2    514 seq1020_BIOID40267   -            527  1.7e-152  508.3   6.4   1   1  2.5e-156  1.7e-152  508.3   4.4    98   514     1   402     1   402 0.98 TcdA/TcdB catalytic glycosyltransferase domain
Gly_transf_sug       PF04488.10   103 seq1020_BIOID40267   -            527   9.7e-24   83.6   1.6   1   1   1.4e-27   9.7e-24   83.6   1.1     2    96    46   149    45   156 0.88 Glycosyltransferase sugar-binding region containing DXD motif
Methyltransf_6       PF03737.10   154 seq1022_BIOID40267   -            161   4.3e-55  185.6   0.4   1   1   3.5e-59   4.8e-55  185.5   0.2     1   153     1   152     1   153 0.99 Demethylmenaquinone methyltransferase
Exo_endo_phos        PF03372.18   251 seq1024_BIOID40267   -            253   6.3e-26   91.6   0.7   1   1   5.5e-30   7.5e-26   91.4   0.5     2   251    14   244    13   244 0.78 Endonuclease/Exonuclease/phosphatase family
DAO                  PF01266.19   358 seq1025_BIOID40267   -            444   6.9e-63  212.5   0.0   1   1   1.8e-66   8.2e-63  212.3   0.0     1   356    25   412    25   414 0.86 FAD dependent oxidoreductase
DUF3121              PF11319.3    183 seq1029_BIOID40267   -            247   2.6e-56  189.9   0.0   1   1   2.3e-60   3.2e-56  189.6   0.0     2   183    53   238    52   238 0.95 Protein of unknown function (DUF3121)
PALP                 PF00291.20   307 seq1031_BIOID40267   -            442   2.1e-42  145.3   0.0   1   1   2.1e-46   2.8e-42  144.8   0.0    15   289    92   399    73   409 0.84 Pyridoxal-phosphate dependent enzyme
Ribonuc_red_sm       PF00268.16   281 seq1032_BIOID40267   -            319   9.9e-81  270.7   0.1   1   1   8.4e-85   1.1e-80  270.4   0.0     1   280     1   280     1   281 0.97 Ribonucleotide reductase, small chain
ABC_tran             PF00005.22   118 seq1035_BIOID40267   -            233     2e-27   95.7   0.0   1   1   4.9e-31   3.4e-27   95.0   0.0     1   117    49   173    49   174 0.94 ABC transporter
AAA_21               PF13304.1    303 seq1035_BIOID40267   -            233   1.6e-11   44.6   0.1   1   1   5.4e-13   3.7e-09   36.8   0.1     1   299    37   206    37   210 0.74 AAA domain
rve                  PF00665.21   120 seq1036_BIOID40267   -            138   6.8e-12   45.4   0.0   1   1   2.6e-15   1.2e-11   44.6   0.0    51   119    15    82    11    83 0.96 Integrase core domain
rve_3                PF13683.1     67 seq1036_BIOID40267   -            138   1.4e-11   43.6   0.0   1   1   4.6e-15   2.1e-11   43.0   0.0     7    67    60   120    55   120 0.92 Integrase core domain
rve_2                PF13333.1     52 seq1036_BIOID40267   -            138   1.5e-06   28.0   0.0   1   1   5.8e-10   2.6e-06   27.2   0.0     1    46    73   122    73   127 0.84 Integrase core domain
MFS_1                PF07690.11   354 seq1037_BIOID40267   -            482   2.7e-10   39.4  69.1   1   1     2e-14   2.7e-10   39.4  47.9     2   354    63   439    58   439 0.70 Major Facilitator Superfamily
Band_7               PF01145.20   179 seq1039_BIOID40267   -            283   6.4e-20   71.6   1.6   1   1   4.7e-24   6.4e-20   71.6   1.1     5   151    38   189    34   220 0.85 SPFH domain / Band 7 family
FAD_binding_5        PF00941.16   171 seq1040_BIOID40267   -            292   1.7e-50  170.7   0.0   1   1   3.4e-54   2.4e-50  170.2   0.0     4   170     6   173     3   174 0.98 FAD binding domain in molybdopterin dehydrogenase
CO_deh_flav_C        PF03450.12   103 seq1040_BIOID40267   -            292   4.8e-25   87.3   0.1   1   1   2.5e-28   1.7e-24   85.6   0.0     2   103   183   283   182   283 0.97 CO dehydrogenase flavoprotein C-terminal domain
MFS_1                PF07690.11   354 seq1042_BIOID40267   -            421   5.4e-23   81.1  40.2   1   1   5.8e-27   7.9e-23   80.6  23.2    22   351    33   365    25   366 0.79 Major Facilitator Superfamily
Lar_restr_allev      PF14354.1     61 seq1043_BIOID40267   -             78   1.8e-11   44.0   3.0   1   1   1.6e-15   2.2e-11   43.7   2.1     1    61     9    63     9    63 0.95 Restriction alleviation protein Lar
HycI                 PF01750.13   130 seq1044_BIOID40267   -            195   4.8e-39  132.7   0.0   1   1   4.3e-43   5.8e-39  132.4   0.0     1   129    23   151    23   152 0.99 Hydrogenase maturation protease
Response_reg         PF00072.19   112 seq1046_BIOID40267   -            225   1.6e-29  102.0   0.0   1   1   3.4e-33   2.3e-29  101.5   0.0     1   111     4   112     4   113 0.98 Response regulator receiver domain
Trans_reg_C          PF00486.23    77 seq1046_BIOID40267   -            225   2.1e-22   78.7   0.0   1   1   6.4e-26   4.4e-22   77.6   0.0     2    77   148   223   146   223 0.97 Transcriptional regulatory protein, C terminal
P22_AR_N             PF10547.4    120 seq1047_BIOID40267   -            172   4.5e-55  184.5   0.1   1   1   9.5e-59   6.5e-55  184.0   0.0     1   120     1   119     1   119 0.99 P22_AR N-terminal domain
ORF11CD3             PF10549.4     57 seq1047_BIOID40267   -            172   8.9e-23   79.6   1.6   1   1   1.6e-25   1.1e-21   76.1   0.6     1    52   120   171   120   172 0.98 ORF11CD3 domain
HOK_GEF              PF01848.11    43 seq1048_BIOID40267   -             70   2.8e-19   68.0   4.6   1   1   2.8e-23   3.8e-19   67.6   3.2     1    43    24    66    24    66 0.99 Hok/gef family
FUR                  PF01475.14   120 seq1049_BIOID40267   -            171   2.5e-15   56.3   0.1   1   1   4.2e-19   5.7e-15   55.1   0.0     2   118    20   138    19   140 0.90 Ferric uptake regulator family
cNMP_binding         PF00027.24    91 seq1050_BIOID40267   -            264   5.3e-16   58.1   0.0   1   1     2e-19     9e-16   57.3   0.0     4    90    66   151    63   152 0.95 Cyclic nucleotide-binding domain
Crp                  PF00325.15    32 seq1050_BIOID40267   -            264   3.7e-15   54.9   1.4   1   1   9.7e-19   4.4e-15   54.7   0.3     1    32   207   238   207   238 0.97 Bacterial regulatory proteins, crp family
HTH_Crp_2            PF13545.1     76 seq1050_BIOID40267   -            264   5.5e-13   48.4   0.0   1   1   2.2e-16     1e-12   47.5   0.0     1    76   182   256   182   256 0.96 Crp-like helix-turn-helix domain
PsiB                 PF06290.6    143 seq1053_BIOID40267   -            160   9.2e-34  115.7   0.0   1   1   1.2e-37   1.6e-33  115.0   0.0    64   143    80   159    77   159 0.97 Plasmid SOS inhibition protein (PsiB)
NinB                 PF05772.7    127 seq1054_BIOID40267   -            181   1.1e-53  180.0   0.2   1   1     1e-57   1.4e-53  179.7   0.1     2   127    40   165    39   165 0.99 NinB protein
MgrB                 PF13998.1     29 seq1058_BIOID40267   -             47   4.8e-18   64.4   4.4   1   1   4.4e-22     6e-18   64.1   3.1     1    29    19    47    19    47 0.99 MgrB protein
DUF968               PF06147.6    200 seq1059_BIOID40267   -            348   2.2e-79  265.8   0.0   1   1   2.7e-83   3.6e-79  265.2   0.0     2   199   130   344   129   345 0.99 Protein of unknown function (DUF968)
FCD                  PF07729.7    125 seq1061_BIOID40267   -            263   3.3e-23   82.2   2.7   1   1   4.8e-27   3.3e-23   82.2   1.9     1   124   105   228   105   229 0.90 FCD domain
GntR                 PF00392.16    64 seq1061_BIOID40267   -            263   2.2e-22   78.1   0.4   1   1   6.3e-26   4.3e-22   77.1   0.3     1    64    13    76    13    76 0.98 Bacterial regulatory proteins, gntR family
NIF3                 PF01784.13   242 seq1064_BIOID40267   -            280   1.7e-31  109.5   0.0   1   1   1.5e-35   2.1e-31  109.2   0.0     3   236    11   260     9   264 0.91 NIF3 (NGG1p interacting factor 3)
Fimbrial             PF00419.15   145 seq1066_BIOID40267   -            176   1.9e-19   70.2   0.2   1   1   1.6e-23   2.2e-19   70.0   0.1     3   145    29   176    27   176 0.91 Fimbrial protein
PTSIIB_sorb          PF03830.10   151 seq1067_BIOID40267   -            169   5.9e-55  185.1   0.3   1   1   4.9e-59   6.7e-55  184.9   0.2     1   149    15   162    15   164 0.99 PTS system sorbose subfamily IIB component
YebO                 PF13974.1     80 seq1071_BIOID40267   -             95   1.8e-30  104.4   2.2   1   1   1.5e-34   2.1e-30  104.2   1.5     1    80    15    95    15    95 0.93 YebO-like protein
DUF2766              PF10964.3     79 seq1072_BIOID40267   -             83   4.8e-50  167.2   3.3   1   1   3.9e-54   5.3e-50  167.0   2.3     1    79     1    79     1    79 0.99 Protein of unknown function (DUF2766)
Transposase_20       PF02371.11    87 seq1073_BIOID40267   -            115   9.5e-12   44.7   0.1   1   1   9.3e-16   1.3e-11   44.3   0.0    24    81     6    64     1    70 0.85 Transposase IS116/IS110/IS902 family
PsiA                 PF06952.6    238 seq1075_BIOID40267   -            239  2.4e-111  370.3   1.9   1   1    2e-115  2.7e-111  370.2   1.3     1   238     1   237     1   237 1.00 PsiA protein
HyaE                 PF07449.6    107 seq1076_BIOID40267   -            132   1.1e-39  134.4   0.0   1   1   9.6e-44   1.3e-39  134.2   0.0     1   107    10   116    10   116 0.99 Hydrogenase-1 expression protein HyaE
PLDc_2               PF13091.1    126 seq1078_BIOID40267   -            413   5.2e-35  119.8   0.0   1   2   3.9e-15   2.6e-11   43.2   0.0     3   112    26   154    24   165 0.78 PLD-like domain
PLDc_2               PF13091.1    126 seq1078_BIOID40267   -            413   5.2e-35  119.8   0.0   2   2   7.8e-25   5.3e-21   74.5   0.0     2   120   213   334   212   339 0.87 PLD-like domain
PLDc                 PF00614.17    28 seq1078_BIOID40267   -            413   2.3e-11   42.9   0.2   1   1   7.6e-12   5.2e-08   32.3   0.0     3    24   110   131   108   135 0.91 Phospholipase D Active site motif
Trans_reg_C          PF00486.23    77 seq1079_BIOID40267   -            168   1.3e-18   66.4   0.0   1   1   1.4e-22   1.9e-18   66.0   0.0     1    77    24   100    24   100 0.96 Transcriptional regulatory protein, C terminal
ImpA-rel_N           PF06812.7     62 seq1080_BIOID40267   -            226   1.8e-09   37.1   0.6   1   1   1.3e-13   1.8e-09   37.1   0.4     1    61    54   111    54   112 0.95 ImpA-related N-terminal
MacB_PCD             PF12704.2    232 seq1081_BIOID40267   -            414   1.2e-25   90.4   0.2   1   1   1.7e-29   1.2e-25   90.4   0.1    11   229    26   241    21   244 0.83 MacB-like periplasmic core domain
FtsX                 PF02687.16   121 seq1081_BIOID40267   -            414   1.9e-22   79.1  12.5   1   1   3.4e-26   2.3e-22   78.8   4.5     2   121   274   407   273   407 0.98 FtsX-like permease family
Peptidase_M3         PF01432.15   458 seq1083_BIOID40267   -            703  3.1e-146  487.9   0.1   1   1  3.7e-150  5.1e-146  487.2   0.0     2   457   252   700   251   701 0.97 Peptidase family M3
Channel_Tsx          PF03502.8    238 seq1084_BIOID40267   -            294   6.8e-68  228.8  24.1   1   1   5.7e-72   7.8e-68  228.6  16.7     2   238    32   294    31   294 0.96 Nucleoside-specific channel-forming protein, Tsx
CheW                 PF01584.14   138 seq1085_BIOID40267   -            167   1.1e-35  121.9   2.0   1   1   9.8e-40   1.3e-35  121.7   1.4     1   138    18   155    18   155 0.96 CheW-like domain
Chorismate_bind      PF00425.13   257 seq1086_BIOID40267   -            434   3.3e-68  229.6   0.0   1   1     3e-72   4.2e-68  229.3   0.0     3   257   173   424   171   424 0.97 chorismate binding enzyme
BPD_transp_1         PF00528.17   185 seq1087_BIOID40267   -            340   1.9e-45  154.5  12.9   1   1   1.4e-49   1.9e-45  154.5   8.9     1   183   115   334   115   336 0.99 Binding-protein-dependent transport system inner membrane component
YkuD                 PF03734.9    146 seq1089_BIOID40267   -            315   5.7e-20   71.9   0.1   1   1   6.4e-24   8.8e-20   71.3   0.0     2   146    97   231    96   231 0.81 L,D-transpeptidase catalytic domain
DUF307               PF03733.8     53 seq1091_BIOID40267   -            148   1.5e-33  114.8  23.8   1   2   1.7e-17   2.3e-13   50.2   2.4     1    53     3    55     3    55 0.97 Domain of unknown function (DUF307)
DUF307               PF03733.8     53 seq1091_BIOID40267   -            148   1.5e-33  114.8  23.8   2   2   5.9e-24     8e-20   70.9   8.6     1    53    76   128    76   128 0.98 Domain of unknown function (DUF307)
RelB                 PF04221.7     83 seq1092_BIOID40267   -             79   3.3e-28   97.1   0.1   1   1   2.6e-32   3.5e-28   97.0   0.1     1    82     1    78     1    79 0.95 RelB antitoxin
Na_H_Exchanger       PF00999.16   384 seq1093_BIOID40267   -            578   4.6e-57  193.1  45.7   1   1   1.3e-60   5.7e-57  192.8  31.7     3   383    15   388    10   389 0.95 Sodium/hydrogen exchanger family
TrkA_C               PF02080.16    71 seq1093_BIOID40267   -            578     1e-11   44.1   0.0   1   1     5e-15   2.3e-11   43.0   0.0     5    70   420   483   417   484 0.94 TrkA-C domain
CorC_HlyC            PF03471.12    81 seq1093_BIOID40267   -            578   1.3e-09   37.5   0.1   1   1     6e-13   2.7e-09   36.5   0.1     2    79   493   571   492   573 0.86 Transporter associated domain
Pep_deformylase      PF01327.16   157 seq1096_BIOID40267   -            169   8.9e-53  177.7   0.1   1   1   7.8e-57   1.1e-52  177.5   0.1     2   156     4   152     3   153 0.94 Polypeptide deformylase
EII-Sor              PF03609.9    237 seq1097_BIOID40267   -            259   1.2e-79  266.8  26.2   1   1   9.9e-84   1.3e-79  266.6  18.2     1   236     1   236     1   237 1.00 PTS system sorbose-specific iic component
YbgS                 PF13985.1    122 seq1098_BIOID40267   -            126   1.5e-61  205.5  17.1   1   1   1.2e-65   1.6e-61  205.4  11.8     1   122     3   126     3   126 0.99 YbgS-like protein
Fimbrial             PF00419.15   145 seq1099_BIOID40267   -            167   4.4e-09   36.6   5.1   1   1     4e-13   5.4e-09   36.2   3.6     1   143    28   165    26   167 0.73 Fimbrial protein
Adenine_glyco        PF03352.8    179 seq1100_BIOID40267   -            242   4.5e-84  280.2   0.0   1   1     4e-88   5.4e-84  280.0   0.0     1   177    61   237    61   239 0.99 Methyladenine glycosylase
Fer2_2               PF01799.15    75 seq1101_BIOID40267   -            159     4e-27   93.8   0.4   1   1   5.8e-31     4e-27   93.8   0.3     1    73    78   152    78   154 0.93 [2Fe-2S] binding domain
Fer2                 PF00111.22    78 seq1101_BIOID40267   -            159   4.4e-07   29.4   1.1   1   1   6.5e-11   4.4e-07   29.4   0.8     2    55    12    64    11    85 0.81 2Fe-2S iron-sulfur cluster binding domain
Methyltransf_23      PF13489.1    162 seq1102_BIOID40267   -            240   2.6e-24   85.6   0.0   1   1   3.1e-27   3.3e-24   85.3   0.0    23   121    57   182    13   212 0.78 Methyltransferase domain
Methyltransf_31      PF13847.1    152 seq1102_BIOID40267   -            240   7.8e-20   70.8   0.0   1   1   9.3e-23   9.8e-20   70.5   0.0     4   112    57   161    56   210 0.88 Methyltransferase domain
Methyltransf_11      PF08241.7     95 seq1102_BIOID40267   -            240   2.3e-19   69.5   0.1   1   1   3.4e-22   3.6e-19   68.9   0.1     1    95    61   157    61   157 0.96 Methyltransferase domain
Methyltransf_12      PF08242.7     99 seq1102_BIOID40267   -            240   3.2e-14   53.0   0.0   1   1     5e-17   5.2e-14   52.3   0.0     1    98    61   154    61   155 0.84 Methyltransferase domain
Methyltransf_18      PF12847.2    112 seq1102_BIOID40267   -            240   1.2e-13   51.4   0.0   1   1   1.9e-16     2e-13   50.8   0.0     2   110    57   158    57   160 0.90 Methyltransferase domain
Methyltransf_25      PF13649.1    101 seq1102_BIOID40267   -            240     4e-12   46.2   0.1   1   1     6e-15   6.3e-12   45.6   0.1     1   101    60   153    60   153 0.92 Methyltransferase domain
Ubie_methyltran      PF01209.13   233 seq1102_BIOID40267   -            240   9.8e-10   37.8   0.0   1   1   1.1e-12   1.2e-09   37.5   0.0    38   151    47   157    13   183 0.87 ubiE/COQ5 methyltransferase family
Methyltransf_26      PF13659.1    117 seq1102_BIOID40267   -            240   2.9e-09   36.8   0.1   1   1   6.3e-12   6.6e-09   35.6   0.1     1   115    57   159    57   161 0.89 Methyltransferase domain
CMAS                 PF02353.15   273 seq1102_BIOID40267   -            240   2.1e-08   33.4   0.0   1   1   2.4e-11   2.5e-08   33.2   0.0    63   193    57   184    37   216 0.81 Mycolic acid cyclopropane synthetase
NodS                 PF05401.6    201 seq1102_BIOID40267   -            240   6.5e-08   32.0   0.0   1   1   7.5e-11   7.9e-08   31.8   0.0    46   175    59   188    14   196 0.83 Nodulation protein S (NodS)
MTS                  PF05175.9    170 seq1102_BIOID40267   -            240   7.4e-07   28.5   0.0   1   1     1e-09   1.1e-06   28.0   0.0    32   104    57   128    47   170 0.89 Methyltransferase small domain
Methyltransf_9       PF08003.6    315 seq1102_BIOID40267   -            240   8.5e-06   24.5   0.0   1   1   1.1e-08   1.1e-05   24.1   0.0   114   229    55   169    46   204 0.80 Protein of unknown function (DUF1698)
PrmA                 PF06325.8    295 seq1102_BIOID40267   -            240   1.8e-05   23.9   0.0   1   1   2.3e-08   2.4e-05   23.4   0.0   162   258    57   158    51   175 0.79 Ribosomal protein L11 methyltransferase (PrmA)
RecT                 PF03837.9    199 seq1104_BIOID40267   -            118   8.6e-12   44.6   0.0   1   1   8.8e-16   1.2e-11   44.1   0.0     1    50    55   109    55   117 0.89 RecT family
GyrI-like            PF06445.10   155 seq1107_BIOID40267   -            289   5.4e-24   84.8   0.0   1   1   1.5e-27   6.9e-24   84.5   0.0     2   155   127   288   126   288 0.98 GyrI-like small molecule binding domain
HTH_18               PF12833.2     81 seq1107_BIOID40267   -            289   2.3e-20   72.3   2.1   1   1   8.1e-24   3.7e-20   71.7   1.5     1    80    27   105    27   106 0.97 Helix-turn-helix domain
HTH_AraC             PF00165.18    42 seq1107_BIOID40267   -            289   2.5e-14   52.4   0.1   1   1   1.2e-12   5.3e-09   35.5   0.1     7    42    69   105    66   105 0.92 Bacterial regulatory helix-turn-helix proteins, AraC family
DUF2618              PF10940.3     40 seq1108_BIOID40267   -             34   3.4e-09   36.1   4.0   1   1   2.5e-13   3.5e-09   36.1   2.8     3    31     5    33     3    34 0.93 Protein of unknown function (DUF2618)
Plasmid_stabil       PF05016.9     90 seq1109_BIOID40267   -             95   5.4e-12   45.8   0.2   1   1   4.6e-16   6.2e-12   45.6   0.1     2    88     6    83     5    85 0.94 Plasmid stabilisation system protein
Usp                  PF00582.21   140 seq1110_BIOID40267   -            316   1.9e-33  115.5   0.0   1   2   4.8e-21   6.6e-17   61.9   0.0     1   140     3   146     3   146 0.98 Universal stress protein family
Usp                  PF00582.21   140 seq1110_BIOID40267   -            316   1.9e-33  115.5   0.0   2   2   6.6e-18   9.1e-14   51.7   0.1    16   140   174   300   156   300 0.88 Universal stress protein family
HupH_C               PF04809.8    120 seq1111_BIOID40267   -            285   1.1e-49  166.9   0.0   1   2   3.3e-11   4.6e-07   29.5   0.0     6    96    50   140    47   155 0.82 HupH hydrogenase expression protein, C-terminal conserved region
HupH_C               PF04809.8    120 seq1111_BIOID40267   -            285   1.1e-49  166.9   0.0   2   2   4.5e-44   6.2e-40  135.5   0.0     1   119   163   279   163   280 0.99 HupH hydrogenase expression protein, C-terminal conserved region
HicB                 PF05534.7     51 seq1112_BIOID40267   -            118   5.4e-11   41.7   0.0   1   1   6.2e-15   8.4e-11   41.1   0.0     3    51    60   110    58   110 0.96 HicB family
ABC_tran             PF00005.22   118 seq1113_BIOID40267   -            467   5.4e-26   91.1   0.0   1   1   3.3e-29   1.1e-25   90.1   0.0     1   117   135   259   135   260 0.97 ABC transporter
CBS                  PF00571.23    57 seq1113_BIOID40267   -            467   2.8e-06   26.7   0.0   1   1   4.2e-07    0.0014   18.0   0.0    32    55   436   459   413   461 0.86 CBS domain
MIP                  PF00230.15   227 seq1116_BIOID40267   -            281   7.2e-76  254.4  12.7   1   1     6e-80   8.2e-76  254.3   8.8     2   227     2   251     1   251 0.97 Major intrinsic protein
HTH_18               PF12833.2     81 seq1118_BIOID40267   -            301   8.5e-21   73.7   0.1   1   1   2.3e-24   1.6e-20   72.8   0.0     1    81   219   299   219   299 0.94 Helix-turn-helix domain
HTH_AraC             PF00165.18    42 seq1118_BIOID40267   -            301     4e-12   45.4   0.6   1   1   3.6e-15   2.5e-11   42.9   0.0     4    42   259   298   257   298 0.94 Bacterial regulatory helix-turn-helix proteins, AraC family
PduV-EutP            PF10662.4    143 seq1119_BIOID40267   -            121   1.5e-14   53.5   0.0   1   1   2.1e-18   2.9e-14   52.6   0.0    86   142    60   115    47   116 0.93 Ethanolamine utilisation - propanediol utilisation
Leu_Phe_trans        PF03588.9    173 seq1121_BIOID40267   -            234   5.7e-75  250.1   0.0   1   1   4.9e-79   6.7e-75  249.8   0.0     2   173    35   204    34   204 0.99 Leucyl/phenylalanyl-tRNA protein transferase
FUSC-like            PF12805.2    284 seq1122_BIOID40267   -            720  1.9e-111  371.4   5.9   1   1  4.1e-115  1.9e-111  371.4   4.1     1   284    69   348    69   348 0.98 FUSC-like inner membrane protein yccS
FUSC_2               PF13515.1    128 seq1122_BIOID40267   -            720   5.6e-27   94.0  13.0   1   1   1.2e-30   5.6e-27   94.0   9.0     3   127   406   528   404   529 0.93 Fusaric acid resistance protein-like
FAA_hydrolase        PF01557.13   217 seq1124_BIOID40267   -            429  3.7e-100  333.7   0.0   1   2   1.2e-46   1.6e-42  145.3   0.0     2   217     5   204     4   204 0.93 Fumarylacetoacetate (FAA) hydrolase family
FAA_hydrolase        PF01557.13   217 seq1124_BIOID40267   -            429  3.7e-100  333.7   0.0   2   2   2.6e-59   3.5e-55  186.6   0.0     2   217   225   423   224   423 0.94 Fumarylacetoacetate (FAA) hydrolase family
Aldedh               PF00171.17   462 seq1126_BIOID40267   -            482  9.6e-176  584.5   0.1   1   1  7.9e-180  1.1e-175  584.3   0.1     1   461    19   477    19   478 0.99 Aldehyde dehydrogenase family
RecT                 PF03837.9    199 seq1128_BIOID40267   -            146   1.7e-35  122.0   0.0   1   1   1.4e-39   1.9e-35  121.8   0.0    66   188     1   121     1   133 0.91 RecT family
Pept_tRNA_hydro      PF01195.14   184 seq1129_BIOID40267   -            202   6.1e-64  214.7   0.0   1   1   5.1e-68   6.9e-64  214.6   0.0     1   184    13   197    13   197 0.99 Peptidyl-tRNA hydrolase
RusA                 PF05866.6    116 seq1131_BIOID40267   -            119   4.5e-21   75.3   0.0   1   1   3.7e-25   5.1e-21   75.1   0.0     1   116     7   116     7   116 0.89 Endodeoxyribonuclease RusA
Antitoxin-MazE       PF04014.13    47 seq1132_BIOID40267   -             76   3.8e-09   35.9   0.1   1   1   3.8e-13   5.2e-09   35.5   0.1     1    37     7    46     7    55 0.87 Antidote-toxin recognition MazE
DUF2767              PF10965.3     69 seq1134_BIOID40267   -             69   8.2e-42  140.7   2.3   1   1   6.5e-46     9e-42  140.6   1.6     1    69     1    69     1    69 0.99 Protein of unknown function (DUF2767)
MCPsignal            PF00015.16   213 seq1137_BIOID40267   -            560   5.6e-74  248.1  41.5   1   1   1.3e-74     6e-71  238.2  18.6     1   212   329   522   329   523 0.99 Methyl-accepting chemotaxis protein (MCP) signalling domain
TarH                 PF02203.10   171 seq1137_BIOID40267   -            560   1.7e-45  154.8   5.7   1   1   3.7e-49   1.7e-45  154.8   3.9     1   165     8   176     8   182 0.97 Tar ligand binding domain homologue
HAMP                 PF00672.20    70 seq1137_BIOID40267   -            560   1.6e-14   53.6   2.2   1   1   3.6e-18   1.6e-14   53.6   1.5     2    69   202   269   201   270 0.96 HAMP domain
Cation_efflux        PF01545.16   285 seq1139_BIOID40267   -            313   2.4e-78  262.9   6.2   1   1     2e-82   2.7e-78  262.8   4.3     1   283    21   294    21   296 0.97 Cation efflux family
Formyl_trans_N       PF00551.14   181 seq1142_BIOID40267   -            315   3.5e-55  186.2   0.0   1   1   7.4e-59   5.1e-55  185.7   0.0     2   180     6   183     5   184 0.98 Formyl transferase
Formyl_trans_C       PF02911.13   100 seq1142_BIOID40267   -            315   1.1e-33  115.1   0.1   1   1   2.5e-37   1.7e-33  114.5   0.0     1    99   207   304   207   305 0.98 Formyl transferase, C-terminal domain
HEAT_2               PF13646.1     88 seq1143_BIOID40267   -            247   3.3e-24   84.8   0.2   1   2   5.8e-10     2e-06   27.8   0.0     3    86    27   114    26   116 0.94 HEAT repeats
HEAT_2               PF13646.1     88 seq1143_BIOID40267   -            247   3.3e-24   84.8   0.2   2   2   3.9e-11   1.3e-07   31.6   0.0    11    56   139   184   131   190 0.92 HEAT repeats
HEAT                 PF02985.17    31 seq1143_BIOID40267   -            247   2.2e-16   58.2   1.4   1   1   2.1e-07   0.00071   19.3   0.0     2    24   161   183   160   184 0.95 HEAT repeat
HEAT_PBS             PF03130.11    27 seq1143_BIOID40267   -            247   1.5e-05   24.8   0.8   1   1   3.6e-06     0.012   15.8   0.0     1    27   144   170   144   170 0.98 PBS lyase HEAT-like repeat
HOK_GEF              PF01848.11    43 seq1144_BIOID40267   -             51   1.3e-19   69.1   4.6   1   1     1e-23   1.4e-19   69.0   3.2     1    43     5    47     5    47 0.99 Hok/gef family
OKR_DC_1             PF01276.15   417 seq1146_BIOID40267   -            735  7.8e-199  660.3   0.0   1   1  2.1e-202  9.4e-199  660.0   0.0     1   417   112   554   112   554 0.99 Orn/Lys/Arg decarboxylase, major domain
OKR_DC_1_C           PF03711.10   137 seq1146_BIOID40267   -            735     2e-53  180.0   0.2   1   1   1.2e-56   5.6e-53  178.5   0.1     1   135   579   710   579   712 0.98 Orn/Lys/Arg decarboxylase, C-terminal domain
OKR_DC_1_N           PF03709.10   115 seq1146_BIOID40267   -            735     1e-24   86.6   0.0   1   1   4.1e-28   1.9e-24   85.8   0.0     1   115     7   106     7   106 0.99 Orn/Lys/Arg decarboxylase, N-terminal domain
FimH_man-bind        PF09160.5    147 seq1147_BIOID40267   -            304   5.8e-61  204.5   0.8   1   1   1.3e-64   8.7e-61  203.9   0.1     1   147    27   171    27   171 0.99 FimH, mannose binding
Fimbrial             PF00419.15   145 seq1147_BIOID40267   -            304     9e-08   32.3   4.5   1   1   1.3e-11     9e-08   32.3   3.1     5   145   176   304   172   304 0.83 Fimbrial protein
ACR_tran             PF00873.14  1021 seq1148_BIOID40267   -           1025         0 1227.9  16.3   1   1         0         0 1227.7  11.3     2  1020     4  1008     3  1009 0.99 AcrB/AcrD/AcrF family
MMPL                 PF03176.10   333 seq1148_BIOID40267   -           1025   7.7e-14   51.0  20.2   1   2   6.4e-12   2.9e-08   32.6   6.0   138   313   327   501   226   521 0.83 MMPL family
MMPL                 PF03176.10   333 seq1148_BIOID40267   -           1025   7.7e-14   51.0  20.2   2   2   4.2e-09   1.9e-05   23.4   2.5    73   306   785  1012   687  1024 0.76 MMPL family
SecD_SecF            PF02355.11   189 seq1148_BIOID40267   -           1025     4e-12   45.6  20.4   1   2     2e-10   9.2e-07   28.1   6.7    35   186   336   489   317   492 0.80 Protein export membrane protein
SecD_SecF            PF02355.11   189 seq1148_BIOID40267   -           1025     4e-12   45.6  20.4   2   2   8.1e-09   3.7e-05   22.8   2.0    25   183   844  1005   831  1022 0.87 Protein export membrane protein
ACR_tran             PF00873.14  1021 seq1150_BIOID40267   -           1037         0 1450.9  10.0   1   1         0         0 1450.7   6.9     1  1021     1  1027     1  1027 1.00 AcrB/AcrD/AcrF family
MMPL                 PF03176.10   333 seq1150_BIOID40267   -           1037   9.6e-13   47.4  29.9   1   2   1.9e-12   8.6e-09   34.4   6.3   138   317   333   513   310   537 0.82 MMPL family
MMPL                 PF03176.10   333 seq1150_BIOID40267   -           1037   9.6e-13   47.4  29.9   2   2   1.1e-08     5e-05   22.0   4.6   145   311   871  1035   858  1037 0.85 MMPL family
Molybdopterin        PF00384.17   432 seq1154_BIOID40267   -           1265  7.2e-167  555.3   0.0   1   1  1.3e-170  8.9e-167  555.0   0.0     1   432   127   851   127   851 0.99 Molybdopterin oxidoreductase
Molydop_binding      PF01568.16   109 seq1154_BIOID40267   -           1265   6.6e-21   74.0   0.1   1   1     2e-24   1.3e-20   73.0   0.0     1   105  1105  1220  1105  1224 0.93 Molydopterin dinucleotide binding domain
Helicase_C_2         PF13307.1    167 seq1156_BIOID40267   -            761   4.8e-26   91.5   0.0   1   1   2.3e-29   7.7e-26   90.9   0.0     8   165   578   733   571   735 0.93 Helicase C-terminal domain
DEAD                 PF00270.24   173 seq1156_BIOID40267   -            761   3.6e-09   36.1   0.1   1   1     2e-09   6.8e-06   25.5   0.0    12    78    88   153    73   171 0.74 DEAD/DEAH box helicase
DEAD_2               PF06733.10   174 seq1156_BIOID40267   -            761   1.3e-08   34.3   0.0   1   1   6.7e-12   2.3e-08   33.5   0.0   103   167   245   308   195   314 0.87 DEAD_2
PIN                  PF01850.16   121 seq1157_BIOID40267   -            133   1.2e-12   48.1   0.0   1   1   9.6e-17   1.3e-12   47.9   0.0     2   119     1   124     1   126 0.93 PIN domain
CSD                  PF00313.17    66 seq1158_BIOID40267   -             69     2e-33  113.8   1.9   1   1   1.6e-37   2.2e-33  113.7   1.3     2    65     5    68     4    69 0.98 'Cold-shock' DNA-binding domain
DUF3491              PF11996.3    936 seq1159_BIOID40267   -           1910  1.6e-305 1015.3   0.0   1   1  2.5e-309  3.5e-305 1014.3   0.0     1   720  1188  1906  1188  1909 0.99 Protein of unknown function (DUF3491)
Sugar-bind           PF04198.8    255 seq1160_BIOID40267   -            317   2.7e-72  242.6   1.8   1   1   2.7e-76   3.6e-72  242.2   1.2     2   255    67   316    66   316 0.97 Putative sugar-binding domain
Esterase             PF00756.15   251 seq1161_BIOID40267   -            278   1.1e-72  244.3   0.0   1   1   3.7e-76   1.3e-72  244.1   0.0     1   251    21   271    21   271 0.99 Putative esterase
Abhydrolase_5        PF12695.2    142 seq1161_BIOID40267   -            278   9.7e-08   31.7   0.0   1   1   3.8e-11   1.3e-07   31.3   0.0     6   142    50   257    44   257 0.62 Alpha/beta hydrolase family
Peptidase_S9         PF00326.16   213 seq1161_BIOID40267   -            278   9.5e-07   28.1   0.0   1   1   4.3e-10   1.5e-06   27.4   0.0    54   208   127   274   118   278 0.77 Prolyl oligopeptidase family
Acetyltransf_10      PF13673.1    117 seq1165_BIOID40267   -            146   3.4e-14   52.8   0.0   1   1   1.3e-17   4.3e-14   52.5   0.0     7   117    12   120     8   120 0.81 Acetyltransferase (GNAT) domain
Acetyltransf_7       PF13508.1     79 seq1165_BIOID40267   -            146   1.2e-13   50.8   0.1   1   1   4.7e-17   1.6e-13   50.4   0.1     3    78    48   121    46   122 0.92 Acetyltransferase (GNAT) domain
Acetyltransf_1       PF00583.19    83 seq1165_BIOID40267   -            146   1.5e-12   47.2   0.1   1   1   7.5e-16   2.6e-12   46.5   0.1     1    83    53   121    53   121 0.97 Acetyltransferase (GNAT) family
EIID-AGA             PF03613.9    264 seq1166_BIOID40267   -            292   2.9e-96  321.3   9.0   1   1  2.4e-100   3.3e-96  321.1   6.2     2   263    35   291    34   292 0.99 PTS system mannose/fructose/sorbose family IID component
DUF3987              PF13148.1    375 seq1167_BIOID40267   -            180   3.7e-41  140.8   0.3   1   1     3e-45   4.1e-41  140.6   0.2     2   151    29   179    28   180 0.98 Protein of unknown function (DUF3987)
DUF1133              PF06576.6    176 seq1168_BIOID40267   -            180  7.1e-107  354.1   0.8   1   1  5.8e-111  7.9e-107  353.9   0.6     1   176     5   180     5   180 1.00 Protein of unknown function (DUF1133)
5TM-5TMR_LYT         PF07694.7    169 seq1171_BIOID40267   -            565   3.5e-43  146.7  19.3   1   1   1.5e-46   5.3e-43  146.1  13.4     1   167    28   192    28   194 0.95 5TMR of 5TMR-LYT
His_kinase           PF06580.8     82 seq1171_BIOID40267   -            565   7.7e-25   86.5   1.6   1   1   2.3e-28   7.7e-25   86.5   1.1     1    80   360   440   360   442 0.98 Histidine kinase
HATPase_c            PF02518.21   111 seq1171_BIOID40267   -            565     1e-11   44.4   0.0   1   1   5.9e-15     2e-11   43.4   0.0     9   110   456   552   453   553 0.93 Histidine kinase-, DNA gyrase B-, and HSP90-like ATPase
ECF-ribofla_trS      PF07155.7    169 seq1171_BIOID40267   -            565     9e-08   31.9  12.5   1   1   5.4e-11   1.9e-07   30.8   8.7     8   157    46   186    40   208 0.73 ECF-type riboflavin transporter, S component
ADH_N                PF08240.7    109 seq1173_BIOID40267   -            363   1.7e-27   95.1   1.0   1   1   1.1e-30     3e-27   94.4   0.7     1   109    52   162    52   162 0.96 Alcohol dehydrogenase GroES-like domain
ADH_zinc_N           PF00107.21   130 seq1173_BIOID40267   -            363   3.4e-21   75.0   0.0   1   1   1.9e-24   5.1e-21   74.4   0.0     1   129   203   325   203   326 0.98 Zinc-binding dehydrogenase
ADH_zinc_N_2         PF13602.1    127 seq1173_BIOID40267   -            363     5e-07   30.5   0.0   1   1   3.3e-10   8.9e-07   29.7   0.0     2   127   236   359   235   359 0.73 Zinc-binding dehydrogenase
AlaDh_PNT_C          PF01262.16   168 seq1173_BIOID40267   -            363   5.1e-05   22.7   0.0   1   1   3.7e-08    0.0001   21.8   0.0    21    74   194   247   185   263 0.89 Alanine dehydrogenase/PNT, C-terminal domain
Alpha-amylase        PF00128.19   316 seq1174_BIOID40267   -            676   2.2e-42  145.4   6.2   1   1   4.4e-46     6e-42  144.0   4.3     1   308   226   595   226   598 0.74 Alpha amylase, catalytic domain
BPD_transp_1         PF00528.17   185 seq1175_BIOID40267   -            298   1.1e-31  109.6  12.7   1   1   7.6e-35   5.2e-31  107.4   6.4     1   182   111   292   111   295 0.97 Binding-protein-dependent transport system inner membrane component
OppC_N               PF12911.2     56 seq1175_BIOID40267   -            298   9.4e-09   34.4   0.5   1   1   1.4e-12   9.4e-09   34.4   0.3    12    56    27    71    24    71 0.94 N-terminal TM domain of oligopeptide transport permease C
DUF968               PF06147.6    200 seq1180_BIOID40267   -            214   1.4e-17   64.1   0.1   1   1     1e-21   1.4e-17   64.1   0.1     2    77   130   205   129   210 0.91 Protein of unknown function (DUF968)
ROK                  PF00480.15   179 seq1182_BIOID40267   -            323   1.5e-45  155.0   0.0   1   1   3.1e-49   2.1e-45  154.6   0.0     1   179    24   214    24   214 0.95 ROK family
Glucokinase          PF02685.11   316 seq1182_BIOID40267   -            323   4.4e-10   38.7   0.0   1   1     5e-13   3.4e-09   35.8   0.0     4   265    26   276    24   288 0.80 Glucokinase
DUF1187              PF06688.6     61 seq1183_BIOID40267   -             86   1.2e-38  130.8   2.8   1   1   1.1e-42   1.6e-38  130.5   1.9     1    61    26    86    26    86 0.99 Protein of unknown function (DUF1187)
UPF0104              PF03706.8    295 seq1184_BIOID40267   -            318   6.4e-21   74.7  32.7   1   1   6.3e-25   8.6e-21   74.3  22.7     2   294    24   296    23   297 0.87 Uncharacterised protein family (UPF0104)
IlvN                 PF07991.7    165 seq1185_BIOID40267   -            491   6.6e-61  204.3   0.2   1   1   1.6e-64   1.1e-60  203.6   0.1     2   165    35   204    34   204 0.98 Acetohydroxy acid isomeroreductase, catalytic domain
IlvC                 PF01450.14   145 seq1185_BIOID40267   -            491     4e-56  188.8   0.1   1   2   3.3e-21   2.3e-17   63.1   0.0     1   128   210   337   210   345 0.91 Acetohydroxy acid isomeroreductase, catalytic domain
IlvC                 PF01450.14   145 seq1185_BIOID40267   -            491     4e-56  188.8   0.1   2   2   7.7e-40   5.3e-36  123.6   0.0    15   145   359   485   349   485 0.93 Acetohydroxy acid isomeroreductase, catalytic domain
Methyltransf_31      PF13847.1    152 seq1186_BIOID40267   -            269   1.7e-14   53.5   0.0   1   1   1.7e-17   2.3e-14   53.1   0.0     2   126    84   196    83   240 0.83 Methyltransferase domain
Methyltransf_11      PF08241.7     95 seq1186_BIOID40267   -            269   3.1e-13   49.9   0.0   1   1   1.4e-15     2e-12   47.3   0.0     1    94    90   175    90   176 0.95 Methyltransferase domain
Methyltransf_25      PF13649.1    101 seq1186_BIOID40267   -            269   1.5e-10   41.2   0.0   1   1   2.3e-13   3.1e-10   40.2   0.0     1   100    89   171    89   172 0.87 Methyltransferase domain
Methyltransf_18      PF12847.2    112 seq1186_BIOID40267   -            269   1.1e-06   29.1   0.0   1   1   1.8e-09   2.5e-06   27.9   0.0     4   111    88   178    85   179 0.86 Methyltransferase domain
Methyltransf_4       PF02390.12   197 seq1186_BIOID40267   -            269   2.4e-06   26.6   0.0   1   1   4.8e-08   6.5e-05   21.9   0.0    11    63    77   129    66   135 0.88 Putative methyltransferase
MTS                  PF05175.9    170 seq1186_BIOID40267   -            269   1.4e-05   24.4   0.0   1   1   1.5e-08     2e-05   23.9   0.0    25    78    80   132    71   158 0.79 Methyltransferase small domain
FGGY_N               PF00370.16   245 seq1187_BIOID40267   -            509   6.3e-92  307.1   0.3   1   1   1.3e-95   8.9e-92  306.7   0.2     1   245    13   260    13   260 0.99 FGGY family of carbohydrate kinases, N-terminal domain
FGGY_C               PF02782.11   197 seq1187_BIOID40267   -            509   9.6e-63  211.2   0.5   1   1     4e-66   2.8e-62  209.7   0.7     1   197   269   459   269   459 0.96 FGGY family of carbohydrate kinases, C-terminal domain
OapA                 PF04225.7     85 seq1188_BIOID40267   -            224   5.8e-35  118.9   0.0   1   1   1.2e-38   8.1e-35  118.4   0.0     1    84   139   223   139   224 0.98 Opacity-associated protein A LysM-like domain
OapA_N               PF08525.6     30 seq1188_BIOID40267   -            224     9e-10   37.8   0.4   1   1   1.9e-13   1.3e-09   37.3   0.3     1    30    34    63    34    63 0.96 Opacity-associated protein A N-terminal motif
Fer4_11              PF13247.1     99 seq1191_BIOID40267   -            208   6.3e-19   67.5  25.1   1   1   1.2e-21   1.5e-18   66.3  13.6     3    97   116   201   114   203 0.95 4Fe-4S dicluster domain
Fer4                 PF00037.22    24 seq1191_BIOID40267   -            208   1.5e-16   59.0  32.3   1   2   1.6e-08     2e-05   23.8   1.2     1    20   149   168   149   170 0.92 4Fe-4S binding domain
Fer4                 PF00037.22    24 seq1191_BIOID40267   -            208   1.5e-16   59.0  32.3   2   2   1.1e-10   1.4e-07   30.7   1.6     6    24   181   199   178   199 0.93 4Fe-4S binding domain
Fer4_10              PF13237.1     52 seq1191_BIOID40267   -            208     5e-15   54.9  58.7   1   2   1.2e-09   1.5e-06   27.7  12.3     3    52   117   167   115   167 0.93 4Fe-4S dicluster domain
Fer4_10              PF13237.1     52 seq1191_BIOID40267   -            208     5e-15   54.9  58.7   2   2     2e-10   2.4e-07   30.3  11.8     2    52   149   194   148   194 0.89 4Fe-4S dicluster domain
Fer4_7               PF12838.2     52 seq1191_BIOID40267   -            208   1.2e-14   54.2  59.0   1   2   4.2e-10   5.3e-07   29.8  11.6     2    50   123   168   122   170 0.92 4Fe-4S dicluster domain
Fer4_7               PF12838.2     52 seq1191_BIOID40267   -            208   1.2e-14   54.2  59.0   2   2   3.3e-10   4.1e-07   30.1  11.1     1    52   155   197   155   197 0.93 4Fe-4S dicluster domain
Fer4_6               PF12837.2     24 seq1191_BIOID40267   -            208   8.7e-15   53.7  35.5   1   1     7e-09   8.8e-06   25.2   1.3     7    24   181   198   178   198 0.93 4Fe-4S binding domain
Fer4_9               PF13187.1     55 seq1191_BIOID40267   -            208   5.7e-12   45.6  32.9   1   1   3.2e-11     4e-08   33.2   9.2     1    54   155   197   155   198 0.95 4Fe-4S dicluster domain
Fer4_4               PF12800.2     17 seq1191_BIOID40267   -            208   1.3e-09   37.5  36.9   1   4   0.00016       0.2   11.9   2.6     2    14    66    78    65    82 0.92 4Fe-4S binding domain
Fer4_4               PF12800.2     17 seq1191_BIOID40267   -            208   1.3e-09   37.5  36.9   2   4    0.0003      0.37   11.1   1.2     2    15   121   136   120   145 0.84 4Fe-4S binding domain
Fer4_4               PF12800.2     17 seq1191_BIOID40267   -            208   1.3e-09   37.5  36.9   3   4   1.1e-06    0.0014   18.7   1.2     2    15   154   167   153   175 0.92 4Fe-4S binding domain
Fer4_4               PF12800.2     17 seq1191_BIOID40267   -            208   1.3e-09   37.5  36.9   4   4   8.3e-06      0.01   15.9   2.5     1    17   180   196   180   196 0.91 4Fe-4S binding domain
Fer4_3               PF12798.2     15 seq1191_BIOID40267   -            208   2.5e-07   30.6  42.6   1   3   0.00015      0.19   12.2   2.7     1    15   123   139   121   139 0.90 4Fe-4S binding domain
Fer4_3               PF12798.2     15 seq1191_BIOID40267   -            208   2.5e-07   30.6  42.6   2   3   4.7e-05     0.058   13.8   3.4     1    13   156   168   156   170 0.96 4Fe-4S binding domain
Fer4_3               PF12798.2     15 seq1191_BIOID40267   -            208   2.5e-07   30.6  42.6   3   3   3.4e-05     0.042   14.2   5.2     1    15   183   197   183   197 0.98 4Fe-4S binding domain
YchF-GTPase_C        PF06071.8     84 seq1192_BIOID40267   -            363   4.7e-41  138.3   0.6   1   1   1.8e-44     8e-41  137.6   0.4     1    84   279   362   279   362 0.99 Protein of unknown function (DUF933)
MMR_HSR1             PF01926.18   114 seq1192_BIOID40267   -            363   9.2e-19   67.4   0.0   1   1     5e-22   2.3e-18   66.1   0.0     1    89     4   109     4   208 0.81 50S ribosome-binding GTPase
FeoB_N               PF02421.13   189 seq1192_BIOID40267   -            363   8.1e-09   34.8   0.0   1   1   8.5e-12   3.9e-08   32.6   0.0     2    43     4    45     3    53 0.91 Ferrous iron transport protein B
POTRA_2              PF08479.6     76 seq1194_BIOID40267   -            377     2e-24   84.9   0.0   1   1   2.9e-28   3.9e-24   83.9   0.0     1    76    94   170    94   170 0.99 POTRA domain, ShlB-type
Peripla_BP_1         PF00532.16   279 seq1195_BIOID40267   -            346     2e-96  322.3   0.0   1   1  3.5e-100   2.4e-96  322.1   0.0     2   278    43   336    42   337 0.99 Periplasmic binding proteins and sugar binding domain of LacI family
Peripla_BP_4         PF13407.1    258 seq1195_BIOID40267   -            346   6.8e-22   77.9   1.7   1   1   1.3e-25   8.7e-22   77.5   1.2     2   253    46   310    45   314 0.86 Periplasmic binding protein domain
IcmF-related         PF06761.7    312 seq1198_BIOID40267   -           1174   4.3e-84  282.3   9.1   1   1   9.3e-88   4.3e-84  282.3   6.3     1   311   505   818   505   819 0.98 Intracellular multiplication and human macrophage-killing
ImcF-related_N       PF14331.1    266 seq1198_BIOID40267   -           1174   2.2e-62  210.2   3.8   1   1   1.2e-65   5.5e-62  208.9   2.6     7   260   205   454   200   461 0.91 ImcF-related N-terminal domain
DUF1215              PF06744.7    125 seq1198_BIOID40267   -           1174   3.9e-34  116.8   1.0   1   1   2.4e-37   1.1e-33  115.4   0.1     2   125   914  1033   913  1033 0.95 Protein of unknown function (DUF1215)
Bac_Ubq_Cox          PF01654.12   436 seq1201_BIOID40267   -            479  1.4e-167  557.4  19.6   1   1  1.3e-171  1.8e-167  557.0  13.6    30   435     1   467     1   468 0.97 Bacterial Cytochrome Ubiquinol Oxidase
LysR_substrate       PF03466.15   209 seq1202_BIOID40267   -            305   6.4e-33  113.4   0.3   1   1   1.3e-36   8.7e-33  113.0   0.2     2   206    87   289    86   292 0.95 LysR substrate binding domain
HTH_1                PF00126.22    60 seq1202_BIOID40267   -            305   3.8e-22   77.6   0.1   1   1   1.1e-25   7.7e-22   76.6   0.1     1    60     3    62     3    62 0.98 Bacterial regulatory helix-turn-helix protein, lysR family
Bac_DNA_binding      PF00216.16    90 seq1203_BIOID40267   -             90   2.5e-34  117.0   0.1   1   1   2.1e-38   2.8e-34  116.8   0.1     1    90     1    90     1    90 1.00 Bacterial DNA-binding protein
HTH_AraC             PF00165.18    42 seq1204_BIOID40267   -            302   6.2e-21   73.4   0.2   1   2   8.7e-11   5.9e-07   28.9   0.0     1    42   200   241   200   241 0.97 Bacterial regulatory helix-turn-helix proteins, AraC family
HTH_AraC             PF00165.18    42 seq1204_BIOID40267   -            302   6.2e-21   73.4   0.2   2   2   6.7e-15   4.6e-11   42.0   0.1     6    42   254   291   252   291 0.94 Bacterial regulatory helix-turn-helix proteins, AraC family
HTH_18               PF12833.2     81 seq1204_BIOID40267   -            302   3.1e-19   68.7   0.2   1   1   9.3e-23   6.4e-19   67.7   0.1     2    80   214   291   213   292 0.95 Helix-turn-helix domain
Peptidase_M20        PF01546.23   171 seq1205_BIOID40267   -            396   9.6e-32  109.7   0.0   1   1   5.1e-35   3.5e-31  107.9   0.0     1   169    89   390    89   392 0.96 Peptidase family M20/M25/M40
M20_dimer            PF07687.9    109 seq1205_BIOID40267   -            396   5.9e-25   87.0   0.0   1   1   1.5e-28     1e-24   86.2   0.0     2   107   191   301   190   303 0.92 Peptidase dimerisation domain
eIF-1a               PF01176.14    65 seq1207_BIOID40267   -             72   5.3e-29   99.3   0.0   1   1   4.3e-33   5.9e-29   99.1   0.0     1    65     5    70     5    70 0.98 Translation initiation factor 1A / IF-1
5_nucleotid_C        PF02872.13   156 seq1208_BIOID40267   -            550   2.4e-33  115.1   0.4   1   1     8e-37   5.5e-33  114.0   0.3     1   155   363   510   363   511 0.95 5'-nucleotidase, C-terminal domain
Metallophos          PF00149.23   201 seq1208_BIOID40267   -            550   1.2e-17   63.9   0.1   1   1   2.4e-21   1.7e-17   63.4   0.1     1   198    34   253    34   256 0.93 Calcineurin-like phosphoesterase
DUF1233              PF06806.7     72 seq1210_BIOID40267   -             71   3.3e-28   96.9   0.1   1   1   2.8e-32   3.8e-28   96.7   0.1     4    67     5    69     3    71 0.97 Putative excisionase (DUF1233)
HTH_Tnp_1            PF01527.15    76 seq1211_BIOID40267   -            126   2.5e-21   75.2   0.0   1   1   2.5e-25   3.5e-21   74.8   0.0     1    70    10    86    10    92 0.86 Transposase
RHS                  PF03527.9     41 seq1212_BIOID40267   -            312   7.7e-21   73.4   1.9   1   1   6.3e-25   8.6e-21   73.3   0.3     1    41    46    86    46    86 0.98 RHS protein
DUF968               PF06147.6    200 seq1216_BIOID40267   -            362   4.7e-79  264.8   0.0   1   1   5.4e-83   7.4e-79  264.1   0.0     2   200   143   359   142   359 0.99 Protein of unknown function (DUF968)
Nol1_Nop2_Fmu        PF01189.12   283 seq1218_BIOID40267   -            429  7.4e-105  350.2   0.0   1   1  4.8e-108  9.4e-105  349.9   0.0     1   282   164   426   164   427 0.99 NOL1/NOP2/sun family
NusB                 PF01029.13   134 seq1218_BIOID40267   -            429   2.2e-26   92.3   0.0   1   1   1.8e-29   3.5e-26   91.6   0.0     1   134     5   127     5   127 0.97 NusB family
Methyltransf_26      PF13659.1    117 seq1218_BIOID40267   -            429     4e-11   42.8   0.0   1   1   3.7e-14   7.3e-11   42.0   0.0     2   116   248   375   247   376 0.90 Methyltransferase domain
Methyltransf_18      PF12847.2    112 seq1218_BIOID40267   -            429   2.4e-10   40.8   0.0   1   1   2.2e-13   4.2e-10   40.0   0.0     2   112   247   375   246   375 0.84 Methyltransferase domain
Methyltransf_31      PF13847.1    152 seq1218_BIOID40267   -            429     2e-09   37.1   0.0   1   1   1.7e-12   3.4e-09   36.3   0.0     2   113   245   381   244   417 0.82 Methyltransferase domain
MTS                  PF05175.9    170 seq1218_BIOID40267   -            429   1.1e-06   28.0   0.0   1   1   1.1e-09   2.1e-06   27.1   0.0    24   151   239   385   229   397 0.86 Methyltransferase small domain
FtsJ                 PF01728.14   181 seq1218_BIOID40267   -            429   9.1e-05   22.3   0.0   1   1   9.1e-08   0.00018   21.4   0.0    19    99   242   323   233   400 0.60 FtsJ-like methyltransferase
ArdA                 PF07275.6    169 seq1219_BIOID40267   -            166   7.2e-38  130.3   2.8   1   1   5.8e-42   7.9e-38  130.2   2.0     1   167     7   164     7   166 0.94 Antirestriction protein (ArdA)
RelB                 PF04221.7     83 seq1221_BIOID40267   -             86   1.7e-31  107.7   0.2   1   1   1.3e-35   1.8e-31  107.5   0.1     1    83     4    84     4    84 0.98 RelB antitoxin
BPD_transp_1         PF00528.17   185 seq1222_BIOID40267   -            354   2.5e-26   92.2  16.2   1   1   1.8e-30   2.5e-26   92.2  11.2     1   176   163   324   163   332 0.91 Binding-protein-dependent transport system inner membrane component
Ribosomal_L31        PF01197.13    69 seq1223_BIOID40267   -             88   1.5e-27   95.2   0.2   1   1   1.4e-31   1.9e-27   94.9   0.2     1    68     2    80     2    81 0.99 Ribosomal protein L31
DUF3596              PF12167.3     88 seq1224_BIOID40267   -            411   9.2e-28   95.5   0.0   1   1   4.2e-31   2.9e-27   93.9   0.0     1    87     5    91     5    92 0.96 Domain of unknown function (DUF3596)
Phage_integrase      PF00589.17   173 seq1224_BIOID40267   -            411   9.7e-23   80.5   0.0   1   1   3.5e-26   2.4e-22   79.3   0.0     4   166   203   391   200   397 0.84 Phage integrase family
Acetyltransf_10      PF13673.1    117 seq1225_BIOID40267   -            147   2.1e-12   47.0   0.0   1   1   7.6e-16   2.6e-12   46.7   0.0     5   117    16   122    13   122 0.80 Acetyltransferase (GNAT) domain
Acetyltransf_1       PF00583.19    83 seq1225_BIOID40267   -            147   4.2e-11   42.6   0.0   1   1   3.5e-14   1.2e-10   41.1   0.0    27    83    72   123    56   123 0.89 Acetyltransferase (GNAT) family
Acetyltransf_7       PF13508.1     79 seq1225_BIOID40267   -            147   2.2e-10   40.4   0.0   1   1   1.1e-13   3.9e-10   39.6   0.0     6    79    54   124    49   124 0.89 Acetyltransferase (GNAT) domain
Acetyltransf_6       PF13480.1    142 seq1225_BIOID40267   -            147   4.7e-05   23.2   0.1   1   1   1.9e-08   6.6e-05   22.7   0.0    29   125    11   101     3   105 0.83 Acetyltransferase (GNAT) domain
Aldedh               PF00171.17   462 seq1226_BIOID40267   -            488  1.3e-172  574.2   0.0   1   1  1.1e-176  1.4e-172  574.0   0.0     7   462    17   474     7   474 0.98 Aldehyde dehydrogenase family
EIIA-man             PF03610.11   116 seq1227_BIOID40267   -            144     6e-33  113.2   0.0   1   1     5e-37   6.9e-33  113.0   0.0     1   114     3   115     3   117 0.97 PTS system fructose IIA component
MS_channel           PF00924.13   206 seq1228_BIOID40267   -            343   1.1e-63  214.2   0.4   1   1   7.9e-68   1.1e-63  214.2   0.3     2   205   120   323   119   324 0.99 Mechanosensitive ion channel
NTPase_I-T           PF01931.13   168 seq1229_BIOID40267   -            176   2.6e-65  219.1   0.0   1   1   2.1e-69   2.9e-65  218.9   0.0     1   166    10   171    10   173 0.99 Protein of unknown function DUF84
DUF968               PF06147.6    200 seq1230_BIOID40267   -            110   6.3e-53  179.5   0.1   1   1     5e-57   6.9e-53  179.4   0.0    94   200     1   107     1   107 0.98 Protein of unknown function (DUF968)
FGGY_N               PF00370.16   245 seq1231_BIOID40267   -            195   3.3e-33  114.9   0.0   1   1   2.8e-37   3.8e-33  114.6   0.0     1   180    13   195    13   195 0.91 FGGY family of carbohydrate kinases, N-terminal domain
Rotamase_2           PF13145.1    121 seq1232_BIOID40267   -            623   2.5e-33  115.1  23.7   1   1   4.2e-27   9.6e-24   84.2   0.1     1   121   247   369   247   369 0.92 PPIC-type PPIASE domain
SurA_N_3             PF13624.1    154 seq1232_BIOID40267   -            623   6.8e-32  110.4   1.1   1   1     3e-35   6.8e-32  110.4   0.8     1   153     1   165     1   166 0.86 SurA N-terminal domain
Rotamase_3           PF13616.1    117 seq1232_BIOID40267   -            623   6.3e-16   58.5   0.3   1   1   2.8e-19   6.3e-16   58.5   0.2    12   115   265   355   212   357 0.87 PPIC-type PPIASE domain
Rotamase             PF00639.16    95 seq1232_BIOID40267   -            623   4.3e-14   52.9   9.0   1   1   2.2e-17   5.1e-14   52.6   0.1    13    95   275   355   258   355 0.92 PPIC-type PPIASE domain
SurA_N_2             PF13623.1    145 seq1232_BIOID40267   -            623   1.5e-08   34.5   0.3   1   1   6.7e-12   1.5e-08   34.5   0.2     9   140    12   137     3   142 0.83 SurA N-terminal domain
oligo_HPY            PF08352.7     64 seq1233_BIOID40267   -            328   1.7e-18   66.6   0.5   1   1   6.7e-22   3.1e-18   65.7   0.3     1    64   236   300   236   300 0.98 Oligopeptide/dipeptide transporter, C-terminal region
ABC_tran             PF00005.22   118 seq1233_BIOID40267   -            328   9.3e-17   61.3   0.0   1   1   2.8e-20   1.3e-16   60.9   0.0    10   118    63   185    49   185 0.78 ABC transporter
AFOR_C               PF01314.13   382 seq1234_BIOID40267   -            700   3.6e-81  272.6   0.0   1   1   6.4e-85   4.4e-81  272.3   0.0     3   382   227   685   225   685 0.90 Aldehyde ferredoxin oxidoreductase, domains 2 & 3
AFOR_N               PF02730.10   202 seq1234_BIOID40267   -            700   5.7e-70  234.6   0.3   1   1   1.3e-73   8.7e-70  234.0   0.2     1   202     5   206     5   206 0.97 Aldehyde ferredoxin oxidoreductase, N-terminal domain
TnpB_IS66            PF05717.8    108 seq1237_BIOID40267   -            115   2.6e-42  142.4   0.0   1   1   2.1e-46   2.9e-42  142.3   0.0     2   104     7   107     6   111 0.97 IS66 Orf2 like protein
Ribosomal_L36        PF00444.13    38 seq1240_BIOID40267   -             47     2e-20   72.3   1.6   1   1   1.9e-24   2.7e-20   71.9   1.1     1    38     2    42     2    42 0.99 Ribosomal protein L36
HTH_Tnp_1            PF01527.15    76 seq1241_BIOID40267   -            100   6.7e-16   57.9   0.2   1   1   6.1e-20   8.3e-16   57.6   0.1     2    75     3    75     2    76 0.95 Transposase
HTH_AraC             PF00165.18    42 seq1244_BIOID40267   -            237   3.8e-15   55.0   0.7   1   2   1.6e-09   1.1e-05   24.9   0.0     1    35   141   175   141   181 0.89 Bacterial regulatory helix-turn-helix proteins, AraC family
HTH_AraC             PF00165.18    42 seq1244_BIOID40267   -            237   3.8e-15   55.0   0.7   2   2   1.6e-10   1.1e-06   28.1   0.2    14    38   202   227   200   231 0.91 Bacterial regulatory helix-turn-helix proteins, AraC family
HTH_18               PF12833.2     81 seq1244_BIOID40267   -            237   3.1e-10   39.8   0.1   1   1   8.6e-14   5.9e-10   39.0   0.1     2    80   155   231   154   232 0.92 Helix-turn-helix domain
Antiterm             PF03589.8     95 seq1245_BIOID40267   -            264   2.2e-51  171.7   0.2   1   2   1.1e-22   1.5e-18   66.5   0.0     1    95    28   121    28   121 0.98 Antitermination protein
Antiterm             PF03589.8     95 seq1245_BIOID40267   -            264   2.2e-51  171.7   0.2   2   2   8.9e-33   1.2e-28   98.8   0.0     2    95   169   261   168   261 0.98 Antitermination protein
SIR2                 PF02146.12   181 seq1246_BIOID40267   -            273   9.6e-49  165.4   0.0   1   1   9.1e-53   1.2e-48  165.0   0.0     1   181    48   221    48   221 0.90 Sir2 family
DUF853               PF05872.7    504 seq1250_BIOID40267   -            500  2.1e-251  834.5   0.3   1   1  1.4e-254  2.4e-251  834.3   0.2     3   504     5   500     3   500 0.98 Bacterial protein of unknown function (DUF853)
AAA_10               PF12846.2    328 seq1250_BIOID40267   -            500   1.6e-20   73.4   0.0   1   2   2.2e-10   3.7e-07   29.5   0.0     1    47    23    69    23   114 0.95 AAA-like domain
AAA_10               PF12846.2    328 seq1250_BIOID40267   -            500   1.6e-20   73.4   0.0   2   2   3.9e-14   6.6e-11   41.9   0.0   245   307   255   319   203   341 0.77 AAA-like domain
FtsK_SpoIIIE         PF01580.13   205 seq1250_BIOID40267   -            500   6.9e-07   28.8   0.0   1   1     3e-09   5.1e-06   26.0   0.0    35    83    18    63     7    75 0.85 FtsK/SpoIIIE family
DUF87                PF01935.12   229 seq1250_BIOID40267   -            500   1.4e-06   28.1   0.0   1   1   1.5e-09   2.6e-06   27.3   0.0    20   181    20   194    12   245 0.65 Domain of unknown function DUF87
TrwB_AAD_bind        PF10412.4    386 seq1250_BIOID40267   -            500   3.5e-06   25.7   0.0   1   1   2.7e-08   4.7e-05   22.0   0.0    14    56    22    64    14    90 0.92 Type IV secretion-system coupling protein DNA-binding domain
Amidohydro_1         PF01979.15   333 seq1252_BIOID40267   -            377   5.1e-15   55.8   1.2   1   1   2.9e-17     1e-13   51.5   0.8     2   333    47   360    46   360 0.64 Amidohydrolase family
Amidohydro_4         PF13147.1    304 seq1252_BIOID40267   -            377   1.5e-14   54.6  10.6   1   1   6.1e-17   2.1e-13   50.8   7.4     6   304    46   357    43   357 0.85 Amidohydrolase
DDE_Tnp_IS66         PF03050.9    271 seq1255_BIOID40267   -            510   1.9e-99  332.1   0.0   1   1  5.5e-103   1.9e-99  332.1   0.0     1   271   175   460   175   460 0.98 Transposase IS66 family
DDE_Tnp_IS66_C       PF13817.1     39 seq1255_BIOID40267   -            510   4.2e-19   68.1   0.1   1   1   3.3e-22   1.1e-18   66.7   0.0     1    39   466   504   466   504 0.98 IS66 C-terminal element
HTH_Tnp_IS66         PF13005.2     59 seq1255_BIOID40267   -            510   3.4e-17   61.9   0.7   1   1   1.7e-20     6e-17   61.1   0.5     3    59   115   169   113   169 0.95 putative Helix-turn-helix domain of transposase IS66
LZ_Tnp_IS66          PF13007.2     78 seq1255_BIOID40267   -            510   3.7e-13   49.8   3.2   1   1   1.1e-16   3.7e-13   49.8   2.2     1    77    38   110    38   111 0.82 Transposase C of IS166 homeodomain
MCPsignal            PF00015.16   213 seq1257_BIOID40267   -            534   1.9e-63  213.7  31.4   1   1   4.2e-67   1.9e-63  213.7  21.8     2   212   322   514   315   515 0.96 Methyl-accepting chemotaxis protein (MCP) signalling domain
TarH                 PF02203.10   171 seq1257_BIOID40267   -            534   6.5e-39  133.3   8.3   1   1   1.4e-42   6.5e-39  133.3   5.8     1   168     1   171     1   180 0.96 Tar ligand binding domain homologue
HAMP                 PF00672.20    70 seq1257_BIOID40267   -            534   1.8e-08   34.3   0.1   1   1   3.9e-12   1.8e-08   34.3   0.1     3    69   196   261   193   262 0.85 HAMP domain
ABC_tran             PF00005.22   118 seq1258_BIOID40267   -            246   1.3e-21   77.0   0.0   1   1   3.8e-25   1.7e-21   76.6   0.0     1   118    62   187    62   187 0.93 ABC transporter
YkuD                 PF03734.9    146 seq1259_BIOID40267   -            246   2.4e-07   30.9   0.2   1   1   4.6e-11   6.2e-07   29.6   0.0     3   139    45   159    43   173 0.72 L,D-transpeptidase catalytic domain
LysR_substrate       PF03466.15   209 seq1263_BIOID40267   -            198   1.3e-27   96.1   0.4   1   1   4.1e-31   2.8e-27   95.0   0.1     3   109    90   197    88   198 0.98 LysR substrate binding domain
HTH_1                PF00126.22    60 seq1263_BIOID40267   -            198   2.5e-12   46.2   0.0   1   1   6.8e-16   4.7e-12   45.3   0.0     1    59     3    63     3    64 0.95 Bacterial regulatory helix-turn-helix protein, lysR family
DNA_pol_A            PF00476.15   383 seq1264_BIOID40267   -            928  2.3e-159  530.0   0.1   1   1  8.8e-163    3e-159  529.6   0.0     2   383   548   927   547   927 0.99 DNA polymerase family A
5_3_exonuc_N         PF02739.11   169 seq1264_BIOID40267   -            928   3.4e-59  198.9   0.0   1   1   2.3e-62   7.8e-59  197.7   0.0     2   169     8   169     7   169 0.99 5'-3' exonuclease, N-terminal resolvase-like domain
DNA_pol_A_exo1       PF01612.15   174 seq1264_BIOID40267   -            928   6.4e-45  152.5   0.1   1   1   3.6e-48   1.2e-44  151.6   0.1     1   174   330   517   330   517 0.97 3'-5' exonuclease
5_3_exonuc           PF01367.15   101 seq1264_BIOID40267   -            928     3e-31  107.5   0.0   1   1   2.2e-34   7.5e-31  106.2   0.0     1    99   171   275   171   277 0.97 5'-3' exonuclease, C-terminal SAM fold
Acetyltransf_4       PF13420.1    155 seq1266_BIOID40267   -            172   1.4e-21   76.9   0.0   1   1   8.2e-25   1.6e-21   76.7   0.0     1   152     3   154     3   157 0.91 Acetyltransferase (GNAT) domain
Acetyltransf_1       PF00583.19    83 seq1266_BIOID40267   -            172   9.1e-18   63.9   0.0   1   1   8.2e-21   1.6e-17   63.1   0.0     2    82    57   136    56   137 0.95 Acetyltransferase (GNAT) family
Acetyltransf_3       PF13302.1    142 seq1266_BIOID40267   -            172   1.2e-11   44.9   0.0   1   1   7.3e-15   1.4e-11   44.7   0.0     4   142     3   137     1   137 0.82 Acetyltransferase (GNAT) domain
Acetyltransf_10      PF13673.1    117 seq1266_BIOID40267   -            172     4e-09   36.4   0.1   1   1   2.7e-12   5.2e-09   36.1   0.0     1   117    10   136    10   136 0.72 Acetyltransferase (GNAT) domain
Acetyltransf_7       PF13508.1     79 seq1266_BIOID40267   -            172   5.4e-09   35.9   0.0   1   1   4.2e-12   8.1e-09   35.4   0.0     5    78    53   137    49   138 0.75 Acetyltransferase (GNAT) domain
FR47                 PF08445.5     86 seq1266_BIOID40267   -            172   4.9e-09   35.6   0.0   1   1   4.5e-12   8.7e-09   34.9   0.0    26    80    84   139    79   144 0.91 FR47-like protein
Acetyltransf_9       PF13527.1    128 seq1266_BIOID40267   -            172   3.4e-06   26.8   0.1   1   1   5.2e-09     1e-05   25.2   0.0     2   109     3   115     2   122 0.89 Acetyltransferase (GNAT) domain
FGGY_C               PF02782.11   197 seq1267_BIOID40267   -            321   2.5e-20   72.8   0.1   1   1   5.3e-24   3.6e-20   72.3   0.0    31   196    89   258    50   259 0.84 FGGY family of carbohydrate kinases, C-terminal domain
FGGY_N               PF00370.16   245 seq1267_BIOID40267   -            321   5.7e-07   28.9   0.5   1   1   2.4e-10   1.7e-06   27.4   0.1   196   245     2    51     1    51 0.96 FGGY family of carbohydrate kinases, N-terminal domain
DUF2776              PF10951.3    347 seq1269_BIOID40267   -            383  1.1e-165  550.7  33.0   1   1  9.5e-170  1.3e-165  550.5  22.9     1   347    34   381    34   381 0.99 Protein of unknown function (DUF2776)
OKR_DC_1             PF01276.15   417 seq1270_BIOID40267   -            756  8.1e-191  633.9   0.0   1   1  2.2e-194    1e-190  633.6   0.0     1   416   141   590   141   591 0.99 Orn/Lys/Arg decarboxylase, major domain
OKR_DC_1_C           PF03711.10   137 seq1270_BIOID40267   -            756     4e-43  146.6   0.0   1   1   1.8e-46   8.3e-43  145.6   0.0     1   131   616   744   616   748 0.99 Orn/Lys/Arg decarboxylase, C-terminal domain
OKR_DC_1_N           PF03709.10   115 seq1270_BIOID40267   -            756   2.7e-27   94.9   0.1   1   1   1.1e-30     5e-27   94.1   0.0     3   115    19   135    17   135 0.98 Orn/Lys/Arg decarboxylase, N-terminal domain
TetR_C_3             PF08362.6    143 seq1273_BIOID40267   -            212   5.4e-59  197.9   0.0   1   1     1e-62   7.1e-59  197.5   0.0     1   143    70   212    70   212 0.99 YcdC-like protein, C-terminal region
TetR_N               PF00440.18    47 seq1273_BIOID40267   -            212   1.3e-16   59.8   0.2   1   1   2.9e-20     2e-16   59.2   0.1     1    47    23    69    23    69 0.98 Bacterial regulatory proteins, tetR family
LytTR                PF04397.10    98 seq1276_BIOID40267   -            250   9.4e-33  112.1   1.0   1   1   3.2e-36   2.2e-32  110.9   0.1     2    97   152   248   151   249 0.98 LytTr DNA-binding domain
Response_reg         PF00072.19   112 seq1276_BIOID40267   -            250   4.5e-23   81.2   0.1   1   1   1.1e-26   7.5e-23   80.5   0.0     1   110     9   117     9   119 0.96 Response regulator receiver domain
AAA_11               PF13086.1    241 seq1279_BIOID40267   -            893   4.4e-26   91.8   0.0   1   1   1.3e-28   2.5e-25   89.3   0.0     2   237   178   520   177   522 0.80 AAA domain
AAA_12               PF13087.1    199 seq1279_BIOID40267   -            893   3.2e-21   75.5   0.2   1   1   5.3e-16     1e-12   47.7   0.0   112   196   626   707   610   710 0.83 AAA domain
DUF2726              PF10881.3    126 seq1279_BIOID40267   -            893   6.8e-13   48.2   0.0   1   1   1.8e-15   3.6e-12   45.8   0.0    50   112   816   878   781   888 0.86 Protein of unknown function (DUF2726)
AAA_19               PF13245.1     76 seq1279_BIOID40267   -            893     3e-12   46.0   0.0   1   1   4.8e-15   9.4e-12   44.4   0.0     2    62   185   240   184   259 0.90 Part of AAA domain
Viral_helicase1      PF01443.13   226 seq1279_BIOID40267   -            893   1.4e-10   41.0   0.1   1   1   1.9e-08   3.8e-05   23.2   0.0    27   226   453   707   432   707 0.72 Viral (Superfamily 1) RNA helicase
AAA_30               PF13604.1    196 seq1279_BIOID40267   -            893     2e-08   33.9   0.1   1   1   5.2e-10     1e-06   28.3   0.0     2    67   178   241   177   272 0.85 AAA domain
DUF2075              PF09848.4    352 seq1279_BIOID40267   -            893   2.3e-07   30.0   0.1   1   1   5.4e-10   1.1e-06   27.8   0.0     2    63   193   255   192   286 0.80 Uncharacterized conserved protein (DUF2075)
Antiterm             PF03589.8     95 seq1280_BIOID40267   -            213     4e-24   84.4   0.4   1   1   1.6e-22   2.2e-18   66.0   0.0     2    95    15   107    14   107 0.92 Antitermination protein
HTH_3                PF01381.17    55 seq1281_BIOID40267   -            133   7.8e-12   44.7   0.0   1   1   8.1e-15   1.6e-11   43.7   0.0     2    47    13    58    12    66 0.92 Helix-turn-helix
HTH_19               PF12844.2     64 seq1281_BIOID40267   -            133   1.6e-08   34.3   0.0   1   1   1.7e-11   3.4e-08   33.3   0.0     3    63    11    71    10    72 0.91 Helix-turn-helix domain
HTH_31               PF13560.1     64 seq1281_BIOID40267   -            133     2e-07   30.9   0.0   1   1   1.9e-10   3.8e-07   30.0   0.0    11    55    17    60    11    72 0.89 Helix-turn-helix domain
HTH_26               PF13443.1     63 seq1281_BIOID40267   -            133   3.5e-07   30.1   0.0   1   1   3.2e-10   6.3e-07   29.3   0.0     1    46    11    55    11    60 0.94 Cro/C1-type HTH DNA-binding domain
HTH_23               PF13384.1     50 seq1281_BIOID40267   -            133   4.7e-07   29.1   1.5   1   1   6.1e-10   1.2e-06   27.8   0.2     9    39    11    42    10    45 0.93 Homeodomain-like domain
CENP-B_N             PF04218.8     53 seq1281_BIOID40267   -            133   3.2e-06   26.3   0.5   1   1   1.2e-08   2.3e-05   23.5   0.0    18    47    15    45    10    51 0.83 CENP-B N-terminal DNA-binding domain
HTH_28               PF13518.1     52 seq1281_BIOID40267   -            133     1e-05   25.2   1.7   1   1   2.1e-08   4.1e-05   23.3   0.3     3    33    10    41    10    43 0.89 Helix-turn-helix domain
FBPase_glpX          PF03320.8    309 seq1283_BIOID40267   -            379  8.4e-135  448.2   7.6   1   1  7.1e-139  9.8e-135  448.0   5.3     2   309    46   365    45   365 0.99 Bacterial fructose-1,6-bisphosphatase, glpX-encoded
OpuAC                PF04069.7    257 seq1284_BIOID40267   -            344   3.7e-56  190.2   3.6   1   1   3.3e-60   4.5e-56  189.9   2.5     2   256    44   326    43   327 0.94 Substrate binding domain of ABC-type glycine betaine transport system
Acyltransferase      PF01553.16   132 seq1285_BIOID40267   -            827   3.8e-25   87.7   0.0   1   1   5.1e-29   6.9e-25   86.8   0.0     2   131   302   444   301   445 0.95 Acyltransferase
Cyto_ox_2            PF02322.10   328 seq1287_BIOID40267   -            378  6.6e-112  373.7  33.9   1   1  5.5e-116  7.5e-112  373.5  23.5     1   328     6   362     6   362 0.99 Cytochrome oxidase subunit II
ABC_tran             PF00005.22   118 seq1288_BIOID40267   -            308   1.1e-18   67.6   0.0   1   1   5.2e-22   1.8e-18   66.9   0.0     1   118    56   171    56   171 0.86 ABC transporter
oligo_HPY            PF08352.7     64 seq1288_BIOID40267   -            308   9.5e-17   61.0   0.1   1   1   4.8e-20   1.7e-16   60.2   0.1     1    64   222   287   222   287 0.98 Oligopeptide/dipeptide transporter, C-terminal region
AAA_21               PF13304.1    303 seq1288_BIOID40267   -            308   1.2e-11   44.9   0.0   1   1   3.5e-11   1.2e-07   31.8   0.0   220   302   126   206    86   207 0.81 AAA domain
AAA_22               PF13401.1    131 seq1288_BIOID40267   -            308     1e-06   28.7   0.0   1   1   7.1e-10   2.4e-06   27.5   0.0     9   123    47   200    39   207 0.82 AAA domain
AA_permease_2        PF13520.1    426 seq1290_BIOID40267   -            439   2.2e-50  171.3  53.8   1   1   3.7e-54   2.6e-50  171.1  37.3     2   415    10   415     9   428 0.91 Amino acid permease
AA_permease          PF00324.16   479 seq1290_BIOID40267   -            439   2.4e-20   72.2  46.2   1   1   4.7e-24   3.2e-20   71.8  32.0     5   419    17   403    12   425 0.88 Amino acid permease
BOF                  PF04076.8    103 seq1291_BIOID40267   -            130   7.3e-40  134.8   0.0   1   1   6.6e-44     9e-40  134.5   0.0     4   103    30   130    25   130 0.98 Bacterial OB fold (BOF) protein
OTCace               PF00185.19   158 seq1293_BIOID40267   -            396     1e-34  119.5   0.0   1   1   2.7e-38   1.8e-34  118.7   0.0     1   156   187   373   187   374 0.91 Aspartate/ornithine carbamoyltransferase, Asp/Orn binding domain
OTCace_N             PF02729.16   142 seq1293_BIOID40267   -            396   1.3e-27   96.0   0.0   1   1   8.3e-31   5.6e-27   94.0   0.0     2   142    23   179    22   179 0.88 Aspartate/ornithine carbamoyltransferase, carbamoyl-P binding domain
HTH_IclR             PF09339.5     52 seq1294_BIOID40267   -            315   2.9e-16   58.6   1.8   1   1   2.2e-19   7.6e-16   57.3   1.2     2    52    53   103    52   103 0.97 IclR helix-turn-helix domain
IclR                 PF01614.13   129 seq1294_BIOID40267   -            315   4.9e-13   48.7   0.0   1   1   4.6e-16   1.6e-12   47.1   0.0     6   127   172   295   167   297 0.90 Bacterial transcriptional regulator
TrkA_N               PF02254.13   116 seq1295_BIOID40267   -            458   4.2e-58  194.2   3.5   1   2   5.4e-33   5.3e-30  103.6   0.0     1   108     3   111     3   125 0.92 TrkA-N domain
TrkA_N               PF02254.13   116 seq1295_BIOID40267   -            458   4.2e-58  194.2   3.5   2   2   5.9e-29   5.7e-26   90.6   0.7     1   116   235   350   235   350 0.95 TrkA-N domain
TrkA_C               PF02080.16    71 seq1295_BIOID40267   -            458   1.9e-21   75.3   0.7   1   2   4.7e-13   4.5e-10   38.8   0.0     3    70   157   225   155   226 0.91 TrkA-C domain
TrkA_C               PF02080.16    71 seq1295_BIOID40267   -            458   1.9e-21   75.3   0.7   2   2     2e-11   1.9e-08   33.6   0.2     8    70   390   451   388   452 0.89 TrkA-C domain
F420_oxidored        PF03807.12    96 seq1295_BIOID40267   -            458   1.9e-12   47.2   2.2   1   2   1.5e-07   0.00015   22.0   0.0     1    52     2    49     2    88 0.87 NADP oxidoreductase coenzyme F420-dependent
F420_oxidored        PF03807.12    96 seq1295_BIOID40267   -            458   1.9e-12   47.2   2.2   2   2   1.5e-07   0.00015   22.0   0.3     2    48   235   279   234   355 0.80 NADP oxidoreductase coenzyme F420-dependent
NAD_binding_7        PF13241.1    103 seq1295_BIOID40267   -            458   1.2e-11   44.6   3.0   1   1   7.5e-08   7.3e-05   22.8   0.0     8    82   233   319   228   323 0.75 Putative NAD(P)-binding
Shikimate_DH         PF01488.15   135 seq1295_BIOID40267   -            458   1.4e-11   44.4   0.6   1   1   5.3e-09   5.2e-06   26.4   0.2    12   102   232   332   222   367 0.77 Shikimate / quinate 5-dehydrogenase
DUF606               PF04657.8    138 seq1296_BIOID40267   -            149   1.4e-21   76.8  22.4   1   1   1.2e-25   1.6e-21   76.6  15.5     2   138     6   143     5   143 0.95 Protein of unknown function, DUF606
PEPcase              PF00311.12   793 seq1298_BIOID40267   -            883  1.2e-292  972.4   0.0   1   1  1.1e-296  1.5e-292  972.1   0.0     2   793   129   883   128   883 0.98 Phosphoenolpyruvate carboxylase
ATP_bind_3           PF01171.15   182 seq1299_BIOID40267   -            311   1.1e-14   54.2   0.0   1   1   1.3e-18   1.7e-14   53.5   0.0     2   161    42   205    41   209 0.84 PP-loop family
Aminotran_1_2        PF00155.16   363 seq1301_BIOID40267   -            452   1.9e-21   76.3   0.0   1   1   5.1e-25     7e-21   74.4   0.0   126   348   200   426    68   440 0.77 Aminotransferase class I and II
TerB                 PF05099.8    140 seq1307_BIOID40267   -            143   1.4e-14   53.8   7.2   1   1   1.9e-18   2.6e-14   53.0   5.0     8   131    10   138     3   141 0.81 Tellurite resistance protein TerB
GerE                 PF00196.14    58 seq1308_BIOID40267   -            180   3.6e-13   48.4   0.3   1   1   1.1e-16   7.6e-13   47.4   0.2     2    46   127   171   126   174 0.96 Bacterial regulatory proteins, luxR family
Sigma70_r4_2         PF08281.7     54 seq1308_BIOID40267   -            180   3.8e-05   22.9   0.1   1   1   9.6e-09   6.6e-05   22.1   0.1    12    54   130   171   126   171 0.90 Sigma-70, region 4
Pertactin            PF03212.9    121 seq1309_BIOID40267   -            961   2.6e-39  133.5   3.4   1   1   3.9e-43   2.6e-39  133.5   2.4     1   120   494   615   494   616 0.98 Pertactin
Autotransporter      PF03797.14   265 seq1309_BIOID40267   -            961   2.2e-35  122.1  23.2   1   1   3.2e-39   2.2e-35  122.1  16.1     2   263   695   946   694   948 0.96 Autotransporter beta-domain
G6PD_C               PF02781.11   294 seq1310_BIOID40267   -            491    1e-130  434.7   0.1   1   1  1.9e-134  1.3e-130  434.3   0.1     1   293   188   489   188   490 0.99 Glucose-6-phosphate dehydrogenase, C-terminal domain
G6PD_N               PF00479.17   183 seq1310_BIOID40267   -            491   1.8e-59  200.9   0.0   1   1     6e-63   4.1e-59  199.7   0.0     1   183    13   186    13   186 0.99 Glucose-6-phosphate dehydrogenase, NAD binding domain
LigB                 PF02900.13   272 seq1311_BIOID40267   -            283   3.5e-61  206.4   0.0   1   1   2.9e-65   3.9e-61  206.2   0.0     2   271     7   279     6   280 0.94 Catalytic LigB subunit of aromatic ring-opening dioxygenase
Molybdopterin        PF00384.17   432 seq1312_BIOID40267   -            759   4.8e-29  101.2   0.0   1   1   3.8e-32   2.6e-28   98.8   0.0     1   345   108   462   108   508 0.76 Molybdopterin oxidoreductase
Molydop_binding      PF01568.16   109 seq1312_BIOID40267   -            759   4.4e-06   26.3   0.0   1   1   2.4e-09   1.7e-05   24.5   0.0     1   108   642   751   642   752 0.77 Molydopterin dinucleotide binding domain
Y1_Tnp               PF01797.11   121 seq1315_BIOID40267   -            183   4.9e-41  139.2   0.0   1   1     5e-45   6.9e-41  138.7   0.0     4   121     1   118     1   118 0.99 Transposase IS200 like
HTH_18               PF12833.2     81 seq1318_BIOID40267   -            285     5e-19   68.0   0.4   1   1   1.5e-22   1.1e-18   67.0   0.2     2    80   204   281   203   282 0.95 Helix-turn-helix domain
HTH_AraC             PF00165.18    42 seq1318_BIOID40267   -            285   3.1e-14   52.1   0.1   1   1   4.8e-14   3.3e-10   39.3   0.0     9    40   247   279   241   279 0.92 Bacterial regulatory helix-turn-helix proteins, AraC family
HTH_Tnp_1            PF01527.15    76 seq1319_BIOID40267   -            100   6.7e-16   57.9   0.2   1   1   6.1e-20   8.3e-16   57.6   0.1     2    75     3    75     2    76 0.95 Transposase
Epimerase            PF01370.16   236 seq1322_BIOID40267   -            310   6.2e-50  169.7   0.0   1   1   2.8e-53   7.7e-50  169.3   0.0     1   236     2   236     2   236 0.92 NAD dependent epimerase/dehydratase family
3Beta_HSD            PF01073.14   280 seq1322_BIOID40267   -            310   1.7e-12   46.5   0.0   1   1   8.5e-16   2.3e-12   46.0   0.0     1   223     3   219     3   224 0.79 3-beta hydroxysteroid dehydrogenase/isomerase family
RmlD_sub_bind        PF04321.12   287 seq1322_BIOID40267   -            310   7.2e-10   38.1   0.0   1   1   7.5e-13   2.1e-09   36.6   0.0     3   155     2   174     1   267 0.79 RmlD substrate binding domain
NAD_binding_4        PF07993.7    249 seq1322_BIOID40267   -            310   1.8e-07   30.2   0.0   1   1   3.6e-08   9.9e-05   21.2   0.0    86   210    67   184    47   220 0.84 Male sterility protein
SulA                 PF03846.9    119 seq1323_BIOID40267   -            169   2.2e-63  211.1   4.5   1   1   2.2e-67     3e-63  210.7   3.1     2   118     3   119     2   120 0.99 Cell division inhibitor SulA
MatE                 PF01554.13   162 seq1325_BIOID40267   -            546   8.7e-66  220.4  36.2   1   2   4.2e-38   5.7e-34  116.9   6.7     1   160    99   259    99   261 0.97 MatE
MatE                 PF01554.13   162 seq1325_BIOID40267   -            546   8.7e-66  220.4  36.2   2   2   3.1e-37   4.2e-33  114.1   9.0     1   162   329   490   329   490 1.00 MatE
GGDEF                PF00990.16   161 seq1326_BIOID40267   -            212   1.6e-22   79.7   0.1   1   1   4.7e-26   3.2e-22   78.7   0.1     2    79   132   207   131   208 0.96 GGDEF domain
MCPsignal_assoc      PF13682.1     70 seq1326_BIOID40267   -            212   4.7e-09   36.1   0.2   1   1   1.1e-12   7.7e-09   35.4   0.1     1    68    21    92    21    94 0.87 MCP-signal associated domain
DUF3927              PF13064.1     46 seq1327_BIOID40267   -             55   1.6e-25   88.2  11.3   1   1   1.3e-29   1.7e-25   88.0   7.8     1    46     3    48     3    48 0.98 Protein of unknown function (DUF3927)
SIS                  PF01380.17   131 seq1332_BIOID40267   -            384   6.9e-53  177.6   0.0   1   2     2e-34   2.7e-30  104.5   0.0     2   130    49   188    48   189 0.98 SIS domain
SIS                  PF01380.17   131 seq1332_BIOID40267   -            384   6.9e-53  177.6   0.0   2   2   3.5e-24   4.8e-20   71.3   0.0     3   131   222   357   220   357 0.94 SIS domain
Response_reg         PF00072.19   112 seq1333_BIOID40267   -            204   3.2e-26   91.4   0.4   1   1   6.8e-30   4.6e-26   90.8   0.3     2   111     4   113     3   114 0.98 Response regulator receiver domain
GerE                 PF00196.14    58 seq1333_BIOID40267   -            204   3.1e-22   77.5   0.1   1   1   1.1e-25   7.8e-22   76.2   0.0     2    58   142   198   141   198 0.97 Bacterial regulatory proteins, luxR family
OmpA                 PF00691.15    97 seq1334_BIOID40267   -            219   1.2e-23   83.2   0.1   1   1     4e-27   1.8e-23   82.6   0.1     1    97   115   210   115   210 0.97 OmpA family
Gly-zipper_Omp       PF13488.1     46 seq1334_BIOID40267   -            219   1.2e-12   47.1  16.5   1   1   2.7e-16   1.2e-12   47.1  11.4     1    46    37    85    37    85 0.95 Glycine zipper
Gly-zipper_YMGG      PF13441.1     45 seq1334_BIOID40267   -            219   6.8e-09   34.9  18.1   1   1   1.5e-12   6.8e-09   34.9  12.5     5    45    33    80    29    80 0.81 YMGG-like Gly-zipper
rve                  PF00665.21   120 seq1335_BIOID40267   -            272   4.8e-25   87.8   0.0   1   1   2.3e-28     8e-25   87.1   0.0     2   119   106   221   105   222 0.97 Integrase core domain
rve_3                PF13683.1     67 seq1335_BIOID40267   -            272   1.4e-17   62.8   0.2   1   1   9.7e-21   3.3e-17   61.6   0.2     2    67   194   260   193   260 0.98 Integrase core domain
rve_2                PF13333.1     52 seq1335_BIOID40267   -            272     1e-12   47.7   0.7   1   1   6.5e-16   2.2e-12   46.7   0.5     1    51   212   267   212   267 0.93 Integrase core domain
HTH_21               PF13276.1     60 seq1335_BIOID40267   -            272   1.5e-09   37.5   5.4   1   1   1.2e-12   3.9e-09   36.2   3.8     3    59    27    82    23    83 0.89 HTH-like domain
MFS_1                PF07690.11   354 seq1336_BIOID40267   -            436   3.2e-37  127.9  18.8   1   1   9.4e-41   3.2e-37  127.9  13.0     1   174    15   186    15   196 0.94 Major Facilitator Superfamily
MFS_3                PF05977.8    524 seq1336_BIOID40267   -            436   3.8e-10   38.3  14.1   1   1   1.6e-13   5.5e-10   37.8   9.8    20   187    20   183     6   247 0.85 Transmembrane secretion effector
Sugar_tr             PF00083.19   451 seq1336_BIOID40267   -            436   2.2e-05   23.0  11.5   1   1   6.6e-09   2.2e-05   23.0   8.0     4   202    14   193    11   196 0.87 Sugar (and other) transporter
UvrD_C               PF13361.1    319 seq1340_BIOID40267   -            673   4.1e-92  308.9   0.0   1   1   1.7e-94   3.9e-91  305.7   0.0     1   318   271   613   271   614 0.97 UvrD-like helicase C-terminal domain
UvrD-helicase        PF00580.16   315 seq1340_BIOID40267   -            673   1.9e-74  250.6   0.4   1   1   1.3e-76   2.9e-73  246.7   0.3     1   314     3   265     3   266 0.94 UvrD/REP helicase N-terminal domain
AAA_19               PF13245.1     76 seq1340_BIOID40267   -            673     2e-13   49.7   0.6   1   1   2.1e-16   4.7e-13   48.5   0.4     8    75    15    87     8    88 0.82 Part of AAA domain
UvrD_C_2             PF13538.1    104 seq1340_BIOID40267   -            673   2.8e-10   40.1   0.0   1   1   5.6e-13   1.3e-09   38.0   0.0    54   103   546   609   496   610 0.80 Family description
DUF1391              PF07151.7     49 seq1341_BIOID40267   -             50   1.6e-35  120.2   1.2   1   1   1.2e-39   1.7e-35  120.1   0.9     1    48     2    49     2    50 0.97 Protein of unknown function (DUF1391)
HHH_3                PF12836.2     65 seq1342_BIOID40267   -            123   4.6e-19   68.0   0.0   1   1   8.8e-23     6e-19   67.6   0.0     3    61    59   118    57   122 0.93 Helix-hairpin-helix motif
CheR                 PF01739.13   196 seq1346_BIOID40267   -            286   1.7e-62  210.0   0.0   1   1   5.1e-66   3.5e-62  209.0   0.0     1   194    92   281    92   283 0.96 CheR methyltransferase, SAM binding domain
CheR_N               PF03705.10    57 seq1346_BIOID40267   -            286   4.2e-22   77.1   1.5   1   1   2.1e-25   1.4e-21   75.4   1.0     1    56    23    78    23    79 0.98 CheR methyltransferase, all-alpha domain
Peripla_BP_3         PF13377.1    160 seq1347_BIOID40267   -            363   9.3e-34  116.6   0.1   1   1   8.6e-37   2.9e-33  115.0   0.0     1   160   174   332   174   332 0.90 Periplasmic binding protein-like domain
LacI                 PF00356.16    46 seq1347_BIOID40267   -            363   9.4e-23   79.4   3.6   1   1   5.4e-26   1.8e-22   78.5   1.4     1    46     8    53     8    53 0.99 Bacterial regulatory proteins, lacI family
Peripla_BP_1         PF00532.16   279 seq1347_BIOID40267   -            363   9.4e-22   77.4   0.3   1   1   3.8e-25   1.3e-21   76.9   0.2    18   278    81   329    79   330 0.89 Periplasmic binding proteins and sugar binding domain of LacI family
Peripla_BP_4         PF13407.1    258 seq1347_BIOID40267   -            363   8.6e-17   61.2   0.1   1   1   3.8e-20   1.3e-16   60.6   0.0    15   257    81   314    67   315 0.91 Periplasmic binding protein domain
NAD_binding_1        PF00175.16   109 seq1350_BIOID40267   -            248   5.7e-17   62.1   0.0   1   1   1.2e-20   8.1e-17   61.6   0.0     1   109   111   223   111   223 0.89 Oxidoreductase NAD-binding domain
FAD_binding_6        PF00970.19    99 seq1350_BIOID40267   -            248   2.8e-10   40.0   0.0   1   1     8e-14   5.5e-10   39.1   0.0     9    90    14    90     6    98 0.85 Oxidoreductase FAD-binding domain
YbgT_YccB            PF08173.6     28 seq1351_BIOID40267   -             30   3.4e-12   45.8   4.6   1   1   2.6e-16   3.5e-12   45.7   3.2     1    27     1    27     1    28 0.97 Membrane bound YbgT-like protein
MFS_1                PF07690.11   354 seq1355_BIOID40267   -            394   1.4e-36  125.9  55.0   1   2   1.2e-29   8.2e-26   90.4  16.5     2   188    17   198    16   216 0.88 Major Facilitator Superfamily
MFS_1                PF07690.11   354 seq1355_BIOID40267   -            394   1.4e-36  125.9  55.0   2   2   9.5e-15   6.5e-11   41.4  16.0     3   175   218   387   216   394 0.89 Major Facilitator Superfamily
Sugar_tr             PF00083.19   451 seq1355_BIOID40267   -            394   6.3e-12   44.6  16.2   1   1   9.3e-16   6.3e-12   44.6  11.2    43   188    39   181    11   184 0.83 Sugar (and other) transporter
DUF1737              PF08410.5     54 seq1357_BIOID40267   -            231   1.5e-17   63.0   0.0   1   1   3.6e-21   2.5e-17   62.2   0.0     1    53     1    50     1    51 0.97 Domain of unknown function (DUF1737)
DUF303               PF03629.13   255 seq1357_BIOID40267   -            231   4.9e-15   55.3   0.0   1   1   9.7e-19   6.6e-15   54.9   0.0     3   140    80   229    78   231 0.76 Domain of unknown function (DUF303)
CHMI                 PF02962.10   124 seq1358_BIOID40267   -            126   1.2e-72  241.7   0.1   1   1   9.4e-77   1.3e-72  241.6   0.0     1   124     2   125     2   125 1.00 5-carboxymethyl-2-hydroxymuconate isomerase
His_Phos_2           PF00328.17   347 seq1359_BIOID40267   -            442   1.3e-40  139.6   0.0   1   1   1.2e-44   1.6e-40  139.4   0.0     1   345    39   383    39   387 0.85 Histidine phosphatase superfamily (branch 2)
PALP                 PF00291.20   307 seq1361_BIOID40267   -            398   1.1e-44  152.7   0.2   1   1     1e-48   1.4e-44  152.4   0.1     4   305    41   374    39   377 0.81 Pyridoxal-phosphate dependent enzyme
Zn_Tnp_IS1           PF03811.8     36 seq1363_BIOID40267   -             60   3.6e-21   74.2   4.2   1   1   3.7e-25   5.1e-21   73.7   2.9     1    36     1    36     1    36 0.99 InsA N-terminal domain
OmpA_membrane        PF01389.12   183 seq1364_BIOID40267   -            370   1.4e-75  252.7   4.2   1   1   3.1e-79   1.4e-75  252.7   1.7     1   183    47   219    47   219 0.97 OmpA-like transmembrane domain
OMP_b-brl            PF13505.1    176 seq1364_BIOID40267   -            370   1.6e-24   86.6   7.6   1   1   3.5e-28   1.6e-24   86.6   5.2     2   176    32   215    31   215 0.82 Outer membrane protein beta-barrel domain
OmpA                 PF00691.15    97 seq1364_BIOID40267   -            370   7.8e-23   80.5   0.0   1   1   4.8e-26   2.2e-22   79.1   0.0     1    95   246   341   246   343 0.96 OmpA family
DUF2686              PF10887.3    276 seq1365_BIOID40267   -            264  1.8e-138  459.7   0.0   1   1  1.5e-142  2.1e-138  459.5   0.0     1   276     1   264     1   264 0.99 Protein of unknown function (DUF2686)
4HBT_2               PF13279.1    121 seq1367_BIOID40267   -            132   5.5e-17   62.2   0.0   1   1   1.4e-20   6.3e-17   62.0   0.0     4   109    10   114     7   129 0.88 Thioesterase-like superfamily
Acyl-ACP_TE          PF01643.12   249 seq1367_BIOID40267   -            132   1.1e-14   53.8   0.2   1   2   9.6e-09   4.4e-05   22.4   0.1   155   182     2    29     1    33 0.91 Acyl-ACP thioesterase
Acyl-ACP_TE          PF01643.12   249 seq1367_BIOID40267   -            132   1.1e-14   53.8   0.2   2   2   5.4e-11   2.5e-07   29.8   0.0    46   133    39   128    32   132 0.90 Acyl-ACP thioesterase
4HBT                 PF03061.17    79 seq1367_BIOID40267   -            132   3.8e-14   52.4   0.0   1   1   1.1e-17   5.1e-14   52.0   0.0     2    77    16    97    15    99 0.96 Thioesterase superfamily
ArsC                 PF03960.10   110 seq1370_BIOID40267   -            118   4.3e-32  110.3   0.0   1   1   3.5e-36   4.8e-32  110.1   0.0     1   110     5   114     5   114 0.97 ArsC family
CSD                  PF00313.17    66 seq1371_BIOID40267   -             71   1.2e-31  108.1   0.2   1   1   9.7e-36   1.3e-31  108.0   0.2     1    64     5    68     5    70 0.98 'Cold-shock' DNA-binding domain
HTH_Tnp_IS1          PF12759.2     50 seq1372_BIOID40267   -             41   4.5e-14   51.5   1.1   1   1   3.9e-18   5.4e-14   51.2   0.8    21    48     1    28     1    30 0.97 InsA C-terminal domain
HTH_Tnp_1            PF01527.15    76 seq1373_BIOID40267   -            215   1.8e-20   72.5   0.0   1   1   1.2e-23   5.3e-20   71.0   0.0     2    69    91   162    90   169 0.87 Transposase
Glyco_transf_9       PF01075.12   247 seq1374_BIOID40267   -            348   1.3e-89  299.5   0.0   1   1   1.1e-93   1.5e-89  299.3   0.0     1   247    69   324    69   324 0.98 Glycosyltransferase family 9 (heptosyltransferase)
MscL                 PF01741.13   128 seq1377_BIOID40267   -            136     1e-56  190.4   3.2   1   1   8.4e-61   1.1e-56  190.2   2.2     1   128     3   132     3   132 0.98 Large-conductance mechanosensitive channel, MscL
FAA_hydrolase        PF01557.13   217 seq1379_BIOID40267   -            301   1.1e-20   73.8   0.0   1   1   1.5e-24     2e-20   73.0   0.0     3   216    92   300    90   301 0.89 Fumarylacetoacetate (FAA) hydrolase family
2-Hacid_dh_C         PF02826.14   178 seq1382_BIOID40267   -            324   1.4e-62  209.9   0.0   1   1   4.8e-66   2.2e-62  209.2   0.0     1   178   108   287   108   287 0.97 D-isomer specific 2-hydroxyacid dehydrogenase, NAD binding domain
2-Hacid_dh           PF00389.25   133 seq1382_BIOID40267   -            324   1.6e-31  108.4   0.1   1   1     4e-35   1.8e-31  108.2   0.1     1   133     5   319     5   319 0.97 D-isomer specific 2-hydroxyacid dehydrogenase, catalytic domain
NAD_binding_2        PF03446.10   162 seq1382_BIOID40267   -            324     3e-05   23.8   0.1   1   1   2.9e-08   0.00013   21.7   0.0     2   116   146   259   145   267 0.85 NAD binding domain of 6-phosphogluconate dehydrogenase
Fer4_11              PF13247.1     99 seq1383_BIOID40267   -            514   1.8e-40  136.7   4.7   1   1   5.1e-44   1.8e-40  136.7   3.2     2    98   175   271   174   272 0.98 4Fe-4S dicluster domain
Exonuc_X-T_C         PF08411.5    269 seq1385_BIOID40267   -            491  4.2e-104  347.2   0.1   1   1  7.6e-108  5.2e-104  346.9   0.1     1   268   228   489   228   490 0.99 Exonuclease C-terminal
RNase_T              PF00929.19   164 seq1385_BIOID40267   -            491   3.2e-25   89.2   0.0   1   1   8.9e-29   6.1e-25   88.2   0.0     2   162    29   208    28   210 0.95 Exonuclease
BDM                  PF10684.4     92 seq1387_BIOID40267   -             71   3.2e-49  165.0   0.3   1   1   2.5e-53   3.5e-49  164.9   0.2    22    92     1    71     1    71 0.99 Putative biofilm-dependent modulation protein
DUF1391              PF07151.7     49 seq1389_BIOID40267   -             50   9.7e-36  120.9   0.6   1   1   7.6e-40     1e-35  120.8   0.4     1    49     2    50     2    50 0.98 Protein of unknown function (DUF1391)
HTH_3                PF01381.17    55 seq1390_BIOID40267   -            131   6.5e-10   38.6   0.0   1   1   3.6e-13   2.5e-09   36.7   0.0     1    54    34    87    34    88 0.95 Helix-turn-helix
HTH_19               PF12844.2     64 seq1390_BIOID40267   -            131   7.9e-08   32.1   0.1   1   1   5.5e-11   3.8e-07   29.9   0.0    12    61    42    91    34    94 0.93 Helix-turn-helix domain
Fer4_11              PF13247.1     99 seq1391_BIOID40267   -            222   2.5e-26   91.3  14.9   1   1   2.2e-29   4.3e-26   90.5   7.0     2    98    84   180    83   181 0.95 4Fe-4S dicluster domain
Fer4_7               PF12838.2     52 seq1391_BIOID40267   -            222   7.1e-15   55.0  28.0   1   2   4.2e-10   8.2e-07   29.1   7.7     1    52    45   108    45   108 0.71 4Fe-4S dicluster domain
Fer4_7               PF12838.2     52 seq1391_BIOID40267   -            222   7.1e-15   55.0  28.0   2   2   1.7e-10   3.3e-07   30.4   6.4     1    52   123   175   123   175 0.88 4Fe-4S dicluster domain
Fer4_9               PF13187.1     55 seq1391_BIOID40267   -            222   6.1e-12   45.5  28.1   1   1   1.9e-10   3.7e-07   30.1   6.4     2    54   124   175   123   176 0.96 4Fe-4S dicluster domain
Fer4                 PF00037.22    24 seq1391_BIOID40267   -            222     3e-10   39.1  35.7   1   1   6.9e-08   0.00014   21.2   1.4     3    22   119   138   117   140 0.86 4Fe-4S binding domain
Fer4_10              PF13237.1     52 seq1391_BIOID40267   -            222   1.3e-09   37.6  28.7   1   1   3.5e-09   6.8e-06   25.6   6.4     2    52   117   172   116   172 0.88 4Fe-4S dicluster domain
Peptidase_M20        PF01546.23   171 seq1392_BIOID40267   -            375   1.2e-36  125.8   0.1   1   1     2e-40   1.4e-36  125.5   0.0     1   170    62   371    62   372 0.96 Peptidase family M20/M25/M40
M20_dimer            PF07687.9    109 seq1392_BIOID40267   -            375   3.5e-25   87.7   0.1   1   1   1.3e-28   8.7e-25   86.4   0.0     1   108   175   282   175   283 0.98 Peptidase dimerisation domain
DUF1974              PF09317.6    284 seq1395_BIOID40267   -            840  3.4e-117  390.7   0.0   1   1  1.3e-120  4.4e-117  390.4   0.0     1   284   540   818   540   818 1.00 Domain of unknown function (DUF1974)
Acyl-CoA_dh_N        PF02771.11   113 seq1395_BIOID40267   -            840   1.6e-15   57.5   0.0   1   1   1.2e-18   4.2e-15   56.1   0.0    28   112   173   258   147   259 0.83 Acyl-CoA dehydrogenase, N-terminal domain
Acyl-CoA_dh_1        PF00441.19   150 seq1395_BIOID40267   -            840   1.2e-13   51.3   0.9   1   1   7.2e-17   2.5e-13   50.2   0.6     1   142   386   530   386   534 0.93 Acyl-CoA dehydrogenase, C-terminal domain
Acyl-CoA_dh_M        PF02770.14    52 seq1395_BIOID40267   -            840   9.8e-07   28.0   0.0   1   1   5.3e-10   1.8e-06   27.2   0.0     1    51   263   321   263   323 0.96 Acyl-CoA dehydrogenase, middle domain
CheB_methylest       PF01339.12   182 seq1396_BIOID40267   -            349   2.5e-67  225.7   1.3   1   1   6.2e-71   4.2e-67  224.9   0.2     1   180   158   338   158   340 0.94 CheB methylesterase
Response_reg         PF00072.19   112 seq1396_BIOID40267   -            349   2.3e-24   85.4   0.2   1   1   8.5e-28   5.8e-24   84.1   0.2     1   101     6   108     6   117 0.92 Response regulator receiver domain
DUF303               PF03629.13   255 seq1398_BIOID40267   -            407     1e-08   34.6   0.0   1   1   1.1e-12   1.6e-08   34.0   0.0   146   212     4    94     2   148 0.77 Domain of unknown function (DUF303)
ZapA                 PF05164.8     89 seq1399_BIOID40267   -            109   2.1e-20   72.3   0.6   1   1     2e-24   2.7e-20   72.0   0.4     2    89     6    91     5    91 0.98 Cell division protein ZapA
DUF3702              PF12486.3    148 seq1401_BIOID40267   -            468   2.9e-44  150.1  13.4   1   1   1.2e-47   8.4e-44  148.7   9.3     1   148   310   454   310   454 0.99 ImpA domain protein
ImpA-rel_N           PF06812.7     62 seq1401_BIOID40267   -            468   9.7e-21   73.1   1.1   1   1   3.2e-24   2.2e-20   72.0   0.2     1    60    59   118    59   120 0.98 ImpA-related N-terminal
2-Hacid_dh_C         PF02826.14   178 seq1402_BIOID40267   -            329   5.3e-53  178.6   0.0   1   1   1.8e-56   8.2e-53  178.0   0.0     1   178   110   297   110   297 0.94 D-isomer specific 2-hydroxyacid dehydrogenase, NAD binding domain
2-Hacid_dh           PF00389.25   133 seq1402_BIOID40267   -            329   2.3e-35  120.8   0.0   1   1   5.9e-39   2.7e-35  120.6   0.0     3   132     5   328     3   329 0.98 D-isomer specific 2-hydroxyacid dehydrogenase, catalytic domain
NAD_binding_2        PF03446.10   162 seq1402_BIOID40267   -            329   7.5e-06   25.8   0.0   1   1   5.1e-09   2.3e-05   24.2   0.0     3   119   146   259   144   263 0.91 NAD binding domain of 6-phosphogluconate dehydrogenase
F_bP_aldolase        PF01116.15   287 seq1403_BIOID40267   -            286  9.8e-103  343.0   0.0   1   1    8e-107  1.1e-102  342.9   0.0     4   286     5   283     2   284 0.99 Fructose-bisphosphate aldolase class-II
SpoVR                PF04293.8    427 seq1404_BIOID40267   -            510  2.9e-200  665.0   7.2   1   1  2.5e-204  3.4e-200  664.7   5.0     2   427    18   453    17   453 0.98 SpoVR like protein
ILVD_EDD             PF00920.16   521 seq1405_BIOID40267   -            603  1.5e-169  564.6   0.1   1   1  1.3e-173  1.8e-169  564.4   0.1     2   521    66   598    65   598 0.96 Dehydratase family
Ribosomal_S22        PF08136.6     45 seq1406_BIOID40267   -             45   3.2e-32  110.3   1.3   1   1   2.5e-36   3.4e-32  110.2   0.9     1    45     1    45     1    45 1.00 30S ribosomal protein subunit S22 family
ABC_tran             PF00005.22   118 seq1407_BIOID40267   -            555   2.6e-40  137.3   0.0   1   2   7.2e-25   1.2e-21   77.1   0.0     1   118    46   191    46   191 0.91 ABC transporter
ABC_tran             PF00005.22   118 seq1407_BIOID40267   -            555   2.6e-40  137.3   0.0   2   2   6.6e-19   1.1e-15   57.8   0.0     1   118   363   473   363   473 0.93 ABC transporter
AAA_21               PF13304.1    303 seq1407_BIOID40267   -            555   3.8e-20   72.9   0.2   1   1   1.3e-09   2.2e-06   27.7   0.0   234   303   160   223   104   223 0.94 AAA domain
ABC_tran_2           PF12848.2     85 seq1407_BIOID40267   -            555   1.1e-13   50.7   7.5   1   1   5.7e-15   9.8e-12   44.4   2.3     1    78   230   305   230   312 0.89 ABC transporter
Lactamase_B_2        PF12706.2    194 seq1408_BIOID40267   -            305     2e-27   95.8   0.0   1   1     5e-31   3.4e-27   95.1   0.0     3   193    35   270    34   271 0.82 Beta-lactamase superfamily domain
Lactamase_B          PF00753.22   194 seq1408_BIOID40267   -            305   3.1e-14   52.9   0.2   1   1   5.5e-17   3.8e-13   49.4   0.0     3   128    16   142    14   149 0.92 Metallo-beta-lactamase superfamily
TnpB_IS66            PF05717.8    108 seq1409_BIOID40267   -            115   1.3e-44  149.9   0.0   1   1     1e-48   1.4e-44  149.8   0.0     2   107     7   110     6   111 0.96 IS66 Orf2 like protein
HTH_AraC             PF00165.18    42 seq1412_BIOID40267   -            253   3.7e-18   64.6   0.7   1   2   5.9e-11     4e-07   29.5   0.0     1    42   155   195   155   195 0.97 Bacterial regulatory helix-turn-helix proteins, AraC family
HTH_AraC             PF00165.18    42 seq1412_BIOID40267   -            253   3.7e-18   64.6   0.7   2   2   3.3e-12   2.2e-08   33.5   0.1     8    39   210   242   207   245 0.91 Bacterial regulatory helix-turn-helix proteins, AraC family
HTH_18               PF12833.2     81 seq1412_BIOID40267   -            253   1.6e-13   50.4   0.0   1   1   3.9e-17   2.7e-13   49.7   0.0     2    80   169   245   168   246 0.95 Helix-turn-helix domain
Glyco_hydro_2_C      PF02836.12   298 seq1415_BIOID40267   -           1024  3.2e-124  413.5   0.0   1   1  1.3e-127  4.3e-124  413.1   0.0     1   297   336   629   336   630 0.98 Glycosyl hydrolases family 2, TIM barrel domain
Bgal_small_N         PF02929.12   276 seq1415_BIOID40267   -           1024     5e-91  304.4   0.0   1   1   2.2e-94   7.5e-91  303.8   0.0     5   275   753  1021   749  1022 0.98 Beta galactosidase small chain
Glyco_hydro_2_N      PF02837.13   167 seq1415_BIOID40267   -           1024   1.9e-51  173.8   0.0   1   1     1e-54   3.6e-51  172.9   0.0     2   167    50   219    49   219 0.95 Glycosyl hydrolases family 2, sugar binding domain
Glyco_hydro_2        PF00703.16   110 seq1415_BIOID40267   -           1024   4.1e-16   59.2   0.0   1   1   1.9e-18   6.5e-15   55.4   0.0     2   110   222   334   221   334 0.83 Glycosyl hydrolases family 2
HATPase_c            PF02518.21   111 seq1416_BIOID40267   -            467   5.5e-25   87.1   0.0   1   1   2.6e-28   1.2e-24   86.0   0.0     1   111   349   460   349   460 0.98 Histidine kinase-, DNA gyrase B-, and HSP90-like ATPase
HAMP                 PF00672.20    70 seq1416_BIOID40267   -            467   1.5e-17   63.4   0.4   1   1   3.3e-21   1.5e-17   63.4   0.2     2    69   168   235   167   236 0.96 HAMP domain
HisKA                PF00512.20    68 seq1416_BIOID40267   -            467   9.5e-14   51.0   0.2   1   1   2.1e-17   9.5e-14   51.0   0.1     1    68   240   304   240   304 0.97 His Kinase A (phospho-acceptor) domain
DicB                 PF05358.6     62 seq1417_BIOID40267   -             97   1.6e-37  126.6   0.6   1   1   1.7e-41   2.3e-37  126.1   0.0     1    62    36    97    36    97 0.99 DicB protein
Malic_M              PF03949.10   255 seq1418_BIOID40267   -            568   4.7e-93  311.3   0.0   1   1   9.6e-97   6.6e-93  310.8   0.0     1   254   274   533   274   534 0.99 Malic enzyme, NAD binding domain
malic                PF00390.14   182 seq1418_BIOID40267   -            568     2e-80  268.5   0.0   1   1   5.6e-84   3.9e-80  267.6   0.0     1   182    84   264    84   264 0.99 Malic enzyme, N-terminal domain
CSD                  PF00313.17    66 seq1421_BIOID40267   -             74   2.9e-29  100.5   0.2   1   1   2.3e-33   3.2e-29  100.3   0.1     2    64     3    65     2    67 0.96 'Cold-shock' DNA-binding domain
AzlC                 PF03591.9    143 seq1422_BIOID40267   -            245   7.3e-42  142.5  10.2   1   1   5.3e-46   7.3e-42  142.5   7.1     1   141    23   165    23   167 0.97 AzlC protein
Lysis_S              PF04971.7     68 seq1423_BIOID40267   -             71   1.9e-46  155.4   0.4   1   1   1.5e-50   2.1e-46  155.3   0.3     1    68     4    71     4    71 1.00 Lysis protein S
Ni_hydr_CYTB         PF01292.15   182 seq1425_BIOID40267   -            261   7.7e-28   96.9   9.7   1   1   1.1e-31   7.7e-28   96.9   6.7     4   182    71   257    68   257 0.90 Prokaryotic cytochrome b561
Cytochrom_B_N        PF00033.14   188 seq1425_BIOID40267   -            261   5.2e-27   94.3  11.8   1   1   7.6e-31   5.2e-27   94.3   8.2     4   188    69   257    66   257 0.91 Cytochrome b(N-terminal)/b6/petB
DDE_Tnp_IS66         PF03050.9    271 seq1427_BIOID40267   -            253   2.9e-22   79.0   6.0   1   1   2.2e-25     1e-21   77.2   0.0     1    65   186   250   186   253 0.97 Transposase IS66 family
HTH_Tnp_IS66         PF13005.2     59 seq1427_BIOID40267   -            253   3.7e-17   61.7   7.9   1   1   1.4e-20   6.2e-17   61.0   5.5     2    59   125   180   124   180 0.98 putative Helix-turn-helix domain of transposase IS66
LZ_Tnp_IS66          PF13007.2     78 seq1427_BIOID40267   -            253     5e-13   49.3   7.7   1   1   2.5e-16   1.1e-12   48.2   5.3     2    77    46   121    45   122 0.83 Transposase C of IS166 homeodomain
5-FTHF_cyc-lig       PF01812.15   186 seq1428_BIOID40267   -            200   6.9e-44  149.7   0.0   1   1   5.7e-48   7.8e-44  149.5   0.0     2   186    14   194    13   194 0.98 5-formyltetrahydrofolate cyclo-ligase family
PHO4                 PF01384.15   326 seq1429_BIOID40267   -            499  4.3e-100  334.4  19.9   1   1  3.7e-104    5e-100  334.2  13.8     1   326    30   488    30   488 0.88 Phosphate transporter family
HpcH_HpaI            PF03328.9    221 seq1430_BIOID40267   -            262   8.9e-67  224.0   0.0   1   1   7.6e-71     1e-66  223.8   0.0     1   220    15   241    15   242 0.99 HpcH/HpaI aldolase/citrate lyase family
Peptidase_M20        PF01546.23   171 seq1431_BIOID40267   -            403   3.4e-20   72.2   0.0   1   1   8.1e-24   5.5e-20   71.5   0.0     1   168    77   395    77   398 0.94 Peptidase family M20/M25/M40
M20_dimer            PF07687.9    109 seq1431_BIOID40267   -            403   3.9e-17   61.8   0.0   1   1     1e-20   7.1e-17   60.9   0.0     2   100   183   282   182   290 0.96 Peptidase dimerisation domain
Ribonuc_red_lgC      PF02867.10   537 seq1432_BIOID40267   -            761  6.7e-135  450.5   0.0   1   1  3.2e-137  1.5e-133  446.1   0.0     1   536   222   731   222   732 0.95 Ribonucleotide reductase, barrel domain
ATP-cone             PF03477.11    90 seq1432_BIOID40267   -            761   5.9e-15   55.3   0.1   1   1   2.8e-18   1.3e-14   54.2   0.1     3    90     7    92     5    92 0.97 ATP cone domain
Ribonuc_red_lgN      PF00317.16    83 seq1432_BIOID40267   -            761   1.5e-12   47.0   1.0   1   1     5e-16   2.3e-12   46.4   0.1     2    82   142   219   141   220 0.93 Ribonucleotide reductase, all-alpha domain
Glyco_transf_9       PF01075.12   247 seq1433_BIOID40267   -            330   8.1e-84  280.5   0.1   1   1   7.3e-88     1e-83  280.2   0.1     1   245    75   315    75   317 0.98 Glycosyltransferase family 9 (heptosyltransferase)
DUF1482              PF07358.6     57 seq1435_BIOID40267   -             66   2.5e-28   97.3   0.2   1   1   2.1e-32   2.8e-28   97.1   0.1     1    57     7    65     7    65 0.98 Protein of unknown function (DUF1482)
DUF1327              PF07041.6    113 seq1436_BIOID40267   -            103   6.9e-44  148.2   1.6   1   1   5.9e-48   8.1e-44  148.0   1.1     1   100     1    88     1    94 0.96 Protein of unknown function (DUF1327)
AA_kinase            PF00696.23   241 seq1439_BIOID40267   -            449   1.9e-47  161.7   0.1   1   1   6.2e-51   2.8e-47  161.1   0.1     2   240     4   277     3   278 0.81 Amino acid kinase family
ACT                  PF01842.20    66 seq1439_BIOID40267   -            449   1.8e-07   30.3   0.0   1   1   2.6e-09   1.2e-05   24.5   0.0    11    42   322   355   316   379 0.74 ACT domain
Sigma54_activat      PF00158.21   168 seq1440_BIOID40267   -            330   1.2e-62  210.1   0.0   1   1   5.3e-66   1.8e-62  209.6   0.0     2   163    14   175    13   180 0.98 Sigma-54 interaction domain
AAA_5                PF07728.9    139 seq1440_BIOID40267   -            330   1.2e-07   31.4   0.0   1   1   6.8e-11   2.3e-07   30.4   0.0     1   122    36   154    36   174 0.82 AAA domain (dynein-related subfamily)
HTH_8                PF02954.14    42 seq1440_BIOID40267   -            330   1.3e-05   24.5   0.7   1   1   7.2e-09   2.5e-05   23.6   0.5     6    41   292   327   288   328 0.89 Bacterial regulatory protein, Fis family
Sulfatase            PF00884.18   379 seq1444_BIOID40267   -            577   8.6e-48  163.1   6.4   1   1   1.9e-51   1.3e-47  162.5   4.4     2   308   238   535   237   565 0.93 Sulfatase
DUF1705              PF08019.7    156 seq1444_BIOID40267   -            577   8.1e-05   22.0   7.6   1   1   1.2e-08   8.1e-05   22.0   5.2    11   149    59   206    50   211 0.60 Domain of unknown function (DUF1705)
PAPS_reduct          PF01507.14   174 seq1445_BIOID40267   -            100     1e-08   35.0   0.0   1   1   1.9e-12   1.3e-08   34.7   0.0     2    51    34    87    33    95 0.89 Phosphoadenosine phosphosulfate reductase family
ATP_bind_3           PF01171.15   182 seq1445_BIOID40267   -            100   2.2e-05   23.9   0.0   1   1   3.9e-09   2.7e-05   23.6   0.0     2    41    34    73    33    96 0.80 PP-loop family
UPF0370              PF13980.1     63 seq1446_BIOID40267   -             74   5.1e-34  115.7  11.7   1   1   4.1e-38   5.6e-34  115.6   8.1     1    61     9    70     9    74 0.94 Uncharacterised protein family (UPF0370)
Phage_lysozyme       PF00959.14   110 seq1447_BIOID40267   -            177     9e-32  109.5   0.0   1   1   8.7e-36   1.2e-31  109.1   0.0     1   110    48   166    48   166 0.98 Phage lysozyme
Abhydrolase_5        PF12695.2    142 seq1448_BIOID40267   -            306   2.6e-16   59.5   0.0   1   1   1.3e-19   4.6e-16   58.7   0.0     2   142    37   282    36   282 0.85 Alpha/beta hydrolase family
Abhydrolase_6        PF12697.2    228 seq1448_BIOID40267   -            306   1.7e-12   47.6   0.0   1   1   6.1e-16   2.1e-12   47.3   0.0     1   227    37   293    37   294 0.64 Alpha/beta hydrolase family
DLH                  PF01738.13   218 seq1448_BIOID40267   -            306   9.7e-08   31.4   0.1   1   1   6.2e-11   2.1e-07   30.3   0.1    10   124    30   135    21   140 0.84 Dienelactone hydrolase family
Peptidase_S9         PF00326.16   213 seq1448_BIOID40267   -            306   8.7e-06   24.9   0.5   1   1   4.7e-09   1.6e-05   24.1   0.1     8    85    56   131    49   146 0.88 Prolyl oligopeptidase family
Response_reg         PF00072.19   112 seq1449_BIOID40267   -            129   2.4e-31  107.8   0.0   1   1     2e-35   2.8e-31  107.7   0.0     2   111     9   120     8   121 0.98 Response regulator receiver domain
PTSIIB_sorb          PF03830.10   151 seq1451_BIOID40267   -            158   2.7e-52  176.5   0.6   1   1   2.2e-56     3e-52  176.3   0.5     1   150     5   154     5   155 0.98 PTS system sorbose subfamily IIB component
META                 PF03724.11   101 seq1455_BIOID40267   -            140   3.4e-18   65.2   0.2   1   1   3.1e-22   4.3e-18   64.9   0.1     2   100    30   125    29   126 0.93 META domain
AA_permease_2        PF13520.1    426 seq1456_BIOID40267   -            445   2.1e-51  174.6  56.0   1   1     4e-55   2.7e-51  174.3  38.8     2   401    11   403    10   428 0.89 Amino acid permease
AA_permease          PF00324.16   479 seq1456_BIOID40267   -            445   2.8e-34  118.1  51.1   1   1   6.6e-38   4.5e-34  117.4  35.4     2   421    15   405    14   429 0.88 Amino acid permease
AzlD                 PF05437.7     99 seq1459_BIOID40267   -            111   1.8e-12   46.9   5.7   1   1   1.5e-16   2.1e-12   46.7   4.0     1    98     5   104     5   105 0.92 Branched-chain amino acid transport protein (AzlD)
HTH_AraC             PF00165.18    42 seq1460_BIOID40267   -            253   1.3e-16   59.6   0.4   1   2   4.1e-10   2.8e-06   26.8   0.0     5    41   147   182   146   183 0.94 Bacterial regulatory helix-turn-helix proteins, AraC family
HTH_AraC             PF00165.18    42 seq1460_BIOID40267   -            253   1.3e-16   59.6   0.4   2   2   4.4e-11     3e-07   29.9   0.1    10    39   199   229   199   230 0.94 Bacterial regulatory helix-turn-helix proteins, AraC family
HTH_18               PF12833.2     81 seq1460_BIOID40267   -            253   1.7e-14   53.5   0.1   1   1   6.2e-18   4.2e-14   52.2   0.0     1    78   156   230   156   233 0.94 Helix-turn-helix domain
LigT_PEase           PF02834.11    87 seq1461_BIOID40267   -            176   2.5e-23   81.7   0.5   1   2   1.9e-16   1.3e-12   47.3   0.1     1    87    11    89    11    89 0.92 LigT like Phosphoesterase
LigT_PEase           PF02834.11    87 seq1461_BIOID40267   -            176   2.5e-23   81.7   0.5   2   2   1.5e-11     1e-07   31.6   0.0     4    85    92   164    90   166 0.72 LigT like Phosphoesterase
2_5_RNA_ligase2      PF13563.1    153 seq1461_BIOID40267   -            176     8e-11   41.7   0.1   1   1   1.3e-14     9e-11   41.5   0.0     2   121    14   135    13   165 0.87 2'-5' RNA ligase superfamily
AAA_32               PF13654.1    509 seq1462_BIOID40267   -            586   4.9e-18   64.9   0.0   1   1   9.7e-22   6.7e-18   64.5   0.0   322   469   140   286    68   322 0.85 AAA domain
Lon_C                PF05362.8    205 seq1462_BIOID40267   -            586   2.2e-10   40.1   0.0   1   1     5e-14   3.4e-10   39.4   0.0   108   203   435   541   431   543 0.81 Lon protease (S16) C-terminal proteolytic domain
Nitrate_red_del      PF02613.10   136 seq1463_BIOID40267   -            231   2.2e-25   88.9   2.1   1   1   3.1e-29   4.2e-25   88.0   1.4     7   133     9   154     3   157 0.85 Nitrate reductase delta subunit
DDE_Tnp_IS66         PF03050.9    271 seq1465_BIOID40267   -            270   5.4e-67  225.7   0.6   1   1   9.8e-71   6.7e-67  225.4   0.4    88   270    22   219    14   220 0.97 Transposase IS66 family
DDE_Tnp_IS66_C       PF13817.1     39 seq1465_BIOID40267   -            270   1.9e-19   69.2   0.4   1   1   7.3e-23     5e-19   67.9   0.3     1    39   226   264   226   264 0.98 IS66 C-terminal element
DUF1378              PF07125.6     59 seq1466_BIOID40267   -             59   4.3e-38  128.9   0.0   1   1   3.4e-42   4.6e-38  128.8   0.0     1    59     1    59     1    59 0.99 Protein of unknown function (DUF1378)
Ldh_2                PF02615.9    335 seq1468_BIOID40267   -            332  1.1e-143  477.9   0.0   1   1  8.9e-148  1.2e-143  477.7   0.0     1   334     1   331     1   332 0.99 Malate/L-lactate dehydrogenase
DUF3440              PF11922.3    181 seq1469_BIOID40267   -            290   1.5e-57  193.9   0.8   1   2   5.4e-47   3.7e-43  147.0   0.0     1   108   122   234   122   239 0.94 Domain of unknown function (DUF3440)
DUF3440              PF11922.3    181 seq1469_BIOID40267   -            290   1.5e-57  193.9   0.8   2   2   3.3e-16   2.3e-12   46.7   0.0   138   181   235   275   231   275 0.90 Domain of unknown function (DUF3440)
PAPS_reduct          PF01507.14   174 seq1469_BIOID40267   -            290   3.3e-08   33.4   0.0   1   1     1e-11   6.8e-08   32.4   0.0   101   164    45   120    39   122 0.84 Phosphoadenosine phosphosulfate reductase family
Fe-ADH               PF00465.14   366 seq1472_BIOID40267   -            891  4.1e-112  374.3   0.3   1   1  1.4e-115  6.4e-112  373.7   0.2     1   361   457   849   457   854 0.93 Iron-containing alcohol dehydrogenase
Aldedh               PF00171.17   462 seq1472_BIOID40267   -            891   1.6e-27   95.8   2.6   1   1   2.2e-30     1e-26   93.2   1.8    26   426     4   399     1   406 0.78 Aldehyde dehydrogenase family
Fe-ADH_2             PF13685.1    250 seq1472_BIOID40267   -            891   1.3e-18   67.0   1.2   1   2   2.8e-12   1.3e-08   34.3   0.0    12    94   473   555   464   562 0.92 Iron-containing alcohol dehydrogenase
Fe-ADH_2             PF13685.1    250 seq1472_BIOID40267   -            891   1.3e-18   67.0   1.2   2   2   8.6e-11   3.9e-07   29.5   0.9    98   247   588   739   580   741 0.93 Iron-containing alcohol dehydrogenase
Peptidase_M17        PF00883.16   311 seq1474_BIOID40267   -            503  5.1e-133  442.6   0.1   1   1  1.3e-136  8.6e-133  441.8   0.0     2   310   185   490   184   491 0.99 Cytosol aminopeptidase family, catalytic domain
Peptidase_M17_N      PF02789.12   125 seq1474_BIOID40267   -            503   5.3e-31  106.8   0.0   1   1   2.2e-34   1.5e-30  105.4   0.0     1   125    19   147    19   147 0.96 Cytosol aminopeptidase family, N-terminal domain
DUF1454              PF07305.7    200 seq1475_BIOID40267   -            199  1.4e-111  370.1   1.7   1   1  1.2e-115  1.6e-111  369.9   1.2     1   200     1   199     1   199 1.00 Protein of unknown function (DUF1454)
DUF796               PF05638.7    134 seq1476_BIOID40267   -            160   9.1e-31  106.5   0.1   1   1   8.1e-35   1.1e-30  106.2   0.1     1   134     6   145     6   145 0.93 Protein of unknown function (DUF796)
CheZ                 PF04344.8    214 seq1477_BIOID40267   -            214   7.9e-76  254.3   5.4   1   1   6.7e-80   9.1e-76  254.1   3.8     3   214    16   214    14   214 0.95 Chemotaxis phosphatase, CheZ
MFS_1                PF07690.11   354 seq1481_BIOID40267   -            458   3.3e-50  170.7  34.8   1   1   4.8e-54   3.3e-50  170.7  24.1     1   354    40   413    40   413 0.91 Major Facilitator Superfamily
ATG22                PF11700.3    477 seq1481_BIOID40267   -            458   7.8e-06   24.4  17.1   1   1   1.1e-09   7.8e-06   24.4  11.9   228   475   197   455   188   457 0.76 Vacuole effluxer Atg22 like
EII-Sor              PF03609.9    237 seq1483_BIOID40267   -            267   3.4e-72  242.4  24.2   1   1   2.8e-76   3.9e-72  242.2  16.8     1   236     1   238     1   239 0.99 PTS system sorbose-specific iic component
Wzy_C                PF04932.10   163 seq1484_BIOID40267   -            402     6e-18   65.0   9.6   1   1   8.7e-22     6e-18   65.0   6.6     3   162   196   337   193   338 0.82 O-Antigen ligase
O-antigen_lig        PF13425.1    137 seq1484_BIOID40267   -            402   3.8e-16   59.2  13.8   1   1   5.5e-20   3.8e-16   59.2   9.6     2   136   190   340   171   341 0.87 O-antigen ligase like membrane protein
MutH                 PF02976.10   104 seq1485_BIOID40267   -            229   1.4e-37  127.5   0.0   1   1   1.5e-41     2e-37  127.0   0.0     1   104    58   157    58   157 0.99 DNA mismatch repair enzyme MutH
DUF2514              PF10721.4    162 seq1487_BIOID40267   -            140   1.7e-36  125.2  19.2   1   1   1.4e-40   1.9e-36  125.0  13.3    31   161     2   134     1   135 0.98 Protein of unknown function (DUF2514)
MarR                 PF01047.17    59 seq1488_BIOID40267   -            176   1.6e-17   62.8   2.8   1   1   1.3e-20     6e-17   60.9   0.1     1    58    53   112    53   113 0.98 MarR family
MarR_2               PF12802.2     62 seq1488_BIOID40267   -            176     1e-08   34.5   0.1   1   1   4.8e-12   2.2e-08   33.5   0.0     5    61    55   111    51   112 0.90 MarR family
HTH_27               PF13463.1     68 seq1488_BIOID40267   -            176   3.6e-07   30.3   0.1   1   1   1.8e-10   8.1e-07   29.1   0.0    17    68    70   121    54   121 0.86 Winged helix DNA-binding domain
DUF3491              PF11996.3    936 seq1491_BIOID40267   -            321   8.8e-74  248.4   0.5   1   1   7.6e-78     1e-73  248.2   0.3   726   936     3   205     1   205 0.99 Protein of unknown function (DUF3491)
Response_reg         PF00072.19   112 seq1493_BIOID40267   -            240   8.4e-25   86.8   0.0   1   1   1.8e-28   1.2e-24   86.3   0.0     1   112    13   122    13   122 0.98 Response regulator receiver domain
Trans_reg_C          PF00486.23    77 seq1493_BIOID40267   -            240   3.7e-22   77.9   0.1   1   1   9.6e-26   6.6e-22   77.1   0.0     2    77   157   232   156   232 0.96 Transcriptional regulatory protein, C terminal
SfsA                 PF03749.8    216 seq1494_BIOID40267   -            234   4.7e-83  277.7   0.0   1   1   3.9e-87   5.3e-83  277.6   0.0     1   213    13   228    13   231 0.98 Sugar fermentation stimulation protein
Cons_hypoth698       PF03601.9    305 seq1496_BIOID40267   -            349  3.8e-117  390.1  25.3   1   1  3.3e-121  4.4e-117  389.9  17.5     1   305    18   326    18   326 0.98 Conserved hypothetical protein 698
Lysis_S              PF04971.7     68 seq1497_BIOID40267   -             96   3.7e-47  157.7   0.5   1   1   3.4e-51   4.6e-47  157.4   0.3     1    68    29    96    29    96 1.00 Lysis protein S
DUF2498              PF10692.4     82 seq1498_BIOID40267   -             83   2.6e-44  148.6   0.1   1   1   2.2e-48   2.9e-44  148.4   0.1     2    82     3    83     2    83 0.98 Protein of unknown function (DUF2498)
Abhydrolase_6        PF12697.2    228 seq1499_BIOID40267   -            254   7.5e-35  120.7   5.2   1   1   3.2e-38   8.7e-35  120.5   3.6     1   227    19   246    19   247 0.79 Alpha/beta hydrolase family
Abhydrolase_1        PF00561.15   230 seq1499_BIOID40267   -            254     9e-20   71.1   0.6   1   2   2.8e-15   7.5e-12   45.1   0.2     3    80    45   124    43   184 0.79 alpha/beta hydrolase fold
Abhydrolase_1        PF00561.15   230 seq1499_BIOID40267   -            254     9e-20   71.1   0.6   2   2   5.8e-09   1.6e-05   24.4   0.0   173   228   193   248   187   250 0.93 alpha/beta hydrolase fold
Abhydrolase_5        PF12695.2    142 seq1499_BIOID40267   -            254     4e-16   58.9   0.2   1   1   3.4e-19   9.3e-16   57.7   0.1     1   141    18   234    18   235 0.85 Alpha/beta hydrolase family
PGAP1                PF07819.8    225 seq1499_BIOID40267   -            254   2.2e-09   37.1   0.1   1   1   1.9e-11   5.2e-08   32.6   0.1     3   144    15   138    13   159 0.78 PGAP1-like protein
DUF676               PF05057.9    218 seq1499_BIOID40267   -            254   0.00011   21.4   0.0   1   1   6.1e-08   0.00017   20.8   0.0     8   103    19   105    12   121 0.84 Putative serine esterase (DUF676)
TerC                 PF03741.11   184 seq1500_BIOID40267   -            518     1e-46  158.5  12.7   1   1   3.3e-50   1.5e-46  158.0   8.8     1   183    14   203    14   204 0.95 Integral membrane protein TerC family
CorC_HlyC            PF03471.12    81 seq1500_BIOID40267   -            518   1.7e-18   66.0   0.4   1   1     1e-21   4.6e-18   64.6   0.3     4    80   434   510   431   511 0.92 Transporter associated domain
CBS                  PF00571.23    57 seq1500_BIOID40267   -            518   2.2e-09   36.6   0.2   1   1   1.9e-08   8.8e-05   21.9   0.0     2    56   301   358   300   359 0.93 CBS domain
HTH_3                PF01381.17    55 seq1501_BIOID40267   -             96   8.2e-06   25.4   0.0   1   1   8.4e-10   1.2e-05   24.9   0.0     1    43    38    80    38    82 0.95 Helix-turn-helix
Amidohydro_5         PF13594.1     68 seq1502_BIOID40267   -            126   1.1e-10   41.0   0.2   1   1   8.2e-14   5.6e-10   38.7   0.1     2    45    22    70     3   106 0.76 Amidohydrolase
DUF2335              PF10097.4     50 seq1504_BIOID40267   -            155   4.8e-13   48.3   0.0   1   1   7.4e-17     1e-12   47.3   0.0     1    34    55    88    55   100 0.92 Predicted membrane protein (DUF2335)
Nitrate_red_gam      PF02665.9    223 seq1506_BIOID40267   -            226   1.1e-87  292.9  12.1   1   1   9.1e-92   1.2e-87  292.7   8.4     2   223     5   226     4   226 0.99 Nitrate reductase gamma subunit
NAD_binding_10       PF13460.1    183 seq1508_BIOID40267   -            531   4.3e-34  118.0   0.0   1   1   6.2e-37   8.4e-34  117.0   0.0     1   182   323   506   323   507 0.96 NADH(P)-binding
Abhydrolase_6        PF12697.2    228 seq1508_BIOID40267   -            531   1.1e-11   44.9   0.0   1   1   1.4e-14   1.9e-11   44.2   0.0     4   222    37   291    34   295 0.67 Alpha/beta hydrolase family
Abhydrolase_5        PF12695.2    142 seq1508_BIOID40267   -            531   9.4e-11   41.5   0.0   1   1   1.4e-13   1.9e-10   40.5   0.0     3   141    35   284    33   285 0.70 Alpha/beta hydrolase family
Peptidase_S15        PF02129.13   272 seq1508_BIOID40267   -            531   3.2e-09   36.5   0.0   1   1   3.9e-12   5.3e-09   35.7   0.0     5   135    15   149    13   249 0.71 X-Pro dipeptidyl-peptidase (S15 family)
NmrA                 PF05368.8    233 seq1508_BIOID40267   -            531   1.8e-08   33.8   0.8   1   1   2.6e-11   3.6e-08   32.8   0.1     1   100   323   419   323   433 0.87 NmrA-like family
DLH                  PF01738.13   218 seq1508_BIOID40267   -            531   1.7e-07   30.6   0.0   1   1   2.5e-10   3.4e-07   29.6   0.0    12   128    29   137    19   161 0.84 Dienelactone hydrolase family
BAAT_C               PF08840.6    213 seq1508_BIOID40267   -            531   9.2e-06   25.4   0.0   1   1   1.1e-08   1.6e-05   24.6   0.0     9    57    94   142    88   188 0.88 BAAT / Acyl-CoA thioester hydrolase C terminal
AXE1                 PF05448.7    320 seq1508_BIOID40267   -            531   2.8e-05   22.6   0.2   1   1   6.8e-08   9.4e-05   20.9   0.1   158   205    90   137    12   139 0.98 Acetyl xylan esterase (AXE1)
POR_N                PF01855.14   230 seq1512_BIOID40267   -           1174   1.8e-81  272.9   1.2   1   1   2.7e-84   2.8e-81  272.2   0.8     2   230    13   244    12   244 0.98 Pyruvate flavodoxin/ferredoxin oxidoreductase, thiamine diP-bdg
POR                  PF01558.13   173 seq1512_BIOID40267   -           1174   4.5e-30  104.7   0.0   1   1   8.2e-33   8.6e-30  103.7   0.0     1   173   426   610   426   610 0.90 Pyruvate ferredoxin/flavodoxin oxidoreductase
EKR                  PF10371.4     60 seq1512_BIOID40267   -           1174   1.3e-22   79.0   0.0   1   1   2.7e-25   2.8e-22   77.9   0.0     6    59   625   678   620   679 0.93 Domain of unknown function
Fer4_7               PF12838.2     52 seq1512_BIOID40267   -           1174   1.9e-10   40.8   8.8   1   1   1.8e-13   1.9e-10   40.8   6.1     2    50   689   757   688   758 0.72 4Fe-4S dicluster domain
TPP_enzyme_C         PF02775.16   153 seq1512_BIOID40267   -           1174   2.8e-09   36.5   0.1   1   1   8.3e-12   8.8e-09   35.0   0.0    46   152   954  1066   939  1067 0.89 Thiamine pyrophosphate enzyme, C-terminal TPP binding domain
Fer4                 PF00037.22    24 seq1512_BIOID40267   -           1174   2.7e-09   36.1  19.8   1   2   1.3e-08   1.3e-05   24.4   0.6     2    24   683   705   682   705 0.93 4Fe-4S binding domain
Fer4                 PF00037.22    24 seq1512_BIOID40267   -           1174   2.7e-09   36.1  19.8   2   2   5.8e-08   6.1e-05   22.3   2.7     3    20   740   757   738   758 0.89 4Fe-4S binding domain
Fer4_6               PF12837.2     24 seq1512_BIOID40267   -           1174   8.5e-09   34.8  18.2   1   1   1.8e-09   1.9e-06   27.4   1.4     1    24   681   704   681   704 0.96 4Fe-4S binding domain
Fer4_16              PF13484.1     67 seq1512_BIOID40267   -           1174   2.8e-08   34.2   7.1   1   1   8.8e-11   9.3e-08   32.5   4.9     2    66   689   757   688   758 0.59 4Fe-4S double cluster binding domain
Fer4_10              PF13237.1     52 seq1512_BIOID40267   -           1174   1.2e-07   31.2  22.7   1   1   8.9e-10   9.3e-07   28.4   7.7     3    52   683   756   681   756 0.82 4Fe-4S dicluster domain
Fer4_17              PF13534.1     61 seq1512_BIOID40267   -           1174   5.4e-06   26.5   6.8   1   1   5.2e-09   5.4e-06   26.5   4.7     2    58   689   757   688   760 0.67 4Fe-4S dicluster domain
Phage_lysozyme       PF00959.14   110 seq1513_BIOID40267   -            177   2.3e-29  101.7   0.0   1   1   2.2e-33     3e-29  101.3   0.0     1   110    48   166    48   166 0.97 Phage lysozyme
DUF1471              PF07338.8     56 seq1514_BIOID40267   -             91   1.2e-21   75.9   0.2   1   1   1.2e-25   1.7e-21   75.5   0.1     2    56    35    91    34    91 0.98 Protein of unknown function (DUF1471)
TIM                  PF00121.13   244 seq1516_BIOID40267   -            255   3.2e-93  311.1   1.0   1   1   2.6e-97   3.6e-93  311.0   0.7     1   243     4   245     4   246 0.97 Triosephosphate isomerase
Amidohydro_4         PF13147.1    304 seq1517_BIOID40267   -            368   9.9e-18   65.0   0.1   1   1   1.9e-21   1.3e-17   64.6   0.1    79   304    38   299     5   299 0.84 Amidohydrolase
Amidohydro_1         PF01979.15   333 seq1517_BIOID40267   -            368   1.5e-05   24.7   0.0   1   1   1.5e-08    0.0001   21.9   0.0   284   333   241   302   200   302 0.78 Amidohydrolase family
Peptidase_C48        PF02902.14   216 seq1518_BIOID40267   -            123   9.9e-13   48.0   0.4   1   1   8.9e-17   1.2e-12   47.7   0.3   136   215     1    82     1    83 0.96 Ulp1 protease family, C-terminal catalytic domain
EamA                 PF00892.15   126 seq1520_BIOID40267   -            306   8.7e-26   90.3  38.9   1   2   9.2e-16   6.3e-12   45.5  11.0     1   124    21   137    21   138 0.80 EamA-like transporter family
EamA                 PF00892.15   126 seq1520_BIOID40267   -            306   8.7e-26   90.3  38.9   2   2   2.2e-17   1.5e-13   50.7  10.4     1   124   160   292   160   294 0.93 EamA-like transporter family
TPT                  PF03151.11   153 seq1520_BIOID40267   -            306   3.3e-07   29.9  24.7   1   1   6.3e-09   4.3e-05   23.0   8.5     1   149   151   290   151   291 0.90 Triose-phosphate Transporter family
UPF0052              PF01933.13   301 seq1521_BIOID40267   -            302   3.8e-87  292.3   0.1   1   1   3.3e-91   4.6e-87  292.0   0.1     1   298    12   299    12   301 0.97 Uncharacterised protein family UPF0052
DUF479               PF04336.7    106 seq1522_BIOID40267   -            193   3.5e-32  110.5   2.9   1   1   3.8e-36   5.2e-32  110.0   2.0     1   105    81   186    81   187 0.99 Protein of unknown function, DUF479
DDE_Tnp_IS66         PF03050.9    271 seq1523_BIOID40267   -            349  3.5e-102  341.1   0.0   1   1  5.8e-106    4e-102  340.9   0.0     1   271    12   299    12   299 0.98 Transposase IS66 family
DDE_Tnp_IS66_C       PF13817.1     39 seq1523_BIOID40267   -            349   1.2e-19   69.9   0.0   1   1     4e-23   2.7e-19   68.7   0.0     1    39   305   343   305   343 0.98 IS66 C-terminal element
ParBc                PF02195.13    90 seq1525_BIOID40267   -            212   2.7e-09   36.8   0.0   1   1   3.3e-13   4.5e-09   36.1   0.0     2    89    54   148    53   149 0.87 ParB-like nuclease domain
Bac_export_2         PF01312.14   343 seq1528_BIOID40267   -            169     1e-47  162.6   0.0   1   1   9.3e-52   1.3e-47  162.2   0.0     2   158     5   162     4   165 0.98 FlhB HrpN YscU SpaS Family
HlyD                 PF00529.15   306 seq1529_BIOID40267   -            390   3.6e-78  262.8  14.7   1   1   1.3e-81   4.5e-78  262.5  10.2     1   306    60   343    60   343 0.99 HlyD family secretion protein
HlyD_2               PF12700.2    328 seq1529_BIOID40267   -            390   1.7e-16   60.2   1.2   1   1   7.1e-20   2.4e-16   59.6   0.8    20   234    60   290    51   316 0.77 HlyD family secretion protein
HlyD_3               PF13437.1    105 seq1529_BIOID40267   -            390   3.3e-15   56.1   3.6   1   1   1.4e-16   4.9e-13   49.2   0.2     2   105   218   338   217   338 0.79 HlyD family secretion protein
Biotin_lipoyl_2      PF13533.1     50 seq1529_BIOID40267   -            390   2.8e-08   33.1   1.9   1   1   1.1e-10   3.6e-07   29.6   0.1     2    49    61   108    60   109 0.91 Biotin-lipoyl like
Zeta_toxin           PF06414.7    201 seq1530_BIOID40267   -            308   1.3e-54  184.2   0.1   1   1   2.9e-58     2e-54  183.6   0.1     5   195    97   284    94   291 0.95 Zeta toxin
KAP_NTPase           PF07693.9    325 seq1530_BIOID40267   -            308   2.9e-05   23.1   0.0   1   1   5.9e-09   4.1e-05   22.6   0.0     9   115    98   225    90   278 0.84 KAP family P-loop domain
EIID-AGA             PF03613.9    264 seq1531_BIOID40267   -            263   9.9e-93  309.7   4.6   1   1   8.1e-97   1.1e-92  309.5   3.2     2   264     4   263     3   263 0.97 PTS system mannose/fructose/sorbose family IID component
DUF386               PF04074.7    153 seq1532_BIOID40267   -            155   1.5e-55  186.8   0.0   1   1   1.2e-59   1.6e-55  186.6   0.0     1   152     1   151     1   152 0.99 Domain of unknown function (DUF386)
Sulfatase            PF00884.18   379 seq1533_BIOID40267   -            560  2.5e-114  382.1   8.3   1   1  4.6e-118  3.2e-114  381.7   5.8     1   371    58   497    58   505 0.96 Sulfatase
Phosphodiest         PF01663.17   364 seq1533_BIOID40267   -            560   1.4e-12   47.5   0.4   1   1     5e-16   3.4e-12   46.2   0.3    18   244   106   348    98   350 0.68 Type I phosphodiesterase / nucleotide pyrophosphatase
CSD                  PF00313.17    66 seq1534_BIOID40267   -             70   9.7e-32  108.4   0.2   1   1   7.7e-36   1.1e-31  108.3   0.1     1    65     5    69     5    70 0.98 'Cold-shock' DNA-binding domain
CSD                  PF00313.17    66 seq1535_BIOID40267   -             70   3.6e-33  113.0   0.2   1   1   5.8e-37   3.9e-33  112.9   0.1     1    65     5    69     5    70 0.98 'Cold-shock' DNA-binding domain
OB_RNB               PF08206.6     58 seq1535_BIOID40267   -             70   9.9e-06   24.8   0.4   1   1     2e-09   1.4e-05   24.4   0.3     7    29    15    37     7    39 0.86 Ribonuclease B OB domain
Hydrolase_3          PF08282.7    254 seq1539_BIOID40267   -            276   3.1e-50  171.0   0.0   1   1   5.2e-54   3.5e-50  170.8   0.0     2   254    10   262     9   262 0.98 haloacid dehalogenase-like hydrolase
S6PP                 PF05116.8    247 seq1539_BIOID40267   -            276   4.7e-17   62.0   0.0   1   2     2e-08   0.00014   21.1   0.0     4    79     8    83     5   111 0.71 Sucrose-6F-phosphate phosphohydrolase
S6PP                 PF05116.8    247 seq1539_BIOID40267   -            276   4.7e-17   62.0   0.0   2   2   7.2e-14   4.9e-10   39.0   0.0   138   213   168   240   145   257 0.85 Sucrose-6F-phosphate phosphohydrolase
NhaB                 PF06450.7    515 seq1540_BIOID40267   -            513  1.4e-306 1016.9  26.1   1   1  2.3e-310  1.6e-306 1016.7  18.1     1   514     1   511     1   512 1.00 Bacterial Na+/H+ antiporter B (NhaB)
CitMHS               PF03600.11   349 seq1540_BIOID40267   -            513     8e-09   34.4   4.3   1   1   1.2e-12     8e-09   34.4   3.0   130   344   200   436   192   441 0.76 Citrate transporter
Sulfatase            PF00884.18   379 seq1541_BIOID40267   -            557   2.1e-56  191.4   0.4   1   1   4.1e-60   2.8e-56  191.0   0.2     3   310   248   539   246   554 0.93 Sulfatase
DUF1705              PF08019.7    156 seq1541_BIOID40267   -            557   3.4e-45  153.2   9.4   1   1     5e-49   3.4e-45  153.2   6.5     2   154    68   221    67   223 0.97 Domain of unknown function (DUF1705)
DUF1508              PF07411.7     49 seq1543_BIOID40267   -            123   7.8e-48  159.5   6.0   1   2   1.2e-27   1.7e-23   81.6   0.2     1    49    23    71    23    71 0.97 Domain of unknown function (DUF1508)
DUF1508              PF07411.7     49 seq1543_BIOID40267   -            123   7.8e-48  159.5   6.0   2   2   2.5e-27   3.4e-23   80.7   0.9     1    48    74   121    74   122 0.97 Domain of unknown function (DUF1508)
Response_reg         PF00072.19   112 seq1544_BIOID40267   -            260   1.2e-27   95.9   0.0   1   1     3e-31   2.1e-27   95.2   0.0     1   112    40   149    40   149 0.99 Response regulator receiver domain
Trans_reg_C          PF00486.23    77 seq1544_BIOID40267   -            260   4.6e-25   87.2   0.0   1   1   1.6e-28   1.1e-24   86.0   0.0     3    77   182   255   178   255 0.95 Transcriptional regulatory protein, C terminal
RHH_1                PF01402.16    39 seq1545_BIOID40267   -            120   3.8e-09   35.9   2.0   1   1     5e-13   6.8e-09   35.1   1.4     1    37    75   111    75   113 0.95 Ribbon-helix-helix protein, copG family
PhzC-PhzF            PF02567.11   282 seq1546_BIOID40267   -            297     3e-83  279.2   0.0   1   1   2.4e-87   3.3e-83  279.0   0.0     1   281     8   290     8   291 0.96 Phenazine biosynthesis-like protein
SH3_3                PF08239.6     52 seq1549_BIOID40267   -            206   9.6e-06   25.0   0.1   1   1   1.4e-09   1.9e-05   24.0   0.0     5    46    36    80    30    86 0.91 Bacterial SH3 domain
Bac_export_2         PF01312.14   343 seq1550_BIOID40267   -            213   3.6e-75  252.8   0.2   1   1     3e-79   4.1e-75  252.6   0.1   166   343     1   178     1   178 0.99 FlhB HrpN YscU SpaS Family
SSF                  PF00474.12   406 seq1552_BIOID40267   -            502  3.8e-148  493.3  30.0   1   1  4.3e-152  5.9e-148  492.7  20.8     1   406    35   437    35   437 0.99 Sodium:solute symporter family
Transposase_mut      PF00872.13   381 seq1554_BIOID40267   -             90   5.2e-14   51.4   0.0   1   1     4e-18   5.4e-14   51.4   0.0     4    90     4    90     1    90 0.78 Transposase, Mutator family
HTH_18               PF12833.2     81 seq1556_BIOID40267   -            283   6.3e-21   74.1   1.7   1   1   1.7e-24   1.2e-20   73.2   0.1     1    81   191   270   191   270 0.97 Helix-turn-helix domain
HTH_AraC             PF00165.18    42 seq1556_BIOID40267   -            283   2.8e-17   61.8   0.4   1   1   6.6e-15   4.5e-11   42.0   0.0     8    42   234   269   230   269 0.95 Bacterial regulatory helix-turn-helix proteins, AraC family
P22_AR_N             PF10547.4    120 seq1559_BIOID40267   -            189   9.7e-54  180.2   0.0   1   1   2.1e-57   1.5e-53  179.6   0.0     1   120     1   119     1   119 0.99 P22_AR N-terminal domain
ORF11CD3             PF10549.4     57 seq1559_BIOID40267   -            189   1.5e-23   82.1   0.2   1   1   2.2e-26   1.5e-22   78.9   0.1     1    56   120   175   120   176 0.98 ORF11CD3 domain
HTH_18               PF12833.2     81 seq1560_BIOID40267   -            296   2.4e-19   69.0   0.1   1   1     9e-23   2.4e-19   69.0   0.1     1    80   212   290   212   291 0.98 Helix-turn-helix domain
Cupin_2              PF07883.6     71 seq1560_BIOID40267   -            296   6.4e-10   38.2   0.2   1   1   4.2e-13   1.2e-09   37.4   0.1    11    70    40    99    36   100 0.94 Cupin domain
HTH_AraC             PF00165.18    42 seq1560_BIOID40267   -            296   1.4e-09   37.3   0.0   1   1   2.8e-09   7.8e-06   25.4   0.0     7    41   254   289   251   290 0.92 Bacterial regulatory helix-turn-helix proteins, AraC family
AraC_binding         PF02311.14   136 seq1560_BIOID40267   -            296   2.6e-06   27.0   1.4   1   1   2.4e-09   6.6e-06   25.7   1.0    15   117    39   145    28   185 0.81 AraC-like ligand binding domain
AP_endonuc_2         PF01261.19   211 seq1561_BIOID40267   -            285   7.7e-39  133.0   0.3   1   1   7.7e-43   1.1e-38  132.6   0.2     3   211    20   239    19   239 0.93 Xylose isomerase-like TIM barrel
PerC                 PF06069.6     90 seq1562_BIOID40267   -             89   7.3e-37  125.1   0.0   1   1   5.8e-41   7.9e-37  125.0   0.0     6    89     2    87     1    88 0.98 PerC transcriptional activator
FabA                 PF07977.8    138 seq1563_BIOID40267   -            208   9.2e-51  170.8   0.0   1   1   8.4e-55   1.1e-50  170.5   0.0     1   137    65   194    65   195 0.98 FabA-like domain
DctQ                 PF04290.7    133 seq1566_BIOID40267   -            157   1.2e-29  102.6   7.5   1   1   1.1e-33   1.5e-29  102.3   5.2     2   132    17   145    16   147 0.92 Tripartite ATP-independent periplasmic transporters, DctQ component
Ribonuc_red_sm       PF00268.16   281 seq1567_BIOID40267   -            376   7.3e-30  103.8   2.5   1   2   4.3e-17   5.8e-13   48.3   0.3    13   143    31   158    22   165 0.91 Ribonucleotide reductase, small chain
Ribonuc_red_sm       PF00268.16   281 seq1567_BIOID40267   -            376   7.3e-30  103.8   2.5   2   2   2.8e-19   3.9e-15   55.5   0.1   155   274   200   329   182   336 0.89 Ribonucleotide reductase, small chain
Usp                  PF00582.21   140 seq1569_BIOID40267   -            144   5.2e-21   75.1   0.0   1   1   4.3e-25   5.9e-21   75.0   0.0     2   140     3   138     2   138 0.98 Universal stress protein family
AICARFT_IMPCHas      PF01808.13   315 seq1570_BIOID40267   -            529  1.4e-146  487.4   5.0   1   1  2.5e-150  1.7e-146  487.1   3.5     1   315   137   461   137   461 0.99 AICARFT/IMPCHase bienzyme
MGS                  PF02142.17    95 seq1570_BIOID40267   -            529   5.7e-32  109.4   0.0   1   1   1.9e-35   1.3e-31  108.2   0.0     1    95    19   132    19   132 0.99 MGS-like domain
tRNA-synt_1c         PF00749.16   314 seq1573_BIOID40267   -            308   7.5e-51  172.5   0.0   1   1   2.9e-54   3.9e-50  170.1   0.0     5   295    19   284    17   298 0.93 tRNA synthetases class I (E and Q), catalytic domain
Glutaminase          PF04960.10   286 seq1574_BIOID40267   -            310  1.8e-113  378.1   0.1   1   1  1.5e-117  2.1e-113  377.9   0.0     1   286    24   308    24   308 0.99 Glutaminase
CN_hydrolase         PF00795.17   184 seq1575_BIOID40267   -            255   7.7e-13   48.0   0.0   1   1   8.2e-17   1.1e-12   47.5   0.0     5   179     9   161     5   166 0.84 Carbon-nitrogen hydrolase
Flavodoxin_1         PF00258.20   143 seq1576_BIOID40267   -            176   3.1e-33  114.6   0.1   1   1     1e-36   3.6e-33  114.4   0.0     1   143     6   160     6   160 0.95 Flavodoxin
Flavodoxin_3         PF12641.2    160 seq1576_BIOID40267   -            176   1.1e-11   44.3   0.0   1   1   3.6e-15   1.2e-11   44.1   0.0     2   110     6   124     5   164 0.85 Flavodoxin domain
Flavodoxin_5         PF12724.2    143 seq1576_BIOID40267   -            176   4.1e-08   33.2   0.0   1   1   1.7e-11   5.7e-08   32.7   0.0     2    84     6    89     5   108 0.83 Flavodoxin domain
RHH_2                PF03693.9     81 seq1577_BIOID40267   -             98   9.6e-21   73.6   0.4   1   1   1.7e-24   1.2e-20   73.3   0.2     1    75    16    92    16    97 0.92 Uncharacterised protein family (UPF0156)
RHH_1                PF01402.16    39 seq1577_BIOID40267   -             98     8e-05   22.2   2.1   1   1   1.4e-08   9.3e-05   22.0   0.4     2    39    20    58    19    58 0.94 Ribbon-helix-helix protein, copG family
DUF903               PF06004.7     50 seq1580_BIOID40267   -             72   3.5e-24   83.9   2.4   1   1   2.9e-28     4e-24   83.7   1.7     1    50    23    72    23    72 0.98 Bacterial protein of unknown function (DUF903)
DNA_pol3_chi         PF04364.8    137 seq1583_BIOID40267   -            147   7.1e-45  152.0   0.0   1   1   5.8e-49   7.9e-45  151.9   0.0     1   137     1   143     1   143 0.97 DNA polymerase III chi subunit, HolC
AA_kinase            PF00696.23   241 seq1584_BIOID40267   -            310   1.4e-27   96.6   0.8   1   1   1.3e-31   1.8e-27   96.3   0.6     1   239     3   290     3   291 0.88 Amino acid kinase family
adh_short            PF00106.20   167 seq1587_BIOID40267   -            252   1.2e-37  129.2   0.1   1   1   5.4e-41   1.5e-37  129.0   0.1     2   166    14   183    13   184 0.95 short chain dehydrogenase
KR                   PF08659.5    181 seq1587_BIOID40267   -            252   8.4e-17   61.2   0.0   1   1     4e-20   1.1e-16   60.9   0.0     3   166    15   182    14   195 0.87 KR domain
adh_short_C2         PF13561.1    243 seq1587_BIOID40267   -            252   2.8e-16   59.9   0.0   1   1   1.3e-19   3.5e-16   59.6   0.0     6   189    22   204    19   223 0.90 Enoyl-(Acyl carrier protein) reductase
Polysacc_synt_2      PF02719.10   294 seq1587_BIOID40267   -            252     8e-05   21.5   0.0   1   1   3.6e-08    0.0001   21.2   0.0     1   156    15   183    15   198 0.69 Polysaccharide biosynthesis protein
AsnC_trans_reg       PF01037.16    74 seq1589_BIOID40267   -            188   1.4e-21   75.8   0.0   1   1   6.2e-25   2.1e-21   75.2   0.0     1    74   104   178   104   178 0.97 AsnC family
HTH_AsnC-type        PF13404.1     42 seq1589_BIOID40267   -            188   4.4e-17   61.2   0.3   1   1     2e-20   6.7e-17   60.6   0.2     1    42    38    79    38    79 0.99 AsnC-type helix-turn-helix domain
HTH_24               PF13412.1     48 seq1589_BIOID40267   -            188   1.5e-16   59.4   0.2   1   1   6.7e-20   2.3e-16   58.7   0.1     1    47    38    84    38    85 0.98 Winged helix-turn-helix DNA-binding
HATPase_c            PF02518.21   111 seq1590_BIOID40267   -            452   2.7e-14   52.6   0.0   1   1   1.1e-17     5e-14   51.8   0.0     2   109   345   449   344   451 0.88 Histidine kinase-, DNA gyrase B-, and HSP90-like ATPase
HisKA                PF00512.20    68 seq1590_BIOID40267   -            452   1.8e-11   43.7   1.0   1   1     1e-14   4.5e-11   42.4   0.7     2    66   236   299   235   301 0.97 His Kinase A (phospho-acceptor) domain
HAMP                 PF00672.20    70 seq1590_BIOID40267   -            452   5.1e-10   39.2   1.9   1   1   2.3e-13   1.1e-09   38.2   0.0     2    69   162   230   161   231 0.95 HAMP domain
FHIPEP               PF00771.15   658 seq1591_BIOID40267   -            692  5.6e-270  897.1   3.8   1   1  4.8e-274  6.5e-270  896.9   2.6     2   657    31   682    30   683 0.98 FHIPEP family
DctM                 PF06808.7    416 seq1592_BIOID40267   -            425  3.2e-128  427.7  50.4   1   1  5.5e-132  3.8e-128  427.4  34.9     2   415     8   415     7   416 0.99 DctM-like transporters
LacY_symp            PF01306.14   413 seq1596_BIOID40267   -            417  9.6e-206  683.0  41.9   1   1  2.4e-209  1.1e-205  682.8  29.0     2   412     2   412     1   413 0.99 LacY proton/sugar symporter
MFS_1                PF07690.11   354 seq1596_BIOID40267   -            417   1.1e-22   80.1  55.8   1   1   3.7e-25   1.7e-21   76.2  29.5     3   313    14   333    12   340 0.77 Major Facilitator Superfamily
MFS_1_like           PF12832.2     77 seq1596_BIOID40267   -            417   5.4e-07   29.2   8.9   1   1   1.2e-10   5.4e-07   29.2   6.2     2    73     9    81     8    85 0.93 MFS_1 like family
PolyA_pol            PF01743.15   126 seq1597_BIOID40267   -            412   1.3e-27   96.3   0.0   1   1   7.3e-31   3.3e-27   95.0   0.0     1   126     3   122     3   122 0.87 Poly A polymerase head domain
PolyA_pol_RNAbd      PF12627.2     64 seq1597_BIOID40267   -            412   5.4e-17   61.0   0.1   1   1   3.3e-20   1.5e-16   59.5   0.1     1    62   149   212   149   214 0.97 Probable RNA and SrmB- binding site of polymerase A
HD                   PF01966.17   122 seq1597_BIOID40267   -            412   4.4e-13   49.2   0.1   1   1   5.7e-16   2.6e-12   46.6   0.0     2   121   229   328   228   329 0.96 HD domain
MFS_1                PF07690.11   354 seq1599_BIOID40267   -            513   5.7e-55  186.3  38.3   1   1   4.2e-59   5.7e-55  186.3  26.5     1   353    20   414    20   415 0.89 Major Facilitator Superfamily
Plasmid_stabil       PF05016.9     90 seq1600_BIOID40267   -             98   6.7e-13   48.7   0.0   1   1   5.5e-17   7.5e-13   48.5   0.0     1    89     4    90     4    91 0.92 Plasmid stabilisation system protein
Aldo_ket_red         PF00248.16   283 seq1602_BIOID40267   -            346   1.9e-75  253.1   0.0   1   1   1.6e-79   2.2e-75  252.9   0.0     2   281    16   337    15   339 0.95 Aldo/keto reductase family
Phage_lysis          PF03245.8    125 seq1603_BIOID40267   -            155   2.4e-48  163.1   8.0   1   1     2e-52   2.7e-48  162.9   5.5     1   124    29   153    29   154 0.99 Bacteriophage lysis protein
tRNA-synt_1          PF00133.17   601 seq1604_BIOID40267   -            951  2.6e-227  755.5   0.6   1   1  4.8e-230  1.3e-226  753.1   0.4     2   601    14   631    13   631 0.97 tRNA synthetases class I (I, L, M and V)
Anticodon_1          PF08264.8    153 seq1604_BIOID40267   -            951   1.1e-42  145.2   0.0   1   1   9.7e-46   2.7e-42  144.0   0.0     1   151   674   824   674   826 0.90 Anticodon-binding domain of tRNA
tRNA-synt_1g         PF09334.6    391 seq1604_BIOID40267   -            951   6.8e-19   67.6   0.2   1   1   3.6e-11   9.9e-08   30.9   0.1     5   125    39   178    35   209 0.62 tRNA synthetases class I (M)
Val_tRNA-synt_C      PF10458.4     66 seq1604_BIOID40267   -            951   2.7e-17   62.4   7.1   1   1   2.2e-20   6.1e-17   61.3   4.9     3    61   886   944   884   949 0.95 Valyl tRNA synthetase tRNA binding arm
tRNA-synt_1_2        PF13603.1    185 seq1604_BIOID40267   -            951   2.4e-09   36.6   0.0   1   1   4.4e-10   1.2e-06   27.8   0.0    86   161   247   319   243   348 0.76 Leucyl-tRNA synthetase, Domain 2
Fer2_2               PF01799.15    75 seq1606_BIOID40267   -            229   6.5e-31  105.9   1.6   1   1   2.4e-34   1.7e-30  104.6   0.1     1    74   133   221   133   222 0.97 [2Fe-2S] binding domain
Fer2                 PF00111.22    78 seq1606_BIOID40267   -            229   1.1e-10   41.0   0.8   1   1   1.5e-14   1.1e-10   41.0   0.6     2    73    66   119    65   127 0.82 2Fe-2S iron-sulfur cluster binding domain
PfkB                 PF00294.19   301 seq1608_BIOID40267   -            362   1.1e-57  195.3   0.0   1   1   3.1e-61   1.4e-57  194.9   0.0     2   293    58   344    57   352 0.92 pfkB family carbohydrate kinase
HTH_24               PF13412.1     48 seq1608_BIOID40267   -            362   8.2e-11   41.0   2.4   1   1   4.9e-14   2.2e-10   39.6   1.7     1    48     1    48     1    48 0.98 Winged helix-turn-helix DNA-binding
HTH_11               PF08279.7     55 seq1608_BIOID40267   -            362   6.7e-05   22.3   0.8   1   1   4.1e-08   0.00019   20.9   0.5     1    52     4    50     4    53 0.83 HTH domain
PTR2                 PF00854.16   373 seq1609_BIOID40267   -            489     2e-79  266.9  25.0   1   1   3.9e-83   2.6e-79  266.5  17.3     2   372    82   427    81   428 0.97 POT family
MFS_1                PF07690.11   354 seq1609_BIOID40267   -            489     5e-15   54.9  59.4   1   1   1.4e-16   9.4e-13   47.5  20.8    12   304    30   291    16   341 0.65 Major Facilitator Superfamily
Peptidase_M14        PF00246.19   279 seq1610_BIOID40267   -            242   2.7e-17   63.1   0.0   1   1   1.1e-20   5.1e-17   62.2   0.0    21   177    20   158    16   190 0.83 Zinc carboxypeptidase
DUF2817              PF10994.3    341 seq1610_BIOID40267   -            242     6e-06   25.4   0.0   1   1   1.7e-09   7.7e-06   25.1   0.0    55   122    43   105    29   151 0.68 Protein of unknown function (DUF2817)
Peptidase_U32        PF01136.14   233 seq1611_BIOID40267   -            453   6.2e-95  316.4   0.0   1   1     6e-99   8.2e-95  316.0   0.0     1   232    75   344    75   345 0.98 Peptidase family U32
DUF535               PF04393.8    288 seq1615_BIOID40267   -            330  1.2e-104  349.1   0.5   1   1    1e-108  1.4e-104  348.9   0.4     5   288    44   328    40   328 0.98 Protein of unknown function (DUF535)
GTP_cyclohydroI      PF01227.17    86 seq1616_BIOID40267   -            282   3.8e-18   64.8   0.0   1   1   5.2e-20   7.1e-16   57.5   0.0     1    83   196   271   196   274 0.97 GTP cyclohydrolase I
YebG                 PF07130.7     75 seq1617_BIOID40267   -             96   2.2e-34  116.8   1.4   1   1     2e-38   2.8e-34  116.5   1.0     1    74     1    74     1    75 0.99 YebG protein
FUR                  PF01475.14   120 seq1618_BIOID40267   -            148   4.9e-49  165.1   0.2   1   1   4.3e-53   5.8e-49  164.8   0.1     1   120    10   130    10   130 0.99 Ferric uptake regulator family
ABC_membrane         PF00664.18   275 seq1619_BIOID40267   -            271   1.5e-26   93.3   1.7   1   1   1.4e-30   1.9e-26   92.9   1.2     5   206    22   223    16   241 0.88 ABC transporter transmembrane region
PTS_IIB              PF02302.12    90 seq1620_BIOID40267   -            118   6.7e-21   74.4   1.3   1   1   5.7e-25   7.8e-21   74.2   0.9     1    89    18   110    18   111 0.91 PTS system, Lactose/Cellobiose specific IIB subunit
DUF1097              PF06496.6    144 seq1622_BIOID40267   -            165   3.5e-37  127.2  26.2   1   1   2.9e-41     4e-37  127.1  18.2     2   143     9   156     8   157 0.98 Protein of unknown function (DUF1097)
HpaB_N               PF11794.3    264 seq1623_BIOID40267   -            520    2e-100  335.4   0.0   1   1  3.9e-104  2.7e-100  335.0   0.0     1   264    15   281    15   281 0.98 4-hydroxyphenylacetate 3-hydroxylase N terminal
HpaB                 PF03241.8    205 seq1623_BIOID40267   -            520   7.4e-73  243.6   0.0   1   1   1.5e-76     1e-72  243.1   0.0     2   204   287   490   286   491 0.99 4-hydroxyphenylacetate 3-hydroxylase C terminal
Thioredoxin          PF00085.15   104 seq1624_BIOID40267   -            127   5.7e-34  115.8   0.0   1   1   1.5e-37   6.7e-34  115.5   0.0     2   103    23   124    22   125 0.98 Thioredoxin
Thioredoxin_2        PF13098.1    112 seq1624_BIOID40267   -            127   2.6e-10   40.3   0.1   1   1   5.1e-13   2.3e-09   37.2   0.0     7   112    41   122    35   122 0.90 Thioredoxin-like domain
AA_permease_2        PF13520.1    426 seq1625_BIOID40267   -            430     1e-31  109.8  54.4   1   1   3.1e-35   2.1e-31  108.7  37.6     1   406    13   398    13   423 0.84 Amino acid permease
AA_permease          PF00324.16   479 seq1625_BIOID40267   -            430   1.3e-25   89.5  49.3   1   1   3.2e-29   2.2e-25   88.8  34.2     2   416    18   396    17   428 0.84 Amino acid permease
PolyA_pol_arg_C      PF12626.2    124 seq1627_BIOID40267   -            472   9.1e-43  144.7   2.1   1   1   3.9e-46   1.8e-42  143.7   1.5     1   123   342   465   342   466 0.94 Polymerase A arginine-rich C-terminus
PolyA_pol            PF01743.15   126 seq1627_BIOID40267   -            472   9.7e-40  135.5   0.5   1   1   9.9e-43   4.5e-39  133.4   0.1     1   126    69   200    69   200 0.93 Poly A polymerase head domain
PolyA_pol_RNAbd      PF12627.2     64 seq1627_BIOID40267   -            472   1.1e-21   76.0   0.1   1   1   9.8e-25   4.4e-21   74.0   0.0     1    61   227   287   227   290 0.96 Probable RNA and SrmB- binding site of polymerase A
Fer2                 PF00111.22    78 seq1628_BIOID40267   -             84   9.2e-11   41.2   2.6   1   1   7.5e-15     1e-10   41.0   1.8     7    78    10    77     4    77 0.83 2Fe-2S iron-sulfur cluster binding domain
Radical_SAM          PF04055.16   166 seq1630_BIOID40267   -            385   3.3e-16   59.8   0.0   1   1     2e-19   5.6e-16   59.0   0.0     6   165    11   174     7   175 0.89 Radical SAM superfamily
Fer4_12              PF13353.1    139 seq1630_BIOID40267   -            385   1.3e-08   34.8   0.9   1   1   1.2e-11   3.2e-08   33.6   0.1    15   129    12   129     9   141 0.70 4Fe-4S single cluster domain
DUF4008              PF13186.1     64 seq1630_BIOID40267   -            385   3.3e-08   33.6   2.4   1   1   4.2e-11   1.1e-07   31.9   1.7     4    63   263   318   257   328 0.88 Domain of unknown function (DUF4008)
Fer4_14              PF13394.1    117 seq1630_BIOID40267   -            385   5.7e-07   29.5   0.9   1   1   8.4e-10   2.3e-06   27.5   0.1     7    90    11    97     9   119 0.75 4Fe-4S single cluster domain
CobA_CobO_BtuR       PF02572.10   172 seq1631_BIOID40267   -            196   1.3e-71  239.5   0.1   1   1   2.4e-75   1.6e-71  239.3   0.0     2   172    27   196    26   196 0.99 ATP:corrinoid adenosyltransferase BtuR/CobO/CobP
Co_AT_N              PF12557.3     24 seq1631_BIOID40267   -            196   2.5e-07   30.2   6.4   1   1   3.7e-11   2.5e-07   30.2   4.5     6    24     3    21     1    21 0.94 Cob(I)alamin adenosyltransferase N terminal
Nterm_IS4            PF13006.2     98 seq1637_BIOID40267   -             61     5e-10   39.1   0.1   1   1     4e-14   5.5e-10   39.0   0.0     4    45    19    60    16    61 0.94 Insertion element 4 transposase N-terminal
HTH_32               PF13565.1     77 seq1639_BIOID40267   -             99   5.4e-11   43.0   1.4   1   1   4.9e-15   6.7e-11   42.7   0.9     4    77    23    94    21    94 0.77 Homeodomain-like domain
Response_reg         PF00072.19   112 seq1640_BIOID40267   -            222   5.1e-26   90.7   0.0   1   1     1e-29   6.9e-26   90.3   0.0     1   112     3   113     3   113 0.99 Response regulator receiver domain
Trans_reg_C          PF00486.23    77 seq1640_BIOID40267   -            222   3.2e-20   71.7   0.5   1   1   2.1e-23   1.4e-19   69.6   0.0     1    77   145   216   145   216 0.97 Transcriptional regulatory protein, C terminal
DsbB                 PF02600.11   156 seq1641_BIOID40267   -            178   3.8e-42  143.5  14.6   1   1   3.3e-46   4.6e-42  143.3  10.1     3   155    12   163     3   164 0.96 Disulfide bond formation protein DsbB
YebF                 PF13995.1     89 seq1642_BIOID40267   -            122   4.1e-37  125.9   0.3   1   1   3.7e-41   5.1e-37  125.6   0.2     2    89    33   120    32   120 0.98 YebF-like protein
Fimbrial             PF00419.15   145 seq1643_BIOID40267   -            194   3.6e-13   49.8   0.0   1   1   3.5e-17   4.8e-13   49.4   0.0     3   144    29   193    27   194 0.76 Fimbrial protein
Nterm_IS4            PF13006.2     98 seq1644_BIOID40267   -             76   4.6e-12   45.6   0.0   1   1   3.7e-16   5.1e-12   45.5   0.0    49    98    17    66     3    66 0.88 Insertion element 4 transposase N-terminal
HTH_1                PF00126.22    60 seq1649_BIOID40267   -            319   1.7e-19   69.2   1.3   1   1   4.7e-23   3.2e-19   68.3   0.1     2    60    29    86    28    86 0.97 Bacterial regulatory helix-turn-helix protein, lysR family
LysR_substrate       PF03466.15   209 seq1649_BIOID40267   -            319   2.6e-12   46.1   1.1   1   1   7.3e-16     5e-12   45.2   0.8     8   206   115   310   110   312 0.89 LysR substrate binding domain
FAD_binding_5        PF00941.16   171 seq1651_BIOID40267   -            318   3.3e-52  176.2   0.0   1   1   7.6e-56   5.2e-52  175.6   0.0     1   170     2   220     2   221 0.98 FAD binding domain in molybdopterin dehydrogenase
CO_deh_flav_C        PF03450.12   103 seq1651_BIOID40267   -            318   9.2e-08   31.8   0.8   1   1   4.6e-11   3.2e-07   30.1   0.2     2    77   227   300   226   314 0.81 CO dehydrogenase flavoprotein C-terminal domain
PTS_EIIC             PF02378.13   321 seq1652_BIOID40267   -            440   1.4e-49  168.6  32.9   1   1   9.9e-54   1.4e-49  168.6  22.8     1   321    32   365    32   365 0.85 Phosphotransferase system, EIIC
SieB                 PF14163.1    151 seq1654_BIOID40267   -             73   3.9e-08   32.8   0.7   1   1   3.8e-12   5.1e-08   32.4   0.5     2    49    22    69    21    72 0.96 Superinfection exclusion protein B
Peptidase_M28        PF04389.12   176 seq1655_BIOID40267   -            292   5.2e-24   84.8   0.0   1   1   1.5e-27     1e-23   83.9   0.0     2   175    76   277    75   278 0.76 Peptidase family M28
Peptidase_M20        PF01546.23   171 seq1655_BIOID40267   -            292   3.1e-05   23.5   0.0   1   1   6.1e-09   4.2e-05   23.0   0.0     1    63    78   139    78   285 0.83 Peptidase family M20/M25/M40
PerC                 PF06069.6     90 seq1657_BIOID40267   -            104   5.7e-44  147.9   1.8   1   1   4.8e-48   6.6e-44  147.7   1.3     1    89     1    89     1    90 0.99 PerC transcriptional activator
LysR_substrate       PF03466.15   209 seq1659_BIOID40267   -            310   4.4e-19   68.3   0.0   1   1   9.5e-23   6.5e-19   67.7   0.0     2   191    91   280    90   292 0.92 LysR substrate binding domain
HTH_1                PF00126.22    60 seq1659_BIOID40267   -            310   8.5e-18   63.7   0.6   1   1   2.6e-21   1.8e-17   62.7   0.4     3    60     9    66     8    66 0.96 Bacterial regulatory helix-turn-helix protein, lysR family
Flavin_Reduct        PF01613.13   154 seq1661_BIOID40267   -            189   6.1e-16   58.5   0.0   1   1   5.8e-20     8e-16   58.1   0.0     6   136    19   153    15   165 0.88 Flavin reductase like domain
GARS_A               PF01071.14   194 seq1662_BIOID40267   -            429   6.6e-87  289.9   0.1   1   1   4.7e-90   9.1e-87  289.5   0.1     1   194   103   296   103   296 0.99 Phosphoribosylglycinamide synthetase, ATP-grasp (A) domain
GARS_N               PF02844.10   100 seq1662_BIOID40267   -            429     4e-38  129.8   0.1   1   1   3.9e-41   7.7e-38  128.8   0.1     1   100     1   102     1   102 0.95 Phosphoribosylglycinamide synthetase, N domain
GARS_C               PF02843.11    93 seq1662_BIOID40267   -            429   9.2e-30  102.5   0.1   1   1   2.9e-32   5.8e-29  100.0   0.0     1    92   330   423   330   424 0.95 Phosphoribosylglycinamide synthetase, C domain
ATP-grasp_4          PF13535.1    184 seq1662_BIOID40267   -            429   6.7e-15   55.2   0.0   1   1   6.9e-18   1.4e-14   54.2   0.0     5   180   105   292   103   293 0.78 ATP-grasp domain
ATP-grasp_3          PF02655.9    161 seq1662_BIOID40267   -            429   1.5e-07   31.2   0.0   1   1   1.3e-10   2.6e-07   30.5   0.0     3   158   104   291   103   294 0.77 ATP-grasp domain
CPSase_L_D2          PF02786.12   211 seq1662_BIOID40267   -            429   8.5e-06   25.0   0.0   1   1   9.8e-09   1.9e-05   23.9   0.0     6   179   109   290   104   294 0.69 Carbamoyl-phosphate synthase L chain, ATP binding domain
ATP-grasp            PF02222.17   172 seq1662_BIOID40267   -            429   8.2e-05   21.8   0.0   1   1   6.7e-08   0.00013   21.2   0.0     2    83   113   200   112   223 0.84 ATP-grasp domain
ATP-synt_ab          PF00006.20   215 seq1664_BIOID40267   -            443   5.9e-42  143.4   0.0   1   1   2.9e-45   7.9e-42  143.0   0.0     3   214   183   388   181   389 0.95 ATP synthase alpha/beta family, nucleotide-binding domain
Rho_RNA_bind         PF07497.7     78 seq1664_BIOID40267   -            443   6.5e-42  140.9   0.1   1   1   4.2e-45   1.1e-41  140.1   0.0     1    78    73   150    73   150 0.98 Rho termination factor, RNA-binding domain
Rho_N                PF07498.7     43 seq1664_BIOID40267   -            443   8.2e-18   63.7   0.8   1   1   1.7e-20   4.8e-17   61.3   0.2     1    43    29    71    29    71 0.98 Rho termination factor, N-terminal domain
NACHT                PF05729.7    167 seq1664_BIOID40267   -            443   8.9e-05   22.0   0.0   1   1   6.2e-08   0.00017   21.1   0.0    12    96   207   297   203   311 0.80 NACHT domain
SBP_bac_7            PF03480.8    286 seq1665_BIOID40267   -            328  1.8e-103  345.4   0.0   1   1  1.5e-107    2e-103  345.2   0.0     1   285    30   312    30   313 0.99 Bacterial extracellular solute-binding protein, family 7
ABC_tran             PF00005.22   118 seq1666_BIOID40267   -            337   4.7e-20   72.0   0.0   1   1   5.7e-24   7.7e-20   71.3   0.0     1   117   123   247   123   248 0.93 ABC transporter
Pertactin            PF03212.9    121 seq1667_BIOID40267   -            418   1.3e-06   27.9   0.9   1   1     8e-10   1.1e-05   25.0   0.0     1    78   329   403   329   414 0.86 Pertactin
HTH_Tnp_1            PF01527.15    76 seq1668_BIOID40267   -            108   5.5e-11   42.1   1.3   1   1   1.6e-14   2.2e-10   40.2   0.9     1    74     1    87     1    88 0.86 Transposase
DUF3412              PF11892.3    123 seq1672_BIOID40267   -            454   1.8e-57  192.3   0.0   1   1   6.2e-61   4.2e-57  191.1   0.0     2   122   333   453   332   454 0.98 Domain of unknown function (DUF3412)
Lysine_decarbox      PF03641.9    133 seq1672_BIOID40267   -            454   9.5e-34  115.9   0.1   1   1     2e-37   1.4e-33  115.4   0.0     1   133   190   329   190   329 0.95 Possible lysine decarboxylase
HATPase_c            PF02518.21   111 seq1673_BIOID40267   -            366   1.1e-18   66.7   0.0   1   1   3.9e-22   1.8e-18   66.1   0.0     1   110   252   358   252   359 0.95 Histidine kinase-, DNA gyrase B-, and HSP90-like ATPase
HAMP                 PF00672.20    70 seq1673_BIOID40267   -            366   1.5e-08   34.5   3.6   1   1   4.1e-11   1.8e-07   31.0   0.2     2    69    73   140    72   141 0.91 HAMP domain
HisKA                PF00512.20    68 seq1673_BIOID40267   -            366   2.5e-08   33.6   1.8   1   1   5.4e-12   2.5e-08   33.6   1.3     3    66   147   203   145   205 0.76 His Kinase A (phospho-acceptor) domain
Pili_assembly_N      PF00345.15   122 seq1677_BIOID40267   -            231   1.7e-41  140.7   0.0   1   1   4.5e-45   3.1e-41  139.8   0.0     1   122    25   145    25   145 0.94 Gram-negative pili assembly chaperone, N-terminal domain
Pili_assembly_C      PF02753.12    68 seq1677_BIOID40267   -            231     3e-17   62.0   0.2   1   1     1e-20   7.1e-17   60.8   0.1     1    67   164   226   164   227 0.91 Gram-negative pili assembly chaperone, C-terminal domain
FTR1                 PF03239.9    306 seq1678_BIOID40267   -            279   1.8e-76  256.8  18.6   1   1   1.5e-80     2e-76  256.7  12.9     1   304     4   277     4   279 0.98 Iron permease FTR1 family
DUF533               PF04391.7    189 seq1679_BIOID40267   -            219     2e-54  183.7   1.3   1   1   1.9e-58   2.6e-54  183.3   0.9     7   188    31   210    18   211 0.95 Protein of unknown function (DUF533)
DUF1441              PF07278.6    152 seq1681_BIOID40267   -            185   7.3e-68  226.8   0.4   1   1   6.3e-72   8.7e-68  226.6   0.3     2   151    23   173    22   174 0.99 Protein of unknown function (DUF1441)
Glyco_transf_9       PF01075.12   247 seq1682_BIOID40267   -            350   1.2e-07   31.0   0.0   1   1     2e-11   2.8e-07   29.9   0.0   127   220   228   318   167   342 0.75 Glycosyltransferase family 9 (heptosyltransferase)
Ald_Xan_dh_C2        PF02738.13   543 seq1692_BIOID40267   -            732  1.6e-142  475.5   0.1   1   1    3e-146  2.1e-142  475.1   0.1     6   543   152   668   142   668 0.97 Molybdopterin-binding domain of aldehyde dehydrogenase
Ald_Xan_dh_C         PF01315.17   111 seq1692_BIOID40267   -            732     2e-24   85.7   1.1   1   1   6.1e-28   4.1e-24   84.6   0.7     1   110    34   137    34   138 0.94 Aldehyde oxidase and xanthine dehydrogenase, a/b hammerhead domain
MerR_1               PF13411.1     69 seq1695_BIOID40267   -            135   8.7e-20   70.1   0.4   1   1     4e-23   1.8e-19   69.1   0.0     1    66     1    67     1    69 0.94 MerR HTH family regulatory protein
MerR-DNA-bind        PF09278.6     65 seq1695_BIOID40267   -            135   1.9e-16   60.1   2.6   1   1   6.1e-20   2.8e-16   59.5   1.8     2    65    45   108    44   108 0.96 MerR, DNA binding
MerR                 PF00376.18    38 seq1695_BIOID40267   -            135   2.7e-16   58.6   0.1   1   1   1.1e-19   5.2e-16   57.8   0.0     1    38     2    39     2    39 0.98 MerR family regulatory protein
FlhE                 PF06366.8    106 seq1696_BIOID40267   -            130   9.4e-43  144.2   0.0   1   1     8e-47   1.1e-42  144.0   0.0     1   106    28   130    28   130 0.99 Flagellar protein FlhE
HPPK                 PF01288.15   127 seq1697_BIOID40267   -            159   1.8e-44  150.4   0.0   1   1   1.5e-48   2.1e-44  150.1   0.0     1   127     5   132     5   132 0.99 7,8-dihydro-6-hydroxymethylpterin-pyrophosphokinase (HPPK)
DUF1877              PF08974.5    167 seq1698_BIOID40267   -            167     3e-45  153.7   0.0   1   1   2.4e-49   3.3e-45  153.6   0.0     1   167     1   165     1   165 0.99 Domain of unknown function (DUF1877)
MM_CoA_mutase        PF01642.17   516 seq1699_BIOID40267   -            714  6.3e-256  849.3   1.4   1   1  1.1e-259  7.4e-256  849.1   0.9     2   516    28   542    27   542 1.00 Methylmalonyl-CoA mutase
B12-binding          PF02310.14   121 seq1699_BIOID40267   -            714   3.4e-15   55.8   0.5   1   1   1.5e-18     1e-14   54.3   0.0     2   117   586   699   585   703 0.92 B12 binding domain
ABC_membrane_2       PF06472.10   282 seq1700_BIOID40267   -            552   3.2e-48  164.1   9.8   1   1   9.2e-52   4.2e-48  163.7   6.8    11   281     6   292     2   293 0.95 ABC transporter transmembrane region 2
SbmA_BacA            PF05992.7    315 seq1700_BIOID40267   -            552   1.3e-33  116.4  16.5   1   1   2.3e-36   1.1e-32  113.4  11.4     8   312    22   341    16   344 0.81 SbmA/BacA-like family
ABC_tran             PF00005.22   118 seq1700_BIOID40267   -            552   1.8e-09   37.8   0.0   1   1     1e-12   4.7e-09   36.5   0.0    64   118   362   506   210   506 0.71 ABC transporter
RNase_H              PF00075.19   132 seq1702_BIOID40267   -            155   2.6e-41  140.9   0.0   1   1   2.1e-45   2.9e-41  140.8   0.0     2   131     3   141     2   142 0.92 RNase H
Redoxin              PF08534.5    146 seq1704_BIOID40267   -            168   1.1e-28   99.4   0.1   1   1     2e-32   1.3e-28   99.2   0.1     1   146    20   163    20   163 0.96 Redoxin
AhpC-TSA             PF00578.16   124 seq1704_BIOID40267   -            168   1.5e-15   56.8   0.0   1   1   2.7e-19   1.8e-15   56.5   0.0     2   122    22   145    21   147 0.95 AhpC/TSA family
Flavin_Reduct        PF01613.13   154 seq1705_BIOID40267   -            170   8.4e-24   84.0   0.0   1   1   6.9e-28   9.5e-24   83.8   0.0     1   153    14   162    14   163 0.91 Flavin reductase like domain
Terminase_GpA        PF05876.7    557 seq1706_BIOID40267   -            699  1.3e-191  637.7   0.1   1   1  1.1e-195  1.5e-191  637.4   0.1     1   557    33   643    33   643 0.97 Phage terminase large subunit (GpA)
Usher                PF00577.15   552 seq1707_BIOID40267   -            838  3.3e-208  692.7  27.5   1   1  7.2e-212  3.3e-208  692.7  19.1     1   552   206   748   206   748 0.99 Type VII secretion system (T7SS), usher protein
PapC_N               PF13954.1    146 seq1707_BIOID40267   -            838   1.5e-47  160.7   0.1   1   1   6.9e-51   3.1e-47  159.6   0.0     1   146    43   192    43   192 0.98 PapC N-terminal domain
PapC_C               PF13953.1     68 seq1707_BIOID40267   -            838   5.1e-21   73.9   0.1   1   1   2.6e-24   1.2e-20   72.8   0.1     2    67   759   825   758   826 0.95 PapC C-terminal domain
FGGY_N               PF00370.16   245 seq1708_BIOID40267   -            498   2.8e-91  305.0   0.0   1   1   5.5e-95   3.8e-91  304.6   0.0     1   245     4   250     4   250 0.99 FGGY family of carbohydrate kinases, N-terminal domain
FGGY_C               PF02782.11   197 seq1708_BIOID40267   -            498   2.4e-22   79.4   0.4   1   1   1.3e-25   9.1e-22   77.5   0.2     3   196   261   441   259   442 0.80 FGGY family of carbohydrate kinases, C-terminal domain
ABC_membrane         PF00664.18   275 seq1709_BIOID40267   -            593   8.2e-35  120.4   9.0   1   1   1.5e-38     1e-34  120.1   6.3     3   274    27   297    25   298 0.92 ABC transporter transmembrane region
ABC_tran             PF00005.22   118 seq1709_BIOID40267   -            593   2.4e-20   72.9   0.1   1   1   7.5e-24   5.1e-20   71.8   0.0     1   118   381   505   381   505 0.95 ABC transporter
DUF3811              PF11656.3     87 seq1711_BIOID40267   -             90   4.5e-41  138.7   6.3   1   1   3.7e-45     5e-41  138.5   4.4     1    87     3    90     3    90 0.99 YjbD family (DUF3811)
PTS_IIA              PF02255.11    96 seq1714_BIOID40267   -            104   4.5e-34  116.0   3.0   1   1   3.7e-38   5.1e-34  115.9   2.1     1    96     6   101     6   101 0.98 PTS system, Lactose/Cellobiose specific IIA subunit
Peptidase_S9_N       PF02897.10   414 seq1715_BIOID40267   -            686  3.4e-116  388.1   3.3   1   1  5.9e-120    4e-116  387.8   2.3     1   413     3   403     3   404 0.96 Prolyl oligopeptidase, N-terminal beta-propeller domain
Peptidase_S9         PF00326.16   213 seq1715_BIOID40267   -            686   7.4e-70  234.3   0.1   1   1   1.7e-73   1.2e-69  233.6   0.0     2   210   462   676   461   679 0.97 Prolyl oligopeptidase family
Peptidase_M75        PF09375.5    285 seq1716_BIOID40267   -            375   3.3e-52  177.4   5.4   1   1   6.5e-56   4.5e-52  177.0   3.7     1   285   135   368   135   368 0.96 Imelysin
Cupredoxin_1         PF13473.1    104 seq1716_BIOID40267   -            375   4.7e-25   87.3   0.1   1   1   1.1e-28   7.8e-25   86.6   0.1     4   104    13   115    10   115 0.95 Cupredoxin-like domain
SMP_2                PF10144.4    213 seq1717_BIOID40267   -            214   4.9e-99  329.5   0.3   1   1  4.1e-103   5.6e-99  329.3   0.2     1   213     1   210     1   210 0.99 Bacterial virulence factor haemolysin
PfkB                 PF00294.19   301 seq1718_BIOID40267   -            300   2.7e-63  213.7   0.5   1   1   2.3e-67   3.1e-63  213.5   0.4     3   299     5   287     3   289 0.93 pfkB family carbohydrate kinase
Porin_1              PF00267.16   337 seq1719_BIOID40267   -            377  7.6e-148  492.1  27.5   1   1  1.3e-151  8.6e-148  491.9  19.0     1   337    27   377    27   377 0.98 Gram-negative porin
Porin_4              PF13609.1    311 seq1719_BIOID40267   -            377   1.6e-24   86.8  38.3   1   1   3.3e-28   2.2e-24   86.4  26.6     5   304    13   347     6   354 0.79 Gram-negative porin
Phage_CII            PF05269.6     91 seq1721_BIOID40267   -            132   2.9e-25   87.9   0.0   1   1     3e-29   4.1e-25   87.4   0.0     6    73    19    83    14    99 0.94 Bacteriophage CII protein
LamB                 PF02264.10   398 seq1725_BIOID40267   -            557  1.7e-108  363.1  22.0   1   1  3.5e-112  2.4e-108  362.6  15.3     1   398   147   557   147   557 0.94 LamB porin
Sugarporin_N         PF11471.3     60 seq1725_BIOID40267   -            557   1.7e-22   78.7   3.3   1   1   4.8e-26   3.3e-22   77.7   2.3     1    59     1    60     1    61 0.98 Maltoporin periplasmic N-terminal extension
G3P_acyltransf       PF02660.10   178 seq1726_BIOID40267   -            205   3.4e-57  192.7  10.4   1   1   2.9e-61   3.9e-57  192.5   7.2     1   177    10   184    10   185 0.96 Glycerol-3-phosphate acyltransferase
Glycos_transf_4      PF00953.16   159 seq1727_BIOID40267   -            367   1.1e-28   99.9  21.3   1   1   7.8e-33   1.1e-28   99.9  14.8     3   157    75   233    73   235 0.94 Glycosyl transferase family 4
DAGK_cat             PF00781.19   130 seq1729_BIOID40267   -            299   1.6e-26   92.1   0.3   1   1   3.7e-30   2.5e-26   91.4   0.2     3   129     8   131     6   132 0.96 Diacylglycerol kinase catalytic domain
NAD_kinase           PF01513.16   285 seq1729_BIOID40267   -            299   7.6e-06   24.7   0.1   1   1   1.4e-09   9.3e-06   24.5   0.1    64   134    45   121    12   188 0.82 ATP-NAD kinase
Fimbrial             PF00419.15   145 seq1733_BIOID40267   -            120   1.2e-05   25.3   0.3   1   1   1.2e-09   1.7e-05   24.9   0.2     2    59    39   108    38   116 0.84 Fimbrial protein
Phage_rep_O          PF04492.8    100 seq1735_BIOID40267   -             90   1.4e-19   69.9   0.1   1   1   1.2e-23   1.6e-19   69.8   0.0     2    51    17    66    16    86 0.90 Bacteriophage replication protein O
HD                   PF01966.17   122 seq1736_BIOID40267   -            142   5.6e-05   23.0   0.2   1   1   8.5e-09   0.00012   22.0   0.0    77   121     7    42     2    43 0.89 HD domain
Phage_rep_O          PF04492.8    100 seq1741_BIOID40267   -            141     4e-13   49.3   0.0   1   1   4.8e-17   6.6e-13   48.6   0.0    52   100     1    49     1    49 0.99 Bacteriophage replication protein O
BPL_LplA_LipB        PF03099.14   125 seq1742_BIOID40267   -            338   3.3e-23   81.9   0.0   1   1   1.6e-26   1.1e-22   80.2   0.0     1   125    46   158    46   158 0.94 Biotin/lipoate A/B protein ligase family
Lip_prot_lig_C       PF10437.4     86 seq1742_BIOID40267   -            338   2.5e-23   81.4   0.0   1   1   4.1e-26   2.8e-22   78.0   0.0     1    86   248   333   248   333 0.98 Bacterial lipoate protein ligase C-terminus
CstA                 PF02554.9    376 seq1743_BIOID40267   -            566  1.5e-155  517.3  26.1   1   1  2.7e-159  1.9e-155  517.0  18.1     2   359    23   411    22   443 0.94 Carbon starvation protein CstA
DUF4161              PF13722.1    127 seq1743_BIOID40267   -            566   1.8e-14   54.0   0.3   1   1   2.6e-18   1.8e-14   54.0   0.2     3    52   473   522   471   550 0.75 C-terminal domain on CstA (DUF4161)
Fimbrial             PF00419.15   145 seq1746_BIOID40267   -             78   2.8e-06   27.4   3.7   1   1   2.2e-10     3e-06   27.3   2.5    77   145     5    78     1    78 0.75 Fimbrial protein
HlyE                 PF06109.8    299 seq1749_BIOID40267   -            351  2.7e-193  640.4  12.9   1   1  2.8e-197  3.8e-193  639.9   9.0     1   299    52   350    52   350 1.00 Haemolysin E (HlyE)
NTP_transf_3         PF12804.2    179 seq1751_BIOID40267   -            192   8.3e-31  107.4   0.0   1   1   6.9e-35   9.4e-31  107.2   0.0     1   179     6   182     6   182 0.89 MobA-like NTP transferase domain
Lactamase_B          PF00753.22   194 seq1753_BIOID40267   -            251   4.6e-34  117.6   0.4   1   1   8.5e-38   5.8e-34  117.3   0.3     3   194     9   165     7   165 0.93 Metallo-beta-lactamase superfamily
Lactamase_B_2        PF12706.2    194 seq1753_BIOID40267   -            251   2.2e-08   33.7   0.1   1   1     5e-12   3.4e-08   33.1   0.1     3   187    25   198    23   204 0.58 Beta-lactamase superfamily domain
DNA_methylase        PF00145.12   335 seq1755_BIOID40267   -            374   4.7e-56  190.2   0.0   1   1   5.2e-60   7.1e-56  189.6   0.0     1   180    87   305    87   360 0.84 C-5 cytosine-specific DNA methylase
HTH_DeoR             PF08220.7     57 seq1757_BIOID40267   -            122   7.6e-24   82.8   0.9   1   1     1e-26   1.2e-23   82.2   0.6     1    56    11    66    11    67 0.97 DeoR-like helix-turn-helix domain
HTH_11               PF08279.7     55 seq1757_BIOID40267   -            122   1.7e-10   40.2   0.1   1   1   2.5e-13   2.8e-10   39.5   0.1     4    44    14    53    11    60 0.86 HTH domain
MarR_2               PF12802.2     62 seq1757_BIOID40267   -            122   1.1e-07   31.3   0.1   1   1   1.5e-10   1.7e-07   30.6   0.1     5    61    10    63     4    64 0.88 MarR family
MarR                 PF01047.17    59 seq1757_BIOID40267   -            122   1.4e-07   30.9   0.1   1   1     2e-10   2.3e-07   30.2   0.0     8    50    15    57     9    59 0.94 MarR family
HTH_20               PF12840.2     61 seq1757_BIOID40267   -            122   8.1e-07   28.6   0.1   1   1   1.1e-09   1.3e-06   28.0   0.1     6    57     6    57     2    61 0.85 Helix-turn-helix domain
HTH_27               PF13463.1     68 seq1757_BIOID40267   -            122   1.6e-06   28.2   0.1   1   1   2.2e-09   2.5e-06   27.6   0.0     2    53     9    59     9    70 0.88 Winged helix DNA-binding domain
GntR                 PF00392.16    64 seq1757_BIOID40267   -            122   2.7e-06   26.6   0.1   1   1   4.1e-09   4.7e-06   25.8   0.1    27    60    27    60    14    63 0.93 Bacterial regulatory proteins, gntR family
HTH_24               PF13412.1     48 seq1757_BIOID40267   -            122   7.7e-06   25.0   0.1   1   1   1.1e-08   1.3e-05   24.3   0.1     7    48    14    55     9    55 0.95 Winged helix-turn-helix DNA-binding
HTH_5                PF01022.15    47 seq1757_BIOID40267   -            122   3.9e-05   23.0   0.0   1   1   5.6e-08   6.3e-05   22.4   0.0     6    46    14    55     9    56 0.95 Bacterial regulatory protein, arsR family
HTH_Mga              PF08280.6     59 seq1757_BIOID40267   -            122   4.7e-05   22.9   0.1   1   1     1e-07   0.00012   21.7   0.0     9    44    14    49    11    53 0.94 M protein trans-acting positive regulator (MGA) HTH domain
MIP                  PF00230.15   227 seq1759_BIOID40267   -            233   1.3e-49  168.6  18.9   1   1   1.1e-53   1.5e-49  168.4  13.1     6   227     2   225     1   225 0.90 Major intrinsic protein
Dyp_perox            PF04261.7    313 seq1760_BIOID40267   -            423  4.4e-111  370.4   0.0   1   1  3.7e-115    5e-111  370.2   0.0     1   312    61   410    61   411 0.99 Dyp-type peroxidase family
Pili_assembly_N      PF00345.15   122 seq1761_BIOID40267   -            246   8.7e-44  148.1   0.0   1   1   3.4e-47   2.4e-43  146.7   0.0     2   122    27   152    26   152 0.93 Gram-negative pili assembly chaperone, N-terminal domain
Pili_assembly_C      PF02753.12    68 seq1761_BIOID40267   -            246   3.2e-19   68.4   0.1   1   1   8.8e-23     6e-19   67.5   0.1     1    66   175   242   175   244 0.96 Gram-negative pili assembly chaperone, C-terminal domain
Voltage_CLC          PF00654.15   355 seq1762_BIOID40267   -            418   6.4e-19   68.0  38.0   1   1   4.7e-23   6.4e-19   68.0  26.3    34   317    93   365    62   397 0.79 Voltage gated chloride channel
OMPdecase            PF00215.19   226 seq1763_BIOID40267   -            220   2.5e-28   98.9   0.2   1   1   2.1e-32   2.8e-28   98.7   0.1     2   223     5   204     4   207 0.94 Orotidine 5'-phosphate decarboxylase / HUMPS family
HisG                 PF01634.13   163 seq1765_BIOID40267   -            299   8.2e-55  184.7   0.0   1   1   1.7e-58   1.2e-54  184.1   0.0     1   163    53   221    53   221 0.94 ATP phosphoribosyltransferase
HisG_C               PF08029.6     75 seq1765_BIOID40267   -            299   5.6e-28   96.5   0.1   1   1   2.2e-31   1.5e-27   95.2   0.0     1    75   222   297   222   297 0.98 HisG, C-terminal domain
Sugar-bind           PF04198.8    255 seq1766_BIOID40267   -            322   1.8e-77  259.5   0.0   1   1   6.4e-81   2.2e-77  259.3   0.0     2   255    65   322    64   322 0.97 Putative sugar-binding domain
HTH_38               PF13936.1     44 seq1766_BIOID40267   -            322   9.4e-08   31.3   0.9   1   1   8.2e-11   2.8e-07   29.8   0.6    12    44    19    52    15    52 0.90 Helix-turn-helix domain
HTH_28               PF13518.1     52 seq1766_BIOID40267   -            322   3.1e-05   23.7   0.3   1   1   2.2e-08   7.7e-05   22.4   0.2     4    41    19    57    18    61 0.84 Helix-turn-helix domain
LysR_substrate       PF03466.15   209 seq1767_BIOID40267   -            299   4.3e-54  182.6   5.0   1   1     1e-57     7e-54  181.9   3.4     3   209    88   291    86   291 0.98 LysR substrate binding domain
HTH_1                PF00126.22    60 seq1767_BIOID40267   -            299   1.8e-28   97.9   0.3   1   1   1.1e-31   7.7e-28   95.8   0.2     2    60     4    62     3    62 0.98 Bacterial regulatory helix-turn-helix protein, lysR family
Usp                  PF00582.21   140 seq1768_BIOID40267   -            144     3e-28   98.6   0.7   1   1   2.5e-32   3.4e-28   98.4   0.5     1   140     1   144     1   144 0.99 Universal stress protein family
DeoRC                PF00455.17   162 seq1769_BIOID40267   -            141   3.2e-32  111.2   0.2   1   1   2.7e-36   3.7e-32  111.0   0.2    45   161     1   117     1   118 0.99 DeoR C terminal sensor domain
Lactamase_B_2        PF12706.2    194 seq1770_BIOID40267   -            356   2.2e-24   85.9   0.3   1   1     4e-28   2.8e-24   85.6   0.2     2   194    59   284    58   284 0.80 Beta-lactamase superfamily domain
Lactamase_B_3        PF13483.1    163 seq1770_BIOID40267   -            356   4.9e-17   62.0   0.1   1   1     1e-20   6.9e-17   61.5   0.0     4   163    44   283    42   283 0.86 Beta-lactamase superfamily domain
Plug                 PF07715.10   108 seq1771_BIOID40267   -            790   2.9e-09   37.0   2.8   1   1   4.6e-13   6.3e-09   36.0   1.1    12   106    49   165    39   167 0.90 TonB-dependent Receptor Plug Domain
IucA_IucC            PF04183.7    252 seq1772_BIOID40267   -            574   2.7e-59  200.3   0.5   1   1     6e-63   4.1e-59  199.7   0.3     3   250   134   367   132   369 0.92 IucA / IucC family
FhuF                 PF06276.7    163 seq1772_BIOID40267   -            574   2.2e-30  105.6   0.7   1   1   6.8e-34   4.6e-30  104.6   0.5     2   162   398   554   397   555 0.97 Ferric iron reductase FhuF-like transporter
Phage_lambda_P       PF06992.6    233 seq1773_BIOID40267   -            221  2.2e-149  495.0   0.7   1   1  1.9e-153  2.6e-149  494.7   0.5    24   233    12   221     4   221 0.99 Replication protein P
cNMP_binding         PF00027.24    91 seq1774_BIOID40267   -            232   1.2e-13   50.5   0.0   1   1   1.5e-17     2e-13   49.8   0.0     3    83    35   115    33   121 0.95 Cyclic nucleotide-binding domain
Wzz                  PF02706.10   152 seq1775_BIOID40267   -            348   4.9e-15   55.5   2.0   1   1   7.6e-19     1e-14   54.4   1.4     1   113    15   188    15   244 0.69 Chain length determinant protein
ABC_tran             PF00005.22   118 seq1776_BIOID40267   -            225   1.5e-18   67.1   0.0   1   1   1.2e-21   2.7e-18   66.3   0.0     1   117    47   165    47   166 0.87 ABC transporter
AAA                  PF00004.24   132 seq1776_BIOID40267   -            225   2.7e-06   27.5   1.0   1   1   1.9e-08   4.4e-05   23.5   0.7     2   118    37   204    36   208 0.69 ATPase family associated with various cellular activities (AAA)
Chorismate_bind      PF00425.13   257 seq1777_BIOID40267   -            520   3.7e-81  272.1   0.0   1   1   7.5e-85   5.2e-81  271.6   0.0     2   257   242   502   241   502 0.96 chorismate binding enzyme
Anth_synt_I_N        PF04715.8    140 seq1777_BIOID40267   -            520   5.3e-19   68.5   0.0   1   1   6.9e-22   4.7e-18   65.4   0.0     3   139    19   192    17   193 0.91 Anthranilate synthase component I, N terminal region
XdhC_CoxI            PF02625.11    71 seq1780_BIOID40267   -            318   1.7e-20   72.3   2.9   1   1   4.7e-24   3.2e-20   71.4   2.0     2    70    33   101    32   102 0.96 XdhC and CoxI family
XdhC_C               PF13478.1    136 seq1780_BIOID40267   -            318   4.7e-20   72.1   0.1   1   1   7.4e-22   5.1e-18   65.5   0.0    36   136   197   301   180   301 0.80 XdhC Rossmann domain
HTH_3                PF01381.17    55 seq1781_BIOID40267   -             87     1e-06   28.3   0.2   1   1   1.3e-10   1.8e-06   27.5   0.1     1    55    23    76    23    76 0.96 Helix-turn-helix
Lum_binding          PF00677.12    85 seq1783_BIOID40267   -            213   7.3e-62  205.1   0.9   1   2   3.9e-34   5.3e-30  103.0   0.1     1    85     3    87     3    87 0.99 Lumazine binding domain
Lum_binding          PF00677.12    85 seq1783_BIOID40267   -            213   7.3e-62  205.1   0.9   2   2   1.5e-33     2e-29  101.1   0.1     1    85   100   185   100   185 0.99 Lumazine binding domain
LysM                 PF01476.15    44 seq1784_BIOID40267   -            452   1.7e-28   98.0   0.0   1   2   3.2e-18   2.2e-14   52.9   0.0     1    43   343   384   343   385 0.98 LysM domain
LysM                 PF01476.15    44 seq1784_BIOID40267   -            452   1.7e-28   98.0   0.0   2   2   1.6e-13   1.1e-09   37.9   0.0     1    42   402   441   402   443 0.90 LysM domain
SLT                  PF01464.15   121 seq1784_BIOID40267   -            452   5.8e-26   90.2   0.1   1   1   1.4e-29   9.4e-26   89.5   0.1     2   118   103   215   102   218 0.97 Transglycosylase SLT domain
Pyr_redox_2          PF07992.9    200 seq1785_BIOID40267   -           1032   3.6e-19   69.3   0.0   1   1     6e-22   9.1e-19   68.0   0.0     2   198   553   829   552   831 0.84 Pyridine nucleotide-disulphide oxidoreductase
NAD_binding_8        PF13450.1     68 seq1785_BIOID40267   -           1032   1.2e-08   34.7   0.7   1   1     3e-11   4.6e-08   32.8   0.0     1    37   555   591   555   617 0.89 NAD(P)-binding Rossmann-like domain
Fer4_9               PF13187.1     55 seq1785_BIOID40267   -           1032   3.1e-06   27.2   7.6   1   1     2e-09   3.1e-06   27.2   5.3     1    53   897   951   867   952 0.90 4Fe-4S dicluster domain
Thi4                 PF01946.12   230 seq1785_BIOID40267   -           1032     4e-06   25.9   0.2   1   1   6.5e-08   9.8e-05   21.4   0.0    20    54   553   587   538   592 0.93 Thi4 family
FAD_binding_3        PF01494.14   356 seq1785_BIOID40267   -           1032   5.1e-05   22.3   0.1   1   1   7.4e-08   0.00011   21.2   0.1     3    35   552   584   550   590 0.92 FAD binding domain
FAD_binding_2        PF00890.19   421 seq1785_BIOID40267   -           1032    0.0001   21.2   0.8   1   1   6.6e-08    0.0001   21.2   0.5     2    36   553   587   552   591 0.94 FAD binding domain
P-II                 PF00543.17   102 seq1786_BIOID40267   -            112   2.4e-40  136.9   1.0   1   1     2e-44   2.7e-40  136.8   0.7     1   102     4   105     4   105 0.99 Nitrogen regulatory protein P-II
ArgK                 PF03308.11   267 seq1787_BIOID40267   -            331  1.3e-114  381.3   0.2   1   1  3.3e-118  1.5e-114  381.1   0.1     1   266    22   294    22   295 0.99 ArgK protein
CbiA                 PF01656.18   195 seq1787_BIOID40267   -            331   2.6e-07   30.1   0.0   1   1   9.9e-11   4.5e-07   29.3   0.0     8   104    63   156    59   224 0.77 CobQ/CobB/MinD/ParA nucleotide binding domain
cobW                 PF02492.14   178 seq1787_BIOID40267   -            331     4e-07   29.5   1.1   1   1     7e-10   3.2e-06   26.5   0.8     3   157    57   208    55   225 0.69 CobW/HypB/UreG, nucleotide-binding domain
HAD_2                PF13419.1    176 seq1790_BIOID40267   -            206   6.8e-29  101.2   0.1   1   1   2.3e-32   7.9e-29  101.0   0.1     2   176    11   191    10   191 0.84 Haloacid dehalogenase-like hydrolase
[truncated: 1,454,216 more chars]
