# Supplementary material for: A domain sequence approach to pangenomics: applications to Escherichia coli
Source: F1000Res. 2013 May 29;1:19. Originally published 2012 Oct 1. [Version 2] doi: 10.12688/f1000research.1-19.v2 (PMC3901455; doi:10.12688/f1000research.1-19.v2)
Supplement: The 347 text files show the results from scanning each of the fasta-files against the Pfam-A database [file f1000research-1-1101-s0002.tgz › Escherichia_coli_F11_BIOID54299.txt]

#                                                                            --- full sequence --- -------------- this domain -------------   hmm coord   ali coord   env coord
# target name        accession   tlen query name           accession   qlen   E-value  score  bias   #  of  c-Evalue  i-Evalue  score  bias  from    to  from    to  from    to  acc description of target
#------------------- ---------- ----- -------------------- ---------- ----- --------- ------ ----- --- --- --------- --------- ------ ----- ----- ----- ----- ----- ----- ----- ---- ---------------------
DUF987               PF06174.6     66 seq1_BIOID54299      -             73   3.4e-43  144.8   0.2   1   1   2.8e-47   3.8e-43  144.7   0.1     1    66     1    66     1    66 0.99 Protein of unknown function (DUF987)
Lon_C                PF05362.8    205 seq5_BIOID54299      -            799   2.1e-99  330.7   0.1   1   1  1.6e-102   3.7e-99  330.0   0.0     2   204   585   787   584   788 0.99 Lon protease (S16) C-terminal proteolytic domain
LON                  PF02190.11   205 seq5_BIOID54299      -            799   4.9e-43  147.0   0.3   1   1   2.2e-46   4.9e-43  147.0   0.2     1   204    25   216    25   217 0.91 ATP-dependent protease La (LON) domain
AAA                  PF00004.24   132 seq5_BIOID54299      -            799   7.1e-18   64.9   0.0   1   1   7.1e-21   1.6e-17   63.8   0.0     1   128   367   504   367   508 0.93 ATPase family associated with various cellular activities (AAA)
AAA_5                PF07728.9    139 seq5_BIOID54299      -            799   5.6e-10   38.9   0.0   1   1   8.8e-13     2e-09   37.1   0.0     2   138   367   499   366   500 0.79 AAA domain (dynein-related subfamily)
ChlI                 PF13541.1    121 seq5_BIOID54299      -            799   5.1e-08   32.3   0.0   1   1   5.6e-11   1.3e-07   31.0   0.0     1   121   628   755   628   755 0.83 Subunit ChlI of Mg-chelatase
AAA_PrkA             PF08298.6    358 seq5_BIOID54299      -            799   7.9e-06   24.6   0.0   1   1   6.5e-09   1.5e-05   23.7   0.0    51   111   327   387   303   400 0.88 PrkA AAA domain
LysR_substrate       PF03466.15   209 seq6_BIOID54299      -            134   1.7e-16   59.8   0.0   1   1   1.5e-20     2e-16   59.6   0.0    97   206    20   129     7   131 0.91 LysR substrate binding domain
ZipA_C               PF04354.8    131 seq7_BIOID54299      -            349   2.1e-50  169.4   0.1   1   1     2e-54   2.8e-50  169.0   0.1     2   129   213   339   212   341 0.98 ZipA, C-terminal FtsZ-binding domain
LpxC                 PF03331.8    277 seq8_BIOID54299      -            202     2e-75  253.1   0.0   1   1   1.7e-79   2.3e-75  252.9   0.0   102   277     1   177     1   177 0.99 UDP-3-O-acyl N-acetylglycosamine deacetylase
Antirestrict         PF03230.8     94 seq9_BIOID54299      -            141   1.5e-30  104.9   0.0   1   1   1.4e-34   1.8e-30  104.6   0.0     1    94    42   141    42   141 0.93 Antirestriction protein
Sigma54_activat      PF00158.21   168 seq10_BIOID54299     -            302   1.9e-52  177.0   0.0   1   1   1.7e-56   2.4e-52  176.6   0.0     5   164    33   191    29   195 0.96 Sigma-54 interaction domain
FGGY_C               PF02782.11   197 seq12_BIOID54299     -            108   6.8e-10   38.7   0.4   1   1   7.8e-14   1.1e-09   38.1   0.3   138   195     2    58     1    60 0.89 FGGY family of carbohydrate kinases, C-terminal domain
Glyco_hydro_2_C      PF02836.12   298 seq13_BIOID54299     -            921    4e-125  416.5   0.0   1   1  1.6e-128  5.6e-125  416.0   0.0     1   297   233   526   233   527 0.98 Glycosyl hydrolases family 2, TIM barrel domain
Bgal_small_N         PF02929.12   276 seq13_BIOID54299     -            921   1.2e-90  303.2   0.0   1   1   5.3e-94   1.8e-90  302.5   0.0     5   275   650   918   646   919 0.98 Beta galactosidase small chain
Glyco_hydro_2_N      PF02837.13   167 seq13_BIOID54299     -            921     2e-38  131.4   0.0   1   1   1.3e-41   4.6e-38  130.2   0.0    66   167    15   116     7   116 0.97 Glycosyl hydrolases family 2, sugar binding domain
Glyco_hydro_2        PF00703.16   110 seq13_BIOID54299     -            921   1.7e-16   60.5   0.0   1   1   3.4e-19   1.2e-15   57.8   0.0     2   110   119   231   118   231 0.86 Glycosyl hydrolases family 2
LysE                 PF01810.13   191 seq14_BIOID54299     -            136   1.2e-20   73.5   2.0   1   1   9.6e-25   1.3e-20   73.3   1.4    95   189    36   132    20   134 0.95 LysE type translocator
FCD                  PF07729.7    125 seq15_BIOID54299     -            230   1.2e-19   70.7   1.7   1   1   2.6e-23   1.2e-19   70.7   1.2     3   124   108   226   105   227 0.94 FCD domain
GntR                 PF00392.16    64 seq15_BIOID54299     -            230   2.1e-19   68.5   0.5   1   1   9.5e-23   4.3e-19   67.5   0.3     5    64    18    77    14    77 0.97 Bacterial regulatory proteins, gntR family
Ribosomal_L1         PF00687.16   221 seq17_BIOID54299     -            138   2.1e-31  108.8   0.2   1   1   1.7e-35   2.3e-31  108.7   0.2    91   220     2   124     1   125 0.93 Ribosomal protein L1p/L10e family
UvrB                 PF12344.3     44 seq18_BIOID54299     -            673   6.7e-23   79.8   0.9   1   1   1.3e-25   2.9e-22   77.7   0.1     1    43   552   594   552   595 0.97 Ultra-violet resistance protein B
Helicase_C           PF00271.26    78 seq18_BIOID54299     -            673   1.2e-15   57.0   0.0   1   1   1.2e-18   2.8e-15   55.8   0.0     2    77   465   545   464   546 0.98 Helicase conserved C-terminal domain
ResIII               PF04851.10   184 seq18_BIOID54299     -            673   1.1e-11   44.7   0.0   1   1     3e-14   6.9e-11   42.1   0.0     4    94    13   101    10   134 0.79 Type III restriction enzyme, res subunit
UVR                  PF02151.14    36 seq18_BIOID54299     -            673   1.4e-06   27.4   0.8   1   1   1.9e-09   4.4e-06   25.9   0.6     2    35   634   667   633   668 0.91 UvrB/uvrC motif
Methyltransf_26      PF13659.1    117 seq19_BIOID54299     -            257   1.9e-16   60.0   0.0   1   1   2.6e-19   2.9e-16   59.4   0.0     3   116    59   182    57   183 0.87 Methyltransferase domain
MTS                  PF05175.9    170 seq19_BIOID54299     -            257   2.8e-14   52.7   0.0   1   1   3.5e-17     4e-14   52.2   0.0    33   145    58   186    42   204 0.83 Methyltransferase small domain
Methyltransf_18      PF12847.2    112 seq19_BIOID54299     -            257   1.4e-11   44.8   0.0   1   1   1.9e-14   2.1e-11   44.2   0.0     3    82    58   140    57   181 0.80 Methyltransferase domain
Methyltransf_31      PF13847.1    152 seq19_BIOID54299     -            257     2e-08   33.8   0.0   1   1   2.3e-11   2.6e-08   33.4   0.0     6   108    59   179    56   217 0.77 Methyltransferase domain
Cons_hypoth95        PF03602.10   183 seq19_BIOID54299     -            257   2.2e-07   30.3   0.0   1   1   2.6e-10   2.9e-07   29.9   0.0    43   131    57   143    47   169 0.81 Conserved hypothetical protein 95
Methyltransf_3       PF01596.12   205 seq19_BIOID54299     -            257   1.2e-06   27.5   0.0   1   1   1.5e-09   1.7e-06   27.0   0.0    26   115    38   123    25   135 0.85 O-methyltransferase
Methyltransf_25      PF13649.1    101 seq19_BIOID54299     -            257   6.9e-06   26.2   0.0   1   1   8.8e-09     1e-05   25.7   0.0     2    74    61   137    60   175 0.80 Methyltransferase domain
PrmA                 PF06325.8    295 seq19_BIOID54299     -            257   6.2e-06   25.4   0.0   1   1   7.5e-09   8.5e-06   24.9   0.0   163   232    58   134    50   135 0.78 Ribosomal protein L11 methyltransferase (PrmA)
UPF0020              PF01170.13   180 seq19_BIOID54299     -            257   8.6e-06   25.3   0.0   1   1     1e-08   1.2e-05   24.8   0.0    53   117    77   138    52   172 0.79 Putative RNA methylase family UPF0020
PCMT                 PF01135.14   210 seq19_BIOID54299     -            257   5.4e-05   22.7   0.0   1   1   6.8e-08   7.8e-05   22.1   0.0    73   133    56   117    45   133 0.87 Protein-L-isoaspartate(D-aspartate) O-methyltransferase (PCMT)
Methyltransf_10      PF05971.7    299 seq19_BIOID54299     -            257   0.00017   20.7   0.0   1   1     2e-07   0.00022   20.3   0.0   103   203    57   153    44   177 0.79 Protein of unknown function (DUF890)
PRMT5                PF05185.11   448 seq19_BIOID54299     -            257   0.00016   20.6   0.1   1   1   1.9e-07   0.00022   20.1   0.1   193   264    63   133    57   134 0.90 PRMT5 arginine-N-methyltransferase
Phage_integrase      PF00589.17   173 seq20_BIOID54299     -            331   1.4e-26   93.1   0.1   1   1   1.4e-30     2e-26   92.6   0.1     5   172   114   293   110   294 0.93 Phage integrase family
O-ag_pol_Wzy         PF14296.1    448 seq22_BIOID54299     -            227   4.9e-43  147.2  27.8   1   1   4.1e-47   5.5e-43  147.0  19.2   212   448     1   221     1   221 0.91 O-antigen polysaccharide polymerase Wzy
Ribosomal_S17        PF00366.15    69 seq23_BIOID54299     -             84   1.1e-32  111.7   1.3   1   1   9.4e-37   1.3e-32  111.5   0.9     1    69    10    78    10    78 0.99 Ribosomal protein S17
MutH                 PF02976.10   104 seq28_BIOID54299     -            229   1.1e-37  127.8   0.0   1   1   1.2e-41   1.6e-37  127.4   0.0     1   104    58   157    58   157 0.99 DNA mismatch repair enzyme MutH
Trns_repr_metal      PF02583.12    85 seq29_BIOID54299     -             91   2.8e-26   91.3   0.8   1   1   2.3e-30   3.1e-26   91.2   0.6     2    85     6    89     5    89 0.94 Metal-sensitive transcriptional repressor
DUF1212              PF06738.7    193 seq30_BIOID54299     -            277   2.3e-59  200.0   0.8   1   1   1.7e-63   2.3e-59  200.0   0.5     1   193    37   228    37   228 0.99 Protein of unknown function (DUF1212)
OmpA                 PF00691.15    97 seq32_BIOID54299     -            173   7.6e-20   71.0   0.0   1   1     1e-23   1.4e-19   70.1   0.0     1    97    72   167    72   167 0.96 OmpA family
Smr                  PF01713.16    83 seq33_BIOID54299     -            183     2e-17   62.9   0.3   1   1   2.8e-21   3.8e-17   62.1   0.2     1    82    98   172    98   173 0.98 Smr domain
HlyD                 PF00529.15   306 seq35_BIOID54299     -            169   1.6e-38  132.6   1.3   1   1   4.7e-42   2.1e-38  132.2   0.9   178   306     3   122     1   122 0.97 HlyD family secretion protein
HlyD_3               PF13437.1    105 seq35_BIOID54299     -            169   4.3e-12   46.1   0.4   1   1   2.2e-15     1e-11   44.9   0.2     7   105     2   117     1   117 0.79 HlyD family secretion protein
HlyD_2               PF12700.2    328 seq35_BIOID54299     -            169     2e-07   30.3   0.0   1   1   5.9e-11   2.7e-07   29.9   0.0   172   235     7    70     2   108 0.90 HlyD family secretion protein
Peptidase_M22        PF00814.20   268 seq37_BIOID54299     -            337  2.2e-102  342.0   0.0   1   1  1.8e-106  2.5e-102  341.8   0.0     2   268    24   307    23   307 0.98 Glycoprotease family
YagB_YeeU_YfjZ       PF06154.6    105 seq38_BIOID54299     -            143   1.1e-53  179.7   0.0   1   1     1e-57   1.4e-53  179.4   0.0     3   104    38   139    36   140 0.98 YagB/YeeU/YfjZ family
Phage_X              PF05155.10    92 seq40_BIOID54299     -            104   3.1e-32  110.2   0.0   1   1   2.5e-36   3.5e-32  110.0   0.0     1    91     3    92     3    93 0.92 Phage X family
FtsJ                 PF01728.14   181 seq44_BIOID54299     -            209     7e-57  192.2   0.0   1   1   6.1e-61   8.3e-57  191.9   0.0     1   181    31   207    31   207 0.98 FtsJ-like methyltransferase
Ribosomal_S19        PF00203.16    81 seq45_BIOID54299     -             92   2.2e-38  129.6   0.1   1   1   1.9e-42   2.6e-38  129.3   0.0     1    81     3    83     3    83 0.99 Ribosomal protein S19
Condensation         PF00668.15   301 seq46_BIOID54299     -            131   2.1e-17   62.8   0.0   1   1   1.9e-21   2.6e-17   62.5   0.0     2    81    48   126    47   130 0.96 Condensation domain
Phage_CRI            PF05144.9    271 seq50_BIOID54299     -            364   1.4e-64  217.6   0.0   1   1   4.1e-68   2.8e-64  216.7   0.0     2   269    16   244    15   246 0.96 Phage replication protein CRI
Phage_X              PF05155.10    92 seq50_BIOID54299     -            364   1.2e-28   98.7   0.1   1   1   7.2e-32   4.9e-28   96.7   0.0     2    90   264   351   263   353 0.93 Phage X family
BPD_transp_2         PF02653.11   267 seq51_BIOID54299     -            308   9.8e-69  231.1  41.7   1   1   8.2e-73   1.1e-68  230.9  28.9     1   267    11   292    11   292 0.98 Branched-chain amino acid transport system / permease component
NUDIX                PF00293.23   135 seq52_BIOID54299     -            176   2.7e-25   88.4   0.1   1   1   2.4e-29   3.3e-25   88.1   0.0     1   134     7   149     7   150 0.96 NUDIX domain
PTS-HPr              PF00381.14    84 seq54_BIOID54299     -             85   1.3e-31  108.2   0.2   1   1   9.9e-36   1.4e-31  108.1   0.1     1    82     1    82     1    84 0.98 PTS HPr component phosphorylation site
PTS-HPr              PF00381.14    84 seq55_BIOID54299     -             90   6.4e-25   86.7   0.4   1   1   5.5e-29   7.6e-25   86.5   0.3     2    84     3    86     2    86 0.96 PTS HPr component phosphorylation site
ketoacyl-synt        PF00109.21   255 seq56_BIOID54299     -            413     6e-60  202.7   1.1   1   1   1.7e-63     6e-60  202.7   0.8     2   255     4   247     3   247 0.93 Beta-ketoacyl synthase, N-terminal domain
Ketoacyl-synt_C      PF02801.17   119 seq56_BIOID54299     -            413   2.5e-39  133.6   1.7   1   1   1.4e-42   4.7e-39  132.7   1.2     1   119   255   370   255   370 0.97 Beta-ketoacyl synthase, C-terminal domain
Thiolase_N           PF00108.18   264 seq56_BIOID54299     -            413   1.2e-06   27.6   0.1   1   1   8.7e-10     3e-06   26.3   0.0    80   120   156   196   145   216 0.93 Thiolase, N-terminal domain
Patatin              PF01734.17   204 seq58_BIOID54299     -            229   8.8e-25   87.7   0.1   1   1     1e-28   1.4e-24   87.0   0.1     1   201    21   178    21   180 0.95 Patatin-like phospholipase
Mur_ligase_M         PF08245.7    189 seq59_BIOID54299     -            495   8.6e-46  156.2   0.1   1   1   3.1e-49   1.4e-45  155.5   0.1     1   188   114   318   114   319 0.90 Mur ligase middle domain
Mur_ligase_C         PF02875.16    91 seq59_BIOID54299     -            495   1.8e-26   91.8   0.0   1   1   2.8e-29   1.3e-25   89.1   0.0     1    91   339   425   339   425 0.96 Mur ligase family, glutamate ligase domain
Mur_ligase           PF01225.20    83 seq59_BIOID54299     -            495   5.8e-13   48.6   0.4   1   1   6.3e-16   2.9e-12   46.3   0.1     5    83    25   102    22   102 0.88 Mur ligase family, catalytic domain
RhaA                 PF06134.6    417 seq60_BIOID54299     -            419  3.1e-238  790.5   0.0   1   1  2.6e-242  3.6e-238  790.3   0.0     1   417     3   418     3   418 1.00 L-rhamnose isomerase (RhaA)
TPR_11               PF13414.1     69 seq61_BIOID54299     -            141   5.2e-11   41.9   4.4   1   1   5.8e-15   7.9e-11   41.3   3.0     1    59    71   131    71   135 0.85 TPR repeat
FCD                  PF07729.7    125 seq62_BIOID54299     -            274     2e-22   79.7   5.4   1   1   4.3e-26     3e-22   79.1   3.8     1   124   116   246   116   247 0.90 FCD domain
GntR                 PF00392.16    64 seq62_BIOID54299     -            274   6.1e-14   51.1   0.2   1   1   1.8e-17   1.2e-13   50.1   0.1     4    62    31    89    29    91 0.95 Bacterial regulatory proteins, gntR family
DUF2541              PF10807.3    134 seq63_BIOID54299     -            134     6e-77  255.7   1.8   1   1   4.9e-81   6.6e-77  255.6   1.2     1   134     1   134     1   134 1.00 Protein of unknown function (DUF2541)
HTH_3                PF01381.17    55 seq64_BIOID54299     -            148   1.5e-09   37.4   0.1   1   1   7.4e-13   2.5e-09   36.7   0.1    11    52    27    68    18    71 0.92 Helix-turn-helix
HTH_19               PF12844.2     64 seq64_BIOID54299     -            148   1.8e-09   37.3   0.0   1   1   8.8e-13     3e-09   36.6   0.0     2    62    16    75    15    77 0.92 Helix-turn-helix domain
HTH_26               PF13443.1     63 seq64_BIOID54299     -            148   3.7e-06   26.9   0.0   1   1   2.1e-09   7.3e-06   25.9   0.0    12    57    27    71     7    73 0.89 Cro/C1-type HTH DNA-binding domain
LysE                 PF01810.13   191 seq65_BIOID54299     -            139   3.5e-06   26.3   9.5   1   1     3e-10   4.1e-06   26.0   6.6    37   149     9   118     1   133 0.71 LysE type translocator
ADH_N                PF08240.7    109 seq67_BIOID54299     -            369   1.1e-28   99.0   2.4   1   1   1.6e-32   1.1e-28   99.0   1.7     2   108    28   154    27   155 0.91 Alcohol dehydrogenase GroES-like domain
ADH_zinc_N           PF00107.21   130 seq67_BIOID54299     -            369   3.6e-20   71.7   0.1   1   1   9.2e-24   6.3e-20   70.9   0.0     1   128   197   330   197   332 0.90 Zinc-binding dehydrogenase
DUF1380              PF07128.7    139 seq70_BIOID54299     -            140   3.1e-06   26.9   0.2   1   1   2.6e-10   3.5e-06   26.7   0.2     1   103     1   100     1   131 0.83 Protein of unknown function (DUF1380)
Ribosomal_L14        PF00238.14   122 seq75_BIOID54299     -            123   3.4e-54  181.7   0.4   1   1   2.7e-58   3.7e-54  181.5   0.3     1   122     1   123     1   123 0.98 Ribosomal protein L14p/L23e
FAD-oxidase_C        PF02913.14   249 seq76_BIOID54299     -            499     2e-65  220.4   0.0   1   1     4e-69   2.8e-65  220.0   0.0     1   248   230   470   230   471 0.99 FAD linked oxidases, C-terminal domain
FAD_binding_4        PF01565.18   139 seq76_BIOID54299     -            499     4e-35  120.2   0.8   1   1   1.4e-38   9.3e-35  118.9   0.1     1   139    56   195    56   195 0.98 FAD binding domain
Ribosomal_L22        PF00237.14   105 seq77_BIOID54299     -            110   1.6e-41  140.4   2.4   1   1   1.3e-45   1.7e-41  140.2   1.6     1   104     5   108     5   109 0.99 Ribosomal protein L22p/L17e
FUR                  PF01475.14   120 seq81_BIOID54299     -            148   4.9e-49  165.1   0.2   1   1   4.3e-53   5.8e-49  164.8   0.1     1   120    10   130    10   130 0.99 Ferric uptake regulator family
PEP-utilizers_C      PF02896.13   294 seq82_BIOID54299     -            575  1.6e-124  414.4   0.2   1   1  4.8e-128  2.2e-124  414.0   0.1     1   293   250   541   250   542 0.99 PEP-utilising enzyme, TIM barrel domain
PEP-utilisers_N      PF05524.8    123 seq82_BIOID54299     -            575   1.9e-31  108.3   5.0   1   1   4.2e-35   1.9e-31  108.3   3.5     2   123     3   127     2   127 0.96 PEP-utilising enzyme, N-terminal
PEP-utilizers        PF00391.18    81 seq82_BIOID54299     -            575     7e-25   86.2   0.2   1   1   4.5e-28   2.1e-24   84.7   0.1     9    80   152   224   147   225 0.93 PEP-utilising enzyme, mobile domain
HTH_3                PF01381.17    55 seq85_BIOID54299     -             70   9.9e-15   54.0   0.0   1   1   2.5e-18   1.1e-14   53.8   0.0     1    55     7    60     7    60 0.97 Helix-turn-helix
HTH_19               PF12844.2     64 seq85_BIOID54299     -             70   7.8e-10   38.5   0.0   1   1   1.9e-13   8.7e-10   38.3   0.0     3    62     6    64     4    66 0.91 Helix-turn-helix domain
HTH_31               PF13560.1     64 seq85_BIOID54299     -             70   5.8e-09   35.8   0.0   1   1   1.4e-12   6.4e-09   35.7   0.0     2    46     3    45     2    60 0.85 Helix-turn-helix domain
DUF1768              PF08719.6    157 seq86_BIOID54299     -            101   2.5e-18   66.2   0.1   1   1   2.2e-22     3e-18   65.9   0.1    83   156    35    98    30    99 0.96 Domain of unknown function (DUF1768)
phage_tail_N         PF08400.5    134 seq87_BIOID54299     -            686   8.4e-58  193.7   0.4   1   1   1.8e-61   8.4e-58  193.7   0.3     1   134     1   134     1   134 0.99 Prophage tail fibre N-terminal
Laminin_G_3          PF13385.1    157 seq87_BIOID54299     -            686   2.9e-06   27.4   0.3   1   1   6.3e-10   2.9e-06   27.4   0.2    32   156   560   682   524   683 0.80 Concanavalin A-like lectin/glucanases superfamily
CLP_protease         PF00574.18   182 seq88_BIOID54299     -            207   9.3e-87  289.2   0.0   1   1     8e-91   1.1e-86  289.0   0.0     1   181    25   205    25   206 0.99 Clp protease
TPR_6                PF13174.1     33 seq90_BIOID54299     -            263   1.8e-22   78.0   1.7   1   3   2.8e-07   0.00047   20.3   0.0     4    33   146   176   145   176 0.86 Tetratricopeptide repeat
TPR_6                PF13174.1     33 seq90_BIOID54299     -            263   1.8e-22   78.0   1.7   2   3   2.2e-08   3.8e-05   23.7   0.1     3    33   183   213   181   213 0.95 Tetratricopeptide repeat
TPR_6                PF13174.1     33 seq90_BIOID54299     -            263   1.8e-22   78.0   1.7   3   3   7.2e-11   1.2e-07   31.5   0.0     1    33   218   250   218   250 0.96 Tetratricopeptide repeat
TPR_16               PF13432.1     65 seq90_BIOID54299     -            263   6.3e-12   45.7   0.0   1   1   1.6e-09   2.7e-06   27.7   0.0     2    65   147   214   146   214 0.92 Tetratricopeptide repeat
TPR_2                PF07719.12    34 seq90_BIOID54299     -            263   1.1e-09   37.3   0.2   1   2   2.1e-06    0.0035   17.0   0.1     2    33   181   212   180   213 0.93 Tetratricopeptide repeat
TPR_2                PF07719.12    34 seq90_BIOID54299     -            263   1.1e-09   37.3   0.2   2   2   5.3e-06    0.0091   15.7   0.0     1    33   217   249   217   250 0.95 Tetratricopeptide repeat
TPR_8                PF13181.1     34 seq90_BIOID54299     -            263   2.9e-06   26.5   0.9   1   2   0.00027      0.46   10.2   0.2     2    29   181   208   180   213 0.89 Tetratricopeptide repeat
TPR_8                PF13181.1     34 seq90_BIOID54299     -            263   2.9e-06   26.5   0.9   2   2   2.7e-05     0.046   13.3   0.0     5    29   221   245   217   250 0.85 Tetratricopeptide repeat
DUF1219              PF06755.7    117 seq93_BIOID54299     -            124   3.6e-60  200.5   0.0   1   1     3e-64   4.1e-60  200.3   0.0     1   113     1   113     1   123 0.98 Protein of unknown function (DUF1219)
DNApol3-delta_C      PF09115.5    119 seq94_BIOID54299     -            299   1.5e-37  128.1   0.3   1   1   3.6e-41   2.5e-37  127.4   0.2     2   119   172   288   171   288 0.98 DNA polymerase III, delta subunit, C terminal
DNA_pol3_delta2      PF13177.1    162 seq94_BIOID54299     -            299   1.3e-19   70.2   0.0   1   1     4e-23   2.8e-19   69.2   0.0    90   159    61   130    56   133 0.93 DNA polymerase III, delta subunit
Rotamase             PF00639.16    95 seq98_BIOID54299     -             93   1.1e-22   80.4   0.0   1   1     2e-26   1.4e-22   80.1   0.0     1    93     9    89     9    91 0.96 PPIC-type PPIASE domain
Rotamase_3           PF13616.1    117 seq98_BIOID54299     -             93   5.6e-20   71.6   0.0   1   1   8.7e-24     6e-20   71.5   0.0    16   115     5    91     1    93 0.93 PPIC-type PPIASE domain
Ribosomal_L10        PF00466.15   100 seq99_BIOID54299     -            165   2.5e-26   91.3   0.0   1   1   2.6e-30   3.6e-26   90.8   0.0     3   100     5   101     3   101 0.98 Ribosomal protein L10
MFS_1                PF07690.11   354 seq100_BIOID54299    -            475   1.2e-51  175.4  55.1   1   1   1.1e-50   7.7e-47  159.6  32.6     2   353    17   406    16   407 0.89 Major Facilitator Superfamily
MFS_3                PF05977.8    524 seq100_BIOID54299    -            475   1.1e-06   26.9  27.3   1   1   1.7e-08   0.00012   20.2   7.9    30   176    31   172    10   192 0.83 Transmembrane secretion effector
SecM                 PF06558.7    148 seq101_BIOID54299    -            195     1e-67  226.2   1.9   1   1   8.9e-72   1.2e-67  226.0   1.3     1   148    49   195    49   195 0.99 Secretion monitor precursor protein (SecM)
YrbL-PhoP_reg        PF10707.4    199 seq103_BIOID54299    -            210   3.1e-63  212.6   0.0   1   1   2.8e-67   3.9e-63  212.2   0.0     1   198     2   185     2   186 0.97 PhoP regulatory network protein YrbL
Glycos_transf_2      PF00535.21   169 seq104_BIOID54299    -            286   9.4e-28   96.8   0.5   1   1   3.6e-31   1.7e-27   96.0   0.3     1   143     7   155     7   181 0.85 Glycosyl transferase family 2
Glyco_tranf_2_3      PF13641.1    230 seq104_BIOID54299    -            286   2.8e-10   40.3   0.0   1   1     8e-14   3.7e-10   39.9   0.0     3   131     6   126     3   157 0.81 Glycosyltransferase like family 2
Glyco_tranf_2_2      PF10111.4    281 seq104_BIOID54299    -            286   5.5e-10   38.6   0.2   1   1   1.9e-13   8.8e-10   38.0   0.1     1   111     7   105     7   143 0.85 Glycosyltransferase like family 2
PEP-utilizers_C      PF02896.13   294 seq105_BIOID54299    -            748    3e-107  357.7   0.0   1   1  1.9e-110  4.4e-107  357.2   0.0     5   293   420   707   416   708 0.98 PEP-utilising enzyme, TIM barrel domain
PEP-utilisers_N      PF05524.8    123 seq105_BIOID54299    -            748   2.2e-25   88.6   1.6   1   1   2.4e-28   5.5e-25   87.4   1.1     2   123   172   295   171   295 0.96 PEP-utilising enzyme, N-terminal
PEP-utilizers        PF00391.18    81 seq105_BIOID54299    -            748   1.6e-18   65.8   0.1   1   1   1.7e-21   3.9e-18   64.6   0.1     6    81   316   391   311   391 0.94 PEP-utilising enzyme, mobile domain
GAF                  PF01590.21   154 seq105_BIOID54299    -            748   2.2e-17   63.4   0.4   1   1   2.9e-20   6.5e-17   61.9   0.1     2   152    18   152    17   154 0.97 GAF domain
GAF_2                PF13185.1    148 seq105_BIOID54299    -            748     4e-14   53.2   0.0   1   1     4e-17     9e-14   52.0   0.0     4   147    18   154    15   155 0.82 GAF domain
GAF_3                PF13492.1    129 seq105_BIOID54299    -            748   5.1e-10   39.4   0.1   1   1   5.4e-13   1.2e-09   38.1   0.0     3   125    19   152    17   156 0.78 GAF domain
Ubiq_cyt_C_chap      PF03981.7    141 seq106_BIOID54299    -            237   2.5e-23   82.3   0.2   1   1   5.6e-27   3.8e-23   81.7   0.1     2   139    59   220    58   225 0.96 Ubiquinol-cytochrome C chaperone
DUF3944              PF13099.1     35 seq106_BIOID54299    -            237   8.3e-15   53.8   0.8   1   1   1.2e-18   8.3e-15   53.8   0.5     1    35     5    39     5    39 0.99 Domain of unknown function (DUF3944)
TfoX_N               PF04993.8     97 seq107_BIOID54299    -            209   7.2e-27   92.9   0.1   1   1   1.8e-30   1.3e-26   92.1   0.0     2    97    13   108    12   108 0.98 TfoX N-terminal domain
TfoX_C               PF04994.8     81 seq107_BIOID54299    -            209   1.8e-26   91.7   0.3   1   1   5.9e-30   4.1e-26   90.5   0.1     2    81   116   195   115   195 0.98 TfoX C-terminal domain
VirE                 PF05272.6    198 seq108_BIOID54299    -            730     4e-67  225.4   0.0   1   1   4.5e-71   6.1e-67  224.8   0.0     1   197   426   618   426   619 0.97 Virulence-associated protein E
TerC                 PF03741.11   184 seq111_BIOID54299    -            237   4.5e-51  172.7  15.2   1   1   4.5e-55   6.1e-51  172.3  10.6     2   183    17   203    16   204 0.96 Integral membrane protein TerC family
Ribosomal_S3_C       PF00189.15    85 seq112_BIOID54299    -            233   3.5e-35  119.9   0.3   1   1   1.8e-38   1.2e-34  118.2   0.1     1    85   119   202   119   202 0.96 Ribosomal protein S3, C-terminal domain
KH_2                 PF07650.12    78 seq112_BIOID54299    -            233   6.9e-20   70.2   3.4   1   1   2.1e-23   1.4e-19   69.2   2.4     1    78    38   111    38   111 0.97 KH domain
KOW                  PF00467.24    32 seq114_BIOID54299    -            104   4.4e-06   25.9   3.9   1   1   7.1e-10   9.8e-06   24.8   2.7     2    32     8    37     7    37 0.93 KOW motif
PALP                 PF00291.20   307 seq115_BIOID54299    -            119   8.1e-27   94.1   0.0   1   1   6.9e-31   9.5e-27   93.8   0.0     2   108     9   114     8   118 0.89 Pyridoxal-phosphate dependent enzyme
IclR                 PF01614.13   129 seq116_BIOID54299    -            263   3.5e-49  165.6   0.4   1   1   3.1e-51   2.1e-47  159.8   0.0     2   128   129   254   128   255 0.98 Bacterial transcriptional regulator
HTH_IclR             PF09339.5     52 seq116_BIOID54299    -            263   5.4e-14   51.3   0.3   1   1   2.6e-17   1.8e-13   49.7   0.0     1    52    15    65    15    65 0.96 IclR helix-turn-helix domain
NadA                 PF02445.11   296 seq117_BIOID54299    -            347  6.7e-104  346.7   0.0   1   1  5.6e-108  7.7e-104  346.5   0.0     2   295    31   340    30   341 0.97 Quinolinate synthetase A protein
DUF3815              PF12821.2    130 seq118_BIOID54299    -            157   3.2e-30  104.6  12.1   1   1   5.4e-34   3.7e-30  104.4   8.4     1   128    12   147    12   149 0.95 Protein of unknown function (DUF3815)
DUF1212              PF06738.7    193 seq118_BIOID54299    -            157   5.4e-07   29.1   7.3   1   1   7.8e-11   5.4e-07   29.1   5.1   107   193    14    99     9    99 0.96 Protein of unknown function (DUF1212)
Peptidase_M41        PF01434.13   213 seq120_BIOID54299    -            647     8e-84  280.2   0.7   1   1   4.6e-87   1.3e-83  279.6   0.5     2   212   385   594   384   595 0.98 Peptidase family M41
AAA                  PF00004.24   132 seq120_BIOID54299    -            647   1.7e-46  157.6   0.0   1   1   1.7e-49   4.7e-46  156.1   0.0     1   131   191   323   191   324 0.97 ATPase family associated with various cellular activities (AAA)
FtsH_ext             PF06480.10   110 seq120_BIOID54299    -            647   1.4e-16   60.5   0.2   1   1   5.1e-20   1.4e-16   60.5   0.1     1   110     8    96     8    96 0.95 FtsH Extracellular
AAA_5                PF07728.9    139 seq120_BIOID54299    -            647   7.9e-07   28.7   0.0   1   1   1.5e-09     4e-06   26.4   0.0     1   137   190   312   190   313 0.82 AAA domain (dynein-related subfamily)
Rotamase             PF00639.16    95 seq125_BIOID54299    -            428   2.5e-50  169.0   0.0   1   2   8.1e-24   2.2e-20   73.0   0.0     1    95   178   272   178   272 0.97 PPIC-type PPIASE domain
Rotamase             PF00639.16    95 seq125_BIOID54299    -            428   2.5e-50  169.0   0.0   2   2   5.3e-30   1.4e-26   92.8   0.0     1    94   289   381   289   382 0.98 PPIC-type PPIASE domain
Rotamase_3           PF13616.1    117 seq125_BIOID54299    -            428   2.3e-49  166.3   0.0   1   2   1.7e-23   4.7e-20   71.8   0.0     8   115   166   272   159   274 0.92 PPIC-type PPIASE domain
Rotamase_3           PF13616.1    117 seq125_BIOID54299    -            428   2.3e-49  166.3   0.0   2   2   9.5e-30   2.6e-26   92.0   0.0    14   116   283   383   275   384 0.93 PPIC-type PPIASE domain
SurA_N               PF09312.6    118 seq125_BIOID54299    -            428   9.3e-46  154.3   9.3   1   1   3.4e-49   9.3e-46  154.3   6.5     1   118    25   142    25   142 0.99 SurA N-terminal domain
Rotamase_2           PF13145.1    121 seq125_BIOID54299    -            428   1.3e-20   74.0   0.7   1   2   5.7e-13   1.6e-09   38.3   0.0    33   110   194   275   180   286 0.77 PPIC-type PPIASE domain
Rotamase_2           PF13145.1    121 seq125_BIOID54299    -            428   1.3e-20   74.0   0.7   2   2   2.3e-11   6.2e-08   33.1   0.1    33   110   302   385   293   395 0.69 PPIC-type PPIASE domain
SurA_N_3             PF13624.1    154 seq125_BIOID54299    -            428     7e-10   38.9   4.0   1   1   4.6e-13   1.3e-09   38.1   2.7    26   152    12   140     5   142 0.78 SurA N-terminal domain
DNA_ligase_aden      PF01653.13   315 seq128_BIOID54299    -            671  1.9e-134  447.4   0.0   1   1  1.4e-137  2.8e-134  446.9   0.0     2   315     3   318     2   318 0.98 NAD-dependent DNA ligase adenylation domain
DNA_ligase_OB        PF03120.11    82 seq128_BIOID54299    -            671   6.9e-36  121.6   1.3   1   1   9.9e-39   1.9e-35  120.2   0.9     2    81   321   400   320   401 0.98 NAD-dependent DNA ligase OB-fold domain
HHH_2                PF12826.2     64 seq128_BIOID54299    -            671   3.7e-26   90.6   0.5   1   1   1.9e-26   3.7e-23   81.0   0.2     1    64   510   573   510   573 0.98 Helix-hairpin-helix motif
BRCT                 PF00533.21    78 seq128_BIOID54299    -            671     6e-14   51.8   0.0   1   1   8.6e-17   1.7e-13   50.3   0.0     4    77   596   668   593   669 0.96 BRCA1 C Terminus (BRCT) domain
DNA_ligase_ZBD       PF03119.11    28 seq128_BIOID54299    -            671   5.3e-12   45.0   4.8   1   1   2.7e-15   5.3e-12   45.0   3.3     1    28   407   434   407   434 0.97 NAD-dependent DNA ligase C4 zinc finger domain
PTCB-BRCT            PF12738.2     63 seq128_BIOID54299    -            671   3.5e-06   26.6   0.0   1   1     5e-09   9.9e-06   25.2   0.0     5    59   605   660   602   661 0.88 twin BRCT domain
GST_N_3              PF13417.1     75 seq131_BIOID54299    -            212     2e-20   72.6   0.1   1   1   1.4e-23   3.8e-20   71.7   0.0     1    75    13    87    13    87 0.98 Glutathione S-transferase, N-terminal domain
GST_N                PF02798.15    76 seq131_BIOID54299    -            212     2e-17   62.9   0.0   1   1   4.2e-20   1.1e-16   60.5   0.0     2    76    10    81     9    81 0.95 Glutathione S-transferase, N-terminal domain
GST_N_2              PF13409.1     70 seq131_BIOID54299    -            212   4.3e-14   52.1   0.1   1   1   3.6e-17   9.8e-14   51.0   0.0     4    69    21    81    19    82 0.93 Glutathione S-transferase, N-terminal domain
GST_C                PF00043.20    95 seq131_BIOID54299    -            212     6e-11   42.0   0.0   1   1   3.3e-14     9e-11   41.5   0.0     2    95   102   194   101   194 0.93 Glutathione S-transferase, C-terminal domain
GST_C_2              PF13410.1     69 seq131_BIOID54299    -            212   3.1e-09   36.4   0.0   1   1   2.4e-12   6.6e-09   35.4   0.0     3    53   124   174   109   189 0.85 Glutathione S-transferase, C-terminal domain
DUF3382              PF11862.3    101 seq133_BIOID54299    -             69   1.5e-17   63.2   3.6   1   1   1.1e-21   1.5e-17   63.1   2.5     4    67     5    68     2    69 0.95 Domain of unknown function (DUF3382)
Ribosomal_L5_C       PF00673.16    95 seq134_BIOID54299    -            179   3.2e-42  142.0   0.0   1   1   7.3e-46     5e-42  141.4   0.0     1    94    84   177    84   178 0.99 ribosomal L5P family C-terminus
Ribosomal_L5         PF00281.14    56 seq134_BIOID54299    -            179   2.8e-25   87.7   0.1   1   1   7.4e-29     5e-25   86.9   0.0     1    56    24    80    23    80 0.98 Ribosomal protein L5
DUF2492              PF10678.4     78 seq137_BIOID54299    -             79   1.7e-35  120.8   0.1   1   1   1.4e-39   1.9e-35  120.6   0.1     1    78     1    78     1    78 0.99 Protein of unknown function (DUF2492)
Cytochrom_C_asm      PF01578.15   214 seq139_BIOID54299    -            288   5.7e-45  153.3  17.3   1   1   4.2e-49   5.7e-45  153.3  12.0     5   212    62   286    58   288 0.97 Cytochrome C assembly protein
Ribosomal_L12        PF00542.14    68 seq140_BIOID54299    -            121   1.8e-31  107.8   8.6   1   1   2.8e-35   3.8e-31  106.7   6.0     1    68    54   121    54   121 0.99 Ribosomal protein L7/L12 C-terminal domain
SecA_DEAD            PF07517.9    266 seq144_BIOID54299    -            901  1.8e-121  404.3   0.2   1   1  1.4e-124  3.9e-121  403.2   0.1     2   265     7   401     6   402 1.00 SecA DEAD-like domain
SecA_SW              PF07516.8    214 seq144_BIOID54299    -            901   1.5e-76  256.7   5.6   1   1   1.5e-79     4e-76  255.4   3.9     1   213   617   830   617   831 0.98 SecA Wing and Scaffold domain
SecA_PP_bind         PF01043.15   113 seq144_BIOID54299    -            901   1.7e-40  137.7   0.2   1   1   1.8e-43   4.9e-40  136.2   0.1     2   113   229   358   228   358 0.94 SecA preprotein cross-linking domain
SEC-C                PF02810.10    21 seq144_BIOID54299    -            901   9.2e-12   44.1   7.5   1   1   5.4e-15   1.5e-11   43.4   5.2     1    20   881   900   881   901 0.95 SEC-C motif
BPD_transp_2         PF02653.11   267 seq145_BIOID54299    -            339   1.5e-57  194.4  28.0   1   1   1.6e-61   2.2e-57  193.9  19.4     3   267    26   312    24   312 0.99 Branched-chain amino acid transport system / permease component
Peptidase_S24        PF00717.18    70 seq152_BIOID54299    -            215   7.3e-14   51.0   1.1   1   1   4.1e-17   9.4e-14   50.6   0.2     2    67   125   189   124   192 0.84 Peptidase S24-like
HTH_26               PF13443.1     63 seq152_BIOID54299    -            215   9.9e-09   35.1   0.0   1   1   1.8e-11   4.1e-08   33.1   0.0    11    59     1    49     1    51 0.97 Cro/C1-type HTH DNA-binding domain
HTH_19               PF12844.2     64 seq152_BIOID54299    -            215   2.4e-07   30.6   0.0   1   1   1.9e-10   4.3e-07   29.7   0.0    13    61     1    50     1    53 0.95 Helix-turn-helix domain
HTH_3                PF01381.17    55 seq152_BIOID54299    -            215   3.2e-07   29.9   0.1   1   1   2.4e-10   5.4e-07   29.2   0.0    11    55     2    47     1    47 0.95 Helix-turn-helix
HTH_37               PF13744.1     80 seq152_BIOID54299    -            215   7.8e-07   28.7   0.0   1   1     6e-10   1.4e-06   27.9   0.0    36    75     5    44     2    45 0.95 Helix-turn-helix domain
Aldolase_II          PF00596.16   183 seq153_BIOID54299    -            325   5.6e-30  104.2   0.0   1   1   5.9e-34   8.1e-30  103.7   0.0     2   182    63   289    62   290 0.87 Class II Aldolase and Adducin N-terminal domain
TatD_DNase           PF01026.16   255 seq154_BIOID54299    -            265   1.2e-76  257.2   0.0   1   1   9.8e-81   1.3e-76  257.0   0.0     1   255     4   255     4   255 0.96 TatD related DNase
Esterase             PF00756.15   251 seq155_BIOID54299    -            277   1.9e-76  256.6   0.1   1   1     5e-80   2.3e-76  256.4   0.0     1   250    21   268    21   269 0.99 Putative esterase
Esterase_phd         PF10503.4    220 seq155_BIOID54299    -            277   5.2e-07   29.0   0.1   1   1   7.8e-10   3.6e-06   26.2   0.1     4   129    31   169    28   175 0.78 Esterase PHB depolymerase
Chlorophyllase2      PF12740.2    260 seq155_BIOID54299    -            277   4.2e-05   22.4   0.0   1   1   1.4e-08   6.3e-05   21.8   0.0    12   119    38   165    27   214 0.74 Chlorophyllase enzyme
Aminotran_4          PF01063.14   231 seq156_BIOID54299    -            117   1.8e-06   27.5   0.0   1   1   1.5e-10   2.1e-06   27.2   0.0     2    62    38    95    37   110 0.76 Aminotransferase class IV
Grp1_Fun34_YaaH      PF01184.14   211 seq158_BIOID54299    -            188   9.2e-60  201.4  21.7   1   1   7.3e-64     1e-59  201.2  15.0    15   207     4   184     1   188 0.95 GPR1/FUN34/yaaH family
DUF903               PF06004.7     50 seq160_BIOID54299    -             72   3.5e-24   83.9   2.4   1   1   2.9e-28     4e-24   83.7   1.7     1    50    23    72    23    72 0.98 Bacterial protein of unknown function (DUF903)
GlpM                 PF06942.7    107 seq161_BIOID54299    -            111   3.6e-48  162.1  11.6   1   1     3e-52     4e-48  161.9   8.0     1   107     5   111     5   111 0.99 GlpM protein
Ribosomal_S14        PF00253.16    55 seq164_BIOID54299    -            101   9.1e-25   85.7   0.7   1   1     9e-29   1.2e-24   85.2   0.5     1    55    46   100    46   100 0.98 Ribosomal protein S14p/S29e
YbjM                 PF11045.3    125 seq166_BIOID54299    -            125   5.7e-63  210.1   9.6   1   1   4.6e-67   6.3e-63  210.0   6.7     1   124     1   124     1   125 0.99 Putative inner membrane protein of Enterobacteriaceae
Mur_ligase_M         PF08245.7    189 seq167_BIOID54299    -            202   4.1e-23   82.3   0.1   1   1   8.5e-27   5.8e-23   81.8   0.0     2    87   106   191   105   196 0.95 Mur ligase middle domain
Mur_ligase           PF01225.20    83 seq167_BIOID54299    -            202   1.3e-15   57.0   0.0   1   1   3.3e-19   2.3e-15   56.3   0.0     3    82    25    94    23    95 0.96 Mur ligase family, catalytic domain
SspB                 PF04386.8    155 seq168_BIOID54299    -            165   2.9e-47  160.0   0.0   1   1   2.6e-51   3.5e-47  159.7   0.0     5   155     8   165     5   165 0.90 Stringent starvation protein B
HOK_GEF              PF01848.11    43 seq169_BIOID54299    -             69   4.2e-19   67.4   3.3   1   1   3.7e-23   5.1e-19   67.2   2.3     1    43    24    66    24    66 0.98 Hok/gef family
Ribosomal_L31        PF01197.13    69 seq171_BIOID54299    -             88   2.4e-27   94.5   0.2   1   1   2.3e-31   3.1e-27   94.2   0.1     1    68     2    80     2    81 0.99 Ribosomal protein L31
Phage_Coat_Gp8       PF05371.7     52 seq172_BIOID54299    -             80   1.3e-22   78.9   0.3   1   1   1.4e-26   1.9e-22   78.4   0.2     5    52    32    79    27    79 0.94 Phage major coat protein, Gp8
RNA_pol_Rpb2_6       PF00562.23   386 seq175_BIOID54299    -           1353  4.8e-162  538.9   0.0   1   1  3.5e-162    8e-159  528.3   0.1     2   386   727  1275   726  1275 0.98 RNA polymerase Rpb2, domain 6
RNA_pol_Rpb2_7       PF04560.15    83 seq175_BIOID54299    -           1353   5.8e-32  109.6   0.1   1   1   8.2e-35   1.9e-31  108.0   0.0     1    82  1277  1352  1277  1353 0.98 RNA polymerase Rpb2, domain 7
RNA_pol_Rpb2_3       PF04565.11    68 seq175_BIOID54299    -           1353   7.2e-30  102.4   0.0   1   1   7.5e-33   1.7e-29  101.2   0.0     1    68   524   593   524   593 0.98 RNA polymerase Rpb2, domain 3
RNA_pol_Rpb2_45      PF10385.4     66 seq175_BIOID54299    -           1353   4.7e-29   99.8   0.3   1   1   1.5e-31   3.5e-28   97.0   0.2     1    66   602   667   602   667 1.00 RNA polymerase beta subunit external 1 domain
RNA_pol_Rpb2_1       PF04563.10   203 seq175_BIOID54299    -           1353   1.5e-26   92.4   0.0   1   1   1.4e-29   3.1e-26   91.4   0.0     2   203    38   520    37   520 0.98 RNA polymerase beta subunit
RNA_pol_Rpb2_2       PF04561.9    190 seq175_BIOID54299    -           1353   1.6e-25   89.4   0.9   1   2   8.5e-11   1.9e-07   30.5   0.0     1    74   162   236   162   287 0.82 RNA polymerase Rpb2, domain 2
RNA_pol_Rpb2_2       PF04561.9    190 seq175_BIOID54299    -           1353   1.6e-25   89.4   0.9   2   2   1.9e-18   4.4e-15   55.4   0.0    80   190   351   465   340   465 0.88 RNA polymerase Rpb2, domain 2
Aminotran_4          PF01063.14   231 seq179_BIOID54299    -            149   3.1e-32  111.7   0.0   1   1   2.6e-36   3.6e-32  111.5   0.0    90   225     5   139     1   146 0.88 Aminotransferase class IV
NMN_transporter      PF04973.7    182 seq181_BIOID54299    -            239   8.2e-46  155.6  27.0   1   2   1.1e-28   1.5e-24   86.3   5.8     1   104    23   127    23   132 0.95 Nicotinamide mononucleotide transporter
NMN_transporter      PF04973.7    182 seq181_BIOID54299    -            239   8.2e-46  155.6  27.0   2   2     2e-25   2.8e-21   75.6   7.3    87   180   134   227   129   229 0.94 Nicotinamide mononucleotide transporter
FAD_binding_4        PF01565.18   139 seq183_BIOID54299    -            350   1.1e-17   63.6   0.0   1   1   1.5e-21   2.1e-17   62.7   0.0    16   138    14   136     4   137 0.91 FAD binding domain
Aldo_ket_red         PF00248.16   283 seq185_BIOID54299    -            346   2.4e-75  252.8   0.0   1   1   1.9e-79   2.7e-75  252.7   0.0     2   281    16   337    15   339 0.95 Aldo/keto reductase family
IstB_IS21            PF01695.12   178 seq186_BIOID54299    -            245   8.9e-17   60.9   0.0   1   1   3.4e-20   1.2e-16   60.5   0.0    43   163    95   218    48   223 0.80 IstB-like ATP binding protein
Bac_DnaA             PF00308.13   219 seq186_BIOID54299    -            245   2.3e-07   30.5   0.0   1   1   8.8e-11     3e-07   30.1   0.0     2   124    66   189    65   230 0.78 Bacterial dnaA  protein
AAA                  PF00004.24   132 seq186_BIOID54299    -            245   1.3e-06   28.5   0.1   1   1   6.5e-10   2.2e-06   27.7   0.1     2    98   103   196   102   225 0.69 ATPase family associated with various cellular activities (AAA)
ArsA_ATPase          PF02374.10   305 seq186_BIOID54299    -            245   2.8e-06   26.5   0.0   1   1   1.4e-09   4.9e-06   25.6   0.0     4    81   102   182    99   231 0.73 Anion-transporting ATPase
Peptidase_M3         PF01432.15   458 seq187_BIOID54299    -            703  2.2e-147  491.7   0.1   1   1  2.6e-151  3.6e-147  491.0   0.1     2   457   252   700   251   701 0.97 Peptidase family M3
Ribosomal_S8         PF00410.14   129 seq189_BIOID54299    -            130   2.3e-48  163.1   0.0   1   1   1.8e-52   2.5e-48  163.0   0.0     1   128     5   129     5   130 0.97 Ribosomal protein S8
Ribosomal_L36        PF00444.13    38 seq190_BIOID54299    -             47     2e-20   72.3   1.6   1   1   1.9e-24   2.7e-20   71.9   1.1     1    38     2    42     2    42 0.99 Ribosomal protein L36
HTH_18               PF12833.2     81 seq192_BIOID54299    -            278   5.1e-26   90.4   2.2   1   1     2e-29   6.7e-26   90.0   0.8     1    80   193   271   193   272 0.97 Helix-turn-helix domain
AraC_binding         PF02311.14   136 seq192_BIOID54299    -            278   1.9e-23   82.5   2.3   1   1   5.5e-27   1.9e-23   82.5   1.6     4   136    16   154    14   154 0.95 AraC-like ligand binding domain
HTH_AraC             PF00165.18    42 seq192_BIOID54299    -            278   8.6e-21   72.9   0.1   1   2   1.9e-11   6.5e-08   32.0   0.0     1    42   180   221   180   221 0.97 Bacterial regulatory helix-turn-helix proteins, AraC family
HTH_AraC             PF00165.18    42 seq192_BIOID54299    -            278   8.6e-21   72.9   0.1   2   2   1.3e-13   4.5e-10   38.9   0.0     1    42   232   271   232   271 0.93 Bacterial regulatory helix-turn-helix proteins, AraC family
Phage_Coat_A         PF05357.8     63 seq194_BIOID54299    -            426   9.9e-06   24.9   0.1   1   1   2.9e-09   3.9e-05   23.0   0.1    21    62   135   176   131   177 0.93 Phage Coat Protein A
DUF21                PF01595.15   183 seq196_BIOID54299    -            420   2.7e-55  186.4   4.9   1   1   8.2e-59   3.7e-55  185.9   3.4     3   175     2   175     1   180 0.98 Domain of unknown function DUF21
CorC_HlyC            PF03471.12    81 seq196_BIOID54299    -            420   2.9e-20   71.7   0.2   1   1     2e-23   9.2e-20   70.1   0.1     2    79   335   410   334   412 0.95 Transporter associated domain
CBS                  PF00571.23    57 seq196_BIOID54299    -            420   9.5e-06   25.0   0.2   1   1   8.6e-08   0.00039   19.9   0.0     8    56   270   318   249   319 0.87 CBS domain
Glycos_trans_3N      PF02885.12    66 seq198_BIOID54299    -            320   2.4e-15   55.7   0.0   1   1   3.6e-19     5e-15   54.7   0.0     2    65     3    70     2    71 0.97 Glycosyl transferase family, helical bundle domain
DUF2767              PF10965.3     69 seq199_BIOID54299    -             69   8.2e-42  140.7   2.3   1   1   6.5e-46     9e-42  140.6   1.6     1    69     1    69     1    69 0.99 Protein of unknown function (DUF2767)
MgrB                 PF13998.1     29 seq200_BIOID54299    -             47   4.8e-18   64.4   4.4   1   1   4.4e-22     6e-18   64.1   3.1     1    29    19    47    19    47 0.99 MgrB protein
Phage_AlpA           PF05930.7     51 seq203_BIOID54299    -             72     2e-21   75.2   0.0   1   1   3.6e-25   2.5e-21   75.0   0.0     1    51    10    60    10    60 0.98 Prophage CP4-57 regulatory protein (AlpA)
PTS_EIIA_1           PF00358.15   133 seq204_BIOID54299    -            169   5.4e-54  181.2   2.2   1   1   4.7e-58   6.5e-54  180.9   1.5     3   132    20   149    18   150 0.98 phosphoenolpyruvate-dependent sugar phosphotransferase system, EIIA 1
PdxA                 PF04166.7    299 seq205_BIOID54299    -            329  3.3e-123  410.5   0.0   1   1    3e-127    4e-123  410.2   0.0     6   299    29   322    25   322 0.99 Pyridoxal phosphate biosynthetic protein PdxA
FCD                  PF07729.7    125 seq206_BIOID54299    -            263   3.3e-22   79.0   7.4   1   1   4.8e-26   3.3e-22   79.0   5.1     3   124   125   246   123   247 0.94 FCD domain
GntR                 PF00392.16    64 seq206_BIOID54299    -            263   4.6e-21   73.9   0.9   1   1   1.2e-24     8e-21   73.1   0.6     1    64    32    95    32    95 0.97 Bacterial regulatory proteins, gntR family
Mur_ligase_C         PF02875.16    91 seq210_BIOID54299    -            232     2e-17   62.9   0.1   1   1   4.1e-20   2.8e-16   59.2   0.0     1    82    93   174    93   183 0.92 Mur ligase family, glutamate ligase domain
Mur_ligase_M         PF08245.7    189 seq210_BIOID54299    -            232     3e-09   37.0   0.0   1   1   1.6e-12   1.1e-08   35.2   0.0   129   188    14    72     3    73 0.90 Mur ligase middle domain
ABC_tran             PF00005.22   118 seq212_BIOID54299    -            255   7.7e-24   84.2   0.0   1   1   2.9e-27   1.3e-23   83.4   0.0     1   117    45   181    45   182 0.96 ABC transporter
BCA_ABC_TP_C         PF12399.3     23 seq212_BIOID54299    -            255   3.8e-11   42.2   0.1   1   1     2e-14   9.3e-11   41.0   0.0     3    23   233   253   231   253 0.95 Branched-chain amino acid ATP-binding cassette transporter
YebO                 PF13974.1     80 seq213_BIOID54299    -             95   1.8e-30  104.4   2.2   1   1   1.5e-34   2.1e-30  104.2   1.5     1    80    15    95    15    95 0.93 YebO-like protein
ABC_tran             PF00005.22   118 seq214_BIOID54299    -            228   1.2e-21   77.1   0.0   1   1   2.6e-25   1.8e-21   76.5   0.0     1   117    50   174    50   175 0.92 ABC transporter
Ribosomal_L6         PF00347.18    77 seq216_BIOID54299    -            177   4.8e-40  135.8   0.1   1   2     4e-21   5.5e-17   61.9   0.0     1    77    11    82    11    82 0.98 Ribosomal protein L6
Ribosomal_L6         PF00347.18    77 seq216_BIOID54299    -            177   4.8e-40  135.8   0.1   2   2   2.3e-24   3.2e-20   72.3   0.0     1    76    90   164    90   165 0.98 Ribosomal protein L6
Bac_DNA_binding      PF00216.16    90 seq219_BIOID54299    -             90   2.5e-34  117.0   0.1   1   1   2.1e-38   2.8e-34  116.8   0.1     1    90     1    90     1    90 1.00 Bacterial DNA-binding protein
DUF718               PF05336.8    106 seq221_BIOID54299    -            104   2.5e-36  123.5   0.8   1   1     2e-40   2.8e-36  123.4   0.6     2   105     3   103     2   104 0.99 Domain of unknown function (DUF718)
DUF1418              PF07214.7     96 seq222_BIOID54299    -             95   2.2e-42  142.4   2.2   1   1   1.8e-46   2.4e-42  142.3   1.5     1    96     1    95     1    95 0.99 Protein of unknown function (DUF1418)
Fimbrial             PF00419.15   145 seq224_BIOID54299    -            187   1.4e-19   70.5   3.7   1   1   1.5e-23     2e-19   70.1   2.6     1   144    39   186    39   187 0.89 Fimbrial protein
PTS_EIIC             PF02378.13   321 seq226_BIOID54299    -            477   1.4e-80  270.4  33.4   1   1   2.1e-84   1.4e-80  270.4  23.2     1   321    13   320    13   320 0.94 Phosphotransferase system, EIIC
PTS_EIIB             PF00367.15    35 seq226_BIOID54299    -            477   7.7e-14   50.5   0.1   1   1     2e-17   1.3e-13   49.7   0.0     3    35   404   436   402   436 0.95 phosphotransferase system, EIIB
YceG                 PF02618.11   297 seq228_BIOID54299    -            248   2.2e-82  276.3   0.0   1   1   1.8e-86   2.4e-82  276.1   0.0    54   297     1   238     1   238 0.93 YceG-like family
UPF0253              PF06786.7     66 seq229_BIOID54299    -             72   1.7e-34  117.6   1.8   1   1   1.4e-38   1.9e-34  117.4   1.3     2    66     8    72     7    72 0.98 Uncharacterised protein family (UPF0253)
CoA_binding_2        PF13380.1    115 seq232_BIOID54299    -            137   7.2e-38  129.1   0.1   1   1   1.2e-41   8.2e-38  129.0   0.1     2   114    15   130    14   131 0.97 CoA binding domain
CoA_binding          PF02629.14    96 seq232_BIOID54299    -            137   1.8e-05   25.0   0.0   1   1   3.5e-09   2.4e-05   24.6   0.0     2    91    12    99    11   102 0.90 CoA binding domain
LacY_symp            PF01306.14   413 seq233_BIOID54299    -            417  9.6e-206  683.0  41.9   1   1  2.4e-209  1.1e-205  682.8  29.0     2   412     2   412     1   413 0.99 LacY proton/sugar symporter
MFS_1                PF07690.11   354 seq233_BIOID54299    -            417   1.1e-22   80.1  55.8   1   1   3.7e-25   1.7e-21   76.2  29.5     3   313    14   333    12   340 0.77 Major Facilitator Superfamily
MFS_1_like           PF12832.2     77 seq233_BIOID54299    -            417   5.4e-07   29.2   8.9   1   1   1.2e-10   5.4e-07   29.2   6.2     2    73     9    81     8    85 0.93 MFS_1 like family
DUF2501              PF10696.4     77 seq234_BIOID54299    -            165   6.6e-30  102.8   5.4   1   1   4.8e-34   6.6e-30  102.8   3.8     1    75    85   162    85   165 0.97 Protein of unknown function (DUF2501)
Nitroreductase       PF00881.19   165 seq236_BIOID54299    -            240   2.1e-22   79.5   0.2   1   1   3.3e-26   4.4e-22   78.5   0.1     3   165    10   159     8   159 0.78 Nitroreductase family
Fer4_11              PF13247.1     99 seq237_BIOID54299    -            208   6.3e-19   67.5  25.1   1   1   1.2e-21   1.5e-18   66.3  13.6     3    97   116   201   114   203 0.95 4Fe-4S dicluster domain
Fer4                 PF00037.22    24 seq237_BIOID54299    -            208   1.5e-16   59.0  32.3   1   2   1.6e-08     2e-05   23.8   1.2     1    20   149   168   149   170 0.92 4Fe-4S binding domain
Fer4                 PF00037.22    24 seq237_BIOID54299    -            208   1.5e-16   59.0  32.3   2   2   1.1e-10   1.4e-07   30.7   1.6     6    24   181   199   178   199 0.93 4Fe-4S binding domain
Fer4_10              PF13237.1     52 seq237_BIOID54299    -            208     5e-15   54.9  58.7   1   2   1.2e-09   1.5e-06   27.7  12.3     3    52   117   167   115   167 0.93 4Fe-4S dicluster domain
Fer4_10              PF13237.1     52 seq237_BIOID54299    -            208     5e-15   54.9  58.7   2   2     2e-10   2.4e-07   30.3  11.8     2    52   149   194   148   194 0.89 4Fe-4S dicluster domain
Fer4_7               PF12838.2     52 seq237_BIOID54299    -            208   1.2e-14   54.2  59.0   1   2   4.2e-10   5.3e-07   29.8  11.6     2    50   123   168   122   170 0.92 4Fe-4S dicluster domain
Fer4_7               PF12838.2     52 seq237_BIOID54299    -            208   1.2e-14   54.2  59.0   2   2   3.3e-10   4.1e-07   30.1  11.1     1    52   155   197   155   197 0.93 4Fe-4S dicluster domain
Fer4_6               PF12837.2     24 seq237_BIOID54299    -            208   8.7e-15   53.7  35.5   1   1     7e-09   8.8e-06   25.2   1.3     7    24   181   198   178   198 0.93 4Fe-4S binding domain
Fer4_9               PF13187.1     55 seq237_BIOID54299    -            208   5.7e-12   45.6  32.9   1   1   3.2e-11     4e-08   33.2   9.2     1    54   155   197   155   198 0.95 4Fe-4S dicluster domain
Fer4_4               PF12800.2     17 seq237_BIOID54299    -            208   1.3e-09   37.5  36.9   1   4   0.00016       0.2   11.9   2.6     2    14    66    78    65    82 0.92 4Fe-4S binding domain
Fer4_4               PF12800.2     17 seq237_BIOID54299    -            208   1.3e-09   37.5  36.9   2   4    0.0003      0.37   11.1   1.2     2    15   121   136   120   145 0.84 4Fe-4S binding domain
Fer4_4               PF12800.2     17 seq237_BIOID54299    -            208   1.3e-09   37.5  36.9   3   4   1.1e-06    0.0014   18.7   1.2     2    15   154   167   153   175 0.92 4Fe-4S binding domain
Fer4_4               PF12800.2     17 seq237_BIOID54299    -            208   1.3e-09   37.5  36.9   4   4   8.3e-06      0.01   15.9   2.5     1    17   180   196   180   196 0.91 4Fe-4S binding domain
Fer4_3               PF12798.2     15 seq237_BIOID54299    -            208   2.5e-07   30.6  42.6   1   3   0.00015      0.19   12.2   2.7     1    15   123   139   121   139 0.90 4Fe-4S binding domain
Fer4_3               PF12798.2     15 seq237_BIOID54299    -            208   2.5e-07   30.6  42.6   2   3   4.7e-05     0.058   13.8   3.4     1    13   156   168   156   170 0.96 4Fe-4S binding domain
Fer4_3               PF12798.2     15 seq237_BIOID54299    -            208   2.5e-07   30.6  42.6   3   3   3.4e-05     0.042   14.2   5.2     1    15   183   197   183   197 0.98 4Fe-4S binding domain
ROF                  PF07073.7     80 seq241_BIOID54299    -             86   1.2e-24   86.0   0.0   1   1   9.8e-29   1.3e-24   85.8   0.0     1    80     9    83     9    83 0.97 Modulator of Rho-dependent transcription termination (ROF)
Pterin_bind          PF00809.17   210 seq242_BIOID54299    -            297   1.5e-76  256.2   0.0   1   1   1.7e-80   2.3e-76  255.7   0.0     1   210    35   240    35   240 0.99 Pterin binding enzyme
DUF2766              PF10964.3     79 seq244_BIOID54299    -             83   5.1e-51  170.3   2.9   1   1   4.1e-55   5.6e-51  170.2   2.0     1    79     1    79     1    79 0.99 Protein of unknown function (DUF2766)
AraC_binding         PF02311.14   136 seq246_BIOID54299    -            312   1.1e-22   80.0   1.3   1   1   5.1e-26   1.7e-22   79.4   0.2     7   129    52   175    48   186 0.88 AraC-like ligand binding domain
HTH_18               PF12833.2     81 seq246_BIOID54299    -            312   8.9e-22   76.8   0.1   1   1   5.5e-25   1.9e-21   75.8   0.1     2    79   229   305   228   307 0.97 Helix-turn-helix domain
HTH_AraC             PF00165.18    42 seq246_BIOID54299    -            312   1.4e-20   72.2   0.2   1   2   3.2e-10   1.1e-06   28.1   0.0     2    42   216   256   215   256 0.93 Bacterial regulatory helix-turn-helix proteins, AraC family
HTH_AraC             PF00165.18    42 seq246_BIOID54299    -            312   1.4e-20   72.2   0.2   2   2   1.6e-14   5.3e-11   41.8   0.0     2    42   268   306   267   306 0.94 Bacterial regulatory helix-turn-helix proteins, AraC family
Cupin_2              PF07883.6     71 seq246_BIOID54299    -            312   1.4e-06   27.5   0.0   1   1   8.3e-10   2.8e-06   26.6   0.0     7    60    57   109    53   116 0.92 Cupin domain
Rotamase_2           PF13145.1    121 seq248_BIOID54299    -            623   4.2e-34  117.6  24.5   1   1     9e-28   2.1e-24   86.3   0.2     1   121   247   369   247   369 0.92 PPIC-type PPIASE domain
SurA_N_3             PF13624.1    154 seq248_BIOID54299    -            623   6.8e-32  110.4   1.1   1   1     3e-35   6.8e-32  110.4   0.8     1   153     1   165     1   166 0.86 SurA N-terminal domain
Rotamase_3           PF13616.1    117 seq248_BIOID54299    -            623   1.8e-16   60.3   0.4   1   1   7.8e-20   1.8e-16   60.3   0.3    12   115   265   355   212   357 0.87 PPIC-type PPIASE domain
Rotamase             PF00639.16    95 seq248_BIOID54299    -            623   6.7e-15   55.4   8.8   1   1   6.2e-18   1.4e-14   54.4   0.1    13    95   275   355   258   355 0.92 PPIC-type PPIASE domain
SurA_N_2             PF13623.1    145 seq248_BIOID54299    -            623   1.5e-08   34.5   0.3   1   1   6.7e-12   1.5e-08   34.5   0.2     9   140    12   137     3   142 0.83 SurA N-terminal domain
TonB_dep_Rec         PF00593.19   276 seq249_BIOID54299    -            656   9.5e-25   87.9   7.3   1   1   1.4e-28   9.5e-25   87.9   5.1     1   275   409   654   409   655 0.94 TonB dependent receptor
Plug                 PF07715.10   108 seq249_BIOID54299    -            656     6e-22   77.9   1.9   1   1   2.6e-25   1.8e-21   76.3   1.3     3   108    46   149    44   149 0.94 TonB-dependent Receptor Plug Domain
Ribosomal_L18p       PF00861.17   119 seq250_BIOID54299    -            117   1.1e-37  128.6   4.6   1   1   9.2e-42   1.3e-37  128.5   3.2     2   119     2   117     1   117 0.95 Ribosomal L18p/L5e family
CCG                  PF02754.11    85 seq252_BIOID54299    -            407   7.8e-29   99.4  10.1   1   2   2.8e-16   3.5e-13   49.2   0.0     1    84   170   255   170   256 0.93 Cysteine-rich domain
CCG                  PF02754.11    85 seq252_BIOID54299    -            407   7.8e-29   99.4  10.1   2   2     2e-16   2.5e-13   49.6   0.1     2    84   303   385   302   386 0.85 Cysteine-rich domain
Fer4_8               PF13183.1     57 seq252_BIOID54299    -            407   2.1e-12   46.7   4.7   1   1   3.9e-15   4.9e-12   45.5   3.3     2    57    22    89    21    89 0.84 4Fe-4S dicluster domain
Fer4_17              PF13534.1     61 seq252_BIOID54299    -            407   6.3e-12   45.5   5.7   1   1   6.7e-15   8.3e-12   45.1   3.2     1    60    24    89    24    90 0.88 4Fe-4S dicluster domain
Fer4_7               PF12838.2     52 seq252_BIOID54299    -            407   2.5e-11   43.6   5.1   1   1   5.2e-14   6.4e-11   42.3   3.5     1    52    24    89    24    89 0.79 4Fe-4S dicluster domain
Fer4_10              PF13237.1     52 seq252_BIOID54299    -            407   5.7e-08   32.3   4.8   1   1   2.2e-10   2.7e-07   30.1   3.7     7    52    23    86    18    86 0.93 4Fe-4S dicluster domain
Fer4_4               PF12800.2     17 seq252_BIOID54299    -            407   1.5e-05   24.8  13.2   1   2     1e-05     0.013   15.6   1.8     3    16    24    37    21    39 0.91 4Fe-4S binding domain
Fer4_4               PF12800.2     17 seq252_BIOID54299    -            407   1.5e-05   24.8  13.2   2   2   5.3e-05     0.066   13.4   2.1     2    16    73    87    72    90 0.92 4Fe-4S binding domain
DUF3820              PF12843.2     67 seq254_BIOID54299    -             72   1.5e-30  104.5   0.4   1   1   1.2e-34   1.6e-30  104.3   0.3     1    67     1    68     1    68 0.98 Protein of unknown function (DUF3820)
Glycos_transf_4      PF00953.16   159 seq255_BIOID54299    -            360   5.2e-34  117.2  16.1   1   1   7.7e-38   5.2e-34  117.2  11.2     2   158    99   284    98   285 0.91 Glycosyl transferase family 4
MraY_sig1            PF10555.4     13 seq255_BIOID54299    -            360   0.00011   21.0   3.6   1   1   1.7e-08   0.00011   21.0   2.5     1    13    68    80    68    80 0.95 Phospho-N-acetylmuramoyl-pentapeptide-transferase signature 1
FtsX                 PF02687.16   121 seq257_BIOID54299    -            804   5.2e-22   77.7  17.5   1   2   3.7e-15   2.5e-11   43.2   6.4     3   121   247   364   245   364 0.87 FtsX-like permease family
FtsX                 PF02687.16   121 seq257_BIOID54299    -            804   5.2e-22   77.7  17.5   2   2   9.6e-17   6.6e-13   48.3   0.8     2   118   683   794   682   797 0.87 FtsX-like permease family
LGT                  PF01790.13   249 seq258_BIOID54299    -            291   1.3e-87  292.9  15.2   1   1   1.1e-91   1.5e-87  292.7  10.6     1   248    11   281    11   282 0.95 Prolipoprotein diacylglyceryl transferase
ABC_tran             PF00005.22   118 seq259_BIOID54299    -            237   1.2e-20   73.8   0.0   1   1   3.1e-24   2.1e-20   73.1   0.0     1   116    45   164    45   166 0.90 ABC transporter
Phage_antitermQ      PF06530.7    126 seq261_BIOID54299    -            140   2.5e-43  146.5   0.0   1   1   2.1e-47   2.9e-43  146.3   0.0     1   125     1   125     1   126 0.99 Phage antitermination protein Q
DHDPS                PF00701.17   289 seq262_BIOID54299    -            297  2.1e-107  357.9   0.0   1   1  1.8e-111  2.4e-107  357.7   0.0     2   289     5   293     4   293 0.99 Dihydrodipicolinate synthetase family
Mob_synth_C          PF06463.8    128 seq263_BIOID54299    -            352   3.1e-35  120.5   0.0   1   1   1.6e-38   5.4e-35  119.7   0.0     1   127   209   335   209   336 0.98 Molybdenum Cofactor Synthesis C
Radical_SAM          PF04055.16   166 seq263_BIOID54299    -            352   6.8e-27   94.5   0.0   1   1   2.7e-30   9.4e-27   94.0   0.0     2   166    42   204    41   204 0.97 Radical SAM superfamily
Fer4_12              PF13353.1    139 seq263_BIOID54299    -            352   1.5e-07   31.4   0.0   1   1   8.7e-11     3e-07   30.5   0.0    15   116    47   148    36   154 0.84 4Fe-4S single cluster domain
Fer4_14              PF13394.1    117 seq263_BIOID54299    -            352   5.6e-07   29.5   0.0   1   1   5.8e-10     2e-06   27.7   0.0     6    90    45   127    38   148 0.70 4Fe-4S single cluster domain
RrnaAD               PF00398.15   262 seq264_BIOID54299    -            273   1.9e-77  259.7   0.0   1   1   1.6e-81   2.1e-77  259.5   0.0     3   261    10   265     8   266 0.98 Ribosomal RNA adenine dimethylase
Ribosomal_S5         PF00333.15    67 seq265_BIOID54299    -            167   6.6e-32  108.9   1.8   1   1   1.8e-35   1.3e-31  108.0   1.3     1    66    10    75    10    76 0.98 Ribosomal protein S5, N-terminal domain
Ribosomal_S5_C       PF03719.10    74 seq265_BIOID54299    -            167     5e-32  108.8   1.4   1   1   1.3e-35   8.7e-32  108.1   0.9     1    74    85   158    85   158 0.98 Ribosomal protein S5, C-terminal domain
AFOR_N               PF02730.10   202 seq268_BIOID54299    -            625   4.6e-70  234.9   0.3   1   1     1e-73     7e-70  234.3   0.2     1   202    33   234    33   234 0.97 Aldehyde ferredoxin oxidoreductase, N-terminal domain
AFOR_C               PF01314.13   382 seq268_BIOID54299    -            625   1.3e-51  175.4   0.0   1   1   2.3e-55   1.6e-51  175.0   0.0     3   301   255   624   253   625 0.88 Aldehyde ferredoxin oxidoreductase, domains 2 & 3
Thymidylate_kin      PF02223.12   186 seq269_BIOID54299    -            213   1.2e-60  203.9   0.0   1   1   9.8e-65   1.3e-60  203.8   0.0     1   186     8   200     8   200 0.98 Thymidylate kinase
rve                  PF00665.21   120 seq274_BIOID54299    -            390   4.4e-18   65.4   0.0   1   1   6.5e-22   8.9e-18   64.4   0.0     3   120   113   240   112   240 0.94 Integrase core domain
Pili_assembly_N      PF00345.15   122 seq275_BIOID54299    -            239   3.2e-41  139.8   0.4   1   1   6.7e-45   4.6e-41  139.3   0.3     2   121    36   154    35   155 0.91 Gram-negative pili assembly chaperone, N-terminal domain
Pili_assembly_C      PF02753.12    68 seq275_BIOID54299    -            239   7.1e-17   60.8   1.0   1   1     1e-20   7.1e-17   60.8   0.7     2    66   175   233   174   235 0.95 Gram-negative pili assembly chaperone, C-terminal domain
Sulfatase            PF00884.18   379 seq276_BIOID54299    -            763   5.8e-25   87.9   0.1   1   1     6e-29   8.2e-25   87.4   0.0     2   333   163   477   162   540 0.81 Sulfatase
CSD                  PF00313.17    66 seq277_BIOID54299    -             69     2e-33  113.8   1.9   1   1   1.6e-37   2.2e-33  113.7   1.3     2    65     5    68     4    69 0.98 'Cold-shock' DNA-binding domain
Ldh_2                PF02615.9    335 seq278_BIOID54299    -            264   1.6e-96  322.8   0.0   1   1  1.3e-100   1.8e-96  322.6   0.0    94   334     1   243     1   244 0.98 Malate/L-lactate dehydrogenase
RimK                 PF08443.6    190 seq279_BIOID54299    -            300   1.9e-82  275.2   0.0   1   1   8.6e-86   2.4e-82  274.9   0.0     1   190    97   286    97   286 1.00 RimK-like ATP-grasp domain
GSH-S_ATP            PF02955.11   174 seq279_BIOID54299    -            300   9.1e-19   67.1   0.2   1   1   4.9e-22   1.3e-18   66.5   0.2    13   163   115   265   103   276 0.84 Prokaryotic glutathione synthetase, ATP-grasp domain
ATP-grasp_4          PF13535.1    184 seq279_BIOID54299    -            300   6.4e-15   55.2   0.0   1   1   3.3e-18     9e-15   54.7   0.0     1   177    96   263    96   268 0.82 ATP-grasp domain
ATP-grasp_3          PF02655.9    161 seq279_BIOID54299    -            300     2e-09   37.3   0.0   1   1   1.1e-12   3.1e-09   36.7   0.0     1   156    97   263    97   266 0.79 ATP-grasp domain
Dala_Dala_lig_C      PF07478.8    203 seq279_BIOID54299    -            300   1.3e-05   24.5   0.2   1   1   1.7e-08   4.6e-05   22.7   0.1    33   177   135   267   107   273 0.76 D-ala D-ala ligase C-terminus
Zot                  PF05707.7    193 seq286_BIOID54299    -            364   1.8e-47  161.1   0.0   1   1   1.9e-51   2.6e-47  160.6   0.0     1   191     2   185     2   187 0.88 Zonular occludens toxin (Zot)
PGM_PMM_I            PF02878.11   138 seq289_BIOID54299    -            445   2.6e-45  153.1   0.0   1   1   1.8e-48   6.1e-45  151.9   0.0     1   134     4   136     4   138 0.98 Phosphoglucomutase/phosphomannomutase, alpha/beta/alpha domain I
PGM_PMM_III          PF02880.11   111 seq289_BIOID54299    -            445   1.8e-31  108.3   0.2   1   1   1.3e-34   4.3e-31  107.1   0.1     1   109   258   367   258   369 0.93 Phosphoglucomutase/phosphomannomutase, alpha/beta/alpha domain III
PGM_PMM_II           PF02879.11   104 seq289_BIOID54299    -            445   3.9e-21   75.2   0.1   1   1   2.5e-24   8.5e-21   74.1   0.0     2   104   157   254   156   254 0.91 Phosphoglucomutase/phosphomannomutase, alpha/beta/alpha domain II
PGM_PMM_IV           PF00408.15    73 seq289_BIOID54299    -            445   7.8e-16   57.7   0.2   1   1   9.5e-19   3.2e-15   55.7   0.2     1    73   373   443   373   443 0.96 Phosphoglucomutase/phosphomannomutase, C-terminal domain
OpuAC                PF04069.7    257 seq291_BIOID54299    -            320   4.9e-27   94.7   2.2   1   1   2.1e-30   7.1e-27   94.2   1.5     2   238    24   237    23   251 0.85 Substrate binding domain of ABC-type glycine betaine transport system
NMT1_2               PF13379.1    252 seq291_BIOID54299    -            320   7.2e-25   87.6   2.2   1   1   3.2e-28   1.1e-24   87.0   1.5     7   244    22   243    18   249 0.86 NMT1-like family
NMT1                 PF09084.6    216 seq291_BIOID54299    -            320   4.8e-20   71.9   0.0   1   1   1.8e-23   6.2e-20   71.5   0.0    14   214    44   240    30   242 0.87 NMT1/THI5 like
Phosphonate-bd       PF12974.2    243 seq291_BIOID54299    -            320   2.4e-09   36.8   0.2   1   1     1e-12   3.4e-09   36.3   0.1    23   215    45   226    27   252 0.78 ABC transporter, phosphonate, periplasmic substrate-binding protein
Ribosomal_L30        PF00327.15    52 seq292_BIOID54299    -             59     2e-20   71.9   0.2   1   1   1.6e-24   2.2e-20   71.8   0.1     1    51     4    54     4    55 0.95 Ribosomal protein L30p/L7e
DUF2303              PF10065.4    276 seq295_BIOID54299    -            274   2.6e-92  308.4   0.4   1   1   2.1e-96   2.9e-92  308.3   0.2     1   276     1   273     1   273 0.98 Uncharacterized conserved protein (DUF2303)
Methyltransf_31      PF13847.1    152 seq297_BIOID54299    -            269   8.9e-15   54.4   0.0   1   1   8.6e-18   1.2e-14   54.0   0.0     3   126    85   196    83   240 0.82 Methyltransferase domain
Methyltransf_11      PF08241.7     95 seq297_BIOID54299    -            269   7.5e-14   51.8   0.0   1   1   3.5e-16   4.7e-13   49.3   0.0     1    94    90   175    90   176 0.95 Methyltransferase domain
Methyltransf_25      PF13649.1    101 seq297_BIOID54299    -            269   2.7e-11   43.5   0.0   1   1   3.8e-14   5.2e-11   42.6   0.0     1    76    89   157    89   172 0.86 Methyltransferase domain
Methyltransf_12      PF08242.7     99 seq297_BIOID54299    -            269   7.5e-08   32.6   0.0   1   1   1.9e-10   2.6e-07   30.9   0.0     1    70    90   152    90   174 0.83 Methyltransferase domain
Methyltransf_18      PF12847.2    112 seq297_BIOID54299    -            269     3e-07   30.9   0.0   1   1   4.5e-10   6.1e-07   29.8   0.0     3   110    87   177    85   179 0.86 Methyltransferase domain
Methyltransf_26      PF13659.1    117 seq297_BIOID54299    -            269   3.7e-07   30.0   0.0   1   1   1.6e-09   2.2e-06   27.5   0.0     3    75    88   153    86   180 0.87 Methyltransferase domain
Methyltransf_4       PF02390.12   197 seq297_BIOID54299    -            269     1e-06   27.8   0.0   1   1   6.1e-09   8.4e-06   24.8   0.0    13    63    79   129    66   135 0.89 Putative methyltransferase
MTS                  PF05175.9    170 seq297_BIOID54299    -            269   1.5e-05   24.3   0.0   1   1   1.6e-08   2.2e-05   23.8   0.0    25    76    80   130    72   155 0.80 Methyltransferase small domain
Ubie_methyltran      PF01209.13   233 seq297_BIOID54299    -            269   2.1e-05   23.6   0.0   1   1   3.3e-08   4.5e-05   22.5   0.0    46   150    84   175    70   179 0.83 ubiE/COQ5 methyltransferase family
Thioredoxin          PF00085.15   104 seq298_BIOID54299    -            109   3.5e-34  116.5   0.0   1   1   8.4e-38   3.8e-34  116.3   0.0     2   103     5   106     4   107 0.98 Thioredoxin
Thioredoxin_2        PF13098.1    112 seq298_BIOID54299    -            109   1.6e-10   41.0   0.1   1   1   3.2e-13   1.4e-09   37.9   0.0     7   112    23   104    17   104 0.90 Thioredoxin-like domain
DUF3521              PF12035.3     35 seq299_BIOID54299    -             38   1.9e-15   56.3   1.7   1   1   1.5e-19   2.1e-15   56.1   1.2     1    35     1    33     1    33 0.98 Protein of unknown function (DUF3521)
DNA_pol3_delta2      PF13177.1    162 seq304_BIOID54299    -            113   3.2e-15   56.0   0.0   1   1   2.8e-19   3.8e-15   55.8   0.0     8    98    13   104     9   111 0.94 DNA polymerase III, delta subunit
Hexapep              PF00132.19    36 seq305_BIOID54299    -            220   7.8e-18   62.9  15.3   1   1   4.1e-16   2.8e-12   45.4   5.8     2    36   149   183   148   183 0.96 Bacterial transferase hexapeptide (six repeats)
Mac                  PF12464.3     55 seq305_BIOID54299    -            220   6.6e-14   51.5   0.1   1   1   1.9e-17   1.3e-13   50.6   0.1     2    55    24    77    23    77 0.98 Maltose acetyltransferase
NUDIX                PF00293.23   135 seq309_BIOID54299    -            132   4.1e-22   78.1   0.2   1   1   3.6e-26   4.9e-22   77.9   0.1     4   131     7   125     4   129 0.85 NUDIX domain
4HBT                 PF03061.17    79 seq310_BIOID54299    -            155   8.5e-19   67.3   0.1   1   1   1.7e-22   1.1e-18   66.9   0.1     2    78    57   145    56   146 0.97 Thioesterase superfamily
4HBT_3               PF13622.1    256 seq310_BIOID54299    -            155   7.1e-07   29.1   0.3   1   1   1.4e-10   9.4e-07   28.7   0.2     3    85    52   153    47   154 0.85 Thioesterase-like superfamily
DUF525               PF04379.9     90 seq312_BIOID54299    -            125   1.1e-35  121.3   0.1   1   1     1e-39   1.4e-35  121.0   0.1     2    89    17   104    16   105 0.98 Protein of unknown function (DUF525)
Mur_ligase_M         PF08245.7    189 seq313_BIOID54299    -            438   4.7e-43  147.3   0.1   1   1     1e-46   7.1e-43  146.7   0.1     1   189   110   280   110   280 0.90 Mur ligase middle domain
Mur_ligase_C         PF02875.16    91 seq313_BIOID54299    -            438   6.2e-11   42.0   0.0   1   1   5.4e-14   3.7e-10   39.5   0.0     2    81   301   373   300   379 0.88 Mur ligase family, glutamate ligase domain
NAD_kinase           PF01513.16   285 seq314_BIOID54299    -            292   4.4e-73  245.4   0.0   1   1   3.7e-77     5e-73  245.2   0.0     2   284     8   271     7   272 0.98 ATP-NAD kinase
Ribosomal_L18e       PF00828.14   129 seq316_BIOID54299    -             90   7.5e-14   52.1   0.4   1   1   6.1e-18   8.3e-14   51.9   0.3    32   127     1    89     1    90 0.85 Ribosomal protein L18e/L15
BOF                  PF04076.8    103 seq317_BIOID54299    -             53   2.8e-07   30.2   0.0   1   1   2.4e-11   3.3e-07   29.9   0.0    69   103    19    53    16    53 0.95 Bacterial OB fold (BOF) protein
MFS_1                PF07690.11   354 seq319_BIOID54299    -            506   2.2e-38  131.8  59.6   1   2   7.9e-29   5.4e-25   87.7  23.7     2   286    36   298    35   304 0.70 Major Facilitator Superfamily
MFS_1                PF07690.11   354 seq319_BIOID54299    -            506   2.2e-38  131.8  59.6   2   2   6.3e-16   4.3e-12   45.3  16.2     2   175   291   462   289   502 0.79 Major Facilitator Superfamily
Sugar_tr             PF00083.19   451 seq319_BIOID54299    -            506   9.5e-26   90.2  14.6   1   1   1.4e-29   9.5e-26   90.2  10.2     2   197    31   210    30   223 0.91 Sugar (and other) transporter
DUF336               PF03928.9    132 seq320_BIOID54299    -            134   1.4e-37  128.3   5.3   1   1   1.1e-41   1.5e-37  128.2   3.7     3   131     7   131     5   132 0.96 Domain of unknown function (DUF336)
Usher                PF00577.15   552 seq321_BIOID54299    -            883  1.8e-198  660.6  31.1   1   1  4.9e-202  2.3e-198  660.3  21.5     1   552   213   795   213   795 0.98 Type VII secretion system (T7SS), usher protein
PapC_N               PF13954.1    146 seq321_BIOID54299    -            883   8.7e-41  138.7   0.0   1   1   3.7e-44   1.7e-40  137.8   0.0     1   146    42   196    42   196 0.95 PapC N-terminal domain
PapC_C               PF13953.1     68 seq321_BIOID54299    -            883   4.1e-23   80.6   0.1   1   1   2.5e-26   1.1e-22   79.2   0.1     1    65   805   868   805   871 0.96 PapC C-terminal domain
SBP_bac_8            PF13416.1    281 seq322_BIOID54299    -            438   1.8e-45  155.7  13.8   1   1   3.4e-49   2.3e-45  155.3   9.6     2   277    44   367    43   370 0.79 Bacterial extracellular solute-binding protein
SBP_bac_1            PF01547.20   314 seq322_BIOID54299    -            438   4.6e-39  134.8  13.1   1   1   9.1e-43   6.2e-39  134.4   9.1    10   313    41   337    34   338 0.87 Bacterial extracellular solute-binding protein
Na_Ala_symp          PF01235.12   416 seq324_BIOID54299    -            476  1.9e-186  619.5  19.8   1   1  1.6e-190  2.2e-186  619.3  13.7     2   415    41   457    40   458 0.99 Sodium:alanine symporter family
LysR_substrate       PF03466.15   209 seq327_BIOID54299    -            328   2.4e-34  118.1   0.0   1   1   4.7e-38   3.2e-34  117.7   0.0     2   208   110   314   109   315 0.95 LysR substrate binding domain
HTH_1                PF00126.22    60 seq327_BIOID54299    -            328   1.3e-15   56.7   1.2   1   1   1.9e-19   1.3e-15   56.7   0.9     2    60    27    85    26    85 0.98 Bacterial regulatory helix-turn-helix protein, lysR family
ECH                  PF00378.15   245 seq328_BIOID54299    -            771   2.2e-78  262.6   0.0   1   1   1.1e-81     5e-78  261.4   0.0     3   244    54   308    52   309 0.99 Enoyl-CoA hydratase/isomerase family
3HCDH_N              PF02737.13   180 seq328_BIOID54299    -            771   1.2e-60  204.1   0.2   1   1   6.4e-64   2.9e-60  202.8   0.1     2   180   358   536   357   536 0.99 3-hydroxyacyl-CoA dehydrogenase, NAD binding domain
3HCDH                PF00725.17    97 seq328_BIOID54299    -            771   3.2e-35  120.3   2.7   1   2   1.2e-29   5.7e-26   90.6   0.1     1    97   538   634   538   634 0.97 3-hydroxyacyl-CoA dehydrogenase, C-terminal domain
3HCDH                PF00725.17    97 seq328_BIOID54299    -            771   3.2e-35  120.3   2.7   2   2   1.1e-09   5.2e-06   26.6   0.0     4    62   670   732   669   753 0.85 3-hydroxyacyl-CoA dehydrogenase, C-terminal domain
LysR_substrate       PF03466.15   209 seq329_BIOID54299    -            308     3e-46  157.0   2.1   1   1   6.8e-50   4.6e-46  156.4   1.5     2   207    89   292    88   294 0.98 LysR substrate binding domain
HTH_1                PF00126.22    60 seq329_BIOID54299    -            308   2.2e-23   81.6   1.8   1   1   1.4e-26   9.3e-23   79.6   0.4     1    60     5    64     5    64 0.98 Bacterial regulatory helix-turn-helix protein, lysR family
MoCF_biosynth        PF00994.19   144 seq330_BIOID54299    -            170   5.6e-31  106.7   0.0   1   1   5.1e-35     7e-31  106.4   0.0     1   143    14   156    12   157 0.92 Probable molybdopterin binding domain
DAHP_synth_1         PF00793.15   272 seq333_BIOID54299    -            350  3.6e-105  350.4   0.0   1   1  3.1e-109  4.2e-105  350.1   0.0     8   271    40   338    25   339 0.96 DAHP synthetase I family
Phage_holin_3        PF05106.7    100 seq337_BIOID54299    -            119   3.2e-32  110.3   0.5   1   1   2.7e-36   3.7e-32  110.1   0.3     1   100     9   113     9   113 0.98 Phage holin family (Lysis protein S)
Peripla_BP_1         PF00532.16   279 seq339_BIOID54299    -            346     3e-96  321.7   0.0   1   1  5.3e-100   3.6e-96  321.5   0.0     2   278    43   336    42   337 0.99 Periplasmic binding proteins and sugar binding domain of LacI family
Peripla_BP_4         PF13407.1    258 seq339_BIOID54299    -            346   3.1e-22   79.0   0.9   1   1   6.2e-26   4.2e-22   78.6   0.6     2   253    46   310    45   314 0.86 Periplasmic binding protein domain
SecY                 PF00344.15   342 seq340_BIOID54299    -            443  3.3e-121  404.2  21.3   1   1  3.3e-125  4.5e-121  403.8  14.7     1   341    76   417    76   418 0.96 SecY translocase
Metallophos          PF00149.23   201 seq341_BIOID54299    -            282   1.1e-20   73.7   0.1   1   1   9.6e-25   1.3e-20   73.5   0.0     4   170     4   133     1   244 0.85 Calcineurin-like phosphoesterase
ATP-synt_ab          PF00006.20   215 seq344_BIOID54299    -            443   5.9e-42  143.4   0.0   1   1   2.9e-45   7.9e-42  143.0   0.0     3   214   183   388   181   389 0.95 ATP synthase alpha/beta family, nucleotide-binding domain
Rho_RNA_bind         PF07497.7     78 seq344_BIOID54299    -            443   6.5e-42  140.9   0.1   1   1   4.2e-45   1.1e-41  140.1   0.0     1    78    73   150    73   150 0.98 Rho termination factor, RNA-binding domain
Rho_N                PF07498.7     43 seq344_BIOID54299    -            443   8.2e-18   63.7   0.8   1   1   1.7e-20   4.8e-17   61.3   0.2     1    43    29    71    29    71 0.98 Rho termination factor, N-terminal domain
NACHT                PF05729.7    167 seq344_BIOID54299    -            443   8.9e-05   22.0   0.0   1   1   6.2e-08   0.00017   21.1   0.0    12    96   207   297   203   311 0.80 NACHT domain
YbjN                 PF10722.4    127 seq345_BIOID54299    -            162   7.4e-14   51.7   0.2   1   1   6.3e-18   8.6e-14   51.5   0.2     2   123    13   136    12   140 0.97 Putative bacterial sensory transduction regulator
GGDEF                PF00990.16   161 seq347_BIOID54299    -            296   1.2e-44  151.5   0.0   1   1   2.9e-48     2e-44  150.8   0.0     2   161   130   283   129   283 0.96 GGDEF domain
MCPsignal_assoc      PF13682.1     70 seq347_BIOID54299    -            296   6.5e-09   35.7   0.2   1   1   2.2e-12   1.5e-08   34.5   0.1     1    68    19    90    19    92 0.87 MCP-signal associated domain
EamA                 PF00892.15   126 seq348_BIOID54299    -            296   1.3e-16   60.6  36.6   1   1   8.2e-16   5.6e-12   45.6   9.3     1   123    18   142    18   145 0.90 EamA-like transporter family
EmrE                 PF13536.1    113 seq348_BIOID54299    -            296   6.7e-08   32.6  13.4   1   1   9.8e-12   6.7e-08   32.6   9.3     4   108    42   147    39   151 0.90 Multidrug resistance efflux transporter
IstB_IS21            PF01695.12   178 seq350_BIOID54299    -            265   1.7e-75  252.2   0.7   1   1   1.3e-78   3.5e-75  251.1   0.0     1   177    51   227    51   228 0.99 IstB-like ATP binding protein
Bac_DnaA             PF00308.13   219 seq350_BIOID54299    -            265   3.3e-10   39.8   0.0   1   1     2e-13   5.4e-10   39.1   0.0    36   139    99   199    71   212 0.87 Bacterial dnaA  protein
AAA                  PF00004.24   132 seq350_BIOID54299    -            265   6.2e-07   29.5   0.0   1   1   6.3e-10   1.7e-06   28.1   0.0     1    74   100   174   100   202 0.73 ATPase family associated with various cellular activities (AAA)
Malate_synthase      PF01274.17   523 seq351_BIOID54299    -            723  1.2e-194  647.0   0.3   1   1    1e-198  1.4e-194  646.8   0.2     2   523    18   697    17   697 0.99 Malate synthase
Glyco_transf_9       PF01075.12   247 seq352_BIOID54299    -            350   1.2e-07   31.0   0.0   1   1     2e-11   2.8e-07   29.9   0.0   127   220   228   318   167   342 0.75 Glycosyltransferase family 9 (heptosyltransferase)
YfiO                 PF13525.1    203 seq356_BIOID54299    -            245   2.1e-84  281.9   6.8   1   1   5.4e-88   2.5e-84  281.6   4.7     1   202    28   236    28   238 0.97 Outer membrane lipoprotein
TPR_18               PF13512.1    142 seq356_BIOID54299    -            245   2.5e-65  218.6   8.1   1   1   1.3e-68   5.8e-65  217.5   1.6     2   142    24   167    23   167 0.98 Tetratricopeptide repeat
ABC_tran             PF00005.22   118 seq357_BIOID54299    -            255   5.8e-21   74.9   0.0   1   1   1.9e-24   8.7e-21   74.3   0.0     1   117    41   156    41   157 0.90 ABC transporter
HTH_28               PF13518.1     52 seq358_BIOID54299    -            173   1.7e-19   69.3   0.1   1   2   2.6e-10   8.8e-07   28.6   0.0     2    50     8    57     7    59 0.96 Helix-turn-helix domain
HTH_28               PF13518.1     52 seq358_BIOID54299    -            173   1.7e-19   69.3   0.1   2   2   2.1e-13   7.3e-10   38.5   0.0     2    50    64   114    63   116 0.92 Helix-turn-helix domain
Phage_lysozyme       PF00959.14   110 seq360_BIOID54299    -            158   1.6e-22   79.7   0.0   1   1   1.7e-26   2.3e-22   79.2   0.0     1   107    33   138    33   140 0.97 Phage lysozyme
Acylphosphatase      PF00708.13    91 seq362_BIOID54299    -             92     3e-28   97.6   0.0   1   1   2.4e-32   3.2e-28   97.5   0.0     1    91     1    92     1    92 0.95 Acylphosphatase
MoaC                 PF01967.16   136 seq364_BIOID54299    -            161   1.5e-60  202.6   1.3   1   1   1.3e-64   1.7e-60  202.4   0.9     1   136    15   150    15   150 1.00 MoaC family
DUF4198              PF10670.4    215 seq365_BIOID54299    -            263   1.5e-31  109.9   0.2   1   1   1.2e-35   1.7e-31  109.8   0.1     2   212    20   240    19   243 0.88 Domain of unknown function (DUF4198)
rve                  PF00665.21   120 seq366_BIOID54299    -            240   6.9e-24   84.1   0.0   1   1   4.7e-27   1.6e-23   82.9   0.0     2   119    76   191    75   192 0.98 Integrase core domain
rve_2                PF13333.1     52 seq366_BIOID54299    -            240   4.1e-21   74.6   2.4   1   1   2.8e-24   9.6e-21   73.4   1.6     1    51   182   236   182   236 0.95 Integrase core domain
HTH_21               PF13276.1     60 seq366_BIOID54299    -            240   1.9e-16   59.7   1.3   1   1   1.3e-19   4.5e-16   58.4   0.9     8    59     3    53     1    55 0.92 HTH-like domain
rve_3                PF13683.1     67 seq366_BIOID54299    -            240   4.5e-12   45.1   0.1   1   1   1.3e-15   4.5e-12   45.1   0.0     3    67   165   229   163   229 0.96 Integrase core domain
Secretin             PF00263.16   165 seq371_BIOID54299    -            286   1.6e-20   73.0   4.9   1   1   3.9e-24   2.7e-20   72.3   3.4     1   107   158   264   158   268 0.95 Bacterial type II and III secretion system protein
Secretin_N           PF03958.12    82 seq371_BIOID54299    -            286   3.5e-09   36.5   0.1   1   1   1.4e-12   9.8e-09   35.1   0.1     1    82    31    94    31    94 0.97 Bacterial type II/III secretion system short domain
AAA_23               PF13476.1    202 seq372_BIOID54299    -            553     1e-18   68.3   2.1   1   1   1.1e-20   7.3e-17   62.2   0.0     1   198     4   198     4   222 0.61 AAA domain
SMC_N                PF02463.14   220 seq372_BIOID54299    -            553   8.2e-19   67.5   0.0   1   1   2.4e-22   1.6e-18   66.5   0.0     1   217     1   511     1   514 0.94 RecF/RecN/SMC N terminal domain
Sod_Fe_C             PF02777.13   106 seq373_BIOID54299    -            208     2e-40  136.7   0.8   1   1     4e-44   2.7e-40  136.3   0.1     4   106    98   204    95   204 0.91 Iron/manganese superoxide dismutases, C-terminal domain
Sod_Fe_N             PF00081.17    82 seq373_BIOID54299    -            208   1.2e-33  115.0   2.9   1   1     3e-37     2e-33  114.3   2.0     1    81     4    91     4    92 0.97 Iron/manganese superoxide dismutases, alpha-hairpin domain
N_methyl_2           PF13544.1     31 seq376_BIOID54299    -            266   8.5e-08   31.2   0.2   1   1   3.6e-11   1.6e-07   30.3   0.1     4    31    75   102    72   102 0.89 Type IV pilin N-term methylation site GFxxxE
N_methyl             PF07963.7     20 seq376_BIOID54299    -            266   9.3e-06   24.9   1.8   1   1   3.7e-09   1.7e-05   24.1   1.3     1    20    85   104    85   104 0.95 Prokaryotic N-terminal methylation motif
N_methyl_3           PF13633.1     22 seq376_BIOID54299    -            266     2e-05   23.9   2.4   1   1   8.5e-09   3.9e-05   23.0   1.7     1    21    87   107    87   108 0.96 Prokaryotic N-terminal methylation site
SBP_bac_8            PF13416.1    281 seq377_BIOID54299    -            418     4e-37  128.3   2.5   1   1     2e-40   5.4e-37  127.9   1.7     3   280    94   384    92   385 0.86 Bacterial extracellular solute-binding protein
SBP_bac_6            PF13343.1    242 seq377_BIOID54299    -            418   1.5e-27   96.3   0.9   1   1   8.8e-31   2.4e-27   95.7   0.6     5   216   128   366   107   396 0.85 Bacterial extracellular solute-binding protein
SBP_bac_1            PF01547.20   314 seq377_BIOID54299    -            418     8e-17   61.8   6.9   1   1   4.6e-20   1.3e-16   61.1   4.8    17   311    92   351    82   354 0.75 Bacterial extracellular solute-binding protein
SBP_bac_11           PF13531.1    231 seq377_BIOID54299    -            418   1.3e-07   31.3   0.1   1   1   4.1e-10   1.1e-06   28.3   0.0    15   228    92   359    87   361 0.77 Bacterial extracellular solute-binding protein
SecG                 PF03840.9     74 seq378_BIOID54299    -            126   1.3e-26   92.0   9.6   1   1   1.1e-30   1.5e-26   91.7   6.7     2    74    19    91    18    91 0.97 Preprotein translocase SecG subunit
AFOR_C               PF01314.13   382 seq380_BIOID54299    -             93     6e-17   61.2   0.1   1   1   4.9e-21   6.7e-17   61.1   0.1   313   382     1    78     1    78 0.97 Aldehyde ferredoxin oxidoreductase, domains 2 & 3
ThiS                 PF02597.15    78 seq382_BIOID54299    -             81   2.4e-22   79.0   0.0   1   1     2e-26   2.7e-22   78.8   0.0     1    78     4    81     4    81 0.99 ThiS family
HHH_3                PF12836.2     65 seq385_BIOID54299    -            393   7.7e-09   35.2   1.1   1   1   1.6e-12   2.2e-08   33.8   0.3     6    61   334   388   329   391 0.92 Helix-hairpin-helix motif
rve                  PF00665.21   120 seq386_BIOID54299    -            240   6.9e-24   84.1   0.0   1   1   4.7e-27   1.6e-23   82.9   0.0     2   119    76   191    75   192 0.98 Integrase core domain
rve_2                PF13333.1     52 seq386_BIOID54299    -            240   4.1e-21   74.6   2.4   1   1   2.8e-24   9.6e-21   73.4   1.6     1    51   182   236   182   236 0.95 Integrase core domain
HTH_21               PF13276.1     60 seq386_BIOID54299    -            240   1.9e-16   59.7   1.3   1   1   1.3e-19   4.5e-16   58.4   0.9     8    59     3    53     1    55 0.92 HTH-like domain
rve_3                PF13683.1     67 seq386_BIOID54299    -            240   4.5e-12   45.1   0.1   1   1   1.3e-15   4.5e-12   45.1   0.0     3    67   165   229   163   229 0.96 Integrase core domain
FTSW_RODA_SPOVE      PF01098.14   359 seq387_BIOID54299    -            414  2.4e-130  434.3  23.9   1   1  2.2e-134  3.1e-130  434.0  16.5     2   358    47   402    46   403 0.98 Cell cycle protein
4HBT_2               PF13279.1    121 seq389_BIOID54299    -            132   7.4e-17   61.8   0.0   1   1   1.9e-20   8.5e-17   61.6   0.0     4   109    10   114     7   129 0.87 Thioesterase-like superfamily
Acyl-ACP_TE          PF01643.12   249 seq389_BIOID54299    -            132   1.1e-14   53.9   0.2   1   2   9.8e-09   4.5e-05   22.4   0.1   155   182     2    29     1    33 0.91 Acyl-ACP thioesterase
Acyl-ACP_TE          PF01643.12   249 seq389_BIOID54299    -            132   1.1e-14   53.9   0.2   2   2   4.6e-11   2.1e-07   30.0   0.0    46   133    39   128    30   132 0.90 Acyl-ACP thioesterase
4HBT                 PF03061.17    79 seq389_BIOID54299    -            132   3.4e-14   52.5   0.0   1   1     1e-17   4.6e-14   52.1   0.0     2    77    16    97    15    99 0.96 Thioesterase superfamily
ABC_tran             PF00005.22   118 seq393_BIOID54299    -            519   3.8e-35  120.6   0.0   1   2   6.5e-24   2.2e-20   73.0   0.0     1   118    62   187    62   187 0.93 ABC transporter
ABC_tran             PF00005.22   118 seq393_BIOID54299    -            519   3.8e-35  120.6   0.0   2   2     2e-15   6.8e-12   45.6   0.0     1   117   311   442   311   443 0.88 ABC transporter
BPD_transp_1         PF00528.17   185 seq397_BIOID54299    -            275   2.2e-22   79.3  16.4   1   1   1.6e-26   2.2e-22   79.3  11.3     1   181    98   269    98   271 0.97 Binding-protein-dependent transport system inner membrane component
MoaE                 PF02391.12   117 seq398_BIOID54299    -            150   2.5e-40  136.7   0.0   1   1   2.2e-44     3e-40  136.5   0.0     2   116     6   121     5   122 0.97 MoaE protein
BPD_transp_1         PF00528.17   185 seq401_BIOID54299    -            295   1.3e-19   70.3  21.0   1   1   9.3e-24   1.3e-19   70.3  14.5     3   184    88   293    86   294 0.88 Binding-protein-dependent transport system inner membrane component
DUF551               PF04448.7     69 seq402_BIOID54299    -            206     3e-17   63.0   8.7   1   1   4.4e-21   6.1e-17   62.0   6.1     1    69   137   203   137   203 0.95 Protein of unknown function (DUF551)
AlaDh_PNT_C          PF01262.16   168 seq403_BIOID54299    -            528   7.2e-57  191.4   1.4   1   1   2.4e-60   1.1e-56  190.9   1.0     2   168   165   329   164   329 0.98 Alanine dehydrogenase/PNT, C-terminal domain
AlaDh_PNT_N          PF05222.10   136 seq403_BIOID54299    -            528   2.1e-52  176.5   0.0   1   1   9.7e-56   4.4e-52  175.5   0.0     1   136    22   155    22   155 0.99 Alanine dehydrogenase/PNT, N-terminal domain
DUF3814              PF12769.2     87 seq403_BIOID54299    -            528   1.8e-37  127.2   7.5   1   1   9.8e-41   4.5e-37  125.9   4.8     3    87   445   527   443   527 0.96 Domain of unknown function (DUF3814)
NanE                 PF04131.9    192 seq404_BIOID54299    -            229   8.2e-93  308.5   0.5   1   1   7.1e-97   9.7e-93  308.3   0.4     1   192    35   226    35   226 0.99 Putative N-acetylmannosamine-6-phosphate epimerase
DUF328               PF03883.9    237 seq405_BIOID54299    -            258  4.8e-100  333.5   0.0   1   1    4e-104  5.5e-100  333.4   0.0     1   237     1   245     1   245 0.99 Protein of unknown function (DUF328)
DUF3289              PF11692.3    277 seq406_BIOID54299    -            282   2.8e-83  279.2   8.5   1   1   2.5e-87   3.4e-83  279.0   5.9     4   271     7   275     1   280 0.93 Protein of unknown function (DUF3289)
Ribosomal_S30AE      PF02482.14    94 seq407_BIOID54299    -            113   3.8e-29  100.7   0.1   1   1   3.5e-33   4.8e-29  100.4   0.1     2    92     3    93     2    95 0.97 Sigma 54 modulation protein / S30EA ribosomal protein
Ribosomal_L36        PF00444.13    38 seq408_BIOID54299    -             38   3.7e-21   74.7   9.2   1   1   2.9e-25   3.9e-21   74.6   6.4     1    38     1    38     1    38 1.00 Ribosomal protein L36
Terminase_2          PF03592.11   144 seq412_BIOID54299    -            190   3.4e-34  118.0   0.0   1   1   3.2e-38   4.3e-34  117.7   0.0     1   129     5   160     5   176 0.92 Terminase small subunit
DEDD_Tnp_IS110       PF01548.12   144 seq414_BIOID54299    -            134     5e-31  107.1   0.0   1   1   4.1e-35   5.6e-31  107.0   0.0     1   101     7   108     7   127 0.95 Transposase
DUF2509              PF10713.4    131 seq416_BIOID54299    -            135     2e-42  143.9   0.8   1   1   1.7e-46   2.3e-42  143.7   0.5     1   131    15   135    15   135 0.99 Protein of unknown function (DUF2509)
KdgT                 PF03812.8    314 seq417_BIOID54299    -            341  1.1e-180  599.5  30.6   1   1    9e-185  1.2e-180  599.4  21.2     1   314    15   328    15   328 1.00 2-keto-3-deoxygluconate permease
RNA_pol_Rpb1_1       PF04997.7    338 seq418_BIOID54299    -           1407  1.8e-100  336.3   0.1   1   1  1.8e-103  4.8e-100  335.0   0.1     2   338    15   342    14   342 0.95 RNA polymerase Rpb1, domain 1
RNA_pol_Rpb1_5       PF04998.12   277 seq418_BIOID54299    -           1407   1.1e-80  270.7   0.0   1   1     8e-84   2.2e-80  269.7   0.0     1   276   766  1321   766  1322 1.00 RNA polymerase Rpb1, domain 5
RNA_pol_Rpb1_2       PF00623.15   166 seq418_BIOID54299    -           1407   6.1e-51  172.5   0.0   1   1   5.3e-53   1.5e-49  168.0   0.0     1   166   344   486   344   486 0.95 RNA polymerase Rpb1, domain 2
RNA_pol_Rpb1_3       PF04983.13   157 seq418_BIOID54299    -           1407   1.4e-27   96.2   0.0   1   1   1.2e-30   3.3e-27   95.0   0.0     1   157   489   644   489   644 0.93 RNA polymerase Rpb1, domain 3
RNA_pol_Rpb1_4       PF05000.12   108 seq418_BIOID54299    -           1407   2.5e-18   65.7   0.3   1   1   9.1e-22   2.5e-18   65.7   0.2     2   107   674   763   673   764 0.82 RNA polymerase Rpb1, domain 4
FolB                 PF02152.13   113 seq419_BIOID54299    -            123   2.2e-32  111.4   0.2   1   1   1.8e-36   2.5e-32  111.2   0.1     1   113     5   115     5   115 0.99 Dihydroneopterin aldolase
Glycos_transf_4      PF00953.16   159 seq420_BIOID54299    -            367   1.1e-28   99.9  21.6   1   1     8e-33   1.1e-28   99.9  15.0     3   157    75   233    73   235 0.93 Glycosyl transferase family 4
Ribosomal_S13        PF00416.17   106 seq421_BIOID54299    -            118   9.2e-40  135.2   0.4   1   1   7.6e-44     1e-39  135.1   0.3     1   106     3   108     3   108 0.99 Ribosomal protein S13/S18
HTS                  PF04204.11   298 seq422_BIOID54299    -            309  1.2e-131  437.7   0.0   1   1  9.6e-136  1.3e-131  437.6   0.0     1   298     2   299     2   299 1.00 Homoserine O-succinyltransferase
Bax1-I               PF01027.15   205 seq427_BIOID54299    -            234   3.6e-59  199.6  36.8   1   1     3e-63   4.1e-59  199.5  25.5     2   205    19   230    18   230 0.92 Inhibitor of apoptosis-promoting Bax1
Fer4_11              PF13247.1     99 seq430_BIOID54299    -            222   3.3e-26   90.9  15.3   1   1   3.7e-29   5.7e-26   90.1   7.3     2    98    84   180    83   181 0.95 4Fe-4S dicluster domain
Fer4_7               PF12838.2     52 seq430_BIOID54299    -            222     1e-14   54.5  27.5   1   2   7.9e-10   1.2e-06   28.6   7.4     1    52    45   108    45   108 0.66 4Fe-4S dicluster domain
Fer4_7               PF12838.2     52 seq430_BIOID54299    -            222     1e-14   54.5  27.5   2   2     2e-10   3.1e-07   30.5   6.3     1    52   123   175   123   175 0.87 4Fe-4S dicluster domain
Fer4_9               PF13187.1     55 seq430_BIOID54299    -            222   1.8e-12   47.1  26.4   1   1   3.2e-10   4.8e-07   29.8   6.7     2    54   124   175   123   176 0.96 4Fe-4S dicluster domain
Fer4                 PF00037.22    24 seq430_BIOID54299    -            222   2.8e-10   39.2  35.7   1   1   8.9e-08   0.00014   21.2   1.4     3    22   119   138   117   140 0.86 4Fe-4S binding domain
Fer4_10              PF13237.1     52 seq430_BIOID54299    -            222   2.7e-09   36.5  29.4   1   1   4.9e-09   7.5e-06   25.5   6.5     2    52   117   172   116   172 0.88 4Fe-4S dicluster domain
Fer4_4               PF12800.2     17 seq430_BIOID54299    -            222   2.5e-05   24.1  36.5   1   3   0.00016      0.24   11.7   2.0     2    15    44    57    43    65 0.92 4Fe-4S binding domain
Fer4_4               PF12800.2     17 seq430_BIOID54299    -            222   2.5e-05   24.1  36.5   2   3   0.00049      0.75   10.1   2.9     2    17    90   107    89   107 0.88 4Fe-4S binding domain
Fer4_4               PF12800.2     17 seq430_BIOID54299    -            222   2.5e-05   24.1  36.5   3   3   1.3e-05      0.02   15.0   2.4     3    17   123   137   120   137 0.90 4Fe-4S binding domain
PNP_UDP_1            PF01048.15   234 seq432_BIOID54299    -            277   9.3e-40  135.9   0.5   1   1   7.8e-44   1.1e-39  135.7   0.3     1   233    27   273    27   274 0.93 Phosphorylase superfamily
HMGL-like            PF00682.14   237 seq433_BIOID54299    -            523     3e-91  305.1   3.0   1   1   7.2e-95   4.9e-91  304.4   2.1     1   236    13   251    13   252 0.99 HMGL-like
LeuA_dimer           PF08502.5    133 seq433_BIOID54299    -            523   4.7e-39  133.1   0.3   1   1   1.5e-42     1e-38  132.0   0.2     1   133   369   500   369   500 0.98 LeuA allosteric (dimerisation) domain
DUF1040              PF06288.8     86 seq435_BIOID54299    -             89   1.6e-46  156.3   0.5   1   1   1.3e-50   1.8e-46  156.2   0.3     1    86     1    86     1    86 1.00 Protein of unknown function (DUF1040)
IMPDH                PF00478.20   351 seq436_BIOID54299    -            347  2.7e-113  378.3   0.2   1   1  2.4e-117  3.3e-113  378.0   0.2     3   346     9   342     7   346 0.94 IMP dehydrogenase / GMP reductase domain
DUF413               PF04219.7     94 seq438_BIOID54299    -            112   1.5e-38  130.2   0.1   1   1   1.4e-42   1.9e-38  129.9   0.1     1    90    10    99    10   102 0.97 Protein of unknown function, DUF
DUF3728              PF12528.3     88 seq439_BIOID54299    -            107   1.7e-26   92.3   2.6   1   1   3.2e-30   2.2e-26   92.0   1.8     1    88    29   106    29   106 0.99 Prepilin peptidase dependent protein C term (DUF3728)
N_methyl_2           PF13544.1     31 seq439_BIOID54299    -            107   1.7e-07   30.2   0.7   1   1   7.4e-11   5.1e-07   28.7   0.2     7    31     2    26     1    26 0.91 Type IV pilin N-term methylation site GFxxxE
TauD                 PF02668.11   258 seq440_BIOID54299    -            283   3.1e-63  213.6   1.7   1   1   2.6e-67   3.6e-63  213.5   1.2     2   258     7   272     6   272 0.91 Taurine catabolism dioxygenase TauD, TfdA family
PDT                  PF00800.13   182 seq441_BIOID54299    -            386   1.2e-60  204.0   0.2   1   1   2.6e-64   1.8e-60  203.4   0.1     1   180   106   286   106   288 0.96 Prephenate dehydratase
CM_2                 PF01817.16    81 seq441_BIOID54299    -            386   1.9e-22   79.0   2.0   1   1   6.3e-26   4.3e-22   77.8   1.4     1    80    11    90    11    91 0.99 Chorismate mutase type II
ROK                  PF00480.15   179 seq444_BIOID54299    -            291   2.4e-54  183.7   0.1   1   1   2.9e-58   3.9e-54  183.0   0.0     1   179     5   183     5   183 0.98 ROK family
Ribosomal_S11        PF00411.14   110 seq445_BIOID54299    -            129   5.6e-50  168.0   0.2   1   1   4.9e-54   6.7e-50  167.7   0.1     1   110    19   128    19   128 0.99 Ribosomal protein S11
BacA                 PF02673.13   259 seq446_BIOID54299    -            273   2.1e-91  305.5  14.3   1   1   1.8e-95   2.5e-91  305.3   9.9     2   258    10   267     9   268 0.96 Bacitracin resistance protein BacA
ABC_tran             PF00005.22   118 seq447_BIOID54299    -            404   1.4e-27   96.2   0.0   1   1   5.6e-31   2.5e-27   95.4   0.0     1   117    86   204    86   205 0.93 ABC transporter
TOBE_2               PF08402.5     75 seq447_BIOID54299    -            404     4e-19   68.2   0.0   1   1   2.2e-22   9.8e-19   67.0   0.0     1    75   322   402   322   402 0.93 TOBE domain
BPD_transp_1         PF00528.17   185 seq449_BIOID54299    -            281   1.5e-22   79.8  17.9   1   1   1.1e-26   1.5e-22   79.8  12.4     3   183    93   276    91   278 0.94 Binding-protein-dependent transport system inner membrane component
HIT                  PF01230.18    98 seq451_BIOID54299    -            125   9.1e-30  102.9   0.0   1   1   1.6e-33   1.1e-29  102.7   0.0     1    97    18   115    18   116 0.97 HIT domain
DcpS_C               PF11969.3    116 seq451_BIOID54299    -            125   2.6e-25   88.7   0.0   1   1   4.3e-29   2.9e-25   88.6   0.0     2   103    11   112    10   123 0.96 Scavenger mRNA decapping enzyme C-term binding
Thiolase_N           PF00108.18   264 seq452_BIOID54299    -            387   4.5e-93  310.9   1.6   1   1   1.4e-96   6.4e-93  310.4   1.1     1   264     1   254     1   254 0.97 Thiolase, N-terminal domain
Thiolase_C           PF02803.13   123 seq452_BIOID54299    -            387   3.7e-49  165.1   0.4   1   1   2.2e-52   9.9e-49  163.7   0.3     1   123   261   386   261   386 0.98 Thiolase, C-terminal domain
ketoacyl-synt        PF00109.21   255 seq452_BIOID54299    -            387   3.5e-05   23.3   1.0   1   1   7.6e-09   3.5e-05   23.3   0.7   169   217    83   131    76   145 0.85 Beta-ketoacyl synthase, N-terminal domain
DUF943               PF06092.7    157 seq453_BIOID54299    -            165   1.1e-49  167.5   4.3   1   1   9.5e-54   1.3e-49  167.3   3.0     1   156     1   154     1   155 0.97 Enterobacterial putative membrane protein (DUF943)
APH                  PF01636.18   239 seq454_BIOID54299    -            328   2.3e-41  141.9   2.0   1   1   5.1e-45   3.5e-41  141.4   1.4     2   232    31   259    30   269 0.84 Phosphotransferase enzyme family
EcKinase             PF02958.15   293 seq454_BIOID54299    -            328   7.3e-05   21.9   0.0   1   1   1.9e-08   0.00013   21.1   0.0   197   280   176   252   149   257 0.79 Ecdysteroid kinase
Glyco_transf_28      PF03033.15   139 seq455_BIOID54299    -            355   7.1e-38  129.3   1.5   1   1   7.3e-41   2.5e-37  127.6   0.3     2   138     9   145     8   146 0.98 Glycosyltransferase family 28 N-terminal domain
Glyco_tran_28_C      PF04101.11   167 seq455_BIOID54299    -            355     2e-35  121.8   0.0   1   1   8.3e-39   2.8e-35  121.3   0.0     2   166   185   344   184   345 0.92 Glycosyltransferase family 28 C-terminal domain
Glyco_trans_1_3      PF13528.1    318 seq455_BIOID54299    -            355   7.4e-12   44.9   0.0   1   1   3.3e-15   1.1e-11   44.3   0.0     6   315    10   319     6   321 0.81 Glycosyl transferase family 1
Exonuc_V_gamma       PF04257.9    805 seq459_BIOID54299    -           1122    5e-314 1043.4   1.1   1   1  3.6e-318    5e-314 1043.4   0.8     1   794     1   825     1   840 0.97 Exodeoxyribonuclease V, gamma subunit
Oxidored_q6          PF01058.17   131 seq460_BIOID54299    -            399   8.8e-29   99.6   0.3   1   1     1e-32   1.4e-28   98.9   0.2     1   130    89   234    89   235 0.95 NADH ubiquinone oxidoreductase, 20 Kd subunit
Ribosomal_S4         PF00163.14    94 seq463_BIOID54299    -            206   4.1e-28   97.4   1.6   1   1     6e-32   4.1e-28   97.4   1.1     1    94     2    95     2    95 0.97 Ribosomal protein S4/S9 N-terminal domain
S4                   PF01479.20    48 seq463_BIOID54299    -            206   6.7e-20   70.1   0.2   1   1   1.9e-23   1.3e-19   69.2   0.1     2    48    97   143    96   143 0.99 S4 domain
Fimbrial             PF00419.15   145 seq464_BIOID54299    -            176   1.6e-19   70.4   0.3   1   1   1.4e-23   1.9e-19   70.2   0.2     3   145    29   176    27   176 0.91 Fimbrial protein
SmpA_OmlA            PF04355.8     71 seq465_BIOID54299    -            113   5.7e-27   93.0   0.3   1   1   5.1e-31     7e-27   92.7   0.2     1    70    35   104    35   105 0.98 SmpA / OmlA family
Ni_hydr_CYTB         PF01292.15   182 seq466_BIOID54299    -            261   1.9e-28   98.9  10.2   1   1   2.7e-32   1.9e-28   98.9   7.1     2   182    69   257    68   257 0.91 Prokaryotic cytochrome b561
Cytochrom_B_N        PF00033.14   188 seq466_BIOID54299    -            261   7.4e-28   97.0  12.3   1   1   1.1e-31   7.4e-28   97.0   8.5     2   188    67   257    66   257 0.92 Cytochrome b(N-terminal)/b6/petB
Peripla_BP_3         PF13377.1    160 seq467_BIOID54299    -            343   4.9e-38  130.5   0.5   1   1   8.2e-41   2.8e-37  128.0   0.1     2   160   169   329   168   329 0.92 Periplasmic binding protein-like domain
Peripla_BP_1         PF00532.16   279 seq467_BIOID54299    -            343   5.9e-29  101.0   0.0   1   1   2.3e-32   7.9e-29  100.6   0.0     2   240    60   296    59   309 0.83 Periplasmic binding proteins and sugar binding domain of LacI family
LacI                 PF00356.16    46 seq467_BIOID54299    -            343     5e-21   73.9   2.1   1   1   3.4e-24   1.2e-20   72.7   0.8     1    46     3    48     3    48 0.99 Bacterial regulatory proteins, lacI family
Peripla_BP_4         PF13407.1    258 seq467_BIOID54299    -            343   1.9e-12   46.9   0.0   1   1   1.6e-15   5.5e-12   45.4   0.0     1   256    62   309    62   311 0.83 Periplasmic binding protein domain
DUF1425              PF07233.7     94 seq468_BIOID54299    -            125   8.5e-24   82.8   0.0   1   1   7.2e-28   9.8e-24   82.6   0.0     2    93    34   124    33   125 0.98 Protein of unknown function (DUF1425)
Bax1-I               PF01027.15   205 seq470_BIOID54299    -            246   3.3e-11   43.0  27.0   1   1   3.1e-15   4.2e-11   42.7  18.7     3   201    28   229    26   234 0.77 Inhibitor of apoptosis-promoting Bax1
Sulfatase            PF00884.18   379 seq471_BIOID54299    -            243   2.9e-29  102.1   1.5   1   1   2.3e-33   3.1e-29  102.0   1.0    90   296     3   179     1   234 0.86 Sulfatase
BPD_transp_2         PF02653.11   267 seq472_BIOID54299    -            329     5e-47  159.9  37.5   1   1   3.7e-51     5e-47  159.9  26.0     9   267    59   316    51   316 0.96 Branched-chain amino acid transport system / permease component
FCD                  PF07729.7    125 seq473_BIOID54299    -            301   5.4e-12   46.0   3.6   1   1   2.5e-15   1.1e-11   44.9   2.5     1   124   159   286   159   287 0.85 FCD domain
GntR                 PF00392.16    64 seq473_BIOID54299    -            301   4.8e-11   41.8   0.1   1   1   1.1e-09   5.1e-06   25.7   0.0    22    57    26    61     7    64 0.85 Bacterial regulatory proteins, gntR family
Acetyltransf_1       PF00583.19    83 seq475_BIOID54299    -            150   1.2e-16   60.3   0.0   1   1   8.6e-20   1.7e-16   59.9   0.0     4    82    60   138    57   139 0.94 Acetyltransferase (GNAT) family
Acetyltransf_3       PF13302.1    142 seq475_BIOID54299    -            150   2.8e-10   40.5   0.1   1   1   1.8e-13   3.4e-10   40.2   0.0     4   141     5   138     2   139 0.76 Acetyltransferase (GNAT) domain
Acetyltransf_10      PF13673.1    117 seq475_BIOID54299    -            150   2.8e-10   40.2   0.0   1   1   1.7e-13   3.3e-10   39.9   0.0    27   117    33   138    11   138 0.69 Acetyltransferase (GNAT) domain
Acetyltransf_7       PF13508.1     79 seq475_BIOID54299    -            150   6.6e-10   38.9   0.0   1   1   4.5e-13   8.7e-10   38.5   0.0     4    78    52   139    49   140 0.72 Acetyltransferase (GNAT) domain
FR47                 PF08445.5     86 seq475_BIOID54299    -            150   2.3e-07   30.3   0.0   1   1     2e-10   3.8e-07   29.6   0.0    24    79    84   140    75   145 0.91 FR47-like protein
Acetyltransf_4       PF13420.1    155 seq475_BIOID54299    -            150   1.7e-06   27.9   0.0   1   1   1.2e-09   2.3e-06   27.5   0.0     1   134     5   138     5   140 0.82 Acetyltransferase (GNAT) domain
Acetyltransf_9       PF13527.1    128 seq475_BIOID54299    -            150   1.8e-06   27.7   0.0   1   1   1.3e-09   2.5e-06   27.2   0.0     2   125     5   138     4   140 0.81 Acetyltransferase (GNAT) domain
MOSC                 PF03473.12   133 seq476_BIOID54299    -            224   1.8e-26   92.0   0.0   1   1   3.7e-30   2.5e-26   91.5   0.0     2   132    38   161    37   162 0.97 MOSC domain
3-alpha              PF03475.9     47 seq476_BIOID54299    -            224   3.8e-16   58.4   0.1   1   1     1e-19     7e-16   57.5   0.0     1    47   168   214   168   214 0.97 3-alpha domain
Lactate_perm         PF02652.9    522 seq477_BIOID54299    -            560  8.4e-207  687.6  44.0   1   1    7e-211  9.6e-207  687.4  30.5     1   521    16   549    16   550 0.98 L-lactate permease
Wzz                  PF02706.10   152 seq478_BIOID54299    -            348   4.1e-15   55.7   1.4   1   1   6.7e-19   9.2e-15   54.6   1.0     1   113    15   178    15   244 0.69 Chain length determinant protein
Nuc_H_symport        PF03825.11   400 seq479_BIOID54299    -            418  1.9e-189  629.3  35.4   1   1  4.7e-193  2.1e-189  629.2  24.5     1   400     1   407     1   407 1.00 Nucleoside H+ symporter
MFS_1                PF07690.11   354 seq479_BIOID54299    -            418     3e-12   45.8  67.1   1   1   3.5e-12   1.6e-08   33.6  11.0    36   181   255   411   245   418 0.84 Major Facilitator Superfamily
LacY_symp            PF01306.14   413 seq479_BIOID54299    -            418   1.2e-07   30.5  30.2   1   1   5.8e-11   2.6e-07   29.4  20.9    14   324     9   316     4   415 0.69 LacY proton/sugar symporter
Sugar_tr             PF00083.19   451 seq481_BIOID54299    -            432   1.2e-38  132.8  37.1   1   2   1.7e-31   7.9e-28   97.1   6.4     3   194    24   221    22   223 0.90 Sugar (and other) transporter
Sugar_tr             PF00083.19   451 seq481_BIOID54299    -            432   1.2e-38  132.8  37.1   2   2   1.4e-15   6.2e-12   44.7  12.7   225   431   223   419   214   430 0.69 Sugar (and other) transporter
MFS_1                PF07690.11   354 seq481_BIOID54299    -            432   1.5e-31  109.3  59.0   1   1   7.3e-31   3.3e-27   95.0  23.2    31   347    62   382    29   389 0.78 Major Facilitator Superfamily
MFS_2                PF13347.1    427 seq481_BIOID54299    -            432   7.5e-08   31.0  19.0   1   1   1.6e-11   7.5e-08   31.0  13.1    59   335    81   357    77   365 0.69 MFS/sugar transport protein
Malate_synthase      PF01274.17   523 seq482_BIOID54299    -            539  1.7e-213  709.2   0.0   1   1  1.4e-217  1.9e-213  709.1   0.0     2   522    18   538    17   539 0.99 Malate synthase
EamA                 PF00892.15   126 seq483_BIOID54299    -            306   1.6e-25   89.4  39.4   1   2   9.2e-16   6.3e-12   45.5  11.0     1   124    21   137    21   138 0.80 EamA-like transporter family
EamA                 PF00892.15   126 seq483_BIOID54299    -            306   1.6e-25   89.4  39.4   2   2   4.1e-17   2.8e-13   49.8  10.8     1   124   160   292   160   294 0.94 EamA-like transporter family
TPT                  PF03151.11   153 seq483_BIOID54299    -            306   1.9e-07   30.7  25.0   1   1   3.8e-09   2.6e-05   23.8   8.7     1   149   151   290   151   291 0.91 Triose-phosphate Transporter family
PNTB                 PF02233.11   464 seq484_BIOID54299    -            462  6.4e-230  763.5  19.6   1   1  5.3e-234  7.2e-230  763.4  13.6     2   464     5   462     4   462 0.98 NAD(P) transhydrogenase beta subunit
DUF386               PF04074.7    153 seq485_BIOID54299    -            154     6e-54  181.6   0.0   1   1   4.9e-58   6.7e-54  181.4   0.0     1   152     1   150     1   151 0.99 Domain of unknown function (DUF386)
DUF3897              PF13036.1    180 seq486_BIOID54299    -            213   7.9e-53  178.6   0.0   1   1     7e-57   9.5e-53  178.3   0.0     1   180    10   210    10   210 0.92 Protein of unknown function (DUF3897)
ABC_tran             PF00005.22   118 seq487_BIOID54299    -            356   3.2e-22   79.0   0.0   1   1   2.6e-25   7.2e-22   77.8   0.0     1   117    44   162    44   163 0.91 ABC transporter
TOBE_2               PF08402.5     75 seq487_BIOID54299    -            356   2.6e-09   36.8   0.1   1   1     4e-12   1.1e-08   34.8   0.0     1    75   278   348   278   348 0.92 TOBE domain
DUF258               PF03193.11   161 seq487_BIOID54299    -            356   1.5e-05   24.1   0.0   1   1   9.8e-09   2.7e-05   23.3   0.0    15    67     8    62     1    69 0.80 Protein of unknown function, DUF258
Fimbrial             PF00419.15   145 seq489_BIOID54299    -            167   5.8e-09   36.1   5.5   1   1   5.2e-13   7.1e-09   35.9   3.8     1   143    28   165    26   167 0.73 Fimbrial protein
RNA_pol_A_CTD        PF03118.10    67 seq490_BIOID54299    -            329   1.1e-25   88.7   0.1   1   1   4.3e-29     2e-25   87.8   0.1     2    66   244   308   243   309 0.95 Bacterial RNA polymerase, alpha chain C terminal domain
RNA_pol_A_bac        PF01000.21   111 seq490_BIOID54299    -            329   2.6e-23   82.1   0.1   1   1   1.2e-26   5.6e-23   81.1   0.1     2   109    60   156    58   178 0.90 RNA polymerase Rpb3/RpoA insert domain
RNA_pol_L            PF01193.19    82 seq490_BIOID54299    -            329   6.8e-23   79.7   0.0   1   1   2.3e-26     1e-22   79.1   0.0     1    81    28   228    28   229 0.99 RNA polymerase Rpb3/Rpb11 dimerisation domain
DSBA                 PF01323.15   193 seq493_BIOID54299    -            208     1e-31  109.8   3.4   1   1   1.3e-34   9.2e-31  106.7   2.4     1   192    40   197    40   198 0.95 DSBA-like thioredoxin domain
Thioredoxin_4        PF13462.1    163 seq493_BIOID54299    -            208   4.6e-10   39.6   0.0   1   1     1e-13   6.9e-10   39.0   0.0    16   149    40   180    35   191 0.70 Thioredoxin
BPD_transp_1         PF00528.17   185 seq494_BIOID54299    -            314   1.9e-23   82.8  17.8   1   1   1.4e-27   1.9e-23   82.8  12.4     1   183   114   310   113   312 0.91 Binding-protein-dependent transport system inner membrane component
Mur_ligase_M         PF08245.7    189 seq498_BIOID54299    -            491   3.7e-28   98.7   0.0   1   1   1.2e-31   5.7e-28   98.1   0.0     1   189   124   304   124   304 0.89 Mur ligase middle domain
Mur_ligase           PF01225.20    83 seq498_BIOID54299    -            491   6.4e-25   86.9   0.1   1   1   3.3e-28   1.5e-24   85.7   0.1     1    82    21   119    21   120 0.97 Mur ligase family, catalytic domain
Mur_ligase_C         PF02875.16    91 seq498_BIOID54299    -            491   4.3e-20   71.4   0.0   1   1   3.1e-23   1.4e-19   69.7   0.0     4    89   327   418   324   420 0.85 Mur ligase family, glutamate ligase domain
HTH_3                PF01381.17    55 seq499_BIOID54299    -            194   5.5e-17   61.2   0.2   1   1   1.3e-19   3.7e-16   58.6   0.5     2    55    19    72    18    72 0.96 Helix-turn-helix
HTH_31               PF13560.1     64 seq499_BIOID54299    -            194   4.3e-12   45.9   0.1   1   1   2.4e-15   6.5e-12   45.3   0.1     2    58    14    69    13    78 0.92 Helix-turn-helix domain
HTH_19               PF12844.2     64 seq499_BIOID54299    -            194   5.7e-12   45.3   0.1   1   1   3.3e-15     9e-12   44.7   0.1     3    62    17    76    15    77 0.94 Helix-turn-helix domain
HTH_26               PF13443.1     63 seq499_BIOID54299    -            194   3.6e-09   36.5   0.1   1   1   2.5e-12     7e-09   35.6   0.1     4    58    20    73    17    78 0.93 Cro/C1-type HTH DNA-binding domain
Iso_dh               PF00180.15   348 seq500_BIOID54299    -            363  4.2e-140  466.5   0.0   1   1  3.5e-144  4.7e-140  466.3   0.0     1   348     6   355     6   355 0.99 Isocitrate/isopropylmalate dehydrogenase
Ureidogly_hydro      PF04115.7    165 seq502_BIOID54299    -            160   1.8e-52  176.8   0.0   1   1   1.5e-56   2.1e-52  176.6   0.0     3   159     2   153     1   158 0.95 Ureidoglycolate hydrolase
APH                  PF01636.18   239 seq504_BIOID54299    -            274   1.6e-18   67.2   8.5   1   1   2.3e-22   1.6e-18   67.2   5.9     2   237    25   233    24   235 0.81 Phosphotransferase enzyme family
Choline_kinase       PF01633.15   211 seq504_BIOID54299    -            274   9.1e-06   25.2   0.0   1   1   1.9e-09   1.3e-05   24.7   0.0   142   192   158   210   140   235 0.79 Choline/ethanolamine kinase
FimH_man-bind        PF09160.5    147 seq505_BIOID54299    -            304   5.4e-61  204.6   0.1   1   1   1.5e-64     1e-60  203.7   0.1     1   147    27   171    27   171 0.99 FimH, mannose binding
Fimbrial             PF00419.15   145 seq505_BIOID54299    -            304   5.9e-08   32.9   4.5   1   1   8.6e-12   5.9e-08   32.9   3.1     6   145   177   304   171   304 0.81 Fimbrial protein
NiFeSe_Hases         PF00374.14   507 seq506_BIOID54299    -            597  2.2e-243  808.5   0.0   1   1  1.8e-247  2.5e-243  808.3   0.0     1   507    54   582    54   582 0.98 Nickel-dependent hydrogenase
DUF1073              PF06381.6    362 seq507_BIOID54299    -            488  5.1e-111  370.5   0.0   1   1  4.5e-115  6.2e-111  370.2   0.0     6   360    50   406    45   408 0.97 Protein of unknown function (DUF1073)
ABC_tran             PF00005.22   118 seq509_BIOID54299    -            269   7.1e-19   68.1   0.0   1   1   1.4e-22   9.9e-19   67.7   0.0     1   117    48   172    48   173 0.94 ABC transporter
AAA_21               PF13304.1    303 seq509_BIOID54299    -            269   3.2e-12   46.9   0.0   1   1   5.5e-11   3.8e-07   30.2   0.0   234   302   142   209   136   210 0.93 AAA domain
Trehalose_PPase      PF02358.11   235 seq511_BIOID54299    -            285   8.5e-54  181.8   0.0   1   1   1.5e-57     1e-53  181.5   0.0     1   231    37   249    37   253 0.97 Trehalose-phosphatase
SmpB                 PF01668.13    68 seq512_BIOID54299    -            160   1.3e-29  101.6   0.0   1   1   1.5e-33   2.1e-29  100.9   0.0     2    67    13    78    12    80 0.96 SmpB protein
Epimerase_2          PF02350.14   346 seq514_BIOID54299    -            390  1.4e-126  421.8   0.0   1   1  1.2e-130  1.7e-126  421.5   0.0     2   346    36   384    35   384 0.97 UDP-N-acetylglucosamine 2-epimerase
Fe-ADH               PF00465.14   366 seq516_BIOID54299    -            385  9.4e-102  340.2   0.1   1   1  1.5e-105  1.1e-101  340.0   0.0     3   366     7   370     5   370 0.94 Iron-containing alcohol dehydrogenase
Fe-ADH_2             PF13685.1    250 seq516_BIOID54299    -            385     2e-17   63.2   0.0   1   1   2.4e-15   1.6e-11   43.8   0.0     3    96    11   103     9   107 0.91 Iron-containing alcohol dehydrogenase
DUF945               PF06097.6    459 seq521_BIOID54299    -            490  6.9e-102  341.4  11.1   1   1    6e-106  8.2e-102  341.2   7.7     3   459    18   481    16   481 0.98 Bacterial protein of unknown function (DUF945)
GDPD                 PF03009.12   255 seq523_BIOID54299    -            247   3.3e-45  154.4   0.0   1   1   2.8e-49   3.9e-45  154.2   0.0     1   254    12   238    12   239 0.96 Glycerophosphoryl diester phosphodiesterase family
DUF2233              PF09992.4    170 seq524_BIOID54299    -            254   1.5e-20   73.7   0.1   1   1   1.5e-24     2e-20   73.3   0.0     2   146    84   232    83   248 0.85 Predicted periplasmic protein (DUF2233)
IclR                 PF01614.13   129 seq527_BIOID54299    -            271   1.9e-40  137.3   0.0   1   1   4.5e-44   3.1e-40  136.7   0.0     2   128   140   263   139   264 0.98 Bacterial transcriptional regulator
HTH_IclR             PF09339.5     52 seq527_BIOID54299    -            271   1.2e-12   47.1   0.1   1   1   5.9e-16     4e-12   45.4   0.0     1    51    23    73    23    74 0.98 IclR helix-turn-helix domain
Ribosomal_L17        PF01196.14    97 seq529_BIOID54299    -            127   6.3e-38  129.1   0.0   1   1   5.5e-42   7.5e-38  128.8   0.0     1    97    20   116    20   116 0.99 Ribosomal protein L17
DinI                 PF06183.8     65 seq530_BIOID54299    -             82   2.8e-26   91.1   0.1   1   1   2.5e-30   3.5e-26   90.9   0.1     1    65    16    80    16    80 0.98 DinI-like family
BPD_transp_1         PF00528.17   185 seq531_BIOID54299    -            281   1.9e-14   53.4  20.7   1   1   1.4e-18   1.9e-14   53.4  14.3     3   184    81   273    79   274 0.86 Binding-protein-dependent transport system inner membrane component
LysR_substrate       PF03466.15   209 seq532_BIOID54299    -            299   7.9e-39  132.8   1.2   1   1   1.6e-42   1.1e-38  132.3   0.8     2   203    98   297    97   299 0.96 LysR substrate binding domain
HTH_1                PF00126.22    60 seq532_BIOID54299    -            299   4.1e-23   80.7   0.2   1   1   1.2e-26   8.2e-23   79.7   0.2     1    60    14    73    14    73 0.98 Bacterial regulatory helix-turn-helix protein, lysR family
LamB                 PF02264.10   398 seq533_BIOID54299    -            103   2.7e-28   99.0   2.6   1   1   2.3e-32   3.1e-28   98.8   1.8   299   398     5   103     2   103 0.96 LamB porin
Dynamin_N            PF00350.18   168 seq535_BIOID54299    -            635   7.5e-19   68.0   0.0   1   1   3.6e-22   1.6e-18   66.9   0.0     1   148    72   278    72   300 0.77 Dynamin family
MMR_HSR1             PF01926.18   114 seq535_BIOID54299    -            635   2.5e-08   33.8   0.1   1   1   8.1e-11   3.7e-07   30.0   0.0     2   114    72   298    71   298 0.78 50S ribosome-binding GTPase
Phage_CRI            PF05144.9    271 seq536_BIOID54299    -            132   8.2e-28   97.1   0.0   1   1   6.9e-32   9.4e-28   96.9   0.0     1   122     1   106     1   122 0.89 Phage replication protein CRI
Autotransporter      PF03797.14   265 seq537_BIOID54299    -            995   1.1e-42  146.1  30.1   1   1     8e-47   1.1e-42  146.1  20.9     3   259   733   975   731   986 0.95 Autotransporter beta-domain
Peptidase_S24        PF00717.18    70 seq538_BIOID54299    -            145   3.4e-15   55.3   0.0   1   1   3.8e-19   5.2e-15   54.7   0.0     3    67    61   125    59   127 0.92 Peptidase S24-like
Glyco_hydro_3        PF00933.16   299 seq539_BIOID54299    -            341   4.2e-72  242.5   0.0   1   1   3.8e-76   5.2e-72  242.2   0.0     3   294     7   319     5   321 0.94 Glycosyl hydrolase family 3 N terminal domain
TPP_enzyme_N         PF02776.13   172 seq541_BIOID54299    -            548   7.1e-59  198.0   3.8   1   1   2.6e-62   1.2e-58  197.3   0.1     1   169     1   167     1   170 0.98 Thiamine pyrophosphate enzyme, N-terminal TPP binding domain
TPP_enzyme_C         PF02775.16   153 seq541_BIOID54299    -            548   9.2e-52  174.5   0.4   1   1   1.4e-53   6.4e-50  168.5   0.0     1   153   374   522   374   522 0.98 Thiamine pyrophosphate enzyme, C-terminal TPP binding domain
TPP_enzyme_M         PF00205.17   137 seq541_BIOID54299    -            548   2.8e-41  140.3   0.2   1   1   1.5e-44   6.8e-41  139.1   0.1     1   137   186   321   186   321 0.98 Thiamine pyrophosphate enzyme, central domain
ICL                  PF00463.16   526 seq544_BIOID54299    -            439  3.2e-200  665.6   1.7   1   2  4.6e-118  3.2e-114  381.9   0.0     1   255    12   262    12   264 0.99 Isocitrate lyase family
ICL                  PF00463.16   526 seq544_BIOID54299    -            439  3.2e-200  665.6   1.7   2   2   1.5e-88     1e-84  284.5   1.0   353   526   262   439   260   439 0.98 Isocitrate lyase family
PEP_mutase           PF13714.1    238 seq544_BIOID54299    -            439   4.8e-19   68.4   0.0   1   1   2.3e-22   1.6e-18   66.7   0.0    26   198    86   320    74   352 0.86 Phosphoenolpyruvate phosphomutase
Permease             PF02405.11   215 seq546_BIOID54299    -            260   1.8e-73  246.4  16.5   1   1   1.6e-77   2.2e-73  246.1  11.4     3   215    44   257    42   257 0.99 Permease
Aconitase            PF00330.15   465 seq547_BIOID54299    -            466  7.3e-198  657.6   0.2   1   1    6e-202  8.2e-198  657.4   0.1     1   465     4   457     4   457 0.99 Aconitase family (aconitate hydratase)
Glyco_transf_20      PF00982.16   474 seq548_BIOID54299    -            474  3.3e-151  503.8   0.0   1   1  2.8e-155  3.8e-151  503.6   0.0    27   474    17   453     2   453 0.96 Glycosyltransferase family 20
Glyco_hydro_1        PF00232.13   455 seq549_BIOID54299    -            489    3e-129  431.0   2.2   1   1  2.8e-133  3.8e-129  430.7   1.5     5   454    14   486    11   487 0.92 Glycosyl hydrolase family 1
DUF1992              PF09350.5     71 seq550_BIOID54299    -            122   1.1e-22   79.4   0.0   1   1     1e-26   1.4e-22   79.1   0.0     1    69     7    74     7    99 0.96 Domain of unknown function (DUF1992)
Phage_X              PF05155.10    92 seq553_BIOID54299    -            224   6.2e-29   99.6   0.0   1   1   2.7e-32   1.9e-28   98.1   0.0     2    90   124   211   123   213 0.93 Phage X family
Phage_CRI            PF05144.9    271 seq553_BIOID54299    -            224   1.8e-25   89.4   0.1   1   1   6.8e-29   4.6e-25   88.1   0.1   143   269     1   104     1   106 0.94 Phage replication protein CRI
IMS                  PF00817.15   148 seq555_BIOID54299    -            330   5.9e-38  129.9   0.0   1   1   2.9e-41   1.3e-37  128.7   0.0     2   146     6   149     5   151 0.95 impB/mucB/samB family
IMS_C                PF11799.3    137 seq555_BIOID54299    -            330   7.3e-08   32.7   0.0   1   1   2.7e-11   1.2e-07   32.0   0.0     4    85   216   302   213   319 0.85 impB/mucB/samB family C-terminal
IMS_HHH              PF11798.3     32 seq555_BIOID54299    -            330     5e-07   29.2   0.3   1   1   2.9e-10   1.3e-06   27.9   0.2     3    32   172   201   170   201 0.93 IMS family HHH motif
Molybdopterin        PF00384.17   432 seq556_BIOID54299    -            759   2.8e-29  102.0   0.0   1   1   9.6e-33   6.6e-29  100.7   0.0     1   347   108   464   108   508 0.76 Molybdopterin oxidoreductase
Molydop_binding      PF01568.16   109 seq556_BIOID54299    -            759   4.2e-06   26.3   0.0   1   1   2.4e-09   1.7e-05   24.5   0.0     1   108   642   751   642   752 0.77 Molydopterin dinucleotide binding domain
Dala_Dala_lig_C      PF07478.8    203 seq557_BIOID54299    -            306   1.9e-69  232.9   0.0   1   1   7.1e-73   2.4e-69  232.6   0.0     1   203   103   303   103   303 0.97 D-ala D-ala ligase C-terminus
Dala_Dala_lig_N      PF01820.16   117 seq557_BIOID54299    -            306   1.3e-23   83.3   0.8   1   2   1.1e-12   3.8e-09   36.7   0.0     2    42     4    44     3    54 0.90 D-ala D-ala ligase N-terminus
Dala_Dala_lig_N      PF01820.16   117 seq557_BIOID54299    -            306   1.3e-23   83.3   0.8   2   2   2.3e-15   7.8e-12   45.4   0.2    83   117    52    86    43    86 0.89 D-ala D-ala ligase N-terminus
ATP-grasp_4          PF13535.1    184 seq557_BIOID54299    -            306   6.6e-16   58.4   0.0   1   1     3e-19     1e-15   57.8   0.0     3   176    95   272    93   276 0.80 ATP-grasp domain
CPSase_L_D2          PF02786.12   211 seq557_BIOID54299    -            306   2.3e-07   30.1   0.0   1   1   4.3e-10   1.5e-06   27.5   0.0    27   179   127   274    96   301 0.80 Carbamoyl-phosphate synthase L chain, ATP binding domain
Methyltransf_10      PF05971.7    299 seq558_BIOID54299    -            338  4.9e-154  511.6   0.0   1   1  8.5e-158  5.8e-154  511.4   0.0     2   299    33   326    32   326 0.99 Protein of unknown function (DUF890)
MTS                  PF05175.9    170 seq558_BIOID54299    -            338     4e-05   22.9   0.0   1   1   1.2e-08   8.4e-05   21.9   0.0    30   115   131   225   117   235 0.77 Methyltransferase small domain
TPP_enzyme_N         PF02776.13   172 seq559_BIOID54299    -            623   5.3e-54  182.1   2.6   1   1   4.8e-56   2.2e-52  176.9   0.9     1   170    34   203    34   205 0.98 Thiamine pyrophosphate enzyme, N-terminal TPP binding domain
TPP_enzyme_C         PF02775.16   153 seq559_BIOID54299    -            623   7.1e-36  122.9   0.2   1   1   1.6e-37   7.4e-34  116.4   0.0     2   153   423   583   422   583 0.96 Thiamine pyrophosphate enzyme, C-terminal TPP binding domain
TPP_enzyme_M         PF00205.17   137 seq559_BIOID54299    -            623   2.1e-34  118.1   0.1   1   1   1.1e-37     5e-34  116.8   0.0     1   136   223   358   223   359 0.94 Thiamine pyrophosphate enzyme, central domain
SAM_adeno_trans      PF01887.11   259 seq560_BIOID54299    -            300   4.4e-80  268.3   0.0   1   1   3.6e-84   4.9e-80  268.2   0.0     2   255    25   289    24   295 0.95 S-adenosyl-l-methionine hydroxide adenosyltransferase
M60-like             PF13402.1    307 seq561_BIOID54299    -           1520   4.2e-83  278.6   0.3   1   1   1.1e-86   7.7e-83  277.7   0.2     2   307  1083  1382  1082  1382 0.95 Peptidase M60-like family
DUF4092              PF13322.1    172 seq561_BIOID54299    -           1520   1.3e-74  249.5   0.2   1   1   3.4e-78   2.3e-74  248.6   0.1     2   171   419   586   418   587 0.99 Domain of unknown function (DUF4092)
AsnC_trans_reg       PF01037.16    74 seq562_BIOID54299    -            180   1.2e-21   76.0   0.0   1   1   5.6e-25   1.9e-21   75.3   0.0     1    74    96   170    96   170 0.97 AsnC family
HTH_AsnC-type        PF13404.1     42 seq562_BIOID54299    -            180   7.3e-18   63.7   0.7   1   1   3.3e-21   1.1e-17   63.1   0.5     1    42    30    71    30    71 0.99 AsnC-type helix-turn-helix domain
HTH_24               PF13412.1     48 seq562_BIOID54299    -            180   3.8e-17   61.3   0.4   1   1   1.7e-20   5.9e-17   60.6   0.3     1    47    30    76    30    77 0.98 Winged helix-turn-helix DNA-binding
HTH_11               PF08279.7     55 seq562_BIOID54299    -            180    0.0001   21.7   0.0   1   1     5e-08   0.00017   21.0   0.0     3    46    35    77    34    81 0.90 HTH domain
TerC                 PF03741.11   184 seq563_BIOID54299    -            518     1e-46  158.5  12.7   1   1   3.3e-50   1.5e-46  158.0   8.8     1   183    14   203    14   204 0.95 Integral membrane protein TerC family
CorC_HlyC            PF03471.12    81 seq563_BIOID54299    -            518   1.7e-18   66.0   0.4   1   1     1e-21   4.6e-18   64.6   0.3     4    80   434   510   431   511 0.92 Transporter associated domain
CBS                  PF00571.23    57 seq563_BIOID54299    -            518   2.2e-09   36.6   0.2   1   1   1.9e-08   8.8e-05   21.9   0.0     2    56   301   358   300   359 0.93 CBS domain
LysR_substrate       PF03466.15   209 seq564_BIOID54299    -            311   7.2e-44  149.2   3.7   1   1   1.3e-47   9.2e-44  148.9   2.6     4   207    92   293    89   295 0.97 LysR substrate binding domain
HTH_1                PF00126.22    60 seq564_BIOID54299    -            311   6.1e-18   64.2   0.5   1   1   2.3e-21   1.6e-17   62.8   0.3     1    59     6    64     6    65 0.97 Bacterial regulatory helix-turn-helix protein, lysR family
Iso_dh               PF00180.15   348 seq565_BIOID54299    -             50   1.6e-07   30.4   0.0   1   1   1.3e-11   1.8e-07   30.3   0.0   305   348     1    46     1    46 0.97 Isocitrate/isopropylmalate dehydrogenase
UDPG_MGDP_dh_N       PF03721.9    185 seq567_BIOID54299    -            420   3.5e-61  205.7   0.1   1   1   7.1e-63   2.4e-59  199.6   0.0     2   183     5   189     4   191 0.96 UDP-glucose/GDP-mannose dehydrogenase family, NAD binding domain
UDPG_MGDP_dh         PF00984.14    96 seq567_BIOID54299    -            420     4e-30  103.7   0.0   1   1   2.3e-33     8e-30  102.7   0.0     2    93   206   292   205   296 0.88 UDP-glucose/GDP-mannose dehydrogenase family, central domain
UDPG_MGDP_dh_C       PF03720.10   106 seq567_BIOID54299    -            420   9.2e-19   67.4   0.0   1   1   6.8e-22   2.3e-18   66.1   0.0     1   104   324   419   324   420 0.91 UDP-glucose/GDP-mannose dehydrogenase family, UDP binding domain
NAD_binding_2        PF03446.10   162 seq567_BIOID54299    -            420   7.1e-07   29.1   0.1   1   1   2.2e-09   7.4e-06   25.8   0.0     2   109     4   135     3   140 0.76 NAD binding domain of 6-phosphogluconate dehydrogenase
MerR_1               PF13411.1     69 seq569_BIOID54299    -            141   5.7e-21   73.9   0.5   1   1   2.1e-24   9.7e-21   73.2   0.3     1    67     2    69     2    70 0.95 MerR HTH family regulatory protein
MerR-DNA-bind        PF09278.6     65 seq569_BIOID54299    -            141   1.3e-20   73.4   6.9   1   1   4.3e-24     2e-20   72.8   4.8     1    65    45   110    45   110 0.97 MerR, DNA binding
MerR                 PF00376.18    38 seq569_BIOID54299    -            141   1.8e-12   46.4   0.0   1   1   7.2e-16   3.3e-12   45.6   0.0     1    38     3    40     3    40 0.99 MerR family regulatory protein
DHDPS                PF00701.17   289 seq570_BIOID54299    -            295   8.6e-64  214.7   0.0   1   1   7.1e-68   9.8e-64  214.6   0.0     2   287     5   291     4   293 0.94 Dihydrodipicolinate synthetase family
DUF2593              PF10767.4    144 seq573_BIOID54299    -            162   7.6e-72  239.5   6.3   1   1   6.3e-76   8.7e-72  239.4   4.3     2   144    20   162    19   162 0.99 Protein of unknown function (DUF2593)
Phage_Mu_F           PF04233.9    112 seq574_BIOID54299    -            176   1.9e-16   60.4   0.0   1   1   2.2e-20     3e-16   59.8   0.0     2   109    56   162    55   165 0.88 Phage Mu protein F like protein
CYTH                 PF01928.16   185 seq575_BIOID54299    -            433   1.2e-39  135.7   0.0   1   1   1.7e-43   2.3e-39  134.8   0.0     2   183     3   200     2   202 0.91 CYTH domain
Toluene_X            PF03349.11   427 seq576_BIOID54299    -            448  6.9e-147  489.1  18.5   1   1  5.7e-151  7.8e-147  488.9  12.8     2   427    19   448    18   448 0.98 Outer membrane protein transport protein (OMPP1/FadL/TodX)
MCE                  PF02470.15    81 seq578_BIOID54299    -            183   1.1e-21   76.5   0.0   1   1   1.1e-25   1.5e-21   76.0   0.0     2    80    39   116    38   117 0.97 mce related protein
G_glu_transpept      PF01019.16   510 seq579_BIOID54299    -            577  3.8e-186  619.4   0.5   1   1  3.2e-190  4.3e-186  619.2   0.3     2   508    61   569    60   571 0.99 Gamma-glutamyltranspeptidase
DUF150               PF02576.12   141 seq581_BIOID54299    -            150     3e-47  159.6   0.0   1   1   2.5e-51   3.4e-47  159.4   0.0     2   141    12   146    11   146 0.96 Uncharacterised BCR, YhbC family COG0779
Cytochrom_B_N        PF00033.14   188 seq582_BIOID54299    -            235   1.1e-36  125.8  21.4   1   1   1.8e-40   1.2e-36  125.7  14.9     2   188    12   220    11   220 0.98 Cytochrome b(N-terminal)/b6/petB
Ni_hydr_CYTB         PF01292.15   182 seq582_BIOID54299    -            235   1.4e-35  122.2  19.2   1   1   2.4e-39   1.6e-35  122.0  13.3     2   182    14   220    13   220 0.95 Prokaryotic cytochrome b561
DUF1863              PF08937.6    130 seq588_BIOID54299    -            169   4.7e-09   36.2   0.0   1   1   4.5e-13   6.1e-09   35.8   0.0     1   117     5   114     5   126 0.89 MTH538 TIR-like domain (DUF1863)
UPF0227              PF05728.7    187 seq589_BIOID54299    -            180   4.7e-72  241.5   0.0   1   1   3.9e-76   5.3e-72  241.3   0.0     1   186     1   177     1   178 0.99 Uncharacterised protein family (UPF0227)
DUF331               PF03889.8     39 seq590_BIOID54299    -             72   3.2e-21   74.1   0.6   1   1   3.1e-25   4.2e-21   73.8   0.4     1    37     9    45     9    47 0.97 Domain of unknown function
ABC_membrane         PF00664.18   275 seq591_BIOID54299    -            590     9e-35  120.3   5.6   1   1   1.7e-38   1.2e-34  119.9   3.9     5   274    22   290    18   291 0.94 ABC transporter transmembrane region
ABC_tran             PF00005.22   118 seq591_BIOID54299    -            590   1.2e-19   70.7   0.0   1   1   3.3e-23   2.2e-19   69.8   0.0     1   117   376   500   376   501 0.93 ABC transporter
CsiD                 PF08943.5    297 seq592_BIOID54299    -            325  1.4e-148  493.5   0.0   1   1  2.4e-152  1.6e-148  493.3   0.0     1   297    20   315    20   315 1.00 CsiD
TauD                 PF02668.11   258 seq592_BIOID54299    -            325   1.3e-10   41.2   0.1   1   1   3.1e-14   2.1e-10   40.5   0.0    33   256    88   309    66   311 0.80 Taurine catabolism dioxygenase TauD, TfdA family
DUF2799              PF10973.3     89 seq594_BIOID54299    -            121   3.6e-17   62.0   0.6   1   1   3.3e-21   4.5e-17   61.7   0.4     1    88    31   113    31   114 0.93 Protein of unknown function (DUF2799)
tRNA_U5-meth_tr      PF05958.6    352 seq595_BIOID54299    -            375   5.5e-19   67.9   0.0   1   1   8.4e-20   2.3e-16   59.3   0.0   172   351   208   374   183   375 0.90 tRNA (Uracil-5-)-methyltransferase
Methyltransf_31      PF13847.1    152 seq595_BIOID54299    -            375   9.2e-10   38.1   0.0   1   1   5.9e-13   1.6e-09   37.3   0.0     5    67   235   295   233   346 0.87 Methyltransferase domain
Methyltransf_26      PF13659.1    117 seq595_BIOID54299    -            375   4.9e-08   32.8   0.0   1   1   3.3e-11   9.1e-08   32.0   0.0     4    80   237   310   234   369 0.88 Methyltransferase domain
Methyltransf_18      PF12847.2    112 seq595_BIOID54299    -            375   1.5e-06   28.6   0.0   1   1   1.4e-09     4e-06   27.2   0.0     3    77   235   307   233   329 0.88 Methyltransferase domain
MTS                  PF05175.9    170 seq595_BIOID54299    -            375   9.4e-06   25.0   0.0   1   1   5.5e-09   1.5e-05   24.3   0.0    32   109   234   311   209   329 0.83 Methyltransferase small domain
DUF2213              PF09979.4    170 seq599_BIOID54299    -            406   2.8e-66  222.2   0.0   1   1   3.5e-70   4.8e-66  221.4   0.0     1   170    11   183    11   183 0.99 Uncharacterized protein conserved in bacteria (DUF2213)
Multi_Drug_Res       PF00893.14    93 seq601_BIOID54299    -            121   5.5e-26   90.7  12.2   1   1   5.6e-30   7.6e-26   90.2   8.5     2    92     4    94     3    95 0.98 Small Multidrug Resistance protein
AAA_5                PF07728.9    139 seq602_BIOID54299    -            498   1.8e-24   85.9   0.0   1   1   4.9e-28   3.3e-24   85.0   0.0     1   139    41   171    41   171 0.89 AAA domain (dynein-related subfamily)
DUF3763              PF12592.3     57 seq602_BIOID54299    -            498     5e-22   77.1   2.3   1   1     2e-25   1.4e-21   75.7   1.6     2    57   443   498   442   498 0.98 Protein of unknown function (DUF3763)
FtsQ                 PF03799.10   117 seq603_BIOID54299    -            276     6e-34  116.6   0.2   1   1   1.4e-37   9.5e-34  115.9   0.1     1   117   129   247   129   247 0.93 Cell division protein FtsQ
POTRA_1              PF08478.5     69 seq603_BIOID54299    -            276   6.2e-20   70.8   0.1   1   1   2.3e-23   1.6e-19   69.5   0.1     2    69    56   126    55   126 0.97 POTRA domain, FtsQ-type
SIS                  PF01380.17   131 seq604_BIOID54299    -            298   3.3e-08   33.0   0.0   1   1   4.9e-12   3.3e-08   33.0   0.0    52   128   130   208   126   211 0.95 SIS domain
SIS_2                PF13580.1    138 seq604_BIOID54299    -            298   7.6e-07   28.8   1.1   1   1   3.2e-10   2.2e-06   27.3   0.1    20   136    47   164    39   166 0.84 SIS domain
LTXXQ                PF07813.7    100 seq605_BIOID54299    -            167     4e-20   72.0  12.1   1   1   5.8e-24     4e-20   72.0   8.4     4   100    41   137    38   137 0.96 LTXXQ motif family protein
Metal_resist         PF13801.1    125 seq605_BIOID54299    -            167     3e-09   36.8   9.1   1   1   4.4e-13     3e-09   36.8   6.3    20   124    31   131    12   132 0.86 Heavy-metal resistance
Peptidase_M16        PF00675.15   149 seq606_BIOID54299    -            962   3.1e-38  130.7   0.0   1   1   1.1e-41   7.5e-38  129.5   0.0     2   148    55   191    54   192 0.98 Insulinase (Peptidase family M16)
Peptidase_M16_C      PF05193.16   184 seq606_BIOID54299    -            962   1.7e-37  128.7   0.6   1   2   8.6e-26   5.9e-22   78.1   0.0     5   182   216   394   214   396 0.88 Peptidase M16 inactive domain
Peptidase_M16_C      PF05193.16   184 seq606_BIOID54299    -            962   1.7e-37  128.7   0.6   2   2   3.6e-16   2.5e-12   46.7   0.0     1   182   681   856   681   858 0.89 Peptidase M16 inactive domain
DUF4113              PF13438.1     75 seq608_BIOID54299    -             82     6e-29   99.6   0.0   1   1   4.8e-33   6.6e-29   99.5   0.0     1    75     7    80     7    80 0.98 Domain of unknown function (DUF4113)
Tol_Tol_Ttg2         PF05494.7    170 seq609_BIOID54299    -            211   8.4e-48  162.0   0.0   1   1   7.2e-52   9.9e-48  161.7   0.0     2   168    32   199    31   201 0.96 Toluene tolerance, Ttg2
Phage_Coat_Gp8       PF05371.7     52 seq611_BIOID54299    -             80   1.3e-22   78.9   0.3   1   1   1.4e-26   1.9e-22   78.4   0.2     5    52    32    79    27    79 0.94 Phage major coat protein, Gp8
TerC                 PF03741.11   184 seq612_BIOID54299    -            252   1.5e-47  161.2  18.4   1   1   1.4e-51     2e-47  160.9  12.8     1   183    15   205    15   206 0.94 Integral membrane protein TerC family
Aconitase_C          PF00694.14   131 seq613_BIOID54299    -            201   8.6e-44  148.7   0.0   1   1   8.7e-48   1.2e-43  148.2   0.0     2   129     3   125     2   127 0.97 Aconitase C-terminal domain
AceK                 PF06315.6    562 seq614_BIOID54299    -            574  1.8e-239  795.5   0.0   1   1  1.5e-243  2.1e-239  795.4   0.0     1   562     9   568     9   568 0.99 Isocitrate dehydrogenase kinase/phosphatase (AceK)
ACT_5                PF13710.1     63 seq616_BIOID54299    -             87   2.1e-26   91.4   0.1   1   1   1.9e-30   2.6e-26   91.0   0.1     2    63    13    73    12    73 0.98 ACT domain
NusG                 PF02357.14    92 seq617_BIOID54299    -            162   3.6e-22   78.2   0.0   1   1   3.7e-26     5e-22   77.8   0.0     2    91     3    90     2    91 0.92 Transcription termination factor nusG
Multi_Drug_Res       PF00893.14    93 seq618_BIOID54299    -            109   6.1e-28   97.0   7.2   1   1   5.4e-32   7.4e-28   96.7   5.0     3    93     6    99     4    99 0.96 Small Multidrug Resistance protein
SBP_bac_7            PF03480.8    286 seq619_BIOID54299    -            323   6.5e-67  225.5   0.1   1   1   5.7e-71   7.8e-67  225.2   0.1     6   281    34   306    29   309 0.96 Bacterial extracellular solute-binding protein, family 7
DUF4154              PF13689.1    145 seq620_BIOID54299    -            172   1.7e-32  111.8   0.0   1   1   1.6e-36   2.1e-32  111.5   0.0     6   145    32   168    27   168 0.95 Domain of unknown function (DUF4154)
HycI                 PF01750.13   130 seq621_BIOID54299    -            195   1.2e-38  131.5   0.0   1   1     1e-42   1.4e-38  131.2   0.0     1   128    23   150    23   152 0.98 Hydrogenase maturation protease
Phage_Coat_A         PF05357.8     63 seq622_BIOID54299    -            426   9.9e-06   24.9   0.1   1   1   2.9e-09   3.9e-05   23.0   0.1    21    62   135   176   131   177 0.93 Phage Coat Protein A
Epimerase            PF01370.16   236 seq623_BIOID54299    -            355   6.9e-79  264.4   0.0   1   1   3.7e-82   8.5e-79  264.1   0.0     1   236     4   252     4   252 0.97 NAD dependent epimerase/dehydratase family
RmlD_sub_bind        PF04321.12   287 seq623_BIOID54299    -            355   6.7e-17   61.1   0.0   1   1   4.2e-20   9.5e-17   60.6   0.0     2   254     3   296     1   333 0.79 RmlD substrate binding domain
Polysacc_synt_2      PF02719.10   294 seq623_BIOID54299    -            355   1.7e-16   59.8   0.0   1   1   1.2e-19   2.8e-16   59.1   0.0     1   117     4   114     4   135 0.93 Polysaccharide biosynthesis protein
3Beta_HSD            PF01073.14   280 seq623_BIOID54299    -            355   2.7e-15   55.6   0.0   1   1   1.9e-18   4.3e-15   55.0   0.0     1   229     5   240     5   250 0.82 3-beta hydroxysteroid dehydrogenase/isomerase family
NAD_binding_4        PF07993.7    249 seq623_BIOID54299    -            355   4.2e-15   55.2   0.1   1   1   4.2e-14   9.5e-11   40.9   0.0    87   197    74   189    61   250 0.85 Male sterility protein
adh_short            PF00106.20   167 seq623_BIOID54299    -            355   6.4e-08   32.5   0.2   1   1   4.7e-10   1.1e-06   28.6   0.0     3    96     4    91     2   126 0.79 short chain dehydrogenase
Aminotran_4          PF01063.14   231 seq627_BIOID54299    -            309   9.9e-47  159.2   0.0   1   1   8.5e-51   1.2e-46  158.9   0.0     3   231    54   289    52   289 0.96 Aminotransferase class IV
Pyr_redox_2          PF07992.9    200 seq629_BIOID54299    -            434     2e-33  115.8   0.0   1   1   1.6e-36   4.3e-33  114.7   0.0     1   197     7   318     7   320 0.91 Pyridine nucleotide-disulphide oxidoreductase
Pyr_redox            PF00070.22    80 seq629_BIOID54299    -            434   3.5e-19   68.8   3.6   1   2     5e-08   0.00014   22.0   0.1     1    36     7    48     7    93 0.86 Pyridine nucleotide-disulphide oxidoreductase
Pyr_redox            PF00070.22    80 seq629_BIOID54299    -            434   3.5e-19   68.8   3.6   2   2   1.6e-15   4.4e-12   46.0   0.4     1    68   172   254   172   265 0.91 Pyridine nucleotide-disulphide oxidoreductase
DAO                  PF01266.19   358 seq629_BIOID54299    -            434   2.5e-11   42.9  10.3   1   1   1.1e-09     3e-06   26.2   0.0   146   235   225   307   213   332 0.82 FAD dependent oxidoreductase
Cation_efflux        PF01545.16   285 seq630_BIOID54299    -            314   3.9e-65  219.6   5.3   1   1   3.3e-69   4.5e-65  219.4   3.7     2   283    28   303    27   305 0.97 Cation efflux family
DAO                  PF01266.19   358 seq631_BIOID54299    -            444   2.5e-59  200.8   0.0   1   1   2.2e-63     3e-59  200.6   0.0     1   356    25   412    25   414 0.86 FAD dependent oxidoreductase
GlnE                 PF03710.10   248 seq632_BIOID54299    -            970  1.6e-188  623.5   3.9   1   2   2.9e-94     2e-90  302.3   0.0     4   247    56   300    53   301 0.98 Glutamate-ammonia ligase adenylyltransferase
GlnE                 PF03710.10   248 seq632_BIOID54299    -            970  1.6e-188  623.5   3.9   2   2  3.8e-100   2.6e-96  321.5   0.2     2   246   577   828   576   830 0.98 Glutamate-ammonia ligase adenylyltransferase
GlnD_UR_UTase        PF08335.6    142 seq632_BIOID54299    -            970   1.2e-51  174.1   7.0   1   2   8.7e-44   5.9e-40  136.2   0.5     1   142   321   460   321   460 0.99 GlnD PII-uridylyltransferase
GlnD_UR_UTase        PF08335.6    142 seq632_BIOID54299    -            970   1.2e-51  174.1   7.0   2   2   3.6e-14   2.4e-10   40.2   0.6     1    91   849   940   846   945 0.92 GlnD PII-uridylyltransferase
YbhQ                 PF11076.3    135 seq633_BIOID54299    -            136   4.3e-79  262.5  13.2   1   1   3.7e-83   5.1e-79  262.3   9.1     1   134     1   132     1   134 0.98 Putative inner membrane protein YbhQ
STAS_2               PF13466.1     80 seq634_BIOID54299    -             97   7.1e-17   61.0   0.1   1   1   1.2e-20   8.3e-17   60.8   0.1     1    79    14    90    14    91 0.98 STAS domain
STAS                 PF01740.16   117 seq634_BIOID54299    -             97   1.9e-05   23.9   0.0   1   1   3.4e-09   2.3e-05   23.6   0.0    53   103    42    92    30    95 0.92 STAS domain
YjcZ                 PF13990.1    270 seq635_BIOID54299    -            292  9.2e-117  388.8   5.1   1   1  7.6e-121    1e-116  388.6   3.5     1   270    21   287    21   287 0.99 YjcZ-like protein
FtsA                 PF14450.1    120 seq637_BIOID54299    -            420   1.6e-50  169.8   3.7   1   2   2.1e-23   1.4e-19   69.9   0.7     1   119    10   195    10   196 0.97 Cell division protein FtsA
FtsA                 PF14450.1    120 seq637_BIOID54299    -            420   1.6e-50  169.8   3.7   2   2   6.5e-33   4.5e-29  100.6   0.0     1   120   206   382   206   382 0.99 Cell division protein FtsA
SHS2_FTSA            PF02491.15    80 seq637_BIOID54299    -            420   2.4e-32  110.5   1.4   1   1   6.8e-36   4.6e-32  109.6   1.0     1    80    84   163    84   163 0.99 SHS2 domain inserted in FTSA
GGDEF                PF00990.16   161 seq638_BIOID54299    -            408   7.3e-45  152.3   0.5   1   1   8.6e-49   1.2e-44  151.6   0.3     1   159   249   403   249   405 0.96 GGDEF domain
PTS_EIIC             PF02378.13   321 seq639_BIOID54299    -            474     3e-39  134.6  27.8   1   1   4.5e-43     3e-39  134.6  19.3     2   321   119   401   118   401 0.88 Phosphotransferase system, EIIC
PTS_EIIB             PF00367.15    35 seq639_BIOID54299    -            474   1.8e-12   46.1   0.3   1   1     5e-16   3.4e-12   45.2   0.2     4    35    13    44    11    44 0.96 phosphotransferase system, EIIB
HupH_C               PF04809.8    120 seq640_BIOID54299    -            417   3.9e-49  165.2   0.0   1   2   1.4e-10   9.8e-07   28.4   0.0     6    96   182   272   179   285 0.82 HupH hydrogenase expression protein, C-terminal conserved region
HupH_C               PF04809.8    120 seq640_BIOID54299    -            417   3.9e-49  165.2   0.0   2   2     2e-43   1.4e-39  134.4   0.0     1   119   295   411   295   412 0.99 HupH hydrogenase expression protein, C-terminal conserved region
HyaE                 PF07449.6    107 seq640_BIOID54299    -            417   1.6e-38  130.7   0.0   1   1   4.2e-42   2.9e-38  129.9   0.0     1   107    10   116    10   116 0.99 Hydrogenase-1 expression protein HyaE
Pertactin            PF03212.9    121 seq641_BIOID54299    -            418   6.1e-06   25.8   1.3   1   1     3e-09   4.1e-05   23.1   0.0     2    76   330   401   329   414 0.85 Pertactin
BNR_2                PF13088.1    275 seq642_BIOID54299    -            389   1.7e-74  250.4   2.5   1   1   2.9e-78     2e-74  250.2   1.8     1   275    43   365    43   365 0.96 BNR repeat-like domain
AP_endonuc_2         PF01261.19   211 seq643_BIOID54299    -            258   3.5e-32  111.3   0.1   1   1   3.1e-36   4.2e-32  111.0   0.1     1   211    21   219    21   219 0.94 Xylose isomerase-like TIM barrel
DNA_pol_A            PF00476.15   383 seq644_BIOID54299    -            928  2.8e-160  533.0   0.0   1   1  1.1e-163  3.7e-160  532.6   0.0     2   383   548   927   547   927 0.99 DNA polymerase family A
5_3_exonuc_N         PF02739.11   169 seq644_BIOID54299    -            928     2e-59  199.6   0.0   1   1   1.1e-62   3.9e-59  198.7   0.0     2   169     8   169     7   169 0.99 5'-3' exonuclease, N-terminal resolvase-like domain
DNA_pol_A_exo1       PF01612.15   174 seq644_BIOID54299    -            928   3.2e-45  153.5   0.1   1   1   1.8e-48   6.3e-45  152.6   0.1     1   174   330   517   330   517 0.97 3'-5' exonuclease
5_3_exonuc           PF01367.15   101 seq644_BIOID54299    -            928   3.7e-31  107.2   0.0   1   1   2.7e-34   9.2e-31  105.9   0.0     1    99   171   275   171   277 0.97 5'-3' exonuclease, C-terminal SAM fold
SgrR_N               PF12793.2    115 seq646_BIOID54299    -            551   1.1e-38  131.6   5.1   1   1   1.6e-42   1.1e-38  131.6   3.5     1   115     5   118     5   118 0.98 Sugar transport-related sRNA regulator N-term
SBP_bac_5            PF00496.17   374 seq646_BIOID54299    -            551   3.7e-30  104.8   0.0   1   1   9.6e-33   6.6e-29  100.7   0.0     1   343   163   446   163   502 0.85 Bacterial extracellular solute-binding proteins, family 5 Middle
BolA                 PF01722.13    75 seq647_BIOID54299    -             89   1.1e-20   73.1   0.0   1   1     1e-24   1.4e-20   72.8   0.0     3    75    16    80    12    80 0.92 BolA-like protein
MTS_N                PF08468.6    155 seq650_BIOID54299    -            343   5.5e-62  208.0   0.0   1   1   6.1e-65   7.6e-62  207.6   0.0     1   155     8   162     8   162 1.00 Methyltransferase small domain N-terminal
MTS                  PF05175.9    170 seq650_BIOID54299    -            343   4.6e-61  205.0   0.0   1   1     6e-64   7.4e-61  204.3   0.0     2   170   167   333   166   333 0.99 Methyltransferase small domain
Methyltransf_26      PF13659.1    117 seq650_BIOID54299    -            343   2.4e-13   50.0   0.1   1   1   4.2e-16   5.2e-13   48.9   0.1     2   111   198   299   197   305 0.84 Methyltransferase domain
Methyltransf_31      PF13847.1    152 seq650_BIOID54299    -            343   7.2e-13   48.2   0.0   1   1   8.9e-16   1.1e-12   47.6   0.0     4   111   197   304   194   338 0.88 Methyltransferase domain
Methyltransf_18      PF12847.2    112 seq650_BIOID54299    -            343   3.1e-10   40.5   0.0   1   1   5.5e-13   6.8e-10   39.4   0.0     3   109   198   301   196   304 0.83 Methyltransferase domain
PrmA                 PF06325.8    295 seq650_BIOID54299    -            343   6.6e-09   35.1   0.0   1   1   8.2e-12     1e-08   34.5   0.0   161   232   196   268   184   269 0.85 Ribosomal protein L11 methyltransferase (PrmA)
Methyltransf_12      PF08242.7     99 seq650_BIOID54299    -            343   1.5e-08   34.8   0.0   1   1     3e-11   3.8e-08   33.6   0.0     1    99   201   299   201   299 0.86 Methyltransferase domain
Methyltransf_11      PF08241.7     95 seq650_BIOID54299    -            343   8.3e-08   32.5   0.0   1   1   1.3e-10   1.6e-07   31.6   0.0     1    94   201   300   201   301 0.90 Methyltransferase domain
Methyltransf_25      PF13649.1    101 seq650_BIOID54299    -            343   8.1e-07   29.2   0.1   1   1   2.9e-09   3.6e-06   27.1   0.0     1   101   200   297   200   297 0.83 Methyltransferase domain
NodS                 PF05401.6    201 seq650_BIOID54299    -            343   7.8e-06   25.3   0.0   1   1   2.4e-07   0.00029   20.1   0.0    33   112   186   267   181   302 0.75 Nodulation protein S (NodS)
FmrO                 PF07091.6    251 seq650_BIOID54299    -            343     9e-06   24.7   0.0   1   1   1.1e-08   1.3e-05   24.1   0.0   107   168   198   259   187   266 0.91 Ribosomal RNA methyltransferase (FmrO)
DctQ                 PF04290.7    133 seq652_BIOID54299    -            157   1.2e-29  102.6  14.5   1   1   1.1e-33   1.5e-29  102.2  10.1     1   131    19   147    19   149 0.97 Tripartite ATP-independent periplasmic transporters, DctQ component
Amidase_2            PF01510.20   132 seq654_BIOID54299    -            183   1.8e-28   99.0   0.0   1   1   1.8e-32   2.5e-28   98.6   0.0     3   132    22   168    20   168 0.85 N-acetylmuramoyl-L-alanine amidase
FlhD                 PF05247.8    104 seq655_BIOID54299    -            116   3.8e-45  152.0   4.6   1   1   3.2e-49   4.4e-45  151.8   3.2     1   102     1   102     1   104 0.98 Flagellar transcriptional activator (FlhD)
VWA_CoxE             PF05762.9    222 seq656_BIOID54299    -            483   3.7e-12   45.7   0.1   1   1   9.2e-16   1.3e-11   44.0   0.0    56   196   319   459   286   465 0.82 VWA domain containing CoxE-like protein
ABC_membrane         PF00664.18   275 seq657_BIOID54299    -            593   8.7e-35  120.3   8.8   1   1   1.6e-38   1.1e-34  120.0   6.1     3   274    27   297    25   298 0.91 ABC transporter transmembrane region
ABC_tran             PF00005.22   118 seq657_BIOID54299    -            593   1.3e-19   70.6   0.1   1   1   3.9e-23   2.6e-19   69.5   0.0     1   118   381   505   381   505 0.94 ABC transporter
EPSP_synthase        PF00275.15   419 seq658_BIOID54299    -            419  8.9e-129  429.4   0.9   1   1  7.5e-133    1e-128  429.2   0.6     1   419     6   406     6   406 0.97 EPSP synthase (3-phosphoshikimate 1-carboxyvinyltransferase)
NTP_transferase      PF00483.18   248 seq660_BIOID54299    -            293   2.5e-72  243.0   0.0   1   1   4.4e-76     3e-72  242.7   0.0     1   246     2   238     2   240 0.98 Nucleotidyl transferase
NTP_transf_3         PF12804.2    179 seq660_BIOID54299    -            293   9.3e-09   35.5   0.0   1   1   1.7e-12   1.2e-08   35.2   0.0     1   120     3   133     3   188 0.83 MobA-like NTP transferase domain
ILVD_EDD             PF00920.16   521 seq661_BIOID54299    -            616  4.8e-195  648.7   1.9   1   1    4e-199  5.5e-195  648.6   1.3     1   521    34   607    34   607 0.95 Dehydratase family
GTP_EFTU             PF00009.22   188 seq663_BIOID54299    -            890   2.3e-42  144.4   0.7   1   1   1.8e-45   2.3e-42  144.4   0.5     4   185   392   551   389   554 0.95 Elongation factor Tu GTP binding domain
IF-2                 PF11987.3    109 seq663_BIOID54299    -            890   6.1e-41  138.5   3.0   1   1   1.9e-43   2.4e-40  136.6   2.1     2   109   673   780   672   780 0.99 Translation-initiation factor 2
IF2_N                PF04760.10    54 seq663_BIOID54299    -            890   3.5e-22   77.7   6.6   1   2   1.8e-09   2.2e-06   27.0   0.1     1    54     1    52     1    52 0.95 Translation initiation factor IF-2, N-terminal region
IF2_N                PF04760.10    54 seq663_BIOID54299    -            890   3.5e-22   77.7   6.6   2   2   2.9e-17   3.6e-14   52.0   0.8     2    54   314   364   313   364 0.97 Translation initiation factor IF-2, N-terminal region
IF2_assoc            PF08364.6     41 seq663_BIOID54299    -            890   2.3e-17   62.6   3.8   1   1   4.3e-20   5.3e-17   61.4   2.6     1    41    55    95    55    95 0.97 Bacterial translation initiation factor IF-2 associated region
GTP_EFTU_D2          PF03144.20    74 seq663_BIOID54299    -            890     1e-16   60.7   5.3   1   2   1.7e-10   2.2e-07   30.8   0.1     1    73   579   641   579   642 0.94 Elongation factor Tu domain 2
GTP_EFTU_D2          PF03144.20    74 seq663_BIOID54299    -            890     1e-16   60.7   5.3   2   2   1.9e-10   2.3e-07   30.6   0.5     1    73   810   877   810   878 0.97 Elongation factor Tu domain 2
Miro                 PF08477.8    119 seq663_BIOID54299    -            890   9.3e-08   32.4   0.8   1   1     8e-10   9.9e-07   29.1   0.0     2   119   394   501   393   501 0.89 Miro-like protein
MMR_HSR1             PF01926.18   114 seq663_BIOID54299    -            890   1.7e-07   31.1   0.1   1   1   4.1e-10   5.1e-07   29.5   0.0     2   114   394   499   393   499 0.74 50S ribosome-binding GTPase
Arf                  PF00025.16   175 seq663_BIOID54299    -            890   1.5e-05   24.1   0.0   1   1   4.8e-08   5.9e-05   22.2   0.0    19   171   396   548   387   552 0.83 ADP-ribosylation factor family
Ras                  PF00071.17   162 seq663_BIOID54299    -            890   1.9e-05   24.0   0.0   1   1   1.5e-08   1.9e-05   24.0   0.0     3   158   395   550   393   554 0.83 Ras family
PduV-EutP            PF10662.4    143 seq663_BIOID54299    -            890   4.1e-05   22.9   0.2   1   1   1.5e-07   0.00019   20.8   0.0     4   140   394   547   392   549 0.70 Ethanolamine utilisation - propanediol utilisation
FeoB_N               PF02421.13   189 seq663_BIOID54299    -            890   9.7e-05   21.5   0.1   1   1   7.8e-08   9.7e-05   21.5   0.1     3   162   394   554   392   577 0.79 Ferrous iron transport protein B
MarC                 PF01914.12   203 seq665_BIOID54299    -            221   2.6e-69  232.2  11.2   1   1   2.2e-73     3e-69  232.1   7.8     1   203     5   217     5   217 0.98 MarC family integral membrane protein
DUF2184              PF09950.4    249 seq666_BIOID54299    -            313   7.6e-89  296.9   0.1   1   1     7e-93   9.5e-89  296.6   0.1     4   249    72   313    66   313 0.99 Uncharacterized protein conserved in bacteria (DUF2184)
PFK                  PF00365.15   282 seq669_BIOID54299    -            340  1.5e-129  430.8   2.2   1   1  1.3e-133  1.8e-129  430.5   1.6     1   281    23   297    23   298 0.98 Phosphofructokinase
FlhC                 PF05280.6    176 seq673_BIOID54299    -            192   2.3e-87  290.8   0.0   1   1   1.9e-91   2.6e-87  290.6   0.0     1   174     1   174     1   176 0.99 Flagellar transcriptional activator (FlhC)
DctM                 PF06808.7    416 seq674_BIOID54299    -            423  3.4e-130  434.2  54.6   1   1  2.8e-134  3.9e-130  434.0  37.8     3   416     9   418     7   418 0.99 DctM-like transporters
HTH_AraC             PF00165.18    42 seq675_BIOID54299    -            253   1.3e-16   59.7   0.4   1   2   4.1e-10   2.8e-06   26.8   0.0     5    41   147   182   146   183 0.94 Bacterial regulatory helix-turn-helix proteins, AraC family
HTH_AraC             PF00165.18    42 seq675_BIOID54299    -            253   1.3e-16   59.7   0.4   2   2   4.4e-11     3e-07   29.9   0.1    10    39   199   229   199   230 0.94 Bacterial regulatory helix-turn-helix proteins, AraC family
HTH_18               PF12833.2     81 seq675_BIOID54299    -            253   1.3e-14   53.9   0.1   1   1   6.2e-18   4.2e-14   52.2   0.0     1    78   156   230   156   233 0.94 Helix-turn-helix domain
NAD_binding_2        PF03446.10   162 seq678_BIOID54299    -            292   1.6e-48  164.5   0.5   1   1   5.4e-52   3.7e-48  163.3   0.2     2   161     1   160     1   162 0.97 NAD binding domain of 6-phosphogluconate dehydrogenase
F420_oxidored        PF03807.12    96 seq678_BIOID54299    -            292   2.9e-07   30.6   0.1   1   1   2.1e-10   1.5e-06   28.4   0.0     1    93     2    92     2    94 0.81 NADP oxidoreductase coenzyme F420-dependent
Sugar_tr             PF00083.19   451 seq679_BIOID54299    -            500   6.9e-71  239.0  26.0   1   1   2.1e-74   9.7e-71  238.5  18.1     3   446    28   448    25   453 0.95 Sugar (and other) transporter
MFS_1                PF07690.11   354 seq679_BIOID54299    -            500   2.5e-36  125.0  40.2   1   2   6.8e-30   3.1e-26   91.8  10.9     9   257    38   310    30   312 0.74 Major Facilitator Superfamily
MFS_1                PF07690.11   354 seq679_BIOID54299    -            500   2.5e-36  125.0  40.2   2   2     2e-14     9e-11   41.0  14.2    38   171   301   437   299   467 0.80 Major Facilitator Superfamily
Osmo_CC              PF08946.5     46 seq679_BIOID54299    -            500   2.6e-25   88.0   8.8   1   1   1.1e-28     5e-25   87.1   6.1     1    46   454   499   454   499 0.99 Osmosensory transporter coiled coil
CbiA                 PF01656.18   195 seq680_BIOID54299    -            214   8.1e-16   57.8   0.0   1   1     5e-19   1.1e-15   57.4   0.0     2   148     4   138     3   182 0.72 CobQ/CobB/MinD/ParA nucleotide binding domain
MipZ                 PF09140.6    261 seq680_BIOID54299    -            214   2.5e-13   49.5   3.1   1   1   1.1e-10   2.6e-07   29.9   0.1     2    53     2    52     1    61 0.88 ATPase MipZ
SRP54                PF00448.17   196 seq680_BIOID54299    -            214   4.1e-09   36.0   0.3   1   1   3.3e-12   7.6e-09   35.1   0.2     6    98     4    93     1   100 0.79 SRP54-type protein, GTPase domain
VirC1                PF07015.6    231 seq680_BIOID54299    -            214   2.9e-06   26.4   0.1   1   1   1.5e-09   3.5e-06   26.1   0.1     8   201     7   200     1   210 0.72 VirC1 protein
Form_Nir_trans       PF01226.12   250 seq681_BIOID54299    -            310   2.9e-53  180.2  18.2   1   1   2.4e-57   3.3e-53  180.0  12.6     3   249    39   279    37   280 0.97 Formate/nitrite transporter
Aldedh               PF00171.17   462 seq684_BIOID54299    -            482  5.9e-175  581.9   0.2   1   1  4.9e-179  6.7e-175  581.7   0.1     1   461    19   477    19   478 0.99 Aldehyde dehydrogenase family
Zot                  PF05707.7    193 seq686_BIOID54299    -            211   4.2e-48  163.2   0.0   1   1   3.6e-52     5e-48  163.0   0.0     1   191     2   185     2   187 0.88 Zonular occludens toxin (Zot)
OmpA                 PF00691.15    97 seq687_BIOID54299    -            160   3.4e-18   65.7   0.1   1   1   3.8e-22   5.3e-18   65.1   0.1     1    97    55   151    55   151 0.95 OmpA family
DUF386               PF04074.7    153 seq690_BIOID54299    -            156   2.4e-22   78.9   0.0   1   1   2.1e-26   2.8e-22   78.7   0.0     1   151     1   150     1   152 0.89 Domain of unknown function (DUF386)
Rick_17kDa_Anti      PF05433.10    42 seq691_BIOID54299    -            179   1.7e-11   43.4  15.7   1   1   5.1e-15   1.7e-11   43.4  10.9     2    42    73   113    72   113 0.96 Glycine zipper 2TM domain
Gly-zipper_OmpA      PF13436.1    118 seq691_BIOID54299    -            179   5.2e-09   35.6   3.0   1   1   1.5e-12   5.2e-09   35.6   2.1     5   112    28   134    24   136 0.78 Glycine-zipper containing OmpA-like membrane domain
Gly-zipper_YMGG      PF13441.1     45 seq691_BIOID54299    -            179   3.6e-08   32.6  12.7   1   1     1e-11   3.6e-08   32.6   8.8     2    45    69   111    68   111 0.97 YMGG-like Gly-zipper
Gly-zipper_Omp       PF13488.1     46 seq691_BIOID54299    -            179   1.8e-05   24.1  13.8   1   1   5.3e-09   1.8e-05   24.1   9.6     2    42    73   112    72   118 0.82 Glycine zipper
Bac_Ubq_Cox          PF01654.12   436 seq694_BIOID54299    -            514  1.8e-184  613.0  24.7   1   1  1.8e-188  2.4e-184  612.6  17.1     1   435     7   502     7   503 0.97 Bacterial Cytochrome Ubiquinol Oxidase
Na_sulph_symp        PF00939.14   471 seq699_BIOID54299    -            504   5.1e-14   51.8  35.5   1   1   7.2e-17   4.9e-13   48.6  24.6    28   458    81   494    73   504 0.77 Sodium:sulfate symporter transmembrane region
Acetyltransf_1       PF00583.19    83 seq702_BIOID54299    -            224   1.6e-05   24.6   0.5   1   1   7.7e-09   5.3e-05   23.0   0.4    39    78   170   209   144   214 0.93 Acetyltransferase (GNAT) family
Acetyltransf_10      PF13673.1    117 seq702_BIOID54299    -            224   3.4e-05   23.8   0.5   1   1   8.2e-09   5.6e-05   23.1   0.3     1   114    92   207    92   212 0.80 Acetyltransferase (GNAT) domain
MotA_ExbB            PF01618.11   139 seq704_BIOID54299    -            295   3.5e-06   26.5   0.6   1   1   2.5e-10   3.5e-06   26.5   0.4    27   135   134   239   115   242 0.87 MotA/TolQ/ExbB proton channel family
YmgB                 PF10798.3     61 seq708_BIOID54299    -             78   3.3e-05   23.4   0.0   1   1   3.6e-09   4.9e-05   22.9   0.0     4    35    27    58    25    64 0.93 Biofilm development protein YmgB/AriR
DUF4054              PF13262.1    106 seq710_BIOID54299    -            135   1.6e-30  105.3   0.0   1   1   1.4e-34   1.9e-30  105.1   0.0     1   105    13   125    13   126 0.96 Protein of unknown function (DUF4054)
SBP_bac_6            PF13343.1    242 seq712_BIOID54299    -            331     3e-17   62.6   2.9   1   1   8.4e-21   3.8e-17   62.3   2.0     1   217    77   292    77   317 0.78 Bacterial extracellular solute-binding protein
SBP_bac_1            PF01547.20   314 seq712_BIOID54299    -            331   6.5e-17   62.1   5.7   1   1   2.1e-20   9.5e-17   61.5   3.9    14   313    44   276    36   277 0.85 Bacterial extracellular solute-binding protein
SBP_bac_11           PF13531.1    231 seq712_BIOID54299    -            331   2.6e-15   56.5   0.2   1   1   7.9e-19   3.6e-15   56.1   0.1    17   224    45   278    26   281 0.83 Bacterial extracellular solute-binding protein
Transp_cyt_pur       PF02133.10   439 seq714_BIOID54299    -            484    5e-140  466.8  42.8   1   1  4.2e-144  5.7e-140  466.6  29.7     1   439    19   457    19   457 0.99 Permease for cytosine/purines, uracil, thiamine, allantoin
UvrD-helicase        PF00580.16   315 seq715_BIOID54299    -           1180   3.2e-70  236.8   0.0   1   1   1.5e-73   5.2e-70  236.1   0.0     8   314    10   437     4   438 0.91 UvrD/REP helicase N-terminal domain
UvrD_C               PF13361.1    319 seq715_BIOID54299    -           1180   4.7e-60  203.6   0.0   1   1   2.3e-63   7.7e-60  202.9   0.0     1   315   441   816   441   819 0.93 UvrD-like helicase C-terminal domain
PDDEXK_1             PF12705.2    257 seq715_BIOID54299    -           1180   6.5e-08   32.1   2.1   1   1   4.8e-11   1.6e-07   30.8   0.0    40   200   952  1148   937  1175 0.69 PD-(D/E)XK nuclease superfamily
S-methyl_trans       PF02574.11   305 seq717_BIOID54299    -           1227  4.9e-105  351.0   0.1   1   1  3.3e-108  8.9e-105  350.2   0.1     1   304    16   326    16   327 0.98 Homocysteine S-methyltransferase
Met_synt_B12         PF02965.12   136 seq717_BIOID54299    -           1227   9.2e-54  180.5   0.0   1   1   8.9e-57   2.4e-53  179.2   0.0     1   136  1055  1192  1055  1192 0.99 Vitamin B12 dependent methionine synthase, activation domain
Pterin_bind          PF00809.17   210 seq717_BIOID54299    -           1227   2.2e-48  164.3   0.6   1   1   2.5e-51     7e-48  162.6   0.4     1   210   356   568   356   568 0.98 Pterin binding enzyme
B12-binding_2        PF02607.12    79 seq717_BIOID54299    -           1227     5e-21   74.4   0.0   1   1   6.4e-24   1.8e-20   72.6   0.0     4    79   659   734   657   734 0.96 B12 binding domain
B12-binding          PF02310.14   121 seq717_BIOID54299    -           1227   6.1e-20   71.1   0.2   1   1   1.8e-22     5e-19   68.2   0.1     2    94   748   840   747   851 0.93 B12 binding domain
rve                  PF00665.21   120 seq718_BIOID54299    -            499   7.9e-12   45.2   0.0   1   1     1e-15   1.4e-11   44.3   0.0     2   120   123   256   122   256 0.91 Integrase core domain
Sulfatase            PF00884.18   379 seq719_BIOID54299    -            560  1.2e-113  379.8   8.1   1   1  2.3e-117  1.5e-113  379.5   5.6     1   371    58   497    58   505 0.96 Sulfatase
Phosphodiest         PF01663.17   364 seq719_BIOID54299    -            560   3.2e-11   43.0   0.4   1   1   1.3e-14   8.6e-11   41.6   0.2    18   244   106   348    98   350 0.67 Type I phosphodiesterase / nucleotide pyrophosphatase
SBP_bac_11           PF13531.1    231 seq720_BIOID54299    -            329   1.1e-44  152.6   0.2   1   1     4e-48   1.4e-44  152.3   0.1     4   231    28   280    25   280 0.87 Bacterial extracellular solute-binding protein
SBP_bac_1            PF01547.20   314 seq720_BIOID54299    -            329   2.6e-18   66.7   3.0   1   1   9.8e-22   3.4e-18   66.3   2.1     4   314    32   272    29   272 0.85 Bacterial extracellular solute-binding protein
SBP_bac_8            PF13416.1    281 seq720_BIOID54299    -            329   6.5e-14   52.2   1.4   1   1   3.2e-17   1.1e-13   51.4   0.9    85   262   108   281    34   300 0.75 Bacterial extracellular solute-binding protein
SBP_bac_6            PF13343.1    242 seq720_BIOID54299    -            329   5.2e-13   48.7   1.2   1   1     3e-16     1e-12   47.7   0.8    53   235   112   303    88   306 0.83 Bacterial extracellular solute-binding protein
DegT_DnrJ_EryC1      PF01041.12   363 seq721_BIOID54299    -            376   1.1e-86  291.0   0.0   1   1     3e-90   1.4e-86  290.7   0.0     7   361    13   370     9   372 0.93 DegT/DnrJ/EryC1/StrS aminotransferase family
Aminotran_1_2        PF00155.16   363 seq721_BIOID54299    -            376   8.7e-11   41.2   0.1   1   1   5.5e-14   2.5e-10   39.7   0.0    67   189    46   154    10   169 0.89 Aminotransferase class I and II
Aminotran_5          PF00266.14   371 seq721_BIOID54299    -            376     6e-08   31.7   0.2   1   1   2.1e-11   9.4e-08   31.0   0.0    62   182    47   159    33   204 0.90 Aminotransferase class-V
Secretin             PF00263.16   165 seq722_BIOID54299    -            421     9e-44  148.6   7.0   1   1   4.4e-47     3e-43  146.9   3.2     1   165   255   419   255   419 0.97 Bacterial type II and III secretion system protein
Secretin_N           PF03958.12    82 seq722_BIOID54299    -            421   5.9e-09   35.8   0.1   1   1   2.7e-12   1.8e-08   34.3   0.1     1    82   128   191   128   191 0.97 Bacterial type II/III secretion system short domain
FhuF                 PF06276.7    163 seq723_BIOID54299    -            262   2.4e-29  102.2   0.6   1   1   6.8e-33   4.6e-29  101.3   0.4     1   150    93   223    93   239 0.89 Ferric iron reductase FhuF-like transporter
FhuF_C               PF11575.3     22 seq723_BIOID54299    -            262   6.9e-08   31.8   6.5   1   1   1.8e-11   1.2e-07   31.0   4.5     1    22   241   262   241   262 0.96 FhuF 2Fe-2S C-terminal domain
YmgB                 PF10798.3     61 seq724_BIOID54299    -             88   3.7e-29  100.2   2.6   1   1   3.8e-33   5.3e-29   99.7   1.8     1    61    28    88    28    88 0.98 Biofilm development protein YmgB/AriR
Response_reg         PF00072.19   112 seq726_BIOID54299    -            238     3e-26   91.5   0.4   1   1   1.5e-29   1.1e-25   89.7   0.1     1   109     6   112     6   115 0.98 Response regulator receiver domain
Trans_reg_C          PF00486.23    77 seq726_BIOID54299    -            238   3.5e-18   65.1   0.0   1   1   1.2e-21   8.1e-18   63.9   0.0     1    77   156   232   156   232 0.98 Transcriptional regulatory protein, C terminal
MotB_plug            PF13677.1     58 seq729_BIOID54299    -            308   1.5e-23   81.7   0.6   1   1   3.9e-27   2.6e-23   80.9   0.4     3    57    12    66    10    67 0.88 Membrane MotB of proton-channel complex MotA/MotB
OmpA                 PF00691.15    97 seq729_BIOID54299    -            308   8.8e-11   41.9   0.0   1   1   2.8e-14   1.9e-10   40.8   0.0     1    95   160   258   160   259 0.85 OmpA family
PALP                 PF00291.20   307 seq730_BIOID54299    -            515   1.5e-69  234.4   2.2   1   1     3e-73     2e-69  234.0   1.6     5   307    30   317    26   317 0.91 Pyridoxal-phosphate dependent enzyme
Thr_dehydrat_C       PF00585.13    91 seq730_BIOID54299    -            515   3.8e-64  212.2   0.0   1   2   3.6e-35   2.4e-31  107.0   0.0     1    91   330   420   330   420 0.98 C-terminal regulatory domain of Threonine dehydratase
Thr_dehydrat_C       PF00585.13    91 seq730_BIOID54299    -            515   3.8e-64  212.2   0.0   2   2   6.7e-34   4.6e-30  102.9   0.0     2    91   426   513   425   513 0.96 C-terminal regulatory domain of Threonine dehydratase
TraD                 PF06412.6     65 seq731_BIOID54299    -            101   8.8e-14   50.7   0.1   1   1   6.4e-18   8.8e-14   50.7   0.1     1    64    32    95    32    96 0.96 Conjugal transfer protein TraD
P-II                 PF00543.17   102 seq733_BIOID54299    -            112   2.4e-40  136.9   1.0   1   1     2e-44   2.7e-40  136.8   0.7     1   102     4   105     4   105 0.99 Nitrogen regulatory protein P-II
Aminotran_3          PF00202.16   339 seq734_BIOID54299    -            428  6.6e-121  403.1   0.2   1   1  5.8e-125  7.9e-121  402.9   0.1     2   338    29   362    28   363 0.98 Aminotransferase class-III
DUF1471              PF07338.8     56 seq737_BIOID54299    -             85   8.4e-20   70.0   0.1   1   1   8.2e-24   1.1e-19   69.6   0.0     2    56    33    85    32    85 0.98 Protein of unknown function (DUF1471)
SBP_bac_11           PF13531.1    231 seq740_BIOID54299    -            257   2.7e-55  187.4   4.8   1   1   4.5e-59   3.1e-55  187.2   3.3     1   231    29   255    29   255 0.95 Bacterial extracellular solute-binding protein
SBP_bac_1            PF01547.20   314 seq740_BIOID54299    -            257   8.7e-17   61.6   7.0   1   1   1.6e-20   1.1e-16   61.3   4.8     1   313    34   246    34   247 0.89 Bacterial extracellular solute-binding protein
PfkB                 PF00294.19   301 seq742_BIOID54299    -            477   3.1e-55  187.3   0.5   1   1   1.4e-58   4.8e-55  186.6   0.1     2   299    11   305    10   307 0.87 pfkB family carbohydrate kinase
CTP_transf_2         PF01467.21   157 seq742_BIOID54299    -            477   1.5e-11   44.5   0.0   1   1   1.9e-14   6.5e-11   42.4   0.0     1   156   344   469   344   470 0.90 Cytidylyltransferase
Phos_pyr_kin         PF08543.7    246 seq742_BIOID54299    -            477   1.3e-08   34.3   0.0   1   1   8.5e-12   2.9e-08   33.1   0.0   118   224   187   287   166   293 0.89 Phosphomethylpyrimidine kinase
Carb_kinase          PF01256.12   242 seq742_BIOID54299    -            477     4e-06   26.1   0.1   1   1   1.9e-09   6.4e-06   25.5   0.0    61   212   137   287    82   310 0.74 Carbohydrate kinase
DiS_P_DiS            PF06750.8     92 seq743_BIOID54299    -            301   1.5e-36  123.8   0.2   1   1     4e-40   2.8e-36  123.0   0.2     3    89    53   151    51   154 0.96 Bacterial Peptidase A24 N-terminal domain
Peptidase_A24        PF01478.13   106 seq743_BIOID54299    -            301     6e-22   77.6  10.7   1   1   8.7e-26     6e-22   77.6   7.4     1   105   162   271   162   272 0.95 Type IV leader peptidase family
SbmA_BacA            PF05992.7    315 seq744_BIOID54299    -            406  2.2e-164  546.0  12.3   1   1  4.8e-168  3.3e-164  545.5   8.5     1   314    80   393    80   394 1.00 SbmA/BacA-like family
ABC_membrane_2       PF06472.10   282 seq744_BIOID54299    -            406   5.7e-13   48.5   8.3   1   1   5.1e-16   3.5e-12   45.9   5.8    20   214    79   284    70   343 0.87 ABC transporter transmembrane region 2
Ammonium_transp      PF00909.16   399 seq747_BIOID54299    -            428  8.5e-132  439.2  40.0   1   1  7.1e-136  9.7e-132  439.0  27.7     1   399    33   426    33   426 0.97 Ammonium Transporter Family
Lum_binding          PF00677.12    85 seq748_BIOID54299    -            213   7.3e-62  205.1   0.9   1   2   3.9e-34   5.3e-30  103.0   0.1     1    85     3    87     3    87 0.99 Lumazine binding domain
Lum_binding          PF00677.12    85 seq748_BIOID54299    -            213   7.3e-62  205.1   0.9   2   2   1.5e-33     2e-29  101.1   0.1     1    85   100   185   100   185 0.99 Lumazine binding domain
Cyto_ox_2            PF02322.10   328 seq750_BIOID54299    -            378  5.8e-112  373.9  33.8   1   1  4.8e-116  6.6e-112  373.7  23.4     1   328     6   362     6   362 0.99 Cytochrome oxidase subunit II
LysR_substrate       PF03466.15   209 seq751_BIOID54299    -            297   5.7e-47  159.3   1.3   1   1   1.2e-50   7.9e-47  158.9   0.9     2   208    89   296    88   297 0.96 LysR substrate binding domain
HTH_1                PF00126.22    60 seq751_BIOID54299    -            297     2e-23   81.7   1.9   1   1   5.8e-27   3.9e-23   80.8   1.3     1    60     5    64     5    64 0.98 Bacterial regulatory helix-turn-helix protein, lysR family
BPD_transp_1         PF00528.17   185 seq752_BIOID54299    -            536   3.6e-17   62.3  21.3   1   2   4.2e-16   5.7e-12   45.4   6.4     5   182    74   267    70   273 0.82 Binding-protein-dependent transport system inner membrane component
BPD_transp_1         PF00528.17   185 seq752_BIOID54299    -            536   3.6e-17   62.3  21.3   2   2     1e-11   1.4e-07   31.1   2.9    25   174   376   524   361   534 0.81 Binding-protein-dependent transport system inner membrane component
CDH                  PF02611.10   222 seq756_BIOID54299    -            300   3.2e-96  320.7   0.0   1   1  2.8e-100   3.8e-96  320.5   0.0     2   221    80   299    79   300 0.99 CDP-diacylglycerol pyrophosphatase
AsnC_trans_reg       PF01037.16    74 seq759_BIOID54299    -            152   1.6e-18   66.0   0.1   1   1   8.4e-22   2.9e-18   65.2   0.1     4    73    75   143    72   144 0.92 AsnC family
HTH_AsnC-type        PF13404.1     42 seq759_BIOID54299    -            152   1.5e-13   49.9   0.0   1   1   8.8e-17     3e-13   48.9   0.0     1    42     6    47     6    47 0.97 AsnC-type helix-turn-helix domain
HTH_24               PF13412.1     48 seq759_BIOID54299    -            152   2.6e-13   49.0   0.0   1   1   1.2e-16   4.2e-13   48.3   0.0     1    48     6    53     6    53 0.97 Winged helix-turn-helix DNA-binding
HTH_11               PF08279.7     55 seq759_BIOID54299    -            152   1.6e-05   24.3   0.0   1   1   9.9e-09   3.4e-05   23.2   0.0    17    54    24    66    11    67 0.87 HTH domain
PilS                 PF08805.6    133 seq760_BIOID54299    -            185   1.6e-33  114.9   9.7   1   1   2.8e-37   1.9e-33  114.6   6.7     1   132    43   184    43   185 0.95 PilS N terminal
Bundlin              PF05307.6     97 seq760_BIOID54299    -            185     9e-08   31.7   1.5   1   1   1.3e-11     9e-08   31.7   1.0     7    89     7    89     1    96 0.87 Bundlin
BCCT                 PF02028.12   485 seq761_BIOID54299    -            504  7.5e-124  413.4  44.0   1   1  6.2e-128  8.5e-124  413.3  30.5     1   484    14   500    14   501 0.98 BCCT family transporter
SpoU_methylase       PF00588.14   142 seq763_BIOID54299    -            370   7.2e-29  100.3   0.0   1   1   1.6e-32   1.1e-28   99.7   0.0     3   141   224   361   222   362 0.95 SpoU rRNA Methylase family
SpoU_sub_bind        PF08032.7     76 seq763_BIOID54299    -            370   3.1e-12   46.3   0.0   1   1     1e-15     7e-12   45.2   0.0     2    73   135   206   134   209 0.96 RNA 2'-O ribose methyltransferase substrate binding
Polysacc_synt        PF01943.12   273 seq764_BIOID54299    -            416     1e-13   51.0  19.1   1   1   7.7e-18     1e-13   51.0  13.3     1   272     3   283     3   284 0.84 Polysaccharide biosynthesis protein
EAL                  PF00563.15   236 seq765_BIOID54299    -            283   1.9e-62  210.6   0.0   1   1   1.6e-66   2.2e-62  210.5   0.0     2   236    27   262    26   262 0.96 EAL domain
CheW                 PF01584.14   138 seq766_BIOID54299    -            667   1.4e-27   95.6   1.1   1   1     1e-30   2.9e-27   94.7   0.7     2   133   527   653   526   656 0.97 CheW-like domain
CheY-binding         PF09078.6     65 seq766_BIOID54299    -            667   5.3e-27   93.4   0.9   1   1   5.2e-30   1.4e-26   92.1   0.6     2    65   174   237   173   237 0.98 CheY binding
Hpt                  PF01627.18    90 seq766_BIOID54299    -            667   1.7e-22   79.1   1.2   1   1   6.2e-26   1.7e-22   79.1   0.9     2    89    21   120    20   121 0.96 Hpt domain
HATPase_c            PF02518.21   111 seq766_BIOID54299    -            667   7.9e-22   76.9   0.5   1   1   8.6e-25   2.3e-21   75.4   0.2     3   110   384   520   382   521 0.98 Histidine kinase-, DNA gyrase B-, and HSP90-like ATPase
H-kinase_dim         PF02895.9     68 seq766_BIOID54299    -            667   1.4e-18   66.8   2.7   1   1   5.1e-22   1.4e-18   66.8   1.9     1    68   274   337   274   337 0.97 Signal transducing histidine kinase, homodimeric domain
RBFA                 PF02033.13   104 seq768_BIOID54299    -            133   8.1e-35  118.8   0.1   1   1     7e-39   9.5e-35  118.6   0.0     1   103     7   112     7   113 0.94 Ribosome-binding factor A
BPD_transp_1         PF00528.17   185 seq769_BIOID54299    -            229   4.3e-22   78.4  13.2   1   1     4e-26   5.5e-22   78.0   9.2     2   175    26   215    25   227 0.79 Binding-protein-dependent transport system inner membrane component
Amidohydro_4         PF13147.1    304 seq770_BIOID54299    -            453   3.1e-29  102.7   1.2   1   1   2.1e-32   7.2e-29  101.5   0.1     1   304    45   389    45   389 0.86 Amidohydrolase
Amidohydro_1         PF01979.15   333 seq770_BIOID54299    -            453   3.1e-19   69.6   0.0   1   1   1.5e-21   5.2e-18   65.6   0.0     1   332    50   391    50   392 0.72 Amidohydrolase family
Amidohydro_5         PF13594.1     68 seq770_BIOID54299    -            453   5.7e-17   61.1   1.1   1   1   3.9e-20   1.3e-16   60.0   0.7     1    68    23    88    23    88 0.83 Amidohydrolase
IstB_IS21            PF01695.12   178 seq773_BIOID54299    -            251   4.7e-53  179.1   0.0   1   1   1.3e-56   5.9e-53  178.8   0.0     3   176    56   230    54   232 0.98 IstB-like ATP binding protein
Bac_DnaA             PF00308.13   219 seq773_BIOID54299    -            251   2.5e-07   30.4   0.0   1   1   7.8e-11   3.6e-07   29.9   0.0    37   138   104   202    80   209 0.89 Bacterial dnaA  protein
DUF815               PF05673.8    250 seq773_BIOID54299    -            251   1.7e-05   23.7   0.0   1   1   4.8e-09   2.2e-05   23.4   0.0    38   124    89   179    53   203 0.68 Protein of unknown function (DUF815)
Ribosomal_L21p       PF00829.16    96 seq774_BIOID54299    -            111   8.7e-38  128.2   2.3   1   1   7.2e-42   9.8e-38  128.0   1.6     1    96     9   104     9   104 0.99 Ribosomal prokaryotic L21 protein
Flavodoxin_1         PF00258.20   143 seq777_BIOID54299    -            147   1.2e-21   77.0   0.0   1   1     1e-25   1.4e-21   76.8   0.0     2   143     7   138     6   138 0.93 Flavodoxin
Shufflon_N           PF04917.7    356 seq778_BIOID54299    -            487   2.8e-19   69.3  23.4   1   1   6.8e-17   9.3e-13   47.8   2.3   298   356   346   405   324   405 0.80 Bacterial shufflon protein, N-terminal constant region
DUF3383              PF11863.3    481 seq779_BIOID54299    -            381  1.3e-144  482.3   8.7   1   2   1.2e-33   1.6e-29  102.8   0.0     1    83     6    89     6    95 0.96 Protein of unknown function (DUF3383)
DUF3383              PF11863.3    481 seq779_BIOID54299    -            381  1.3e-144  482.3   8.7   2   2  8.7e-118  1.2e-113  380.2   4.6   196   481    94   380    90   380 0.98 Protein of unknown function (DUF3383)
Sigma54_activat      PF00158.21   168 seq781_BIOID54299    -            528   3.2e-65  218.5   0.1   1   1   1.3e-68   4.4e-65  218.1   0.0     1   167   218   393   218   394 0.96 Sigma-54 interaction domain
PrpR_N               PF06506.6    175 seq781_BIOID54299    -            528     5e-58  195.2   0.1   1   1   2.2e-61   7.6e-58  194.6   0.1     2   171    29   197    28   202 0.98 Propionate catabolism activator
HTH_8                PF02954.14    42 seq781_BIOID54299    -            528   9.7e-11   40.9   0.1   1   1   2.4e-13   8.2e-10   37.9   0.0    11    40   498   527   498   528 0.98 Bacterial regulatory protein, Fis family
Mg_chelatase         PF01078.16   207 seq781_BIOID54299    -            528   2.9e-05   23.2   0.3   1   1   2.3e-08     8e-05   21.7   0.2     9   156   226   367   215   380 0.79 Magnesium chelatase, subunit ChlI
Radical_SAM          PF04055.16   166 seq782_BIOID54299    -            385   1.6e-16   60.8   0.0   1   1     1e-19   2.8e-16   60.0   0.0     6   165    11   174     7   175 0.88 Radical SAM superfamily
Fer4_12              PF13353.1    139 seq782_BIOID54299    -            385   1.5e-08   34.7   0.9   1   1   1.2e-11   3.2e-08   33.6   0.1    15   129    12   129     9   141 0.70 4Fe-4S single cluster domain
DUF4008              PF13186.1     64 seq782_BIOID54299    -            385   3.7e-08   33.4   2.5   1   1   4.6e-11   1.3e-07   31.7   1.7     4    63   263   318   257   328 0.89 Domain of unknown function (DUF4008)
Fer4_14              PF13394.1    117 seq782_BIOID54299    -            385   7.9e-07   29.0   0.9   1   1   8.4e-10   2.3e-06   27.5   0.1     7    90    11    97     9   119 0.75 4Fe-4S single cluster domain
GFO_IDH_MocA         PF01408.17   120 seq783_BIOID54299    -            345   3.3e-27   95.2   0.0   1   1   1.2e-30   5.5e-27   94.5   0.0     1   117     3   120     3   123 0.96 Oxidoreductase family, NAD-binding Rossmann fold
GFO_IDH_MocA_C       PF02894.12   115 seq783_BIOID54299    -            345   6.8e-14   51.5   0.0   1   1   2.5e-17   1.1e-13   50.7   0.0     1   113   135   237   135   239 0.92 Oxidoreductase family, C-terminal alpha/beta domain
NAD_binding_3        PF03447.11   117 seq783_BIOID54299    -            345   2.9e-06   27.5   0.0   1   1   1.4e-09   6.2e-06   26.4   0.0    26   112    33   117    19   120 0.81 Homoserine dehydrogenase, NAD binding domain
Pyocin_S             PF06958.7    139 seq784_BIOID54299    -            593   3.1e-41  140.8   2.4   1   1   1.1e-44     5e-41  140.2   1.7     1   139   309   450   309   450 0.97 S-type Pyocin
Colicin-DNase        PF12639.2    110 seq784_BIOID54299    -            593   8.4e-30  103.1   0.0   1   1   3.1e-33   1.4e-29  102.4   0.0     1   109   454   591   454   592 0.94 DNase/tRNase domain of colicin-like bacteriocin
DUF796               PF05638.7    134 seq784_BIOID54299    -            593   2.9e-24   85.4   0.0   1   1   9.9e-28   4.5e-24   84.8   0.0     1   133     6   139     6   140 0.91 Protein of unknown function (DUF796)
DNA_processg_A       PF02481.10   212 seq785_BIOID54299    -            374   1.1e-72  243.2   0.0   1   1   1.1e-76   1.4e-72  242.8   0.0     2   211    67   274    66   275 0.98 DNA recombination-mediator protein A
TruB_N               PF01509.13   149 seq789_BIOID54299    -            314   8.5e-58  194.6   0.0   1   1   1.7e-61   1.1e-57  194.2   0.0     1   149    33   180    33   180 0.99 TruB family pseudouridylate synthase (N terminal domain)
TruB-C_2             PF09157.6     58 seq789_BIOID54299    -            314   1.7e-19   69.3   0.1   1   1   5.8e-23     4e-19   68.1   0.0     1    58   252   309   252   309 0.97 Pseudouridine synthase II TruB, C-terminal
Aldedh               PF00171.17   462 seq790_BIOID54299    -            470  7.9e-139  462.8   1.7   1   1  6.8e-143  9.3e-139  462.5   1.2    10   462    18   465    11   465 0.97 Aldehyde dehydrogenase family
Ribosomal_L27        PF01016.14    81 seq791_BIOID54299    -             85   1.6e-39  133.3   2.9   1   1   1.3e-43   1.8e-39  133.2   2.0     1    80     2    82     2    83 0.98 Ribosomal L27 protein
TetR_C_2             PF08361.6    121 seq793_BIOID54299    -            220   2.2e-46  156.5   0.9   1   1   7.2e-50   3.3e-46  156.0   0.3     1   120    84   202    84   203 0.99 MAATS-type transcriptional repressor, C-terminal region
TetR_N               PF00440.18    47 seq793_BIOID54299    -            220   2.1e-18   65.5   0.0   1   1   1.3e-21   5.9e-18   64.1   0.0     1    47    16    62    16    62 0.98 Bacterial regulatory proteins, tetR family
TetR_C_4             PF08359.6    133 seq793_BIOID54299    -            220     4e-06   26.6   0.1   1   1   3.1e-09   1.4e-05   24.8   0.0    72   126   139   193   121   201 0.91 YsiA-like protein, C-terminal region
ROK                  PF00480.15   179 seq794_BIOID54299    -            406   7.9e-36  123.4   0.0   1   1   8.3e-40   1.1e-35  122.9   0.0     4   178    92   273    89   274 0.86 ROK family
AA_permease          PF00324.16   479 seq796_BIOID54299    -            487  1.5e-121  405.9  48.0   1   1  2.5e-125  1.7e-121  405.7  33.3     1   474    39   474    39   479 0.98 Amino acid permease
AA_permease_2        PF13520.1    426 seq796_BIOID54299    -            487   1.6e-42  145.4  46.7   1   1   2.8e-46   1.9e-42  145.1  32.4     5   419    39   455    35   467 0.85 Amino acid permease
DUF1615              PF07759.7    319 seq797_BIOID54299    -            364  1.4e-148  493.7   0.0   1   1  1.2e-152  1.6e-148  493.5   0.0     2   318    49   363    48   364 0.99 Protein of unknown function (DUF1615)
ABC_tran             PF00005.22   118 seq800_BIOID54299    -            352   8.2e-26   90.5   0.0   1   1   3.8e-29   1.7e-25   89.5   0.0     1   117    38   156    38   157 0.91 ABC transporter
TOBE                 PF03459.12    64 seq800_BIOID54299    -            352   3.5e-19   68.5   0.0   1   1     2e-20   9.2e-17   60.7   0.0     1    62   290   350   290   352 0.97 TOBE domain
His_Phos_2           PF00328.17   347 seq803_BIOID54299    -            446   2.3e-41  142.1   0.0   1   1     2e-45   2.7e-41  141.9   0.0     1   345    39   383    39   387 0.85 Histidine phosphatase superfamily (branch 2)
CstA                 PF02554.9    376 seq804_BIOID54299    -            721  4.1e-155  515.9  26.1   1   1  6.1e-159  4.1e-155  515.9  18.1     2   359    40   427    39   460 0.94 Carbon starvation protein CstA
DUF4161              PF13722.1    127 seq804_BIOID54299    -            721   1.7e-45  154.3   4.4   1   1   2.5e-49   1.7e-45  154.3   3.0     3   127   490   619   488   619 0.98 C-terminal domain on CstA (DUF4161)
Pilus_PilP           PF11356.3     87 seq805_BIOID54299    -            319     4e-18   65.3   0.9   1   1   4.9e-22   6.7e-18   64.6   0.0     1    87   101   183   101   183 0.93 Type IV pilus biogenesis
Amidase_3            PF01520.13   175 seq807_BIOID54299    -            289   2.7e-52  176.9   0.0   1   1     5e-56   6.8e-52  175.6   0.0     1   174    59   273    59   274 0.99 N-acetylmuramoyl-L-alanine amidase
YihI                 PF04220.7    169 seq811_BIOID54299    -            169   9.7e-56  187.6  14.7   1   1     8e-60   1.1e-55  187.4  10.2     3   167     5   165     2   167 0.94 Der GTPase activator (YihI)
GIDA                 PF01134.17   392 seq812_BIOID54299    -            629  5.1e-171  568.7   0.0   1   1  2.9e-174  6.7e-171  568.3   0.0     1   391     8   398     8   399 0.99 Glucose inhibited division protein A
GIDA_assoc_3         PF13932.1     72 seq812_BIOID54299    -            629     4e-31  106.7   0.1   1   1   6.2e-34   1.4e-30  105.0   0.1     1    72   546   617   546   617 0.99 GidA associated domain 3
FAD_oxidored         PF12831.2    428 seq812_BIOID54299    -            629   3.1e-08   33.0   4.1   1   1   2.9e-11   6.6e-08   31.9   2.9     1   142     8   151     8   152 0.72 FAD dependent oxidoreductase
Pyr_redox_2          PF07992.9    200 seq812_BIOID54299    -            629   2.4e-06   27.4   0.6   1   1   2.2e-09     5e-06   26.4   0.4     1   118     8   156     8   162 0.62 Pyridine nucleotide-disulphide oxidoreductase
Glyco_transf_56      PF07429.6    361 seq814_BIOID54299    -            359  8.8e-194  643.2   0.0   1   1  7.2e-198  9.8e-194  643.1   0.0     1   360     1   358     1   359 0.99 4-alpha-L-fucosyltransferase glycosyl transferase group 56
ABC_tran             PF00005.22   118 seq815_BIOID54299    -            232   5.3e-26   91.1   0.0   1   1   1.3e-29   8.7e-26   90.5   0.0     1   117    39   157    39   158 0.90 ABC transporter
AAA_21               PF13304.1    303 seq815_BIOID54299    -            232   3.4e-12   46.8   0.1   1   1   1.8e-10   1.2e-06   28.5   0.0   234   298   127   189   100   191 0.92 AAA domain
Radical_SAM          PF04055.16   166 seq816_BIOID54299    -            320   1.9e-15   57.2   0.0   1   1   2.3e-19   3.1e-15   56.6   0.0     9   165    54   213    43   214 0.90 Radical SAM superfamily
Acyl-CoA_dh_1        PF00441.19   150 seq820_BIOID54299    -            380   9.8e-47  158.6   1.3   1   1   3.9e-50   1.3e-46  158.2   0.9     1   150   227   376   227   376 0.99 Acyl-CoA dehydrogenase, C-terminal domain
Acyl-CoA_dh_N        PF02771.11   113 seq820_BIOID54299    -            380   3.9e-17   62.7   0.1   1   1   2.3e-20     8e-17   61.7   0.0     1   106     6   110     6   116 0.92 Acyl-CoA dehydrogenase, N-terminal domain
Acyl-CoA_dh_M        PF02770.14    52 seq820_BIOID54299    -            380   1.7e-16   59.3   0.1   1   1   2.7e-19   9.2e-16   56.9   0.0     3    51   123   171   121   172 0.97 Acyl-CoA dehydrogenase, middle domain
Acyl-CoA_dh_2        PF08028.6    134 seq820_BIOID54299    -            380   1.4e-15   57.5   0.8   1   1   6.8e-19   2.3e-15   56.8   0.6     9   125   250   356   243   359 0.95 Acyl-CoA dehydrogenase, C-terminal domain
YbjQ_1               PF01906.12   105 seq821_BIOID54299    -            107   1.2e-40  138.0   0.5   1   1   9.3e-45   1.3e-40  137.9   0.4     1   104     1   104     1   105 0.99 Putative heavy-metal-binding
Xan_ur_permease      PF00860.15   389 seq825_BIOID54299    -            435   2.9e-98  328.7  32.9   1   1  2.6e-102   3.5e-98  328.5  22.8     2   387    11   396    10   398 0.97 Permease family
EamA                 PF00892.15   126 seq828_BIOID54299    -            112   2.8e-10   40.2   5.5   1   1   2.9e-14   3.9e-10   39.7   3.8    46   125     3    82     2    88 0.95 EamA-like transporter family
DUF494               PF04361.8    155 seq829_BIOID54299    -            157   2.9e-64  215.2   4.2   1   1   2.4e-68   3.3e-64  215.1   2.9     1   155     1   157     1   157 0.98 Protein of unknown function (DUF494)
Glyco_hydro_32N      PF00251.15   308 seq830_BIOID54299    -            477   1.4e-99  333.2   0.8   1   1  2.6e-103   1.8e-99  332.9   0.5     1   308    29   330    29   330 0.95 Glycosyl hydrolases family 32 N-terminal domain
Glyco_hydro_32C      PF08244.7     86 seq830_BIOID54299    -            477     2e-08   34.3   0.0   1   1   5.2e-12   3.5e-08   33.5   0.0    23    86   384   440   368   440 0.85 Glycosyl hydrolases family 32 C terminal
Ribosomal_S15        PF00312.17    83 seq831_BIOID54299    -             89   4.8e-35  119.0   0.9   1   1   3.9e-39   5.3e-35  118.9   0.6     2    83     7    88     6    88 0.98 Ribosomal protein S15
Pirin                PF02678.11   107 seq833_BIOID54299    -            231     2e-36  123.9   0.4   1   1   4.5e-40   3.1e-36  123.3   0.3     5   107     7   119     3   119 0.94 Pirin
Cupin_2              PF07883.6     71 seq833_BIOID54299    -            231   1.8e-07   30.3   0.8   1   1   6.3e-11   4.3e-07   29.2   0.2     5    67    48   114    46   120 0.88 Cupin domain
IlvN                 PF07991.7    165 seq835_BIOID54299    -            491   6.6e-61  204.3   0.2   1   1   1.6e-64   1.1e-60  203.6   0.1     2   165    35   204    34   204 0.98 Acetohydroxy acid isomeroreductase, catalytic domain
IlvC                 PF01450.14   145 seq835_BIOID54299    -            491     4e-56  188.8   0.1   1   2   3.3e-21   2.3e-17   63.1   0.0     1   128   210   337   210   345 0.91 Acetohydroxy acid isomeroreductase, catalytic domain
IlvC                 PF01450.14   145 seq835_BIOID54299    -            491     4e-56  188.8   0.1   2   2   7.7e-40   5.3e-36  123.6   0.0    15   145   359   485   349   485 0.93 Acetohydroxy acid isomeroreductase, catalytic domain
Trp_Tyr_perm         PF03222.8    394 seq836_BIOID54299    -            409   3.1e-11   42.6  35.6   1   1   5.7e-15   3.9e-11   42.2  24.7    12   360    16   379     7   408 0.78 Tryptophan/tyrosine permease family
Aa_trans             PF01490.13   410 seq836_BIOID54299    -            409   1.8e-05   23.3  40.2   1   1   8.5e-09   5.8e-05   21.6  27.9    10   399    14   406    10   409 0.67 Transmembrane amino acid transporter protein
UPF0181              PF03701.9     52 seq837_BIOID54299    -             59   2.7e-28   96.8   3.6   1   1   2.2e-32     3e-28   96.7   2.5     1    50     1    50     1    52 0.97 Uncharacterised protein family (UPF0181)
Amidase_2            PF01510.20   132 seq838_BIOID54299    -            276   1.2e-26   93.2   0.0   1   1   1.5e-30   2.1e-26   92.4   0.0     6   131    41   179    35   180 0.92 N-acetylmuramoyl-L-alanine amidase
Radical_SAM          PF04055.16   166 seq841_BIOID54299    -            457   3.6e-15   56.3   0.0   1   1     8e-19   5.4e-15   55.8   0.0     2   164    57   227    56   229 0.79 Radical SAM superfamily
HemN_C               PF06969.11    66 seq841_BIOID54299    -            457   3.2e-12   46.2   0.6   1   1   1.7e-15   1.2e-11   44.4   0.0     1    66   363   431   363   431 0.94 HemN C-terminal domain
Coprogen_oxidas      PF01218.13   296 seq842_BIOID54299    -            300  4.5e-147  488.1   0.1   1   1  3.7e-151  5.1e-147  488.0   0.1     2   296     8   300     7   300 0.99 Coproporphyrinogen III oxidase
Secretin             PF00263.16   165 seq844_BIOID54299    -            686   2.9e-50  169.7   3.2   1   1   7.6e-54   5.2e-50  168.9   2.2     1   165   465   626   465   626 0.92 Bacterial type II and III secretion system protein
Secretin_N           PF03958.12    82 seq844_BIOID54299    -            686     1e-44  150.4  15.4   1   3   2.1e-14   1.5e-10   41.0   0.3     1    80   145   206   145   208 0.95 Bacterial type II/III secretion system short domain
Secretin_N           PF03958.12    82 seq844_BIOID54299    -            686     1e-44  150.4  15.4   2   3   4.3e-20   2.9e-16   59.2   0.3     2    79   211   277   210   280 0.95 Bacterial type II/III secretion system short domain
Secretin_N           PF03958.12    82 seq844_BIOID54299    -            686     1e-44  150.4  15.4   3   3     9e-20   6.1e-16   58.2   0.4     2    82   285   362   284   362 0.90 Bacterial type II/III secretion system short domain
Frataxin_Cyay        PF01491.11   109 seq845_BIOID54299    -            106   3.5e-38  129.6   0.2   1   1   2.8e-42   3.8e-38  129.5   0.1     1   108     1   105     1   106 0.97 Frataxin-like domain
YscW                 PF09619.5    106 seq846_BIOID54299    -            190   7.7e-42  141.1   0.6   1   1   8.2e-46   1.1e-41  140.6   0.4     1   106    41   152    41   152 0.99 Type III secretion system lipoprotein chaperone (YscW)
ABC_membrane_2       PF06472.10   282 seq847_BIOID54299    -            552   1.9e-48  164.8  10.0   1   1   5.6e-52   2.5e-48  164.4   6.9    11   281     6   292     2   293 0.95 ABC transporter transmembrane region 2
SbmA_BacA            PF05992.7    315 seq847_BIOID54299    -            552   8.5e-34  117.0  16.8   1   1   1.5e-36   6.9e-33  114.0  11.6     8   312    22   341    16   344 0.82 SbmA/BacA-like family
ABC_tran             PF00005.22   118 seq847_BIOID54299    -            552   9.2e-10   38.8   0.0   1   1   5.5e-13   2.5e-09   37.4   0.0    64   118   385   506   208   506 0.70 ABC transporter
GTP1_OBG             PF01018.17   156 seq848_BIOID54299    -            390   1.1e-71  239.4   5.5   1   1   3.5e-75   1.6e-71  238.9   3.8     1   156     3   158     3   158 0.99 GTP1/OBG
MMR_HSR1             PF01926.18   114 seq848_BIOID54299    -            390   1.3e-21   76.5   0.0   1   1   4.7e-25   2.1e-21   75.9   0.0     1   114   161   284   161   284 0.82 50S ribosome-binding GTPase
FeoB_N               PF02421.13   189 seq848_BIOID54299    -            390   7.7e-09   34.9   0.0   1   1   2.2e-10     1e-06   28.0   0.0     3    57   162   217   160   224 0.94 Ferrous iron transport protein B
AAA_26               PF13500.1    199 seq849_BIOID54299    -            231   2.5e-30  105.4   0.0   1   1   4.2e-34   2.8e-30  105.2   0.0     2   196     4   207     3   210 0.92 AAA domain
CbiA                 PF01656.18   195 seq849_BIOID54299    -            231   2.3e-17   62.9   0.0   1   1   4.2e-21   2.9e-17   62.6   0.0     2   181     6   196     5   212 0.79 CobQ/CobB/MinD/ParA nucleotide binding domain
Glucosamine_iso      PF01182.15   199 seq850_BIOID54299    -            266   9.1e-25   87.4   0.0   1   1   8.8e-29   1.2e-24   87.0   0.0     4   198    15   216    12   217 0.85 Glucosamine-6-phosphate isomerases/6-phosphogluconolactonase
Glutaminase          PF04960.10   286 seq852_BIOID54299    -            308    7e-127  422.1   0.1   1   1  5.8e-131    8e-127  422.0   0.0     1   286    24   308    24   308 1.00 Glutaminase
CheW                 PF01584.14   138 seq853_BIOID54299    -            167   1.1e-35  121.9   2.0   1   1   9.8e-40   1.3e-35  121.7   1.4     1   138    18   155    18   155 0.96 CheW-like domain
Gly_radical          PF01228.16   106 seq855_BIOID54299    -            127   8.1e-26   90.3   0.1   1   1   9.1e-30   1.2e-25   89.7   0.0    20   106    16   108     4   108 0.86 Glycine radical
zf-C4_Topoisom       PF01396.14    39 seq857_BIOID54299    -            180   3.7e-53  176.6  21.2   1   3     1e-19   6.9e-16   57.3   1.0     2    38    13    49    12    50 0.95 Topoisomerase DNA binding C4 zinc finger
zf-C4_Topoisom       PF01396.14    39 seq857_BIOID54299    -            180   3.7e-53  176.6  21.2   2   3   3.8e-22   2.6e-18   65.0   0.4     2    38    62    98    61    99 0.93 Topoisomerase DNA binding C4 zinc finger
zf-C4_Topoisom       PF01396.14    39 seq857_BIOID54299    -            180   3.7e-53  176.6  21.2   3   3   3.5e-19   2.4e-15   55.6   0.8     2    38   104   142   103   143 0.95 Topoisomerase DNA binding C4 zinc finger
FCD                  PF07729.7    125 seq858_BIOID54299    -            226   1.1e-16   61.1   9.7   1   1   2.5e-20   1.7e-16   60.5   6.7     1   124    82   213    82   214 0.85 FCD domain
GntR                 PF00392.16    64 seq858_BIOID54299    -            226     1e-12   47.1   0.0   1   1   3.3e-16   2.2e-12   46.0   0.0     7    64    16    72    12    72 0.96 Bacterial regulatory proteins, gntR family
NUDIX                PF00293.23   135 seq859_BIOID54299    -            257   1.9e-21   76.0   0.0   1   1   8.7e-25     4e-21   74.9   0.0     6   125   132   240   128   249 0.90 NUDIX domain
zf-NADH-PPase        PF09297.6     32 seq859_BIOID54299    -            257   2.8e-10   39.4   5.4   1   1     1e-13   4.8e-10   38.6   3.8     1    32    93   124    93   124 0.98 NADH pyrophosphatase zinc ribbon domain
NUDIX-like           PF09296.6     98 seq859_BIOID54299    -            257     8e-07   29.2   0.2   1   1   3.3e-10   1.5e-06   28.3   0.1     2    97    11    90    10    91 0.97 NADH pyrophosphatase-like rudimentary NUDIX domain
RNase_PH             PF01138.16   132 seq860_BIOID54299    -            711   3.7e-41  140.4   0.0   1   2   1.3e-21     3e-18   66.3   0.0     5   132    16   144    13   144 0.90 3' exoribonuclease family, domain 1
RNase_PH             PF01138.16   132 seq860_BIOID54299    -            711   3.7e-41  140.4   0.0   2   2   3.7e-23   8.5e-20   71.3   0.0     2   132   324   456   323   456 0.90 3' exoribonuclease family, domain 1
PNPase               PF03726.9     83 seq860_BIOID54299    -            711   2.4e-26   91.6   2.1   1   1   1.1e-29   2.4e-26   91.6   1.5     2    83   242   320   241   320 0.98 Polyribonucleotide nucleotidyltransferase, RNA binding domain
RNase_PH_C           PF03725.10    68 seq860_BIOID54299    -            711   1.4e-23   82.5   8.4   1   2   9.7e-19   2.2e-15   56.2   0.1     1    67   147   210   147   211 0.96 3' exoribonuclease family, domain 2
RNase_PH_C           PF03725.10    68 seq860_BIOID54299    -            711   1.4e-23   82.5   8.4   2   2   2.4e-10   5.5e-07   29.3   0.5     1    66   459   527   459   529 0.92 3' exoribonuclease family, domain 2
S1                   PF00575.18    74 seq860_BIOID54299    -            711   2.6e-22   78.5   2.9   1   1   1.1e-25   2.6e-22   78.5   2.0     3    74   620   690   618   690 0.97 S1 RNA binding domain
KH_1                 PF00013.24    58 seq860_BIOID54299    -            711   3.1e-13   49.0   5.1   1   1   4.9e-16   1.1e-12   47.2   3.6     3    58   557   612   555   612 0.95 KH domain
KH_3                 PF13014.1     43 seq860_BIOID54299    -            711     9e-07   28.3   0.2   1   1   1.2e-09   2.8e-06   26.7   0.2     2    28   565   591   564   605 0.86 KH domain
AAA_30               PF13604.1    196 seq862_BIOID54299    -            608   3.2e-28   98.5   0.3   1   1     6e-31   8.2e-28   97.2   0.2     8   150   156   318   152   325 0.81 AAA domain
Helicase_RecD        PF05127.9    177 seq862_BIOID54299    -            608   8.2e-23   80.8   0.0   1   1   1.1e-25   1.6e-22   79.9   0.0     1   175   168   353   168   355 0.86 Helicase
AAA_19               PF13245.1     76 seq862_BIOID54299    -            608   6.1e-17   61.0   4.9   1   1     6e-20   8.2e-17   60.6   1.9     2    76   158   244   155   244 0.85 Part of AAA domain
UvrD_C_2             PF13538.1    104 seq862_BIOID54299    -            608     1e-16   60.8   0.0   1   1     2e-19   2.8e-16   59.4   0.0     3   103   478   579   476   580 0.78 Family description
Viral_helicase1      PF01443.13   226 seq862_BIOID54299    -            608   1.6e-10   40.8   4.3   1   1   3.9e-09   5.4e-06   26.0   0.1   174   225   530   580   517   581 0.83 Viral (Superfamily 1) RNA helicase
AAA_22               PF13401.1    131 seq862_BIOID54299    -            608   3.8e-07   30.1   0.0   1   1   7.1e-10   9.7e-07   28.8   0.0     3   122   163   295   159   303 0.65 AAA domain
UvrD-helicase        PF00580.16   315 seq862_BIOID54299    -            608   2.8e-07   30.0   0.3   1   1   5.1e-10     7e-07   28.7   0.2     7    89   158   240   153   247 0.85 UvrD/REP helicase N-terminal domain
DUF2075              PF09848.4    352 seq862_BIOID54299    -            608   1.4e-06   27.4   0.0   1   1   3.6e-08   4.9e-05   22.3   0.0     2    93   165   272   164   410 0.77 Uncharacterized conserved protein (DUF2075)
DUF805               PF05656.9    117 seq864_BIOID54299    -            146   2.4e-20   72.4  11.7   1   1   3.8e-24   5.2e-20   71.3   8.1     2   116     7   134     6   135 0.82 Protein of unknown function (DUF805)
HATPase_c            PF02518.21   111 seq865_BIOID54299    -            778     5e-31  106.5   0.1   1   1     1e-33   1.7e-30  104.8   0.1     2   109   395   504   394   506 0.96 Histidine kinase-, DNA gyrase B-, and HSP90-like ATPase
Response_reg         PF00072.19   112 seq865_BIOID54299    -            778   1.2e-21   76.6   0.1   1   1   2.1e-24   3.5e-21   75.1   0.1     1   111   528   639   528   640 0.93 Response regulator receiver domain
PAS                  PF00989.19   113 seq865_BIOID54299    -            778   2.9e-18   65.5   0.0   1   1   5.7e-21   9.8e-18   63.8   0.0     2   113   156   266   155   266 0.91 PAS fold
HisKA                PF00512.20    68 seq865_BIOID54299    -            778   6.3e-17   61.2   1.5   1   1   2.2e-19   3.7e-16   58.7   0.1     2    67   283   346   282   347 0.97 His Kinase A (phospho-acceptor) domain
PAS_4                PF08448.5    110 seq865_BIOID54299    -            778   2.4e-15   56.3   0.0   1   1   7.7e-18   1.3e-14   54.0   0.0     1   110   161   271   161   271 0.99 PAS fold
Hpt                  PF01627.18    90 seq865_BIOID54299    -            778   6.1e-13   48.4   2.2   1   1   4.3e-15   7.3e-12   45.0   0.0     3    90   686   771   684   771 0.96 Hpt domain
PAS_9                PF13426.1    104 seq865_BIOID54299    -            778   9.2e-11   41.9   0.0   1   1   6.1e-13     1e-09   38.5   0.0     1   104   165   268   165   268 0.98 PAS domain
HATPase_c_3          PF13589.1    137 seq865_BIOID54299    -            778   2.9e-07   30.1   0.0   1   1   3.9e-10   6.7e-07   28.9   0.0     6   114   402   514   397   525 0.79 Histidine kinase-, DNA gyrase B-, and HSP90-like ATPase
WzyE                 PF06899.6    449 seq866_BIOID54299    -            450  8.7e-278  921.1  45.1   1   1  7.1e-282  9.7e-278  920.9  31.2     1   448     1   449     1   450 1.00 WzyE protein
Colicin_Pyocin       PF01320.13    85 seq868_BIOID54299    -             94   4.4e-33  112.8   0.1   1   1   3.6e-37     5e-33  112.7   0.1     3    85     2    92     1    92 0.93 Colicin immunity protein / pyocin immunity protein
DUF2754              PF10953.3     70 seq872_BIOID54299    -            114   6.3e-47  157.3   2.6   1   1   6.3e-51   8.5e-47  156.9   1.8     1    70    45   114    45   114 0.99 Protein of unknown function (DUF2754)
Peripla_BP_1         PF00532.16   279 seq874_BIOID54299    -            331   5.4e-31  107.7   0.0   1   1   2.1e-34     7e-31  107.3   0.0     2   259    64   309    63   319 0.93 Periplasmic binding proteins and sugar binding domain of LacI family
Peripla_BP_3         PF13377.1    160 seq874_BIOID54299    -            331   3.4e-26   92.0   0.1   1   1   9.7e-29   3.3e-25   88.8   0.1     5   159   176   330   172   331 0.84 Periplasmic binding protein-like domain
LacI                 PF00356.16    46 seq874_BIOID54299    -            331   5.1e-18   64.2   0.0   1   1   3.1e-21   1.1e-17   63.2   0.0     2    46     8    52     7    52 0.98 Bacterial regulatory proteins, lacI family
Peripla_BP_4         PF13407.1    258 seq874_BIOID54299    -            331   5.7e-12   45.4   0.0   1   1   2.2e-15   7.4e-12   45.0   0.0     1   217    66   275    66   309 0.87 Periplasmic binding protein domain
Autotransporter      PF03797.14   265 seq876_BIOID54299    -            175   5.5e-10   38.9   5.1   1   1   2.1e-13   2.8e-09   36.5   3.6   142   265    45   161    22   164 0.86 Autotransporter beta-domain
LysE                 PF01810.13   191 seq877_BIOID54299    -            224   4.2e-51  172.8  10.9   1   1   3.7e-55   5.1e-51  172.5   7.6     2   191    29   220    28   220 0.98 LysE type translocator
CoA_transf_3         PF02515.12   191 seq878_BIOID54299    -            405   1.6e-47  161.1   0.0   1   1   1.6e-51   2.2e-47  160.6   0.0     2   181    70   249    69   258 0.93 CoA-transferase family III
Sua5_yciO_yrdC       PF01300.13   179 seq879_BIOID54299    -            190   1.2e-42  145.0   0.0   1   1   9.6e-47   1.3e-42  144.9   0.0     2   178    16   189    15   190 0.92 Telomere recombination
MCPsignal            PF00015.16   213 seq880_BIOID54299    -            553   5.2e-74  248.2  41.5   1   1   1.3e-74   5.9e-71  238.2  18.6     1   212   322   515   322   516 0.99 Methyl-accepting chemotaxis protein (MCP) signalling domain
TarH                 PF02203.10   171 seq880_BIOID54299    -            553   1.7e-45  154.8   5.7   1   1   3.6e-49   1.7e-45  154.8   3.9     1   165     1   169     1   175 0.97 Tar ligand binding domain homologue
HAMP                 PF00672.20    70 seq880_BIOID54299    -            553   1.1e-14   54.1   2.1   1   1   2.5e-18   1.1e-14   54.1   1.5     1    69   194   262   194   263 0.97 HAMP domain
CSD                  PF00313.17    66 seq882_BIOID54299    -             70   2.6e-33  113.5   0.3   1   1   4.1e-37   2.8e-33  113.3   0.2     1    65     5    69     5    70 0.98 'Cold-shock' DNA-binding domain
OB_RNB               PF08206.6     58 seq882_BIOID54299    -             70   1.5e-05   24.2   0.3   1   1   3.5e-09   2.4e-05   23.6   0.2     7    28    15    36    11    40 0.87 Ribonuclease B OB domain
Amidohydro_1         PF01979.15   333 seq887_BIOID54299    -            382   1.6e-39  136.4   0.3   1   1   5.3e-43   1.8e-39  136.2   0.2     1   332    50   363    50   364 0.94 Amidohydrolase family
Amidohydro_4         PF13147.1    304 seq887_BIOID54299    -            382   1.2e-12   48.3   0.1   1   1   4.6e-15   1.6e-11   44.7   0.1     2   304    46   361    45   361 0.64 Amidohydrolase
Amidohydro_3         PF07969.6    404 seq887_BIOID54299    -            382   1.5e-05   24.2   0.1   1   1   9.1e-09   3.1e-05   23.2   0.0   368   403   326   361   305   362 0.90 Amidohydrolase family
Lactonase            PF10282.4    344 seq888_BIOID54299    -            331   5.9e-87  291.8   0.0   1   1   1.6e-90   7.4e-87  291.4   0.0     2   343     5   327     4   328 0.95 Lactonase, 7-bladed beta-propeller
OMP_b-brl            PF13505.1    176 seq889_BIOID54299    -            171   3.9e-27   95.2  13.5   1   1   6.8e-31   4.7e-27   94.9   9.3     2   176     9   171     6   171 0.87 Outer membrane protein beta-barrel domain
Ail_Lom              PF06316.6    199 seq889_BIOID54299    -            171   1.5e-23   83.2   4.7   1   2   2.2e-18   1.5e-14   53.8   0.9     1   126     1   115     1   127 0.77 Enterobacterial Ail/Lom protein
Ail_Lom              PF06316.6    199 seq889_BIOID54299    -            171   1.5e-23   83.2   4.7   2   2   2.2e-11   1.5e-07   31.0   0.1   154   199   126   171   120   171 0.93 Enterobacterial Ail/Lom protein
DUF406               PF04175.7     94 seq890_BIOID54299    -             99     2e-28   98.5   3.2   1   1   1.6e-32   2.2e-28   98.4   2.2     4    94     3    96     1    96 0.96 Protein of unknown function (DUF406)
Gly_kinase           PF02595.10   378 seq892_BIOID54299    -            383  8.5e-183  607.1  20.1   1   1  7.1e-187  9.7e-183  606.9  13.9     1   377     3   379     3   380 1.00 Glycerate kinase family
DUF4186              PF13811.1    112 seq895_BIOID54299    -            119   2.2e-55  185.0   0.1   1   1   1.8e-59   2.5e-55  184.8   0.1     3   110     5   112     3   114 0.98 Domain of unknown function (DUF4186)
URO-D                PF01208.12   343 seq896_BIOID54299    -            354  6.1e-139  462.6   0.0   1   1    5e-143  6.9e-139  462.4   0.0     2   342     5   347     4   348 0.98 Uroporphyrinogen decarboxylase (URO-D)
Colicin_Pyocin       PF01320.13    85 seq897_BIOID54299    -             96   4.5e-32  109.6   0.3   1   1     4e-36   5.4e-32  109.3   0.2     2    85     3    94     2    94 0.94 Colicin immunity protein / pyocin immunity protein
LysR_substrate       PF03466.15   209 seq899_BIOID54299    -            310   1.2e-25   89.7   0.0   1   1   3.2e-29   2.2e-25   88.9   0.0     2   206    88   290    87   292 0.95 LysR substrate binding domain
HTH_1                PF00126.22    60 seq899_BIOID54299    -            310   8.7e-21   73.3   0.2   1   1   2.1e-24   1.5e-20   72.5   0.1     4    59     7    62     5    63 0.95 Bacterial regulatory helix-turn-helix protein, lysR family
GidB                 PF02527.10   184 seq903_BIOID54299    -            207   7.4e-67  223.9   0.0   1   1   1.3e-70     9e-67  223.6   0.0     1   184    20   200    20   200 0.98 rRNA small subunit methyltransferase G
Methyltransf_31      PF13847.1    152 seq903_BIOID54299    -            207   9.4e-10   38.1   0.0   1   1   5.5e-13   3.8e-09   36.2   0.0     4    94    66   149    64   195 0.82 Methyltransferase domain
LysR_substrate       PF03466.15   209 seq905_BIOID54299    -            308   1.2e-41  142.0   0.1   1   1   2.3e-45   1.6e-41  141.6   0.0     3   206   102   303   100   305 0.97 LysR substrate binding domain
HTH_1                PF00126.22    60 seq905_BIOID54299    -            308   3.1e-16   58.7   0.1   1   1   9.5e-20   6.5e-16   57.7   0.1     1    60    18    77    18    77 0.96 Bacterial regulatory helix-turn-helix protein, lysR family
DUF466               PF04328.8     65 seq906_BIOID54299    -             67   4.9e-30  103.0   0.5   1   1   3.9e-34   5.3e-30  102.9   0.3     1    65     1    67     1    67 0.97 Protein of unknown function (DUF466)
Shikimate_dh_N       PF08501.6     83 seq907_BIOID54299    -            281   6.9e-24   83.5   0.0   1   1   1.6e-27   1.1e-23   82.9   0.0     1    83    15    97    15    97 0.99 Shikimate dehydrogenase substrate binding domain
Shikimate_DH         PF01488.15   135 seq907_BIOID54299    -            281   8.8e-15   54.8   0.0   1   1   2.1e-18   1.4e-14   54.2   0.0    12    86   128   200   120   222 0.90 Shikimate / quinate 5-dehydrogenase
Usp                  PF00582.21   140 seq908_BIOID54299    -            142   5.6e-17   62.1   0.0   1   1   4.8e-21   6.5e-17   61.9   0.0     2   139     3   137     2   138 0.93 Universal stress protein family
Helicase_C_2         PF13307.1    167 seq909_BIOID54299    -            636   6.4e-39  133.4   0.0   1   1   3.6e-42   1.2e-38  132.5   0.0     3   166   458   616   456   617 0.97 Helicase C-terminal domain
ResIII               PF04851.10   184 seq909_BIOID54299    -            636     8e-10   38.7   0.1   1   1     1e-09   3.6e-06   26.8   0.0     2    69    18    82    17   106 0.90 Type III restriction enzyme, res subunit
DEAD                 PF00270.24   173 seq909_BIOID54299    -            636   8.5e-09   34.9   1.7   1   1   1.7e-08   5.9e-05   22.4   0.1     8    82    31   100    24   127 0.72 DEAD/DEAH box helicase
DEAD_2               PF06733.10   174 seq909_BIOID54299    -            636   8.2e-06   25.2   0.0   1   1   4.4e-09   1.5e-05   24.3   0.0   112   174   183   247   169   247 0.88 DEAD_2
DUF1428              PF07237.6    103 seq910_BIOID54299    -            117   7.4e-49  163.8   1.6   1   1   6.1e-53   8.3e-49  163.6   1.1     1   103     2   104     2   104 0.99 Protein of unknown function (DUF1428)
cobW                 PF02492.14   178 seq912_BIOID54299    -            346   3.2e-48  163.3   0.1   1   1   6.9e-52   4.7e-48  162.8   0.1     2   177    34   211    33   212 0.95 CobW/HypB/UreG, nucleotide-binding domain
CobW_C               PF07683.9     94 seq912_BIOID54299    -            346   9.5e-19   66.8   0.0   1   1   2.5e-22   1.7e-18   65.9   0.0     1    92   252   343   252   345 0.95 Cobalamin synthesis protein cobW C-terminal domain
GnsAB                PF08178.6     54 seq913_BIOID54299    -             57   6.1e-33  112.1   4.2   1   1     5e-37   6.8e-33  111.9   2.9     1    54     1    54     1    54 1.00 GnsA/GnsB family
Na_Pi_cotrans        PF02690.10   142 seq917_BIOID54299    -            543   1.9e-44  150.7  30.1   1   2   1.4e-39   9.5e-36  122.5   7.0     1   140    13   148    13   150 0.98 Na+/Pi-cotransporter
Na_Pi_cotrans        PF02690.10   142 seq917_BIOID54299    -            543   1.9e-44  150.7  30.1   2   2   1.8e-13   1.3e-09   37.8  10.1     1   115   139   257   139   281 0.91 Na+/Pi-cotransporter
GGDEF                PF00990.16   161 seq918_BIOID54299    -            472     9e-41  139.0   0.0   1   1     9e-45   1.2e-40  138.5   0.0     1   161   303   461   303   461 0.92 GGDEF domain
SKI                  PF01202.17   158 seq920_BIOID54299    -            175   5.6e-13   48.9   0.0   1   1     2e-16   6.8e-13   48.6   0.0     1   156    17   170    17   172 0.79 Shikimate kinase
AAA_33               PF13671.1    143 seq920_BIOID54299    -            175   3.8e-09   36.4   0.0   1   1   1.6e-12   5.5e-09   35.9   0.0     3   121    12   127    10   144 0.79 AAA domain
APS_kinase           PF01583.15   157 seq920_BIOID54299    -            175   3.3e-06   26.7   0.0   1   1   1.2e-09     4e-06   26.4   0.0     6   116    12   120     7   148 0.80 Adenylylsulphate kinase
UvrD_C               PF13361.1    319 seq921_BIOID54299    -            673   3.5e-92  309.1   0.0   1   1   1.8e-94   4.1e-91  305.6   0.0     1   318   271   613   271   614 0.97 UvrD-like helicase C-terminal domain
UvrD-helicase        PF00580.16   315 seq921_BIOID54299    -            673   5.4e-75  252.4   0.5   1   1   3.3e-77   7.6e-74  248.7   0.4     1   314     3   265     3   266 0.94 UvrD/REP helicase N-terminal domain
AAA_19               PF13245.1     76 seq921_BIOID54299    -            673   2.1e-13   49.6   0.7   1   1   2.1e-16   4.8e-13   48.5   0.5     8    75    15    87     8    88 0.81 Part of AAA domain
UvrD_C_2             PF13538.1    104 seq921_BIOID54299    -            673   2.4e-10   40.3   0.0   1   1   6.6e-13   1.5e-09   37.8   0.0    54   103   548   609   500   610 0.82 Family description
Glyco_tran_WecB      PF03808.8    172 seq922_BIOID54299    -            246   3.1e-56  189.3   0.1   1   1   3.1e-60   4.2e-56  188.9   0.1     2   172    61   231    60   231 0.96 Glycosyl transferase WecB/TagA/CpsF family
IclR                 PF01614.13   129 seq923_BIOID54299    -            284   1.3e-21   76.5   0.5   1   1     5e-25   3.4e-21   75.1   0.0     5   128   157   272   153   273 0.94 Bacterial transcriptional regulator
HTH_IclR             PF09339.5     52 seq923_BIOID54299    -            284   7.7e-11   41.3   3.3   1   1   2.3e-14   1.6e-10   40.3   0.1     1    51    42    90    42    91 0.96 IclR helix-turn-helix domain
Plug                 PF07715.10   108 seq925_BIOID54299    -            790   5.7e-09   36.1   2.6   1   1   6.5e-13   8.9e-09   35.5   0.9    12   106    49   165    39   167 0.89 TonB-dependent Receptor Plug Domain
Colicin_Pyocin       PF01320.13    85 seq926_BIOID54299    -             98   1.9e-29  101.2   0.5   1   1   1.6e-33   2.3e-29  100.9   0.4     3    85     6    96     3    96 0.89 Colicin immunity protein / pyocin immunity protein
HTH_5                PF01022.15    47 seq928_BIOID54299    -             99   4.7e-14   51.6   0.1   1   1   2.7e-17   7.4e-14   51.0   0.0     1    47    23    70    23    70 0.97 Bacterial regulatory protein, arsR family
HTH_20               PF12840.2     61 seq928_BIOID54299    -             99   3.3e-09   36.2   0.4   1   1   1.7e-12   4.6e-09   35.8   0.2     2    58    16    72    11    75 0.94 Helix-turn-helix domain
MarR_2               PF12802.2     62 seq928_BIOID54299    -             99   5.4e-09   35.4   0.1   1   1   3.4e-12   9.2e-09   34.7   0.1     5    60    24    75    20    77 0.90 MarR family
HTH_24               PF13412.1     48 seq928_BIOID54299    -             99   2.8e-07   29.7   0.0   1   1   2.5e-10     7e-07   28.4   0.0     5    47    26    68    24    69 0.95 Winged helix-turn-helix DNA-binding
GlgS                 PF08971.6     66 seq930_BIOID54299    -             66   1.8e-41  139.8   0.6   1   1   1.4e-45   1.9e-41  139.6   0.4     1    66     1    66     1    66 0.99 Glycogen synthesis protein
AMP-binding          PF00501.23   418 seq934_BIOID54299    -            522  8.4e-109  363.5   0.0   1   1  1.4e-112  9.7e-109  363.3   0.0     1   418    44   456    44   456 0.98 AMP-binding enzyme
T2SE                 PF00437.15   272 seq935_BIOID54299    -            497   4.7e-87  291.2   2.7   1   1   5.2e-91   7.1e-87  290.6   1.9     3   271   124   389   122   390 0.98 Type II/IV secretion system protein
GyrI-like            PF06445.10   155 seq936_BIOID54299    -            289   5.4e-24   84.8   0.0   1   1   1.5e-27   6.9e-24   84.5   0.0     2   155   127   288   126   288 0.98 GyrI-like small molecule binding domain
HTH_18               PF12833.2     81 seq936_BIOID54299    -            289   2.2e-20   72.4   2.1   1   1   8.1e-24   3.7e-20   71.7   1.5     1    80    27   105    27   106 0.97 Helix-turn-helix domain
HTH_AraC             PF00165.18    42 seq936_BIOID54299    -            289     2e-14   52.7   0.1   1   1   1.2e-12   5.3e-09   35.5   0.1     7    42    69   105    66   105 0.92 Bacterial regulatory helix-turn-helix proteins, AraC family
ROK                  PF00480.15   179 seq937_BIOID54299    -            406   1.5e-59  200.7   0.2   1   1   5.1e-63   3.5e-59  199.5   0.0     1   179    90   274    90   274 0.99 ROK family
MarR                 PF01047.17    59 seq937_BIOID54299    -            406   8.4e-08   31.7   0.0   1   1     4e-11   2.8e-07   30.0   0.0    10    48    25    63    18    67 0.94 MarR family
Rhodanese            PF00581.15   113 seq938_BIOID54299    -            174   2.1e-11   44.0   0.0   1   1   5.1e-15   3.5e-11   43.3   0.0     2   112     8    98     7    99 0.82 Rhodanese-like domain
DUF2892              PF11127.3     66 seq938_BIOID54299    -            174   4.1e-11   42.4   3.5   1   1   9.1e-15   6.2e-11   41.8   2.5    10    60   115   170   112   174 0.88 Protein of unknown function (DUF2892)
Endonuclease_5       PF04493.9    206 seq940_BIOID54299    -            223   1.1e-70  237.0   0.0   1   1   9.3e-75   1.3e-70  236.8   0.0     1   205     9   208     9   209 0.99 Endonuclease V
DUF1488              PF07369.6     83 seq941_BIOID54299    -             85     1e-29  102.0   0.0   1   1   8.1e-34   1.1e-29  101.9   0.0     1    82     4    84     4    85 0.99 Protein of unknown function (DUF1488)
Citrate_synt         PF00285.16   356 seq943_BIOID54299    -            427  8.7e-134  445.6   0.0   1   1  7.2e-138  9.9e-134  445.4   0.0     1   356    46   409    46   409 0.99 Citrate synthase
GntP_permease        PF02447.11   441 seq945_BIOID54299    -            446  5.3e-167  555.6  45.0   1   1  1.3e-170  6.1e-167  555.4  31.2     2   438     5   441     4   445 0.98 GntP family permease
CitMHS               PF03600.11   349 seq945_BIOID54299    -            446   2.3e-11   42.8  33.1   1   1   8.8e-15     4e-11   41.9  22.9     6   329    14   375     9   393 0.72 Citrate transporter
DUF401               PF04165.7    386 seq945_BIOID54299    -            446   1.3e-07   30.9   4.7   1   1   2.8e-11   1.3e-07   30.9   3.3   223   367   270   422   267   444 0.78 Protein of unknown function (DUF401)
Rep_3                PF01051.16   218 seq946_BIOID54299    -            325   4.9e-22   78.4   0.1   1   1   5.5e-26   7.5e-22   77.8   0.1     4   210    11   265     9   271 0.86 Initiator Replication protein
Anti-adapt_IraP      PF10796.4     87 seq947_BIOID54299    -             86     9e-38  128.4   1.8   1   1   7.2e-42   9.8e-38  128.3   1.2     1    87     1    86     1    86 0.99 Sigma-S stabilisation anti-adaptor protein
GntP_permease        PF02447.11   441 seq949_BIOID54299    -             72   4.4e-21   74.7   0.5   1   1   3.5e-25   4.8e-21   74.6   0.3   372   441     2    71     1    71 0.96 GntP family permease
ATP_synt_I           PF03899.10   100 seq950_BIOID54299    -            130   4.8e-14   52.2  13.1   1   1   4.9e-18   6.7e-14   51.7   9.1     1    99    17   112    17   113 0.95 ATP synthase I chain
TarH                 PF02203.10   171 seq952_BIOID54299    -             39   6.4e-08   32.5   3.0   1   1   5.1e-12     7e-08   32.3   2.1     1    31     1    31     1    36 0.94 Tar ligand binding domain homologue
TPR_2                PF07719.12    34 seq953_BIOID54299    -            294   6.5e-17   59.9   8.6   1   3   3.4e-06    0.0059   16.3   0.1     1    33    62    94    62    95 0.96 Tetratricopeptide repeat
TPR_2                PF07719.12    34 seq953_BIOID54299    -            294   6.5e-17   59.9   8.6   2   3   3.3e-08   5.6e-05   22.6   0.0     1    34    96   129    96   129 0.95 Tetratricopeptide repeat
TPR_2                PF07719.12    34 seq953_BIOID54299    -            294   6.5e-17   59.9   8.6   3   3   1.1e-05     0.019   14.7   0.0     2    30   235   263   234   267 0.91 Tetratricopeptide repeat
TPR_1                PF00515.23    34 seq953_BIOID54299    -            294   6.8e-15   53.8   6.9   1   2   6.5e-07    0.0011   18.3   0.0     1    33    62    94    62    95 0.96 Tetratricopeptide repeat
TPR_1                PF00515.23    34 seq953_BIOID54299    -            294   6.8e-15   53.8   6.9   2   2   6.7e-09   1.1e-05   24.6   0.0     2    34    97   129    96   129 0.95 Tetratricopeptide repeat
TPR_11               PF13414.1     69 seq953_BIOID54299    -            294   2.4e-14   52.5  10.8   1   1   3.7e-12   6.4e-09   35.2   0.7     3    69    96   161    94   161 0.89 TPR repeat
TPR_8                PF13181.1     34 seq953_BIOID54299    -            294     2e-11   42.6   2.0   1   3   5.9e-05       0.1   12.3   0.0     1    33    62    94    62    95 0.94 Tetratricopeptide repeat
TPR_8                PF13181.1     34 seq953_BIOID54299    -            294     2e-11   42.6   2.0   2   3   1.3e-05     0.021   14.4   0.0     9    34   104   129    97   130 0.83 Tetratricopeptide repeat
TPR_8                PF13181.1     34 seq953_BIOID54299    -            294     2e-11   42.6   2.0   3   3   3.8e-05     0.064   12.9   0.1     3    28   236   261   234   264 0.90 Tetratricopeptide repeat
TPR_9                PF13371.1     73 seq953_BIOID54299    -            294   3.2e-10   39.6   7.1   1   2   4.7e-07   0.00081   19.0   1.1    11    64    44    97    35    98 0.92 Tetratricopeptide repeat
TPR_9                PF13371.1     73 seq953_BIOID54299    -            294   3.2e-10   39.6   7.1   2   2   2.5e-08   4.2e-05   23.2   0.2     6    63   107   164   102   174 0.93 Tetratricopeptide repeat
Autotransporter      PF03797.14   265 seq954_BIOID54299    -            108   8.8e-10   38.2   0.2   1   1   7.2e-14   9.8e-10   38.0   0.1   168   262     3    91     1    94 0.93 Autotransporter beta-domain
GntR                 PF00392.16    64 seq955_BIOID54299    -            254   5.4e-26   89.6   0.4   1   1   1.8e-29   1.2e-25   88.5   0.3     2    64    12    74    11    74 0.97 Bacterial regulatory proteins, gntR family
FCD                  PF07729.7    125 seq955_BIOID54299    -            254   1.2e-16   60.9  11.2   1   1   3.5e-20   2.4e-16   60.0   7.8     1   124    99   226    99   227 0.90 FCD domain
DGOK                 PF05035.7    287 seq956_BIOID54299    -            334   8.4e-87  290.4   0.0   1   1     7e-91   9.6e-87  290.2   0.0     1   287    11   318    11   318 0.95 2-keto-3-deoxy-galactonokinase
PALP                 PF00291.20   307 seq958_BIOID54299    -            442   1.4e-42  145.8   0.0   1   1   1.4e-46   1.9e-42  145.4   0.0    16   289    93   399    73   409 0.84 Pyridoxal-phosphate dependent enzyme
AA_permease          PF00324.16   479 seq960_BIOID54299    -            461     4e-99  332.0  56.1   1   1  7.6e-103   5.2e-99  331.6  38.9     1   436    16   428    16   457 0.94 Amino acid permease
AA_permease_2        PF13520.1    426 seq960_BIOID54299    -            461   1.5e-43  148.8  59.4   1   1   2.8e-47   1.9e-43  148.4  41.2     9   425    20   440    15   442 0.88 Amino acid permease
Alk_phosphatase      PF00245.15   421 seq961_BIOID54299    -            485  2.2e-145  484.4   3.6   1   1    5e-146  2.3e-142  474.5   2.5     1   421    78   484    78   484 0.99 Alkaline phosphatase
Metalloenzyme        PF01676.13   262 seq961_BIOID54299    -            485   3.2e-07   29.7   3.9   1   1     6e-10   2.7e-06   26.7   0.7   136   228   336   461   291   482 0.83 Metalloenzyme superfamily
Phosphodiest         PF01663.17   364 seq961_BIOID54299    -            485   3.3e-05   23.2   0.0   1   1   1.2e-08   5.4e-05   22.5   0.0   158   254   321   421   239   462 0.68 Type I phosphodiesterase / nucleotide pyrophosphatase
Ald_Xan_dh_C2        PF02738.13   543 seq962_BIOID54299    -            765    1e-174  581.8   0.0   1   1  1.9e-178  1.3e-174  581.4   0.0    12   543   159   700   147   700 0.98 Molybdopterin-binding domain of aldehyde dehydrogenase
Ald_Xan_dh_C         PF01315.17   111 seq962_BIOID54299    -            765   5.4e-35  119.7   0.1   1   1   1.7e-38   1.2e-34  118.6   0.0     1   111    23   139    23   139 0.92 Aldehyde oxidase and xanthine dehydrogenase, a/b hammerhead domain
CheR                 PF01739.13   196 seq963_BIOID54299    -            286     1e-62  210.8   0.0   1   1     3e-66   2.1e-62  209.8   0.0     1   194    92   281    92   283 0.96 CheR methyltransferase, SAM binding domain
CheR_N               PF03705.10    57 seq963_BIOID54299    -            286   5.3e-23   80.0   1.3   1   1   2.6e-26   1.8e-22   78.3   0.9     1    56    23    78    23    79 0.98 CheR methyltransferase, all-alpha domain
ATP-synt_A           PF00119.15   215 seq966_BIOID54299    -            271   1.7e-64  217.1  20.5   1   1   1.4e-68   1.9e-64  216.9  14.2     1   214    39   265    39   266 0.97 ATP synthase A chain
DHBP_synthase        PF00926.14   194 seq967_BIOID54299    -            217   1.2e-79  265.9   0.8   1   1   9.9e-84   1.4e-79  265.7   0.5     1   194    16   209    16   209 0.99 3,4-dihydroxy-2-butanone 4-phosphate synthase
DUF416               PF04222.7    191 seq969_BIOID54299    -            196   6.5e-87  289.5   0.1   1   1   5.3e-91   7.2e-87  289.3   0.0     1   189     4   192     4   194 0.99 Protein of unknown function (DUF416)
DJ-1_PfpI            PF01965.19   147 seq972_BIOID54299    -            217   1.3e-22   79.7   0.2   1   1   1.2e-26   1.7e-22   79.3   0.1     1   145    45   201    45   203 0.85 DJ-1/PfpI family
PrpF                 PF04303.8    371 seq976_BIOID54299    -            350    7e-162  538.2   1.9   1   1  1.1e-165  7.8e-162  538.1   1.3     1   371     1   350     1   350 0.99 PrpF protein
Mannitol_dh_C        PF08125.8    245 seq978_BIOID54299    -            483   7.1e-79  264.3   0.0   1   1   1.4e-82   9.6e-79  263.8   0.0     2   244   204   458   203   459 0.98 Mannitol dehydrogenase C-terminal domain
Mannitol_dh          PF01232.18   151 seq978_BIOID54299    -            483   8.3e-42  142.5   0.0   1   1   2.6e-45   1.8e-41  141.4   0.0     2   150    17   172    16   173 0.98 Mannitol dehydrogenase Rossmann domain
Porphobil_deam       PF01379.15   215 seq979_BIOID54299    -            320   9.6e-92  305.6   0.0   1   1   1.7e-95   1.2e-91  305.3   0.0     2   214    13   223    12   224 0.99 Porphobilinogen deaminase, dipyromethane cofactor binding domain
Porphobil_deamC      PF03900.10    74 seq979_BIOID54299    -            320   1.1e-25   89.3   0.1   1   1   3.2e-29   2.2e-25   88.4   0.1     1    74   232   303   232   303 0.97 Porphobilinogen deaminase, C-terminal domain
Peptidase_M22        PF00814.20   268 seq981_BIOID54299    -            231   9.1e-29  100.6   0.1   1   1   1.7e-32   2.4e-28   99.2   0.0    23   131    28   132    26   159 0.90 Glycoprotease family
Hydrolase_6          PF13344.1    101 seq985_BIOID54299    -            250   5.2e-23   80.7   0.0   1   1     3e-26     1e-22   79.7   0.0     1   101     6   105     6   105 0.98 Haloacid dehalogenase-like hydrolase
Hydrolase_like       PF13242.1     75 seq985_BIOID54299    -            250   2.4e-19   68.6   0.0   1   1   2.4e-22   8.1e-19   67.0   0.0     2    74   174   246   173   247 0.97 HAD-hyrolase-like
HAD_2                PF13419.1    176 seq985_BIOID54299    -            250   2.8e-10   40.6   0.0   1   1   3.2e-08   0.00011   22.4   0.0   131   176   174   220   136   220 0.90 Haloacid dehalogenase-like hydrolase
Hydrolase            PF00702.21   204 seq985_BIOID54299    -            250   1.7e-09   38.4   0.0   1   1   4.2e-11   1.4e-07   32.1   0.0     1   204     3   214     3   214 0.62 haloacid dehalogenase-like hydrolase
UPF0257              PF06788.8    236 seq986_BIOID54299    -            248  3.4e-140  464.9   1.0   1   1  2.9e-144  3.9e-140  464.7   0.7     1   236    13   248    13   248 1.00 Uncharacterised protein family (UPF0257)
Transketolase_N      PF00456.16   333 seq987_BIOID54299    -            887   1.4e-22   79.8   0.1   1   2   3.1e-18   4.2e-14   51.9   0.0     7   217    84   297    78   306 0.76 Transketolase, thiamine diphosphate binding domain
Transketolase_N      PF00456.16   333 seq987_BIOID54299    -            887   1.4e-22   79.8   0.1   2   2   3.4e-10   4.6e-06   25.5   0.1   213   281   361   431   351   475 0.79 Transketolase, thiamine diphosphate binding domain
T2SF                 PF00482.18   124 seq991_BIOID54299    -            407   1.1e-56  189.9  11.6   1   2   9.1e-36   1.2e-31  109.0   0.4     1   124    72   195    72   195 0.99 Type II secretion system (T2SS), protein F
T2SF                 PF00482.18   124 seq991_BIOID54299    -            407   1.1e-56  189.9  11.6   2   2   2.7e-28   3.7e-24   84.8   3.4     1   122   275   395   275   397 0.97 Type II secretion system (T2SS), protein F
DEAD                 PF00270.24   173 seq992_BIOID54299    -            629   1.8e-50  170.6   0.0   1   1     1e-52   3.5e-49  166.4   0.0     2   171    31   195    30   197 0.96 DEAD/DEAH box helicase
Helicase_C           PF00271.26    78 seq992_BIOID54299    -            629   2.6e-26   91.1   0.3   1   1     3e-29     1e-25   89.2   0.0     2    78   264   340   263   340 0.98 Helicase conserved C-terminal domain
DbpA                 PF03880.10    74 seq992_BIOID54299    -            629   9.3e-23   79.5   0.0   1   1   6.5e-26   2.2e-22   78.3   0.0     3    73   489   559   487   560 0.97 DbpA RNA binding domain
DEADboxA             PF12343.3     63 seq992_BIOID54299    -            629     4e-13   49.2  41.8   1   1   1.2e-16     4e-13   49.2  29.0     1    63   568   629   568   629 0.95 Cold shock protein DEAD box A
Transgly             PF00912.17   178 seq993_BIOID54299    -            242   4.9e-54  182.2   0.0   1   1   4.5e-58   6.2e-54  181.8   0.0     9   178    59   228    50   228 0.96 Transglycosylase
ECH                  PF00378.15   245 seq994_BIOID54299    -            297   2.6e-81  272.2   0.0   1   1   2.2e-85     3e-81  272.0   0.0     3   245    44   289    42   289 0.99 Enoyl-CoA hydratase/isomerase family
CheB_methylest       PF01339.12   182 seq996_BIOID54299    -            349   2.9e-67  225.5   1.4   1   1   6.7e-71   4.6e-67  224.8   0.3     1   180   158   338   158   340 0.94 CheB methylesterase
Response_reg         PF00072.19   112 seq996_BIOID54299    -            349   2.3e-24   85.4   0.2   1   1   8.5e-28   5.8e-24   84.1   0.2     1   101     6   108     6   117 0.92 Response regulator receiver domain
Aldolase             PF01081.14   196 seq997_BIOID54299    -            209   5.5e-31  107.1   0.4   1   1   4.6e-35   6.3e-31  106.9   0.3     4   179     6   182     3   195 0.93 KDPG and KHG aldolase
MFS_1                PF07690.11   354 seq998_BIOID54299    -            389   4.5e-32  111.0  61.7   1   1   9.4e-36   6.4e-32  110.5  31.4     1   335    10   323    10   331 0.87 Major Facilitator Superfamily
Sugar_tr             PF00083.19   451 seq998_BIOID54299    -            389   1.5e-06   27.0  15.7   1   1   2.1e-10   1.5e-06   27.0  10.9    48   190    42   178    34   183 0.93 Sugar (and other) transporter
Bac_DNA_binding      PF00216.16    90 seq1000_BIOID54299   -             90   3.2e-33  113.4   1.4   1   1   2.6e-37   3.6e-33  113.3   1.0     1    90     1    90     1    90 0.99 Bacterial DNA-binding protein
Methyltransf_26      PF13659.1    117 seq1001_BIOID54299   -            257   1.9e-16   60.0   0.0   1   1   2.6e-19   2.9e-16   59.4   0.0     3   116    59   182    57   183 0.87 Methyltransferase domain
MTS                  PF05175.9    170 seq1001_BIOID54299   -            257   2.8e-14   52.7   0.0   1   1   3.5e-17     4e-14   52.2   0.0    33   145    58   186    42   204 0.83 Methyltransferase small domain
Methyltransf_18      PF12847.2    112 seq1001_BIOID54299   -            257   1.4e-11   44.8   0.0   1   1   1.9e-14   2.1e-11   44.2   0.0     3    82    58   140    57   181 0.80 Methyltransferase domain
Methyltransf_31      PF13847.1    152 seq1001_BIOID54299   -            257     2e-08   33.8   0.0   1   1   2.3e-11   2.6e-08   33.4   0.0     6   108    59   179    56   217 0.77 Methyltransferase domain
Cons_hypoth95        PF03602.10   183 seq1001_BIOID54299   -            257   2.2e-07   30.3   0.0   1   1   2.6e-10   2.9e-07   29.9   0.0    43   131    57   143    47   169 0.81 Conserved hypothetical protein 95
Methyltransf_3       PF01596.12   205 seq1001_BIOID54299   -            257   1.2e-06   27.5   0.0   1   1   1.5e-09   1.7e-06   27.0   0.0    26   115    38   123    25   135 0.85 O-methyltransferase
Methyltransf_25      PF13649.1    101 seq1001_BIOID54299   -            257   6.9e-06   26.2   0.0   1   1   8.8e-09     1e-05   25.7   0.0     2    74    61   137    60   175 0.80 Methyltransferase domain
PrmA                 PF06325.8    295 seq1001_BIOID54299   -            257   6.2e-06   25.4   0.0   1   1   7.5e-09   8.5e-06   24.9   0.0   163   232    58   134    50   135 0.78 Ribosomal protein L11 methyltransferase (PrmA)
UPF0020              PF01170.13   180 seq1001_BIOID54299   -            257   8.6e-06   25.3   0.0   1   1     1e-08   1.2e-05   24.8   0.0    53   117    77   138    52   172 0.79 Putative RNA methylase family UPF0020
PCMT                 PF01135.14   210 seq1001_BIOID54299   -            257   5.4e-05   22.7   0.0   1   1   6.8e-08   7.8e-05   22.1   0.0    73   133    56   117    45   133 0.87 Protein-L-isoaspartate(D-aspartate) O-methyltransferase (PCMT)
Methyltransf_10      PF05971.7    299 seq1001_BIOID54299   -            257   0.00017   20.7   0.0   1   1     2e-07   0.00022   20.3   0.0   103   203    57   153    44   177 0.79 Protein of unknown function (DUF890)
PRMT5                PF05185.11   448 seq1001_BIOID54299   -            257   0.00016   20.6   0.1   1   1   1.9e-07   0.00022   20.1   0.1   193   264    63   133    57   134 0.90 PRMT5 arginine-N-methyltransferase
NTPase_I-T           PF01931.13   168 seq1002_BIOID54299   -            178     4e-65  218.5   0.0   1   1   3.3e-69   4.5e-65  218.3   0.0     1   166    10   171    10   173 0.99 Protein of unknown function DUF84
DEAD                 PF00270.24   173 seq1004_BIOID54299   -            699   2.1e-19   69.5   0.0   1   1   1.2e-22   5.7e-19   68.1   0.0     2   172    24   195    23   196 0.81 DEAD/DEAH box helicase
Helicase_C           PF00271.26    78 seq1004_BIOID54299   -            699   5.6e-14   51.6   0.0   1   1     3e-17   1.4e-13   50.4   0.0     3    77   260   341   258   342 0.95 Helicase conserved C-terminal domain
ResIII               PF04851.10   184 seq1004_BIOID54299   -            699   1.9e-08   34.2   0.0   1   1   3.5e-11   1.6e-07   31.2   0.0     3   182    21   188    19   190 0.79 Type III restriction enzyme, res subunit
Amidase_3            PF01520.13   175 seq1005_BIOID54299   -            447   1.4e-52  177.8   0.3   1   1   3.4e-56   2.3e-52  177.1   0.2     1   174   220   434   220   435 0.99 N-acetylmuramoyl-L-alanine amidase
AMIN                 PF11741.3     95 seq1005_BIOID54299   -            447   5.2e-25   87.1   0.1   1   1   1.4e-28   9.3e-25   86.3   0.1     1    95    69   172    69   172 0.98 AMIN domain
ATP-synt_C           PF00137.16    66 seq1006_BIOID54299   -             79   1.1e-16   60.3  13.8   1   1   9.3e-21   1.3e-16   60.1   9.6     2    66     9    77     8    77 0.98 ATP synthase subunit C
Fe_dep_repr_C        PF02742.10    71 seq1007_BIOID54299   -            155   1.4e-13   50.2   0.9   1   1   1.5e-16   2.9e-13   49.1   0.6     1    57    95   150    95   154 0.95 Iron dependent repressor, metal binding and dimerisation domain
Fe_dep_repress       PF01325.14    60 seq1007_BIOID54299   -            155   6.9e-11   41.8   0.0   1   1   6.3e-14   1.2e-10   40.9   0.0     6    60    38    92    35    92 0.95 Iron dependent repressor, N-terminal DNA binding domain
HTH_24               PF13412.1     48 seq1007_BIOID54299   -            155   1.2e-07   30.9   0.0   1   1     9e-11   1.8e-07   30.3   0.0     3    48    40    85    38    85 0.90 Winged helix-turn-helix DNA-binding
MarR                 PF01047.17    59 seq1007_BIOID54299   -            155   1.7e-06   27.4   0.0   1   1   1.6e-09   3.1e-06   26.6   0.0    11    48    48    85    47    87 0.95 MarR family
DUF4051              PF13260.1     54 seq1008_BIOID54299   -             64   2.3e-36  122.8   1.8   1   1   1.9e-40   2.6e-36  122.6   1.2     1    54     9    62     9    62 0.98 Protein of unknown function (DUF4051)
DUF1144              PF06610.8    143 seq1009_BIOID54299   -            149   4.1e-71  237.2   7.6   1   1   3.3e-75   4.5e-71  237.0   5.3     4   143     3   142     1   142 0.98 Protein of unknown function (DUF1144)
DUF1481              PF07356.7    195 seq1010_BIOID54299   -            233   3.9e-70  235.1   0.5   1   1   6.6e-74   4.5e-70  234.9   0.4     1   195    44   229    44   229 0.99 Protein of unknown function (DUF1481)
LPAM_1               PF08139.7     26 seq1010_BIOID54299   -            233   8.3e-07   28.8   0.7   1   1   2.7e-10   1.9e-06   27.7   0.5     1    26     1    35     1    35 0.83 Prokaryotic membrane lipoprotein lipid attachment site
ATP-synt_B           PF00430.13   132 seq1012_BIOID54299   -            156   3.3e-35  120.6  18.3   1   1   2.8e-39   3.9e-35  120.4  12.7     1   132     6   137     6   137 0.98 ATP synthase B/B' CF(0)
FGGY_C               PF02782.11   197 seq1013_BIOID54299   -            566   6.8e-35  120.3   0.4   1   1   1.6e-38   1.1e-34  119.7   0.3     4   197   292   501   289   501 0.88 FGGY family of carbohydrate kinases, C-terminal domain
Slp                  PF03843.8    160 seq1015_BIOID54299   -            193   5.8e-54  181.2   0.1   1   1   5.2e-58   7.1e-54  181.0   0.1     1   159    20   179    20   180 0.96 Outer membrane lipoprotein Slp family
DUF3521              PF12035.3     35 seq1016_BIOID54299   -             61   1.9e-13   49.8   0.1   1   1     2e-17   2.7e-13   49.3   0.1     1    28    16    43    16    50 0.92 Protein of unknown function (DUF3521)
AmoA                 PF05145.7    318 seq1017_BIOID54299   -            363  3.6e-114  380.9  34.3   1   1  3.8e-118  5.3e-114  380.4  23.8     1   317    44   358    44   359 0.99 Putative ammonia monooxygenase
Peptidase_M16_C      PF05193.16   184 seq1020_BIOID54299   -            931   7.5e-43  146.2   1.4   1   2   2.1e-26   1.4e-22   80.1   0.1     2   182   207   386   206   388 0.86 Peptidase M16 inactive domain
Peptidase_M16_C      PF05193.16   184 seq1020_BIOID54299   -            931   7.5e-43  146.2   1.4   2   2   2.3e-20   1.6e-16   60.4   0.0    15   183   698   862   686   863 0.92 Peptidase M16 inactive domain
Peptidase_M16        PF00675.15   149 seq1020_BIOID54299   -            931   6.9e-43  145.8   5.9   1   1   2.1e-45   1.4e-41  141.5   0.0     2   148    47   203    46   204 0.96 Insulinase (Peptidase family M16)
CitMHS               PF03600.11   349 seq1021_BIOID54299   -            372   7.7e-29  100.2  20.2   1   1   1.1e-32   7.7e-29  100.2  14.0    41   322    32   307    10   321 0.88 Citrate transporter
Na_sulph_symp        PF00939.14   471 seq1021_BIOID54299   -            372   1.1e-07   31.0   5.8   1   1   1.6e-11   1.1e-07   31.0   4.0   320   449    41   166    35   184 0.80 Sodium:sulfate symporter transmembrane region
PsiF_repeat          PF07769.9     35 seq1022_BIOID54299   -            112   5.9e-37  124.8  21.0   1   2   7.9e-24   1.1e-19   69.5   4.0     2    35    32    65    31    65 0.97 psiF repeat
PsiF_repeat          PF07769.9     35 seq1022_BIOID54299   -            112   5.9e-37  124.8  21.0   2   2   2.7e-21   3.7e-17   61.4   5.0     2    35    76   109    75   109 0.97 psiF repeat
HEM4                 PF02602.10   231 seq1023_BIOID54299   -            246   1.2e-38  132.5   0.0   1   1   9.7e-43   1.3e-38  132.4   0.0     2   230    14   242    13   243 0.93 Uroporphyrinogen-III synthase HemD
TctC                 PF03401.9    274 seq1024_BIOID54299   -            324   5.1e-62  209.1   0.0   1   1   4.4e-66     6e-62  208.9   0.0     1   273    52   321    52   322 0.98 Tripartite tricarboxylate transporter family receptor
Na_sulph_symp        PF00939.14   471 seq1025_BIOID54299   -            477  2.3e-177  590.4  46.0   1   1  1.9e-181  2.6e-177  590.3  31.9     2   471     4   474     3   474 0.99 Sodium:sulfate symporter transmembrane region
Asn_synthase         PF00733.16   255 seq1026_BIOID54299   -            554   1.6e-76  257.0   0.1   1   1   1.3e-79   3.5e-76  255.9   0.0     1   255   211   450   211   450 0.99 Asparagine synthase
GATase_7             PF13537.1    124 seq1026_BIOID54299   -            554   3.5e-42  142.9   0.0   1   1   2.7e-45   7.4e-42  141.9   0.0     1   123    48   166    48   167 0.96 Glutamine amidotransferase domain
GATase_6             PF13522.1    133 seq1026_BIOID54299   -            554   4.8e-37  126.7   0.0   1   1     5e-40   1.4e-36  125.3   0.0     1   133    33   161    33   161 0.98 Glutamine amidotransferase domain
DUF3700              PF12481.3    228 seq1026_BIOID54299   -            554     6e-11   41.8   0.0   1   1   4.1e-14   1.1e-10   40.9   0.0    83   204    76   193    59   203 0.80 Aluminium induced protein
ResIII               PF04851.10   184 seq1027_BIOID54299   -            810   1.2e-38  132.6   1.2   1   1   1.1e-39   2.5e-36  125.1   0.1     3   183   169   326   167   327 0.90 Type III restriction enzyme, res subunit
EcoEI_R_C            PF08463.5    164 seq1027_BIOID54299   -            810   4.1e-25   88.4   0.7   1   1   1.8e-28   4.1e-25   88.4   0.5     1   164   648   803   648   803 0.93 EcoEI R protein C-terminal
HSDR_N               PF04313.9    194 seq1027_BIOID54299   -            810   7.3e-10   38.7   0.0   1   1   7.6e-11   1.7e-07   31.0   0.0     2   191     9   119     8   122 0.74 Type I restriction enzyme R protein N terminus (HSDR_N)
DEAD                 PF00270.24   173 seq1027_BIOID54299   -            810   6.2e-10   38.6   0.3   1   1   1.9e-11   4.4e-08   32.6   0.0     5   168   179   327   172   331 0.72 DEAD/DEAH box helicase
HSDR_N_2             PF13588.1    112 seq1027_BIOID54299   -            810   8.7e-10   38.2   0.0   1   1     1e-12   2.4e-09   36.8   0.0    15   103    36   121    31   134 0.87 Type I restriction enzyme R protein N terminus (HSDR_N)
SNF2_N               PF00176.18   296 seq1027_BIOID54299   -            810   2.6e-07   29.6   0.0   1   1   1.7e-09   3.9e-06   25.8   0.0     1   167   173   325   173   333 0.76 SNF2 family N-terminal domain
OSCP                 PF00213.13   172 seq1028_BIOID54299   -            177   8.5e-51  172.1   1.0   1   1   6.9e-55   9.4e-51  171.9   0.7     1   171     7   174     7   175 0.97 ATP synthase delta (OSCP) subunit
Hexapep              PF00132.19    36 seq1029_BIOID54299   -            196   2.3e-17   61.5  18.4   1   3   1.1e-09   1.5e-05   24.1   0.3     2    34    11    43    10    45 0.90 Bacterial transferase hexapeptide (six repeats)
Hexapep              PF00132.19    36 seq1029_BIOID54299   -            196   2.3e-17   61.5  18.4   2   3   4.3e-10   5.9e-06   25.4   3.4     1    34    71   103    71   103 0.97 Bacterial transferase hexapeptide (six repeats)
Hexapep              PF00132.19    36 seq1029_BIOID54299   -            196   2.3e-17   61.5  18.4   3   3   8.9e-13   1.2e-08   33.9   0.4     1    35    88   122    88   123 0.95 Bacterial transferase hexapeptide (six repeats)
Response_reg         PF00072.19   112 seq1031_BIOID54299   -            129   2.5e-31  107.8   0.0   1   1   2.1e-35   2.8e-31  107.6   0.0     2   111     9   120     8   121 0.98 Response regulator receiver domain
GGDEF                PF00990.16   161 seq1032_BIOID54299   -            371   1.7e-47  160.9   0.0   1   1   3.2e-51   2.2e-47  160.5   0.0     2   161   211   366   210   366 0.97 GGDEF domain
MASE2                PF05230.6     91 seq1032_BIOID54299   -            371   6.6e-33  112.4   9.6   1   1   2.1e-36   1.5e-32  111.3   3.4     1    91    39   129    39   129 0.99 MASE2 domain
DUF883               PF05957.8     94 seq1034_BIOID54299   -            113   6.7e-27   93.6   1.0   1   1   5.8e-31   7.9e-27   93.3   0.7     1    94    19   111    19   111 0.97 Bacterial protein of unknown function (DUF883)
AMP-binding          PF00501.23   418 seq1036_BIOID54299   -            583  1.3e-118  395.9   0.0   1   1  2.3e-122  1.6e-118  395.6   0.0     1   417    72   506    72   507 0.93 AMP-binding enzyme
DUF4009              PF13193.1     41 seq1036_BIOID54299   -            583   5.4e-13   48.0   0.2   1   1   1.8e-16   1.2e-12   46.8   0.1     1    33   546   578   546   583 0.91 Domain of unknown function (DUF4009)
T2SG                 PF08334.6    108 seq1037_BIOID54299   -            151   6.2e-40  135.1   0.4   1   1   2.2e-43   7.4e-40  134.9   0.3     1   108    36   145    36   145 0.97 Type II secretion system (T2SS), protein G
N_methyl_2           PF13544.1     31 seq1037_BIOID54299   -            151   9.2e-09   34.2   0.6   1   1   4.6e-12   1.6e-08   33.5   0.4     4    31     2    29     1    29 0.91 Type IV pilin N-term methylation site GFxxxE
N_methyl             PF07963.7     20 seq1037_BIOID54299   -            151   1.9e-06   27.1   5.9   1   1   8.6e-10   2.9e-06   26.5   4.1     2    20    13    31    12    31 0.95 Prokaryotic N-terminal methylation motif
N_methyl_3           PF13633.1     22 seq1037_BIOID54299   -            151   2.6e-05   23.6   6.8   1   1   1.3e-08   4.3e-05   22.9   4.7     1    22    14    35    14    35 0.97 Prokaryotic N-terminal methylation site
Bestrophin           PF01062.16   296 seq1038_BIOID54299   -            321   7.6e-89  297.4   5.3   1   1   6.5e-93   8.9e-89  297.2   3.6     1   296    18   301    14   301 0.99 Bestrophin, RFP-TM, chloride channel
LigB                 PF02900.13   272 seq1041_BIOID54299   -            271   3.5e-57  193.3   0.1   1   1   2.9e-61     4e-57  193.1   0.1     1   271    16   270    16   271 0.92 Catalytic LigB subunit of aromatic ring-opening dioxygenase
ABC_tran             PF00005.22   118 seq1046_BIOID54299   -            233   3.7e-27   94.9   0.0   1   1   8.9e-31   6.1e-27   94.2   0.0     1   117    49   173    49   174 0.94 ABC transporter
AAA_21               PF13304.1    303 seq1046_BIOID54299   -            233   1.4e-11   44.8   0.1   1   1   4.4e-13     3e-09   37.1   0.1     1   299    37   206    37   210 0.76 AAA domain
HemX                 PF04375.9    372 seq1047_BIOID54299   -            397  3.8e-152  506.0  32.9   1   1  3.4e-156  4.6e-152  505.8  22.8     1   370     8   370     8   375 0.98 HemX
FAD_binding_5        PF00941.16   171 seq1048_BIOID54299   -            292   6.1e-51  172.1   0.0   1   1   1.2e-54   8.5e-51  171.6   0.0     4   170     6   173     3   174 0.98 FAD binding domain in molybdopterin dehydrogenase
CO_deh_flav_C        PF03450.12   103 seq1048_BIOID54299   -            292   7.1e-25   86.8   0.1   1   1   2.5e-28   1.7e-24   85.6   0.0     2   103   183   283   182   283 0.97 CO dehydrogenase flavoprotein C-terminal domain
ATP-synt_ab          PF00006.20   215 seq1049_BIOID54299   -            513   1.5e-72  243.4   0.1   1   1   9.7e-76   2.7e-72  242.6   0.0     1   215   148   375   148   375 0.99 ATP synthase alpha/beta family, nucleotide-binding domain
ATP-synt_ab_C        PF00306.22   113 seq1049_BIOID54299   -            513   1.3e-18   67.3   1.3   1   1   9.8e-22   2.7e-18   66.3   0.9     1    95   387   468   387   488 0.87 ATP synthase alpha/beta chain, C terminal domain
ATP-synt_ab_N        PF02874.18    69 seq1049_BIOID54299   -            513   2.9e-14   52.9   0.1   1   1   2.3e-17   6.2e-14   51.8   0.1     5    69    28    92    25    92 0.98 ATP synthase alpha/beta family, beta-barrel domain
HAS-barrel           PF09378.5     91 seq1049_BIOID54299   -            513   1.3e-06   28.1   0.1   1   1   3.5e-09   9.5e-06   25.3   0.0     6    84    29    89    25   109 0.85 HAS barrel domain
KaiC                 PF06745.8    226 seq1049_BIOID54299   -            513   4.6e-05   22.5   0.0   1   1     3e-08   8.2e-05   21.6   0.0     1    71   146   213   146   249 0.85 KaiC
UPF0060              PF02694.10   107 seq1053_BIOID54299   -            111   4.7e-49  164.7  11.8   1   1   3.8e-53   5.2e-49  164.6   8.2     1   106     4   110     4   111 0.98 Uncharacterised BCR, YnfA/UPF0060 family
GspH                 PF12019.3    114 seq1054_BIOID54299   -            187   2.7e-07   30.6   0.0   1   1   5.3e-11   3.6e-07   30.2   0.0     1   110    40   169    40   175 0.82 Type II transport protein GspH
N_methyl             PF07963.7     20 seq1054_BIOID54299   -            187   3.7e-05   23.1   2.9   1   1   9.7e-09   6.6e-05   22.3   2.0     1    19     4    22     4    23 0.94 Prokaryotic N-terminal methylation motif
TctB                 PF07331.6    142 seq1055_BIOID54299   -            168   1.1e-24   86.5  14.4   1   1   9.4e-29   1.3e-24   86.3  10.0     3   142    21   162    19   162 0.98 Tripartite tricarboxylate transporter TctB family
HATPase_c            PF02518.21   111 seq1057_BIOID54299   -            458   5.3e-28   96.8   0.6   1   1   2.4e-31   1.6e-27   95.2   0.1     2   110   346   449   345   450 0.98 Histidine kinase-, DNA gyrase B-, and HSP90-like ATPase
HisKA                PF00512.20    68 seq1057_BIOID54299   -            458     2e-14   53.2   0.6   1   1   9.5e-18   6.5e-14   51.5   0.1     2    65   238   300   237   302 0.90 His Kinase A (phospho-acceptor) domain
Fels1                PF05666.6     45 seq1058_BIOID54299   -            122   2.7e-39  132.1   2.6   1   2   4.7e-21   6.5e-17   60.5   0.1     2    45    20    62    19    62 0.96 Fels-1 Prophage Protein-like
Fels1                PF05666.6     45 seq1058_BIOID54299   -            122   2.7e-39  132.1   2.6   2   2     1e-24   1.4e-20   72.2   0.2     1    45    66   121    66   121 0.98 Fels-1 Prophage Protein-like
Peripla_BP_1         PF00532.16   279 seq1060_BIOID54299   -            342   1.2e-94  316.5   0.0   1   1   2.1e-98   1.4e-94  316.2   0.0     1   279    44   337    44   337 0.98 Periplasmic binding proteins and sugar binding domain of LacI family
Peripla_BP_4         PF13407.1    258 seq1060_BIOID54299   -            342   7.7e-20   71.2   0.1   1   1   1.4e-23   9.7e-20   70.8   0.1     5   257    51   296    49   297 0.88 Periplasmic binding protein domain
Trp_Tyr_perm         PF03222.8    394 seq1061_BIOID54299   -            414  1.4e-154  514.6  28.8   1   1  1.2e-158  1.6e-154  514.4  20.0     2   394    10   402     9   402 0.99 Tryptophan/tyrosine permease family
MacB_PCD             PF12704.2    232 seq1063_BIOID54299   -            414   8.5e-25   87.5   0.2   1   1   1.2e-28   8.5e-25   87.5   0.1    11   229    26   241    19   244 0.83 MacB-like periplasmic core domain
FtsX                 PF02687.16   121 seq1063_BIOID54299   -            414   1.9e-22   79.1  11.5   1   1   3.4e-26   2.3e-22   78.8   4.5     2   121   274   407   273   407 0.98 FtsX-like permease family
Ligase_CoA           PF00549.14   153 seq1064_BIOID54299   -            555   1.4e-50  170.7   0.6   1   1   4.2e-54   2.9e-50  169.7   0.0     1   152   336   491   336   492 0.98 CoA-ligase
CoA_binding          PF02629.14    96 seq1064_BIOID54299   -            555   8.4e-17   61.3   0.0   1   1   2.4e-19   1.6e-15   57.2   0.1     3    96   193   288   191   288 0.96 CoA binding domain
Arabinose_Isome      PF02610.10   359 seq1067_BIOID54299   -            500  6.5e-186  617.3   0.4   1   1  1.1e-189  7.7e-186  617.1   0.3     1   359     1   359     1   359 1.00 L-arabinose isomerase
Arabinose_Iso_C      PF11762.3    115 seq1067_BIOID54299   -            500   4.5e-49  164.7   0.0   1   1   1.3e-52   9.1e-49  163.7   0.0     1   115   362   476   362   476 0.99 L-arabinose isomerase C-terminal domain
MR_MLE_N             PF02746.11   117 seq1068_BIOID54299   -            415   1.2e-35  121.9   0.0   1   1   5.6e-39   2.6e-35  120.8   0.0    22   117    22   121     9   121 0.96 Mandelate racemase / muconate lactonizing enzyme, N-terminal domain
MR_MLE_C             PF13378.1    111 seq1068_BIOID54299   -            415   3.4e-27   94.5   0.1   1   1   1.8e-30   8.4e-27   93.2   0.0     1   111   274   386   274   386 0.88 Enolase C-terminal domain-like
MR_MLE               PF01188.16    67 seq1068_BIOID54299   -            415   6.1e-11   42.5   0.0   1   1   2.8e-14   1.3e-10   41.5   0.0     2    67   207   274   206   274 0.93 Mandelate racemase / muconate lactonizing enzyme, C-terminal domain
TctA                 PF01970.11   419 seq1069_BIOID54299   -            496  2.1e-145  484.2  48.6   1   1  2.1e-149  2.8e-145  483.8  33.7     2   419    21   439    20   439 0.97 Tripartite tricarboxylate transporter TctA family
DNA_processg_A       PF02481.10   212 seq1070_BIOID54299   -            400   5.4e-44  149.5   0.0   1   1   5.2e-48   7.1e-44  149.1   0.0     2   209    89   292    88   295 0.95 DNA recombination-mediator protein A
T2SI                 PF02501.12    81 seq1071_BIOID54299   -            123   8.7e-21   73.5   1.2   1   1   2.5e-24   1.1e-20   73.2   0.8     2    79    38   116    37   118 0.95 Type II secretion system (T2SS), protein I
N_methyl             PF07963.7     20 seq1071_BIOID54299   -            123   7.7e-07   28.3   1.6   1   1   2.8e-10   1.3e-06   27.6   1.1     1    20     3    22     3    22 0.94 Prokaryotic N-terminal methylation motif
N_methyl_3           PF13633.1     22 seq1071_BIOID54299   -            123   2.2e-05   23.8   6.0   1   1   8.4e-09   3.8e-05   23.0   4.1     1    22     5    26     5    26 0.97 Prokaryotic N-terminal methylation site
Fer2_2               PF01799.15    75 seq1072_BIOID54299   -            159     6e-26   90.0   0.2   1   1   8.7e-30     6e-26   90.0   0.2     1    73    78   152    78   154 0.93 [2Fe-2S] binding domain
Fer2                 PF00111.22    78 seq1072_BIOID54299   -            159   7.1e-07   28.7   0.8   1   1     1e-10   7.1e-07   28.7   0.6     2    55    12    64    11    85 0.82 2Fe-2S iron-sulfur cluster binding domain
Aconitase            PF00330.15   465 seq1073_BIOID54299   -            753   2.6e-47  161.2   0.1   1   1   5.5e-51   3.7e-47  160.7   0.1    91   450   113   456    38   471 0.87 Aconitase family (aconitate hydratase)
Aconitase_C          PF00694.14   131 seq1073_BIOID54299   -            753   5.6e-06   26.3   0.0   1   1   1.7e-09   1.1e-05   25.3   0.0    84   130   637   684   623   685 0.89 Aconitase C-terminal domain
Bac_export_2         PF01312.14   343 seq1074_BIOID54299   -            382  3.7e-133  443.5   0.0   1   1  3.1e-137  4.3e-133  443.3   0.0     2   343     5   347     4   347 0.99 FlhB HrpN YscU SpaS Family
2-oxoacid_dh         PF00198.18   231 seq1079_BIOID54299   -            630   3.5e-78  261.9   0.0   1   1   3.2e-81   4.8e-78  261.4   0.0     3   230   399   629   397   630 0.98 2-oxoacid dehydrogenases acyltransferase (catalytic domain)
Biotin_lipoyl        PF00364.17    74 seq1079_BIOID54299   -            630   9.7e-67  220.4  34.8   1   3   1.3e-24     2e-21   75.3   4.6     2    73     4    73     3    74 0.97 Biotin-requiring enzyme
Biotin_lipoyl        PF00364.17    74 seq1079_BIOID54299   -            630   9.7e-67  220.4  34.8   2   3   2.7e-26     4e-23   80.7   3.6     2    73   107   176   106   177 0.96 Biotin-requiring enzyme
Biotin_lipoyl        PF00364.17    74 seq1079_BIOID54299   -            630   9.7e-67  220.4  34.8   3   3   4.5e-25   6.9e-22   76.7   4.9     1    73   207   277   207   278 0.97 Biotin-requiring enzyme
E3_binding           PF02817.12    39 seq1079_BIOID54299   -            630   3.6e-16   58.4   0.1   1   1   2.3e-19   3.6e-16   58.4   0.1     3    39   327   363   325   363 0.97 e3 binding domain
PTS_EIIC             PF02378.13   321 seq1080_BIOID54299   -            526   8.3e-71  238.3  33.2   1   1   1.6e-74   1.1e-70  237.9  23.0     1   321    14   353    14   353 0.95 Phosphotransferase system, EIIC
PTS_EIIB             PF00367.15    35 seq1080_BIOID54299   -            526     7e-15   53.8   0.1   1   1   1.8e-18   1.3e-14   53.0   0.1     1    35   450   484   450   484 0.97 phosphotransferase system, EIIB
T2SJ                 PF11612.3    169 seq1081_BIOID54299   -            201   1.1e-39  135.7   0.1   1   1   2.9e-43   1.3e-39  135.4   0.1     3   167    40   197    38   199 0.93 Type II secretion system (T2SS), protein J
N_methyl_2           PF13544.1     31 seq1081_BIOID54299   -            201   2.5e-07   29.7   1.1   1   1   1.1e-10   5.1e-07   28.7   0.7    10    29     2    21     1    23 0.92 Type IV pilin N-term methylation site GFxxxE
N_methyl             PF07963.7     20 seq1081_BIOID54299   -            201     1e-05   24.8   4.1   1   1   3.7e-09   1.7e-05   24.1   2.8     2    19     7    24     6    25 0.93 Prokaryotic N-terminal methylation motif
GTP_EFTU             PF00009.22   188 seq1082_BIOID54299   -            607     1e-56  191.2   0.0   1   1   7.2e-60     2e-56  190.3   0.0     2   187     4   195     3   196 0.96 Elongation factor Tu GTP binding domain
EFG_C                PF00679.19    89 seq1082_BIOID54299   -            607   1.9e-21   75.6   0.0   1   1   1.6e-24   4.3e-21   74.4   0.0     3    83   397   477   395   483 0.96 Elongation factor G C-terminus
GTP_EFTU_D2          PF03144.20    74 seq1082_BIOID54299   -            607   7.4e-10   38.6   3.2   1   1   8.1e-13   2.2e-09   37.1   2.2     1    74   219   289   219   289 0.94 Elongation factor Tu domain 2
MMR_HSR1             PF01926.18   114 seq1082_BIOID54299   -            607   1.3e-05   25.0   0.2   1   1   1.5e-08   4.1e-05   23.4   0.0     2   113     8   128     7   129 0.55 50S ribosome-binding GTPase
HemY_N               PF07219.8    108 seq1084_BIOID54299   -            398   1.4e-37  127.4   1.8   1   1     2e-41   1.4e-37  127.4   1.3     1   108    26   133    26   133 1.00 HemY protein N-terminus
TPR_2                PF07719.12    34 seq1084_BIOID54299   -            398     7e-07   28.5  16.9   1   1   2.2e-09   1.5e-05   24.4   0.0     2    33   329   360   328   361 0.94 Tetratricopeptide repeat
Sigma70_r4_2         PF08281.7     54 seq1089_BIOID54299   -            218   1.8e-19   68.8   0.2   1   1   1.3e-22   4.6e-19   67.5   0.1     2    53   129   180   123   181 0.95 Sigma-70, region 4
Sigma70_r2           PF04542.9     71 seq1089_BIOID54299   -            218   8.3e-18   63.6   0.2   1   1   4.7e-21   1.6e-17   62.7   0.2     1    71    25    92    25    92 0.96 Sigma-70 region 2
Sigma70_r4           PF04545.11    50 seq1089_BIOID54299   -            218   2.6e-10   39.3   0.0   1   1   1.8e-13   6.2e-10   38.1   0.0     2    47   135   180   134   182 0.95 Sigma-70, region 4
Sigma70_ECF          PF07638.6    185 seq1089_BIOID54299   -            218   1.5e-08   34.4   0.1   1   1   1.3e-11   4.5e-08   32.8   0.1     7   181    10   183     3   186 0.71 ECF sigma factor
ABC_tran             PF00005.22   118 seq1090_BIOID54299   -            530   1.4e-36  125.3   0.0   1   2   1.1e-18   1.9e-15   57.1   0.0     1   118    41   184    41   184 0.98 ABC transporter
ABC_tran             PF00005.22   118 seq1090_BIOID54299   -            530   1.4e-36  125.3   0.0   2   2   2.2e-21   3.7e-18   65.8   0.0     1   118   359   467   359   467 0.95 ABC transporter
ABC_tran_2           PF12848.2     85 seq1090_BIOID54299   -            530   3.4e-23   81.1   3.0   1   1   1.8e-23     3e-20   71.7   1.4     2    85   224   309   223   309 0.91 ABC transporter
CMD                  PF02627.15    85 seq1091_BIOID54299   -            143   2.4e-20   72.0   0.3   1   1   2.6e-24   3.5e-20   71.5   0.2     1    84    13    94    13    95 0.92 Carboxymuconolactone decarboxylase family
DNA_pol_A_exo1       PF01612.15   174 seq1093_BIOID54299   -            371     2e-46  157.5   0.0   1   1   5.4e-50   3.7e-46  156.6   0.0     3   172     1   165     1   167 0.98 3'-5' exonuclease
HRDC                 PF00570.18    68 seq1093_BIOID54299   -            371   8.8e-15   54.0   0.0   1   1   3.7e-18   2.5e-14   52.5   0.0     1    68   209   275   209   275 0.98 HRDC domain
DUF904               PF06005.7     72 seq1094_BIOID54299   -             79     3e-28   97.7  17.2   1   1   2.6e-32   3.6e-28   97.5  11.9     1    72     1    79     1    79 0.99 Protein of unknown function (DUF904)
YcgL                 PF05166.8     74 seq1095_BIOID54299   -            108   4.9e-34  116.1   0.2   1   1   4.7e-38   6.5e-34  115.7   0.1     1    74    14    87    14    87 0.99 YcgL domain
ATP-synt             PF00231.14   290 seq1096_BIOID54299   -            287  2.3e-109  365.1   0.0   1   1  1.9e-113  2.6e-109  364.9   0.0     2   290     3   287     2   287 0.98 ATP synthase
Sigma54_activat      PF00158.21   168 seq1097_BIOID54299   -            441   1.1e-72  242.9   0.1   1   1   6.6e-76   1.8e-72  242.1   0.1     1   168   141   308   141   308 0.99 Sigma-54 interaction domain
Response_reg         PF00072.19   112 seq1097_BIOID54299   -            441     5e-30  103.6   0.2   1   1   3.7e-33     1e-29  102.6   0.1     1   111     8   117     8   118 0.98 Response regulator receiver domain
HTH_8                PF02954.14    42 seq1097_BIOID54299   -            441     2e-14   52.7   0.6   1   1   7.2e-18     2e-14   52.7   0.4     3    39   403   439   401   441 0.93 Bacterial regulatory protein, Fis family
AAA_5                PF07728.9    139 seq1097_BIOID54299   -            441   1.3e-07   31.2   0.0   1   1   9.7e-11   2.7e-07   30.3   0.0     2   123   165   283   164   301 0.84 AAA domain (dynein-related subfamily)
AAA                  PF00004.24   132 seq1097_BIOID54299   -            441   1.6e-05   25.0   0.0   1   1   1.2e-08   3.4e-05   23.9   0.0     1   126   165   296   165   302 0.72 ATPase family associated with various cellular activities (AAA)
DUF188               PF02639.9    130 seq1098_BIOID54299   -            152     1e-50  170.3   0.0   1   1   8.8e-55   1.2e-50  170.1   0.0     1   127    17   143    17   146 0.98 Uncharacterized BCR, YaiI/YqxD family COG1671
T2SK                 PF03934.8    280 seq1101_BIOID54299   -            325     2e-82  276.4   6.8   1   1   1.6e-86   2.2e-82  276.2   4.7     1   275    32   312    32   317 0.97 Type II secretion system (T2SS), protein K
Glutaredoxin         PF00462.19    60 seq1102_BIOID54299   -            115     3e-18   65.4   0.0   1   1   3.6e-22   4.9e-18   64.7   0.0     1    60    17    81    17    81 0.98 Glutaredoxin
Thioredoxin          PF00085.15   104 seq1103_BIOID54299   -            109   3.5e-34  116.5   0.0   1   1   8.4e-38   3.8e-34  116.3   0.0     2   103     5   106     4   107 0.98 Thioredoxin
Thioredoxin_2        PF13098.1    112 seq1103_BIOID54299   -            109   1.6e-10   41.0   0.1   1   1   3.2e-13   1.4e-09   37.9   0.0     7   112    23   104    17   104 0.90 Thioredoxin-like domain
HTH_3                PF01381.17    55 seq1104_BIOID54299   -             94   5.6e-15   54.8   0.0   1   1   3.2e-18   8.8e-15   54.1   0.0     2    53    24    75    23    76 0.95 Helix-turn-helix
HTH_19               PF12844.2     64 seq1104_BIOID54299   -             94   9.2e-12   44.7   0.0   1   1   4.4e-15   1.2e-11   44.3   0.0     3    54    22    73    20    90 0.88 Helix-turn-helix domain
HTH_37               PF13744.1     80 seq1104_BIOID54299   -             94   8.2e-08   31.8   0.2   1   1   4.2e-11   1.1e-07   31.3   0.1    18    72    18    71    16    76 0.92 Helix-turn-helix domain
HTH_26               PF13443.1     63 seq1104_BIOID54299   -             94   6.9e-07   29.2   0.2   1   1   1.3e-09   3.5e-06   26.9   0.0     7    53    28    73    22    76 0.90 Cro/C1-type HTH DNA-binding domain
HTH_31               PF13560.1     64 seq1104_BIOID54299   -             94   1.6e-06   28.1   0.0   1   1   7.3e-10     2e-06   27.7   0.0     2    57    19    73    18    90 0.89 Helix-turn-helix domain
ABC_tran             PF00005.22   118 seq1105_BIOID54299   -            555   2.6e-40  137.3   0.0   1   2   7.2e-25   1.2e-21   77.1   0.0     1   118    46   191    46   191 0.91 ABC transporter
ABC_tran             PF00005.22   118 seq1105_BIOID54299   -            555   2.6e-40  137.3   0.0   2   2   6.6e-19   1.1e-15   57.8   0.0     1   118   363   473   363   473 0.93 ABC transporter
AAA_21               PF13304.1    303 seq1105_BIOID54299   -            555   3.8e-20   72.8   0.2   1   1   1.3e-09   2.2e-06   27.7   0.0   234   303   160   223   104   223 0.94 AAA domain
ABC_tran_2           PF12848.2     85 seq1105_BIOID54299   -            555   1.1e-13   50.7   7.5   1   1   5.7e-15   9.8e-12   44.4   2.3     1    78   230   305   230   312 0.89 ABC transporter
N6_Mtase             PF02384.11   311 seq1107_BIOID54299   -            501   3.9e-93  311.8   0.0   1   1   2.2e-96   4.9e-93  311.4   0.0     2   311   152   465   151   465 0.96 N-6 DNA Methylase
Methyltransf_26      PF13659.1    117 seq1107_BIOID54299   -            501   9.5e-19   67.4   0.0   1   1   8.6e-22     2e-18   66.4   0.0     2   116   196   332   195   333 0.89 Methyltransferase domain
HsdM_N               PF12161.3    137 seq1107_BIOID54299   -            501   1.1e-12   48.4   0.2   1   1   1.3e-15     3e-12   46.9   0.1     2   137    16   142    15   142 0.82 HsdM N-terminal domain
UPF0020              PF01170.13   180 seq1107_BIOID54299   -            501   1.5e-10   40.8   0.0   1   1   1.1e-13   2.6e-10   40.0   0.0    18   118   184   290   179   337 0.83 Putative RNA methylase family UPF0020
MTS                  PF05175.9    170 seq1107_BIOID54299   -            501     1e-06   28.1   0.0   1   1   9.7e-09   2.2e-05   23.7   0.0    20   139   183   330   176   335 0.72 Methyltransferase small domain
ROK                  PF00480.15   179 seq1108_BIOID54299   -            323   1.6e-45  154.9   0.0   1   1   3.3e-49   2.2e-45  154.5   0.0     1   179    24   214    24   214 0.95 ROK family
Glucokinase          PF02685.11   316 seq1108_BIOID54299   -            323     5e-10   38.5   0.0   1   1   5.7e-13   3.9e-09   35.6   0.0     4   265    26   276    24   288 0.80 Glucokinase
RseA_N               PF03872.8     87 seq1110_BIOID54299   -            238   2.2e-32  111.0   0.6   1   1   3.2e-36   2.2e-32  111.0   0.4     1    87    23   111    23   111 0.98 Anti sigma-E protein RseA, N-terminal domain
RseA_C               PF03873.8     53 seq1110_BIOID54299   -            238   4.7e-27   93.5   3.7   1   1   6.8e-31   4.7e-27   93.5   2.6     1    53   153   208   153   208 0.98 Anti sigma-E protein RseA, C-terminal domain
ADH_N                PF08240.7    109 seq1111_BIOID54299   -            339   2.2e-37  127.0   1.8   1   1   6.3e-41   4.3e-37  126.0   1.2     2   109    25   131    24   131 0.98 Alcohol dehydrogenase GroES-like domain
ADH_zinc_N           PF00107.21   130 seq1111_BIOID54299   -            339   1.2e-18   66.8   0.0   1   1   3.3e-22   2.3e-18   65.8   0.0     1   129   171   297   171   298 0.97 Zinc-binding dehydrogenase
FAA_hydrolase        PF01557.13   217 seq1112_BIOID54299   -            219   3.5e-56  189.9   0.0   1   1   2.9e-60     4e-56  189.7   0.0     1   208    18   210    18   219 0.93 Fumarylacetoacetate (FAA) hydrolase family
F_bP_aldolase        PF01116.15   287 seq1113_BIOID54299   -            284  5.6e-103  343.8   0.0   1   1  4.6e-107  6.3e-103  343.7   0.0     4   286     5   283     2   284 0.99 Fructose-bisphosphate aldolase class-II
FHIPEP               PF00771.15   658 seq1114_BIOID54299   -            692  1.4e-270  899.1   5.1   1   1  1.2e-274  1.6e-270  898.9   3.6     2   657    31   682    30   683 0.98 FHIPEP family
Couple_hipA          PF13657.1     99 seq1117_BIOID54299   -            440   4.8e-25   87.6   0.0   1   1   1.8e-28   8.4e-25   86.8   0.0     4    98     7   103     4   104 0.97 HipA N-terminal domain
HipA_N               PF07805.7     82 seq1117_BIOID54299   -            440     1e-20   73.6   0.0   1   1   5.4e-24   2.5e-20   72.3   0.0     1    82   150   238   150   238 0.98 HipA-like N-terminal domain
HipA_C               PF07804.7     79 seq1117_BIOID54299   -            440   1.9e-17   63.0   0.0   1   1   1.2e-20   5.5e-17   61.5   0.0     1    79   249   332   249   332 0.95 HipA-like C-terminal domain
Glyco_hydro_4C       PF11975.3    232 seq1119_BIOID54299   -            451   6.2e-86  287.8   0.0   1   1   1.2e-89   8.4e-86  287.4   0.0     2   232   193   421   192   421 0.99 Family 4 glycosyl hydrolase C-terminal domain
Glyco_hydro_4        PF02056.11   183 seq1119_BIOID54299   -            451     6e-80  266.7   0.1   1   1   1.2e-83     8e-80  266.3   0.1     1   182     6   188     6   189 0.99 Family 4 glycosyl hydrolase
Glutaredoxin         PF00462.19    60 seq1121_BIOID54299   -             81   7.9e-14   51.2   0.0   1   1   6.6e-18     9e-14   51.0   0.0     1    57     3    58     3    61 0.95 Glutaredoxin
Response_reg         PF00072.19   112 seq1122_BIOID54299   -            204   3.2e-26   91.4   0.4   1   1   6.8e-30   4.6e-26   90.8   0.3     2   111     4   113     3   114 0.98 Response regulator receiver domain
GerE                 PF00196.14    58 seq1122_BIOID54299   -            204   3.1e-22   77.5   0.1   1   1   1.1e-25   7.8e-22   76.2   0.0     2    58   142   198   141   198 0.97 Bacterial regulatory proteins, luxR family
Response_reg         PF00072.19   112 seq1124_BIOID54299   -            260   1.3e-27   95.9   0.0   1   1     3e-31   2.1e-27   95.2   0.0     1   112    40   149    40   149 0.99 Response regulator receiver domain
Trans_reg_C          PF00486.23    77 seq1124_BIOID54299   -            260   4.7e-25   87.1   0.0   1   1   1.6e-28   1.1e-24   86.0   0.0     3    77   182   255   178   255 0.95 Transcriptional regulatory protein, C terminal
Pyridoxal_deC        PF00282.14   373 seq1125_BIOID54299   -            466  2.2e-108  361.9   0.0   1   1  3.9e-112  2.7e-108  361.6   0.0     1   373    33   383    33   383 0.98 Pyridoxal-dependent decarboxylase conserved domain
SKI                  PF01202.17   158 seq1127_BIOID54299   -            174   4.8e-48  162.8   0.0   1   1   1.6e-51   5.5e-48  162.7   0.0     1   157    11   168    11   169 0.98 Shikimate kinase
AAA_17               PF13207.1    121 seq1127_BIOID54299   -            174   1.9e-06   28.5   0.0   1   1   1.3e-09   4.3e-06   27.4   0.0     3    66     6    67     5   172 0.67 AAA domain
AAA                  PF00004.24   132 seq1127_BIOID54299   -            174   2.2e-06   27.7   0.0   1   1   3.1e-08   0.00011   22.3   0.0     2    30     6    34     5    95 0.86 ATPase family associated with various cellular activities (AAA)
ATP-synt_ab          PF00006.20   215 seq1129_BIOID54299   -            443   5.9e-42  143.4   0.0   1   1   2.9e-45   7.9e-42  143.0   0.0     3   214   183   388   181   389 0.95 ATP synthase alpha/beta family, nucleotide-binding domain
Rho_RNA_bind         PF07497.7     78 seq1129_BIOID54299   -            443   6.5e-42  140.9   0.1   1   1   4.2e-45   1.1e-41  140.1   0.0     1    78    73   150    73   150 0.98 Rho termination factor, RNA-binding domain
Rho_N                PF07498.7     43 seq1129_BIOID54299   -            443   8.2e-18   63.7   0.8   1   1   1.7e-20   4.8e-17   61.3   0.2     1    43    29    71    29    71 0.98 Rho termination factor, N-terminal domain
NACHT                PF05729.7    167 seq1129_BIOID54299   -            443   8.9e-05   22.0   0.0   1   1   6.2e-08   0.00017   21.1   0.0    12    96   207   297   203   311 0.80 NACHT domain
DUF1116              PF06545.6    216 seq1130_BIOID54299   -            419   2.9e-99  330.4   1.3   1   1  2.9e-103     4e-99  329.9   0.9     1   216    87   303    87   303 0.99 Protein of unknown function (DUF1116)
Flavodoxin_NdrI      PF07972.6    122 seq1131_BIOID54299   -            136   5.1e-47  158.6   0.0   1   1   4.3e-51   5.8e-47  158.4   0.0     1   122     5   123     5   123 0.97 NrdI Flavodoxin like
Cytochrom_NNT        PF03264.9    174 seq1132_BIOID54299   -            390   6.7e-64  214.3   7.7   1   1   6.9e-67   4.7e-63  211.6   4.1     2   174    11   184    10   184 0.98 NapC/NirT cytochrome c family, N-terminal region
ATP-synt_ab          PF00006.20   215 seq1136_BIOID54299   -            460   2.5e-64  216.6   0.0   1   1   7.8e-68   3.6e-64  216.1   0.0     1   215   129   342   129   342 0.97 ATP synthase alpha/beta family, nucleotide-binding domain
ATP-synt_ab_C        PF00306.22   113 seq1136_BIOID54299   -            460   9.9e-28   96.7   0.1   1   1     4e-31   1.8e-27   95.9   0.1     2   109   356   458   355   460 0.94 ATP synthase alpha/beta chain, C terminal domain
ATP-synt_ab_N        PF02874.18    69 seq1136_BIOID54299   -            460   3.3e-22   78.3   2.5   1   1   1.5e-25     7e-22   77.3   1.7     1    68     6    72     6    73 0.97 ATP synthase alpha/beta family, beta-barrel domain
Aldolase_II          PF00596.16   183 seq1137_BIOID54299   -            231   1.7e-47  161.3   0.3   1   1   1.5e-51   2.1e-47  161.0   0.2     2   181     8   196     7   198 0.91 Class II Aldolase and Adducin N-terminal domain
MucB_RseB            PF03888.9    285 seq1139_BIOID54299   -            318    3e-123  410.2   0.0   1   1  2.5e-127  3.4e-123  410.0   0.0     1   284    31   314    31   315 0.99 MucB/RseB family
FliB                 PF03692.10    85 seq1140_BIOID54299   -            153   1.3e-08   35.0  10.3   1   1   1.7e-12   2.4e-08   34.2   7.1     2    85    29    97    28    97 0.97 Flagellin N-methylase
T2SL                 PF05134.8    230 seq1141_BIOID54299   -            392   3.4e-52  176.8   5.0   1   1   8.2e-56   5.6e-52  176.0   3.5     1   230     5   230     5   230 0.97 Type II secretion system (T2SS), protein L
GspL_C               PF12693.2    158 seq1141_BIOID54299   -            392   1.5e-40  138.4   9.1   1   1   4.5e-44     3e-40  137.4   6.3     1   156   234   391   234   392 0.99 GspL periplasmic domain
Semialdhyde_dhC      PF02774.13   184 seq1142_BIOID54299   -            387   5.3e-61  205.5   0.0   1   1   9.7e-65   6.6e-61  205.2   0.0     1   184   164   373   164   373 0.97 Semialdehyde dehydrogenase, dimerisation domain
Semialdhyde_dh       PF01118.19   121 seq1142_BIOID54299   -            387     2e-23   82.8   0.0   1   1   5.3e-27   3.6e-23   82.0   0.0     1   119    23   140    23   142 0.90 Semialdehyde dehydrogenase, NAD binding domain
SBP_bac_3            PF00497.15   225 seq1145_BIOID54299   -           1197     6e-41  140.0   0.0   1   2   2.3e-16   6.2e-13   48.3   0.0    16   223    74   276    59   278 0.89 Bacterial extracellular solute-binding proteins, family 3
SBP_bac_3            PF00497.15   225 seq1145_BIOID54299   -           1197     6e-41  140.0   0.0   2   2   8.2e-29   2.2e-25   89.0   0.0     2   224   305   520   304   521 0.93 Bacterial extracellular solute-binding proteins, family 3
Response_reg         PF00072.19   112 seq1145_BIOID54299   -           1197   6.4e-30  103.3   0.1   1   1   4.1e-32   1.1e-28   99.3   0.0     1   111   961  1070   961  1071 0.98 Response regulator receiver domain
HATPase_c            PF02518.21   111 seq1145_BIOID54299   -           1197   2.8e-24   84.8   0.1   1   1   1.9e-27   5.2e-24   83.9   0.1     2   110   825   936   824   937 0.93 Histidine kinase-, DNA gyrase B-, and HSP90-like ATPase
HisKA                PF00512.20    68 seq1145_BIOID54299   -           1197   1.1e-16   60.4   0.0   1   1   1.3e-19   3.4e-16   58.8   0.0     1    68   711   777   711   777 0.98 His Kinase A (phospho-acceptor) domain
Hpt                  PF01627.18    90 seq1145_BIOID54299   -           1197   6.6e-08   32.3   0.4   1   1   7.1e-11   1.9e-07   30.8   0.3     2    89  1105  1187  1104  1188 0.94 Hpt domain
Ribonuc_red_lgC      PF02867.10   537 seq1146_BIOID54299   -            714  5.2e-152  507.0   0.0   1   1  5.6e-154  2.6e-150  501.4   0.0     1   537   175   694   175   694 0.96 Ribonucleotide reductase, barrel domain
RNR_N                PF08343.5     82 seq1146_BIOID54299   -            714   3.2e-29  100.4   0.1   1   1   2.5e-32   1.1e-28   98.6   0.1     1    82    16    97    16    97 0.99 Ribonucleotide reductase N-terminal
Ribonuc_red_lgN      PF00317.16    83 seq1146_BIOID54299   -            714   2.5e-12   46.3   0.0   1   1   1.3e-15     6e-12   45.0   0.0     2    82    99   171    98   172 0.95 Ribonucleotide reductase, all-alpha domain
SIR2                 PF02146.12   181 seq1147_BIOID54299   -            273     1e-48  165.3   0.0   1   1   9.7e-53   1.3e-48  164.9   0.0     1   181    48   221    48   221 0.90 Sir2 family
Peripla_BP_4         PF13407.1    258 seq1148_BIOID54299   -            296   1.7e-52  178.1  13.6   1   1   5.8e-56     2e-52  178.0   9.4     3   257    31   280    29   281 0.92 Periplasmic binding protein domain
Peripla_BP_1         PF00532.16   279 seq1148_BIOID54299   -            296   1.4e-14   53.8   2.4   1   1   4.8e-18   1.7e-14   53.6   1.7     3   255    28   273    26   288 0.81 Periplasmic binding proteins and sugar binding domain of LacI family
ABC_sub_bind         PF04392.7    294 seq1148_BIOID54299   -            296   1.6e-06   27.1   2.6   1   1   4.7e-10   1.6e-06   27.1   1.8   141   256    37   152    26   164 0.82 ABC transporter substrate binding protein
HATPase_c            PF02518.21   111 seq1151_BIOID54299   -            452   1.1e-13   50.7   0.0   1   1   5.7e-17   2.6e-13   49.5   0.0     2   109   345   449   344   451 0.86 Histidine kinase-, DNA gyrase B-, and HSP90-like ATPase
HisKA                PF00512.20    68 seq1151_BIOID54299   -            452   1.8e-11   43.7   1.0   1   1     1e-14   4.5e-11   42.4   0.7     2    66   236   299   235   301 0.97 His Kinase A (phospho-acceptor) domain
HAMP                 PF00672.20    70 seq1151_BIOID54299   -            452   2.1e-09   37.3   0.0   1   1   4.5e-13   2.1e-09   37.3   0.0     2    69   162   230   161   231 0.94 HAMP domain
Aminotran_1_2        PF00155.16   363 seq1152_BIOID54299   -            295   9.9e-37  126.6   0.0   1   1   8.8e-41   1.2e-36  126.3   0.0    82   354     6   276     2   284 0.86 Aminotransferase class I and II
MFS_1                PF07690.11   354 seq1153_BIOID54299   -            455   2.3e-32  112.0  43.8   1   2     2e-25   9.1e-22   77.1  20.0     2   259    21   291    20   294 0.78 Major Facilitator Superfamily
MFS_1                PF07690.11   354 seq1153_BIOID54299   -            455   2.3e-32  112.0  43.8   2   2   1.7e-14   7.9e-11   41.1   7.2    38   180   283   429   276   450 0.82 Major Facilitator Superfamily
Sugar_tr             PF00083.19   451 seq1153_BIOID54299   -            455   3.6e-25   88.3  32.6   1   1   4.9e-27   2.2e-23   82.4   9.3    50   201    61   222    30   234 0.87 Sugar (and other) transporter
Sulfatase            PF00884.18   379 seq1155_BIOID54299   -            551   1.4e-96  323.6   1.1   1   1  2.4e-100   1.7e-96  323.4   0.8     1   377    86   514    86   516 0.97 Sulfatase
DUF3521              PF12035.3     35 seq1156_BIOID54299   -             51   4.6e-12   45.4   1.8   1   1   4.3e-16   5.9e-12   45.0   1.2     1    35     6    40     6    40 0.96 Protein of unknown function (DUF3521)
Pyr_redox_2          PF07992.9    200 seq1157_BIOID54299   -            495   1.7e-44  152.0   1.7   1   1     2e-47   2.7e-44  151.3   1.2     1   198    29   338    29   340 0.94 Pyridine nucleotide-disulphide oxidoreductase
Pyr_redox_dim        PF02852.17   110 seq1157_BIOID54299   -            495   9.5e-35  118.8   0.0   1   1   1.7e-37   2.3e-34  117.6   0.0     1   109   368   476   368   477 0.98 Pyridine nucleotide-disulphide oxidoreductase, dimerisation domain
Pyr_redox            PF00070.22    80 seq1157_BIOID54299   -            495   2.7e-15   56.3   0.8   1   1     2e-18   2.7e-15   56.3   0.5     1    78   198   274   198   277 0.94 Pyridine nucleotide-disulphide oxidoreductase
GIDA                 PF01134.17   392 seq1157_BIOID54299   -            495     2e-08   33.4   1.1   1   1   9.6e-11   1.3e-07   30.7   0.4     1    60    29    91    29   104 0.91 Glucose inhibited division protein A
FAD_oxidored         PF12831.2    428 seq1157_BIOID54299   -            495     3e-08   33.0   0.9   1   1   4.7e-11   6.4e-08   31.9   0.6     1    38    29    66    29    84 0.94 FAD dependent oxidoreductase
FAD_binding_2        PF00890.19   421 seq1157_BIOID54299   -            495   1.5e-06   27.1   0.7   1   1   3.5e-08   4.7e-05   22.2   0.2     2    35    30    63    29    68 0.90 FAD binding domain
Thi4                 PF01946.12   230 seq1157_BIOID54299   -            495   1.5e-05   24.0   0.1   1   1   2.7e-08   3.7e-05   22.8   0.1    11    63    21    73    13   105 0.79 Thi4 family
LysE                 PF01810.13   191 seq1159_BIOID54299   -            212     2e-52  177.1  11.4   1   1   1.7e-56   2.4e-52  176.8   7.9     2   189    19   209    18   211 0.97 LysE type translocator
DLH                  PF01738.13   218 seq1160_BIOID54299   -            287   8.8e-76  253.8   0.0   1   1     4e-79   1.1e-75  253.5   0.0     1   217    60   283    60   284 0.99 Dienelactone hydrolase family
Abhydrolase_5        PF12695.2    142 seq1160_BIOID54299   -            287   1.4e-15   57.1   0.1   1   1   8.1e-19   2.2e-15   56.5   0.0     2   142    77   255    76   255 0.76 Alpha/beta hydrolase family
Abhydrolase_6        PF12697.2    228 seq1160_BIOID54299   -            287   2.9e-12   46.8   2.3   1   1   1.5e-09     4e-06   26.7   0.0   162   221   192   260   180   266 0.74 Alpha/beta hydrolase family
BAAT_C               PF08840.6    213 seq1160_BIOID54299   -            287   3.4e-08   33.3   0.1   1   1     7e-09   1.9e-05   24.3   0.1   111   177   206   270   191   284 0.82 BAAT / Acyl-CoA thioester hydrolase C terminal
DNA_pol_B            PF00136.16   467 seq1161_BIOID54299   -            783   5.9e-49  166.9   0.0   1   2   9.1e-11   6.2e-07   28.4   0.1    42    73   400   430   373   440 0.90 DNA polymerase family B
DNA_pol_B            PF00136.16   467 seq1161_BIOID54299   -            783   5.9e-49  166.9   0.0   2   2   1.7e-43   1.1e-39  136.3   0.0   159   451   490   771   444   779 0.85 DNA polymerase family B
DNA_pol_B_exo1       PF03104.14   317 seq1161_BIOID54299   -            783   3.8e-16   58.7   0.0   1   1   1.2e-18   8.3e-15   54.3   0.0    65   317    74   296    55   296 0.91 DNA polymerase family B, exonuclease domain
AroM                 PF07302.6    221 seq1162_BIOID54299   -            225   9.6e-86  286.5   2.5   1   1   7.8e-90   1.1e-85  286.4   1.7     2   220     5   224     4   225 0.99 AroM protein
Methylase_S          PF01420.14   167 seq1163_BIOID54299   -            568   6.7e-23   81.3   0.1   1   2   2.6e-17   3.5e-13   49.7   0.0     1   165   102   257   102   259 0.89 Type I restriction modification DNA specificity domain
Methylase_S          PF01420.14   167 seq1163_BIOID54299   -            568   6.7e-23   81.3   0.1   2   2   9.3e-11   1.3e-06   28.4   0.3     2   161   367   548   366   551 0.78 Type I restriction modification DNA specificity domain
Molybdopterin        PF00384.17   432 seq1166_BIOID54299   -            848  4.3e-105  351.8   0.0   1   1  7.7e-109  5.2e-105  351.5   0.0     1   431    99   572    99   573 0.95 Molybdopterin oxidoreductase
Molydop_binding      PF01568.16   109 seq1166_BIOID54299   -            848   2.1e-22   78.8   0.0   1   1   5.8e-26     4e-22   77.9   0.0     1   108   690   811   690   812 0.95 Molydopterin dinucleotide binding domain
Radical_SAM          PF04055.16   166 seq1167_BIOID54299   -            474   4.8e-30  104.7   0.0   1   1   1.7e-33   7.9e-30  104.0   0.0     1   166   151   325   151   325 0.97 Radical SAM superfamily
UPF0004              PF00919.15    98 seq1167_BIOID54299   -            474   7.8e-29   99.2   0.0   1   1     3e-32   1.4e-28   98.4   0.0     1    98     4   104     4   104 0.95 Uncharacterized protein family UPF0004
TRAM                 PF01938.15    61 seq1167_BIOID54299   -            474   4.6e-20   71.0   0.1   1   1   2.3e-23   1.1e-19   69.9   0.1     1    61   378   440   378   440 0.96 TRAM domain
RseC_MucC            PF04246.7    135 seq1168_BIOID54299   -            159   6.4e-41  138.9   0.9   1   1   5.7e-45   7.8e-41  138.6   0.6     1   134     8   141     8   142 0.99 Positive regulator of sigma(E), RseC/MucC
OTCace               PF00185.19   158 seq1169_BIOID54299   -            396   9.6e-35  119.6   0.0   1   1   2.4e-38   1.7e-34  118.8   0.0     1   156   187   373   187   374 0.91 Aspartate/ornithine carbamoyltransferase, Asp/Orn binding domain
OTCace_N             PF02729.16   142 seq1169_BIOID54299   -            396   3.4e-28   97.9   0.0   1   1     2e-31   1.4e-27   95.9   0.0     1   142    22   179    22   179 0.88 Aspartate/ornithine carbamoyltransferase, carbamoyl-P binding domain
DUF2877              PF11392.3    111 seq1170_BIOID54299   -            271   9.4e-29   99.7   0.0   1   1   1.9e-32   2.7e-28   98.3   0.0     1   110   158   265   158   266 0.89 Protein of unknown function (DUF2877)
DUF2612              PF11041.3    187 seq1172_BIOID54299   -            226   9.1e-44  149.1   0.6   1   1   1.8e-47   2.4e-43  147.7   0.0     1   180     3   185     3   190 0.93 Protein of unknown function (DUF2612)
ABC_tran             PF00005.22   118 seq1176_BIOID54299   -            499   4.6e-31  107.5   0.3   1   2   1.1e-22     5e-19   68.7   0.0     1   118    45   170    45   170 0.91 ABC transporter
ABC_tran             PF00005.22   118 seq1176_BIOID54299   -            499   4.6e-31  107.5   0.3   2   2   8.6e-13   3.9e-09   36.7   0.0     3   117   299   427   297   428 0.70 ABC transporter
AAA_21               PF13304.1    303 seq1176_BIOID54299   -            499   4.4e-14   53.0   0.1   1   1   6.8e-13   3.1e-09   37.1   0.1     4   297    36   199    33   206 0.92 AAA domain
AA_permease_2        PF13520.1    426 seq1177_BIOID54299   -            511   1.5e-57  194.9  53.2   1   1   2.8e-61   1.9e-57  194.5  36.9     1   424    13   452    13   458 0.92 Amino acid permease
AA_permease          PF00324.16   479 seq1177_BIOID54299   -            511   2.2e-20   72.3  46.4   1   1   4.9e-24   3.3e-20   71.7  32.1    20   462    32   459    15   473 0.76 Amino acid permease
ATP-synt_DE_N        PF02823.11    80 seq1178_BIOID54299   -            139   1.9e-30  104.2   0.1   1   1   4.2e-34   2.9e-30  103.7   0.1     2    80     6    84     5    84 0.99 ATP synthase, Delta/Epsilon chain, beta-sandwich domain
ATP-synt_DE          PF00401.15    48 seq1178_BIOID54299   -            139   1.4e-16   59.9   5.1   1   1   3.3e-20   2.3e-16   59.2   3.5     1    47    88   134    88   135 0.97 ATP synthase, Delta/Epsilon chain, long alpha-helix domain
SIS                  PF01380.17   131 seq1179_BIOID54299   -            198     4e-26   91.0   0.1   1   1   7.6e-30   5.2e-26   90.6   0.1     3   129    41   169    39   171 0.92 SIS domain
T2SM                 PF04612.7    160 seq1180_BIOID54299   -            178   3.2e-40  137.4   1.0   1   1   2.8e-44   3.8e-40  137.1   0.7     3   159    24   177    22   178 0.96 Type II secretion system (T2SS), protein M
AP_endonuc_2         PF01261.19   211 seq1181_BIOID54299   -            326   3.8e-14   52.3   0.1   1   1   4.2e-18   5.7e-14   51.8   0.1     1   201    41   219    41   229 0.91 Xylose isomerase-like TIM barrel
Peptidase_S24        PF00717.18    70 seq1182_BIOID54299   -            139   1.7e-13   49.8   0.0   1   1   1.8e-17   2.5e-13   49.3   0.0     2    68    56   120    55   122 0.91 Peptidase S24-like
DUF1971              PF09313.6     82 seq1184_BIOID54299   -            119   8.4e-29   99.0   0.0   1   1     8e-33   1.1e-28   98.6   0.0     1    82    12    97    12    97 0.98 Domain of unknown function (DUF1971)
FlhE                 PF06366.8    106 seq1187_BIOID54299   -            130   2.3e-42  143.0   0.0   1   1     2e-46   2.8e-42  142.7   0.0     1   106    28   130    28   130 0.99 Flagellar protein FlhE
DUF1255              PF06865.6     94 seq1188_BIOID54299   -             94   5.4e-35  119.4   0.0   1   1   4.3e-39   5.9e-35  119.3   0.0     1    94     1    94     1    94 0.98 Protein of unknown function (DUF1255)
CBM_48               PF02922.13    85 seq1189_BIOID54299   -            728   1.8e-29  101.4   0.0   1   1   5.3e-30   2.4e-26   91.4   0.0     2    85   125   207   124   207 0.95 Carbohydrate-binding module 48 (Isoamylase N-terminal domain)
Alpha-amylase_C      PF02806.13    96 seq1189_BIOID54299   -            728   5.6e-22   77.5   0.0   1   1   2.5e-25   1.1e-21   76.5   0.0     1    92   628   724   628   728 0.92 Alpha amylase, C-terminal all-beta domain
Alpha-amylase        PF00128.19   316 seq1189_BIOID54299   -            728   9.3e-15   54.7   0.0   1   1   2.5e-15   1.1e-11   44.5   0.0    10    82   273   346   267   371 0.88 Alpha amylase, catalytic domain
GTP_EFTU             PF00009.22   188 seq1191_BIOID54299   -            599   7.5e-52  175.3   0.0   1   1   6.2e-55   1.7e-51  174.2   0.0     1   187     2   181     2   182 0.94 Elongation factor Tu GTP binding domain
LepA_C               PF06421.7    108 seq1191_BIOID54299   -            599   6.9e-52  173.7   3.3   1   1   4.3e-55   1.2e-51  173.0   2.3     1   107   487   593   487   594 0.99 GTP-binding protein LepA C-terminus
EFG_C                PF00679.19    89 seq1191_BIOID54299   -            599   3.3e-19   68.4   0.0   1   1   2.5e-22   6.9e-19   67.3   0.0     2    86   399   483   398   486 0.95 Elongation factor G C-terminus
GTP_EFTU_D2          PF03144.20    74 seq1191_BIOID54299   -            599   8.8e-10   38.4   0.3   1   1   7.1e-13   1.9e-09   37.3   0.2     1    74   205   275   205   275 0.86 Elongation factor Tu domain 2
Ras                  PF00071.17   162 seq1191_BIOID54299   -            599   8.7e-05   21.8   0.0   1   1   5.7e-08   0.00016   21.0   0.0    30   160    52   180    42   182 0.79 Ras family
PTR2                 PF00854.16   373 seq1193_BIOID54299   -            493   1.4e-72  244.3  16.3   1   1   2.7e-76   1.8e-72  244.0  11.3     2   371    77   424    76   426 0.97 POT family
MFS_1                PF07690.11   354 seq1193_BIOID54299   -            493   1.9e-16   59.6  45.3   1   1   2.2e-19   1.5e-15   56.7  29.9     9   347    22   423    14   431 0.73 Major Facilitator Superfamily
IMS                  PF00817.15   148 seq1195_BIOID54299   -            422   2.2e-37  128.0   0.0   1   1   1.6e-40   5.5e-37  126.7   0.0     1   147     5   150     5   151 0.96 impB/mucB/samB family
DUF4113              PF13438.1     75 seq1195_BIOID54299   -            422   2.2e-28   97.8   0.1   1   1   3.1e-31     1e-27   95.6   0.0     1    75   347   421   347   421 0.98 Domain of unknown function (DUF4113)
IMS_C                PF11799.3    137 seq1195_BIOID54299   -            422     3e-09   37.2   0.0   1   1   1.8e-12   6.1e-09   36.2   0.0     3   122   214   333   212   344 0.90 impB/mucB/samB family C-terminal
IMS_HHH              PF11798.3     32 seq1195_BIOID54299   -            422   2.4e-07   30.2   0.1   1   1     2e-10   6.8e-07   28.8   0.0     4    32   172   200   169   200 0.92 IMS family HHH motif
DUF1869              PF08956.5     60 seq1196_BIOID54299   -             60   3.9e-37  125.5   2.8   1   1   3.1e-41   4.2e-37  125.4   2.0     1    60     1    60     1    60 0.99 Domain of unknown function (DUF1869)
AA_kinase            PF00696.23   241 seq1198_BIOID54299   -            297   9.2e-25   87.4   0.0   1   1   1.6e-28   2.2e-24   86.2   0.0     1   239     2   277     2   279 0.79 Amino acid kinase family
2-Hacid_dh_C         PF02826.14   178 seq1200_BIOID54299   -            315   2.8e-48  163.3   0.0   1   1   1.6e-51   4.2e-48  162.7   0.0     1   178   112   284   112   284 0.98 D-isomer specific 2-hydroxyacid dehydrogenase, NAD binding domain
2-Hacid_dh           PF00389.25   133 seq1200_BIOID54299   -            315   2.2e-21   75.6   0.0   1   1   9.6e-25   2.6e-21   75.3   0.0    14   131    21   314     7   315 0.92 D-isomer specific 2-hydroxyacid dehydrogenase, catalytic domain
NAD_binding_2        PF03446.10   162 seq1200_BIOID54299   -            315   1.5e-07   31.2   0.0   1   1   1.1e-10     3e-07   30.3   0.0     2   110   145   251   144   259 0.85 NAD binding domain of 6-phosphogluconate dehydrogenase
IlvN                 PF07991.7    165 seq1200_BIOID54299   -            315   3.7e-07   29.5   0.0   1   1   3.3e-10   8.9e-07   28.3   0.0     2    71   142   209   141   237 0.86 Acetohydroxy acid isomeroreductase, catalytic domain
AdoHcyase_NAD        PF00670.16   162 seq1200_BIOID54299   -            315   1.1e-06   28.4   0.0   1   1   4.7e-09   1.3e-05   25.0   0.0    21   110   142   234   134   259 0.84 S-adenosyl-L-homocysteine hydrolase, NAD binding domain
DUF2773              PF10971.3     81 seq1202_BIOID54299   -             80     4e-46  154.7   1.8   1   1   3.2e-50   4.4e-46  154.6   1.2     2    81     1    80     1    80 0.99 Protein of unknown function (DUF2773)
Hexapep              PF00132.19    36 seq1203_BIOID54299   -            456   3.8e-30  101.9  14.0   1   3   1.3e-09   4.3e-06   25.8   2.5     4    36   268   300   266   300 0.94 Bacterial transferase hexapeptide (six repeats)
Hexapep              PF00132.19    36 seq1203_BIOID54299   -            456   3.8e-30  101.9  14.0   2   3   4.3e-08   0.00015   21.0   0.1     2    32   353   382   352   384 0.94 Bacterial transferase hexapeptide (six repeats)
Hexapep              PF00132.19    36 seq1203_BIOID54299   -            456   3.8e-30  101.9  14.0   3   3   2.8e-12   9.7e-09   34.2   0.2     2    36   395   429   394   429 0.96 Bacterial transferase hexapeptide (six repeats)
NTP_transf_3         PF12804.2    179 seq1203_BIOID54299   -            456   6.5e-20   71.9   0.6   1   1   4.3e-23   1.5e-19   70.7   0.4     1   112     8   122     8   252 0.91 MobA-like NTP transferase domain
NTP_transferase      PF00483.18   248 seq1203_BIOID54299   -            456   9.9e-14   51.1   0.0   1   1   4.3e-17   1.5e-13   50.5   0.0     3   220     9   214     7   220 0.85 Nucleotidyl transferase
IspD                 PF01128.14   221 seq1203_BIOID54299   -            456   1.5e-06   27.8   0.1   1   1   8.6e-10     3e-06   26.8   0.0     1    45     6    50     6    76 0.83 Uncharacterized protein family UPF0007
Transgly_assoc       PF04226.8     48 seq1205_BIOID54299   -             82   1.5e-16   60.0  12.4   1   1   1.1e-20   1.5e-16   60.0   8.6     1    47    33    81    33    82 0.97 Transglycosylase associated protein
PALP                 PF00291.20   307 seq1209_BIOID54299   -            398   4.6e-44  150.7   0.2   1   1   4.1e-48   5.7e-44  150.4   0.1     4   305    41   374    39   377 0.81 Pyridoxal-phosphate dependent enzyme
HTH_Tnp_1            PF01527.15    76 seq1210_BIOID54299   -            108   4.1e-11   42.5   1.0   1   1   1.2e-14   1.7e-10   40.6   0.7     1    74     1    87     1    88 0.85 Transposase
Ribonuc_red_sm       PF00268.16   281 seq1212_BIOID54299   -            319   4.3e-81  271.9   0.1   1   1   3.6e-85     5e-81  271.6   0.1     1   280     1   280     1   281 0.97 Ribonucleotide reductase, small chain
MFS_1                PF07690.11   354 seq1214_BIOID54299   -            421   5.4e-23   81.1  40.2   1   1   5.8e-27   7.9e-23   80.6  23.2    22   351    33   365    25   366 0.79 Major Facilitator Superfamily
DUF2877              PF11392.3    111 seq1215_BIOID54299   -            286   1.6e-36  124.8   0.0   1   1   1.8e-40   2.5e-36  124.1   0.0     1   110   168   280   168   281 0.98 Protein of unknown function (DUF2877)
Caudo_TAP            PF02413.12   130 seq1216_BIOID54299   -            146   2.4e-36  124.6   0.7   1   1     2e-40   2.7e-36  124.4   0.5     3   129     9   141     7   142 0.98 Caudovirales tail fibre assembly protein
SCP2                 PF02036.12   101 seq1218_BIOID54299   -            182   3.7e-19   68.7   0.1   1   1     4e-23   5.4e-19   68.2   0.1    11   101    53   141    41   141 0.93 SCP-2 sterol transfer family
PhoH                 PF02562.11   205 seq1219_BIOID54299   -            359     8e-97  322.2   0.0   1   1  1.5e-100     1e-96  321.9   0.0     2   205   131   334   130   334 0.99 PhoH-like protein
AAA_30               PF13604.1    196 seq1219_BIOID54299   -            359   7.3e-08   32.1   0.0   1   1   5.1e-11   3.5e-07   29.8   0.0     4   133   136   287   134   289 0.84 AAA domain
Phage_CRI            PF05144.9    271 seq1220_BIOID54299   -            364   1.4e-64  217.6   0.0   1   1   4.1e-68   2.8e-64  216.7   0.0     2   269    16   244    15   246 0.96 Phage replication protein CRI
Phage_X              PF05155.10    92 seq1220_BIOID54299   -            364   1.2e-28   98.7   0.1   1   1   7.2e-32   4.9e-28   96.7   0.0     2    90   264   351   263   353 0.93 Phage X family
OrfB_IS605           PF01385.14   227 seq1223_BIOID54299   -            376   1.3e-39  135.8   0.9   1   1   3.6e-43   1.6e-39  135.5   0.2     2   223    68   272    67   275 0.97 Probable transposase
OrfB_Zn_ribbon       PF07282.6     69 seq1223_BIOID54299   -            376   3.3e-23   81.0   0.9   1   1   1.3e-26   6.1e-23   80.1   0.6     1    67   287   355   287   357 0.98 Putative transposase DNA-binding domain
HTH_OrfB_IS605       PF12323.3     46 seq1223_BIOID54299   -            376   1.2e-22   78.8   2.3   1   1   5.2e-26   2.4e-22   77.8   1.6     1    45     1    45     1    46 0.97 Helix-turn-helix domain
SymE_toxin           PF08845.5     57 seq1224_BIOID54299   -            113   4.8e-19   67.8   0.0   1   1   5.3e-23   7.2e-19   67.2   0.0     1    57    20    71    20    71 0.96 Toxin SymE, type I toxin-antitoxin system
BPD_transp_2         PF02653.11   267 seq1225_BIOID54299   -            329   1.7e-46  158.2  42.8   1   1   1.7e-50   2.4e-46  157.7  29.7     1   267    53   318    53   318 0.87 Branched-chain amino acid transport system / permease component
PseudoU_synth_2      PF00849.17   164 seq1226_BIOID54299   -            290   9.9e-16   57.8   0.1   1   1   6.3e-18   4.3e-14   52.5   0.1     2   164    69   195    68   195 0.87 RNA pseudouridylate synthase
S4                   PF01479.20    48 seq1226_BIOID54299   -            290     3e-14   52.0   1.6   1   1   1.1e-17   7.6e-14   50.7   0.0     1    48     7    52     7    52 0.98 S4 domain
TetR_C_2             PF08361.6    121 seq1227_BIOID54299   -            215   4.5e-57  191.0   1.6   1   1   9.1e-61   6.2e-57  190.6   1.1     1   119    84   202    84   204 0.99 MAATS-type transcriptional repressor, C-terminal region
TetR_N               PF00440.18    47 seq1227_BIOID54299   -            215   4.8e-20   70.8   0.0   1   1     1e-23   7.1e-20   70.2   0.0     1    47    16    62    16    62 0.98 Bacterial regulatory proteins, tetR family
ABC2_membrane        PF01061.19   209 seq1228_BIOID54299   -            278   5.2e-26   90.9  19.4   1   1   3.8e-30   5.2e-26   90.9  13.4     3   207    33   238    31   240 0.86 ABC-2 type transporter
DUF187               PF02638.10   401 seq1232_BIOID54299   -            439  5.2e-173  574.9   0.1   1   1  4.3e-177  5.9e-173  574.7   0.1     1   401     3   431     3   431 0.99 Uncharacterised BCR, COG1649
DUF1289              PF06945.8     51 seq1233_BIOID54299   -             79   5.2e-19   67.3   5.6   1   1   4.6e-23   6.3e-19   67.0   3.9     1    49    11    58    11    60 0.96 Protein of unknown function (DUF1289)
Peptidase_M24        PF00557.19   205 seq1235_BIOID54299   -            264   2.2e-49  167.8   0.2   1   1   1.8e-53   2.5e-49  167.6   0.2     1   205    12   242    12   242 0.86 Metallopeptidase family M24
Acetyltransf_9       PF13527.1    128 seq1236_BIOID54299   -            167   9.1e-11   41.6   0.0   1   1   3.6e-14   1.2e-10   41.1   0.0     9   128    10   125     3   125 0.86 Acetyltransferase (GNAT) domain
Acetyltransf_1       PF00583.19    83 seq1236_BIOID54299   -            167     1e-10   41.3   0.0   1   1   4.7e-14   1.6e-10   40.7   0.0     3    83    49   123    47   123 0.93 Acetyltransferase (GNAT) family
Acetyltransf_7       PF13508.1     79 seq1236_BIOID54299   -            167   9.7e-07   28.7   0.0   1   1   5.1e-10   1.8e-06   27.9   0.0     6    78    45   123    43   124 0.74 Acetyltransferase (GNAT) domain
Acetyltransf_10      PF13673.1    117 seq1236_BIOID54299   -            167   4.9e-05   23.3   0.0   1   1   2.3e-08   7.8e-05   22.6   0.0     1   117    10   122    10   122 0.71 Acetyltransferase (GNAT) domain
RapA_C               PF12137.3    362 seq1237_BIOID54299   -            968    3e-161  536.1   1.0   1   1  1.5e-164  4.2e-161  535.6   0.7     1   362   604   966   604   966 1.00 RNA polymerase recycling family C-terminal
SNF2_N               PF00176.18   296 seq1237_BIOID54299   -            968   1.7e-40  138.6   0.0   1   1     2e-43   5.4e-40  136.9   0.0     1   256   157   422   157   468 0.88 SNF2 family N-terminal domain
Helicase_C           PF00271.26    78 seq1237_BIOID54299   -            968   1.3e-13   50.5   0.0   1   1   1.2e-16   3.1e-13   49.2   0.0     3    78   524   601   522   601 0.96 Helicase conserved C-terminal domain
ResIII               PF04851.10   184 seq1237_BIOID54299   -            968   1.7e-08   34.3   0.0   1   1   2.4e-11   6.4e-08   32.5   0.0    24   183   169   317   151   318 0.75 Type III restriction enzyme, res subunit
DEAD                 PF00270.24   173 seq1237_BIOID54299   -            968   4.2e-08   32.7   0.0   1   1   1.6e-10   4.5e-07   29.3   0.0    16   167   172   317   155   321 0.75 DEAD/DEAH box helicase
Aldo_ket_red         PF00248.16   283 seq1238_BIOID54299   -            298   1.6e-53  181.2   0.0   1   1   1.3e-57   1.8e-53  181.1   0.0     2   281    17   291    16   293 0.95 Aldo/keto reductase family
DUF1097              PF06496.6    144 seq1240_BIOID54299   -            165   7.9e-38  129.3  25.9   1   1   6.6e-42     9e-38  129.2  17.9     2   143     9   156     8   157 0.98 Protein of unknown function (DUF1097)
Ligase_CoA           PF00549.14   153 seq1241_BIOID54299   -            519   6.2e-56  188.1   0.0   1   1   5.8e-59     4e-55  185.5   0.0     1   153   350   507   350   507 0.98 CoA-ligase
CoA_binding          PF02629.14    96 seq1241_BIOID54299   -            519   4.2e-20   71.9   0.6   1   1   2.7e-22   1.8e-18   66.6   0.1     2    96   189   285   188   285 0.97 CoA binding domain
ROK                  PF00480.15   179 seq1242_BIOID54299   -            331   1.1e-58  197.8   0.2   1   1     3e-62   1.4e-58  197.5   0.1     1   179    33   222    33   222 0.96 ROK family
Glucokinase          PF02685.11   316 seq1242_BIOID54299   -            331   5.4e-10   38.4   0.0   1   1   2.2e-13     1e-09   37.5   0.0     4   235    35   266    32   276 0.81 Glucokinase
Peptidase_S24        PF00717.18    70 seq1245_BIOID54299   -            324   8.7e-21   73.2   0.1   1   1   2.5e-24   1.7e-20   72.2   0.1     1    63    86   159    86   170 0.92 Peptidase S24-like
Peptidase_S26        PF10502.4    138 seq1245_BIOID54299   -            324   6.3e-09   35.3   0.0   1   1   2.1e-11   1.4e-07   30.9   0.0    96   138   260   302   233   302 0.84 Signal peptidase, peptidase S26
Nitrate_red_del      PF02613.10   136 seq1246_BIOID54299   -            199   2.7e-21   75.6   1.4   1   1   3.2e-25   4.3e-21   75.0   0.7     3   136    41   172    19   172 0.87 Nitrate reductase delta subunit
Peptidase_M20        PF01546.23   171 seq1247_BIOID54299   -            403   4.4e-20   71.8   0.0   1   1     1e-23   7.1e-20   71.1   0.0     1   168    77   395    77   398 0.94 Peptidase family M20/M25/M40
M20_dimer            PF07687.9    109 seq1247_BIOID54299   -            403   2.4e-17   62.5   0.0   1   1   6.5e-21   4.5e-17   61.6   0.0     2   100   183   282   182   290 0.96 Peptidase dimerisation domain
MscS_TM              PF12794.2    340 seq1248_BIOID54299   -           1120     2e-97  325.7  28.8   1   1  4.5e-101     2e-97  325.7  20.0     5   340   508   826   505   826 0.97 Mechanosensitive ion channel inner membrane domain 1
MscS_porin           PF12795.2    240 seq1248_BIOID54299   -           1120   2.1e-66  223.5  53.7   1   1   4.7e-70   2.1e-66  223.5  37.2     1   240    49   290    49   290 0.98 Mechanosensitive ion channel porin domain
MS_channel           PF00924.13   206 seq1248_BIOID54299   -           1120   3.3e-61  206.0   0.5   1   1   7.3e-65   3.3e-61  206.0   0.3     2   206   887  1086   886  1086 0.99 Mechanosensitive ion channel
SIS                  PF01380.17   131 seq1250_BIOID54299   -            609   5.7e-64  213.4   0.1   1   2   4.2e-36   1.1e-32  112.2   0.0     2   130   290   418   289   419 0.97 SIS domain
SIS                  PF01380.17   131 seq1250_BIOID54299   -            609   5.7e-64  213.4   0.1   2   2   3.9e-32   1.1e-28   99.3   0.0     2   130   462   591   461   592 0.97 SIS domain
GATase_2             PF00310.16   361 seq1250_BIOID54299   -            609   5.1e-26   91.1   0.8   1   2   2.4e-08   6.5e-05   21.6   0.1     1    54     2    44     2    62 0.85 Glutamine amidotransferases class-II
GATase_2             PF00310.16   361 seq1250_BIOID54299   -            609   5.1e-26   91.1   0.8   2   2   1.8e-22   4.8e-19   68.1   0.1   190   293    61   152    50   160 0.95 Glutamine amidotransferases class-II
GATase_6             PF13522.1    133 seq1250_BIOID54299   -            609   8.6e-25   87.1   0.1   1   1   5.6e-28   1.5e-24   86.3   0.1    11   123    65   183    46   193 0.84 Glutamine amidotransferase domain
GATase_7             PF13537.1    124 seq1250_BIOID54299   -            609   7.4e-18   64.4   0.0   1   1   4.7e-21   1.3e-17   63.6   0.0     1   118    72   194    72   199 0.87 Glutamine amidotransferase domain
GATase_4             PF13230.1    272 seq1250_BIOID54299   -            609   1.2e-07   30.6   0.0   1   1   1.4e-10   3.9e-07   28.9   0.1    59   133    54   128    45   148 0.86 Glutamine amidotransferases class-II
UPF0054              PF02130.12   145 seq1251_BIOID54299   -            155   2.7e-43  146.5   0.0   1   1   2.3e-47   3.2e-43  146.3   0.0    13   144    22   144     9   145 0.88 Uncharacterized protein family UPF0054
DUF2813              PF11398.3    373 seq1254_BIOID54299   -            552  6.4e-154  512.4   0.0   1   1    2e-157  8.9e-154  511.9   0.0     1   373     1   375     1   375 0.99 Protein of unknown function (DUF2813)
ABC_tran             PF00005.22   118 seq1256_BIOID54299   -            400   3.9e-26   91.6   0.0   1   1   2.4e-29   8.4e-26   90.5   0.0     1   117    68   192    68   193 0.97 ABC transporter
CBS                  PF00571.23    57 seq1256_BIOID54299   -            400   2.6e-06   26.8   0.0   1   1   3.5e-07    0.0012   18.3   0.0    32    55   369   392   346   394 0.86 CBS domain
AAA_21               PF13304.1    303 seq1257_BIOID54299   -            223   2.5e-10   40.7   0.0   1   1   3.4e-14   4.6e-10   39.8   0.0     3   300    35   184    33   187 0.95 AAA domain
CBM_48               PF02922.13    85 seq1259_BIOID54299   -            657   3.9e-21   74.7   0.0   1   1   1.1e-24   7.8e-21   73.8   0.0     1    85    11    97    11    97 0.89 Carbohydrate-binding module 48 (Isoamylase N-terminal domain)
Alpha-amylase        PF00128.19   316 seq1259_BIOID54299   -            657   2.1e-19   69.9   0.0   1   1   1.8e-20   1.2e-16   60.9   0.0    10   312   185   522   183   527 0.73 Alpha amylase, catalytic domain
PfkB                 PF00294.19   301 seq1260_BIOID54299   -            320     4e-43  147.5   0.0   1   1   3.3e-47   4.5e-43  147.3   0.0    36   296    35   296     1   300 0.90 pfkB family carbohydrate kinase
DUF333               PF03891.10    50 seq1263_BIOID54299   -             84   9.5e-21   73.2   0.1   1   1   8.5e-25   1.2e-20   72.9   0.0     1    50    31    79    31    79 0.98 Domain of unknown function (DUF333)
GlnD_UR_UTase        PF08335.6    142 seq1266_BIOID54299   -            890   7.7e-40  135.8   0.3   1   1   2.8e-43   7.7e-40  135.8   0.2     1   142   192   331   192   331 0.98 GlnD PII-uridylyltransferase
ACT                  PF01842.20    66 seq1266_BIOID54299   -            890   4.6e-20   70.5   0.2   1   2   8.3e-12   2.3e-08   33.2   0.0     1    55   708   763   708   767 0.91 ACT domain
ACT                  PF01842.20    66 seq1266_BIOID54299   -            890   4.6e-20   70.5   0.2   2   2   2.7e-12   7.4e-09   34.8   0.1     3    63   817   874   815   877 0.82 ACT domain
HD                   PF01966.17   122 seq1266_BIOID54299   -            890     4e-15   55.7   0.2   1   1   4.4e-18   1.2e-14   54.2   0.1     1   121   468   601   468   602 0.93 HD domain
NTP_transf_2         PF01909.18    93 seq1266_BIOID54299   -            890   2.9e-11   43.3   0.0   1   1   2.7e-14   7.3e-11   42.1   0.0    11    92    78   168    68   169 0.84 Nucleotidyltransferase domain
DUF294               PF03445.8    169 seq1266_BIOID54299   -            890   1.7e-05   24.1   0.1   1   1   6.5e-08   0.00018   20.8   0.0     3    88    43   124    41   139 0.84 Putative nucleotidyltransferase DUF294
YecM                 PF06185.7    186 seq1269_BIOID54299   -            188   2.9e-78  261.2   0.0   1   1   2.4e-82   3.2e-78  261.0   0.0     2   186     6   185     5   185 0.98 YecM protein
LysR_substrate       PF03466.15   209 seq1271_BIOID54299   -            310   1.5e-19   69.8   0.0   1   1   3.2e-23   2.2e-19   69.2   0.0     2   191    91   280    90   292 0.92 LysR substrate binding domain
HTH_1                PF00126.22    60 seq1271_BIOID54299   -            310   8.5e-18   63.7   0.6   1   1   2.6e-21   1.8e-17   62.7   0.4     3    60     9    66     8    66 0.96 Bacterial regulatory helix-turn-helix protein, lysR family
Resolvase            PF00239.16   141 seq1272_BIOID54299   -            184     5e-51  172.1   0.0   1   1   8.8e-55     6e-51  171.8   0.0     2   140     3   135     2   136 0.98 Resolvase, N terminal domain
HTH_7                PF02796.10    45 seq1272_BIOID54299   -            184   4.5e-11   42.3   0.0   1   1   1.4e-14   9.3e-11   41.2   0.0     1    41   138   178   138   181 0.96 Helix-turn-helix domain of resolvase
Phage_Coat_Gp8       PF05371.7     52 seq1276_BIOID54299   -             88   1.8e-22   78.5   0.3   1   1   1.9e-26   2.5e-22   78.0   0.2     6    52    41    87    35    87 0.94 Phage major coat protein, Gp8
CorC_HlyC            PF03471.12    81 seq1278_BIOID54299   -            292   3.5e-24   84.3   0.4   1   1   1.6e-27   1.1e-23   82.7   0.0     2    79   206   281   205   283 0.94 Transporter associated domain
CBS                  PF00571.23    57 seq1278_BIOID54299   -            292   1.2e-21   75.9   3.1   1   2   4.4e-14     3e-10   39.5   0.1     1    52    69   123    69   128 0.96 CBS domain
CBS                  PF00571.23    57 seq1278_BIOID54299   -            292   1.2e-21   75.9   3.1   2   2   3.1e-13   2.1e-09   36.7   0.3     4    56   138   189   135   190 0.92 CBS domain
Sod_Cu               PF00080.15   142 seq1281_BIOID54299   -            173   1.4e-31  109.4   1.5   1   1   1.2e-35   1.6e-31  109.2   1.0    10   142    35   172    17   172 0.88 Copper/zinc superoxide dismutase (SODC)
Aconitase_2_N        PF06434.8    204 seq1282_BIOID54299   -            916   1.5e-95  318.2   0.0   1   1   5.4e-99   2.4e-95  317.6   0.0     1   204   219   433   219   433 0.99 Aconitate hydratase 2 N-terminus
Aconitase_B_N        PF11791.3    154 seq1282_BIOID54299   -            916   9.9e-68  226.6   0.1   1   1   3.8e-71   1.7e-67  225.8   0.1     1   154    55   207    55   207 1.00 Aconitate B N-terminal domain
Aconitase            PF00330.15   465 seq1282_BIOID54299   -            916   2.7e-25   88.6   0.1   1   2   1.1e-12   5.2e-09   34.9   0.0   102   305   524   749   515   752 0.75 Aconitase family (aconitate hydratase)
Aconitase            PF00330.15   465 seq1282_BIOID54299   -            916   2.7e-25   88.6   0.1   2   2   2.1e-17   9.6e-14   50.5   0.0   337   465   750   869   746   869 0.90 Aconitase family (aconitate hydratase)
CTP_transf_2         PF01467.21   157 seq1284_BIOID54299   -            135   2.6e-15   56.6   0.0   1   1     1e-18   4.7e-15   55.8   0.0     1   115     9   117     9   132 0.76 Cytidylyltransferase
FAD_syn              PF06574.7    158 seq1284_BIOID54299   -            135   2.2e-05   24.0   0.3   1   1   2.3e-08   0.00011   21.7   0.2     6    34     5    33     1   127 0.75 FAD synthetase
Pantoate_ligase      PF02569.10   280 seq1284_BIOID54299   -            135   5.2e-05   22.0   0.0   1   1   1.3e-08   5.8e-05   21.8   0.0    20    93     4    76     1    98 0.81 Pantoate-beta-alanine ligase
Phage_Coat_A         PF05357.8     63 seq1287_BIOID54299   -            426   9.9e-06   24.9   0.1   1   1   2.9e-09   3.9e-05   23.0   0.1    21    62   135   176   131   177 0.93 Phage Coat Protein A
CutC                 PF03932.9    202 seq1288_BIOID54299   -            248   1.3e-85  285.6   0.1   1   1   1.1e-89   1.5e-85  285.4   0.1     2   201     3   200     2   201 0.99 CutC family
GGDEF                PF00990.16   161 seq1291_BIOID54299   -             70   2.4e-08   33.5   0.0   1   1   1.9e-12   2.7e-08   33.4   0.0   115   161    18    62     7    62 0.90 GGDEF domain
LicD                 PF04991.8    205 seq1294_BIOID54299   -            411   1.6e-11   44.6   5.0   1   1     3e-12   4.1e-08   33.4   0.1     3    38   223   258   221   319 0.89 LicD family
Ribonuclease_3       PF00636.21   114 seq1295_BIOID54299   -            226   5.6e-21   75.0   0.0   1   1   2.4e-24   1.6e-20   73.5   0.0     1   113    38   127    38   128 0.90 Ribonuclease III domain
dsrm                 PF00035.20    67 seq1295_BIOID54299   -            226   8.7e-15   54.9   0.0   1   1   2.1e-18   1.5e-14   54.2   0.0     1    67   156   223   156   223 0.95 Double-stranded RNA binding motif
EAL                  PF00563.15   236 seq1297_BIOID54299   -            807   2.8e-67  226.5   0.0   1   1   3.1e-70   5.3e-67  225.6   0.0     3   236   555   789   553   789 0.96 EAL domain
PAS_9                PF13426.1    104 seq1297_BIOID54299   -            807   1.3e-31  108.9   0.0   1   2   2.2e-20   3.8e-17   62.4   0.0     3   102    32   133    30   135 0.91 PAS domain
PAS_9                PF13426.1    104 seq1297_BIOID54299   -            807   1.3e-31  108.9   0.0   2   2   1.6e-14   2.7e-11   43.6   0.0     3   104   156   258   154   258 0.87 PAS domain
GGDEF                PF00990.16   161 seq1297_BIOID54299   -            807   1.5e-21   76.5   0.0   1   1     2e-24   3.4e-21   75.3   0.0     3   160   386   533   384   534 0.94 GGDEF domain
PAS                  PF00989.19   113 seq1297_BIOID54299   -            807   1.1e-20   73.4   0.1   1   2   1.5e-12   2.5e-09   36.7   0.0    13   112    32   132    24   133 0.81 PAS fold
PAS                  PF00989.19   113 seq1297_BIOID54299   -            807   1.1e-20   73.4   0.1   2   2   2.2e-11   3.7e-08   33.0   0.0     7   113   150   256   146   256 0.83 PAS fold
PAS_4                PF08448.5    110 seq1297_BIOID54299   -            807   9.2e-14   51.3   0.0   1   1   2.7e-12   4.7e-09   36.1   0.0     1   110   150   261   150   261 0.94 PAS fold
PAS_8                PF13188.1     64 seq1297_BIOID54299   -            807   4.8e-12   45.1   0.1   1   2   4.6e-07   0.00079   19.0   0.0    11    52    31    75    15    87 0.67 PAS domain
PAS_8                PF13188.1     64 seq1297_BIOID54299   -            807   4.8e-12   45.1   0.1   2   2   2.8e-08   4.8e-05   22.9   0.0     7    44   150   191   141   214 0.67 PAS domain
Amidohydro_4         PF13147.1    304 seq1298_BIOID54299   -            461   2.4e-28   99.8   0.6   1   1   8.8e-32     3e-28   99.5   0.4     1   304    45   392    45   392 0.90 Amidohydrolase
Amidohydro_1         PF01979.15   333 seq1298_BIOID54299   -            461   5.1e-13   49.2   0.0   1   1   2.5e-15   8.6e-12   45.2   0.0     1   333    50   395    50   395 0.73 Amidohydrolase family
Amidohydro_5         PF13594.1     68 seq1298_BIOID54299   -            461     3e-11   42.8   1.5   1   1   1.3e-14   4.4e-11   42.3   0.1     2    68    22    90    21    90 0.80 Amidohydrolase
BPD_transp_1         PF00528.17   185 seq1301_BIOID54299   -            354   5.1e-26   91.2  16.5   1   1   3.7e-30   5.1e-26   91.2  11.4     1   176   163   324   163   332 0.91 Binding-protein-dependent transport system inner membrane component
DUF1116              PF06545.6    216 seq1303_BIOID54299   -            491  3.3e-101  336.7   0.4   1   1  2.4e-105  3.3e-101  336.7   0.2     1   216   157   372   157   372 1.00 Protein of unknown function (DUF1116)
NAD_binding_10       PF13460.1    183 seq1304_BIOID54299   -            211   1.8e-16   60.5   0.0   1   1   6.3e-20   2.1e-16   60.3   0.0     1   182     4   191     4   192 0.84 NADH(P)-binding
Semialdhyde_dh       PF01118.19   121 seq1304_BIOID54299   -            211   6.5e-08   32.8   0.0   1   1   1.1e-10   3.8e-07   30.3   0.0     2    96     4    94     3   118 0.77 Semialdehyde dehydrogenase, NAD binding domain
Epimerase            PF01370.16   236 seq1304_BIOID54299   -            211     1e-05   24.9   0.0   1   1   8.2e-09   2.8e-05   23.5   0.0     1   115     4   110     4   200 0.87 NAD dependent epimerase/dehydratase family
CN_hydrolase         PF00795.17   184 seq1307_BIOID54299   -            512   5.2e-27   94.2   0.0   1   1   6.3e-31   8.6e-27   93.5   0.0     2   184   224   412   223   412 0.89 Carbon-nitrogen hydrolase
Transaldolase        PF00923.14   287 seq1308_BIOID54299   -            222     4e-44  150.7   0.2   1   1   7.5e-48     1e-43  149.4   0.1     1   242     5   206     5   217 0.95 Transaldolase
BATS                 PF06968.8     92 seq1311_BIOID54299   -            346   1.7e-29  101.3   0.0   1   1   5.5e-33   3.7e-29  100.2   0.0     1    92   220   312   220   312 0.99 Biotin and Thiamin Synthesis associated domain
Radical_SAM          PF04055.16   166 seq1311_BIOID54299   -            346   7.7e-19   68.3   0.0   1   1   9.1e-22   6.3e-18   65.3   0.0     4   160    50   203    47   209 0.91 Radical SAM superfamily
HD                   PF01966.17   122 seq1312_BIOID54299   -            231   5.5e-15   55.3   0.7   1   1   8.3e-19   1.1e-14   54.3   0.5     4   121    29   131    27   132 0.90 HD domain
SMP_2                PF10144.4    213 seq1314_BIOID54299   -            214   7.2e-99  328.9   0.2   1   1    6e-103   8.2e-99  328.7   0.2     1   213     1   210     1   210 0.99 Bacterial virulence factor haemolysin
MMR_HSR1             PF01926.18   114 seq1315_BIOID54299   -            301   8.7e-22   77.1   0.1   1   1   8.9e-25   1.5e-21   76.3   0.1     2   114    11   125    10   125 0.81 50S ribosome-binding GTPase
KH_2                 PF07650.12    78 seq1315_BIOID54299   -            301   2.1e-18   65.5   0.7   1   1   3.5e-21     6e-18   64.0   0.5     1    77   209   285   209   286 0.94 KH domain
FeoB_N               PF02421.13   189 seq1315_BIOID54299   -            301   6.7e-14   51.4   0.1   1   1   5.9e-17     1e-13   50.8   0.0     3   164    11   177    10   203 0.82 Ferrous iron transport protein B
GTP_EFTU             PF00009.22   188 seq1315_BIOID54299   -            301   2.9e-10   39.7   0.7   1   1   8.2e-12   1.4e-08   34.2   0.5     6   187    11   174     9   175 0.68 Elongation factor Tu GTP binding domain
Dynamin_N            PF00350.18   168 seq1315_BIOID54299   -            301   4.4e-08   33.0   0.2   1   1   2.8e-08   4.8e-05   23.0   0.1     1    35    11    45    11    57 0.84 Dynamin family
AIG1                 PF04548.11   212 seq1315_BIOID54299   -            301   5.1e-07   28.9   0.0   1   1   5.3e-10     9e-07   28.0   0.0     3   108    11   113    10   117 0.74 AIG1 family
PduV-EutP            PF10662.4    143 seq1315_BIOID54299   -            301     1e-06   28.1   0.3   1   1   7.9e-09   1.3e-05   24.5   0.2     4   141    11   169     9   171 0.72 Ethanolamine utilisation - propanediol utilisation
Miro                 PF08477.8    119 seq1315_BIOID54299   -            301   1.8e-05   25.0   0.0   1   1   2.9e-08   4.9e-05   23.6   0.0     2   119    11   127    11   127 0.64 Miro-like protein
NUDIX                PF00293.23   135 seq1316_BIOID54299   -            209   3.2e-14   52.6   0.2   1   1   3.5e-18   4.7e-14   52.0   0.1     4   127    59   187    56   198 0.87 NUDIX domain
FadR_C               PF07840.7    164 seq1319_BIOID54299   -            239   6.9e-73  243.5   0.0   1   1   1.9e-76   8.5e-73  243.2   0.0     1   163    72   234    72   235 0.99 FadR C-terminal domain
GntR                 PF00392.16    64 seq1319_BIOID54299   -            239   2.3e-20   71.6   0.0   1   1     1e-23   4.7e-20   70.6   0.0     4    64    11    71     8    71 0.96 Bacterial regulatory proteins, gntR family
NAD_binding_2        PF03446.10   162 seq1320_BIOID54299   -            292   6.9e-48  162.4   1.8   1   1     2e-51   9.3e-48  162.0   1.3     1   160     1   162     1   164 0.98 NAD binding domain of 6-phosphogluconate dehydrogenase
F420_oxidored        PF03807.12    96 seq1320_BIOID54299   -            292   3.5e-07   30.4   0.2   1   1   1.7e-10   7.8e-07   29.3   0.1     1    92     3    93     3    96 0.77 NADP oxidoreductase coenzyme F420-dependent
Cytochrom_NNT        PF03264.9    174 seq1322_BIOID54299   -            366   2.3e-65  219.1   4.2   1   1   5.5e-67   2.5e-63  212.5   2.9     6   173     6   174     1   175 0.94 NapC/NirT cytochrome c family, N-terminal region
DUF318               PF03773.8    307 seq1324_BIOID54299   -            346   5.7e-82  275.0  24.2   1   1   5.5e-86   7.5e-82  274.6  16.8     2   305    62   343    61   345 0.98 Predicted permease
Potass_KdpF          PF09604.5     25 seq1325_BIOID54299   -             67   1.6e-05   24.4   8.8   1   1   1.2e-09   1.6e-05   24.4   6.1     1    25    43    67    43    67 0.96 F subunit of K+-transporting ATPase (Potass_KdpF)
NTP_transferase      PF00483.18   248 seq1327_BIOID54299   -            443   2.2e-70  236.6   0.0   1   1     4e-74   2.7e-70  236.3   0.0     2   246    34   303    33   305 0.97 Nucleotidyl transferase
NTP_transf_3         PF12804.2    179 seq1327_BIOID54299   -            443   5.5e-07   29.8   0.0   1   1   1.3e-10   8.8e-07   29.1   0.0     1   121    34   178    34   246 0.79 MobA-like NTP transferase domain
PBP_like_2           PF12849.2    281 seq1328_BIOID54299   -            346   1.2e-55  188.9   7.0   1   1   2.3e-59   1.6e-55  188.4   4.9    10   278    27   306     8   308 0.90 PBP superfamily domain
PBP_like             PF12727.2    193 seq1328_BIOID54299   -            346     1e-10   40.8   0.0   1   1   3.3e-14   2.3e-10   39.6   0.0     3   168    47   236    45   301 0.76 PBP superfamily domain
HTH_18               PF12833.2     81 seq1329_BIOID54299   -            273   1.8e-16   59.8   0.0   1   1   6.7e-20     3e-16   59.1   0.0     2    79   181   256   180   258 0.95 Helix-turn-helix domain
AraC_binding         PF02311.14   136 seq1329_BIOID54299   -            273   3.6e-05   23.3   0.1   1   1   1.6e-08   7.2e-05   22.3   0.0     5    79    22    96    19   152 0.76 AraC-like ligand binding domain
KdpA                 PF03814.10   552 seq1330_BIOID54299   -            557  6.3e-244  809.9  30.5   1   1  5.3e-248  7.3e-244  809.7  21.2     1   552     9   557     9   557 0.99 Potassium-transporting ATPase A subunit
OpuAC                PF04069.7    257 seq1331_BIOID54299   -            344   6.7e-57  192.6   3.5   1   1     6e-61   8.1e-57  192.3   2.4     2   256    44   326    43   327 0.94 Substrate binding domain of ABC-type glycine betaine transport system
Glyphos_transf       PF04464.9    369 seq1332_BIOID54299   -           1266   1.9e-81  273.5   3.0   1   1     2e-84   1.9e-81  273.5   2.1     8   366   501   858   494   860 0.91 CDP-Glycerol:Poly(glycerophosphate) glycerophosphotransferase
TPR_11               PF13414.1     69 seq1332_BIOID54299   -           1266   2.3e-36  123.1  41.5   1   3   1.4e-11   1.4e-08   34.1   0.4    10    69    19    77    14    77 0.95 TPR repeat
TPR_11               PF13414.1     69 seq1332_BIOID54299   -           1266   2.3e-36  123.1  41.5   2   3     5e-14   4.9e-11   41.9   2.1    10    68   237   294   234   295 0.93 TPR repeat
TPR_11               PF13414.1     69 seq1332_BIOID54299   -           1266   2.3e-36  123.1  41.5   3   3   5.2e-10   5.1e-07   29.1   1.3    18    64   279   324   274   329 0.90 TPR repeat
TPR_2                PF07719.12    34 seq1332_BIOID54299   -           1266   2.2e-30  101.9  48.5   1   4   3.8e-07   0.00037   20.0   0.3     1    34    46    79    46    79 0.96 Tetratricopeptide repeat
TPR_2                PF07719.12    34 seq1332_BIOID54299   -           1266   2.2e-30  101.9  48.5   2   4   5.1e-07    0.0005   19.6   0.1     2    33   157   188   156   189 0.93 Tetratricopeptide repeat
TPR_2                PF07719.12    34 seq1332_BIOID54299   -           1266   2.2e-30  101.9  48.5   3   4   2.1e-08   2.1e-05   23.9   2.0     1    34   264   297   264   297 0.97 Tetratricopeptide repeat
TPR_2                PF07719.12    34 seq1332_BIOID54299   -           1266   2.2e-30  101.9  48.5   4   4   3.2e-06    0.0031   17.1   0.4     2    26   444   468   443   469 0.95 Tetratricopeptide repeat
Glycos_transf_1      PF00534.15   172 seq1332_BIOID54299   -           1266   1.5e-27   96.0   0.1   1   1   1.1e-29   1.1e-26   93.2   0.0     9   157  1096  1239  1088  1253 0.92 Glycosyl transferases group 1
TPR_1                PF00515.23    34 seq1332_BIOID54299   -           1266   6.1e-25   85.6  41.4   1   4   2.7e-07   0.00027   20.3   0.3     1    34    46    79    46    79 0.94 Tetratricopeptide repeat
TPR_1                PF00515.23    34 seq1332_BIOID54299   -           1266   6.1e-25   85.6  41.4   2   4   2.2e-07   0.00021   20.6   0.1     3    33   158   188   156   189 0.92 Tetratricopeptide repeat
TPR_1                PF00515.23    34 seq1332_BIOID54299   -           1266   6.1e-25   85.6  41.4   3   4   2.8e-05     0.027   13.9   0.0     6    32   235   261   233   263 0.93 Tetratricopeptide repeat
TPR_1                PF00515.23    34 seq1332_BIOID54299   -           1266   6.1e-25   85.6  41.4   4   4   9.7e-08   9.5e-05   21.7   1.8     1    34   264   297   264   297 0.97 Tetratricopeptide repeat
Glyco_trans_1_4      PF13692.1    135 seq1332_BIOID54299   -           1266   1.4e-20   73.7   0.0   1   1   2.2e-20   2.2e-17   63.3   0.0     2   132  1102  1237  1101  1239 0.89 Glycosyl transferases group 1
TPR_8                PF13181.1     34 seq1332_BIOID54299   -           1266   8.5e-09   34.4  45.9   1   2    0.0001     0.099   12.3   0.1     4    32   159   187   155   189 0.92 Tetratricopeptide repeat
TPR_8                PF13181.1     34 seq1332_BIOID54299   -           1266   8.5e-09   34.4  45.9   2   2   5.3e-06    0.0052   16.3   1.4     1    33   264   296   264   297 0.94 Tetratricopeptide repeat
TPR_9                PF13371.1     73 seq1332_BIOID54299   -           1266     3e-06   26.8   0.4   1   1   0.00016      0.16   11.7   0.0     8    63    25    80    21    90 0.91 Tetratricopeptide repeat
Zot                  PF05707.7    193 seq1333_BIOID54299   -            364   1.8e-47  161.1   0.0   1   1   1.9e-51   2.6e-47  160.6   0.0     1   191     2   185     2   187 0.88 Zonular occludens toxin (Zot)
PGI                  PF00342.14   486 seq1334_BIOID54299   -            549  9.6e-235  779.4   0.1   1   1    8e-239  1.1e-234  779.2   0.0     1   486    52   541    52   541 0.99 Phosphoglucose isomerase
DUF1249              PF06853.7    121 seq1335_BIOID54299   -            140   6.9e-46  154.6   0.2   1   1   5.8e-50     8e-46  154.4   0.1     2   118    21   136    20   139 0.97 Protein of unknown function (DUF1249)
BPL_LplA_LipB        PF03099.14   125 seq1336_BIOID54299   -            338   4.9e-23   81.3   0.0   1   1   2.4e-26   1.7e-22   79.6   0.0     1   125    46   158    46   158 0.94 Biotin/lipoate A/B protein ligase family
Lip_prot_lig_C       PF10437.4     86 seq1336_BIOID54299   -            338   2.9e-23   81.2   0.0   1   1   4.6e-26   3.2e-22   77.8   0.0     1    86   248   333   248   333 0.97 Bacterial lipoate protein ligase C-terminus
DNA_methylase        PF00145.12   335 seq1337_BIOID54299   -            472   1.2e-76  257.9   0.0   1   1   1.3e-80   1.8e-76  257.3   0.0     1   331    87   448    87   451 0.87 C-5 cytosine-specific DNA methylase
PseudoU_synth_2      PF00849.17   164 seq1338_BIOID54299   -            219   2.9e-30  105.1   0.0   1   1   2.6e-34   3.5e-30  104.8   0.0     1   163    22   169    22   170 0.92 RNA pseudouridylate synthase
His_Phos_2           PF00328.17   347 seq1340_BIOID54299   -            413   1.5e-39  136.2   0.0   1   1   1.3e-43   1.8e-39  135.9   0.0     1   344    30   359    30   364 0.85 Histidine phosphatase superfamily (branch 2)
AA_kinase            PF00696.23   241 seq1341_BIOID54299   -            310   1.3e-27   96.7   0.8   1   1   1.2e-31   1.6e-27   96.4   0.5     1   239     3   290     3   291 0.87 Amino acid kinase family
AA_kinase            PF00696.23   241 seq1344_BIOID54299   -            330   2.7e-22   79.3   0.0   1   1   2.7e-26   3.7e-22   78.9   0.0     3   232    18   298    16   303 0.85 Amino acid kinase family
Aminotran_1_2        PF00155.16   363 seq1345_BIOID54299   -            384   2.4e-67  227.3   0.0   1   1   6.5e-71   2.9e-67  227.0   0.0     3   363    41   380    40   380 0.97 Aminotransferase class I and II
Beta_elim_lyase      PF01212.16   290 seq1345_BIOID54299   -            384     1e-06   28.0   0.0   1   1   1.2e-09   5.4e-06   25.6   0.0    28    86    83   141    68   206 0.82 Beta-eliminating lyase
RecO_N               PF11967.3     80 seq1346_BIOID54299   -            242   4.6e-24   83.9   0.0   1   1   1.1e-27   7.7e-24   83.2   0.0     5    78     4    76     1    78 0.95 Recombination protein O N terminal
RecO_C               PF02565.10   118 seq1346_BIOID54299   -            242   3.3e-20   71.9   0.0   1   1   6.3e-24   4.3e-20   71.6   0.0     3   118    82   226    80   226 0.91 Recombination protein O C terminal
HlyD_2               PF12700.2    328 seq1347_BIOID54299   -            371   3.1e-34  118.4   4.0   1   1   8.3e-38   3.8e-34  118.2   2.8     1   328    40   362    40   362 0.88 HlyD family secretion protein
HlyD_3               PF13437.1    105 seq1347_BIOID54299   -            371     1e-15   57.8   6.9   1   1   6.2e-18   2.8e-14   53.2   0.1     1    97   185   285   185   305 0.87 HlyD family secretion protein
HlyD                 PF00529.15   306 seq1347_BIOID54299   -            371   1.4e-13   50.7  25.1   1   1   6.1e-17   2.8e-13   49.7  17.4     1   167    60   233    60   243 0.92 HlyD family secretion protein
tRNA-synt_1e         PF01406.14   301 seq1348_BIOID54299   -            461  4.5e-144  479.0   0.1   1   1  2.1e-147  5.7e-144  478.6   0.1     2   300    15   313    14   314 0.99 tRNA synthetases class I (C) catalytic domain
DALR_2               PF09190.6     63 seq1348_BIOID54299   -            461     2e-26   91.9   1.7   1   1   7.1e-30     2e-26   91.9   1.2     1    63   341   402   341   402 0.99 DALR domain
tRNA-synt_1g         PF09334.6    391 seq1348_BIOID54299   -            461   2.2e-16   59.4   1.6   1   2   3.9e-10   1.1e-06   27.5   0.1    13   112    35   133    29   147 0.82 tRNA synthetases class I (M)
tRNA-synt_1g         PF09334.6    391 seq1348_BIOID54299   -            461   2.2e-16   59.4   1.6   2   2   3.1e-11   8.6e-08   31.1   0.1   312   373   251   311   231   317 0.85 tRNA synthetases class I (M)
tRNA-synt_1f         PF01921.13   360 seq1348_BIOID54299   -            461   1.7e-07   30.1   0.0   1   1     2e-08   5.6e-05   21.8   0.0   276   317   261   301   214   329 0.85 tRNA synthetases class I (K)
tRNA-synt_1          PF00133.17   601 seq1348_BIOID54299   -            461   1.1e-06   26.8   0.2   1   1   3.5e-09   9.5e-06   23.7   0.0   515   596   221   300   206   305 0.81 tRNA synthetases class I (I, L, M and V)
Metallophos          PF00149.23   201 seq1350_BIOID54299   -            275     1e-14   54.3   1.3   1   1   2.7e-18   1.8e-14   53.5   0.9     2   200    16   206    15   207 0.88 Calcineurin-like phosphoesterase
Metallophos_2        PF12850.2    156 seq1350_BIOID54299   -            275   3.2e-12   46.4   0.0   1   1   7.3e-16     5e-12   45.8   0.0     2   139    16   225    15   239 0.69 Calcineurin-like phosphoesterase superfamily domain
DeoC                 PF01791.4    236 seq1351_BIOID54299   -            295   8.6e-35  120.0   0.0   1   1   7.3e-39     1e-34  119.8   0.0     2   235    21   261    20   262 0.94 DeoC/LacD family aldolase
Hexapep              PF00132.19    36 seq1352_BIOID54299   -            274   2.1e-14   52.1   9.5   1   2   2.5e-09   3.5e-05   23.0   1.3     1    36   131   166   131   166 0.96 Bacterial transferase hexapeptide (six repeats)
Hexapep              PF00132.19    36 seq1352_BIOID54299   -            274   2.1e-14   52.1   9.5   2   2   6.2e-12   8.5e-08   31.2   0.9     2    35   176   209   175   210 0.96 Bacterial transferase hexapeptide (six repeats)
Peptidase_M20        PF01546.23   171 seq1353_BIOID54299   -            408   2.5e-19   69.3   0.2   1   1   8.2e-23   3.7e-19   68.8   0.1    23   170   139   402    74   403 0.84 Peptidase family M20/M25/M40
M20_dimer            PF07687.9    109 seq1353_BIOID54299   -            408   1.2e-11   44.2   0.1   1   1   5.7e-15   2.6e-11   43.0   0.1     2   105   206   302   205   308 0.89 Peptidase dimerisation domain
Peptidase_M42        PF05343.9    292 seq1353_BIOID54299   -            408   2.8e-06   26.2   0.0   1   1   3.1e-08   0.00014   20.6   0.0   134   194   140   201   110   235 0.90 M42 glutamyl aminopeptidase
DUF445               PF04286.7    367 seq1354_BIOID54299   -            426    3e-105  352.6   2.3   1   1  2.5e-109  3.4e-105  352.4   1.6     1   366    44   417    44   418 0.99 Protein of unknown function (DUF445)
Molybdopterin        PF00384.17   432 seq1355_BIOID54299   -            809  1.8e-102  343.1   0.2   1   1  3.3e-106  2.2e-102  342.8   0.2     1   431    84   550    84   551 0.97 Molybdopterin oxidoreductase
Molydop_binding      PF01568.16   109 seq1355_BIOID54299   -            809   3.7e-23   81.2   0.1   1   1   1.8e-26   1.2e-22   79.6   0.0     1    97   670   774   670   785 0.92 Molydopterin dinucleotide binding domain
BPD_transp_1         PF00528.17   185 seq1357_BIOID54299   -            319   1.5e-17   63.5  20.4   1   1   1.1e-21   1.5e-17   63.5  14.2     3   175    95   304    89   314 0.87 Binding-protein-dependent transport system inner membrane component
HAD                  PF12710.2    191 seq1359_BIOID54299   -            211   5.3e-09   36.4   0.0   1   1   5.5e-13   7.5e-09   35.9   0.0     1   186     9   188     9   193 0.60 haloacid dehalogenase-like hydrolase
Glyco_transf_5       PF08323.6    245 seq1361_BIOID54299   -            477   1.1e-72  244.3   0.2   1   1   1.4e-75   6.3e-72  241.8   0.0     1   244     2   233     2   234 0.92 Starch synthase catalytic domain
Glycos_transf_1      PF00534.15   172 seq1361_BIOID54299   -            477   2.2e-16   59.6   0.0   1   1   7.9e-20   3.6e-16   58.9   0.0    12   155   289   438   283   448 0.93 Glycosyl transferases group 1
Glyco_trans_4_4      PF13579.1    160 seq1361_BIOID54299   -            477   1.3e-10   41.5   7.7   1   1   1.1e-12   5.2e-09   36.3   3.4     1   144    17   219    17   225 0.58 Glycosyl transferase 4-like domain
PdxJ                 PF03740.8    239 seq1363_BIOID54299   -            247  5.6e-106  352.9   4.3   1   1  4.7e-110  6.5e-106  352.7   3.0     2   237     9   242     8   244 0.99 Pyridoxal phosphate biosynthesis protein PdxJ
Sigma70_r4           PF04545.11    50 seq1364_BIOID54299   -             80   5.6e-06   25.4   0.0   1   1   1.4e-09   9.5e-06   24.7   0.0     5    42     4    53     1    54 0.96 Sigma-70, region 4
HTH_3                PF01381.17    55 seq1364_BIOID54299   -             80   2.1e-05   24.1   0.1   1   1   4.6e-09   3.1e-05   23.5   0.1     3    55    25    76    23    76 0.93 Helix-turn-helix
Secretin             PF00263.16   165 seq1365_BIOID54299   -            421     9e-44  148.6   7.0   1   1   4.4e-47     3e-43  146.9   3.2     1   165   255   419   255   419 0.97 Bacterial type II and III secretion system protein
Secretin_N           PF03958.12    82 seq1365_BIOID54299   -            421   5.9e-09   35.8   0.1   1   1   2.7e-12   1.8e-08   34.3   0.1     1    82   128   191   128   191 0.97 Bacterial type II/III secretion system short domain
MFS_1                PF07690.11   354 seq1367_BIOID54299   -            394   4.9e-36  124.0  55.1   1   2   2.7e-29   3.6e-25   88.3  17.4     2   188    17   198    16   219 0.86 Major Facilitator Superfamily
MFS_1                PF07690.11   354 seq1367_BIOID54299   -            394   4.9e-36  124.0  55.1   2   2   4.9e-15   6.7e-11   41.4  15.7     3   175   218   387   216   394 0.90 Major Facilitator Superfamily
UPF0227              PF05728.7    187 seq1371_BIOID54299   -            193   9.7e-75  250.2   0.0   1   1   1.6e-78   1.1e-74  250.1   0.0     2   186     4   188     3   189 0.99 Uncharacterised protein family (UPF0227)
Abhydrolase_5        PF12695.2    142 seq1371_BIOID54299   -            193   1.1e-06   28.3   0.0   1   1   2.6e-10   1.8e-06   27.6   0.0     1   141     3   172     3   173 0.67 Alpha/beta hydrolase family
ADH_N                PF08240.7    109 seq1372_BIOID54299   -            336   6.2e-32  109.4   0.4   1   1   2.8e-35   1.3e-31  108.5   0.3     1   107    29   134    29   136 0.98 Alcohol dehydrogenase GroES-like domain
ADH_zinc_N           PF00107.21   130 seq1372_BIOID54299   -            336   5.1e-13   48.5   0.1   1   1   2.8e-16   1.3e-12   47.2   0.1     2   130   177   296   176   296 0.91 Zinc-binding dehydrogenase
ThiF                 PF00899.16   136 seq1372_BIOID54299   -            336   4.7e-05   23.1   0.8   1   1     2e-08   9.2e-05   22.1   0.1     4    36   168   200   165   204 0.93 ThiF family
Ribosomal_L31        PF01197.13    69 seq1373_BIOID54299   -             70   1.4e-30  104.9   0.2   1   1   1.1e-34   1.5e-30  104.8   0.1     1    67     1    65     1    67 0.98 Ribosomal protein L31
Methyltransf_11      PF08241.7     95 seq1374_BIOID54299   -            251   1.1e-23   83.4   0.0   1   1   1.1e-26   1.9e-23   82.6   0.0     1    95    47   138    47   138 0.98 Methyltransferase domain
Methyltransf_23      PF13489.1    162 seq1374_BIOID54299   -            251   6.4e-16   58.3   0.0   1   1   5.6e-19   9.6e-16   57.7   0.0     4   150    25   173    18   178 0.78 Methyltransferase domain
Methyltransf_31      PF13847.1    152 seq1374_BIOID54299   -            251   1.1e-14   54.1   0.0   1   1   8.5e-18   1.5e-14   53.7   0.0     5   118    44   147    40   194 0.84 Methyltransferase domain
Methyltransf_12      PF08242.7     99 seq1374_BIOID54299   -            251   1.1e-10   41.6   0.0   1   1   1.4e-13   2.4e-10   40.6   0.0     1    98    47   135    47   136 0.86 Methyltransferase domain
Methyltransf_18      PF12847.2    112 seq1374_BIOID54299   -            251   5.3e-10   39.7   0.0   1   1     6e-13     1e-09   38.8   0.0     4   110    45   139    42   141 0.80 Methyltransferase domain
Methyltransf_25      PF13649.1    101 seq1374_BIOID54299   -            251   2.2e-09   37.4   0.0   1   1     5e-12   8.6e-09   35.5   0.0     1   101    46   134    46   134 0.91 Methyltransferase domain
Ubie_methyltran      PF01209.13   233 seq1374_BIOID54299   -            251   7.9e-09   34.8   0.0   1   1   6.1e-12     1e-08   34.4   0.0    43   168    38   155     2   169 0.84 ubiE/COQ5 methyltransferase family
Methyltransf_8       PF05148.10   219 seq1374_BIOID54299   -            251   4.3e-06   26.3   0.0   1   1   3.7e-09   6.3e-06   25.8   0.0    59   156    30   138    17   158 0.77 Hypothetical methyltransferase
Vsr                  PF03852.10    75 seq1375_BIOID54299   -            156   2.4e-34  116.6   0.1   1   1   2.9e-38     4e-34  115.9   0.1     2    73     3    74     2    76 0.98 DNA mismatch endonuclease Vsr
MacB_PCD             PF12704.2    232 seq1376_BIOID54299   -            648   1.7e-54  184.7   3.3   1   1   4.9e-58   1.7e-54  184.7   2.3     1   231   261   491   261   492 0.94 MacB-like periplasmic core domain
ABC_tran             PF00005.22   118 seq1376_BIOID54299   -            648   1.8e-21   76.5   0.0   1   1     1e-24   3.5e-21   75.6   0.0     1   117    48   172    48   173 0.94 ABC transporter
FtsX                 PF02687.16   121 seq1376_BIOID54299   -            648   2.4e-21   75.5  10.3   1   1   7.1e-25   2.4e-21   75.5   7.1     2   121   527   641   526   641 0.97 FtsX-like permease family
AAA_21               PF13304.1    303 seq1376_BIOID54299   -            648   7.4e-12   45.7   0.1   1   1   5.8e-10     2e-06   27.8   0.0   221   300   129   205    90   208 0.88 AAA domain
Hydrolase            PF00702.21   204 seq1380_BIOID54299   -            682   1.2e-36  127.0   4.7   1   1   3.6e-40   1.2e-36  127.0   3.3     1   204   301   530   301   530 0.81 haloacid dehalogenase-like hydrolase
E1-E2_ATPase         PF00122.15   230 seq1380_BIOID54299   -            682   1.4e-34  119.0   0.2   1   1   4.1e-38   1.4e-34  119.0   0.1     3   230    73   297    71   297 0.93 E1-E2 ATPase
HAD                  PF12710.2    191 seq1380_BIOID54299   -            682   2.5e-14   53.7   0.0   1   1   1.5e-17   5.1e-14   52.7   0.0     2   190   305   526   304   527 0.67 haloacid dehalogenase-like hydrolase
Hydrolase_3          PF08282.7    254 seq1380_BIOID54299   -            682   2.2e-05   24.0   1.2   1   1   4.3e-08   0.00015   21.3   0.3   193   241   501   549   497   556 0.89 haloacid dehalogenase-like hydrolase
dCMP_cyt_deam_1      PF00383.17   102 seq1382_BIOID54299   -            178   2.3e-27   94.5   0.0   1   1   2.4e-31   3.2e-27   94.0   0.0     3   101    18   116    16   117 0.96 Cytidine and deoxycytidylate deaminase zinc-binding region
DUF3461              PF11944.3    125 seq1384_BIOID54299   -            128   6.5e-59  197.1   2.9   1   1   5.3e-63   7.2e-59  196.9   2.0     1   125     1   125     1   125 1.00 Protein of unknown function (DUF3461)
Transp_cyt_pur       PF02133.10   439 seq1386_BIOID54299   -            407   2.4e-14   52.6  43.4   1   1   2.3e-18   3.2e-14   52.2  30.0     8   438    10   399     3   400 0.80 Permease for cytosine/purines, uracil, thiamine, allantoin
ACPS                 PF01648.15   113 seq1389_BIOID54299   -            126   6.4e-22   77.4   0.1   1   1   5.3e-26   7.2e-22   77.3   0.0     1   113     5   122     5   122 0.96 4'-phosphopantetheinyl transferase superfamily
BPD_transp_1         PF00528.17   185 seq1390_BIOID54299   -            296   6.9e-31  107.0  17.8   1   1     5e-35   6.9e-31  107.0  12.3     1   175   101   289    97   293 0.95 Binding-protein-dependent transport system inner membrane component
DUF1271              PF06902.6     64 seq1391_BIOID54299   -             76   5.8e-29   99.5   0.0   1   1   4.8e-33   6.6e-29   99.4   0.0     1    64    13    76    13    76 0.98 Protein of unknown function (DUF1271)
DUF454               PF04304.8     71 seq1394_BIOID54299   -            125   1.6e-22   79.1  15.0   1   1   1.2e-26   1.6e-22   79.1  10.4     1    71    46   115    46   115 0.95 Protein of unknown function (DUF454)
ABC_membrane         PF00664.18   275 seq1395_BIOID54299   -            600   7.7e-20   71.3   2.7   1   1     3e-23     1e-19   70.9   1.9     4   272    27   296    25   299 0.85 ABC transporter transmembrane region
ABC_tran             PF00005.22   118 seq1395_BIOID54299   -            600   1.5e-17   63.9   0.0   1   1   1.2e-20   4.1e-17   62.5   0.0     1   118   384   509   384   509 0.84 ABC transporter
AAA_16               PF13191.1    166 seq1395_BIOID54299   -            600   4.5e-07   30.2   0.3   1   1   3.2e-10   1.1e-06   29.0   0.2    20   157   368   525   356   538 0.61 AAA ATPase domain
Asparaginase_2       PF01112.13   319 seq1396_BIOID54299   -            321    4e-124  413.3   3.5   1   1  3.6e-128  4.9e-124  413.0   2.4     2   315     3   315     2   317 0.99 Asparaginase
MarR                 PF01047.17    59 seq1398_BIOID54299   -            146   4.8e-19   67.7   0.1   1   1   2.9e-22   1.3e-18   66.2   0.1     1    58    31    89    31    90 0.98 MarR family
HTH_27               PF13463.1     68 seq1398_BIOID54299   -            146   2.1e-14   53.4   1.1   1   1   7.6e-18   3.5e-14   52.7   0.3     1    67    31    97    31    98 0.93 Winged helix DNA-binding domain
MarR_2               PF12802.2     62 seq1398_BIOID54299   -            146     1e-11   44.1   0.1   1   1   5.9e-15   2.7e-11   42.8   0.0     2    62    30    89    29    89 0.96 MarR family
Acetyltransf_1       PF00583.19    83 seq1399_BIOID54299   -             90   1.3e-06   28.1   0.0   1   1   1.1e-10   1.6e-06   27.9   0.0     3    62    15    69     6    79 0.80 Acetyltransferase (GNAT) family
HGD-D                PF06050.8    349 seq1400_BIOID54299   -            383  7.5e-101  337.2   0.3   1   1  6.4e-105  8.7e-101  337.0   0.2     1   349    39   383    39   383 0.98 2-hydroxyglutaryl-CoA dehydratase, D-component
BDM                  PF10684.4     92 seq1401_BIOID54299   -             71   3.2e-49  165.0   0.3   1   1   2.5e-53   3.5e-49  164.9   0.2    22    92     1    71     1    71 0.99 Putative biofilm-dependent modulation protein
YjbE                 PF11106.3     80 seq1402_BIOID54299   -             80   1.5e-43  146.4  27.9   1   1   1.2e-47   1.7e-43  146.3  19.3     1    80     1    80     1    80 0.99 Exopolysaccharide production protein YjbE
AAA_26               PF13500.1    199 seq1404_BIOID54299   -            225   2.3e-41  141.4   0.0   1   1     4e-45   2.7e-41  141.2   0.0     2   193     4   208     3   213 0.95 AAA domain
CbiA                 PF01656.18   195 seq1404_BIOID54299   -            225   2.7e-20   72.5   0.0   1   1   4.7e-24   3.2e-20   72.2   0.0     2   181     6   200     5   217 0.78 CobQ/CobB/MinD/ParA nucleotide binding domain
DAO                  PF01266.19   358 seq1405_BIOID54299   -            432   5.6e-74  249.0   0.5   1   1   4.8e-77   6.5e-74  248.8   0.3     2   358     3   397     2   397 0.95 FAD dependent oxidoreductase
Pyr_redox_2          PF07992.9    200 seq1405_BIOID54299   -            432   7.5e-09   35.6   0.3   1   1   3.9e-08   5.3e-05   23.0   0.2     1    36     2    37     2    65 0.92 Pyridine nucleotide-disulphide oxidoreductase
Pyr_redox            PF00070.22    80 seq1405_BIOID54299   -            432   3.2e-08   33.7   0.2   1   1     7e-09   9.6e-06   25.7   0.2     1    33     2    34     2    47 0.91 Pyridine nucleotide-disulphide oxidoreductase
NAD_binding_8        PF13450.1     68 seq1405_BIOID54299   -            432   8.6e-07   28.7   0.1   1   1   5.6e-09   7.6e-06   25.7   0.0     1    34     5    38     5    69 0.85 NAD(P)-binding Rossmann-like domain
ApbA                 PF02558.11   151 seq1405_BIOID54299   -            432   2.3e-05   23.7   0.2   1   1   3.8e-08   5.3e-05   22.6   0.1     1    33     3    34     3    48 0.87 Ketopantoate reductase PanE/ApbA
AlaDh_PNT_C          PF01262.16   168 seq1405_BIOID54299   -            432   0.00013   21.5   0.1   1   1   1.7e-07   0.00023   20.6   0.1    22    59     2    39     1    52 0.85 Alanine dehydrogenase/PNT, C-terminal domain
Pribosyltran         PF00156.22   125 seq1407_BIOID54299   -            183   3.4e-20   71.8   0.2   1   1   3.2e-24   4.4e-20   71.5   0.1     2   124    33   155    32   156 0.95 Phosphoribosyl transferase domain
AzlC                 PF03591.9    143 seq1408_BIOID54299   -            245   7.3e-42  142.5  10.2   1   1   5.3e-46   7.3e-42  142.5   7.1     1   141    23   165    23   167 0.97 AzlC protein
Ribosomal_S22        PF08136.6     45 seq1411_BIOID54299   -             45   3.2e-32  110.3   1.3   1   1   2.5e-36   3.4e-32  110.2   0.9     1    45     1    45     1    45 1.00 30S ribosomal protein subunit S22 family
Phosphorylase        PF00343.15   713 seq1412_BIOID54299   -            815         0 1233.8   0.3   1   1         0         0 1233.6   0.2     1   713   101   812   101   812 1.00 Carbohydrate phosphorylase
Sugar_tr             PF00083.19   451 seq1413_BIOID54299   -            477   3.8e-30  104.7  35.1   1   1   1.1e-33   4.9e-30  104.3  24.3    50   432    72   452    33   463 0.82 Sugar (and other) transporter
MFS_1                PF07690.11   354 seq1413_BIOID54299   -            477   1.4e-24   86.4  39.0   1   1   3.1e-28   1.4e-24   86.4  27.0     4   307    41   377    37   388 0.80 Major Facilitator Superfamily
MFS_2                PF13347.1    427 seq1413_BIOID54299   -            477   4.9e-14   51.4  25.3   1   1   1.6e-12   7.2e-09   34.4   5.7   222   352    24   159    12   167 0.79 MFS/sugar transport protein
DUF2622              PF11080.3     96 seq1415_BIOID54299   -             98   2.6e-05   23.8   0.0   1   1   2.4e-09   3.3e-05   23.5   0.0     7    93     8    94     3    96 0.89 Protein of unknown function (DUF2622)
DUF2886              PF11102.3    200 seq1416_BIOID54299   -            212   3.7e-56  189.7   0.9   1   1     3e-60   4.2e-56  189.5   0.6     1   199    13   206    13   207 0.97 Protein of unknown function (DUF2886)
KGG                  PF10685.4     23 seq1417_BIOID54299   -             57   2.5e-20   71.7  18.2   1   2   5.5e-14   7.5e-10   38.3   4.3     1    23    10    31    10    31 0.98 Stress-induced bacterial acidophilic repeat motif
KGG                  PF10685.4     23 seq1417_BIOID54299   -             57   2.5e-20   71.7  18.2   2   2   2.5e-14   3.4e-10   39.5   2.8     1    23    32    53    32    53 0.99 Stress-induced bacterial acidophilic repeat motif
Malic_M              PF03949.10   255 seq1421_BIOID54299   -            574   4.8e-93  311.2   0.0   1   1   9.9e-97   6.8e-93  310.7   0.0     1   254   280   539   280   540 0.99 Malic enzyme, NAD binding domain
malic                PF00390.14   182 seq1421_BIOID54299   -            574     2e-80  268.5   0.0   1   1   5.8e-84   3.9e-80  267.5   0.0     1   182    90   270    90   270 0.99 Malic enzyme, N-terminal domain
ABC_tran             PF00005.22   118 seq1423_BIOID54299   -            257   2.3e-20   73.0   0.0   1   1   5.2e-24   3.6e-20   72.3   0.0     1   117    50   181    50   182 0.85 ABC transporter
AAA_21               PF13304.1    303 seq1423_BIOID54299   -            257   2.6e-14   53.7   0.0   1   1   1.1e-10   7.3e-07   29.3   0.0   219   298   130   211    97   213 0.82 AAA domain
Cys_Met_Meta_PP      PF01053.15   386 seq1425_BIOID54299   -            424  2.9e-140  466.8   0.0   1   1  7.3e-144  3.3e-140  466.6   0.0     1   385    44   418    44   419 0.99 Cys/Met metabolism PLP-dependent enzyme
Aminotran_1_2        PF00155.16   363 seq1425_BIOID54299   -            424     4e-07   29.2   0.0   1   1   1.3e-10   5.9e-07   28.6   0.0    49   192    95   216    81   249 0.83 Aminotransferase class I and II
Aminotran_5          PF00266.14   371 seq1425_BIOID54299   -            424   7.8e-05   21.4   0.0   1   1   2.9e-08   0.00013   20.6   0.0    68   201   111   236    82   252 0.85 Aminotransferase class-V
DUF2566              PF10753.4     55 seq1426_BIOID54299   -             57   1.8e-28   98.0   9.3   1   1   1.4e-32     2e-28   97.9   6.5     1    55     3    57     3    57 0.98 Protein of unknown function (DUF2566)
ABC_tran             PF00005.22   118 seq1428_BIOID54299   -            629   5.8e-41  139.4   0.1   1   2   5.8e-21   7.2e-18   64.9   0.1    24   118    96   203    62   203 0.81 ABC transporter
ABC_tran             PF00005.22   118 seq1428_BIOID54299   -            629   5.8e-41  139.4   0.1   2   2   3.2e-23     4e-20   72.2   0.0     1   117   370   497   370   498 0.94 ABC transporter
oligo_HPY            PF08352.7     64 seq1428_BIOID54299   -            629   1.6e-20   73.0   0.5   1   2   1.6e-11   1.9e-08   34.3   0.1     1    33   254   286   254   309 0.88 Oligopeptide/dipeptide transporter, C-terminal region
oligo_HPY            PF08352.7     64 seq1428_BIOID54299   -            629   1.6e-20   73.0   0.5   2   2   3.1e-12   3.8e-09   36.6   0.0     1    33   549   581   549   600 0.85 Oligopeptide/dipeptide transporter, C-terminal region
TetR_C_6             PF13977.1    131 seq1429_BIOID54299   -            201   5.8e-32  110.1   3.8   1   1   8.4e-36   5.8e-32  110.1   2.7     3   130    75   198    63   199 0.94 Bacterial transcriptional repressor
TetR_N               PF00440.18    47 seq1429_BIOID54299   -            201   2.8e-14   52.3   0.7   1   1   9.4e-18   6.4e-14   51.2   0.0     1    46    20    65    20    66 0.98 Bacterial regulatory proteins, tetR family
DUF808               PF05661.7    295 seq1430_BIOID54299   -            305  2.8e-134  446.4  17.1   1   1  2.5e-138  3.4e-134  446.1  11.8     1   293     3   292     3   294 0.95 Protein of unknown function (DUF808)
LysR_substrate       PF03466.15   209 seq1431_BIOID54299   -            301   1.4e-24   86.2   0.0   1   1   3.1e-28   2.2e-24   85.6   0.0     2   205    89   290    88   292 0.95 LysR substrate binding domain
HTH_1                PF00126.22    60 seq1431_BIOID54299   -            301   1.1e-15   56.9   0.0   1   1   3.3e-19   2.2e-15   55.9   0.0     3    59     7    63     6    64 0.96 Bacterial regulatory helix-turn-helix protein, lysR family
SBP_bac_3            PF00497.15   225 seq1432_BIOID54299   -            302   1.4e-49  168.2   0.7   1   1   2.6e-53   1.8e-49  167.9   0.5     1   224    42   271    42   272 0.93 Bacterial extracellular solute-binding proteins, family 3
NMT1                 PF09084.6    216 seq1432_BIOID54299   -            302     3e-06   26.8   0.4   1   1     4e-09   2.7e-05   23.7   0.1    20   141    85   199    82   217 0.81 NMT1/THI5 like
DNA_pol3_tau_5       PF12170.3    142 seq1434_BIOID54299   -            643   5.9e-94  311.4   5.5   1   1     7e-97   1.2e-93  310.4   3.8     1   142   499   640   499   640 1.00 DNA polymerase III tau subunit V interacting with alpha
DNA_pol3_delta2      PF13177.1    162 seq1434_BIOID54299   -            643   3.3e-40  137.2   0.0   1   1   3.2e-43   5.5e-40  136.5   0.0     1   161    20   178    20   179 0.98 DNA polymerase III, delta subunit
DNA_pol3_gamma3      PF12169.3    143 seq1434_BIOID54299   -            643   7.1e-31  106.7   4.8   1   1   8.9e-34   1.5e-30  105.7   0.8     1   131   232   360   232   372 0.91 DNA polymerase III subunits gamma and tau domain III
DNA_pol3_tau_4       PF12168.3     84 seq1434_BIOID54299   -            643   5.5e-22   77.8  11.4   1   1   1.1e-24   1.9e-21   76.1   7.9     1    84   416   498   416   498 0.98 DNA polymerase III subunits tau domain IV DnaB-binding
AAA                  PF00004.24   132 seq1434_BIOID54299   -            643   7.6e-12   45.4   0.1   1   1   2.9e-14     5e-11   42.8   0.0     2   125    42   171    41   177 0.80 ATPase family associated with various cellular activities (AAA)
RuvB_N               PF05496.7    234 seq1434_BIOID54299   -            643   1.7e-06   27.1   0.0   1   1   2.2e-08   3.8e-05   22.7   0.0    15    85     7    73     2    82 0.85 Holliday junction DNA helicase ruvB N-terminus
AAA_5                PF07728.9    139 seq1434_BIOID54299   -            643   2.9e-05   23.7   0.0   1   1   5.2e-08   8.9e-05   22.1   0.0     3    93    42   147    40   161 0.76 AAA domain (dynein-related subfamily)
DNA_pol3_delta       PF06144.8    172 seq1434_BIOID54299   -            643   9.3e-05   21.8   0.1   1   1   1.1e-07    0.0002   20.8   0.1    73   161   131   215   121   219 0.86 DNA polymerase III, delta subunit
Caps_synth_GfcC      PF06251.6    229 seq1435_BIOID54299   -            277   4.1e-90  300.8   0.0   1   1   3.4e-94   4.7e-90  300.6   0.0     2   229    52   277    51   277 0.99 Capsule biosynthesis GfcC
AzlD                 PF05437.7     99 seq1436_BIOID54299   -            111   2.4e-12   46.5   5.6   1   1   2.1e-16   2.9e-12   46.2   3.9     1    98     5   104     5   105 0.92 Branched-chain amino acid transport protein (AzlD)
BcrAD_BadFG          PF01869.15   271 seq1437_BIOID54299   -            257   7.2e-67  225.4   0.2   1   1   5.9e-71   8.1e-67  225.2   0.1     1   270     7   249     7   250 0.97 BadF/BadG/BcrA/BcrD ATPase family
UPF0075              PF03702.9    364 seq1438_BIOID54299   -            369  1.4e-170  566.9   0.0   1   1  1.2e-174  1.6e-170  566.7   0.0     2   363     5   366     4   367 0.99 Uncharacterised protein family (UPF0075)
Phage_integrase      PF00589.17   173 seq1440_BIOID54299   -            465   5.6e-06   26.0   0.0   1   1   9.8e-10   1.3e-05   24.7   0.0     9   117   241   358   234   372 0.86 Phage integrase family
Ala_racemase_N       PF01168.15   217 seq1443_BIOID54299   -            356   2.3e-58  197.2   0.0   1   1   4.3e-62   2.9e-58  196.8   0.0     2   217    10   217     9   217 0.95 Alanine racemase, N-terminal domain
Ala_racemase_C       PF00842.16   129 seq1443_BIOID54299   -            356     1e-38  131.5   0.4   1   1   2.6e-42   1.7e-38  130.7   0.3     1   127   232   354   232   356 0.97 Alanine racemase, C-terminal domain
PhoU                 PF01895.14    88 seq1444_BIOID54299   -            241   2.3e-34  117.5   9.6   1   2   8.1e-21   1.1e-16   60.9   1.5     2    86    26   111    25   113 0.96 PhoU domain
PhoU                 PF01895.14    88 seq1444_BIOID54299   -            241   2.3e-34  117.5   9.6   2   2   5.7e-21   7.8e-17   61.3   0.6     1    87   128   212   128   213 0.91 PhoU domain
MarR                 PF01047.17    59 seq1445_BIOID54299   -            176   1.6e-17   62.8   2.8   1   1   1.3e-20     6e-17   60.9   0.1     1    58    53   112    53   113 0.98 MarR family
MarR_2               PF12802.2     62 seq1445_BIOID54299   -            176     1e-08   34.5   0.1   1   1   4.8e-12   2.2e-08   33.5   0.0     5    61    55   111    51   112 0.90 MarR family
HTH_27               PF13463.1     68 seq1445_BIOID54299   -            176   3.6e-07   30.3   0.1   1   1   1.8e-10   8.1e-07   29.1   0.0    17    68    70   121    54   121 0.86 Winged helix DNA-binding domain
Aldedh               PF00171.17   462 seq1447_BIOID54299   -            490  4.3e-177  588.9   0.1   1   1  3.6e-181  4.9e-177  588.7   0.0     3   462    17   479    15   479 0.98 Aldehyde dehydrogenase family
KdpC                 PF02669.10   188 seq1448_BIOID54299   -            190  3.1e-101  336.7   0.2   1   1  2.5e-105  3.4e-101  336.5   0.1     1   188     1   188     1   188 0.99 K+-transporting ATPase, c chain
NTP_transf_3         PF12804.2    179 seq1449_BIOID54299   -            192   3.2e-31  108.7   0.0   1   1   2.6e-35   3.6e-31  108.6   0.0     1   179     6   182     6   182 0.89 MobA-like NTP transferase domain
ABC_tran             PF00005.22   118 seq1451_BIOID54299   -            600   4.8e-23   81.6   0.0   1   1   1.6e-26   1.1e-22   80.5   0.0     1   118   385   510   385   510 0.93 ABC transporter
ABC_membrane         PF00664.18   275 seq1451_BIOID54299   -            600   5.2e-06   25.9   0.7   1   1   7.6e-10   5.2e-06   25.9   0.5    29   185    54   212    28   227 0.65 ABC transporter transmembrane region
EAL                  PF00563.15   236 seq1452_BIOID54299   -            646   1.3e-32  113.0   0.3   1   1   4.1e-36   2.8e-32  111.9   0.0     8   234   407   628   400   630 0.92 EAL domain
GGDEF                PF00990.16   161 seq1452_BIOID54299   -            646   7.2e-32  110.0   0.1   1   1   1.9e-35   1.3e-31  109.2   0.1     1   160   224   380   224   381 0.96 GGDEF domain
GATase_5             PF13507.1    259 seq1455_BIOID54299   -           1295  2.6e-103  344.2   0.0   1   1  9.4e-107  4.3e-103  343.6   0.0     1   257  1039  1292  1039  1293 0.97 CobB/CobQ-like glutamine amidotransferase domain
AIRS_C               PF02769.17   153 seq1455_BIOID54299   -           1295   7.6e-48  162.2   2.7   1   2   4.9e-26   2.3e-22   79.5   0.0     2   151   432   589   431   591 0.93 AIR synthase related protein, C-terminal domain
AIRS_C               PF02769.17   153 seq1455_BIOID54299   -           1295   7.6e-48  162.2   2.7   2   2   9.3e-27   4.3e-23   81.9   1.0     2   150   822   966   821   969 0.92 AIR synthase related protein, C-terminal domain
AIRS                 PF00586.19    96 seq1455_BIOID54299   -           1295   8.2e-28   96.3   3.5   1   1   7.2e-31   3.3e-27   94.4   0.0     1    96   257   389   257   389 0.98 AIR synthase related protein, N-terminal domain
DUF940               PF06082.6    658 seq1457_BIOID54299   -            698  1.7e-258  859.4  13.1   1   1  1.4e-262    2e-258  859.2   9.1     1   658    29   693    29   693 0.97 Bacterial putative lipoprotein (DUF940)
DUF3343              PF11823.3     73 seq1458_BIOID54299   -             85   3.6e-15   54.8   0.0   1   1   2.9e-19     4e-15   54.7   0.0     1    61     1    61     1    70 0.93 Protein of unknown function (DUF3343)
Sugar_tr             PF00083.19   451 seq1460_BIOID54299   -            449   9.9e-39  133.0  26.8   1   1   4.4e-40     2e-36  125.4  18.6     4   443    22   430    20   438 0.79 Sugar (and other) transporter
MFS_1                PF07690.11   354 seq1460_BIOID54299   -            449   5.3e-31  107.5  44.8   1   1   1.1e-32   4.9e-29  101.0  25.1    30   349    54   385    24   389 0.76 Major Facilitator Superfamily
MFS_2                PF13347.1    427 seq1460_BIOID54299   -            449   8.9e-11   40.7  20.9   1   1   3.6e-13   1.6e-09   36.5   8.2   126   385   144   404   140   428 0.75 MFS/sugar transport protein
BPD_transp_1         PF00528.17   185 seq1461_BIOID54299   -            246   3.6e-27   94.9   8.0   1   1   2.6e-31   3.6e-27   94.9   5.6     4   184    46   238    43   239 0.96 Binding-protein-dependent transport system inner membrane component
Homoserine_dh        PF00742.14   179 seq1462_BIOID54299   -            810   6.9e-51  172.3   0.0   1   1   2.3e-54   1.1e-50  171.7   0.0     1   178   608   803   608   804 0.99 Homoserine dehydrogenase
AA_kinase            PF00696.23   241 seq1462_BIOID54299   -            810   2.3e-42  145.0   0.0   1   1   1.1e-45     5e-42  144.0   0.0     2   238    12   284    11   287 0.89 Amino acid kinase family
NAD_binding_3        PF03447.11   117 seq1462_BIOID54299   -            810   3.5e-24   85.3   0.0   1   1   1.8e-27   8.4e-24   84.1   0.0     1   116   465   599   465   600 0.98 Homoserine dehydrogenase, NAD binding domain
Phage_integrase      PF00589.17   173 seq1463_BIOID54299   -            412   2.4e-24   85.8   0.0   1   1   6.9e-28   4.7e-24   84.8   0.0     1   171   213   375   213   377 0.93 Phage integrase family
DUF4102              PF13356.1     89 seq1463_BIOID54299   -            412   5.7e-19   67.6   0.0   1   1   2.2e-22   1.5e-18   66.3   0.0     1    85     8    97     8   101 0.86 Domain of unknown function (DUF4102)
HTH_6                PF01418.12    77 seq1464_BIOID54299   -            281   1.9e-22   78.6   0.0   1   1   9.5e-26   4.3e-22   77.5   0.0     3    74     6    77     4    80 0.96 Helix-turn-helix domain, rpiR family
SIS                  PF01380.17   131 seq1464_BIOID54299   -            281   7.1e-21   74.0   0.1   1   1   2.4e-24   1.1e-20   73.4   0.1     2   129   127   254   126   256 0.94 SIS domain
KdpD                 PF02702.12   211 seq1465_BIOID54299   -            894   5.2e-99  329.5   0.0   1   1  3.4e-102   7.8e-99  328.9   0.0     2   211    21   230    20   230 0.99 Osmosensitive K+ channel His kinase sensor domain
HATPase_c            PF02518.21   111 seq1465_BIOID54299   -            894   1.1e-24   86.1   0.0   1   1   1.1e-27   2.5e-24   84.9   0.0     6   110   778   881   774   882 0.97 Histidine kinase-, DNA gyrase B-, and HSP90-like ATPase
DUF4118              PF13493.1    105 seq1465_BIOID54299   -            894   6.4e-15   55.1  14.3   1   1   4.8e-18   1.1e-14   54.3   9.9     5   103   407   499   402   501 0.84 Domain of unknown function (DUF4118)
HisKA                PF00512.20    68 seq1465_BIOID54299   -            894   2.6e-11   43.2   1.8   1   1   1.1e-14   2.6e-11   43.2   1.2     2    68   664   730   663   730 0.88 His Kinase A (phospho-acceptor) domain
GAF_3                PF13492.1    129 seq1465_BIOID54299   -            894   7.6e-10   38.8   0.0   1   1   9.7e-13   2.2e-09   37.3   0.0    10   129   536   644   527   644 0.82 GAF domain
Usp                  PF00582.21   140 seq1465_BIOID54299   -            894   3.5e-05   23.9   0.6   1   1   6.9e-08   0.00016   21.7   0.4     3   133   251   365   249   373 0.85 Universal stress protein family
SdiA-regulated       PF06977.6    249 seq1466_BIOID54299   -            323   4.8e-90  300.7   0.2   1   1   8.2e-94   5.6e-90  300.5   0.1     2   249    74   318    73   318 0.98 SdiA-regulated
Phytase-like         PF13449.1    326 seq1466_BIOID54299   -            323     1e-06   28.1   0.0   1   1   4.8e-09   3.3e-05   23.1   0.0    83   178   135   220    69   252 0.75 Esterase-like activity of phytase
HlyD                 PF00529.15   306 seq1468_BIOID54299   -            390   3.6e-79  266.1  15.0   1   1   1.3e-82   4.5e-79  265.8  10.4     1   306    60   343    60   343 0.99 HlyD family secretion protein
HlyD_2               PF12700.2    328 seq1468_BIOID54299   -            390   2.2e-17   63.1   1.3   1   1   9.2e-21   3.1e-17   62.6   0.9    20   234    60   290    51   316 0.77 HlyD family secretion protein
HlyD_3               PF13437.1    105 seq1468_BIOID54299   -            390   5.2e-16   58.7   3.5   1   1   1.4e-16   4.9e-13   49.2   0.2     2   105   218   338   217   338 0.79 HlyD family secretion protein
Biotin_lipoyl_2      PF13533.1     50 seq1468_BIOID54299   -            390   1.1e-08   34.4   1.6   1   1   5.4e-11   1.9e-07   30.5   0.1     2    49    61   108    60   109 0.91 Biotin-lipoyl like
GGDEF                PF00990.16   161 seq1471_BIOID54299   -            564   4.6e-47  159.4   0.1   1   1   5.8e-51   7.9e-47  158.7   0.1     1   161   398   557   398   557 0.97 GGDEF domain
TP_methylase         PF00590.15   210 seq1475_BIOID54299   -            287     1e-32  113.4   0.5   1   1   1.2e-36   1.6e-32  112.7   0.2     1   209    13   213    13   214 0.85 Tetrapyrrole (Corrin/Porphyrin) Methylases
MliC                 PF09864.4     72 seq1476_BIOID54299   -            109   2.5e-19   68.6   0.0   1   1   2.2e-23     3e-19   68.3   0.0     1    72    35   102    35   102 0.94 Membrane-bound lysozyme-inhibitor of c-type lysozyme
Response_reg         PF00072.19   112 seq1479_BIOID54299   -            229   1.1e-29  102.5   0.0   1   1   2.4e-33   1.6e-29  102.0   0.0     1   112     5   117     5   117 0.97 Response regulator receiver domain
Trans_reg_C          PF00486.23    77 seq1479_BIOID54299   -            229   5.8e-28   96.5   0.0   1   1   1.4e-31   9.6e-28   95.8   0.0     2    77   151   225   149   225 0.95 Transcriptional regulatory protein, C terminal
ADH_N                PF08240.7    109 seq1480_BIOID54299   -            346   6.1e-31  106.3   7.9   1   1   1.3e-34   6.1e-31  106.3   5.5     2   109    35   141    34   141 0.97 Alcohol dehydrogenase GroES-like domain
ADH_zinc_N           PF00107.21   130 seq1480_BIOID54299   -            346     6e-28   96.8   1.7   1   1   2.4e-31   1.1e-27   96.0   1.1     1   129   182   308   182   309 0.97 Zinc-binding dehydrogenase
ADH_zinc_N_2         PF13602.1    127 seq1480_BIOID54299   -            346   4.6e-08   33.8   1.7   1   1     2e-11     9e-08   32.9   1.2     1   127   215   342   215   342 0.78 Zinc-binding dehydrogenase
PRD                  PF00874.15    90 seq1482_BIOID54299   -            278   9.4e-46  153.7   3.2   1   2   2.2e-29   1.5e-25   88.9   0.0     2    90    78   164    77   164 0.97 PRD domain
PRD                  PF00874.15    90 seq1482_BIOID54299   -            278   9.4e-46  153.7   3.2   2   2   1.4e-21   9.7e-18   63.9   1.4     1    89   181   273   181   274 0.96 PRD domain
CAT_RBD              PF03123.10    59 seq1482_BIOID54299   -            278   5.2e-25   86.7   0.5   1   1   1.5e-28     1e-24   85.8   0.3     1    57     3    59     3    61 0.96 CAT RNA binding domain
Pyr_redox_2          PF07992.9    200 seq1483_BIOID54299   -           1032   3.3e-19   69.4   0.0   1   1   5.2e-22   7.9e-19   68.2   0.0     2   198   553   829   552   831 0.84 Pyridine nucleotide-disulphide oxidoreductase
NAD_binding_8        PF13450.1     68 seq1483_BIOID54299   -           1032   1.7e-08   34.1   1.3   1   1   3.4e-11   5.2e-08   32.6   0.1     1    37   555   591   555   615 0.90 NAD(P)-binding Rossmann-like domain
Fer4_9               PF13187.1     55 seq1483_BIOID54299   -           1032   3.5e-06   27.0   7.8   1   1   2.3e-09   3.5e-06   27.0   5.4     1    53   897   951   867   952 0.90 4Fe-4S dicluster domain
Thi4                 PF01946.12   230 seq1483_BIOID54299   -           1032   4.2e-06   25.9   0.1   1   1   6.6e-08    0.0001   21.4   0.0    20    54   553   587   538   591 0.93 Thi4 family
FAD_binding_3        PF01494.14   356 seq1483_BIOID54299   -           1032   5.1e-05   22.3   0.1   1   1   7.4e-08   0.00011   21.2   0.1     3    35   552   584   550   590 0.92 FAD binding domain
FAD_binding_2        PF00890.19   421 seq1483_BIOID54299   -           1032    0.0001   21.2   0.8   1   1   6.6e-08    0.0001   21.2   0.5     2    36   553   587   552   591 0.94 FAD binding domain
SBP_bac_5            PF00496.17   374 seq1484_BIOID54299   -            512   1.4e-95  320.1  11.3   1   1   1.3e-99   1.8e-95  319.7   7.8     1   372    70   429    70   431 0.95 Bacterial extracellular solute-binding proteins, family 5 Middle
BPD_transp_1         PF00528.17   185 seq1485_BIOID54299   -            224   1.2e-18   67.2  19.4   1   1   1.1e-22   1.5e-18   66.8  13.5     1   183    34   223    12   224 0.92 Binding-protein-dependent transport system inner membrane component
Pyridox_oxidase      PF01243.15    89 seq1486_BIOID54299   -            218   7.1e-24   83.5   0.0   1   1   2.2e-27     1e-23   83.0   0.0     2    86    40   122    39   125 0.95 Pyridoxamine 5'-phosphate oxidase
PNPOx_C              PF10590.4     42 seq1486_BIOID54299   -            218   5.2e-20   70.5   2.6   1   1   2.9e-23   1.3e-19   69.2   1.8     1    42   178   218   178   218 0.99 Pyridoxine 5'-phosphate oxidase C-terminal dimerisation region
Pyridox_oxase_2      PF12766.2    100 seq1486_BIOID54299   -            218   7.5e-05   22.8   0.0   1   1   2.7e-08   0.00012   22.1   0.0     5    96    36   118    32   122 0.87 Pyridoxamine 5'-phosphate oxidase
Transaldolase        PF00923.14   287 seq1488_BIOID54299   -            316  1.8e-102  342.2   0.0   1   1  1.5e-106    2e-102  342.0   0.0     1   285    13   310    13   312 0.94 Transaldolase
GMC_oxred_N          PF00732.14   298 seq1490_BIOID54299   -            571  1.1e-106  356.2   0.0   1   1  4.4e-110    2e-106  355.3   0.0     1   297    18   315    18   316 0.99 GMC oxidoreductase
GMC_oxred_C          PF05199.8    145 seq1490_BIOID54299   -            571   1.9e-43  148.0   0.0   1   1   7.5e-47   3.4e-43  147.2   0.0     3   145   408   542   406   542 0.97 GMC oxidoreductase
YbaB_DNA_bd          PF02575.11    93 seq1492_BIOID54299   -            109   3.4e-38  129.3   7.0   1   1   2.8e-42   3.8e-38  129.1   4.8     1    93    11   102    11   102 0.99 YbaB/EbfC DNA-binding family
DUF3329              PF11808.3     90 seq1493_BIOID54299   -            431   1.1e-31  108.5   6.1   1   1   8.1e-35   1.8e-31  107.9   4.2     2    90     4    92     3    92 0.98 Domain of unknown function (DUF3329)
HATPase_c            PF02518.21   111 seq1493_BIOID54299   -            431   2.2e-30  104.4   0.0   1   1   1.8e-33   4.1e-30  103.6   0.0     2   110   314   423   313   424 0.98 Histidine kinase-, DNA gyrase B-, and HSP90-like ATPase
HisKA                PF00512.20    68 seq1493_BIOID54299   -            431   1.7e-20   72.6   1.4   1   1   1.4e-23   3.3e-20   71.7   0.3     2    67   204   268   203   269 0.97 His Kinase A (phospho-acceptor) domain
PAS                  PF00989.19   113 seq1493_BIOID54299   -            431   3.9e-11   42.6   0.0   1   1   3.7e-14   8.4e-11   41.5   0.0     2   113    99   194    98   194 0.95 PAS fold
HATPase_c_2          PF13581.1    125 seq1493_BIOID54299   -            431   1.3e-08   34.5   0.0   1   1   1.1e-11   2.4e-08   33.6   0.0    30   114   316   408   281   420 0.83 Histidine kinase-like ATPase domain
HATPase_c_3          PF13589.1    137 seq1493_BIOID54299   -            431     1e-06   28.3   0.0   1   1   7.4e-10   1.7e-06   27.6   0.0     3    93   318   410   316   429 0.78 Histidine kinase-, DNA gyrase B-, and HSP90-like ATPase
DUF1228              PF06779.9     85 seq1494_BIOID54299   -            392   3.1e-31  107.1   6.4   1   1   4.5e-35   3.1e-31  107.1   4.5     1    85    24   110    24   110 0.97 Protein of unknown function (DUF1228)
MFS_1                PF07690.11   354 seq1494_BIOID54299   -            392   3.9e-15   55.3  59.8   1   1   5.8e-19   3.9e-15   55.3  41.5     2   354    21   349    20   349 0.78 Major Facilitator Superfamily
Lip_A_acyltrans      PF03279.8    295 seq1495_BIOID54299   -            328  1.8e-112  374.9   0.4   1   1  1.5e-116  2.1e-112  374.7   0.3     1   295    26   318    26   318 0.99 Bacterial lipid A biosynthesis acyltransferase
Aldose_epim          PF01263.15   301 seq1496_BIOID54299   -            295   8.6e-21   74.2   0.0   1   1   1.1e-24   1.6e-20   73.3   0.0     2   195    28   211    27   220 0.86 Aldose 1-epimerase
Fimbrial             PF00419.15   145 seq1499_BIOID54299   -            234   2.4e-18   66.6  11.4   1   1   2.5e-22   3.4e-18   66.1   7.9     2   145    63   234    62   234 0.80 Fimbrial protein
Toprim_4             PF13662.1     81 seq1500_BIOID54299   -            201   2.6e-22   78.5   0.0   1   1   8.9e-26   4.1e-22   77.8   0.0     1    81    81   172    81   172 0.95 Toprim domain
RecR                 PF02132.10    41 seq1500_BIOID54299   -            201   5.6e-16   57.5   1.0   1   1   1.2e-19   5.6e-16   57.5   0.7     2    40    39    77    38    78 0.95 RecR protein
Toprim               PF01751.17    88 seq1500_BIOID54299   -            201   9.5e-11   41.3   0.0   1   1   3.6e-14   1.7e-10   40.5   0.0     2    77    83   166    82   173 0.90 Toprim domain
MFS_1                PF07690.11   354 seq1501_BIOID54299   -            512   5.7e-55  186.3  38.3   1   1   4.2e-59   5.7e-55  186.3  26.5     1   353    19   413    19   414 0.89 Major Facilitator Superfamily
PTS_EIIA_1           PF00358.15   133 seq1502_BIOID54299   -            649   9.4e-53  177.1   0.4   1   1   3.6e-56   1.6e-52  176.4   0.3     4   132   501   629   498   630 0.98 phosphoenolpyruvate-dependent sugar phosphotransferase system, EIIA 1
PTS_EIIC             PF02378.13   321 seq1502_BIOID54299   -            649     5e-28   97.7  31.1   1   1   1.1e-31     5e-28   97.7  21.6     2   319   131   413   130   416 0.82 Phosphotransferase system, EIIC
PTS_EIIB             PF00367.15    35 seq1502_BIOID54299   -            649   1.2e-15   56.3   0.1   1   1   4.7e-19   2.1e-15   55.5   0.0     1    34    30    63    30    64 0.96 phosphotransferase system, EIIB
ABC_tran             PF00005.22   118 seq1504_BIOID54299   -            241   2.8e-27   95.3   0.0   1   1   5.7e-31   3.9e-27   94.8   0.0     1   118    41   165    41   165 0.95 ABC transporter
MFS_1                PF07690.11   354 seq1505_BIOID54299   -            426   4.9e-14   51.7  87.2   1   1   1.7e-14   2.3e-10   39.6  32.7     4   341    25   367    18   371 0.76 Major Facilitator Superfamily
tRNA-synt_1b         PF00579.20   292 seq1506_BIOID54299   -            428     1e-94  316.7   0.0   1   1   1.9e-98   1.3e-94  316.4   0.0     3   292    35   333    33   333 0.98 tRNA synthetases class I (W and Y)
S4                   PF01479.20    48 seq1506_BIOID54299   -            428   4.6e-06   25.8   0.0   1   1   1.5e-09     1e-05   24.7   0.0     3    47   363   407   363   408 0.93 S4 domain
Phage_AlpA           PF05930.7     51 seq1507_BIOID54299   -             69   2.8e-20   71.6   0.0   1   1   2.5e-24   3.4e-20   71.4   0.0     1    51     7    57     7    57 0.98 Prophage CP4-57 regulatory protein (AlpA)
Plasmid_killer       PF05015.8     93 seq1508_BIOID54299   -             92   7.9e-28   96.3   0.0   1   1   6.4e-32   8.7e-28   96.1   0.0     1    93     1    92     1    92 0.99 Plasmid maintenance system killer protein
MreB_Mbl             PF06723.8    327 seq1510_BIOID54299   -            367  1.1e-150  500.5   3.4   1   1  4.2e-154  1.4e-150  500.2   2.4     2   324    31   358    30   360 0.99 MreB/Mbl protein
HSP70                PF00012.15   602 seq1510_BIOID54299   -            367   3.5e-13   48.2   0.2   1   1   2.2e-16   7.4e-13   47.1   0.0   136   241   128   227   104   241 0.86 Hsp70 protein
Actin                PF00022.14   393 seq1510_BIOID54299   -            367   9.3e-11   40.6   0.0   1   1   1.8e-10   6.1e-07   28.0   0.0    45   211    72   246    31   258 0.79 Actin
FtsA                 PF14450.1    120 seq1510_BIOID54299   -            367   1.3e-08   34.6   0.2   1   1   1.4e-11   4.7e-08   32.7   0.0     2    98   182   339   181   348 0.92 Cell division protein FtsA
Transketolase_N      PF00456.16   333 seq1511_BIOID54299   -            667  1.8e-168  559.3   0.0   1   1  5.8e-172  2.7e-168  558.8   0.0     2   333     3   333     2   333 1.00 Transketolase, thiamine diphosphate binding domain
Transket_pyr         PF02779.19   178 seq1511_BIOID54299   -            667   5.9e-47  159.3   0.0   1   1   2.4e-50   1.1e-46  158.4   0.0     2   176   353   523   352   525 0.97 Transketolase, pyrimidine binding domain
Transketolase_C      PF02780.15   124 seq1511_BIOID54299   -            667   1.5e-16   60.3   0.0   1   1   9.5e-20   4.3e-16   58.8   0.0     1   124   539   654   539   654 0.86 Transketolase, C-terminal domain
DUF3029              PF11230.3    487 seq1512_BIOID54299   -            516  3.5e-235  780.6   0.0   1   1  2.9e-239    4e-235  780.4   0.0     2   487    22   504    21   504 1.00 Protein of unknown function (DUF3029)
HTH_3                PF01381.17    55 seq1513_BIOID54299   -             94     2e-09   37.0   0.1   1   1   1.4e-12   1.9e-08   33.8   0.0     2    53    14    65    13    67 0.92 Helix-turn-helix
HSP90                PF00183.13   531 seq1514_BIOID54299   -            624  1.5e-115  386.5   8.4   1   1  5.5e-118  2.5e-114  382.4   5.5    74   491   212   622   209   624 0.93 Hsp90 protein
HATPase_c_3          PF13589.1    137 seq1514_BIOID54299   -            624   2.1e-15   56.4   1.5   1   1   7.1e-19   3.2e-15   55.8   0.1     2   123    26   171    25   183 0.79 Histidine kinase-, DNA gyrase B-, and HSP90-like ATPase
HATPase_c            PF02518.21   111 seq1514_BIOID54299   -            624     8e-12   44.7   0.1   1   1   3.2e-15   1.5e-11   43.9   0.1     6   109    32   181    27   183 0.84 Histidine kinase-, DNA gyrase B-, and HSP90-like ATPase
Pili_assembly_N      PF00345.15   122 seq1515_BIOID54299   -            259   3.1e-43  146.3   0.2   1   1   4.5e-46   3.1e-42  143.0   0.1     2   121    55   174    54   175 0.93 Gram-negative pili assembly chaperone, N-terminal domain
Pili_assembly_C      PF02753.12    68 seq1515_BIOID54299   -            259   1.6e-17   63.0   0.4   1   1   4.6e-20   3.1e-16   58.8   0.3     1    67   194   254   194   255 0.97 Gram-negative pili assembly chaperone, C-terminal domain
IU_nuc_hydro         PF01156.14   314 seq1517_BIOID54299   -            311  8.9e-102  340.4   0.1   1   1  7.2e-106  9.8e-102  340.2   0.1     3   311     4   308     2   311 0.95 Inosine-uridine preferring nucleoside hydrolase
HAD_2                PF13419.1    176 seq1519_BIOID54299   -            199   4.5e-29  101.8   0.2   1   1   1.2e-32   5.2e-29  101.6   0.1     2   176     4   184     3   184 0.84 Haloacid dehalogenase-like hydrolase
Hydrolase_like       PF13242.1     75 seq1519_BIOID54299   -            199   1.6e-08   33.9   0.0   1   1   7.8e-12   3.6e-08   32.8   0.0     2    50   139   186   138   198 0.93 HAD-hyrolase-like
Hydrolase            PF00702.21   204 seq1519_BIOID54299   -            199   5.7e-06   26.8   0.0   1   1   1.4e-09   6.3e-06   26.7   0.0   111   203    75   177     8   178 0.77 haloacid dehalogenase-like hydrolase
BPD_transp_1         PF00528.17   185 seq1520_BIOID54299   -            306     4e-43  146.9  10.6   1   1   2.9e-47     4e-43  146.9   7.4     1   184   113   304   113   305 0.99 Binding-protein-dependent transport system inner membrane component
PNP_UDP_1            PF01048.15   234 seq1526_BIOID54299   -            232   4.8e-50  169.5   2.1   1   1     4e-54   5.5e-50  169.4   1.4     1   233     2   226     2   227 0.94 Phosphorylase superfamily
PsiE                 PF06146.7     69 seq1527_BIOID54299   -            136   1.8e-16   59.9   5.7   1   1   1.3e-20   1.8e-16   59.9   3.9     5    69    62   123    58   123 0.95 Phosphate-starvation-inducible E
Chorismate_bind      PF00425.13   257 seq1534_BIOID54299   -            434   1.4e-68  230.8   0.0   1   1   1.3e-72   1.8e-68  230.5   0.0     3   257   173   424   171   424 0.97 chorismate binding enzyme
Response_reg         PF00072.19   112 seq1535_BIOID54299   -            225   1.1e-29  102.5   0.0   1   1   2.5e-33   1.7e-29  101.9   0.0     1   111     4   112     4   113 0.98 Response regulator receiver domain
Trans_reg_C          PF00486.23    77 seq1535_BIOID54299   -            225     2e-22   78.7   0.0   1   1   6.4e-26   4.4e-22   77.6   0.0     2    77   148   223   146   223 0.97 Transcriptional regulatory protein, C terminal
Branch_AA_trans      PF05525.8    428 seq1539_BIOID54299   -            439  4.3e-158  526.2  32.3   1   1  3.6e-162  4.9e-158  526.0  22.4     3   427     8   429     6   430 0.99 Branched-chain amino acid transport protein
Phos_pyr_kin         PF08543.7    246 seq1541_BIOID54299   -            287   1.1e-15   57.4   0.0   1   1   2.1e-19   1.4e-15   57.0   0.0    53   234    68   257    51   268 0.83 Phosphomethylpyrimidine kinase
PfkB                 PF00294.19   301 seq1541_BIOID54299   -            287   2.9e-11   42.9   0.0   1   1   2.6e-14   1.8e-10   40.3   0.0   175   284   132   250    96   263 0.83 pfkB family carbohydrate kinase
Virul_fac_BrkB       PF03631.10   260 seq1542_BIOID54299   -            290     1e-55  188.8  24.6   1   1   8.7e-60   1.2e-55  188.6  17.0     2   258    29   274    28   276 0.88 Virulence factor BrkB
Usher                PF00577.15   552 seq1543_BIOID54299   -            864  7.5e-197  655.3  31.1   1   1    2e-200  9.2e-197  655.0  21.6     1   552   196   773   196   773 0.99 Type VII secretion system (T7SS), usher protein
PapC_N               PF13954.1    146 seq1543_BIOID54299   -            864   1.6e-40  137.9   0.0   1   1   7.6e-44   3.5e-40  136.8   0.0     2   146    38   184    37   184 0.94 PapC N-terminal domain
PapC_C               PF13953.1     68 seq1543_BIOID54299   -            864   1.7e-22   78.7   1.0   1   1   8.5e-26   3.9e-22   77.5   0.1     1    67   783   851   783   852 0.92 PapC C-terminal domain
MreC                 PF04085.9    152 seq1544_BIOID54299   -            367     1e-47  161.2   0.3   1   1   1.1e-51   1.4e-47  160.7   0.2     1   150   122   270   122   272 0.99 rod shape-determining protein MreC
DUF4222              PF13973.1     53 seq1546_BIOID54299   -             95   1.3e-24   85.2   3.5   1   1   1.2e-28   1.6e-24   84.9   2.4     1    52    16    67    16    68 0.96 Domain of unknown function (DUF4222)
tRNA-synt_2          PF00152.15   335 seq1547_BIOID54299   -            590    8e-132  438.9   0.0   1   1  2.8e-135  9.5e-132  438.6   0.0     2   334   118   558   117   559 0.99 tRNA synthetases class II (D, K and N)
GAD                  PF02938.9     95 seq1547_BIOID54299   -            590   1.8e-32  111.2   0.1   1   1   9.7e-36   3.3e-32  110.3   0.1     1    95   307   406   307   406 0.97 GAD domain
tRNA_anti            PF01336.20    76 seq1547_BIOID54299   -            590   1.3e-16   60.0   0.1   1   1   8.5e-20   2.9e-16   58.9   0.0     1    76    18   102    18   102 0.95 OB-fold nucleic acid binding domain
Gate                 PF07670.9    109 seq1548_BIOID54299   -            231   9.6e-12   44.6   2.8   1   1     7e-16   9.6e-12   44.6   2.0     2    93    88   185    87   211 0.74 Nucleoside recognition
Peripla_BP_2         PF01497.13   238 seq1550_BIOID54299   -            266   8.1e-27   93.7   0.1   1   1   7.4e-31     1e-26   93.4   0.1     1   203    26   217    26   231 0.93 Periplasmic binding protein
BPD_transp_1         PF00528.17   185 seq1551_BIOID54299   -            303   7.2e-31  107.0  13.0   1   1   1.1e-34   7.2e-31  107.0   9.0     1   184   119   302   119   303 0.99 Binding-protein-dependent transport system inner membrane component
OppC_N               PF12911.2     56 seq1551_BIOID54299   -            303   1.3e-17   62.7   0.2   1   1     2e-21   1.3e-17   62.7   0.2     2    56    24    79    23    79 0.86 N-terminal TM domain of oligopeptide transport permease C
Glyco_hydro_1        PF00232.13   455 seq1553_BIOID54299   -            464  1.5e-152  507.8   0.4   1   1  1.3e-156  1.7e-152  507.6   0.2     3   454     2   459     1   460 0.95 Glycosyl hydrolase family 1
D5_N                 PF08706.6    150 seq1554_BIOID54299   -            584   1.5e-14   54.1   0.0   1   1   4.7e-18   3.2e-14   53.1   0.0     2   147   154   283   153   286 0.87 D5 N terminal like
Pox_D5               PF03288.11    86 seq1554_BIOID54299   -            584   3.8e-06   26.9   0.0   1   1   1.1e-09   7.4e-06   26.0   0.0     2    80   487   580   486   584 0.86 Poxvirus D5 protein-like
SLT                  PF01464.15   121 seq1555_BIOID54299   -            219   6.6e-26   90.0   0.1   1   1   6.3e-30   8.6e-26   89.7   0.1     3   120    59   184    57   185 0.95 Transglycosylase SLT domain
Radical_SAM          PF04055.16   166 seq1557_BIOID54299   -            287   1.7e-24   86.7   0.0   1   1   3.7e-27   1.7e-23   83.5   0.0     3   165    27   231    26   232 0.96 Radical SAM superfamily
Fer4_12              PF13353.1    139 seq1557_BIOID54299   -            287   4.5e-10   39.6   5.6   1   1   1.3e-12   5.7e-09   36.0   3.9     1   123    17   181    17   195 0.67 4Fe-4S single cluster domain
Fer4                 PF00037.22    24 seq1557_BIOID54299   -            287   5.2e-06   25.7  15.5   1   1   9.4e-09   4.3e-05   22.8   0.9     5    23    44    62    41    63 0.89 4Fe-4S binding domain
DSRB                 PF10781.4     62 seq1558_BIOID54299   -             62   3.6e-41  138.3   0.2   1   1   2.8e-45   3.9e-41  138.2   0.1     1    61     1    61     1    62 0.98 Dextransucrase DSRB
Amidohydro_1         PF01979.15   333 seq1560_BIOID54299   -            442     4e-49  167.9   0.1   1   1   8.5e-53   5.8e-49  167.4   0.1     1   333    53   375    53   375 0.96 Amidohydrolase family
Amidohydro_5         PF13594.1     68 seq1560_BIOID54299   -            442   5.6e-08   32.3   0.0   1   1   1.9e-11   1.3e-07   31.2   0.0     1    68    23   122    23   122 0.66 Amidohydrolase
Tyr_Deacylase        PF02580.11   145 seq1561_BIOID54299   -            145   6.3e-55  185.0   0.1   1   1   5.1e-59     7e-55  184.8   0.0     2   144     3   144     2   145 0.99 D-Tyr-tRNA(Tyr) deacylase
[truncated: 1,423,331 more chars]
