# Supplementary material for: A domain sequence approach to pangenomics: applications to Escherichia coli
Source: F1000Res. 2013 May 29;1:19. Originally published 2012 Oct 1. [Version 2] doi: 10.12688/f1000research.1-19.v2 (PMC3901455; doi:10.12688/f1000research.1-19.v2)
Supplement: The 347 text files show the results from scanning each of the fasta-files against the Pfam-A database [file f1000research-1-1101-s0002.tgz › Escherichia_coli_FVEC1302_BIOID49707.txt]

#                                                                            --- full sequence --- -------------- this domain -------------   hmm coord   ali coord   env coord
# target name        accession   tlen query name           accession   qlen   E-value  score  bias   #  of  c-Evalue  i-Evalue  score  bias  from    to  from    to  from    to  acc description of target
#------------------- ---------- ----- -------------------- ---------- ----- --------- ------ ----- --- --- --------- --------- ------ ----- ----- ----- ----- ----- ----- ----- ---- ---------------------
HTH_Tnp_1            PF01527.15    76 seq5_BIOID49707      -            115   7.5e-09   35.3   0.6   1   1   2.1e-12   9.6e-09   34.9   0.4     2    76    16    91    15    97 0.84 Transposase
HTH_28               PF13518.1     52 seq5_BIOID49707      -            115   3.5e-07   29.9   0.1   1   1   1.4e-10   6.4e-07   29.1   0.1     1    40    25    65    25    72 0.88 Helix-turn-helix domain
HTH_28               PF13518.1     52 seq8_BIOID49707      -            173   1.5e-19   69.5   0.0   1   2   2.2e-10   7.4e-07   28.9   0.0     2    50     8    57     7    59 0.96 Helix-turn-helix domain
HTH_28               PF13518.1     52 seq8_BIOID49707      -            173   1.5e-19   69.5   0.0   2   2   2.1e-13   7.3e-10   38.5   0.0     2    50    64   114    63   116 0.92 Helix-turn-helix domain
Minor_tail_Z         PF06763.6    189 seq9_BIOID49707      -            192   5.5e-91  303.2  15.6   1   1   4.5e-95   6.2e-91  303.0  10.8     1   189     3   192     3   192 1.00 Prophage minor tail protein Z (GPZ)
FlgH                 PF02107.11   180 seq12_BIOID49707     -            221   7.2e-64  214.5   0.0   1   1   6.3e-68   8.6e-64  214.2   0.0     3   180    41   220    39   220 0.97 Flagellar L-ring protein
HOK_GEF              PF01848.11    43 seq13_BIOID49707     -             98   9.2e-18   63.1   1.4   1   1     1e-21   1.4e-17   62.6   1.0     1    43    52    94    52    94 0.99 Hok/gef family
HOK_GEF              PF01848.11    43 seq14_BIOID49707     -             50   1.8e-18   65.4   1.4   1   1   1.5e-22     2e-18   65.3   1.0     1    43     4    46     4    46 0.99 Hok/gef family
MMR_HSR1             PF01926.18   114 seq15_BIOID49707     -            303   1.4e-13   50.6   0.0   1   1   2.3e-16   6.3e-13   48.6   0.0     2   111    52   163    51   166 0.74 50S ribosome-binding GTPase
DUF258               PF03193.11   161 seq15_BIOID49707     -            303   1.1e-06   27.8   0.0   1   1   6.7e-10   1.8e-06   27.1   0.0    24   103    37   113    17   130 0.72 Protein of unknown function, DUF258
Prok-JAB             PF14464.1    105 seq16_BIOID49707     -            247     3e-19   68.4   0.2   1   1   7.4e-23   5.1e-19   67.6   0.1     4    96     4    98     1   109 0.92 Prokaryotic homologs of the JAB domain
NLPC_P60             PF00877.14   105 seq16_BIOID49707     -            247   1.4e-13   50.4   0.0   1   1   2.9e-17     2e-13   49.9   0.0     1   104   111   223   111   224 0.92 NlpC/P60 family
Autotransporter      PF03797.14   265 seq18_BIOID49707     -            482   6.9e-47  159.9  19.5   1   1     1e-50   6.9e-47  159.9  13.5     3   265   197   468   195   471 0.95 Autotransporter beta-domain
Pertactin            PF03212.9    121 seq18_BIOID49707     -            482   7.7e-10   38.4   1.9   1   1   2.3e-13   1.6e-09   37.4   1.3    18   120    25   131     7   132 0.76 Pertactin
DDE_Tnp_1_6          PF13751.1    125 seq21_BIOID49707     -             60   1.4e-07   31.5   0.1   1   1   2.2e-11   1.5e-07   31.3   0.1    78   123     4    48     1    50 0.94 Transposase DDE domain
DDE_Tnp_1            PF01609.16   211 seq21_BIOID49707     -             60   7.5e-07   28.8   0.1   1   1   1.3e-10   8.8e-07   28.5   0.0   168   210     3    46     2    47 0.90 Transposase DDE domain
rve                  PF00665.21   120 seq22_BIOID49707     -            137   1.3e-10   41.3   0.0   1   1   1.2e-14   1.7e-10   40.9   0.0     2    65    45   106    44   118 0.94 Integrase core domain
Transketolase_N      PF00456.16   333 seq27_BIOID49707     -            516   8.6e-81  271.2   0.1   1   1   2.9e-84   1.3e-80  270.5   0.0   151   333     1   182     1   182 0.99 Transketolase, thiamine diphosphate binding domain
Transket_pyr         PF02779.19   178 seq27_BIOID49707     -            516   7.4e-47  159.0   0.0   1   1     3e-50   1.4e-46  158.1   0.0     2   176   202   372   201   374 0.97 Transketolase, pyrimidine binding domain
Transketolase_C      PF02780.15   124 seq27_BIOID49707     -            516   1.1e-16   60.7   0.0   1   1   4.5e-20   2.1e-16   59.8   0.0     1   124   388   503   388   503 0.86 Transketolase, C-terminal domain
Phage_tail_T         PF06223.7    103 seq32_BIOID49707     -            144     5e-56  187.3   1.2   1   1     2e-54   2.8e-50  168.8   0.2     1   103    11   113    11   113 0.99 Minor tail protein T
RadC                 PF04002.10   123 seq33_BIOID49707     -            158   4.8e-46  155.3   0.0   1   1   4.5e-50   6.2e-46  154.9   0.0     2   123    37   158    36   158 0.98 RadC-like JAB domain
Phage_tail_L         PF05100.7    206 seq34_BIOID49707     -            232     4e-96  319.9   0.2   1   1  3.4e-100   4.7e-96  319.7   0.1     1   206    29   230    29   230 0.99 Phage minor tail protein L
Y1_Tnp               PF01797.11   121 seq35_BIOID49707     -            163     5e-32  110.1   0.0   1   1   5.8e-36   7.9e-32  109.5   0.0    24   121     4   101     2   101 0.98 Transposase IS200 like
Autotransporter      PF03797.14   265 seq36_BIOID49707     -            301   8.2e-40  136.7  12.4   1   1   8.5e-44   1.2e-39  136.2   8.6     2   191    97   289    96   300 0.96 Autotransporter beta-domain
HDPD                 PF02924.9    118 seq37_BIOID49707     -            110   5.2e-15   55.1   0.4   1   1   4.3e-19   5.9e-15   54.9   0.3     4   114     5   106     2   109 0.85 Bacteriophage lambda head decoration protein D
DDE_Tnp_IS66         PF03050.9    271 seq38_BIOID49707     -            349  4.7e-101  337.4   0.0   1   1  7.9e-105  5.4e-101  337.2   0.0     1   271    12   299    12   299 0.98 Transposase IS66 family
DDE_Tnp_IS66_C       PF13817.1     39 seq38_BIOID49707     -            349   1.1e-19   70.0   0.0   1   1     4e-23   2.7e-19   68.7   0.0     1    39   305   343   305   343 0.98 IS66 C-terminal element
HDPD                 PF02924.9    118 seq39_BIOID49707     -            112   8.9e-16   57.6   1.0   1   1   7.5e-20     1e-15   57.4   0.7     4   114     7   108     4   111 0.87 Bacteriophage lambda head decoration protein D
TatD_DNase           PF01026.16   255 seq41_BIOID49707     -            260   3.4e-70  236.0   0.0   1   1   2.8e-74   3.8e-70  235.8   0.0     1   255     2   257     2   257 0.98 TatD related DNase
rve_2                PF13333.1     52 seq45_BIOID49707     -             72   1.2e-22   79.6   2.2   1   1   2.1e-26   1.4e-22   79.3   1.5     1    51    14    68    14    68 0.95 Integrase core domain
rve_3                PF13683.1     67 seq45_BIOID49707     -             72   1.2e-12   47.0   0.1   1   1     2e-16   1.4e-12   46.8   0.0     7    67     1    61     1    61 0.98 Integrase core domain
Terminase_GpA        PF05876.7    557 seq46_BIOID49707     -            320   2.7e-94  316.4   0.9   1   1   2.4e-98   3.3e-94  316.1   0.6   266   547     2   279     1   286 0.97 Phage terminase large subunit (GpA)
NQR2_RnfD_RnfE       PF03116.10   314 seq47_BIOID49707     -            352  4.7e-122  406.9  15.4   1   1  3.9e-126  5.3e-122  406.7  10.7     3   314     4   350     2   350 0.93 NQR2, RnfD, RnfE family
Phage_antitermQ      PF06530.7    126 seq48_BIOID49707     -            125   7.3e-56  187.0   0.4   1   1   6.4e-60   8.7e-56  186.7   0.3     1   121     1   121     1   124 0.99 Phage antitermination protein Q
Phage_antitermQ      PF06530.7    126 seq50_BIOID49707     -            127   2.5e-57  191.7   0.4   1   1     2e-61   2.8e-57  191.6   0.3     1   125     1   125     1   126 0.99 Phage antitermination protein Q
RadC                 PF04002.10   123 seq51_BIOID49707     -            158   7.5e-47  157.9   0.0   1   1     7e-51   9.6e-47  157.5   0.0     2   123    37   158    36   158 0.98 RadC-like JAB domain
OrfB_Zn_ribbon       PF07282.6     69 seq52_BIOID49707     -            136   1.7e-26   91.5   0.7   1   1   1.9e-30   2.6e-26   90.9   0.5     1    67    42   109    42   111 0.98 Putative transposase DNA-binding domain
Autotransporter      PF03797.14   265 seq54_BIOID49707     -            397   1.5e-56  191.6  17.7   1   1   1.5e-60     2e-56  191.1  12.3     2   265    97   381    96   381 0.98 Autotransporter beta-domain
VCBS                 PF13517.1     61 seq55_BIOID49707     -            958   2.7e-20   72.3  31.8   1   2   5.2e-15   2.4e-11   43.7   3.8     1    60   416   488   416   489 0.71 Family description
VCBS                 PF13517.1     61 seq55_BIOID49707     -            958   2.7e-20   72.3  31.8   2   2   1.4e-11   6.3e-08   32.7   1.9     1    61   531   592   531   592 0.83 Family description
Phage_tail_L         PF05100.7    206 seq58_BIOID49707     -            232   4.8e-96  319.6   0.1   1   1  4.2e-100   5.7e-96  319.4   0.1     1   206    29   230    29   230 0.99 Phage minor tail protein L
SSB                  PF00436.20   104 seq59_BIOID49707     -            175   3.2e-39  132.8   0.4   1   1   3.3e-43   4.5e-39  132.3   0.3     1   101     6   109     6   112 0.96 Single-strand binding protein family
HlyD_2               PF12700.2    328 seq63_BIOID49707     -            464   6.5e-26   91.1   2.2   1   1   2.5e-29   8.5e-26   90.7   1.5     9   328   123   425   115   425 0.82 HlyD family secretion protein
HlyD                 PF00529.15   306 seq63_BIOID49707     -            464   5.7e-25   88.1  16.9   1   1   2.2e-28   7.5e-25   87.7  11.5     1   241   135   360   135   425 0.85 HlyD family secretion protein
HlyD_3               PF13437.1    105 seq63_BIOID49707     -            464   3.4e-16   59.3   4.2   1   1   1.5e-14   5.2e-11   42.6   0.6     1   101   246   351   246   356 0.93 HlyD family secretion protein
Biotin_lipoyl_2      PF13533.1     50 seq63_BIOID49707     -            464   8.9e-14   50.7   8.0   1   1   1.2e-16   4.2e-13   48.6   0.7     2    50   136   184   135   184 0.97 Biotin-lipoyl like
Phage_Nu1            PF07471.7    164 seq64_BIOID49707     -             74   1.8e-26   92.4   0.0   1   1   1.4e-30     2e-26   92.3   0.0   109   164     2    57     1    57 0.98 Phage DNA packaging protein Nu1
Tape_meas_lam_C      PF09718.5     78 seq65_BIOID49707     -            242   1.8e-21   75.7   6.0   1   1   3.2e-25   4.4e-21   74.4   4.2     1    78    15    92    15    92 0.98 Lambda phage tail tape-measure protein (Tape_meas_lam_C)
DDE_Tnp_IS1          PF03400.8    131 seq66_BIOID49707     -            125   4.5e-74  246.6   1.5   1   1   3.6e-78   4.9e-74  246.4   1.1     7   131     1   125     1   125 1.00 IS1 transposase
Fumerase             PF05681.9    271 seq70_BIOID49707     -            256   5.1e-74  248.6   0.0   1   1   4.2e-78   5.7e-74  248.4   0.0    37   268     3   237     1   240 0.95 Fumarate hydratase (Fumerase)
Citrate_synt         PF00285.16   356 seq71_BIOID49707     -            389  9.3e-117  389.6   0.0   1   1  8.4e-121  1.1e-116  389.3   0.0     2   356    22   370    22   370 0.98 Citrate synthase
Hexapep              PF00132.19    36 seq72_BIOID49707     -            293   8.7e-19   66.0   6.7   1   3   1.6e-09   2.2e-05   23.5   0.0     2    36   122   156   121   156 0.96 Bacterial transferase hexapeptide (six repeats)
Hexapep              PF00132.19    36 seq72_BIOID49707     -            293   8.7e-19   66.0   6.7   2   3   2.3e-10   3.1e-06   26.3   0.7     3    33   191   220   189   221 0.94 Bacterial transferase hexapeptide (six repeats)
Hexapep              PF00132.19    36 seq72_BIOID49707     -            293   8.7e-19   66.0   6.7   3   3   1.8e-11   2.5e-07   29.7   0.6     1    34   206   239   206   241 0.95 Bacterial transferase hexapeptide (six repeats)
TMP_2                PF06791.8    210 seq73_BIOID49707     -            582   5.4e-70  235.1  12.7   1   1   3.9e-74   5.4e-70  235.1   8.8     2   209    50   257    49   258 0.97 Prophage tail length tape measure protein
RusA                 PF05866.6    116 seq78_BIOID49707     -            120   2.2e-26   92.4   0.0   1   1   1.8e-30   2.5e-26   92.2   0.0     1   116     8   117     8   117 0.94 Endodeoxyribonuclease RusA
Fimbrial             PF00419.15   145 seq79_BIOID49707     -            182   6.4e-21   74.9   9.7   1   1   6.4e-25   8.8e-21   74.5   6.7     1   145    33   182    33   182 0.85 Fimbrial protein
Tape_meas_lam_C      PF09718.5     78 seq80_BIOID49707     -            242   6.8e-22   77.0   5.4   1   1   1.1e-25   1.5e-21   75.9   3.8     1    78    15    92    15    92 0.98 Lambda phage tail tape-measure protein (Tape_meas_lam_C)
Transp_cyt_pur       PF02133.10   439 seq81_BIOID49707     -            419   1.2e-83  281.0  48.4   1   1   9.7e-88   1.3e-83  280.8  33.5     1   438    11   397    11   398 0.98 Permease for cytosine/purines, uracil, thiamine, allantoin
Phage_lambda_P       PF06992.6    233 seq82_BIOID49707     -            233  1.5e-167  554.5   4.5   1   1  1.2e-171  1.6e-167  554.3   3.1     1   233     1   233     1   233 1.00 Replication protein P
AP_endonuc_2         PF01261.19   211 seq87_BIOID49707     -            204   9.4e-09   34.7   0.1   1   1   1.1e-12   1.4e-08   34.1   0.1   112   209    11   105     3   107 0.84 Xylose isomerase-like TIM barrel
OrfB_IS605           PF01385.14   227 seq91_BIOID49707     -            285   2.9e-52  177.1   4.5   1   1   5.2e-56   3.6e-52  176.9   3.1     1   224    49   255    49   258 0.98 Probable transposase
HTH_OrfB_IS605       PF12323.3     46 seq91_BIOID49707     -            285   3.5e-07   29.3   0.9   1   1   5.2e-11   3.5e-07   29.3   0.6    19    46     1    28     1    28 0.95 Helix-turn-helix domain
Aldo_ket_red         PF00248.16   283 seq93_BIOID49707     -            267     4e-57  193.0   0.6   1   1   3.7e-61   5.1e-57  192.7   0.4     2   281     6   250     5   251 0.95 Aldo/keto reductase family
Aminotran_4          PF01063.14   231 seq94_BIOID49707     -            269   1.2e-43  149.0   0.0   1   1   1.1e-47   1.5e-43  148.8   0.0     2   225    38   259    37   266 0.87 Aminotransferase class IV
MurB_C               PF02873.11   105 seq96_BIOID49707     -            342   2.6e-41  139.5   0.0   1   1   6.8e-45   4.7e-41  138.6   0.0     1   105   203   330   203   330 0.99 UDP-N-acetylenolpyruvoylglucosamine reductase, C-terminal domain
FAD_binding_4        PF01565.18   139 seq96_BIOID49707     -            342   9.2e-27   93.0   0.0   1   1   1.1e-29   7.5e-26   90.1   0.1     2   138    18   149    17   150 0.91 FAD binding domain
rve_3                PF13683.1     67 seq98_BIOID49707     -             80     2e-11   43.0   0.0   1   1   4.5e-15   3.1e-11   42.5   0.0     7    67     1    62     1    62 0.96 Integrase core domain
rve_2                PF13333.1     52 seq98_BIOID49707     -             80   2.7e-07   30.4   0.0   1   1   4.8e-11   3.3e-07   30.1   0.0     1    50    14    68    14    70 0.87 Integrase core domain
DDE_Tnp_1            PF01609.16   211 seq99_BIOID49707     -            326     9e-33  113.5   0.1   1   1   5.7e-36   1.9e-32  112.4   0.0     5   210   138   312   136   313 0.89 Transposase DDE domain
DUF772               PF05598.6     77 seq99_BIOID49707     -            326   1.1e-21   76.3   0.3   1   1   7.5e-25   2.6e-21   75.2   0.2     1    77    51   126    51   126 0.99 Transposase domain (DUF772)
DDE_Tnp_1_3          PF13612.1    155 seq99_BIOID49707     -            326   1.7e-08   34.2   0.1   1   1   9.1e-12   3.1e-08   33.3   0.0     5   151   137   292   134   296 0.75 Transposase DDE domain
DDE_Tnp_1_6          PF13751.1    125 seq99_BIOID49707     -            326   5.7e-07   29.5   0.3   1   1   4.7e-10   1.6e-06   28.0   0.2    66   123   260   314   243   315 0.80 Transposase DDE domain
NadA                 PF02445.11   296 seq100_BIOID49707    -            347  7.6e-105  349.8   0.1   1   1  6.4e-109  8.7e-105  349.6   0.1     2   295    31   340    30   341 0.98 Quinolinate synthetase A protein
Phage_cap_E          PF03864.10   329 seq101_BIOID49707    -            350   2.7e-64  217.0   0.2   1   1   2.2e-68   3.1e-64  216.8   0.1     1   328    13   348    13   349 0.94 Phage major capsid protein E
LysR_substrate       PF03466.15   209 seq102_BIOID49707    -            214   3.2e-29  101.4   0.1   1   1   2.9e-33   3.9e-29  101.1   0.0     6   206     8   206     4   208 0.92 LysR substrate binding domain
Phage_cap_E          PF03864.10   329 seq104_BIOID49707    -            341   1.2e-61  208.3   0.1   1   1     1e-65   1.4e-61  208.1   0.1     1   328     4   339     4   340 0.93 Phage major capsid protein E
DUF1233              PF06806.7     72 seq105_BIOID49707    -             83   2.3e-32  110.2   0.1   1   1     2e-36   2.7e-32  110.0   0.1     1    70     4    74     4    77 0.97 Putative excisionase (DUF1233)
FlxA                 PF14282.1    106 seq114_BIOID49707    -            113   2.1e-16   59.6  26.4   1   1   1.7e-20   2.4e-16   59.4  18.3     5    84    13    92     7   108 0.90 FlxA-like protein
Phage_tail_U         PF06141.6    133 seq115_BIOID49707    -            131   6.5e-62  207.2   0.4   1   1   5.3e-66   7.2e-62  207.1   0.2     1   133     1   131     1   131 0.99 Phage minor tail protein U
DUF987               PF06174.6     66 seq121_BIOID49707    -             73   1.7e-43  145.8   0.2   1   1   1.4e-47   1.9e-43  145.6   0.1     1    66     1    66     1    66 0.99 Protein of unknown function (DUF987)
FlgI                 PF02119.11   342 seq127_BIOID49707    -            371  4.5e-130  433.1  11.5   1   1  3.8e-134  5.2e-130  432.9   8.0     2   342    30   371    29   371 0.98 Flagellar P-ring protein
DUF987               PF06174.6     66 seq129_BIOID49707    -             73   1.6e-42  142.7   0.1   1   1   1.3e-46   1.8e-42  142.5   0.1     1    66     1    66     1    66 0.99 Protein of unknown function (DUF987)
Epimerase            PF01370.16   236 seq130_BIOID49707    -            310   9.4e-50  169.1   0.0   1   1   4.3e-53   1.2e-49  168.8   0.0     1   236     2   236     2   236 0.92 NAD dependent epimerase/dehydratase family
3Beta_HSD            PF01073.14   280 seq130_BIOID49707    -            310   3.8e-12   45.3   0.0   1   1   1.9e-15   5.3e-12   44.9   0.0     1   223     3   219     3   224 0.79 3-beta hydroxysteroid dehydrogenase/isomerase family
RmlD_sub_bind        PF04321.12   287 seq130_BIOID49707    -            310   3.9e-10   38.9   0.0   1   1     3e-13   8.3e-10   37.9   0.0     3   155     2   174     1   269 0.80 RmlD substrate binding domain
NAD_binding_4        PF07993.7    249 seq130_BIOID49707    -            310   1.8e-07   30.2   0.0   1   1   3.6e-08   9.9e-05   21.2   0.0    86   210    67   184    47   220 0.84 Male sterility protein
SecE                 PF00584.15    57 seq134_BIOID49707    -            127   2.4e-21   74.9   1.0   1   1   1.8e-25   2.4e-21   74.9   0.7     2    56    68   122    67   123 0.97 SecE/Sec61-gamma subunits of protein translocation complex
DUF932               PF06067.6    239 seq136_BIOID49707    -            273   4.5e-69  232.2   0.0   1   1   4.1e-73   5.6e-69  231.9   0.0     1   239    36   262    36   262 0.99 Domain of unknown function (DUF932)
Sugarporin_N         PF11471.3     60 seq137_BIOID49707    -            388     1e-15   56.9   9.6   1   1   1.3e-19   1.7e-15   56.2   6.7     1    60     1    58     1    58 0.96 Maltoporin periplasmic N-terminal extension
Lambda_tail_I        PF06805.7     82 seq138_BIOID49707    -            182   7.4e-14   51.2   0.0   1   1   9.2e-18   1.3e-13   50.4   0.0    25    82     2    64     1    64 0.98 Bacteriophage lambda tail assembly protein I
DUF3596              PF12167.3     88 seq140_BIOID49707    -            431   4.4e-30  102.9   0.0   1   1   1.2e-33   8.4e-30  102.0   0.0     1    87     9    94     9    95 0.98 Domain of unknown function (DUF3596)
Phage_integrase      PF00589.17   173 seq140_BIOID49707    -            431   7.6e-20   71.1   0.1   1   1   2.5e-23   1.7e-19   70.0   0.0     3   167   205   398   204   403 0.88 Phage integrase family
Prok-JAB             PF14464.1    105 seq143_BIOID49707    -            247   1.5e-19   69.3   0.1   1   1   3.7e-23   2.5e-19   68.6   0.1     3    96     3    98     1   109 0.93 Prokaryotic homologs of the JAB domain
NLPC_P60             PF00877.14   105 seq143_BIOID49707    -            247   1.1e-13   50.7   0.0   1   1   2.3e-17   1.5e-13   50.3   0.0     1   104   111   223   111   224 0.92 NlpC/P60 family
DUF905               PF06006.7     71 seq145_BIOID49707    -             77   2.2e-38  129.3   0.2   1   1   1.8e-42   2.4e-38  129.2   0.1     2    71     9    77     8    77 0.98 Bacterial protein of unknown function (DUF905)
Sugar_tr             PF00083.19   451 seq146_BIOID49707    -            302   2.8e-45  154.6  27.0   1   1   4.9e-46   1.7e-42  145.4  18.7     2   334    16   299    15   302 0.96 Sugar (and other) transporter
MFS_1                PF07690.11   354 seq146_BIOID49707    -            302   1.5e-40  138.9  27.7   1   1     1e-42   3.4e-39  134.4  19.2     2   295    21   301    20   301 0.88 Major Facilitator Superfamily
FPN1                 PF06963.7    432 seq146_BIOID49707    -            302   6.8e-05   21.3   1.7   1   1     2e-08   6.8e-05   21.3   1.2   279   338   237   296   204   300 0.91 Ferroportin1 (FPN1)
DUF968               PF06147.6    200 seq147_BIOID49707    -            352   1.1e-76  257.1   0.1   1   1   1.3e-80   1.8e-76  256.4   0.1     2   198   130   344   129   346 0.99 Protein of unknown function (DUF968)
Fimbrial             PF00419.15   145 seq151_BIOID49707    -            215   1.2e-15   57.8   0.0   1   1   1.1e-19   1.5e-15   57.5   0.0     2   145    69   215    68   215 0.86 Fimbrial protein
Prok-JAB             PF14464.1    105 seq156_BIOID49707    -            247   6.8e-20   70.4   0.2   1   1   1.7e-23   1.2e-19   69.7   0.1     4    96     4    98     1   109 0.93 Prokaryotic homologs of the JAB domain
NLPC_P60             PF00877.14   105 seq156_BIOID49707    -            247   2.7e-14   52.7   0.0   1   1   5.5e-18   3.7e-14   52.2   0.0     1   104   111   223   111   224 0.92 NlpC/P60 family
DUF1440              PF07274.7    136 seq159_BIOID49707    -            204   3.9e-55  185.4   2.3   1   1   3.4e-59   4.7e-55  185.1   1.6     1   136    26   182    26   182 0.99 Protein of unknown function (DUF1440)
DUF2859              PF11072.3    142 seq160_BIOID49707    -            170   2.9e-41  140.1   0.0   1   1   2.4e-45   3.3e-41  139.9   0.0     1   141    29   168    29   169 0.98 Protein of unknown function (DUF2859)
Big_2                PF02368.13    79 seq162_BIOID49707    -            246   2.6e-14   52.7   9.5   1   1   3.7e-18   2.6e-14   52.7   6.6     2    76   161   238   160   241 0.94 Bacterial Ig-like domain (group 2)
Autotransporter      PF03797.14   265 seq163_BIOID49707    -            101     2e-14   53.4   0.2   1   1   1.8e-18   2.5e-14   53.1   0.1   188   265    10    85     5    85 0.93 Autotransporter beta-domain
YagB_YeeU_YfjZ       PF06154.6    105 seq164_BIOID49707    -            122   3.2e-52  175.0   0.0   1   1   2.8e-56   3.9e-52  174.8   0.0     2   104    16   118    15   119 0.98 YagB/YeeU/YfjZ family
Fumerase_C           PF05683.7    206 seq165_BIOID49707    -            201   1.8e-48  164.3   0.0   1   1   1.5e-52     2e-48  164.1   0.0    31   203     5   178     1   181 0.97 Fumarase C-terminus
Phage_min_tail       PF05939.8    109 seq168_BIOID49707    -            109   7.5e-37  125.5   0.0   1   1     6e-41   8.2e-37  125.3   0.0     1   109     1   109     1   109 0.99 Phage minor tail protein
gpW                  PF02831.10    68 seq169_BIOID49707    -             68   3.5e-37  125.6   1.1   1   1   2.7e-41   3.8e-37  125.5   0.8     1    68     1    68     1    68 0.99 gpW
ParBc                PF02195.13    90 seq170_BIOID49707    -            654   4.7e-20   71.3   0.0   1   1   7.3e-24   9.9e-20   70.3   0.0     1    89    36   131    36   132 0.95 ParB-like nuclease domain
MFS_1                PF07690.11   354 seq171_BIOID49707    -            421   3.2e-23   81.9  39.5   1   1   3.6e-27     5e-23   81.3  22.9    22   351    33   365    25   368 0.78 Major Facilitator Superfamily
NusG                 PF02357.14    92 seq173_BIOID49707    -            181   5.3e-25   87.3   0.0   1   1   1.1e-28   7.7e-25   86.8   0.0     1    92     7   106     7   106 0.93 Transcription termination factor nusG
KOW                  PF00467.24    32 seq173_BIOID49707    -            181   1.3e-08   33.9   0.1   1   1   9.1e-12   6.2e-08   31.7   0.0     1    28   130   161   130   165 0.86 KOW motif
HIM                  PF05662.9     21 seq177_BIOID49707    -            563   5.7e-35  117.5  31.6   1   4   3.1e-10   1.1e-06   28.0   0.0     1    21   130   150   130   150 0.98 Haemagglutinin
HIM                  PF05662.9     21 seq177_BIOID49707    -            563   5.7e-35  117.5  31.6   2   4   8.8e-13     3e-09   36.1   1.9     1    21   266   286   266   286 0.98 Haemagglutinin
HIM                  PF05662.9     21 seq177_BIOID49707    -            563   5.7e-35  117.5  31.6   3   4   4.5e-14   1.6e-10   40.1   1.8     1    21   387   407   387   407 0.98 Haemagglutinin
HIM                  PF05662.9     21 seq177_BIOID49707    -            563   5.7e-35  117.5  31.6   4   4   1.5e-10   5.1e-07   29.0   1.5     1    21   440   460   440   460 0.96 Haemagglutinin
YadA                 PF03895.10    78 seq177_BIOID49707    -            563   1.9e-24   85.3  10.1   1   1   5.5e-28   1.9e-24   85.3   7.0     2    78   486   563   485   563 0.98 YadA-like C-terminal region
Hep_Hag              PF05658.9     28 seq177_BIOID49707    -            563   3.6e-19   67.9  84.1   1   4   3.7e-10   1.3e-06   28.2   7.7     1    27    46    72    46    73 0.97 Hep_Hag
Hep_Hag              PF05658.9     28 seq177_BIOID49707    -            563   3.6e-19   67.9  84.1   2   4   9.7e-08   0.00033   20.6   6.9     1    28   206   233   206   233 0.95 Hep_Hag
Hep_Hag              PF05658.9     28 seq177_BIOID49707    -            563   3.6e-19   67.9  84.1   3   4   5.6e-11   1.9e-07   30.8   4.2     1    28   344   371   344   371 0.96 Hep_Hag
Hep_Hag              PF05658.9     28 seq177_BIOID49707    -            563   3.6e-19   67.9  84.1   4   4   3.6e-08   0.00012   21.9   3.4     1    27   358   384   358   385 0.93 Hep_Hag
FMN_bind             PF04205.9     81 seq179_BIOID49707    -            206   2.6e-18   65.8   0.1   1   1     4e-22   5.5e-18   64.7   0.0     1    77    99   187    99   191 0.98 FMN-binding domain
ESPR                 PF13018.1     24 seq181_BIOID49707    -            539   1.7e-08   33.6   0.1   1   1   2.6e-12   3.6e-08   32.5   0.1     2    24    31    53    31    53 0.96 Extended Signal Peptide of Type V secretion system
HTS                  PF04204.11   298 seq182_BIOID49707    -            309  9.5e-132  438.0   0.0   1   1  7.8e-136  1.1e-131  437.9   0.0     1   298     2   299     2   299 1.00 Homoserine O-succinyltransferase
YceG                 PF02618.11   297 seq184_BIOID49707    -            340     4e-95  318.1   0.0   1   1   3.4e-99   4.6e-95  317.9   0.0     3   297    42   330    40   330 0.94 YceG-like family
SieB                 PF14163.1    151 seq185_BIOID49707    -            193   6.3e-29  100.3   0.2   1   1   5.5e-33   7.5e-29  100.1   0.1     2   149    23   176    22   178 0.95 Superinfection exclusion protein B
Phage_portal_2       PF05136.8    355 seq186_BIOID49707    -            533  2.9e-104  348.3   1.7   1   1  2.6e-108  3.5e-104  348.0   1.1     2   355    30   401    29   401 0.98 Phage portal protein, lambda family
TK                   PF00265.13   176 seq187_BIOID49707    -            205   2.6e-64  215.9   0.0   1   1   2.2e-68   2.9e-64  215.7   0.0     1   176     2   186     2   186 0.99 Thymidine kinase
LysE                 PF01810.13   191 seq188_BIOID49707    -            195   4.2e-14   52.1  16.9   1   1   3.6e-18   4.9e-14   51.9  11.7     1   188    14   194    14   195 0.80 LysE type translocator
DUF523               PF04463.7    143 seq193_BIOID49707    -            319   5.2e-46  155.8   0.0   1   1   1.2e-49   8.2e-46  155.2   0.0     1   143     7   150     7   150 0.96 Protein of unknown function (DUF523)
DUF1722              PF08349.6    117 seq193_BIOID49707    -            319   2.2e-42  143.5   1.7   1   1   4.3e-46   2.9e-42  143.1   0.5     1   117   192   309   192   309 0.99 Protein of unknown function (DUF1722)
Pyr_redox_2          PF07992.9    200 seq194_BIOID49707    -            475   1.5e-44  152.2   1.7   1   1   1.7e-47   2.4e-44  151.5   1.2     1   198     9   318     9   320 0.94 Pyridine nucleotide-disulphide oxidoreductase
Pyr_redox_dim        PF02852.17   110 seq194_BIOID49707    -            475   9.1e-35  118.9   0.0   1   1   1.6e-37   2.1e-34  117.7   0.0     1   109   348   456   348   457 0.98 Pyridine nucleotide-disulphide oxidoreductase, dimerisation domain
Pyr_redox            PF00070.22    80 seq194_BIOID49707    -            475   2.6e-15   56.4   0.8   1   1   1.9e-18   2.6e-15   56.4   0.5     1    78   178   254   178   257 0.94 Pyridine nucleotide-disulphide oxidoreductase
GIDA                 PF01134.17   392 seq194_BIOID49707    -            475   1.8e-08   33.5   1.1   1   1     9e-11   1.2e-07   30.8   0.4     1    60     9    71     9    84 0.91 Glucose inhibited division protein A
FAD_oxidored         PF12831.2    428 seq194_BIOID49707    -            475   2.8e-08   33.1   0.9   1   1   4.4e-11     6e-08   32.0   0.6     1    38     9    46     9    64 0.94 FAD dependent oxidoreductase
FAD_binding_2        PF00890.19   421 seq194_BIOID49707    -            475   1.4e-06   27.3   0.7   1   1   3.3e-08   4.5e-05   22.3   0.2     2    35    10    43     9    48 0.90 FAD binding domain
Thi4                 PF01946.12   230 seq194_BIOID49707    -            475   3.1e-05   23.0   0.1   1   1   5.2e-08   7.1e-05   21.8   0.1    14    63     4    53     1    85 0.80 Thi4 family
DUF905               PF06006.7     71 seq196_BIOID49707    -             64   1.1e-19   69.4   0.0   1   1   9.3e-24   1.3e-19   69.2   0.0     3    47    20    64    18    64 0.98 Bacterial protein of unknown function (DUF905)
Phage_tail_L         PF05100.7    206 seq197_BIOID49707    -            232   9.3e-96  318.7   0.0   1   1  7.8e-100   1.1e-95  318.5   0.0     1   206    29   230    29   230 0.99 Phage minor tail protein L
Alpha-amylase        PF00128.19   316 seq198_BIOID49707    -            750   1.1e-12   47.9   0.6   1   1   6.3e-16   4.3e-12   45.9   0.3    22   303   246   588   241   592 0.68 Alpha amylase, catalytic domain
Alpha-amylase_C      PF02806.13    96 seq198_BIOID49707    -            750   4.8e-06   26.5   0.0   1   1   3.7e-09   2.5e-05   24.1   0.0     8    90   649   737   647   741 0.81 Alpha amylase, C-terminal all-beta domain
NinB                 PF05772.7    127 seq199_BIOID49707    -            146     2e-53  179.2   0.1   1   1   1.7e-57   2.4e-53  179.0   0.1     2   127     8   129     7   129 0.99 NinB protein
BPL_LplA_LipB        PF03099.14   125 seq201_BIOID49707    -            321   5.1e-21   74.8   0.0   1   1   1.7e-24   7.6e-21   74.2   0.0     4   125    86   208    83   208 0.89 Biotin/lipoate A/B protein ligase family
HTH_11               PF08279.7     55 seq201_BIOID49707    -            321   8.3e-13   47.6   0.0   1   1   4.4e-16     2e-12   46.4   0.0     4    54     9    58     8    59 0.92 HTH domain
BPL_C                PF02237.12    48 seq201_BIOID49707    -            321   1.6e-11   43.5   0.2   1   1   8.9e-15   4.1e-11   42.2   0.1     1    48   271   317   271   317 0.97 Biotin protein ligase C terminal domain
MmgE_PrpD            PF03972.9    445 seq203_BIOID49707    -            483  3.5e-178  592.2   0.0   1   1  2.9e-182    4e-178  592.0   0.0     2   445    14   475    13   475 0.98 MmgE/PrpD family
DUF413               PF04219.7     94 seq205_BIOID49707    -            112   1.5e-38  130.2   0.1   1   1   1.4e-42   1.9e-38  129.9   0.1     1    90    10    99    10   102 0.97 Protein of unknown function, DUF
Packaging_FI         PF14000.1    125 seq208_BIOID49707    -            144   1.7e-41  141.2   4.1   1   1   1.4e-45   1.9e-41  141.0   2.9     1   125    15   141    15   141 0.97 DNA packaging protein FI
NMN_transporter      PF04973.7    182 seq209_BIOID49707    -            239   1.3e-44  151.7  27.3   1   2   1.2e-27   1.7e-23   82.9   6.1     1   104    23   127    23   132 0.95 Nicotinamide mononucleotide transporter
NMN_transporter      PF04973.7    182 seq209_BIOID49707    -            239   1.3e-44  151.7  27.3   2   2     3e-25   4.1e-21   75.1   7.4    87   180   134   227   129   229 0.94 Nicotinamide mononucleotide transporter
UbiD                 PF01977.11   407 seq210_BIOID49707    -            497  4.7e-165  548.8   0.0   1   1  3.9e-169  5.3e-165  548.6   0.0     2   407    14   437    13   437 0.95 3-octaprenyl-4-hydroxybenzoate carboxy-lyase
Pili_assembly_N      PF00345.15   122 seq211_BIOID49707    -            241   1.1e-40  138.0   0.1   1   1   2.7e-44   1.9e-40  137.3   0.0     1   121    37   156    37   157 0.91 Gram-negative pili assembly chaperone, N-terminal domain
Pili_assembly_C      PF02753.12    68 seq211_BIOID49707    -            241   9.5e-17   60.4   0.3   1   1   8.1e-20   5.6e-16   58.0   0.1     1    65   176   234   176   237 0.95 Gram-negative pili assembly chaperone, C-terminal domain
Packaging_FI         PF14000.1    125 seq213_BIOID49707    -            131   2.3e-41  140.7   1.2   1   1   1.9e-45   2.6e-41  140.6   0.8     1   125     2   128     2   128 0.97 DNA packaging protein FI
FKBP_C               PF00254.23    94 seq214_BIOID49707    -            206   3.6e-27   94.0   0.0   1   1   9.7e-31   6.6e-27   93.2   0.0     5    94   117   203   114   203 0.96 FKBP-type peptidyl-prolyl cis-trans isomerase
FKBP_N               PF01346.13   124 seq214_BIOID49707    -            206   1.2e-23   83.3   0.0   1   1   2.2e-27   1.5e-23   83.0   0.0    17   124     5   108     1   108 0.96 Domain amino terminal to FKBP-type peptidyl-prolyl isomerase
DUF1040              PF06288.8     86 seq219_BIOID49707    -             89   1.6e-46  156.3   0.5   1   1   1.3e-50   1.8e-46  156.2   0.3     1    86     1    86     1    86 1.00 Protein of unknown function (DUF1040)
Amidohydro_3         PF07969.6    404 seq220_BIOID49707    -            427     4e-56  190.8   0.9   1   1   3.4e-59   1.5e-55  188.9   0.6     1   404    53   379    53   379 0.98 Amidohydrolase family
Amidohydro_4         PF13147.1    304 seq220_BIOID49707    -            427   6.2e-16   59.1   0.6   1   1   1.7e-19   7.9e-16   58.7   0.4     1   303    48   377    48   378 0.95 Amidohydrolase
Amidohydro_5         PF13594.1     68 seq220_BIOID49707    -            427   7.6e-06   25.5   1.4   1   1   4.5e-09   2.1e-05   24.1   0.1     2    45    24    80    23   131 0.75 Amidohydrolase
YagB_YeeU_YfjZ       PF06154.6    105 seq222_BIOID49707    -            126   2.6e-53  178.5   0.0   1   1   2.3e-57   3.1e-53  178.3   0.0     2   104    16   118    15   119 0.98 YagB/YeeU/YfjZ family
ACR_tran             PF00873.14  1021 seq223_BIOID49707    -           1040         0 1231.0  34.9   1   1         0         0 1230.9  24.2     2  1020    13  1022    12  1023 1.00 AcrB/AcrD/AcrF family
SecD_SecF            PF02355.11   189 seq223_BIOID49707    -           1040   3.3e-08   32.8  32.8   1   1   1.9e-09   1.3e-05   24.3  11.2    36   183   348   495   333   501 0.82 Protein export membrane protein
Glyco_transf_9       PF01075.12   247 seq224_BIOID49707    -            348   2.6e-89  298.5   0.0   1   1   2.3e-93   3.1e-89  298.3   0.0     1   247    69   324    69   324 0.98 Glycosyltransferase family 9 (heptosyltransferase)
Phage_AlpA           PF05930.7     51 seq226_BIOID49707    -             92   1.7e-19   69.1   0.1   1   1   3.3e-23   2.3e-19   68.7   0.1     1    51    34    83    34    83 0.98 Prophage CP4-57 regulatory protein (AlpA)
HTH_17               PF12728.2     51 seq226_BIOID49707    -             92   1.5e-07   31.4   0.0   1   1     3e-11   2.1e-07   31.0   0.0     9    50    44    86    39    87 0.90 Helix-turn-helix domain
Pirin                PF02678.11   107 seq229_BIOID49707    -            233   2.7e-21   75.3   0.0   1   1   3.6e-25     5e-21   74.4   0.0     2   107     4   119     3   119 0.95 Pirin
Patatin              PF01734.17   204 seq231_BIOID49707    -            301   1.6e-24   86.8   0.4   1   1   2.2e-28     3e-24   85.9   0.1     1   201     8   165     8   167 0.95 Patatin-like phospholipase
Na_sulph_symp        PF00939.14   471 seq232_BIOID49707    -            487  4.7e-182  605.9  40.2   1   1  3.8e-186  5.2e-182  605.8  27.9     2   468     5   485     4   487 0.99 Sodium:sulfate symporter transmembrane region
Sugar_tr             PF00083.19   451 seq234_BIOID49707    -             89   8.2e-09   34.4   1.2   1   1   6.5e-13   8.9e-09   34.3   0.8   366   437     8    79     1    85 0.92 Sugar (and other) transporter
DUF932               PF06067.6    239 seq235_BIOID49707    -            272   4.7e-63  212.5   0.0   1   1     4e-67   5.4e-63  212.3   0.0     2   239    37   261    36   261 0.99 Domain of unknown function (DUF932)
Rod-binding          PF10135.4     49 seq236_BIOID49707    -             99   1.1e-17   63.6   0.0   1   1   1.4e-21   1.9e-17   62.8   0.0     1    49    42    93    42    93 0.98 Rod binding protein
Rnf-Nqr              PF02508.9    190 seq237_BIOID49707    -            231   7.9e-59  198.3   9.5   1   1   6.7e-63   9.1e-59  198.1   6.6     1   189     1   200     1   201 0.98 Rnf-Nqr subunit, membrane protein
Ribosomal_L11_N      PF03946.9     60 seq238_BIOID49707    -            142   3.2e-32  109.6   0.3   1   1   8.7e-36   5.9e-32  108.7   0.2     1    60     8    67     8    67 0.99 Ribosomal protein L11, N-terminal domain
Ribosomal_L11        PF00298.14    69 seq238_BIOID49707    -            142   6.6e-29   99.7   2.9   1   1   1.8e-32   1.2e-28   98.8   2.0     1    69    72   140    72   140 0.99 Ribosomal protein L11, RNA binding domain
Prok-JAB             PF14464.1    105 seq240_BIOID49707    -            334   1.2e-19   69.6   0.3   1   1   3.5e-23   2.4e-19   68.7   0.2     3    99    90   186    88   195 0.92 Prokaryotic homologs of the JAB domain
NLPC_P60             PF00877.14   105 seq240_BIOID49707    -            334   1.5e-13   50.3   0.0   1   1   3.2e-17   2.2e-13   49.7   0.0     1   105   198   311   198   311 0.92 NlpC/P60 family
RusA                 PF05866.6    116 seq241_BIOID49707    -            122   3.1e-21   75.8   0.0   1   1   2.6e-25   3.5e-21   75.6   0.0     1   116     9   118     9   118 0.90 Endodeoxyribonuclease RusA
Cys_Met_Meta_PP      PF01053.15   386 seq244_BIOID49707    -            440  1.9e-122  408.1   0.0   1   1  1.6e-126  2.2e-122  408.0   0.0     1   385    52   436    52   437 0.97 Cys/Met metabolism PLP-dependent enzyme
DUF4137              PF13593.1    313 seq245_BIOID49707    -            332  1.2e-105  352.9  22.9   1   1  9.7e-110  1.3e-105  352.8  15.9     1   312     8   315     8   316 0.98 SBF-like CPA transporter family (DUF4137)
APH                  PF01636.18   239 seq246_BIOID49707    -            328   2.2e-41  142.0   2.0   1   1   5.1e-45   3.5e-41  141.4   1.4     2   232    31   259    30   269 0.84 Phosphotransferase enzyme family
EcKinase             PF02958.15   293 seq246_BIOID49707    -            328   7.2e-05   21.9   0.0   1   1   1.9e-08   0.00013   21.1   0.0   197   280   176   252   149   257 0.79 Ecdysteroid kinase
Phage_attach         PF05354.6    117 seq247_BIOID49707    -            117     4e-63  210.0   0.1   1   1   6.4e-67   4.4e-63  209.9   0.1     1   117     1   117     1   117 1.00 Phage Head-Tail Attachment
Gifsy-2              PF13856.1     95 seq247_BIOID49707    -            117   1.4e-30  105.1   0.0   1   1   2.4e-34   1.7e-30  104.9   0.0     1    95     4   105     4   105 0.99 ATP-binding sugar transporter from pro-phage
Phage_attach         PF05354.6    117 seq248_BIOID49707    -            117   2.5e-62  207.5   0.1   1   1     4e-66   2.7e-62  207.3   0.1     1   117     1   117     1   117 1.00 Phage Head-Tail Attachment
Gifsy-2              PF13856.1     95 seq248_BIOID49707    -            117   1.5e-29  101.8   0.0   1   1   2.5e-33   1.7e-29  101.6   0.0     1    95     4   105     4   105 0.99 ATP-binding sugar transporter from pro-phage
GFO_IDH_MocA         PF01408.17   120 seq251_BIOID49707    -            377   5.7e-29  100.9   0.1   1   1   1.9e-32   8.9e-29  100.3   0.1     1   120     7   123     7   123 0.96 Oxidoreductase family, NAD-binding Rossmann fold
GFO_IDH_MocA_C       PF02894.12   115 seq251_BIOID49707    -            377     2e-21   75.7   0.0   1   1   8.5e-25   3.9e-21   74.8   0.0     1   114   135   246   135   247 0.97 Oxidoreductase family, C-terminal alpha/beta domain
Semialdhyde_dh       PF01118.19   121 seq251_BIOID49707    -            377   1.6e-07   31.5   0.0   1   1   6.4e-11   2.9e-07   30.6   0.0     3    94    10    93     8    98 0.86 Semialdehyde dehydrogenase, NAD binding domain
DUF1219              PF06755.7    117 seq253_BIOID49707    -            125   1.7e-59  198.3   0.0   1   1   1.5e-63     2e-59  198.1   0.0     1   113     1   113     1   122 0.97 Protein of unknown function (DUF1219)
Bro-N                PF02498.12    87 seq258_BIOID49707    -            236   1.1e-21   76.7   0.0   1   1   1.8e-25   2.4e-21   75.6   0.0     2    87    17   112    16   112 0.85 BRO family, N-terminal domain
phage_tail_N         PF08400.5    134 seq259_BIOID49707    -            789   7.8e-57  190.5   0.3   1   1   1.7e-60   7.8e-57  190.5   0.2     1   134     1   134     1   134 0.99 Prophage tail fibre N-terminal
CarboxypepD_reg      PF13620.1     82 seq259_BIOID49707    -            789   6.5e-07   29.2   0.1   1   1   1.4e-10   6.5e-07   29.2   0.1     1    74     4    82     4    89 0.84 Carboxypeptidase regulatory-like domain
Phage_antiter_Q      PF06323.6    230 seq263_BIOID49707    -            229  2.5e-102  341.0   6.9   1   1    2e-106  2.8e-102  340.8   4.8     1   230     1   229     1   229 1.00 Phage antitermination protein Q
Flg_bbr_C            PF06429.8     74 seq267_BIOID49707    -            458   2.3e-10   40.1   4.5   1   1   1.7e-14   2.3e-10   40.1   3.1    17    73   397   455   386   456 0.78 Flagellar basal body rod FlgEFG protein C-terminal
Thymidylate_kin      PF02223.12   186 seq268_BIOID49707    -            213   1.2e-60  203.9   0.0   1   1   9.8e-65   1.3e-60  203.8   0.0     1   186     8   200     8   200 0.98 Thymidylate kinase
Ribosomal_L1         PF00687.16   221 seq269_BIOID49707    -            234   9.2e-50  168.8   0.2   1   1   7.9e-54   1.1e-49  168.6   0.2    13   220    28   220     8   221 0.90 Ribosomal protein L1p/L10e family
APH                  PF01636.18   239 seq274_BIOID49707    -            419   6.4e-18   65.2   0.0   1   1   8.1e-22   1.1e-17   64.4   0.0     2   218    40   288    39   308 0.71 Phosphotransferase enzyme family
Usher                PF00577.15   552 seq275_BIOID49707    -            878  1.1e-222  740.5  25.9   1   1    3e-226  1.3e-222  740.2  17.9     1   552   208   790   208   790 0.99 Type VII secretion system (T7SS), usher protein
PapC_N               PF13954.1    146 seq275_BIOID49707    -            878   4.4e-48  162.4   0.0   1   1   2.4e-51   1.1e-47  161.1   0.0     2   146    48   194    47   194 0.98 PapC N-terminal domain
PapC_C               PF13953.1     68 seq275_BIOID49707    -            878   1.1e-27   95.3   0.1   1   1   1.1e-30   4.8e-27   93.2   0.1     1    67   800   865   800   866 0.97 PapC C-terminal domain
Lysis_S              PF04971.7     68 seq277_BIOID49707    -             71   2.5e-47  158.3   0.6   1   1     2e-51   2.8e-47  158.1   0.4     1    68     4    71     4    71 1.00 Lysis protein S
Exo_endo_phos        PF03372.18   251 seq281_BIOID49707    -            259   5.8e-12   45.9   0.4   1   1   7.6e-16     1e-11   45.1   0.3     2   251    41   245    40   245 0.65 Endonuclease/Exonuclease/phosphatase family
Malate_synthase      PF01274.17   523 seq282_BIOID49707    -            539  1.1e-214  713.2   0.0   1   1  8.7e-219  1.2e-214  713.0   0.0     3   522    19   538    17   539 0.99 Malate synthase
AA_permease          PF00324.16   479 seq291_BIOID49707    -            467  8.6e-119  396.8  47.5   1   1  1.4e-122  9.6e-119  396.7  32.9     1   474    27   465    27   467 0.98 Amino acid permease
AA_permease_2        PF13520.1    426 seq291_BIOID49707    -            467   7.2e-51  172.9  49.9   1   1   1.4e-54   9.3e-51  172.5  34.6     8   419    30   446    26   459 0.84 Amino acid permease
HhH-GPD              PF00730.20   121 seq294_BIOID49707    -            211   1.1e-18   67.5   0.0   1   1   3.5e-22   1.6e-18   67.0   0.0     1   120    34   168    34   169 0.95 HhH-GPD superfamily base excision DNA repair protein
HHH                  PF00633.18    30 seq294_BIOID49707    -            211   7.1e-08   31.6   0.0   1   1   3.7e-11   1.7e-07   30.4   0.0     2    29   100   127    99   128 0.94 Helix-hairpin-helix motif
EndIII_4Fe-2S        PF10576.4     17 seq294_BIOID49707    -            211   9.7e-05   22.2   3.3   1   1   3.7e-08   0.00017   21.5   2.3     1    17   187   203   187   203 0.99 Iron-sulfur binding domain of endonuclease III
Cytochrom_C552       PF02335.10   435 seq297_BIOID49707    -            478    2e-172  573.7   8.1   1   1  3.6e-176  2.4e-172  573.4   5.6     3   433    43   472    41   474 0.98 Cytochrome c552
NUDIX                PF00293.23   135 seq299_BIOID49707    -            141   7.7e-22   77.2   0.1   1   1   6.7e-26   9.1e-22   77.0   0.0     2   130     3   136     2   140 0.88 NUDIX domain
phage_tail_N         PF08400.5    134 seq300_BIOID49707    -            661   6.4e-57  190.8   0.4   1   1   1.4e-60   6.4e-57  190.8   0.2     1   134     1   134     1   134 0.99 Prophage tail fibre N-terminal
CarboxypepD_reg      PF13620.1     82 seq300_BIOID49707    -            661   8.2e-07   28.8   0.2   1   1   1.8e-10   8.2e-07   28.8   0.1     1    74     4    82     4    89 0.82 Carboxypeptidase regulatory-like domain
Antirestrict         PF03230.8     94 seq301_BIOID49707    -            271   1.6e-38  130.4   0.2   1   1   1.7e-42   2.3e-38  129.9   0.1     1    94   174   271   174   271 0.98 Antirestriction protein
Phage_lysozyme       PF00959.14   110 seq302_BIOID49707    -            165   2.9e-33  114.3   0.3   1   1   2.6e-37   3.6e-33  114.0   0.2     1   109    48   154    48   155 0.98 Phage lysozyme
UDG                  PF03167.14   152 seq307_BIOID49707    -            229   1.5e-30  105.5   0.0   1   1   1.6e-34   2.2e-30  105.0   0.0     6   152    54   211    50   211 0.96 Uracil DNA glycosylase superfamily
HTH_AraC             PF00165.18    42 seq308_BIOID49707    -            243   6.3e-16   57.5   0.6   1   2   1.3e-08   8.9e-05   22.0   0.0     1    41   144   183   144   184 0.96 Bacterial regulatory helix-turn-helix proteins, AraC family
HTH_AraC             PF00165.18    42 seq308_BIOID49707    -            243   6.3e-16   57.5   0.6   2   2   3.2e-12   2.2e-08   33.5   0.0     9    40   200   232   194   232 0.93 Bacterial regulatory helix-turn-helix proteins, AraC family
HTH_18               PF12833.2     81 seq308_BIOID49707    -            243   2.6e-13   49.7   0.1   1   1   7.9e-17   5.4e-13   48.7   0.0     2    80   158   234   157   235 0.94 Helix-turn-helix domain
Ivy                  PF08816.6    118 seq309_BIOID49707    -            157   6.8e-35  119.4   0.1   1   1   6.1e-39   8.4e-35  119.2   0.1     1   118    37   152    37   152 0.98 Inhibitor of vertebrate lysozyme (Ivy)
Glyco_transf_9       PF01075.12   247 seq310_BIOID49707    -            330   3.3e-84  281.8   0.1   1   1     3e-88   4.1e-84  281.5   0.1     1   245    75   315    75   317 0.98 Glycosyltransferase family 9 (heptosyltransferase)
Response_reg         PF00072.19   112 seq311_BIOID49707    -            337   3.8e-28   97.6   0.5   1   1   6.5e-32   8.9e-28   96.4   0.1     1   111    10   120    10   121 0.97 Response regulator receiver domain
Arc                  PF03869.9     50 seq315_BIOID49707    -             54   1.3e-10   40.5   0.1   1   1   2.2e-14   1.5e-10   40.3   0.1     3    39     7    43     5    48 0.94 Arc-like DNA binding domain
Tra_M                PF05261.6    127 seq316_BIOID49707    -            127   3.3e-60  201.6   2.0   1   1   2.7e-64   3.7e-60  201.4   1.4     1   127     1   127     1   127 1.00 TraM protein
DeoC                 PF01791.4    236 seq317_BIOID49707    -            259   4.6e-61  206.0   1.7   1   1   3.7e-65     5e-61  205.8   1.2     3   230    12   240    10   246 0.94 DeoC/LacD family aldolase
Lambda_tail_I        PF06805.7     82 seq319_BIOID49707    -            193   8.3e-14   51.0   0.0   1   1     1e-17   1.4e-13   50.3   0.0    25    82     2    64     1    64 0.97 Bacteriophage lambda tail assembly protein I
Peptidase_S49        PF01343.13   154 seq320_BIOID49707    -            439   1.7e-46  157.6   0.6   1   1   5.1e-50   3.5e-46  156.6   0.4     2   151   149   297   148   300 0.96 Peptidase family S49
DNA_pol3_delta2      PF13177.1    162 seq323_BIOID49707    -            334   3.2e-39  134.0   0.0   1   1   8.6e-43   5.9e-39  133.2   0.0     8   159    13   165     9   168 0.96 DNA polymerase III, delta subunit
DNApol3-delta_C      PF09115.5    119 seq323_BIOID49707    -            334     2e-37  127.7   0.3   1   1   4.6e-41   3.1e-37  127.1   0.2     2   119   207   323   206   323 0.98 DNA polymerase III, delta subunit, C terminal
Response_reg         PF00072.19   112 seq324_BIOID49707    -            215   1.2e-30  105.6   0.4   1   1   5.3e-34   1.8e-30  105.0   0.3     1   112     9   121     9   121 0.99 Response regulator receiver domain
GerE                 PF00196.14    58 seq324_BIOID49707    -            215   4.1e-25   86.7   0.5   1   1   2.5e-28   8.5e-25   85.7   0.4     2    57   152   207   151   208 0.96 Bacterial regulatory proteins, luxR family
Sigma70_r4_2         PF08281.7     54 seq324_BIOID49707    -            215   1.4e-07   30.7   0.1   1   1   8.1e-11   2.8e-07   29.7   0.0    25    54   167   196   154   196 0.93 Sigma-70, region 4
HTH_24               PF13412.1     48 seq324_BIOID49707    -            215   1.6e-05   24.0   1.1   1   1   1.8e-08   6.1e-05   22.2   0.3     6    43   159   194   154   195 0.80 Winged helix-turn-helix DNA-binding
Trehalase            PF01204.13   512 seq325_BIOID49707    -            549  4.4e-161  536.8   0.1   1   1  3.9e-165  5.3e-161  536.5   0.0     1   511    70   546    70   547 0.96 Trehalase
DSBA                 PF01323.15   193 seq326_BIOID49707    -            208   6.8e-32  110.4   3.3   1   1   7.9e-35   5.4e-31  107.5   2.3     1   192    40   197    40   198 0.95 DSBA-like thioredoxin domain
Thioredoxin_4        PF13462.1    163 seq326_BIOID49707    -            208   4.4e-10   39.7   0.0   1   1   9.2e-14   6.3e-10   39.1   0.0    16   149    40   180    33   191 0.69 Thioredoxin
AMP-binding          PF00501.23   418 seq328_BIOID49707    -            327   3.4e-35  121.1   0.0   1   1   6.1e-39   4.2e-35  120.7   0.0     1   185    85   280    85   295 0.92 AMP-binding enzyme
DUF3448              PF11930.3     82 seq328_BIOID49707    -            327   1.6e-26   91.6   0.3   1   1     4e-30   2.7e-26   90.9   0.2     7    79     3    75     1    78 0.95 Domain of unknown function (DUF3448)
Flg_bbr_C            PF06429.8     74 seq331_BIOID49707    -            143   1.5e-09   37.5   0.1   1   1   2.2e-13   1.5e-09   37.5   0.1    32    74    98   140    68   140 0.88 Flagellar basal body rod FlgEFG protein C-terminal
Flg_bb_rod           PF00460.15    31 seq331_BIOID49707    -            143   6.9e-07   28.7   4.9   1   1     1e-10   6.9e-07   28.7   3.4     3    26     9    32     8    34 0.93 Flagella basal body rod protein
Phage_lysis          PF03245.8    125 seq335_BIOID49707    -            155   3.2e-41  140.1   3.2   1   1   2.7e-45   3.7e-41  139.9   2.2     1   125    29   154    29   154 0.98 Bacteriophage lysis protein
NAD_binding_1        PF00175.16   109 seq336_BIOID49707    -            233   6.3e-21   74.8   0.0   1   1   1.5e-24     1e-20   74.2   0.0     1   108   108   211   108   212 0.97 Oxidoreductase NAD-binding domain
FAD_binding_6        PF00970.19    99 seq336_BIOID49707    -            233   6.9e-09   35.6   0.0   1   1   1.8e-12   1.2e-08   34.8   0.0     1    76     5    74     5    97 0.77 Oxidoreductase FAD-binding domain
ABC_membrane         PF00664.18   275 seq337_BIOID49707    -            713   3.6e-25   88.8  10.7   1   1   1.4e-28     5e-25   88.3   7.4     5   268   156   414   155   421 0.89 ABC transporter transmembrane region
ABC_tran             PF00005.22   118 seq337_BIOID49707    -            713   2.6e-19   69.6   0.0   1   1   2.3e-22     8e-19   68.0   0.0     1   117   509   633   509   634 0.94 ABC transporter
PsiB                 PF06290.6    143 seq338_BIOID49707    -            144   3.4e-72  240.4   0.0   1   1   2.8e-76   3.8e-72  240.2   0.0     1   143     1   143     1   143 0.99 Plasmid SOS inhibition protein (PsiB)
Methyltransf_27      PF13708.1    194 seq341_BIOID49707    -            282   1.9e-74  249.2   0.1   1   1   1.8e-78   2.5e-74  248.9   0.0     2   194    87   279    86   279 0.99 Methyltransferase domain
Lactate_perm         PF02652.9    522 seq343_BIOID49707    -            560  6.8e-234  777.0  41.5   1   1  5.7e-238  7.8e-234  776.8  28.8     1   522    25   551    25   551 0.99 L-lactate permease
Ribosomal_L10        PF00466.15   100 seq344_BIOID49707    -            165   2.5e-26   91.3   0.0   1   1   2.6e-30   3.6e-26   90.8   0.0     3   100     5   101     3   101 0.98 Ribosomal protein L10
Methyltransf_11      PF08241.7     95 seq345_BIOID49707    -            256   1.8e-25   89.1   0.1   1   1   3.3e-28   3.2e-25   88.3   0.0     1    95    49   145    49   145 0.97 Methyltransferase domain
Methyltransf_31      PF13847.1    152 seq345_BIOID49707    -            256   1.9e-21   76.1   0.0   1   1   2.5e-24   2.4e-21   75.7   0.0     5   113    46   155    43   231 0.85 Methyltransferase domain
Methyltransf_23      PF13489.1    162 seq345_BIOID49707    -            256   1.8e-20   73.1   0.0   1   1   2.5e-23   2.5e-20   72.7   0.0     7   159    31   191    26   194 0.83 Methyltransferase domain
Ubie_methyltran      PF01209.13   233 seq345_BIOID49707    -            256   1.9e-18   66.3   0.0   1   1   2.6e-21   2.5e-18   65.9   0.0    32   158    27   152     2   162 0.83 ubiE/COQ5 methyltransferase family
Methyltransf_18      PF12847.2    112 seq345_BIOID49707    -            256     7e-17   61.9   0.1   1   1   1.4e-19   1.4e-16   60.9   0.0     1   109    44   145    44   148 0.90 Methyltransferase domain
Methyltransf_12      PF08242.7     99 seq345_BIOID49707    -            256   7.1e-15   55.1   0.0   1   1   1.2e-17   1.2e-14   54.4   0.0     1    99    49   143    49   143 0.93 Methyltransferase domain
Methyltransf_25      PF13649.1    101 seq345_BIOID49707    -            256   9.4e-14   51.4   0.4   1   1   1.8e-16   1.8e-13   50.6   0.1     1   101    48   141    48   141 0.92 Methyltransferase domain
Methyltransf_26      PF13659.1    117 seq345_BIOID49707    -            256   1.3e-11   44.4   1.2   1   1   2.4e-14   2.4e-11   43.5   0.4     3   113    47   145    45   147 0.92 Methyltransferase domain
MTS                  PF05175.9    170 seq345_BIOID49707    -            256   8.8e-10   38.1   0.1   1   1   1.8e-12   1.8e-09   37.1   0.0    25   145    38   151    32   175 0.79 Methyltransferase small domain
Methyltransf_8       PF05148.10   219 seq345_BIOID49707    -            256   2.9e-08   33.5   0.0   1   1   2.2e-10   2.1e-07   30.6   0.0    50   166    16   155     6   185 0.69 Hypothetical methyltransferase
Methyltransf_29      PF03141.11   506 seq345_BIOID49707    -            256   7.1e-08   31.1   0.1   1   1   9.3e-11     9e-08   30.7   0.0   117   217    44   145     8   170 0.79 Putative S-adenosyl-L-methionine-dependent methyltransferase
TehB                 PF03848.9    192 seq345_BIOID49707    -            256   8.2e-06   25.0   0.0   1   1   1.5e-08   1.4e-05   24.1   0.0    31   135    45   149    18   187 0.81 Tellurite resistance protein TehB
PrmA                 PF06325.8    295 seq345_BIOID49707    -            256   6.2e-05   22.1   0.0   1   1   8.7e-08   8.5e-05   21.6   0.0   161   262    44   150    29   188 0.73 Ribosomal protein L11 methyltransferase (PrmA)
SNARE_assoc          PF09335.6    123 seq359_BIOID49707    -            219   3.3e-19   69.1   5.8   1   1   2.4e-23   3.3e-19   69.1   4.0     1   122    48   173    48   174 0.96 SNARE associated Golgi protein
FlgD                 PF03963.9     82 seq362_BIOID49707    -            237     5e-17   61.6   8.4   1   1   2.1e-20   9.4e-17   60.7   5.8     9    79    12    81     3    84 0.77 Flagellar hook capping protein - N-terminal region
FLgD_tudor           PF13861.1     61 seq362_BIOID49707    -            237   1.7e-13   50.1   0.7   1   1   6.6e-17     3e-13   49.4   0.5     2    60    91   227    90   228 0.97 FlgD Tudor-like domain
FlgD_ig              PF13860.1     81 seq362_BIOID49707    -            237   8.8e-09   34.8   0.4   1   1   4.4e-12     2e-08   33.7   0.3     8    80   112   185   106   186 0.82 FlgD Ig-like domain
DUF2776              PF10951.3    347 seq367_BIOID49707    -            383  5.5e-165  548.4  33.5   1   1  4.7e-169  6.4e-165  548.2  23.2     1   347    34   381    34   381 0.99 Protein of unknown function (DUF2776)
PsiA                 PF06952.6    238 seq372_BIOID49707    -            239  2.3e-112  373.7   8.8   1   1  1.9e-116  2.6e-112  373.5   6.1     1   237     1   236     1   237 0.99 PsiA protein
Lysis_S              PF04971.7     68 seq373_BIOID49707    -             71   3.7e-47  157.7   0.7   1   1     3e-51   4.1e-47  157.6   0.5     1    68     4    71     4    71 1.00 Lysis protein S
IF-2B                PF01008.12   281 seq374_BIOID49707    -            371   5.8e-58  195.9   0.0   1   1   5.3e-62   7.2e-58  195.6   0.0     2   279    52   347    51   349 0.94 Initiation factor 2 subunit family
Esterase             PF00756.15   251 seq375_BIOID49707    -            400   3.2e-49  167.5   0.0   1   1   4.7e-53   3.2e-49  167.5   0.0     1   251   172   391   172   391 0.98 Putative esterase
DUF3327              PF11806.3    122 seq375_BIOID49707    -            400   1.1e-36  125.7   2.8   1   1   4.6e-40   3.1e-36  124.2   0.4     3   121    29   155    21   156 0.97 Domain of unknown function (DUF3327)
DUF1019              PF06254.6     89 seq376_BIOID49707    -            179   6.6e-34  115.8   0.1   1   1     7e-38   9.6e-34  115.2   0.1     1    89    65   157    65   157 0.98 Protein of unknown function (DUF1019)
Flagellin_N          PF00669.15   139 seq380_BIOID49707    -            309     4e-12   46.0   8.4   1   1   5.8e-16     4e-12   46.0   5.8     2   137     4   139     3   141 0.97 Bacterial flagellin N-terminal helical region
Wzy_C                PF04932.10   163 seq382_BIOID49707    -            402   7.9e-18   64.6   9.5   1   1   1.2e-21   7.9e-18   64.6   6.6     3   162   196   337   194   338 0.85 O-Antigen ligase
O-antigen_lig        PF13425.1    137 seq382_BIOID49707    -            402   8.6e-17   61.3  12.2   1   1   1.3e-20   8.6e-17   61.3   8.4     2   136   190   340   189   341 0.87 O-antigen ligase like membrane protein
DUF945               PF06097.6    459 seq385_BIOID49707    -            490    3e-106  355.8   9.7   1   1  2.6e-110  3.6e-106  355.5   6.7     3   459    18   481    16   481 0.97 Bacterial protein of unknown function (DUF945)
PTR2                 PF00854.16   373 seq386_BIOID49707    -            500   3.8e-75  252.8  26.0   1   1   6.9e-79   4.7e-75  252.5  15.9     2   370    89   428    88   431 0.97 POT family
MFS_1                PF07690.11   354 seq386_BIOID49707    -            500   2.6e-20   72.3  54.6   1   1   3.7e-21   2.5e-17   62.5  25.8    10   301    35   372    26   382 0.78 Major Facilitator Superfamily
Phage_lysozyme       PF00959.14   110 seq388_BIOID49707    -            165   3.1e-32  111.0   0.3   1   1   2.8e-36   3.8e-32  110.7   0.2     1   109    48   154    48   155 0.98 Phage lysozyme
DUF3672              PF12421.3    136 seq389_BIOID49707    -           1230   5.6e-38  130.0   0.1   1   1   1.2e-41   5.6e-38  130.0   0.0     1   136  1048  1189  1048  1189 0.90 Fibronectin type III protein
Phage-tail_3         PF13550.1    164 seq389_BIOID49707    -           1230   3.2e-37  127.7   0.0   1   1   1.5e-40   6.7e-37  126.6   0.0     2   163   331   499   330   500 0.95 Putative phage tail protein
DUF1983              PF09327.6     81 seq389_BIOID49707    -           1230   1.5e-25   88.8   0.2   1   1   1.1e-28   5.2e-25   87.0   0.2     1    81   944  1024   944  1024 0.99 Domain of unknown function (DUF1983)
Glycos_transf_3      PF00591.16   254 seq390_BIOID49707    -            440     3e-61  206.7   0.4   1   1   9.1e-65   4.1e-61  206.3   0.2     2   253    79   332    78   333 0.98 Glycosyl transferase family, a/b domain
PYNP_C               PF07831.8     75 seq390_BIOID49707    -            440   1.6e-25   88.1   0.2   1   1     7e-29   3.2e-25   87.2   0.1     1    74   350   423   350   424 0.98 Pyrimidine nucleoside phosphorylase C-terminal domain
Glycos_trans_3N      PF02885.12    66 seq390_BIOID49707    -            440   5.1e-15   54.7   1.2   1   1   1.8e-18   8.4e-15   53.9   0.1     3    66     5    68     3    68 0.98 Glycosyl transferase family, helical bundle domain
MFS_1                PF07690.11   354 seq391_BIOID49707    -            394   5.2e-37  127.2  48.1   1   1   7.7e-39     1e-34  119.7  20.8     2   353    20   357    19   358 0.90 Major Facilitator Superfamily
Ribosomal_L12        PF00542.14    68 seq392_BIOID49707    -            121   1.8e-31  107.8   8.6   1   1   2.8e-35   3.8e-31  106.7   6.0     1    68    54   121    54   121 0.99 Ribosomal protein L7/L12 C-terminal domain
Metalloenzyme        PF01676.13   262 seq395_BIOID49707    -            514  1.6e-101  338.8   0.5   1   1  4.2e-105  1.9e-101  338.6   0.3     1   261     6   507     6   508 0.99 Metalloenzyme superfamily
iPGM_N               PF06415.8    223 seq395_BIOID49707    -            514   6.9e-89  296.9   0.6   1   1   2.2e-92     1e-88  296.3   0.4     2   223    85   308    84   308 0.99 BPG-independent PGAM N-terminus (iPGM_N)
Phosphodiest         PF01663.17   364 seq395_BIOID49707    -            514   2.3e-05   23.7   0.0   1   1   7.6e-09   3.5e-05   23.2   0.0   104   246   303   449   259   491 0.73 Type I phosphodiesterase / nucleotide pyrophosphatase
CsiD                 PF08943.5    297 seq396_BIOID49707    -            360  8.5e-149  494.2   0.2   1   1  1.9e-152  1.3e-148  493.6   0.0     1   297    55   350    55   350 1.00 CsiD
TauD                 PF02668.11   258 seq396_BIOID49707    -            360   5.3e-11   42.5   0.1   1   1   1.1e-14   7.8e-11   42.0   0.1    34   256   125   344    99   346 0.80 Taurine catabolism dioxygenase TauD, TfdA family
NTP_transferase      PF00483.18   248 seq398_BIOID49707    -            302   2.4e-25   89.1   0.0   1   1   4.5e-29   3.1e-25   88.8   0.0     1   241    10   275    10   280 0.87 Nucleotidyl transferase
NTP_transf_3         PF12804.2    179 seq398_BIOID49707    -            302   9.5e-08   32.3   0.0   1   1   2.7e-11   1.8e-07   31.3   0.0     1   116    11   164    11   184 0.75 MobA-like NTP transferase domain
TatD_DNase           PF01026.16   255 seq399_BIOID49707    -            265   1.2e-76  257.2   0.0   1   1   9.8e-81   1.3e-76  257.0   0.0     1   255     4   255     4   255 0.96 TatD related DNase
DegT_DnrJ_EryC1      PF01041.12   363 seq401_BIOID49707    -            385  8.3e-132  439.5   0.1   1   1  3.4e-135  9.4e-132  439.3   0.0     3   363    18   380    16   380 0.98 DegT/DnrJ/EryC1/StrS aminotransferase family
Aminotran_1_2        PF00155.16   363 seq401_BIOID49707    -            385   6.1e-09   35.1   0.3   1   1   3.7e-12     1e-08   34.4   0.0    46   196    41   169    24   195 0.91 Aminotransferase class I and II
Cys_Met_Meta_PP      PF01053.15   386 seq401_BIOID49707    -            385   5.4e-08   31.4   0.1   1   1   2.7e-11   7.5e-08   30.9   0.1    54   187    38   170    36   223 0.86 Cys/Met metabolism PLP-dependent enzyme
Beta_elim_lyase      PF01212.16   290 seq401_BIOID49707    -            385   3.7e-06   26.1   0.1   1   1     2e-09   5.5e-06   25.6   0.0    29   227    39   220    32   320 0.79 Beta-eliminating lyase
Aminotran_5          PF00266.14   371 seq401_BIOID49707    -            385   7.1e-05   21.5   0.4   1   1   3.5e-08   9.5e-05   21.1   0.3    55   183    48   168    41   326 0.69 Aminotransferase class-V
HTH_Tnp_1            PF01527.15    76 seq402_BIOID49707    -             90   9.3e-12   44.6   1.0   1   1   1.6e-15   1.1e-11   44.3   0.7     1    76     1    76     1    76 0.94 Transposase
HTH_28               PF13518.1     52 seq402_BIOID49707    -             90     4e-05   23.3   0.1   1   1   9.8e-09   6.7e-05   22.6   0.0     1    38    10    48    10    58 0.88 Helix-turn-helix domain
AMP-binding          PF00501.23   418 seq403_BIOID49707    -            299   6.7e-39  133.3   0.0   1   1   1.2e-42     8e-39  133.0   0.0   232   418     1   196     1   196 0.97 AMP-binding enzyme
DUF4009              PF13193.1     41 seq403_BIOID49707    -            299   3.4e-15   55.0   0.0   1   1   1.4e-18   9.8e-15   53.5   0.0     3    41   246   286   244   286 0.96 Domain of unknown function (DUF4009)
TPP_enzyme_N         PF02776.13   172 seq404_BIOID49707    -            548   4.1e-58  195.5   0.3   1   1   8.9e-62   4.1e-58  195.5   0.2     1   169     1   167     1   170 0.98 Thiamine pyrophosphate enzyme, N-terminal TPP binding domain
TPP_enzyme_C         PF02775.16   153 seq404_BIOID49707    -            548   6.8e-52  174.9   0.4   1   1   5.3e-54   2.4e-50  169.9   0.0     1   153   374   522   374   522 0.98 Thiamine pyrophosphate enzyme, C-terminal TPP binding domain
TPP_enzyme_M         PF00205.17   137 seq404_BIOID49707    -            548   1.7e-41  141.0   0.1   1   1   8.8e-45     4e-41  139.8   0.1     1   137   186   321   186   321 0.98 Thiamine pyrophosphate enzyme, central domain
DAHP_synth_1         PF00793.15   272 seq406_BIOID49707    -            350  2.2e-105  351.1   0.0   1   1  1.9e-109  2.6e-105  350.8   0.0     8   271    40   338    25   339 0.96 DAHP synthetase I family
Pro_CA               PF00484.14   148 seq408_BIOID49707    -            219   3.1e-48  163.4   0.1   1   1   2.7e-52   3.6e-48  163.1   0.0     1   147    34   188    34   189 0.85 Carbonic anhydrase
Paired_CXXCH_1       PF09699.5     41 seq409_BIOID49707    -            188   3.4e-08   32.7  25.3   1   1   1.9e-08   6.6e-05   22.2   3.7     4    40   133   171   129   172 0.78 Doubled CXXCH motif (Paired_CXXCH_1)
ICL                  PF00463.16   526 seq411_BIOID49707    -            439  3.2e-200  665.6   1.7   1   2  4.6e-118  3.2e-114  381.9   0.0     1   255    12   262    12   264 0.99 Isocitrate lyase family
ICL                  PF00463.16   526 seq411_BIOID49707    -            439  3.2e-200  665.6   1.7   2   2   1.5e-88     1e-84  284.5   1.0   353   526   262   439   260   439 0.98 Isocitrate lyase family
PEP_mutase           PF13714.1    238 seq411_BIOID49707    -            439   4.8e-19   68.4   0.0   1   1   2.3e-22   1.6e-18   66.7   0.0    26   198    86   320    74   352 0.86 Phosphoenolpyruvate phosphomutase
Phage_rep_O          PF04492.8    100 seq413_BIOID49707    -            339   4.1e-39  132.7   0.0   1   1   5.4e-43   7.4e-39  131.8   0.0     2   100    47   145    46   145 0.99 Bacteriophage replication protein O
TraY                 PF05509.6     49 seq414_BIOID49707    -            131   4.4e-38  128.7   0.1   1   2   1.9e-18   2.6e-14   52.5   0.0     2    45    15    58    14    62 0.92 TraY domain
TraY                 PF05509.6     49 seq414_BIOID49707    -            131   4.4e-38  128.7   0.1   2   2   2.7e-25   3.6e-21   74.5   0.0     1    48    70   117    70   118 0.97 TraY domain
DUF3521              PF12035.3     35 seq416_BIOID49707    -             43   6.4e-08   32.1   0.2   1   1   5.4e-11   7.4e-07   28.7   0.1     1    35     6    31     6    31 0.92 Protein of unknown function (DUF3521)
Phage_lysis          PF03245.8    125 seq420_BIOID49707    -            153     4e-49  165.6  13.4   1   1   3.4e-53   4.6e-49  165.4   9.3     1   125    29   153    29   153 0.99 Bacteriophage lysis protein
DUF1737              PF08410.5     54 seq422_BIOID49707    -             67     3e-19   68.3   0.0   1   1   2.7e-23   3.7e-19   68.1   0.0     1    53     6    55     6    56 0.97 Domain of unknown function (DUF1737)
FlaE                 PF07559.9    130 seq424_BIOID49707    -            361   1.8e-26   93.1  13.3   1   1   2.7e-30   1.8e-26   93.1   9.2     1   130   170   281   170   281 0.96 Flagellar basal body protein FlaE
Flg_bb_rod           PF00460.15    31 seq424_BIOID49707    -            361   5.5e-07   29.0   2.4   1   1   2.3e-10   1.5e-06   27.6   1.7     3    31     5    33     4    33 0.97 Flagella basal body rod protein
HTH_23               PF13384.1     50 seq428_BIOID49707    -             86     4e-06   26.1   0.0   1   1   1.7e-09   1.1e-05   24.7   0.0    15    39    16    43    12    44 0.86 Homeodomain-like domain
Ribosomal_S21        PF01165.15    57 seq430_BIOID49707    -             71   3.2e-24   84.0   8.1   1   1   2.3e-28   3.2e-24   84.0   5.6     2    57     3    58     2    59 0.97 Ribosomal protein S21
OpuAC                PF04069.7    257 seq432_BIOID49707    -            339     4e-27   95.0   2.2   1   1   1.7e-30   5.9e-27   94.5   1.5     2   238    43   256    42   270 0.85 Substrate binding domain of ABC-type glycine betaine transport system
NMT1_2               PF13379.1    252 seq432_BIOID49707    -            339   4.9e-25   88.2   2.4   1   1   2.2e-28   7.6e-25   87.6   1.7     7   244    41   262    37   268 0.86 NMT1-like family
NMT1                 PF09084.6    216 seq432_BIOID49707    -            339   5.8e-20   71.6   0.1   1   1   2.5e-23   8.7e-20   71.1   0.0    14   214    63   259    49   260 0.87 NMT1/THI5 like
Phosphonate-bd       PF12974.2    243 seq432_BIOID49707    -            339   1.3e-09   37.6   0.2   1   1   5.7e-13   1.9e-09   37.1   0.2    23   215    64   245    46   271 0.78 ABC transporter, phosphonate, periplasmic substrate-binding protein
RNA_pol_Rpb2_6       PF00562.23   386 seq433_BIOID49707    -           1342  4.7e-162  539.0   0.0   1   1  3.5e-162  7.9e-159  528.4   0.1     2   386   716  1264   715  1264 0.98 RNA polymerase Rpb2, domain 6
RNA_pol_Rpb2_7       PF04560.15    83 seq433_BIOID49707    -           1342   5.7e-32  109.6   0.1   1   1   8.2e-35   1.9e-31  108.0   0.0     1    82  1266  1341  1266  1342 0.98 RNA polymerase Rpb2, domain 7
RNA_pol_Rpb2_3       PF04565.11    68 seq433_BIOID49707    -           1342   7.1e-30  102.4   0.0   1   1   7.4e-33   1.7e-29  101.2   0.0     1    68   513   582   513   582 0.98 RNA polymerase Rpb2, domain 3
RNA_pol_Rpb2_45      PF10385.4     66 seq433_BIOID49707    -           1342   4.6e-29   99.9   0.3   1   1   1.5e-31   3.5e-28   97.0   0.2     1    66   591   656   591   656 1.00 RNA polymerase beta subunit external 1 domain
RNA_pol_Rpb2_1       PF04563.10   203 seq433_BIOID49707    -           1342   1.5e-26   92.4   0.0   1   1   1.4e-29   3.1e-26   91.4   0.0     2   203    27   509    26   509 0.98 RNA polymerase beta subunit
RNA_pol_Rpb2_2       PF04561.9    190 seq433_BIOID49707    -           1342   1.6e-25   89.5   0.9   1   2   8.4e-11   1.9e-07   30.5   0.0     1    74   151   225   151   276 0.82 RNA polymerase Rpb2, domain 2
RNA_pol_Rpb2_2       PF04561.9    190 seq433_BIOID49707    -           1342   1.6e-25   89.5   0.9   2   2   1.9e-18   4.4e-15   55.4   0.0    80   190   340   454   329   454 0.88 RNA polymerase Rpb2, domain 2
DUF1814              PF08843.6    233 seq435_BIOID49707    -            246     1e-26   94.0   0.0   1   1   9.5e-31   1.3e-26   93.7   0.0     1   170    34   225    31   239 0.89 Nucleotidyl transferase of unknown function (DUF1814)
TraA                 PF05513.6    119 seq437_BIOID49707    -            119   3.7e-53  178.6  10.5   1   1     3e-57   4.1e-53  178.5   7.3     1   118     1   117     1   118 0.99 TraA
HOK_GEF              PF01848.11    43 seq439_BIOID49707    -             41   1.1e-21   75.7   0.9   1   1   8.8e-26   1.2e-21   75.6   0.6     7    43     1    37     1    37 0.98 Hok/gef family
Fer4_11              PF13247.1     99 seq442_BIOID49707    -            223   1.4e-26   92.1  10.8   1   1     1e-29   1.4e-26   92.1   7.5     2    98    84   181    83   182 0.95 4Fe-4S dicluster domain
Fer4_7               PF12838.2     52 seq442_BIOID49707    -            223     4e-17   62.2  26.6   1   2   2.1e-12   2.9e-09   37.0   5.6     2    52    46   108    45   108 0.75 4Fe-4S dicluster domain
Fer4_7               PF12838.2     52 seq442_BIOID49707    -            223     4e-17   62.2  26.6   2   2   1.5e-09   2.1e-06   27.9   8.5     2    52   125   176   124   176 0.81 4Fe-4S dicluster domain
Fer4_9               PF13187.1     55 seq442_BIOID49707    -            223   1.2e-15   57.3  25.1   1   2   4.7e-10   6.4e-07   29.4   4.8     2    54    46   108    45   111 0.87 4Fe-4S dicluster domain
Fer4_9               PF13187.1     55 seq442_BIOID49707    -            223   1.2e-15   57.3  25.1   2   2     2e-11   2.8e-08   33.7   7.1     2    54   125   176   124   177 0.96 4Fe-4S dicluster domain
Fer4                 PF00037.22    24 seq442_BIOID49707    -            223   3.5e-13   48.4  40.5   1   1   2.7e-09   3.7e-06   26.1   2.2     2    21   119   138   118   141 0.90 4Fe-4S binding domain
Fer4_10              PF13237.1     52 seq442_BIOID49707    -            223   3.3e-12   45.8  50.0   1   2   7.1e-09   9.7e-06   25.1   8.5     7    52    90   136    84   136 0.93 4Fe-4S dicluster domain
Fer4_10              PF13237.1     52 seq442_BIOID49707    -            223   3.3e-12   45.8  50.0   2   2   2.1e-09   2.9e-06   26.8   7.1     4    52   120   173   117   173 0.85 4Fe-4S dicluster domain
Fer4_2               PF12797.2     22 seq442_BIOID49707    -            223     4e-10   38.8  36.2   1   1   9.6e-09   1.3e-05   24.6   1.2     2    20    38    56    37    64 0.89 4Fe-4S binding domain
Fer4_3               PF12798.2     15 seq442_BIOID49707    -            223   1.6e-09   37.5  44.1   1   3   2.8e-05     0.039   14.4   5.2     1    15    92   108    92   108 0.98 4Fe-4S binding domain
Fer4_3               PF12798.2     15 seq442_BIOID49707    -            223   1.6e-09   37.5  44.1   2   3   0.00027      0.37   11.3   3.7     1    13   125   137   125   139 0.94 4Fe-4S binding domain
Fer4_3               PF12798.2     15 seq442_BIOID49707    -            223   1.6e-09   37.5  44.1   3   3   2.6e-07   0.00036   20.7   1.5     1    15   152   176   152   176 0.98 4Fe-4S binding domain
Fer4_4               PF12800.2     17 seq442_BIOID49707    -            223   4.8e-07   29.4  37.0   1   3    0.0002      0.27   11.5   1.9     3    15    45    57    43    61 0.90 4Fe-4S binding domain
Fer4_4               PF12800.2     17 seq442_BIOID49707    -            223   4.8e-07   29.4  37.0   2   3   0.00016      0.22   11.8   3.0     2    17    90   107    89   107 0.86 4Fe-4S binding domain
Fer4_4               PF12800.2     17 seq442_BIOID49707    -            223   4.8e-07   29.4  37.0   3   3   1.9e-06    0.0026   17.8   2.4     2    17   123   138   122   138 0.91 4Fe-4S binding domain
Thioredoxin          PF00085.15   104 seq443_BIOID49707    -            139   3.6e-31  106.8   1.1   1   1   2.2e-33   4.9e-30  103.1   0.0     2   102    37   136    36   138 0.96 Thioredoxin
Thioredoxin_2        PF13098.1    112 seq443_BIOID49707    -            139   1.4e-12   47.7   0.0   1   1     4e-15     9e-12   45.0   0.0     7   112    54   135    49   135 0.88 Thioredoxin-like domain
Thioredoxin_7        PF13899.1     82 seq443_BIOID49707    -            139   1.4e-07   31.2   0.5   1   1   6.8e-10   1.5e-06   27.9   0.0     8    81    43   114    36   115 0.82 Thioredoxin-like
Redoxin              PF08534.5    146 seq443_BIOID49707    -            139   3.1e-06   26.7   0.0   1   1   5.7e-08   0.00013   21.4   0.0    28    72    52    94    34   100 0.89 Redoxin
HyaE                 PF07449.6    107 seq443_BIOID49707    -            139   9.1e-05   22.2   0.0   1   1   6.1e-08   0.00014   21.6   0.0    52   100    76   124    67   129 0.87 Hydrogenase-1 expression protein HyaE
Lysis_S              PF04971.7     68 seq444_BIOID49707    -            106   5.4e-47  157.2   0.5   1   1   5.2e-51   7.1e-47  156.8   0.3     1    68    39   106    39   106 1.00 Lysis protein S
Peptidase_S24        PF00717.18    70 seq446_BIOID49707    -            238   3.4e-13   48.9   0.0   1   1   7.4e-17   5.1e-13   48.3   0.0     1    70   150   223   150   223 0.96 Peptidase S24-like
HTH_3                PF01381.17    55 seq446_BIOID49707    -            238   1.1e-09   37.8   0.0   1   1   3.1e-13   2.1e-09   36.9   0.0     5    55    26    76    23    76 0.95 Helix-turn-helix
Aldolase_II          PF00596.16   183 seq447_BIOID49707    -            213   1.8e-47  161.2   0.2   1   1   1.6e-51   2.2e-47  161.0   0.1     2   182     9   181     8   182 0.94 Class II Aldolase and Adducin N-terminal domain
Cyanate_lyase        PF02560.9     73 seq448_BIOID49707    -            156   1.8e-33  113.7   0.0   1   1   1.9e-37   2.6e-33  113.2   0.0     3    72    85   155    83   156 0.95 Cyanate lyase C-terminal domain
Adenine_glyco        PF03352.8    179 seq449_BIOID49707    -            242   2.5e-84  281.1   0.0   1   1   2.1e-88   2.9e-84  280.9   0.0     1   177    61   237    61   239 0.99 Methyladenine glycosylase
ACR_tran             PF00873.14  1021 seq452_BIOID49707    -           1025         0 1225.4  14.7   1   1         0         0 1225.2  10.2     2  1020     4  1008     3  1009 0.99 AcrB/AcrD/AcrF family
MMPL                 PF03176.10   333 seq452_BIOID49707    -           1025     6e-13   48.0  19.8   1   2   4.8e-11   2.2e-07   29.7   5.7   138   313   327   501   226   521 0.83 MMPL family
MMPL                 PF03176.10   333 seq452_BIOID49707    -           1025     6e-13   48.0  19.8   2   2   4.2e-09   1.9e-05   23.4   2.5    73   306   785  1012   687  1024 0.76 MMPL family
SecD_SecF            PF02355.11   189 seq452_BIOID49707    -           1025   5.9e-12   45.0  19.3   1   2     3e-10   1.4e-06   27.5   6.0    35   186   336   489   317   492 0.80 Protein export membrane protein
SecD_SecF            PF02355.11   189 seq452_BIOID49707    -           1025   5.9e-12   45.0  19.3   2   2   8.1e-09   3.7e-05   22.8   2.0    25   183   844  1005   831  1022 0.87 Protein export membrane protein
HTH_3                PF01381.17    55 seq453_BIOID49707    -            152   1.6e-15   56.5   0.0   1   1   1.3e-18   4.5e-15   55.1   0.0     1    55    27    81    27    81 0.99 Helix-turn-helix
HTH_31               PF13560.1     64 seq453_BIOID49707    -            152   9.3e-13   48.0   1.4   1   1   9.1e-16   3.1e-12   46.3   0.1     2    58    23    78    22    89 0.95 Helix-turn-helix domain
HTH_19               PF12844.2     64 seq453_BIOID49707    -            152   1.8e-12   47.0   0.0   1   1   4.1e-15   1.4e-11   44.1   0.0     1    63    24    86    24    87 0.98 Helix-turn-helix domain
MbtH                 PF03621.8     54 seq455_BIOID49707    -             72   4.1e-22   77.1   0.7   1   1   3.6e-26     5e-22   76.9   0.5     1    53     1    54     1    55 0.96 MbtH-like protein
Phage_CII            PF05269.6     91 seq456_BIOID49707    -             99   1.5e-35  120.9   0.1   1   1   1.2e-39   1.7e-35  120.7   0.1     1    91     1    93     1    93 0.97 Bacteriophage CII protein
Toprim_N             PF08275.6    128 seq457_BIOID49707    -            581   1.5e-43  147.6   0.0   1   1   1.3e-46   2.5e-43  146.9   0.0     1   127   126   251   126   252 0.98 DNA primase catalytic core, N-terminal domain
zf-CHC2              PF01807.15    98 seq457_BIOID49707    -            581   1.8e-40  136.2   0.1   1   1   1.7e-43   3.4e-40  135.4   0.1     3    96     7   100     5   102 0.96 CHC2 zinc finger
DnaG_DnaB_bind       PF08278.6    127 seq457_BIOID49707    -            581   2.2e-39  134.4   1.3   1   1   2.7e-42   5.3e-39  133.2   0.9     1   127   450   575   450   575 0.99 DNA primase DnaG DnaB-binding
DnaB_bind            PF10410.4     59 seq457_BIOID49707    -            581   7.1e-18   64.2   0.0   1   1     1e-20     2e-17   62.8   0.0     1    58   368   425   368   426 0.97 DnaB-helicase binding domain of primase
Toprim_4             PF13662.1     81 seq457_BIOID49707    -            581   5.4e-16   58.2   0.0   1   1   6.5e-19   1.3e-15   57.0   0.0     2    70   260   325   259   335 0.90 Toprim domain
Toprim_2             PF13155.1     95 seq457_BIOID49707    -            581   3.8e-12   46.2   0.0   1   1   4.4e-15   8.6e-12   45.0   0.0     2    93   263   348   262   350 0.86 Toprim-like
Toprim               PF01751.17    88 seq457_BIOID49707    -            581     1e-11   44.4   0.0   1   1     1e-14     2e-11   43.4   0.0     2    78   261   331   260   339 0.93 Toprim domain
YfiO                 PF13525.1    203 seq461_BIOID49707    -            245   1.1e-84  282.8   5.8   1   1   2.8e-88   1.3e-84  282.6   4.0     1   202    28   236    28   238 0.97 Outer membrane lipoprotein
TPR_18               PF13512.1    142 seq461_BIOID49707    -            245   5.1e-65  217.7   7.3   1   1     3e-68   1.4e-64  216.3   1.2     2   142    24   167    23   167 0.98 Tetratricopeptide repeat
AMP-binding          PF00501.23   418 seq463_BIOID49707    -           1335  2.8e-117  391.4   0.0   1   1  1.4e-120  3.7e-117  391.0   0.0     1   417   524   928   524   929 0.96 AMP-binding enzyme
Condensation         PF00668.15   301 seq463_BIOID49707    -           1335   1.6e-60  204.4   0.0   1   1   8.3e-64   2.3e-60  203.8   0.0     2   300    44   342    43   343 0.92 Condensation domain
Thioesterase         PF00975.15   229 seq463_BIOID49707    -           1335   5.7e-45  154.2   2.0   1   1   9.4e-46   2.6e-42  145.5   0.0     2   215  1109  1318  1108  1333 0.95 Thioesterase domain
PP-binding           PF00550.20    67 seq463_BIOID49707    -           1335   8.8e-11   41.8   0.1   1   1     1e-13   2.8e-10   40.1   0.1     3    65  1022  1082  1020  1084 0.90 Phosphopantetheine attachment site
Abhydrolase_6        PF12697.2    228 seq463_BIOID49707    -           1335   3.5e-06   26.9   4.6   1   1   3.6e-09   9.8e-06   25.5   0.1     2   127  1111  1240  1110  1310 0.66 Alpha/beta hydrolase family
DUF932               PF06067.6    239 seq464_BIOID49707    -            273   1.3e-62  211.1   0.0   1   1   1.1e-66   1.5e-62  210.9   0.0     1   239    37   262    37   262 0.99 Domain of unknown function (DUF932)
HTH_18               PF12833.2     81 seq467_BIOID49707    -            278   4.8e-26   90.5   2.1   1   1     2e-29   6.7e-26   90.0   0.7     1    80   193   271   193   272 0.97 Helix-turn-helix domain
AraC_binding         PF02311.14   136 seq467_BIOID49707    -            278   5.1e-24   84.3   2.3   1   1   1.5e-27   5.1e-24   84.3   1.6     4   136    16   154    14   154 0.96 AraC-like ligand binding domain
HTH_AraC             PF00165.18    42 seq467_BIOID49707    -            278   1.8e-20   72.0   0.1   1   2     4e-11   1.4e-07   31.0   0.0     1    42   180   221   180   221 0.97 Bacterial regulatory helix-turn-helix proteins, AraC family
HTH_AraC             PF00165.18    42 seq467_BIOID49707    -            278   1.8e-20   72.0   0.1   2   2   1.3e-13   4.5e-10   38.9   0.0     1    42   232   271   232   271 0.93 Bacterial regulatory helix-turn-helix proteins, AraC family
TraL                 PF07178.6     95 seq470_BIOID49707    -            103   3.2e-37  126.3   0.3   1   1   2.6e-41   3.5e-37  126.1   0.2     1    95     9   103     9   103 0.99 TraL protein
Aconitase_2_N        PF06434.8    204 seq471_BIOID49707    -            916   1.5e-95  318.2   0.0   1   1   5.4e-99   2.4e-95  317.6   0.0     1   204   219   433   219   433 0.99 Aconitate hydratase 2 N-terminus
Aconitase_B_N        PF11791.3    154 seq471_BIOID49707    -            916   9.9e-68  226.6   0.1   1   1   3.8e-71   1.7e-67  225.8   0.1     1   154    55   207    55   207 1.00 Aconitate B N-terminal domain
Aconitase            PF00330.15   465 seq471_BIOID49707    -            916   2.7e-25   88.6   0.1   1   2   1.1e-12   5.2e-09   34.9   0.0   102   305   524   749   515   752 0.75 Aconitase family (aconitate hydratase)
Aconitase            PF00330.15   465 seq471_BIOID49707    -            916   2.7e-25   88.6   0.1   2   2   2.1e-17   9.6e-14   50.5   0.0   337   465   750   869   746   869 0.90 Aconitase family (aconitate hydratase)
Fimbrial             PF00419.15   145 seq472_BIOID49707    -            177   3.8e-21   75.7   3.8   1   1   3.3e-25   4.5e-21   75.4   2.6     1   145    28   177    28   177 0.93 Fimbrial protein
DAO                  PF01266.19   358 seq476_BIOID49707    -            422   2.4e-63  214.0   0.0   1   1   2.1e-67   2.9e-63  213.8   0.0     1   356     3   390     3   392 0.86 FAD dependent oxidoreductase
PTS_EIIC             PF02378.13   321 seq477_BIOID49707    -            477   1.4e-80  270.4  33.4   1   1   2.1e-84   1.4e-80  270.4  23.2     1   321    13   320    13   320 0.94 Phosphotransferase system, EIIC
PTS_EIIB             PF00367.15    35 seq477_BIOID49707    -            477   7.7e-14   50.5   0.1   1   1     2e-17   1.3e-13   49.7   0.0     3    35   404   436   402   436 0.95 phosphotransferase system, EIIB
DUF1327              PF07041.6    113 seq478_BIOID49707    -            296   2.4e-55  185.1   0.0   1   1   2.9e-59   3.9e-55  184.4   0.0     1   112     1   112     1   113 0.99 Protein of unknown function (DUF1327)
FCD                  PF07729.7    125 seq479_BIOID49707    -            230   2.6e-23   82.5   3.0   1   1   6.4e-27   4.4e-23   81.8   2.1     1   124    72   195    72   196 0.90 FCD domain
GntR                 PF00392.16    64 seq479_BIOID49707    -            230   2.5e-15   55.5   0.3   1   1   7.7e-19   5.3e-15   54.4   0.2    23    64     2    43     1    43 0.98 Bacterial regulatory proteins, gntR family
DHO_dh               PF01180.16   293 seq480_BIOID49707    -            336   7.7e-93  310.5   0.2   1   1   6.9e-97   9.4e-93  310.2   0.1     4   288    47   335    45   336 0.97 Dihydroorotate dehydrogenase
Pep_deformylase      PF01327.16   157 seq483_BIOID49707    -            169   6.4e-53  178.2   0.1   1   1   5.6e-57   7.6e-53  177.9   0.1     2   156     4   152     3   153 0.94 Polypeptide deformylase
Glycos_transf_2      PF00535.21   169 seq485_BIOID49707    -            322   5.1e-31  107.5   0.0   1   1   1.5e-34   6.9e-31  107.0   0.0     1   165    11   171    11   175 0.87 Glycosyl transferase family 2
Glyco_tranf_2_3      PF13641.1    230 seq485_BIOID49707    -            322   3.1e-12   46.7   0.0   1   1   1.2e-15   5.6e-12   45.8   0.0     2   130     9   134     8   191 0.81 Glycosyltransferase like family 2
Glyco_tranf_2_2      PF10111.4    281 seq485_BIOID49707    -            322   5.9e-06   25.4   0.0   1   1   1.9e-09   8.5e-06   24.9   0.0     1   104    11   108    11   120 0.82 Glycosyltransferase like family 2
DTW                  PF03942.10   204 seq486_BIOID49707    -            240   7.5e-60  201.5   0.0   1   1   6.5e-64   8.8e-60  201.2   0.0     1   202    35   224    35   226 0.97 DTW domain
Phage_integrase      PF00589.17   173 seq487_BIOID49707    -            210   9.2e-49  165.3   0.0   1   1   7.9e-53   1.1e-48  165.0   0.0     1   171    21   191    21   193 0.98 Phage integrase family
EamA                 PF00892.15   126 seq488_BIOID49707    -            307   1.9e-35  121.5  41.1   1   2   4.7e-20   6.5e-16   58.4   9.7     1   126    16   145    16   145 0.85 EamA-like transporter family
EamA                 PF00892.15   126 seq488_BIOID49707    -            307   1.9e-35  121.5  41.1   2   2     2e-23   2.7e-19   69.3  13.3     1   126   167   291   167   291 0.96 EamA-like transporter family
Phage_lambda_P       PF06992.6    233 seq489_BIOID49707    -            233    1e-165  548.4   4.4   1   1  8.5e-170  1.2e-165  548.3   3.0     1   233     1   233     1   233 1.00 Replication protein P
Fe-ADH               PF00465.14   366 seq491_BIOID49707    -            387   5.3e-88  295.0   0.1   1   1     9e-92   6.2e-88  294.7   0.1     1   351     9   363     9   377 0.91 Iron-containing alcohol dehydrogenase
Fe-ADH_2             PF13685.1    250 seq491_BIOID49707    -            387   1.8e-13   50.2   0.1   1   1   3.3e-11   2.3e-07   30.3   0.0     4   101    16   111    13   114 0.81 Iron-containing alcohol dehydrogenase
DUF1283              PF06932.6     85 seq492_BIOID49707    -            113     1e-46  156.7   6.7   1   1   8.7e-51   1.2e-46  156.5   4.7     1    85    29   113    29   113 0.99 Protein of unknown function (DUF1283)
Metalloenzyme        PF01676.13   262 seq493_BIOID49707    -            407   1.2e-57  195.1   0.0   1   1   9.9e-62   1.4e-57  194.9   0.0     1   261     2   405     2   406 0.97 Metalloenzyme superfamily
MFS_1                PF07690.11   354 seq494_BIOID49707    -            393   8.8e-25   87.0  46.6   1   1   1.3e-28   8.8e-25   87.0  32.3    14   354    27   346    10   346 0.79 Major Facilitator Superfamily
MFS_2                PF13347.1    427 seq494_BIOID49707    -            393   9.8e-08   30.6  10.6   1   1   1.4e-11   9.8e-08   30.6   7.4   133   333   124   311   118   327 0.73 MFS/sugar transport protein
HlyD_3               PF13437.1    105 seq496_BIOID49707    -            391   2.1e-21   76.0   1.6   1   1   7.8e-21   2.7e-17   62.9   0.1     3    92   242   340   240   359 0.79 HlyD family secretion protein
HlyD                 PF00529.15   306 seq496_BIOID49707    -            391   1.1e-20   74.0  13.2   1   2   2.4e-13   8.3e-10   38.3   6.2     3   179    59   232    57   237 0.79 HlyD family secretion protein
HlyD                 PF00529.15   306 seq496_BIOID49707    -            391   1.1e-20   74.0  13.2   2   2   4.1e-13   1.4e-09   37.5   5.5   162   306   177   319   176   319 0.93 HlyD family secretion protein
HlyD_2               PF12700.2    328 seq496_BIOID49707    -            391   6.6e-10   38.5   0.4   1   1   3.2e-13   1.1e-09   37.8   0.3     9   225    44   306    41   374 0.73 HlyD family secretion protein
NrfD                 PF03916.9    313 seq497_BIOID49707    -            318  8.9e-110  366.8  31.5   1   1  7.3e-114    1e-109  366.6  21.8     2   313     5   318     4   318 0.99 Polysulphide reductase, NrfD
TraE                 PF05309.6    187 seq499_BIOID49707    -            188   1.4e-69  232.9   0.2   1   1   1.1e-73   1.5e-69  232.7   0.1     1   187     1   187     1   187 0.99 TraE protein
DUF1044              PF06296.7    120 seq500_BIOID49707    -            119   6.3e-39  132.4   0.8   1   1   5.1e-43     7e-39  132.2   0.6     1   120     1   113     1   113 0.99 Protein of unknown function (DUF1044)
GST_C                PF00043.20    95 seq505_BIOID49707    -            201   1.2e-14   53.9   0.1   1   1   7.3e-18     2e-14   53.2   0.1     5    95   104   189   100   189 0.94 Glutathione S-transferase, C-terminal domain
GST_N_2              PF13409.1     70 seq505_BIOID49707    -            201   9.7e-12   44.6   0.0   1   1   1.4e-14   3.7e-11   42.7   0.0     5    69    11    75     9    76 0.95 Glutathione S-transferase, N-terminal domain
GST_N_3              PF13417.1     75 seq505_BIOID49707    -            201   3.7e-11   42.9   0.0   1   1   2.8e-14   7.6e-11   41.9   0.0    15    73    16    79    11    81 0.89 Glutathione S-transferase, N-terminal domain
GST_C_2              PF13410.1     69 seq505_BIOID49707    -            201   7.3e-10   38.4   0.1   1   1   3.9e-13   1.1e-09   37.9   0.1     7    69   125   184    71   184 0.90 Glutathione S-transferase, C-terminal domain
GST_N                PF02798.15    76 seq505_BIOID49707    -            201   7.9e-09   35.4   0.0   1   1     9e-12   2.5e-08   33.8   0.0     3    76     1    75     1    75 0.94 Glutathione S-transferase, N-terminal domain
Flg_bbr_C            PF06429.8     74 seq506_BIOID49707    -             44   2.3e-14   52.9   2.3   1   1   1.7e-18   2.4e-14   52.8   1.6    32    72     1    41     1    43 0.95 Flagellar basal body rod FlgEFG protein C-terminal
MarC                 PF01914.12   203 seq507_BIOID49707    -            215   1.5e-74  249.3  11.2   1   1   1.3e-78   1.7e-74  249.2   7.7     2   203     9   210     8   210 0.99 MarC family integral membrane protein
DUF1391              PF07151.7     49 seq508_BIOID49707    -             51   5.1e-35  118.5   0.9   1   1     4e-39   5.5e-35  118.4   0.6     1    48     2    49     2    50 0.97 Protein of unknown function (DUF1391)
Acetyltransf_10      PF13673.1    117 seq511_BIOID49707    -            146   1.2e-13   51.1   0.0   1   1   4.3e-17   1.5e-13   50.7   0.0     7   117    12   120     8   120 0.80 Acetyltransferase (GNAT) domain
Acetyltransf_7       PF13508.1     79 seq511_BIOID49707    -            146   1.7e-12   47.2   0.1   1   1   6.6e-16   2.3e-12   46.7   0.1     3    78    48   121    46   122 0.92 Acetyltransferase (GNAT) domain
Acetyltransf_1       PF00583.19    83 seq511_BIOID49707    -            146   1.5e-11   44.0   0.1   1   1   7.6e-15   2.6e-11   43.2   0.1     1    83    53   121    53   121 0.97 Acetyltransferase (GNAT) family
FR47                 PF08445.5     86 seq511_BIOID49707    -            146   3.4e-05   23.4   0.0   1   1   1.9e-08   6.5e-05   22.5   0.0    23    80    70   123    54   128 0.88 FR47-like protein
Peptidase_M23        PF01551.17    96 seq512_BIOID49707    -            427   2.2e-25   88.4   0.2   1   1   3.6e-29     5e-25   87.2   0.1     3    96   328   421   327   421 0.98 Peptidase family M23
Ureide_permease      PF07168.6    336 seq513_BIOID49707    -            334     5e-12   45.0  18.5   1   1   2.1e-14   1.5e-10   40.2   4.4     2   148    15   157    13   171 0.87 Ureide permease
Flg_bbr_C            PF06429.8     74 seq517_BIOID49707    -            245   1.1e-17   63.6   1.1   1   1   1.6e-21   1.1e-17   63.6   0.8     2    74   170   241   169   241 0.94 Flagellar basal body rod FlgEFG protein C-terminal
Flg_bb_rod           PF00460.15    31 seq517_BIOID49707    -            245     3e-07   29.8   3.7   1   1   1.3e-10   8.6e-07   28.4   2.6     1    31     5    35     5    35 0.97 Flagella basal body rod protein
Fimbrial             PF00419.15   145 seq518_BIOID49707    -            111   0.00012   22.2   0.1   1   1   1.1e-08   0.00016   21.8   0.1     1    68    30    97    30   109 0.75 Fimbrial protein
ABC_tran             PF00005.22   118 seq520_BIOID49707    -            255   3.5e-21   75.6   0.0   1   1   1.2e-24   5.3e-21   75.0   0.0     1   117    41   156    41   157 0.93 ABC transporter
Acetyltransf_3       PF13302.1    142 seq521_BIOID49707    -            186   4.2e-23   82.1   0.0   1   1   2.9e-26   5.7e-23   81.6   0.0     3   142     8   141     7   141 0.80 Acetyltransferase (GNAT) domain
Acetyltransf_1       PF00583.19    83 seq521_BIOID49707    -            186   3.4e-15   55.7   0.1   1   1   2.6e-18   5.1e-15   55.1   0.1     2    83    63   141    62   141 0.97 Acetyltransferase (GNAT) family
Acetyltransf_4       PF13420.1    155 seq521_BIOID49707    -            186   5.3e-15   55.5   0.6   1   1   3.5e-18   6.8e-15   55.2   0.4     1   152     9   158     9   160 0.93 Acetyltransferase (GNAT) domain
Acetyltransf_8       PF13523.1    152 seq521_BIOID49707    -            186   9.6e-14   51.4   0.3   1   1   6.7e-17   1.3e-13   50.9   0.2     1   141     9   145     9   157 0.89 Acetyltransferase (GNAT) domain
Acetyltransf_7       PF13508.1     79 seq521_BIOID49707    -            186   2.6e-07   30.5   0.2   1   1   2.5e-10   4.8e-07   29.7   0.1     2    79    56   142    55   142 0.80 Acetyltransferase (GNAT) domain
Acetyltransf_10      PF13673.1    117 seq521_BIOID49707    -            186   1.3e-05   25.1   0.0   1   1   9.3e-09   1.8e-05   24.7   0.0     1   117    16   140    16   140 0.75 Acetyltransferase (GNAT) domain
FR47                 PF08445.5     86 seq521_BIOID49707    -            186   1.4e-05   24.6   0.0   1   1   1.3e-08   2.5e-05   23.8   0.0    26    80    87   143    69   150 0.92 FR47-like protein
DUF1019              PF06254.6     89 seq525_BIOID49707    -            183     4e-26   90.8   0.1   1   1   4.4e-30     6e-26   90.3   0.0     4    89    58   149    45   149 0.95 Protein of unknown function (DUF1019)
AceK                 PF06315.6    562 seq528_BIOID49707    -            521  4.7e-216  718.3   0.0   1   1  3.9e-220  5.3e-216  718.1   0.0    53   562     4   511     1   511 0.99 Isocitrate dehydrogenase kinase/phosphatase (AceK)
Formyl_trans_N       PF00551.14   181 seq530_BIOID49707    -            315     9e-56  188.1   0.0   1   1   1.9e-59   1.3e-55  187.6   0.0     2   180     6   183     5   184 0.98 Formyl transferase
Formyl_trans_C       PF02911.13   100 seq530_BIOID49707    -            315   1.1e-33  115.1   0.1   1   1   2.5e-37   1.7e-33  114.5   0.0     1    99   207   304   207   305 0.98 Formyl transferase, C-terminal domain
ACT_5                PF13710.1     63 seq531_BIOID49707    -             87   2.1e-26   91.4   0.1   1   1   1.9e-30   2.6e-26   91.0   0.1     2    63    13    73    12    73 0.98 ACT domain
HTH_3                PF01381.17    55 seq532_BIOID49707    -            107   1.2e-07   31.3   0.0   1   1   1.6e-11   2.2e-07   30.5   0.0     1    45    52    96    52    98 0.94 Helix-turn-helix
Gp49                 PF05973.9     91 seq533_BIOID49707    -            114   1.6e-21   76.0   0.0   1   1   1.3e-25   1.8e-21   75.8   0.0     1    90    13   108    13   109 0.97 Phage derived protein Gp49-like (DUF891)
MMR_HSR1             PF01926.18   114 seq535_BIOID49707    -            103     2e-09   37.3   0.0   1   1   6.2e-13   2.8e-09   36.8   0.0     2    58    39    97    38   102 0.82 50S ribosome-binding GTPase
DUF258               PF03193.11   161 seq535_BIOID49707    -            103   1.4e-07   30.6   0.0   1   1   3.8e-11   1.7e-07   30.4   0.0    23   100    23    97     4   100 0.73 Protein of unknown function, DUF258
LysR_substrate       PF03466.15   209 seq536_BIOID49707    -            323   7.9e-41  139.3   0.2   1   1   1.6e-44   1.1e-40  138.9   0.2     3   206   113   316   111   319 0.97 LysR substrate binding domain
HTH_1                PF00126.22    60 seq536_BIOID49707    -            323   7.3e-19   67.1   0.6   1   1     2e-22   1.3e-18   66.3   0.4     2    59    29    86    28    87 0.97 Bacterial regulatory helix-turn-helix protein, lysR family
PilJ                 PF13675.1    112 seq537_BIOID49707    -            571   1.4e-24   86.4   0.9   1   1     4e-28   1.4e-24   86.4   0.6     1   112    34   138    34   138 0.97 Type IV pili methyl-accepting chemotaxis transducer N-term
HisKA_3              PF07730.8     68 seq537_BIOID49707    -            571     6e-19   68.0   1.8   1   1   1.8e-22     6e-19   68.0   1.2     1    65   366   430   366   434 0.97 Histidine kinase
HAMP                 PF00672.20    70 seq537_BIOID49707    -            571   3.8e-13   49.3   0.0   1   1   1.1e-16   3.8e-13   49.3   0.0     2    69   160   228   159   229 0.92 HAMP domain
HATPase_c            PF02518.21   111 seq537_BIOID49707    -            571   1.3e-12   47.2   0.0   1   1   7.5e-16   2.6e-12   46.3   0.0     4   108   473   560   470   563 0.89 Histidine kinase-, DNA gyrase B-, and HSP90-like ATPase
SIS_2                PF13580.1    138 seq538_BIOID49707    -            246   3.1e-31  107.7   0.3   1   1   9.4e-35   6.4e-31  106.7   0.2    15   138    78   200    56   200 0.92 SIS domain
SIS                  PF01380.17   131 seq538_BIOID49707    -            246   5.9e-08   32.2   0.0   1   1   2.3e-11   1.6e-07   30.9   0.0    51   104   163   216   152   229 0.91 SIS domain
FMN_dh               PF01070.13   357 seq539_BIOID49707    -            396  3.2e-125  417.5   0.0   1   1  1.3e-128  4.4e-125  417.1   0.0     1   355    13   375    13   377 0.96 FMN-dependent dehydrogenase
NMO                  PF03060.10   330 seq539_BIOID49707    -            396   2.7e-05   23.3   2.7   1   1   1.1e-08   3.9e-05   22.8   1.9   138   225   248   335   244   373 0.87 Nitronate monooxygenase
AraC_binding         PF02311.14   136 seq541_BIOID49707    -            312   4.2e-23   81.4   1.7   1   1   1.7e-26   5.8e-23   80.9   0.3     7   120    52   170    48   186 0.89 AraC-like ligand binding domain
HTH_18               PF12833.2     81 seq541_BIOID49707    -            312     9e-22   76.8   0.1   1   1   5.5e-25   1.9e-21   75.8   0.1     2    79   229   305   228   307 0.97 Helix-turn-helix domain
HTH_AraC             PF00165.18    42 seq541_BIOID49707    -            312   3.4e-21   74.2   0.2   1   2   7.7e-11   2.6e-07   30.1   0.0     2    42   216   256   215   256 0.94 Bacterial regulatory helix-turn-helix proteins, AraC family
HTH_AraC             PF00165.18    42 seq541_BIOID49707    -            312   3.4e-21   74.2   0.2   2   2   1.6e-14   5.3e-11   41.8   0.0     2    42   268   306   267   306 0.94 Bacterial regulatory helix-turn-helix proteins, AraC family
Cupin_2              PF07883.6     71 seq541_BIOID49707    -            312   1.4e-06   27.5   0.0   1   1   8.3e-10   2.8e-06   26.6   0.0     7    60    57   109    53   116 0.92 Cupin domain
HTH_Tnp_1            PF01527.15    76 seq542_BIOID49707    -            120   8.3e-09   35.1   0.6   1   1   2.4e-12   1.1e-08   34.7   0.4     2    76    16    91    15    97 0.84 Transposase
HTH_28               PF13518.1     52 seq542_BIOID49707    -            120   3.8e-07   29.8   0.1   1   1   1.5e-10     7e-07   28.9   0.1     1    40    25    65    25    72 0.88 Helix-turn-helix domain
Fels1                PF05666.6     45 seq544_BIOID49707    -            122   2.3e-39  132.3   2.4   1   2   3.8e-21   5.3e-17   60.8   0.1     2    45    20    62    19    62 0.95 Fels-1 Prophage Protein-like
Fels1                PF05666.6     45 seq544_BIOID49707    -            122   2.3e-39  132.3   2.4   2   2   1.3e-24   1.7e-20   71.9   0.2     1    45    66   121    66   121 0.98 Fels-1 Prophage Protein-like
Ribosomal_S30AE      PF02482.14    94 seq546_BIOID49707    -            113   2.1e-28   98.3   0.1   1   1   1.9e-32   2.6e-28   98.0   0.1     2    92     3    93     2    95 0.97 Sigma 54 modulation protein / S30EA ribosomal protein
TraK                 PF06586.6    234 seq547_BIOID49707    -            242   1.9e-69  233.2   0.0   1   1   1.5e-73   2.1e-69  233.1   0.0     6   234    13   235     1   235 0.97 TraK protein
ATP-grasp_5          PF13549.1    222 seq548_BIOID49707    -            886   4.3e-75  251.6   0.2   1   1   4.8e-78   1.1e-74  250.2   0.0     1   221   472   693   472   694 0.96 ATP-grasp domain
Succ_CoA_lig         PF13607.1    138 seq548_BIOID49707    -            886   1.3e-46  157.5   0.1   1   1   1.1e-49   2.4e-46  156.6   0.1     1   138   147   280   147   280 0.97 Succinyl-CoA ligase like flavodoxin domain
CoA_binding_2        PF13380.1    115 seq548_BIOID49707    -            886   1.2e-22   80.1   0.0   1   1   7.3e-25   1.7e-21   76.4   0.0     1   113    13   130    13   132 0.95 CoA binding domain
Acetyltransf_1       PF00583.19    83 seq548_BIOID49707    -            886   9.5e-11   41.4   0.0   1   1   1.6e-13   3.7e-10   39.5   0.0    10    82   781   863   775   864 0.81 Acetyltransferase (GNAT) family
Acetyltransf_3       PF13302.1    142 seq548_BIOID49707    -            886   1.6e-09   38.0   0.0   1   1   1.7e-12   3.9e-09   36.8   0.0     1   142   725   864   725   864 0.80 Acetyltransferase (GNAT) domain
Acetyltransf_4       PF13420.1    155 seq548_BIOID49707    -            886     1e-06   28.6   0.0   1   1   4.8e-08   0.00011   22.0   0.0     4   135   731   864   728   871 0.80 Acetyltransferase (GNAT) domain
Phage_gp49_66        PF13876.1     81 seq549_BIOID49707    -            123   1.4e-40  137.0   0.0   1   1   1.6e-44   2.2e-40  136.4   0.0     1    80    19   120    19   121 0.98 Phage protein (N4 Gp49/phage Sf6 gene 66) family
Aminotran_4          PF01063.14   231 seq551_BIOID49707    -            309   1.1e-46  159.0   0.0   1   1   9.6e-51   1.3e-46  158.8   0.0     3   231    54   289    52   289 0.96 Aminotransferase class IV
Phage_lysozyme       PF00959.14   110 seq552_BIOID49707    -            177   1.8e-29  102.1   0.0   1   1   1.7e-33   2.3e-29  101.7   0.0     1   110    48   166    48   166 0.97 Phage lysozyme
Antirestrict         PF03230.8     94 seq555_BIOID49707    -            157   4.5e-39  132.2   0.2   1   1   4.4e-43     6e-39  131.8   0.1     1    94    60   157    60   157 0.98 Antirestriction protein
HTH_37               PF13744.1     80 seq558_BIOID49707    -             99     2e-13   49.8   1.5   1   1     9e-17   2.5e-13   49.5   1.0     2    80     8    88     7    88 0.93 Helix-turn-helix domain
HTH_3                PF01381.17    55 seq558_BIOID49707    -             99   1.7e-12   46.8   0.1   1   1   1.1e-15   3.1e-12   46.0   0.1     1    52    32    83    32    85 0.95 Helix-turn-helix
HTH_31               PF13560.1     64 seq558_BIOID49707    -             99   1.4e-09   37.8   0.0   1   1   7.7e-13   2.1e-09   37.3   0.0     6    56    32    81    30    88 0.95 Helix-turn-helix domain
HTH_19               PF12844.2     64 seq558_BIOID49707    -             99     9e-08   31.9   0.0   1   1   5.2e-11   1.4e-07   31.2   0.0     4    52    32    80    30    84 0.95 Helix-turn-helix domain
FimH_man-bind        PF09160.5    147 seq560_BIOID49707    -            303   4.9e-57  191.7   0.2   1   1   1.3e-60   8.7e-57  190.9   0.1     1   147    27   171    27   171 0.99 FimH, mannose binding
Fimbrial             PF00419.15   145 seq560_BIOID49707    -            303   1.1e-09   38.4   7.6   1   1   1.7e-13   1.1e-09   38.4   5.3     7   145   176   303   170   303 0.85 Fimbrial protein
Epimerase            PF01370.16   236 seq562_BIOID49707    -            660   1.8e-41  141.9   0.0   1   1     8e-45   2.7e-41  141.4   0.0     1   236   318   566   318   566 0.91 NAD dependent epimerase/dehydratase family
Formyl_trans_N       PF00551.14   181 seq562_BIOID49707    -            660   1.3e-24   86.6   0.0   1   1   5.7e-28   1.9e-24   86.0   0.0    63   178    59   174    17   177 0.89 Formyl transferase
Formyl_trans_C       PF02911.13   100 seq562_BIOID49707    -            660   1.8e-20   72.7   0.0   1   1   9.6e-24   3.3e-20   71.9   0.0     3    98   202   295   200   297 0.96 Formyl transferase, C-terminal domain
3Beta_HSD            PF01073.14   280 seq562_BIOID49707    -            660   5.8e-06   25.0   0.0   1   1   2.4e-09   8.2e-06   24.5   0.0     1   157   319   474   319   504 0.79 3-beta hydroxysteroid dehydrogenase/isomerase family
DUF1379              PF07126.7    154 seq568_BIOID49707    -            180   1.9e-56  189.6   0.0   1   1   1.8e-60   2.5e-56  189.2   0.0     1   149    21   170    21   175 0.98 Protein of unknown function (DUF1379)
Phage_integrase      PF00589.17   173 seq569_BIOID49707    -            198   1.4e-46  158.1   0.6   1   1   1.2e-50   1.6e-46  158.0   0.4     1   172     5   177     5   178 0.98 Phage integrase family
BPD_transp_1         PF00528.17   185 seq572_BIOID49707    -            275   2.2e-22   79.3  16.4   1   1   1.6e-26   2.2e-22   79.3  11.3     1   181    98   269    98   271 0.97 Binding-protein-dependent transport system inner membrane component
Aldedh               PF00171.17   462 seq573_BIOID49707    -            482  2.5e-175  583.1   0.1   1   1    2e-179  2.8e-175  583.0   0.1     1   461    19   477    19   478 0.99 Aldehyde dehydrogenase family
Methyltransf_11      PF08241.7     95 seq574_BIOID49707    -            240   2.4e-12   47.0   0.0   1   1   2.8e-16   3.8e-12   46.4   0.0    45    95    67   125    50   125 0.84 Methyltransferase domain
Cytochrom_C_asm      PF01578.15   214 seq575_BIOID49707    -            552   4.1e-49  166.9  21.3   1   1     3e-53   4.1e-49  166.9  14.7     1   212    72   279    72   281 0.97 Cytochrome C assembly protein
PHO4                 PF01384.15   326 seq579_BIOID49707    -            499  4.3e-100  334.4  19.9   1   1  3.7e-104    5e-100  334.2  13.8     1   326    30   488    30   488 0.88 Phosphate transporter family
PNP_UDP_1            PF01048.15   234 seq580_BIOID49707    -            258   4.4e-43  146.8   1.3   1   1   3.8e-47   5.2e-43  146.5   0.9     2   213    35   236    34   253 0.88 Phosphorylase superfamily
MerR_1               PF13411.1     69 seq581_BIOID49707    -            135   8.1e-20   70.2   0.3   1   1     4e-23   1.8e-19   69.1   0.0     1    66     1    67     1    69 0.94 MerR HTH family regulatory protein
MerR-DNA-bind        PF09278.6     65 seq581_BIOID49707    -            135   3.4e-16   59.2   2.1   1   1   1.1e-19     5e-16   58.7   1.4     2    65    45   108    44   108 0.96 MerR, DNA binding
MerR                 PF00376.18    38 seq581_BIOID49707    -            135   2.7e-16   58.6   0.1   1   1   1.1e-19   5.2e-16   57.8   0.0     1    38     2    39     2    39 0.98 MerR family regulatory protein
Flg_bbr_C            PF06429.8     74 seq582_BIOID49707    -            261   7.9e-27   92.8   2.2   1   1   1.1e-30   7.9e-27   92.8   1.5     1    73   182   259   182   260 0.95 Flagellar basal body rod FlgEFG protein C-terminal
Flg_bb_rod           PF00460.15    31 seq582_BIOID49707    -            261   8.2e-13   47.6   0.6   1   1   4.6e-16   3.1e-12   45.7   0.4     1    31     5    35     5    35 0.98 Flagella basal body rod protein
Aldo_ket_red         PF00248.16   283 seq583_BIOID49707    -            275   7.7e-57  192.1   0.0   1   1   6.7e-61   9.2e-57  191.8   0.0     2   282    18   261    17   262 0.96 Aldo/keto reductase family
PDT                  PF00800.13   182 seq584_BIOID49707    -            386   9.1e-61  204.4   0.2   1   1     2e-64   1.3e-60  203.9   0.1     1   180   106   286   106   288 0.96 Prephenate dehydratase
CM_2                 PF01817.16    81 seq584_BIOID49707    -            386     2e-22   78.9   2.0   1   1   6.3e-26   4.3e-22   77.8   1.4     1    80    11    90    11    91 0.99 Chorismate mutase type II
EI24                 PF07264.6    219 seq585_BIOID49707    -            253   1.3e-52  178.2  20.7   1   1   1.1e-56   1.5e-52  178.0  14.4     1   219    11   232    11   232 0.96 Etoposide-induced protein 2.4 (EI24)
DNA_pol_A            PF00476.15   383 seq589_BIOID49707    -            928  3.5e-159  529.4   0.0   1   1  1.4e-162  4.7e-159  528.9   0.0     2   383   548   927   547   927 0.99 DNA polymerase family A
5_3_exonuc_N         PF02739.11   169 seq589_BIOID49707    -            928   1.7e-59  199.8   0.0   1   1   1.1e-62   3.9e-59  198.7   0.0     2   169     8   169     7   169 0.99 5'-3' exonuclease, N-terminal resolvase-like domain
DNA_pol_A_exo1       PF01612.15   174 seq589_BIOID49707    -            928   7.3e-45  152.4   0.1   1   1   4.2e-48   1.4e-44  151.4   0.1     1   174   330   517   330   517 0.97 3'-5' exonuclease
5_3_exonuc           PF01367.15   101 seq589_BIOID49707    -            928     3e-31  107.5   0.0   1   1   2.2e-34   7.5e-31  106.2   0.0     1    99   171   275   171   277 0.97 5'-3' exonuclease, C-terminal SAM fold
TrbI                 PF03743.9    187 seq590_BIOID49707    -            483   7.5e-40  136.3   1.4   1   1   9.1e-44   1.2e-39  135.5   0.3     2   187   213   409   212   409 0.95 Bacterial conjugation TrbI-like protein
Nol1_Nop2_Fmu        PF01189.12   283 seq592_BIOID49707    -            429  4.6e-103  344.3   0.0   1   1    3e-106  5.9e-103  344.0   0.0     1   282   164   426   164   427 0.99 NOL1/NOP2/sun family
NusB                 PF01029.13   134 seq592_BIOID49707    -            429   3.5e-26   91.6   0.0   1   1   2.8e-29   5.6e-26   90.9   0.0     1   134     5   127     5   127 0.97 NusB family
Methyltransf_26      PF13659.1    117 seq592_BIOID49707    -            429   1.1e-10   41.4   0.0   1   1   1.1e-13   2.1e-10   40.5   0.0     2   116   248   375   247   376 0.90 Methyltransferase domain
Methyltransf_18      PF12847.2    112 seq592_BIOID49707    -            429   2.8e-10   40.6   0.0   1   1   2.6e-13   5.1e-10   39.8   0.0     2   112   247   375   246   375 0.84 Methyltransferase domain
Methyltransf_31      PF13847.1    152 seq592_BIOID49707    -            429   1.7e-09   37.3   0.0   1   1   1.5e-12     3e-09   36.5   0.0     2   113   245   380   244   416 0.82 Methyltransferase domain
MTS                  PF05175.9    170 seq592_BIOID49707    -            429   1.1e-06   28.0   0.0   1   1     1e-09     2e-06   27.1   0.0    25   151   240   385   229   397 0.86 Methyltransferase small domain
FtsJ                 PF01728.14   181 seq592_BIOID49707    -            429   0.00011   22.1   0.0   1   1   1.1e-07   0.00021   21.2   0.0    19    68   242   286   232   400 0.64 FtsJ-like methyltransferase
GATase_4             PF13230.1    272 seq596_BIOID49707    -            255  3.2e-107  357.1   0.0   1   1  7.7e-111  3.5e-107  357.0   0.0     1   252     1   252     1   255 0.99 Glutamine amidotransferases class-II
GATase_2             PF00310.16   361 seq596_BIOID49707    -            255   3.3e-17   62.1   0.1   1   1   2.1e-15   9.7e-12   44.1   0.1   189   359    65   215    60   217 0.87 Glutamine amidotransferases class-II
SBP_bac_5            PF00496.17   374 seq598_BIOID49707    -            567   4.5e-87  292.1   9.8   1   1     5e-91   6.9e-87  291.5   6.8     3   373   107   487   105   488 0.92 Bacterial extracellular solute-binding proteins, family 5 Middle
Virul_fac_BrkB       PF03631.10   260 seq599_BIOID49707    -            337   3.4e-49  167.4  16.0   1   1     3e-53   4.1e-49  167.1  11.1     4   258    65   325    62   327 0.91 Virulence factor BrkB
SlyX                 PF04102.7     69 seq600_BIOID49707    -             72   3.6e-26   91.2   1.6   1   1   2.9e-30     4e-26   91.0   1.1     2    69     6    72     5    72 0.98 SlyX
Sigma70_ner          PF04546.8    211 seq601_BIOID49707    -            613     2e-81  272.5   6.8   1   1   8.7e-85     2e-81  272.5   4.7     1   211   137   348   137   348 0.96 Sigma-70, non-essential region
Sigma70_r1_1         PF03979.9     82 seq601_BIOID49707    -            613   4.2e-30  103.4   5.1   1   1   1.8e-33   4.2e-30  103.4   3.5     2    81     2    80     1    81 0.96 Sigma-70 factor, region 1.1
Sigma70_r3           PF04539.11    78 seq601_BIOID49707    -            613     7e-29   99.4   1.1   1   1   3.1e-32     7e-29   99.4   0.7     1    77   458   534   458   535 0.97 Sigma-70 region 3
Sigma70_r2           PF04542.9     71 seq601_BIOID49707    -            613   1.8e-23   81.8   0.3   1   1   2.3e-26   5.3e-23   80.3   0.2     1    71   379   449   379   449 0.98 Sigma-70 region 2
Sigma70_r4           PF04545.11    50 seq601_BIOID49707    -            613   3.5e-19   67.7   0.8   1   1   1.5e-22   3.5e-19   67.7   0.6     1    50   547   600   547   600 0.98 Sigma-70, region 4
Sigma70_r1_2         PF00140.15    37 seq601_BIOID49707    -            613   9.5e-15   53.8   0.7   1   1   2.2e-17   4.9e-14   51.5   0.1     1    32    95   126    95   130 0.96 Sigma-70 factor, region 1.2
Polysacc_deac_2      PF04748.8    213 seq602_BIOID49707    -            319   9.7e-81  269.7   0.4   1   1   8.6e-85   1.2e-80  269.4   0.3     1   212    28   238    28   239 0.99 Divergent polysaccharide deacetylase
DUF1482              PF07358.6     57 seq605_BIOID49707    -             63   1.9e-28   97.7   0.2   1   1   1.5e-32   2.1e-28   97.5   0.1     1    57     4    62     4    62 0.99 Protein of unknown function (DUF1482)
AsnC_trans_reg       PF01037.16    74 seq606_BIOID49707    -            164   1.9e-24   85.0   0.1   1   1   1.4e-27   6.5e-24   83.3   0.0     1    74    78   152    78   152 0.98 AsnC family
HTH_24               PF13412.1     48 seq606_BIOID49707    -            164   2.3e-21   74.8   0.2   1   1   1.1e-24     5e-21   73.7   0.1     1    48    12    59    12    59 0.98 Winged helix-turn-helix DNA-binding
HTH_AsnC-type        PF13404.1     42 seq606_BIOID49707    -            164   2.6e-20   71.5   0.4   1   1     9e-24   4.1e-20   70.9   0.2     1    42    12    53    12    53 0.99 AsnC-type helix-turn-helix domain
SIS                  PF01380.17   131 seq608_BIOID49707    -            327   5.4e-37  126.2   0.1   1   1   1.6e-40   1.1e-36  125.1   0.1     2   131    53   184    52   184 0.98 SIS domain
CBS                  PF00571.23    57 seq608_BIOID49707    -            327   7.2e-20   70.3   0.5   1   2   1.7e-11   1.1e-07   31.2   0.0     1    56   213   268   213   269 0.97 CBS domain
CBS                  PF00571.23    57 seq608_BIOID49707    -            327   7.2e-20   70.3   0.5   2   2   5.4e-13   3.7e-09   35.9   0.0     2    48   279   325   278   327 0.94 CBS domain
ILVD_EDD             PF00920.16   521 seq610_BIOID49707    -            616  9.2e-195  647.8   1.8   1   1  7.7e-199    1e-194  647.6   1.3     1   521    34   607    34   607 0.95 Dehydratase family
DUF1161              PF06649.7     52 seq611_BIOID49707    -            102   1.3e-25   88.9   0.0   1   1   1.2e-29   1.6e-25   88.6   0.0     1    52    27    80    27    80 0.99 Protein of unknown function (DUF1161)
YcgL                 PF05166.8     74 seq612_BIOID49707    -             97   3.5e-34  116.6   0.2   1   1   3.4e-38   4.6e-34  116.2   0.1     1    74     3    76     3    76 0.99 YcgL domain
Phage_lysis          PF03245.8    125 seq613_BIOID49707    -            157   8.6e-49  164.5   7.0   1   1   7.2e-53   9.9e-49  164.3   4.8     1   125    31   156    31   156 0.99 Bacteriophage lysis protein
SpoU_methylase       PF00588.14   142 seq614_BIOID49707    -            157   4.4e-34  117.2   0.0   1   1   3.6e-38   4.9e-34  117.1   0.0     1   142     1   142     1   142 0.95 SpoU rRNA Methylase family
TauD                 PF02668.11   258 seq622_BIOID49707    -            283   2.5e-62  210.7   1.7   1   1   2.1e-66   2.8e-62  210.5   1.2     2   258     7   272     6   272 0.91 Taurine catabolism dioxygenase TauD, TfdA family
Sigma54_activat      PF00158.21   168 seq628_BIOID49707    -            326   1.5e-63  213.1   0.0   1   1   5.7e-67   1.9e-63  212.7   0.0     3   168     6   171     4   171 0.97 Sigma-54 interaction domain
HTH_8                PF02954.14    42 seq628_BIOID49707    -            326   1.6e-08   33.8   0.5   1   1   4.6e-12   1.6e-08   33.8   0.3     7    40   282   315   278   317 0.92 Bacterial regulatory protein, Fis family
FAA_hydrolase        PF01557.13   217 seq629_BIOID49707    -            219   3.5e-56  189.9   0.0   1   1   2.9e-60     4e-56  189.7   0.0     1   208    18   210    18   219 0.93 Fumarylacetoacetate (FAA) hydrolase family
PALP                 PF00291.20   307 seq632_BIOID49707    -            323   1.3e-63  214.9   0.3   1   1   1.1e-67   1.5e-63  214.7   0.2     3   306    10   300     8   301 0.87 Pyridoxal-phosphate dependent enzyme
Molybdopterin        PF00384.17   432 seq633_BIOID49707    -            808   1.7e-96  323.4   0.0   1   1  4.7e-100   2.2e-96  323.1   0.0     1   432   111   566   111   566 0.92 Molybdopterin oxidoreductase
Molydop_binding      PF01568.16   109 seq633_BIOID49707    -            808   4.9e-28   97.0   0.0   1   1   2.6e-31   1.2e-27   95.7   0.0     1   107   687   800   687   802 0.97 Molydopterin dinucleotide binding domain
Molybdop_Fe4S4       PF04879.11    55 seq633_BIOID49707    -            808   1.5e-14   53.3   1.1   1   1   5.9e-18   2.7e-14   52.5   0.7     1    55    49   108    49   108 0.97 Molybdopterin oxidoreductase Fe4S4 domain
FtsK_SpoIIIE         PF01580.13   205 seq634_BIOID49707    -           1368     4e-74  248.4   0.1   1   1   1.9e-77   6.3e-74  247.7   0.1     2   205   987  1200   986  1200 0.98 FtsK/SpoIIIE family
DUF4117              PF13491.1    171 seq634_BIOID49707    -           1368   3.5e-41  140.3  17.3   1   1   1.5e-44     5e-41  139.8  12.0     2   171    20   191    19   191 0.95 Domain of unknown function (DUF4117)
Ftsk_gamma           PF09397.5     67 seq634_BIOID49707    -           1368   4.1e-30  103.1   0.0   1   1   2.7e-33   9.1e-30  102.0   0.0     2    65  1301  1364  1300  1366 0.96 Ftsk gamma domain
DUF3828              PF12883.2    120 seq635_BIOID49707    -            308   6.5e-12   45.3   3.3   1   1   2.1e-11   1.4e-07   31.2   0.1     2   118    26   142    25   144 0.90 Protein of unknown function (DUF3828)
Lumazine_bd          PF12870.2    111 seq635_BIOID49707    -            308   2.8e-07   30.4   3.1   1   1   1.8e-08   0.00012   21.9   0.1    66   110   240   283   196   284 0.92 Lumazine-binding domain
EII-GUT              PF03608.8    168 seq637_BIOID49707    -            168   4.6e-50  169.6   0.1   1   1   4.2e-54   5.7e-50  169.3   0.0     2   116     5   119     4   124 0.97 PTS system enzyme II sorbitol-specific factor
Peptidase_M24        PF00557.19   205 seq638_BIOID49707    -            443   1.5e-43  148.7   0.1   1   1   1.4e-47   1.9e-43  148.3   0.1     1   205   168   430   168   430 0.82 Metallopeptidase family M24
Ail_Lom              PF06316.6    199 seq639_BIOID49707    -            199  1.4e-125  416.2   3.9   1   1  2.3e-129  1.6e-125  416.0   2.7     1   199     1   199     1   199 1.00 Enterobacterial Ail/Lom protein
OMP_b-brl            PF13505.1    176 seq639_BIOID49707    -            199   3.6e-26   92.0   3.1   1   1   6.5e-30   4.4e-26   91.7   2.1     2   176    11   199     8   199 0.86 Outer membrane protein beta-barrel domain
RNase_T              PF00929.19   164 seq640_BIOID49707    -            246   5.4e-40  137.2   0.4   1   1   9.7e-44   1.3e-39  135.9   0.1     1   164    12   178    12   178 0.93 Exonuclease
ACR_tran             PF00873.14  1021 seq641_BIOID49707    -           1037         0 1450.4  10.0   1   1         0         0 1450.2   6.9     1  1021     1  1027     1  1027 1.00 AcrB/AcrD/AcrF family
MMPL                 PF03176.10   333 seq641_BIOID49707    -           1037   9.7e-13   47.4  29.9   1   2   1.9e-12   8.6e-09   34.4   6.3   138   317   333   513   310   537 0.82 MMPL family
MMPL                 PF03176.10   333 seq641_BIOID49707    -           1037   9.7e-13   47.4  29.9   2   2   1.1e-08     5e-05   22.0   4.6   145   311   871  1035   858  1037 0.85 MMPL family
DUF2528              PF10800.3    102 seq642_BIOID49707    -            122   9.8e-47  157.4   0.6   1   1   8.3e-51   1.1e-46  157.2   0.4     1   101    14   121    14   122 0.98 Protein of unknown function (DUF2528)
DUF1627              PF07789.7    155 seq643_BIOID49707    -            256   1.2e-90  300.9   0.5   1   1     4e-94   1.8e-90  300.2   0.3     1   155    91   245    91   245 1.00 Protein of unknown function (DUF1627)
TPR_3                PF07720.7     36 seq644_BIOID49707    -            165   1.4e-17   62.9  11.9   1   2   1.1e-13   1.5e-09   37.2   2.5     1    36    39    72    39    72 0.96 Tetratricopeptide repeat
TPR_3                PF07720.7     36 seq644_BIOID49707    -            165   1.4e-17   62.9  11.9   2   2   1.3e-11   1.8e-07   30.6   0.8     2    25    74    97    73   106 0.91 Tetratricopeptide repeat
Flagellin_N          PF00669.15   139 seq645_BIOID49707    -            304   2.7e-29  101.6  18.6   1   1   3.9e-33   2.7e-29  101.6  12.9     1   135     4   138     4   144 0.98 Bacterial flagellin N-terminal helical region
Flagellin_C          PF00700.16    86 seq645_BIOID49707    -            304   1.1e-20   73.4  11.2   1   1   1.6e-24   1.1e-20   73.4   7.8     1    86   218   303   218   303 0.98 Bacterial flagellin C-terminal helical region
TonB                 PF03544.9     79 seq647_BIOID49707    -            108   1.2e-13   50.9   0.0   1   1   1.1e-17   1.4e-13   50.6   0.0     2    59    33    90    32   104 0.93 Gram-negative bacterial tonB protein
Aminotran_3          PF00202.16   339 seq649_BIOID49707    -            426  8.3e-121  402.8   0.3   1   1  7.2e-125  9.8e-121  402.6   0.2     2   338    27   360    26   361 0.98 Aminotransferase class-III
EII-GUT              PF03608.8    168 seq651_BIOID49707    -             77   2.6e-21   76.0   0.0   1   1   2.3e-25   3.1e-21   75.8   0.0   112   168     5    61     2    61 0.97 PTS system enzyme II sorbitol-specific factor
MFS_1                PF07690.11   354 seq652_BIOID49707    -            471   1.3e-54  185.2  73.3   1   1   3.4e-53   2.3e-49  167.9  36.2     1   353    15   405    15   406 0.91 Major Facilitator Superfamily
MFS_3                PF05977.8    524 seq652_BIOID49707    -            471   4.3e-10   38.2  13.5   1   1   6.2e-14   4.3e-10   38.2   9.3    20   187    20   183     6   247 0.85 Transmembrane secretion effector
UPF0231              PF06062.6    121 seq654_BIOID49707    -            120   1.8e-41  140.6   2.4   1   1   1.5e-45     2e-41  140.5   1.6     1   121     1   118     1   118 0.99 Uncharacterised protein family (UPF0231)
TrkA_N               PF02254.13   116 seq655_BIOID49707    -            458   4.2e-58  194.2   3.5   1   2   5.4e-33   5.3e-30  103.6   0.0     1   108     3   111     3   125 0.92 TrkA-N domain
TrkA_N               PF02254.13   116 seq655_BIOID49707    -            458   4.2e-58  194.2   3.5   2   2   5.9e-29   5.7e-26   90.6   0.7     1   116   235   350   235   350 0.95 TrkA-N domain
TrkA_C               PF02080.16    71 seq655_BIOID49707    -            458   1.9e-21   75.3   0.7   1   2   4.7e-13   4.5e-10   38.8   0.0     3    70   157   225   155   226 0.91 TrkA-C domain
TrkA_C               PF02080.16    71 seq655_BIOID49707    -            458   1.9e-21   75.3   0.7   2   2     2e-11   1.9e-08   33.6   0.2     8    70   390   451   388   452 0.89 TrkA-C domain
F420_oxidored        PF03807.12    96 seq655_BIOID49707    -            458   1.9e-12   47.2   2.2   1   2   1.5e-07   0.00015   22.0   0.0     1    52     2    49     2    88 0.87 NADP oxidoreductase coenzyme F420-dependent
F420_oxidored        PF03807.12    96 seq655_BIOID49707    -            458   1.9e-12   47.2   2.2   2   2   1.5e-07   0.00015   22.0   0.3     2    48   235   279   234   355 0.80 NADP oxidoreductase coenzyme F420-dependent
NAD_binding_7        PF13241.1    103 seq655_BIOID49707    -            458   1.2e-11   44.6   3.0   1   1   7.5e-08   7.3e-05   22.8   0.0     8    82   233   319   228   323 0.75 Putative NAD(P)-binding
Shikimate_DH         PF01488.15   135 seq655_BIOID49707    -            458   1.4e-11   44.4   0.6   1   1   5.3e-09   5.2e-06   26.4   0.2    12   102   232   332   222   367 0.77 Shikimate / quinate 5-dehydrogenase
CcmH                 PF03918.9    148 seq658_BIOID49707    -            127   9.9e-48  160.7   0.7   1   1   8.6e-52   1.2e-47  160.5   0.5     4   125     7   126     4   127 0.91 Cytochrome C biogenesis protein
Sod_Fe_C             PF02777.13   106 seq659_BIOID49707    -            208   2.7e-40  136.3   0.5   1   1   5.9e-44     4e-40  135.8   0.1     4   106    98   204    95   204 0.91 Iron/manganese superoxide dismutases, C-terminal domain
Sod_Fe_N             PF00081.17    82 seq659_BIOID49707    -            208   9.6e-34  115.4   2.3   1   1   2.3e-37   1.5e-33  114.7   1.6     1    81     4    91     4    92 0.97 Iron/manganese superoxide dismutases, alpha-hairpin domain
TraP                 PF07296.6    202 seq662_BIOID49707    -            188   6.2e-79  263.5   0.1   1   1     5e-83   6.8e-79  263.4   0.0    10   202     2   188     1   188 0.99 TraP protein
OEP                  PF02321.13   188 seq663_BIOID49707    -            460     5e-52  176.1  38.3   1   2   5.6e-27   7.6e-23   80.9  12.2     3   188    65   247    63   247 0.97 Outer membrane efflux protein
OEP                  PF02321.13   188 seq663_BIOID49707    -            460     5e-52  176.1  38.3   2   2   3.1e-33   4.2e-29  101.3   8.8     7   188   275   455   270   455 0.94 Outer membrane efflux protein
FliB                 PF03692.10    85 seq665_BIOID49707    -            158   1.4e-08   34.9  10.3   1   1   1.9e-12   2.6e-08   34.1   7.1     2    85    34   102    33   102 0.97 Flagellin N-methylase
EIIBC-GUT_N          PF03612.9    183 seq666_BIOID49707    -            319   1.3e-71  239.8   1.5   1   1   3.6e-75   2.5e-71  238.9   1.1     2   183     3   171     2   171 0.95 Sorbitol phosphotransferase enzyme II N-terminus
EIIBC-GUT_C          PF07663.6     93 seq666_BIOID49707    -            319   6.4e-48  160.7   5.0   1   1   9.3e-52   6.4e-48  160.7   3.5     1    93   226   318   226   318 0.99 Sorbitol phosphotransferase enzyme II C-terminus
Polysacc_deac_1      PF01522.16   124 seq667_BIOID49707    -            296   2.5e-14   52.8   0.1   1   1   4.6e-18   6.3e-14   51.5   0.0    16   123    15   169     6   170 0.93 Polysaccharide deacetylase
Adenine_deam_C       PF13382.1    171 seq669_BIOID49707    -            588   6.8e-58  194.4   0.0   1   1   3.8e-61     1e-57  193.8   0.0    24   171   434   581   416   581 0.95 Adenine deaminase C-terminal domain
Amidohydro_1         PF01979.15   333 seq669_BIOID49707    -            588   6.5e-38  131.1   0.0   1   1   9.1e-41   2.5e-37  129.1   0.0     2   333    82   347    81   347 0.95 Amidohydrolase family
Amidohydro_5         PF13594.1     68 seq669_BIOID49707    -            588   3.1e-12   45.9   0.2   1   1   3.9e-15   1.1e-11   44.3   0.1     1    68    52   115    52   115 0.84 Amidohydrolase
Amidohydro_4         PF13147.1    304 seq669_BIOID49707    -            588   2.7e-11   43.9   0.2   1   1   1.9e-12   5.1e-09   36.4   0.1     1   304    76   344    76   344 0.80 Amidohydrolase
UPF0020              PF01170.13   180 seq672_BIOID49707    -            689   2.4e-62  209.5   0.0   1   1   6.5e-60   8.8e-57  191.4   0.0     1   179   162   375   162   376 0.96 Putative RNA methylase family UPF0020
Methyltransf_26      PF13659.1    117 seq672_BIOID49707    -            689     1e-26   93.1   0.0   1   2   3.1e-19   4.2e-16   58.8   0.0     4    94   193   326   190   353 0.92 Methyltransferase domain
Methyltransf_26      PF13659.1    117 seq672_BIOID49707    -            689     1e-26   93.1   0.0   2   2   7.5e-11     1e-07   31.8   0.0    11   114   549   655   521   658 0.80 Methyltransferase domain
Methyltrans_SAM      PF10672.4    286 seq672_BIOID49707    -            689     7e-21   74.1   0.1   1   1   8.5e-24   1.2e-20   73.4   0.1    24   240   437   658   427   671 0.83 S-adenosylmethionine-dependent methyltransferase
THUMP                PF02926.12    93 seq672_BIOID49707    -            689   2.1e-14   53.2   0.0   1   1   2.9e-17     4e-14   52.3   0.0     2    92    57   153    56   154 0.95 THUMP domain
Cons_hypoth95        PF03602.10   183 seq672_BIOID49707    -            689   3.6e-14   52.4   0.0   1   1   3.2e-12   4.4e-09   35.8   0.0    39   139   536   634   530   665 0.85 Conserved hypothetical protein 95
Sugar_tr             PF00083.19   451 seq673_BIOID49707    -            440   1.2e-35  122.8  33.9   1   2   1.1e-31   7.4e-28   97.2   5.7     2   203    23   232    22   236 0.89 Sugar (and other) transporter
Sugar_tr             PF00083.19   451 seq673_BIOID49707    -            440   1.2e-35  122.8  33.9   2   2   2.4e-12   1.6e-08   33.4  11.7   242   443   240   439   226   440 0.69 Sugar (and other) transporter
MFS_1                PF07690.11   354 seq673_BIOID49707    -            440   1.8e-29  102.4  61.0   1   2   4.8e-21   3.3e-17   62.1  18.9     2   239    28   275    27   287 0.71 Major Facilitator Superfamily
MFS_1                PF07690.11   354 seq673_BIOID49707    -            440   1.8e-29  102.4  61.0   2   2   5.7e-16   3.9e-12   45.4  19.4    27   176   283   435   271   440 0.81 Major Facilitator Superfamily
FliE                 PF02049.13    97 seq681_BIOID49707    -            113   1.4e-23   82.6   4.8   1   1   1.9e-27   2.6e-23   81.7   3.3     5    97    21   113    10   113 0.93 Flagellar hook-basal body complex protein FliE
phage_tail_N         PF08400.5    134 seq682_BIOID49707    -           1008     1e-58  196.6   0.4   1   1   2.3e-62     1e-58  196.6   0.3     1   134     1   134     1   134 0.99 Prophage tail fibre N-terminal
Collar               PF07484.7     57 seq682_BIOID49707    -           1008   1.6e-09   37.2   0.2   1   1   9.1e-13   4.2e-09   35.9   0.2     1    56   778   824   778   825 0.96 Phage Tail Collar Domain
Phage_fiber          PF03335.8     14 seq682_BIOID49707    -           1008   6.8e-05   21.8  58.7   1   6   0.00042       1.9    8.3   1.5     1    14   841   854   841   854 0.88 Phage tail fibre repeat
Phage_fiber          PF03335.8     14 seq682_BIOID49707    -           1008   6.8e-05   21.8  58.7   2   6     2e-05     0.093   12.3   2.5     1    14   873   886   873   886 0.94 Phage tail fibre repeat
Phage_fiber          PF03335.8     14 seq682_BIOID49707    -           1008   6.8e-05   21.8  58.7   3   6   3.5e-05      0.16   11.6   1.8     2    14   944   956   943   956 0.92 Phage tail fibre repeat
Phage_fiber          PF03335.8     14 seq682_BIOID49707    -           1008   6.8e-05   21.8  58.7   4   6    0.0023        10    6.0   1.6     2    12   958   968   957   969 0.85 Phage tail fibre repeat
Phage_fiber          PF03335.8     14 seq682_BIOID49707    -           1008   6.8e-05   21.8  58.7   5   6   0.00037       1.7    8.5   0.9     2    11   967   976   966   977 0.86 Phage tail fibre repeat
Phage_fiber          PF03335.8     14 seq682_BIOID49707    -           1008   6.8e-05   21.8  58.7   6   6   0.00041       1.9    8.3   0.9     2    13   976   987   975   988 0.87 Phage tail fibre repeat
TPR_11               PF13414.1     69 seq684_BIOID49707    -            198   3.6e-15   55.2   9.6   1   1   2.9e-15     1e-11   44.1   4.9     1    68    71   140    71   141 0.90 TPR repeat
TPR_2                PF07719.12    34 seq684_BIOID49707    -            198     2e-06   27.1  11.9   1   2   8.1e-07    0.0028   17.3   1.1     2    32    74   104    73   106 0.90 Tetratricopeptide repeat
TPR_2                PF07719.12    34 seq684_BIOID49707    -            198     2e-06   27.1  11.9   2   2   5.9e-06      0.02   14.6   0.0     3    31   146   174   144   176 0.93 Tetratricopeptide repeat
TPR_1                PF00515.23    34 seq684_BIOID49707    -            198   6.1e-06   25.4   9.1   1   1   2.2e-07   0.00075   18.8   0.7     2    32    74   104    73   106 0.91 Tetratricopeptide repeat
OmpA                 PF00691.15    97 seq686_BIOID49707    -            219   1.2e-23   83.2   0.1   1   1     4e-27   1.8e-23   82.6   0.1     1    97   115   210   115   210 0.97 OmpA family
Gly-zipper_Omp       PF13488.1     46 seq686_BIOID49707    -            219   1.2e-12   47.1  16.5   1   1   2.7e-16   1.2e-12   47.1  11.4     1    46    37    85    37    85 0.95 Glycine zipper
Gly-zipper_YMGG      PF13441.1     45 seq686_BIOID49707    -            219   6.8e-09   34.9  18.1   1   1   1.5e-12   6.8e-09   34.9  12.5     5    45    33    80    29    80 0.81 YMGG-like Gly-zipper
DUF977               PF06163.6    127 seq689_BIOID49707    -            130   5.5e-54  181.1   0.1   1   1     9e-58   6.2e-54  181.0   0.1     1   127     1   126     1   126 0.99 Bacterial protein of unknown function (DUF977)
Trp_repressor        PF01371.14    88 seq689_BIOID49707    -            130   1.8e-05   24.4   0.0   1   1   4.5e-09   3.1e-05   23.7   0.0    26    74     4    51     1    57 0.88 Trp repressor protein
SseC                 PF04888.7    306 seq690_BIOID49707    -            593   1.6e-10   40.7  33.5   1   1   1.2e-14   1.6e-10   40.7  23.3     2   301   265   587   264   592 0.86 Secretion system effector C (SseC) like family
NLPC_P60             PF00877.14   105 seq691_BIOID49707    -            252   5.1e-31  106.4   0.0   1   1   1.4e-34   9.2e-31  105.6   0.0     1   105   134   244   134   244 0.98 NlpC/P60 family
BPD_transp_1         PF00528.17   185 seq697_BIOID49707    -            306   1.1e-38  132.4  18.3   1   1   8.3e-43   1.1e-38  132.4  12.7     1   185   112   306   112   306 0.99 Binding-protein-dependent transport system inner membrane component
DUF2689              PF10894.3     61 seq700_BIOID49707    -            116   1.3e-43  146.5   3.8   1   1   1.4e-47     2e-43  145.9   2.6     1    61    12    72    12    72 1.00 Protein of unknown function (DUF2689)
RNA_pol_Rpb1_1       PF04997.7    338 seq706_BIOID49707    -           1407  1.8e-100  336.3   0.1   1   1  1.8e-103  4.8e-100  335.0   0.1     2   338    15   342    14   342 0.95 RNA polymerase Rpb1, domain 1
RNA_pol_Rpb1_5       PF04998.12   277 seq706_BIOID49707    -           1407   1.1e-80  270.7   0.0   1   1     8e-84   2.2e-80  269.7   0.0     1   276   766  1321   766  1322 1.00 RNA polymerase Rpb1, domain 5
RNA_pol_Rpb1_2       PF00623.15   166 seq706_BIOID49707    -           1407   6.1e-51  172.5   0.0   1   1   5.3e-53   1.5e-49  168.0   0.0     1   166   344   486   344   486 0.95 RNA polymerase Rpb1, domain 2
RNA_pol_Rpb1_3       PF04983.13   157 seq706_BIOID49707    -           1407   1.4e-27   96.2   0.0   1   1   1.2e-30   3.3e-27   95.0   0.0     1   157   489   644   489   644 0.93 RNA polymerase Rpb1, domain 3
RNA_pol_Rpb1_4       PF05000.12   108 seq706_BIOID49707    -           1407   2.5e-18   65.7   0.3   1   1   9.1e-22   2.5e-18   65.7   0.2     2   107   674   763   673   764 0.82 RNA polymerase Rpb1, domain 4
PLDc_2               PF13091.1    126 seq707_BIOID49707    -            451   1.4e-22   79.6   0.0   1   1   3.2e-19   2.2e-15   56.4   0.0     4   123   259   406   256   409 0.84 PLD-like domain
PLDc                 PF00614.17    28 seq707_BIOID49707    -            451   1.3e-13   50.0   2.2   1   1   2.4e-11   1.6e-07   30.7   0.1     2    28   353   379   352   379 0.94 Phospholipase D Active site motif
YscJ_FliF            PF01514.12   207 seq708_BIOID49707    -            548   1.2e-47  161.6   1.5   1   1   2.2e-51   1.5e-47  161.3   0.3     9   201    32   225    21   232 0.91 Secretory protein of YscJ/FliF family
YscJ_FliF_C          PF08345.6    160 seq708_BIOID49707    -            548   1.3e-37  129.1   0.2   1   1   3.7e-41   2.5e-37  128.1   0.1     1   160   259   418   259   418 0.88 Flagellar M-ring protein C-terminal
Usp                  PF00582.21   140 seq710_BIOID49707    -            144   5.2e-21   75.1   0.0   1   1   4.3e-25   5.9e-21   75.0   0.0     2   140     3   138     2   138 0.98 Universal stress protein family
P22_AR_C             PF10548.4     74 seq711_BIOID49707    -            202   5.3e-19   67.7   0.2   1   1   1.9e-22   1.3e-18   66.4   0.0     4    73   110   179   106   180 0.96 P22AR C-terminal domain
Bro-N                PF02498.12    87 seq711_BIOID49707    -            202   3.7e-09   36.6   0.0   1   1   9.2e-13   6.3e-09   35.8   0.0     8    83    17    99    11   105 0.79 BRO family, N-terminal domain
PTS-HPr              PF00381.14    84 seq712_BIOID49707    -             85   1.3e-31  108.2   0.2   1   1   9.9e-36   1.4e-31  108.1   0.1     1    82     1    82     1    84 0.98 PTS HPr component phosphorylation site
PALP                 PF00291.20   307 seq714_BIOID49707    -             81   8.2e-08   31.6   0.0   1   1   6.5e-12   8.8e-08   31.5   0.0     5    50    29    72    25    81 0.76 Pyridoxal-phosphate dependent enzyme
DUF4406              PF14359.1     92 seq715_BIOID49707    -             98   5.8e-37  125.5   0.1   1   1   9.4e-41   6.5e-37  125.4   0.0     1    92     5    94     5    94 0.99 Domain of unknown function (DUF4406)
FliD_C               PF07195.7    239 seq716_BIOID49707    -            438   8.9e-43  146.1  10.6   1   1   1.3e-46   8.9e-43  146.1   7.3     1   232   209   423   209   431 0.94 Flagellar hook-associated protein 2 C-terminus
FliD_N               PF02465.13    99 seq716_BIOID49707    -            438   1.3e-14   54.2   6.8   1   1   1.8e-18   1.3e-14   54.2   4.7     8    99     6    98     1    98 0.85 Flagellar hook-associated protein 2 C-terminus
UPF0029              PF01205.14   110 seq719_BIOID49707    -            204   4.9e-37  125.8   0.0   1   1   9.3e-41   6.4e-37  125.4   0.0     1   109    17   125    17   126 0.98 Uncharacterized protein family UPF0029
DUF1949              PF09186.6     56 seq719_BIOID49707    -            204   6.1e-16   57.6   0.0   1   1   1.8e-19   1.2e-15   56.6   0.0     1    55   141   195   141   196 0.98 Domain of unknown function (DUF1949)
TraV                 PF09676.5    119 seq720_BIOID49707    -            171   2.3e-39  134.6   1.6   1   1   1.9e-43   2.6e-39  134.4   1.1     1   119    23   165    23   165 0.97 Type IV conjugative transfer system lipoprotein (TraV)
UxuA                 PF03786.8    351 seq721_BIOID49707    -            394  2.2e-163  542.7   0.2   1   1  3.6e-167  2.5e-163  542.5   0.1     1   350     1   388     1   389 0.99 D-mannonate dehydratase (UxuA)
AP_endonuc_2         PF01261.19   211 seq721_BIOID49707    -            394   7.1e-09   35.1   0.0   1   1   7.3e-12     5e-08   32.4   0.0     3   189    18   299    16   322 0.82 Xylose isomerase-like TIM barrel
KdgT                 PF03812.8    314 seq722_BIOID49707    -            314  9.5e-171  566.9  30.9   1   1  7.9e-175  1.1e-170  566.7  21.4    14   314     1   301     1   301 1.00 2-keto-3-deoxygluconate permease
PMT                  PF02366.13   245 seq723_BIOID49707    -            550   1.1e-54  185.3  21.1   1   1   1.6e-58   1.1e-54  185.3  14.6     3   245     5   237     3   237 0.98 Dolichyl-phosphate-mannose-protein mannosyltransferase
PMT_2                PF13231.1    159 seq723_BIOID49707    -            550   6.5e-12   45.5  22.2   1   1   9.5e-16   6.5e-12   45.5  15.4     2   159    61   222    60   222 0.80 Dolichyl-phosphate-mannose-protein mannosyltransferase
Lambda_CIII          PF02061.11    45 seq726_BIOID49707    -             43   3.9e-21   74.6   0.4   1   1   3.2e-25   4.4e-21   74.4   0.3     1    35     1    35     1    39 0.96 Lambda Phage CIII
PTSIIA_gutA          PF03829.8    117 seq727_BIOID49707    -            123   2.2e-44  149.7   0.0   1   1   1.9e-48   2.7e-44  149.4   0.0     1   116     1   116     1   118 0.98 PTS system glucitol/sorbitol-specific IIA component
HIT                  PF01230.18    98 seq728_BIOID49707    -            125   9.1e-30  102.9   0.0   1   1   1.6e-33   1.1e-29  102.7   0.0     1    97    18   115    18   116 0.97 HIT domain
DcpS_C               PF11969.3    116 seq728_BIOID49707    -            125   2.7e-25   88.7   0.0   1   1   4.3e-29     3e-25   88.6   0.0     2   103    11   112    10   123 0.96 Scavenger mRNA decapping enzyme C-term binding
Thr_dehydrat_C       PF00585.13    91 seq729_BIOID49707    -            433     2e-64  213.0   0.0   1   2   2.7e-35   1.8e-31  107.4   0.0     1    91   248   338   248   338 0.98 C-terminal regulatory domain of Threonine dehydratase
Thr_dehydrat_C       PF00585.13    91 seq729_BIOID49707    -            433     2e-64  213.0   0.0   2   2   5.1e-34   3.5e-30  103.3   0.0     2    91   344   431   343   431 0.96 C-terminal regulatory domain of Threonine dehydratase
PALP                 PF00291.20   307 seq729_BIOID49707    -            433   6.5e-56  189.6   2.2   1   1   1.3e-59   8.6e-56  189.2   1.5    60   307     2   235     1   235 0.94 Pyridoxal-phosphate dependent enzyme
Phage_Nu1            PF07471.7    164 seq730_BIOID49707    -            169   4.2e-18   65.2   0.0   1   1   4.3e-22   5.8e-18   64.7   0.0    72   163    59   150    45   151 0.88 Phage DNA packaging protein Nu1
PEP-utilizers_C      PF02896.13   294 seq731_BIOID49707    -            575  1.6e-124  414.4   0.2   1   1  4.8e-128  2.2e-124  414.0   0.1     1   293   250   541   250   542 0.99 PEP-utilising enzyme, TIM barrel domain
PEP-utilisers_N      PF05524.8    123 seq731_BIOID49707    -            575   1.9e-31  108.3   5.0   1   1   4.2e-35   1.9e-31  108.3   3.5     2   123     3   127     2   127 0.96 PEP-utilising enzyme, N-terminal
PEP-utilizers        PF00391.18    81 seq731_BIOID49707    -            575     7e-25   86.2   0.2   1   1   4.5e-28   2.1e-24   84.7   0.1     9    80   152   224   147   225 0.93 PEP-utilising enzyme, mobile domain
Wzz                  PF02706.10   152 seq732_BIOID49707    -            372   3.1e-25   88.6   0.9   1   1   2.3e-29   3.1e-25   88.6   0.6     1   150    25   173    25   175 0.92 Chain length determinant protein
Lambda_Kil           PF06301.6     43 seq734_BIOID49707    -             50   4.6e-29   99.4   1.7   1   1   3.9e-33   5.3e-29   99.2   1.2     1    43     8    50     8    50 0.99 Bacteriophage lambda Kil protein
Poly_export          PF02563.11    83 seq735_BIOID49707    -            558     5e-17   61.3   0.3   1   1   3.2e-20   2.2e-16   59.2   0.0     6    81    85   161    80   163 0.90 Polysaccharide biosynthesis/export protein
2-Hacid_dh_C         PF02826.14   178 seq739_BIOID49707    -            324     2e-61  206.1   0.0   1   1   6.6e-65     3e-61  205.5   0.0     1   178   108   287   108   287 0.97 D-isomer specific 2-hydroxyacid dehydrogenase, NAD binding domain
2-Hacid_dh           PF00389.25   133 seq739_BIOID49707    -            324   5.7e-31  106.6   0.1   1   1   1.4e-34   6.6e-31  106.4   0.0     1   133     5   319     5   319 0.97 D-isomer specific 2-hydroxyacid dehydrogenase, catalytic domain
HATPase_c            PF02518.21   111 seq745_BIOID49707    -            467   5.2e-24   84.0   0.0   1   1   2.4e-27   1.1e-23   82.9   0.0     1   111   349   460   349   460 0.98 Histidine kinase-, DNA gyrase B-, and HSP90-like ATPase
HAMP                 PF00672.20    70 seq745_BIOID49707    -            467   1.5e-17   63.4   0.4   1   1   3.3e-21   1.5e-17   63.4   0.2     2    69   168   235   167   236 0.96 HAMP domain
HisKA                PF00512.20    68 seq745_BIOID49707    -            467   9.5e-14   51.0   0.2   1   1   2.1e-17   9.5e-14   51.0   0.1     1    68   240   304   240   304 0.97 His Kinase A (phospho-acceptor) domain
Hydrolase_3          PF08282.7    254 seq748_BIOID49707    -            368   9.6e-14   51.4   0.0   1   1   1.5e-15   5.1e-12   45.8   0.0   187   250   295   357   282   361 0.89 haloacid dehalogenase-like hydrolase
HAD                  PF12710.2    191 seq748_BIOID49707    -            368     7e-13   49.0   0.0   1   1   2.3e-16     8e-13   48.8   0.0    45   191   191   327    41   327 0.79 haloacid dehalogenase-like hydrolase
Hydrolase            PF00702.21   204 seq748_BIOID49707    -            368   1.2e-10   42.1   0.5   1   1     5e-14   1.7e-10   41.6   0.4    65   204   170   330    99   330 0.77 haloacid dehalogenase-like hydrolase
SDF                  PF00375.13   390 seq749_BIOID49707    -            437  2.2e-120  401.8  38.4   1   1  1.8e-124  2.5e-120  401.7  26.6     1   390     8   411     8   411 0.97 Sodium:dicarboxylate symporter family
AA_permease          PF00324.16   479 seq751_BIOID49707    -            487    1e-121  406.4  48.3   1   1  1.7e-125  1.2e-121  406.3  33.5     1   476    39   476    39   479 0.98 Amino acid permease
AA_permease_2        PF13520.1    426 seq751_BIOID49707    -            487     3e-42  144.5  48.1   1   1   5.4e-46   3.7e-42  144.2  33.3     5   424    39   460    35   466 0.86 Amino acid permease
Y1_Tnp               PF01797.11   121 seq754_BIOID49707    -            165   2.4e-05   24.0   1.4   1   1   5.9e-09   8.1e-05   22.3   1.0    12    99    20   101    11   119 0.73 Transposase IS200 like
adh_short            PF00106.20   167 seq755_BIOID49707    -            259   7.1e-26   90.9   1.8   1   1   1.9e-29   8.6e-26   90.7   1.2     2   166     4   172     3   173 0.92 short chain dehydrogenase
adh_short_C2         PF13561.1    243 seq755_BIOID49707    -            259   7.8e-16   58.5   0.0   1   1   2.5e-19   1.1e-15   57.9   0.0     7   241    13   255     9   256 0.86 Enoyl-(Acyl carrier protein) reductase
KR                   PF08659.5    181 seq755_BIOID49707    -            259   3.3e-05   23.4   0.5   1   1   1.3e-08   5.8e-05   22.7   0.4     3   152     5   157     4   185 0.81 KR domain
DUF1425              PF07233.7     94 seq756_BIOID49707    -            125   8.5e-24   82.8   0.0   1   1   7.2e-28   9.8e-24   82.6   0.0     2    93    34   124    33   125 0.98 Protein of unknown function (DUF1425)
MscL                 PF01741.13   128 seq758_BIOID49707    -            136   2.3e-57  192.5   3.1   1   1   1.9e-61   2.6e-57  192.3   2.2     1   128     3   132     3   132 0.98 Large-conductance mechanosensitive channel, MscL
CusF_Ec              PF11604.3     70 seq759_BIOID49707    -            110   1.1e-21   76.2   0.4   1   1   1.1e-25   1.5e-21   75.8   0.3     1    67    42   107    42   110 0.93 Copper binding periplasmic protein CusF
BPD_transp_1         PF00528.17   185 seq760_BIOID49707    -            302   6.3e-26   90.9   9.9   1   1   9.3e-30   6.3e-26   90.9   6.8     1   182   119   300   115   302 0.98 Binding-protein-dependent transport system inner membrane component
OppC_N               PF12911.2     56 seq760_BIOID49707    -            302   1.7e-19   68.7   0.4   1   1   2.5e-23   1.7e-19   68.7   0.2     1    55    22    76    22    77 0.94 N-terminal TM domain of oligopeptide transport permease C
PTR2                 PF00854.16   373 seq762_BIOID49707    -            489   1.6e-79  267.2  24.1   1   1   3.1e-83   2.1e-79  266.8  16.7     2   372    82   427    81   428 0.97 POT family
MFS_1                PF07690.11   354 seq762_BIOID49707    -            489   7.5e-15   54.4  59.6   1   1   2.5e-16   1.7e-12   46.6  21.0    12   298    30   288    16   341 0.65 Major Facilitator Superfamily
Terminase_GpA        PF05876.7    557 seq763_BIOID49707    -            654  3.3e-180  600.0   0.1   1   1  3.2e-184  4.3e-180  599.6   0.1     1   547    51   613    51   621 0.98 Phage terminase large subunit (GpA)
ERF                  PF04404.7    160 seq765_BIOID49707    -            201   1.7e-37  128.2   1.3   1   1   1.6e-41   2.2e-37  127.9   0.9     1   150     5   147     5   172 0.89 ERF superfamily
Autotransporter      PF03797.14   265 seq766_BIOID49707    -            968     1e-42  146.1  30.1   1   1   7.6e-47     1e-42  146.1  20.9     3   259   706   948   704   959 0.95 Autotransporter beta-domain
TrkH                 PF02386.11   339 seq767_BIOID49707    -            483   3.7e-78  262.3  24.7   1   1   8.1e-82   1.1e-77  260.8  11.1     2   339   153   481   152   481 0.99 Cation transport protein
HxlR                 PF01638.12    91 seq771_BIOID49707    -            126   2.4e-32  110.2   0.1   1   1   3.8e-36   5.1e-32  109.2   0.0     2    89    29   116    28   118 0.97 HxlR-like helix-turn-helix
Inositol_P           PF00459.20   271 seq774_BIOID49707    -            267   2.5e-77  259.7   0.0   1   1   2.1e-81   2.8e-77  259.5   0.0     3   268     2   260     1   263 0.97 Inositol monophosphatase family
DDE_Tnp_IS1          PF03400.8    131 seq777_BIOID49707    -             97     2e-30  105.4   0.2   1   1   1.8e-34   2.5e-30  105.1   0.1     1    61    37    97    37    97 0.98 IS1 transposase
HlyD_2               PF12700.2    328 seq782_BIOID49707    -            407   9.9e-15   54.3   0.0   1   1   8.6e-18   5.9e-14   51.8   0.0   136   327   187   378    98   379 0.77 HlyD family secretion protein
HlyD_3               PF13437.1    105 seq782_BIOID49707    -            407   2.3e-13   50.2   0.2   1   1   2.8e-14   1.9e-10   40.8   0.0     1   105   209   310   209   310 0.96 HlyD family secretion protein
DUF3897              PF13036.1    180 seq783_BIOID49707    -            213   7.9e-53  178.6   0.0   1   1     7e-57   9.5e-53  178.3   0.0     1   180    10   210    10   210 0.92 Protein of unknown function (DUF3897)
Molybdopterin        PF00384.17   432 seq789_BIOID49707    -            808   4.9e-88  295.6   0.0   1   1   1.3e-91   5.9e-88  295.3   0.0     1   432   115   566   115   566 0.93 Molybdopterin oxidoreductase
Molydop_binding      PF01568.16   109 seq789_BIOID49707    -            808   5.3e-27   93.6   0.0   1   1   2.2e-30     1e-26   92.7   0.0     1   107   687   800   687   802 0.97 Molydopterin dinucleotide binding domain
Molybdop_Fe4S4       PF04879.11    55 seq789_BIOID49707    -            808   2.7e-13   49.4   0.9   1   1     1e-16   4.7e-13   48.6   0.6     1    55    53   112    53   112 0.96 Molybdopterin oxidoreductase Fe4S4 domain
DDE_Tnp_IS1          PF03400.8    131 seq790_BIOID49707    -             69   1.1e-35  122.5   0.8   1   1   8.5e-40   1.2e-35  122.3   0.5    63   131     1    69     1    69 0.99 IS1 transposase
FaeA                 PF04703.7     62 seq791_BIOID49707    -             77   1.4e-30  105.1   0.1   1   1   2.3e-34   1.6e-30  104.9   0.0     1    61     5    64     5    65 0.99 FaeA-like protein
HTH_IclR             PF09339.5     52 seq791_BIOID49707    -             77   6.1e-05   22.4   0.0   1   1   1.3e-08   8.7e-05   21.9   0.0     7    52     8    52     8    52 0.96 IclR helix-turn-helix domain
MOSC                 PF03473.12   133 seq793_BIOID49707    -            224   1.5e-26   92.3   0.0   1   1   2.9e-30     2e-26   91.9   0.0     2   132    38   161    37   162 0.97 MOSC domain
3-alpha              PF03475.9     47 seq793_BIOID49707    -            224     1e-16   60.2   0.1   1   1   2.8e-20   1.9e-16   59.3   0.0     1    47   168   214   168   214 0.97 3-alpha domain
Peptidase_S24        PF00717.18    70 seq794_BIOID49707    -            139   1.7e-13   49.8   0.0   1   1   1.8e-17   2.5e-13   49.3   0.0     2    68    56   120    55   122 0.91 Peptidase S24-like
DUF2799              PF10973.3     89 seq795_BIOID49707    -            121   3.1e-17   62.2   0.6   1   1   2.8e-21   3.8e-17   61.9   0.4     1    88    31   113    31   114 0.93 Protein of unknown function (DUF2799)
DUF2279              PF10043.4     85 seq796_BIOID49707    -             90   1.1e-31  108.8   4.1   1   1   8.9e-36   1.2e-31  108.6   2.9     2    84     3    87     2    88 0.96 Predicted periplasmic lipoprotein (DUF2279)
Mannitol_dh_C        PF08125.8    245 seq801_BIOID49707    -            486     6e-96  320.2   0.0   1   1   1.2e-99   8.2e-96  319.7   0.0     1   245   216   463   216   463 0.99 Mannitol dehydrogenase C-terminal domain
Mannitol_dh          PF01232.18   151 seq801_BIOID49707    -            486   3.2e-54  182.8   0.0   1   1   7.2e-58   4.9e-54  182.2   0.0     2   151    24   188    23   188 0.99 Mannitol dehydrogenase Rossmann domain
FliS                 PF02561.9    122 seq803_BIOID49707    -            130   2.2e-23   82.2   0.0   1   1     2e-27   2.7e-23   81.9   0.0     2   118     5   125     4   128 0.94 Flagellar protein FliS
ABC_tran             PF00005.22   118 seq810_BIOID49707    -            635   1.5e-36  125.2   0.1   1   2   1.5e-17   9.5e-15   54.8   0.0     1   118    43   185    43   185 0.88 ABC transporter
ABC_tran             PF00005.22   118 seq810_BIOID49707    -            635   1.5e-36  125.2   0.1   2   2   1.7e-21   1.1e-18   67.6   0.0     1   118   359   469   359   469 0.95 ABC transporter
AAA_21               PF13304.1    303 seq810_BIOID49707    -            635   7.5e-23   81.7   7.3   1   1   6.7e-13   4.1e-10   39.9   0.5     3   302    33   216    32   217 0.77 AAA domain
ABC_tran_2           PF12848.2     85 seq810_BIOID49707    -            635   4.4e-13   48.7  12.7   1   1   1.2e-15   7.7e-13   47.9   1.2     1    74   224   295   224   308 0.91 ABC transporter
FliG_C               PF01706.11   110 seq813_BIOID49707    -            336   2.8e-31  107.6  13.9   1   1   4.7e-34   3.2e-30  104.2   2.3     1   110   219   328   219   328 0.99 FliG C-terminal domain
GutM                 PF06923.6    109 seq814_BIOID49707    -            119   1.2e-36  124.5   0.0   1   1   9.9e-41   1.4e-36  124.3   0.0     2   109     3   110     2   110 0.98 Glucitol operon activator protein (GutM)
oligo_HPY            PF08352.7     64 seq818_BIOID49707    -            337     2e-21   75.9   0.1   1   1   8.3e-25   3.8e-21   75.0   0.1     1    64   248   312   248   312 0.99 Oligopeptide/dipeptide transporter, C-terminal region
ABC_tran             PF00005.22   118 seq818_BIOID49707    -            337   1.8e-18   66.8   0.0   1   1   6.4e-22   2.9e-18   66.2   0.0    15   118    80   197    65   197 0.85 ABC transporter
AAA_21               PF13304.1    303 seq818_BIOID49707    -            337   3.4e-11   43.5   0.2   1   1   6.7e-14   3.1e-10   40.3   0.0   227   300   159   230    76   233 0.81 AAA domain
ABC_tran             PF00005.22   118 seq819_BIOID49707    -            637   7.2e-37  126.2   1.2   1   2   1.6e-18   2.2e-15   56.9   0.0     1   118    41   178    41   178 0.87 ABC transporter
ABC_tran             PF00005.22   118 seq819_BIOID49707    -            637   7.2e-37  126.2   1.2   2   2   2.6e-21   3.6e-18   65.9   0.0     1   118   352   459   352   459 0.92 ABC transporter
ABC_tran_2           PF12848.2     85 seq819_BIOID49707    -            637   6.6e-29   99.4   4.3   1   1   4.8e-32   6.6e-29   99.4   3.0     1    83   217   298   217   302 0.93 ABC transporter
AAA_25               PF13481.1    194 seq820_BIOID49707    -            476   2.1e-26   92.4   0.0   1   1   1.8e-29   3.5e-26   91.6   0.0    10   194    88   242    80   242 0.90 AAA domain
KaiC                 PF06745.8    226 seq820_BIOID49707    -            476   1.7e-18   66.4   0.1   1   1   6.7e-19   1.3e-15   56.9   0.1     2   202    94   277    93   294 0.85 KaiC
ChlI                 PF13541.1    121 seq820_BIOID49707    -            476   5.9e-12   45.0   0.0   1   1   6.9e-15   1.3e-11   43.8   0.0    35   121   364   449   337   449 0.92 Subunit ChlI of Mg-chelatase
Lon_C                PF05362.8    205 seq820_BIOID49707    -            476   4.3e-08   32.5   0.1   1   1     5e-11   9.7e-08   31.4   0.0    94   200   372   471   363   473 0.88 Lon protease (S16) C-terminal proteolytic domain
RecA                 PF00154.16   323 seq820_BIOID49707    -            476   2.4e-05   23.4   0.1   1   1   2.4e-08   4.8e-05   22.4   0.0    17   140    77   195    65   205 0.77 recA bacterial DNA recombination protein
HNH                  PF01844.18    47 seq821_BIOID49707    -            121     7e-11   41.7   9.1   1   1   8.1e-15   1.1e-10   41.0   6.3     1    46    19    69    19    70 0.85 HNH endonuclease
APH                  PF01636.18   239 seq823_BIOID49707    -            274   2.3e-19   69.9   8.4   1   1   3.3e-23   2.3e-19   69.9   5.8     2   237    25   233    24   235 0.78 Phosphotransferase enzyme family
Choline_kinase       PF01633.15   211 seq823_BIOID49707    -            274   7.8e-06   25.4   0.0   1   1   1.6e-09   1.1e-05   24.9   0.0   143   192   163   210   139   235 0.78 Choline/ethanolamine kinase
IMS                  PF00817.15   148 seq824_BIOID49707    -            422   6.3e-39  133.0   0.0   1   1   5.6e-42   1.9e-38  131.5   0.0     1   147     5   150     5   151 0.96 impB/mucB/samB family
DUF4113              PF13438.1     75 seq824_BIOID49707    -            422   8.6e-29   99.1   0.2   1   1   1.2e-31     4e-28   97.0   0.0     1    75   347   421   347   421 0.98 Domain of unknown function (DUF4113)
IMS_C                PF11799.3    137 seq824_BIOID49707    -            422   1.1e-09   38.7   0.0   1   1     6e-13     2e-09   37.8   0.0     3   122   214   333   212   344 0.89 impB/mucB/samB family C-terminal
IMS_HHH              PF11798.3     32 seq824_BIOID49707    -            422   2.4e-07   30.3   0.1   1   1     2e-10   6.8e-07   28.8   0.0     4    32   172   200   169   200 0.92 IMS family HHH motif
PadR                 PF03551.9     75 seq825_BIOID49707    -            207   6.7e-16   57.7   0.1   1   1   8.1e-20   1.1e-15   57.0   0.1     1    74    67   136    67   137 0.93 Transcriptional regulator PadR-like family
Transaldolase        PF00923.14   287 seq829_BIOID49707    -            316  1.8e-102  342.2   0.0   1   1  1.5e-106    2e-102  342.0   0.0     1   285    13   310    13   312 0.94 Transaldolase
Abhydrolase_5        PF12695.2    142 seq830_BIOID49707    -            284   7.6e-27   93.7   0.0   1   1   3.5e-30   9.5e-27   93.3   0.0     1   141    80   256    80   257 0.88 Alpha/beta hydrolase family
Abhydrolase_6        PF12697.2    228 seq830_BIOID49707    -            284   5.5e-16   59.0   0.2   1   1   5.7e-17   1.5e-13   51.0   0.1     1   216    81   257    81   269 0.81 Alpha/beta hydrolase family
Peptidase_S9         PF00326.16   213 seq830_BIOID49707    -            284   1.3e-09   37.5   0.0   1   1   3.4e-12   9.3e-09   34.6   0.0     8   212    99   282    94   283 0.70 Prolyl oligopeptidase family
Hydrolase_4          PF12146.3     79 seq830_BIOID49707    -            284   6.2e-08   32.2   0.0   1   1   4.4e-10   1.2e-06   28.1   0.0    11    61    73   123    66   140 0.82 Putative lysophospholipase
DUF2856              PF11043.3     97 seq831_BIOID49707    -             97   2.3e-60  200.6   0.5   1   1   1.8e-64   2.5e-60  200.4   0.3     1    97     1    97     1    97 1.00 Protein of unknown function (DUF2856)
DUF4154              PF13689.1    145 seq834_BIOID49707    -            172   1.1e-32  112.5   0.0   1   1   9.7e-37   1.3e-32  112.2   0.0     6   145    32   168    27   168 0.95 Domain of unknown function (DUF4154)
EamA                 PF00892.15   126 seq835_BIOID49707    -            111   3.2e-10   40.0   8.9   1   1   8.4e-14   3.8e-10   39.7   6.2    24   124     3   107     1   109 0.84 EamA-like transporter family
Multi_Drug_Res       PF00893.14    93 seq835_BIOID49707    -            111   3.4e-08   33.7   4.9   1   1     1e-11   4.6e-08   33.2   3.4     1    93     1   100     1   100 0.87 Small Multidrug Resistance protein
Cu-oxidase_3         PF07732.10   120 seq836_BIOID49707    -            516     5e-33  113.2   0.2   1   1     3e-36   1.4e-32  111.8   0.1     4   119    54   166    51   167 0.94 Multicopper oxidase
Cu-oxidase_2         PF07731.9    138 seq836_BIOID49707    -            516   5.3e-20   71.2  12.5   1   1   1.1e-22   4.8e-19   68.1   6.9    16   134   396   516   373   516 0.76 Multicopper oxidase
Cu-oxidase           PF00394.17   159 seq836_BIOID49707    -            516   2.9e-09   36.9   0.0   1   1   3.5e-09   1.6e-05   24.7   0.0    66   130   227   292   182   312 0.85 Multicopper oxidase
S-methyl_trans       PF02574.11   305 seq838_BIOID49707    -           1232  4.9e-105  351.0   0.1   1   1  3.3e-108    9e-105  350.1   0.1     1   304    21   331    21   332 0.98 Homocysteine S-methyltransferase
Met_synt_B12         PF02965.12   136 seq838_BIOID49707    -           1232   9.2e-54  180.5   0.0   1   1     9e-57   2.4e-53  179.2   0.0     1   136  1060  1197  1060  1197 0.99 Vitamin B12 dependent methionine synthase, activation domain
Pterin_bind          PF00809.17   210 seq838_BIOID49707    -           1232   1.5e-48  164.8   0.4   1   1   1.7e-51   4.6e-48  163.2   0.3     1   210   361   573   361   573 0.98 Pterin binding enzyme
B12-binding_2        PF02607.12    79 seq838_BIOID49707    -           1232     6e-21   74.1   0.0   1   1   8.9e-24   2.4e-20   72.2   0.0     4    79   664   739   662   739 0.96 B12 binding domain
B12-binding          PF02310.14   121 seq838_BIOID49707    -           1232   5.9e-20   71.2   0.2   1   1   1.8e-22     5e-19   68.2   0.1     2    94   753   845   752   856 0.93 B12 binding domain
Response_reg         PF00072.19   112 seq839_BIOID49707    -            240   8.2e-25   86.8   0.0   1   1   1.8e-28   1.2e-24   86.3   0.0     1   112    13   122    13   122 0.98 Response regulator receiver domain
Trans_reg_C          PF00486.23    77 seq839_BIOID49707    -            240     1e-22   79.6   0.1   1   1   2.7e-26   1.8e-22   78.8   0.0     2    77   157   232   156   232 0.96 Transcriptional regulatory protein, C terminal
Iso_dh               PF00180.15   348 seq840_BIOID49707    -             50   1.6e-07   30.4   0.0   1   1   1.3e-11   1.8e-07   30.3   0.0   305   348     1    46     1    46 0.97 Isocitrate/isopropylmalate dehydrogenase
DeoRC                PF00455.17   162 seq842_BIOID49707    -            257   7.7e-53  178.3   0.8   1   1   2.8e-56   1.3e-52  177.6   0.3     3   161    74   232    72   233 0.97 DeoR C terminal sensor domain
HTH_DeoR             PF08220.7     57 seq842_BIOID49707    -            257   9.2e-22   76.2   0.1   1   1   3.8e-25   1.7e-21   75.3   0.1     1    56     6    61     6    62 0.98 DeoR-like helix-turn-helix domain
HTH_11               PF08279.7     55 seq842_BIOID49707    -            257   6.2e-09   35.2   0.1   1   1   3.9e-12   1.8e-08   33.8   0.0     1    46     6    50     6    56 0.92 HTH domain
FCD                  PF07729.7    125 seq847_BIOID49707    -            226   5.6e-18   65.3  11.5   1   1   1.3e-21   8.7e-18   64.7   8.0     1   124    82   213    82   214 0.85 FCD domain
GntR                 PF00392.16    64 seq847_BIOID49707    -            226     1e-12   47.1   0.0   1   1   3.3e-16   2.2e-12   46.0   0.0     7    64    16    72    12    72 0.96 Bacterial regulatory proteins, gntR family
CTP_transf_3         PF02348.14   217 seq849_BIOID49707    -            246   7.6e-64  215.1   0.0   1   1   1.4e-67   9.6e-64  214.8   0.0     1   217     5   213     5   215 0.98 Cytidylyltransferase
NTP_transf_3         PF12804.2    179 seq849_BIOID49707    -            246     2e-12   47.5   0.4   1   1   1.8e-15   1.2e-11   44.9   0.3    14   124    14   129    10   229 0.77 MobA-like NTP transferase domain
DUF2737              PF10930.3     54 seq850_BIOID49707    -             66   4.3e-35  118.9   0.6   1   1   3.7e-39     5e-35  118.7   0.4     1    53    12    65    12    66 0.97 Protein of unknown function (DUF2737)
PTS_EIIA_1           PF00358.15   133 seq852_BIOID49707    -            169   5.4e-54  181.2   2.2   1   1   4.7e-58   6.5e-54  180.9   1.5     3   132    20   149    18   150 0.98 phosphoenolpyruvate-dependent sugar phosphotransferase system, EIIA 1
YmgB                 PF10798.3     61 seq854_BIOID49707    -             97   1.1e-07   31.4   1.4   1   1   1.1e-11   1.5e-07   31.0   0.9     3    61    40    97    38    97 0.94 Biofilm development protein YmgB/AriR
Flg_hook             PF02120.11    85 seq855_BIOID49707    -            352   1.5e-18   66.0   4.8   1   1   2.5e-22   3.4e-18   64.9   3.3     3    85   239   321   237   322 0.94 Flagellar hook-length control protein FliK
DUF1364              PF07102.7     94 seq856_BIOID49707    -             96   2.6e-39  132.8   1.0   1   1   2.1e-43   2.8e-39  132.7   0.7     1    93     1    93     1    94 0.98 Protein of unknown function (DUF1364)
Rick_17kDa_Anti      PF05433.10    42 seq857_BIOID49707    -            155   1.4e-07   30.9  26.2   1   1   1.8e-11   2.5e-07   30.1  18.2     1    42    62   103    62   103 0.96 Glycine zipper 2TM domain
YihI                 PF04220.7    169 seq859_BIOID49707    -            169   3.4e-56  189.0  15.5   1   1   2.8e-60   3.9e-56  188.9  10.8     3   167     5   165     2   167 0.94 Der GTPase activator (YihI)
Flavodoxin_5         PF12724.2    143 seq864_BIOID49707    -            181   1.9e-51  173.6   0.0   1   1   5.3e-55   3.6e-51  172.8   0.0     1   142     4   152     4   153 0.95 Flavodoxin domain
Flavodoxin_1         PF00258.20   143 seq864_BIOID49707    -            181   9.4e-06   25.5   0.0   1   1   3.6e-09   2.4e-05   24.2   0.0     1    54     5    56     5    85 0.90 Flavodoxin
ACR_tran             PF00873.14  1021 seq866_BIOID49707    -           1047    2e-238  793.5   1.0   1   1  1.8e-242  2.5e-238  793.1   0.7     2  1019     6  1037     2  1039 0.98 AcrB/AcrD/AcrF family
GGDEF                PF00990.16   161 seq869_BIOID49707    -            408   3.2e-45  153.5   0.4   1   1   3.6e-49     5e-45  152.8   0.3     1   159   249   403   249   405 0.96 GGDEF domain
RusA                 PF05866.6    116 seq872_BIOID49707    -            120   2.2e-26   92.4   0.0   1   1   1.8e-30   2.5e-26   92.2   0.0     1   116     8   117     8   117 0.94 Endodeoxyribonuclease RusA
ArsC                 PF03960.10   110 seq875_BIOID49707    -            118   2.9e-32  110.8   0.0   1   1   2.4e-36   3.2e-32  110.7   0.0     1   110     5   114     5   114 0.98 ArsC family
Glyco_hydro_3        PF00933.16   299 seq877_BIOID49707    -            341   6.5e-72  241.9   0.0   1   1   5.9e-76   8.1e-72  241.6   0.0     3   294     7   319     5   321 0.94 Glycosyl hydrolase family 3 N terminal domain
FliH                 PF02108.11   128 seq878_BIOID49707    -            236   2.6e-30  104.8   0.1   1   1     5e-34   3.4e-30  104.4   0.1     2   128    97   221    96   221 0.97 Flagellar assembly protein FliH
HTH_3                PF01381.17    55 seq880_BIOID49707    -             96   8.2e-06   25.4   0.0   1   1   8.4e-10   1.2e-05   24.9   0.0     1    43    38    80    38    82 0.95 Helix-turn-helix
Ead_Ea22             PF13935.1    139 seq881_BIOID49707    -            271   3.3e-32  111.6   2.7   1   1   4.5e-36   6.2e-32  110.7   1.1     2   117     3   126     2   145 0.81 Ead/Ea22-like protein
TraC_F_IV            PF11130.3    235 seq882_BIOID49707    -            876   8.9e-58  195.3   0.0   1   1   4.2e-61   1.4e-57  194.7   0.0     2   235    38   278    37   278 0.98 F pilus assembly Type-IV secretion system for plasmid transfer
AAA_10               PF12846.2    328 seq882_BIOID49707    -            876   1.4e-43  149.2   0.0   1   1   6.7e-47   2.3e-43  148.5   0.0     1   323   480   774   480   777 0.84 AAA-like domain
DUF87                PF01935.12   229 seq882_BIOID49707    -            876   1.2e-05   25.0   0.0   1   1   1.2e-08     4e-05   23.4   0.0    26   222   483   670   469   677 0.76 Domain of unknown function DUF87
Caudo_TAP            PF02413.12   130 seq885_BIOID49707    -            194   3.3e-39  133.8   0.7   1   1   3.1e-43   4.3e-39  133.5   0.5     1   129    72   191    72   192 0.98 Caudovirales tail fibre assembly protein
ABC_tran             PF00005.22   118 seq886_BIOID49707    -            225   1.6e-18   67.1   0.0   1   1   1.2e-21   2.8e-18   66.2   0.0     1   117    47   165    47   166 0.87 ABC transporter
AAA                  PF00004.24   132 seq886_BIOID49707    -            225   2.6e-06   27.5   1.0   1   1   1.9e-08   4.3e-05   23.6   0.7     2   118    37   204    36   208 0.68 ATPase family associated with various cellular activities (AAA)
Adeno_IVa2           PF02456.10   370 seq886_BIOID49707    -            225    0.0001   20.9   0.0   1   1   7.3e-08   0.00017   20.2   0.0    71   132    15    76     3    86 0.79 Adenovirus IVa2 protein
IlvN                 PF07991.7    165 seq888_BIOID49707    -            491   6.6e-61  204.3   0.2   1   1   1.6e-64   1.1e-60  203.6   0.1     2   165    35   204    34   204 0.98 Acetohydroxy acid isomeroreductase, catalytic domain
IlvC                 PF01450.14   145 seq888_BIOID49707    -            491     4e-56  188.8   0.1   1   2   3.3e-21   2.3e-17   63.1   0.0     1   128   210   337   210   345 0.91 Acetohydroxy acid isomeroreductase, catalytic domain
IlvC                 PF01450.14   145 seq888_BIOID49707    -            491     4e-56  188.8   0.1   2   2   7.7e-40   5.3e-36  123.6   0.0    15   145   359   485   349   485 0.93 Acetohydroxy acid isomeroreductase, catalytic domain
ABC_tran             PF00005.22   118 seq889_BIOID49707    -            334   2.6e-21   76.0   0.0   1   1   8.9e-25     4e-21   75.4   0.0     1   117    64   192    64   193 0.90 ABC transporter
oligo_HPY            PF08352.7     64 seq889_BIOID49707    -            334   1.3e-19   70.1   0.2   1   1   5.3e-23   2.4e-19   69.3   0.2     1    64   244   311   244   311 0.99 Oligopeptide/dipeptide transporter, C-terminal region
IpaD                 PF06511.6    337 seq892_BIOID49707    -            449   6.1e-32  110.8   2.7   1   1   9.8e-36   1.3e-31  109.7   1.9   100   337   167   447   119   447 0.77 Invasion plasmid antigen IpaD
gpW                  PF02831.10    68 seq895_BIOID49707    -             68   1.2e-32  111.1   2.3   1   1   9.6e-37   1.3e-32  111.0   1.6     1    68     1    68     1    68 0.99 gpW
SIS                  PF01380.17   131 seq898_BIOID49707    -            321   3.8e-27   94.3   0.0   1   1   9.9e-31   6.8e-27   93.5   0.0     2   130    39   169    38   170 0.98 SIS domain
CBS                  PF00571.23    57 seq898_BIOID49707    -            321   2.9e-15   55.5   0.0   1   2   1.9e-08   0.00013   21.4   0.0     1    56   199   256   199   257 0.92 CBS domain
CBS                  PF00571.23    57 seq898_BIOID49707    -            321   2.9e-15   55.5   0.0   2   2   1.9e-10   1.3e-06   27.8   0.0     2    51   266   315   265   318 0.89 CBS domain
DUF1508              PF07411.7     49 seq900_BIOID49707    -            123   7.8e-48  159.5   6.0   1   2   1.2e-27   1.7e-23   81.6   0.2     1    49    23    71    23    71 0.97 Domain of unknown function (DUF1508)
DUF1508              PF07411.7     49 seq900_BIOID49707    -            123   7.8e-48  159.5   6.0   2   2   2.5e-27   3.4e-23   80.7   0.9     1    48    74   121    74   122 0.97 Domain of unknown function (DUF1508)
Capsule_synth        PF05159.9    269 seq901_BIOID49707    -            675  6.9e-181  599.4   0.0   1   2   8.4e-96   1.1e-91  306.8   0.0     1   269    37   299    37   299 0.99 Capsule polysaccharide biosynthesis protein
Capsule_synth        PF05159.9    269 seq901_BIOID49707    -            675  6.9e-181  599.4   0.0   2   2   6.3e-91   8.7e-87  290.8   0.0     2   269   366   623   365   623 0.97 Capsule polysaccharide biosynthesis protein
PRD                  PF00874.15    90 seq904_BIOID49707    -            433   2.7e-25   88.2   0.0   1   2   1.9e-13   2.6e-09   36.9   0.0     2    89   138   224   137   225 0.97 PRD domain
PRD                  PF00874.15    90 seq904_BIOID49707    -            433   2.7e-25   88.2   0.0   2   2   2.8e-17   3.8e-13   49.2   0.0     2    89   247   335   246   336 0.97 PRD domain
TisB_toxin           PF13939.1     28 seq909_BIOID49707    -             29   4.8e-16   57.9  11.3   1   1   3.7e-20   5.1e-16   57.8   7.8     1    28     1    28     1    28 0.99 Toxin TisB, type I toxin-antitoxin system
Peptidase_M20        PF01546.23   171 seq910_BIOID49707    -            375   5.2e-37  126.9   0.1   1   1   9.1e-41   6.2e-37  126.6   0.1     1   170    62   371    62   372 0.96 Peptidase family M20/M25/M40
M20_dimer            PF07687.9    109 seq910_BIOID49707    -            375   3.6e-25   87.7   0.1   1   1   1.3e-28   8.7e-25   86.4   0.0     1   108   175   282   175   283 0.98 Peptidase dimerisation domain
Radical_SAM          PF04055.16   166 seq911_BIOID49707    -            457   3.7e-15   56.3   0.0   1   1     8e-19   5.4e-15   55.8   0.0     2   164    57   227    56   229 0.79 Radical SAM superfamily
HemN_C               PF06969.11    66 seq911_BIOID49707    -            457   2.4e-13   49.8   0.4   1   1   1.5e-16     1e-12   47.8   0.0     1    66   363   431   363   431 0.96 HemN C-terminal domain
Phage_portal_2       PF05136.8    355 seq912_BIOID49707    -            530  1.2e-106  356.1   0.0   1   1  1.1e-110  1.4e-106  355.8   0.0     1   355    26   398    26   398 0.98 Phage portal protein, lambda family
LolA                 PF03548.10   165 seq914_BIOID49707    -            204   3.3e-57  192.5   4.4   1   1   2.8e-61   3.8e-57  192.3   3.0     2   165    34   192    33   192 0.99 Outer membrane lipoprotein carrier protein LolA
MarC                 PF01914.12   203 seq916_BIOID49707    -            197   6.1e-63  211.4  18.6   1   1     1e-66   6.8e-63  211.3  12.9     1   203     1   195     1   195 0.97 MarC family integral membrane protein
TerC                 PF03741.11   184 seq916_BIOID49707    -            197   3.6e-05   23.1   1.0   1   1   5.3e-09   3.6e-05   23.1   0.7    14    82    20    92     6   107 0.89 Integral membrane protein TerC family
GntR                 PF00392.16    64 seq919_BIOID49707    -            257   1.8e-23   81.5   1.4   1   1     7e-27   3.2e-23   80.8   0.2     1    64    10    73    10    73 0.99 Bacterial regulatory proteins, gntR family
FCD                  PF07729.7    125 seq919_BIOID49707    -            257   3.9e-21   75.5   7.6   1   1   1.3e-24   5.8e-21   74.9   5.3     1   125    97   226    97   226 0.92 FCD domain
Rrf2                 PF02082.15    83 seq919_BIOID49707    -            257   5.4e-05   23.1   0.1   1   1   2.9e-08   0.00013   21.8   0.0    28    69    36    76    23    82 0.88 Transcriptional regulator
AAA_28               PF13521.1    163 seq920_BIOID49707    -            410   4.7e-29  101.3   0.0   1   1     2e-32   6.9e-29  100.7   0.0     2   163   234   394   233   394 0.92 AAA domain
HTH_3                PF01381.17    55 seq920_BIOID49707    -            410   1.3e-09   37.6   0.1   1   1   1.3e-12   4.4e-09   35.9   0.0     1    52     7    59     7    61 0.95 Helix-turn-helix
HTH_19               PF12844.2     64 seq920_BIOID49707    -            410   2.5e-08   33.7   0.0   1   1   1.9e-10   6.6e-07   29.1   0.0     3    55     6    59     5    67 0.94 Helix-turn-helix domain
CSD                  PF00313.17    66 seq923_BIOID49707    -             70   3.6e-33  113.0   0.2   1   1   5.8e-37   3.9e-33  112.9   0.1     1    65     5    69     5    70 0.98 'Cold-shock' DNA-binding domain
OB_RNB               PF08206.6     58 seq923_BIOID49707    -             70   9.9e-06   24.8   0.4   1   1     2e-09   1.4e-05   24.4   0.3     7    29    15    37     7    39 0.86 Ribonuclease B OB domain
Phytase-like         PF13449.1    326 seq924_BIOID49707    -            457   1.1e-33  116.7   0.0   1   1   1.4e-37   1.9e-33  115.9   0.0    60   311   146   396    50   410 0.85 Esterase-like activity of phytase
FliL                 PF03748.9     99 seq926_BIOID49707    -            155   2.4e-12   46.5   0.3   1   1   2.3e-16   3.1e-12   46.2   0.2     2    99    54   155    53   155 0.89 Flagellar basal body-associated protein FliL
MFS_1                PF07690.11   354 seq927_BIOID49707    -            396     2e-39  135.2  46.6   1   1   4.4e-43     2e-39  135.2  32.3     2   352    16   351    15   353 0.83 Major Facilitator Superfamily
MFS_3                PF05977.8    524 seq927_BIOID49707    -            396   5.9e-08   31.1   6.0   1   1   1.3e-11   5.9e-08   31.1   4.2    32   206    32   201     5   207 0.84 Transmembrane secretion effector
TRI12                PF06609.8    599 seq927_BIOID49707    -            396   2.8e-06   25.7   4.5   1   1   6.2e-10   2.8e-06   25.7   3.1    87   212    54   179    14   190 0.80 Fungal trichothecene efflux pump (TRI12)
ATP-synt_ab          PF00006.20   215 seq928_BIOID49707    -            445   2.5e-63  213.3   0.0   1   1   2.4e-67   3.3e-63  212.9   0.0     2   215   147   357   146   357 0.99 ATP synthase alpha/beta family, nucleotide-binding domain
UPF0014              PF03649.8    250 seq929_BIOID49707    -            259  1.9e-119  397.3  18.0   1   1  1.6e-123  2.2e-119  397.1  12.5     2   250     3   247     2   247 0.99 Uncharacterised protein family (UPF0014)
DUF1656              PF07869.7     58 seq930_BIOID49707    -             78   3.3e-18   65.1   9.6   1   1   2.4e-22   3.3e-18   65.1   6.7     3    57    16    70    14    72 0.95 Protein of unknown function (DUF1656)
Peptidase_U32        PF01136.14   233 seq931_BIOID49707    -            453   1.2e-94  315.5   0.0   1   1   1.1e-98   1.5e-94  315.1   0.0     1   232    75   344    75   345 0.98 Peptidase family U32
DUF550               PF04447.7    101 seq934_BIOID49707    -            198   1.8e-44  149.3   0.4   1   1   1.7e-48   2.4e-44  148.9   0.3     1    99    41   138    41   140 0.98 Protein of unknown function (DUF550)
Inositol_P           PF00459.20   271 seq936_BIOID49707    -            246   5.8e-58  196.2   0.0   1   1     5e-62   6.9e-58  195.9   0.0     8   253     4   238     1   243 0.86 Inositol monophosphatase family
PqiA                 PF04403.8    160 seq937_BIOID49707    -            417   5.7e-94  311.9  26.1   1   2   5.3e-42   7.2e-38  129.5   4.0     3   158    49   202    47   204 0.96 Paraquat-inducible protein A
PqiA                 PF04403.8    160 seq937_BIOID49707    -            417   5.7e-94  311.9  26.1   2   2   3.5e-60   4.8e-56  188.6   8.5     1   157   252   410   252   413 0.95 Paraquat-inducible protein A
HlyD                 PF00529.15   306 seq938_BIOID49707    -            285   2.2e-46  158.4   6.4   1   2   1.4e-22   3.8e-19   69.0   1.7     1    78    43   120    43   128 0.92 HlyD family secretion protein
HlyD                 PF00529.15   306 seq938_BIOID49707    -            285   2.2e-46  158.4   6.4   2   2     1e-29   2.8e-26   92.4   0.2   139   302   127   278   116   282 0.91 HlyD family secretion protein
HlyD_2               PF12700.2    328 seq938_BIOID49707    -            285     1e-21   77.3   0.3   1   1   5.1e-25   1.4e-21   76.9   0.2    15   239    38   229    31   242 0.86 HlyD family secretion protein
HlyD_3               PF13437.1    105 seq938_BIOID49707    -            285   9.2e-19   67.6   0.1   1   1   2.1e-15   5.7e-12   45.7   0.0     1    82   153   232   153   248 0.90 HlyD family secretion protein
Biotin_lipoyl_2      PF13533.1     50 seq938_BIOID49707    -            285     4e-18   64.7   2.2   1   1   1.9e-18   5.1e-15   54.7   0.7     1    50    43    92    43   103 0.89 Biotin-lipoyl like
Glycos_transf_N      PF04413.11   186 seq939_BIOID49707    -            425   4.5e-75  250.7   0.0   1   1   6.2e-78   4.2e-74  247.6   0.0     1   185    31   212    31   213 0.98 3-Deoxy-D-manno-octulosonic-acid transferase (kdotransferase)
Glycos_transf_1      PF00534.15   172 seq939_BIOID49707    -            425   3.8e-10   39.3   0.0   1   1   9.8e-14   6.7e-10   38.5   0.0    65   169   291   398   231   401 0.75 Glycosyl transferases group 1
Abhydrolase_1        PF00561.15   230 seq940_BIOID49707    -            340   7.4e-26   91.0   0.0   1   1     6e-29   2.1e-25   89.5   0.0     4   218   105   312   102   315 0.96 alpha/beta hydrolase fold
Abhydrolase_6        PF12697.2    228 seq940_BIOID49707    -            340   5.1e-16   59.1   0.5   1   1   2.1e-19   7.2e-16   58.6   0.3     1   219    75   312    75   320 0.70 Alpha/beta hydrolase family
Abhydrolase_5        PF12695.2    142 seq940_BIOID49707    -            340   9.2e-11   41.5   0.2   1   1   8.1e-14   2.8e-10   40.0   0.2     2   141    75   308    74   309 0.65 Alpha/beta hydrolase family
UPF0227              PF05728.7    187 seq941_BIOID49707    -            180   4.7e-72  241.5   0.0   1   1   3.9e-76   5.3e-72  241.3   0.0     1   186     1   177     1   178 0.99 Uncharacterised protein family (UPF0227)
HOK_GEF              PF01848.11    43 seq943_BIOID49707    -             51   1.3e-19   69.1   4.6   1   1     1e-23   1.4e-19   69.0   3.2     1    43     5    47     5    47 0.99 Hok/gef family
OmpA                 PF00691.15    97 seq944_BIOID49707    -            160   8.5e-18   64.4   0.1   1   1   9.5e-22   1.3e-17   63.8   0.1     1    97    55   151    55   151 0.95 OmpA family
HTH_5                PF01022.15    47 seq945_BIOID49707    -             99   1.2e-14   53.5   0.1   1   1   7.3e-18     2e-14   52.8   0.1     1    47    23    70    23    70 0.97 Bacterial regulatory protein, arsR family
HTH_20               PF12840.2     61 seq945_BIOID49707    -             99   2.4e-11   43.1   0.4   1   1   1.3e-14   3.5e-11   42.6   0.3     2    58    16    72    15    75 0.96 Helix-turn-helix domain
MarR_2               PF12802.2     62 seq945_BIOID49707    -             99     2e-09   36.8   0.1   1   1   1.2e-12   3.3e-09   36.1   0.1     5    60    24    75    19    77 0.89 MarR family
HTH_24               PF13412.1     48 seq945_BIOID49707    -             99     2e-08   33.3   0.0   1   1   1.9e-11   5.1e-08   32.0   0.0     5    47    26    68    24    69 0.96 Winged helix-turn-helix DNA-binding
MarR                 PF01047.17    59 seq945_BIOID49707    -             99   6.7e-06   25.6   0.0   1   1   4.6e-09   1.3e-05   24.7   0.0     5    53    26    74    23    75 0.95 MarR family
MgsA_C               PF12002.3    168 seq947_BIOID49707    -            447   3.2e-68  228.5   0.6   1   1   4.5e-71   5.5e-68  227.7   0.4     1   167   268   435   268   436 0.99 MgsA AAA+ ATPase C terminal
AAA                  PF00004.24   132 seq947_BIOID49707    -            447   2.4e-18   66.4   0.1   1   1   2.3e-20   2.8e-17   63.0   0.0     1   126    53   159    53   165 0.91 ATPase family associated with various cellular activities (AAA)
RuvB_N               PF05496.7    234 seq947_BIOID49707    -            447   3.5e-16   58.8   0.1   1   1   1.6e-18     2e-15   56.3   0.0    15   133    17   138     7   155 0.79 Holliday junction DNA helicase ruvB N-terminus
AAA_5                PF07728.9    139 seq947_BIOID49707    -            447   8.9e-08   31.8   0.1   1   1   9.5e-10   1.2e-06   28.2   0.1     2   102    53   143    52   236 0.84 AAA domain (dynein-related subfamily)
AAA_19               PF13245.1     76 seq947_BIOID49707    -            447   1.4e-07   31.0   0.4   1   1   1.3e-09   1.6e-06   27.6   0.0    10    62    51    95    43   134 0.65 Part of AAA domain
Fer4_11              PF13247.1     99 seq948_BIOID49707    -            205   1.2e-31  108.4  10.9   1   1   8.5e-35   1.2e-31  108.4   7.5     3    97    60   153    58   155 0.97 4Fe-4S dicluster domain
Fer4_2               PF12797.2     22 seq948_BIOID49707    -            205   1.1e-13   50.0  30.8   1   1   6.7e-10   9.1e-07   28.3   0.6     2    20     6    24     5    33 0.89 4Fe-4S binding domain
Fer4                 PF00037.22    24 seq948_BIOID49707    -            205   9.1e-13   47.1  35.1   1   1   8.5e-11   1.2e-07   30.9   3.3     1    23    92   114    92   115 0.94 4Fe-4S binding domain
Fer4_7               PF12838.2     52 seq948_BIOID49707    -            205   2.4e-12   46.9  28.1   1   1   9.2e-10   1.3e-06   28.6   7.3     2    50    99   147    98   149 0.87 4Fe-4S dicluster domain
Fer4_9               PF13187.1     55 seq948_BIOID49707    -            205   8.2e-12   45.0  26.6   1   1   5.5e-10   7.5e-07   29.2   7.4     2    53    99   148    98   150 0.95 4Fe-4S dicluster domain
Fer4_10              PF13237.1     52 seq948_BIOID49707    -            205   4.5e-11   42.2  30.2   1   1   8.2e-09   1.1e-05   24.9   8.0     2    52    92   146    91   146 0.76 4Fe-4S dicluster domain
Fer4_4               PF12800.2     17 seq948_BIOID49707    -            205   1.7e-10   40.2  32.5   1   3     3e-05      0.04   14.1   2.3     1    15    11    25    11    29 0.90 4Fe-4S binding domain
Fer4_4               PF12800.2     17 seq948_BIOID49707    -            205   1.7e-10   40.2  32.5   2   3   3.3e-05     0.045   13.9   2.0     2    16    65    81    64    85 0.86 4Fe-4S binding domain
Fer4_4               PF12800.2     17 seq948_BIOID49707    -            205   1.7e-10   40.2  32.5   3   3   2.9e-07    0.0004   20.3   2.0     2    17    97   112    96   112 0.91 4Fe-4S binding domain
Fer4_6               PF12837.2     24 seq948_BIOID49707    -            205   2.4e-10   39.7  39.6   1   1   3.1e-09   4.2e-06   26.2   3.2     1    23    91   113    91   114 0.95 4Fe-4S binding domain
Fer4_3               PF12798.2     15 seq948_BIOID49707    -            205   7.3e-07   29.1  40.1   1   2   9.4e-06     0.013   15.9   4.2     1    15    67    83    67    83 0.98 4Fe-4S binding domain
Fer4_3               PF12798.2     15 seq948_BIOID49707    -            205   7.3e-07   29.1  40.1   2   2   4.8e-05     0.065   13.7   1.6     1    13   126   147   126   149 0.94 4Fe-4S binding domain
Sigma70_r4           PF04545.11    50 seq950_BIOID49707    -            238   5.2e-14   51.1   0.6   1   1   2.7e-17   1.2e-13   49.9   0.4     1    50   184   233   184   233 0.98 Sigma-70, region 4
Sigma70_r2           PF04542.9     71 seq950_BIOID49707    -            238   1.2e-12   47.1   0.7   1   1   4.1e-16   1.8e-12   46.5   0.1     2    71    26    97    25    97 0.94 Sigma-70 region 2
Sigma70_r4_2         PF08281.7     54 seq950_BIOID49707    -            238   4.5e-07   29.0   1.6   1   1   3.3e-10   1.5e-06   27.4   1.1     2    41   179   218   178   220 0.95 Sigma-70, region 4
PfkB                 PF00294.19   301 seq954_BIOID49707    -            382   8.3e-70  235.1   0.0   1   1   7.6e-74     1e-69  234.8   0.0     2   297    76   376    75   380 0.97 pfkB family carbohydrate kinase
PfkB                 PF00294.19   301 seq955_BIOID49707    -            300   2.5e-63  213.9   0.6   1   1     2e-67   2.8e-63  213.7   0.4     3   299     5   287     3   289 0.93 pfkB family carbohydrate kinase
Rhodanese            PF00581.15   113 seq957_BIOID49707    -            174   1.9e-11   44.1   0.0   1   1   4.3e-15   2.9e-11   43.6   0.0     2   112     8    98     7    99 0.79 Rhodanese-like domain
DUF2892              PF11127.3     66 seq957_BIOID49707    -            174   6.3e-11   41.8   3.4   1   1   1.4e-14   9.6e-11   41.2   2.3    10    60   115   170   112   174 0.88 Protein of unknown function (DUF2892)
Caudo_TAP            PF02413.12   130 seq959_BIOID49707    -             88     3e-26   91.9   1.4   1   1   2.4e-30   3.3e-26   91.8   1.0    67   130    24    87     4    87 0.88 Caudovirales tail fibre assembly protein
UPF0370              PF13980.1     63 seq960_BIOID49707    -             74   5.1e-34  115.7  11.7   1   1   4.1e-38   5.6e-34  115.6   8.1     1    61     9    70     9    74 0.94 Uncharacterised protein family (UPF0370)
DmsC                 PF04976.7    276 seq961_BIOID49707    -            364  2.6e-115  384.3  20.1   1   1  2.3e-119  3.2e-115  384.0  13.9     1   276    81   354    81   354 0.99 DMSO reductase anchor subunit (DmsC)
Trans_reg_C          PF00486.23    77 seq964_BIOID49707    -            565   4.9e-16   58.2   0.0   1   1   2.4e-19   1.1e-15   57.1   0.0     2    77    31   104    30   104 0.94 Transcriptional regulatory protein, C terminal
LTXXQ                PF07813.7    100 seq965_BIOID49707    -            167     4e-20   72.0  12.1   1   1   5.8e-24     4e-20   72.0   8.4     4   100    41   137    38   137 0.96 LTXXQ motif family protein
Metal_resist         PF13801.1    125 seq965_BIOID49707    -            167   1.5e-09   37.7   9.4   1   1   2.2e-13   1.5e-09   37.7   6.5    19   124    30   131     8   132 0.85 Heavy-metal resistance
Aminotran_3          PF00202.16   339 seq968_BIOID49707    -            496    5e-103  344.3   0.0   1   1  5.5e-107  7.6e-103  343.8   0.0     8   338   111   433   106   434 0.95 Aminotransferase class-III
FUSC                 PF04632.7    650 seq972_BIOID49707    -            670  1.4e-162  542.3  48.3   1   1  2.4e-166  1.6e-162  542.1  33.5     1   649    20   662    20   663 0.97 Fusaric acid resistance protein family
FUSC_2               PF13515.1    128 seq972_BIOID49707    -            670     2e-16   59.9  13.8   1   1   2.9e-20     2e-16   59.9   9.6     1   125    33   163    31   166 0.87 Fusaric acid resistance protein-like
MFS_1                PF07690.11   354 seq973_BIOID49707    -            416   1.6e-25   89.5  61.2   1   2   3.7e-20   2.5e-16   59.2  19.0     1   224    22   237    22   242 0.81 Major Facilitator Superfamily
MFS_1                PF07690.11   354 seq973_BIOID49707    -            416   1.6e-25   89.5  61.2   2   2   7.4e-13     5e-09   35.2  19.8    10   179   237   409   232   415 0.80 Major Facilitator Superfamily
MFS_3                PF05977.8    524 seq973_BIOID49707    -            416   4.8e-21   74.3  33.9   1   1   9.1e-25   6.2e-21   73.9  23.5     9   396    16   400    12   414 0.89 Transmembrane secretion effector
MotA_ExbB            PF01618.11   139 seq974_BIOID49707    -            287   6.9e-08   32.0   0.3   1   1     8e-12   1.1e-07   31.4   0.2    26   134   133   238   115   242 0.87 MotA/TolQ/ExbB proton channel family
DUF2592              PF10766.4     41 seq975_BIOID49707    -             49     1e-26   91.8   4.7   1   1   8.2e-31   1.1e-26   91.7   3.3     1    41     4    44     4    44 0.98 Protein of unknown function (DUF2592)
Peptidase_S49        PF01343.13   154 seq976_BIOID49707    -            482   5.3e-47  159.3   0.8   1   1   6.6e-51     9e-47  158.5   0.5     2   153   145   295   144   296 0.97 Peptidase family S49
Pyr_redox_2          PF07992.9    200 seq979_BIOID49707    -            434   1.8e-33  116.0   0.0   1   1   1.6e-36   4.3e-33  114.7   0.0     1   197     7   318     7   320 0.91 Pyridine nucleotide-disulphide oxidoreductase
Pyr_redox            PF00070.22    80 seq979_BIOID49707    -            434   2.5e-19   69.3   3.8   1   2     5e-08   0.00014   22.0   0.1     1    36     7    48     7    93 0.86 Pyridine nucleotide-disulphide oxidoreductase
Pyr_redox            PF00070.22    80 seq979_BIOID49707    -            434   2.5e-19   69.3   3.8   2   2     1e-15   2.8e-12   46.7   0.5     1    68   172   254   172   265 0.91 Pyridine nucleotide-disulphide oxidoreductase
DAO                  PF01266.19   358 seq979_BIOID49707    -            434   2.7e-11   42.8  10.3   1   1   1.2e-09   3.4e-06   26.1   0.0   147   236   226   308   223   336 0.80 FAD dependent oxidoreductase
UvrD_C               PF13361.1    319 seq980_BIOID49707    -            673   7.3e-93  311.4   0.0   1   1     3e-95   6.9e-92  308.2   0.0     1   318   271   613   271   614 0.97 UvrD-like helicase C-terminal domain
UvrD-helicase        PF00580.16   315 seq980_BIOID49707    -            673     2e-74  250.6   0.4   1   1   1.3e-76   2.9e-73  246.7   0.3     1   314     3   265     3   266 0.94 UvrD/REP helicase N-terminal domain
AAA_19               PF13245.1     76 seq980_BIOID49707    -            673   2.1e-13   49.6   0.6   1   1   2.1e-16   4.7e-13   48.5   0.4     8    75    15    87     8    88 0.82 Part of AAA domain
UvrD_C_2             PF13538.1    104 seq980_BIOID49707    -            673   2.1e-10   40.5   0.0   1   1   5.6e-13   1.3e-09   38.0   0.0    54   103   546   609   496   610 0.80 Family description
UPF0270              PF06794.7     70 seq982_BIOID49707    -             72   9.2e-36  121.3   0.1   1   1   7.4e-40     1e-35  121.2   0.0     1    70     1    70     1    70 0.99 Uncharacterised protein family (UPF0270)
FliJ                 PF02050.11   123 seq983_BIOID49707    -            144   2.2e-08   34.0   3.2   1   1   1.6e-12   2.2e-08   34.0   2.2    38   122    52   136    41   137 0.92 Flagellar FliJ protein
DeoRC                PF00455.17   162 seq986_BIOID49707    -            268   2.4e-50  170.1   1.3   1   1   2.7e-53   3.1e-50  169.8   0.9     2   161    85   244    84   245 0.99 DeoR C terminal sensor domain
HTH_DeoR             PF08220.7     57 seq986_BIOID49707    -            268   5.8e-23   80.0   0.9   1   1   5.1e-26   5.8e-23   80.0   0.6     1    56    18    73    18    74 0.97 DeoR-like helix-turn-helix domain
HTH_11               PF08279.7     55 seq986_BIOID49707    -            268   6.4e-10   38.4   0.1   1   1     1e-12   1.2e-09   37.5   0.1     4    44    21    60    18    67 0.87 HTH domain
MarR_2               PF12802.2     62 seq986_BIOID49707    -            268   3.5e-07   29.6   0.1   1   1   7.3e-10   8.3e-07   28.4   0.1     5    61    17    70    11    71 0.88 MarR family
MarR                 PF01047.17    59 seq986_BIOID49707    -            268   4.7e-07   29.2   0.1   1   1   8.8e-10     1e-06   28.2   0.0     8    50    22    64    16    66 0.94 MarR family
HTH_27               PF13463.1     68 seq986_BIOID49707    -            268   5.2e-06   26.5   0.1   1   1   1.1e-08   1.2e-05   25.4   0.0     2    53    16    66    16    77 0.89 Winged helix DNA-binding domain
GntR                 PF00392.16    64 seq986_BIOID49707    -            268   8.6e-06   24.9   0.0   1   1   1.7e-08   1.9e-05   23.8   0.0    27    60    34    67    26    70 0.93 Bacterial regulatory proteins, gntR family
HTH_24               PF13412.1     48 seq986_BIOID49707    -            268   2.2e-05   23.6   0.1   1   1   4.6e-08   5.2e-05   22.4   0.1     7    48    21    62    16    62 0.95 Winged helix-turn-helix DNA-binding
SBP_bac_11           PF13531.1    231 seq987_BIOID49707    -            257     3e-55  187.2   4.9   1   1   5.1e-59   3.5e-55  187.0   3.4     1   231    29   255    29   255 0.95 Bacterial extracellular solute-binding protein
SBP_bac_1            PF01547.20   314 seq987_BIOID49707    -            257   8.5e-17   61.7   7.1   1   1   1.6e-20   1.1e-16   61.3   5.0     1   313    34   246    34   247 0.89 Bacterial extracellular solute-binding protein
MCE                  PF02470.15    81 seq988_BIOID49707    -            552   6.2e-32  109.3   0.3   1   2   5.6e-14   7.7e-10   38.5   0.1     2    81    48   139    47   139 0.96 mce related protein
MCE                  PF02470.15    81 seq988_BIOID49707    -            552   6.2e-32  109.3   0.3   2   2   1.1e-15   1.6e-11   43.9   0.0     5    80   294   394   290   395 0.88 mce related protein
CTP_transf_2         PF01467.21   157 seq990_BIOID49707    -            159   5.6e-25   88.1   0.1   1   1   9.9e-29   6.8e-25   87.8   0.1     1   156     6   134     6   135 0.98 Cytidylyltransferase
Citrate_ly_lig       PF08218.6    182 seq990_BIOID49707    -            159   9.7e-07   28.2   0.1   1   1   2.4e-10   1.6e-06   27.5   0.0     9   106    12   113    10   117 0.81 Citrate lyase ligase C-terminal domain
PRK                  PF00485.13   194 seq991_BIOID49707    -            289     3e-74  248.6   0.0   1   1   2.7e-78   3.6e-74  248.4   0.0     1   194     7   214     7   214 0.99 Phosphoribulokinase / Uridine kinase family
Capsule_synth        PF05159.9    269 seq992_BIOID49707    -            410   1.6e-80  270.3   0.1   1   1   1.4e-84     2e-80  270.0   0.1     1   269    82   389    82   389 0.97 Capsule polysaccharide biosynthesis protein
Cation_efflux        PF01545.16   285 seq993_BIOID49707    -            300   2.3e-65  220.4   5.4   1   1   1.9e-69   2.5e-65  220.2   3.7     2   283    14   289    13   291 0.97 Cation efflux family
CTP_transf_2         PF01467.21   157 seq997_BIOID49707    -            134   1.7e-12   47.5   0.0   1   1   4.9e-16   3.3e-12   46.5   0.0     1   117     5   115     5   126 0.76 Cytidylyltransferase
DUF1107              PF06526.7     64 seq998_BIOID49707    -             81   1.1e-30  105.0   0.8   1   1   9.6e-35   1.3e-30  104.8   0.5     1    64    14    77    14    77 0.99 Protein of unknown function (DUF1107)
tRNA-synt_2b         PF00587.20   173 seq999_BIOID49707    -            430   2.9e-38  131.0   0.0   1   1   6.1e-42   4.2e-38  130.5   0.0     2   172   173   349   172   350 0.96 tRNA synthetase class II core domain (G, H, P, S and T)
Seryl_tRNA_N         PF02403.17   108 seq999_BIOID49707    -            430   4.2e-34  116.6   3.5   1   1     1e-37   6.8e-34  116.0   2.4     1   108     1   107     1   107 0.99 Seryl-tRNA synthetase N-terminal domain
Phage_AlpA           PF05930.7     51 seq1000_BIOID49707   -             66   0.00011   21.7   0.0   1   1   9.1e-09   0.00013   21.5   0.0     3    38    10    45     8    52 0.88 Prophage CP4-57 regulatory protein (AlpA)
FAD_binding_3        PF01494.14   356 seq1005_BIOID49707   -            554   1.9e-83  280.3   0.0   1   1   3.6e-87   2.4e-83  279.9   0.0     2   355    16   352    15   353 0.95 FAD binding domain
Nitrate_red_del      PF02613.10   136 seq1007_BIOID49707   -            204   2.5e-31  108.2   1.3   1   1   2.5e-35   3.4e-31  107.7   0.9     8   134    42   164    19   166 0.93 Nitrate reductase delta subunit
TrbI_Ftype           PF09677.5    111 seq1008_BIOID49707   -            128   4.8e-51  171.1   0.5   1   1   4.2e-55   5.7e-51  170.9   0.3     1   111    15   125    15   125 0.99 Type-F conjugative transfer system protein (TrbI_Ftype)
DUF519               PF04378.8    245 seq1009_BIOID49707   -            280  1.3e-115  384.4   0.0   1   1  1.1e-119  1.5e-115  384.2   0.0     1   245    33   278    33   278 1.00 Protein of unknown function (DUF519)
DUF1471              PF07338.8     56 seq1011_BIOID49707   -             98     1e-09   37.7   0.0   1   1   1.4e-13   1.9e-09   36.9   0.0     1    43    33    74    33    79 0.93 Protein of unknown function (DUF1471)
PTPS                 PF01242.14   123 seq1012_BIOID49707   -            121   1.6e-35  121.3   0.0   1   1   1.3e-39   1.7e-35  121.2   0.0     2   123     6   121     5   121 0.97 6-pyruvoyl tetrahydropterin synthase
Bac_Ubq_Cox          PF01654.12   436 seq1016_BIOID49707   -            523  1.2e-183  610.3  21.3   1   1    1e-187  1.4e-183  610.1  14.7     1   435     8   503     8   504 0.98 Bacterial Cytochrome Ubiquinol Oxidase
MotB_plug            PF13677.1     58 seq1017_BIOID49707   -            307   1.9e-18   65.3   0.1   1   1   6.1e-22   4.2e-18   64.3   0.1     3    55    17    71    15    74 0.88 Membrane MotB of proton-channel complex MotA/MotB
OmpA                 PF00691.15    97 seq1017_BIOID49707   -            307   5.7e-15   55.3   0.1   1   1   2.9e-18     2e-14   53.6   0.0     1    92   166   259   166   263 0.84 OmpA family
Lactamase_B          PF00753.22   194 seq1021_BIOID49707   -            479   3.3e-28   98.5   0.2   1   1   9.8e-32   4.5e-28   98.1   0.1     2   158    31   179    30   246 0.90 Metallo-beta-lactamase superfamily
Rubredoxin           PF00301.15    47 seq1021_BIOID49707   -            479   1.2e-19   69.8   2.7   1   1   4.7e-23   2.2e-19   68.9   1.9     1    47   425   471   425   471 0.98 Rubredoxin
Flavodoxin_1         PF00258.20   143 seq1021_BIOID49707   -            479     1e-11   44.9   0.0   1   1   3.8e-15   1.7e-11   44.1   0.0     1   142   256   388   256   389 0.78 Flavodoxin
FadR_C               PF07840.7    164 seq1024_BIOID49707   -            239   6.9e-73  243.5   0.0   1   1   1.9e-76   8.5e-73  243.2   0.0     1   163    72   234    72   235 0.99 FadR C-terminal domain
GntR                 PF00392.16    64 seq1024_BIOID49707   -            239   2.3e-20   71.6   0.0   1   1     1e-23   4.7e-20   70.6   0.0     4    64    11    71     8    71 0.96 Bacterial regulatory proteins, gntR family
AA_permease          PF00324.16   479 seq1025_BIOID49707   -            470    1e-115  386.7  42.2   1   1  1.7e-119  1.1e-115  386.5  29.3     1   464    39   462    39   470 0.93 Amino acid permease
AA_permease_2        PF13520.1    426 seq1025_BIOID49707   -            470   2.2e-43  148.2  46.9   1   1   4.3e-47   2.9e-43  147.8  32.5     9   410    43   444    39   464 0.82 Amino acid permease
GPW_gp25             PF04965.9     99 seq1026_BIOID49707   -            130   8.4e-12   44.3   0.0   1   1   8.1e-16   1.1e-11   43.9   0.0     3    94    18   108    16   113 0.90 Gene 25-like lysozyme
BPD_transp_1         PF00528.17   185 seq1028_BIOID49707   -            229     4e-22   78.5  13.4   1   1   3.7e-26     5e-22   78.1   9.3     2   175    26   215    25   227 0.78 Binding-protein-dependent transport system inner membrane component
DUF1144              PF06610.8    143 seq1029_BIOID49707   -            149   9.2e-71  236.0   8.2   1   1   7.5e-75     1e-70  235.9   5.7     4   143     3   142     1   142 0.98 Protein of unknown function (DUF1144)
TetR_N               PF00440.18    47 seq1030_BIOID49707   -            186   5.4e-08   32.2   0.0   1   1   6.2e-12   8.4e-08   31.6   0.0     1    46     7    52     7    53 0.93 Bacterial regulatory proteins, tetR family
Methyltransf_27      PF13708.1    194 seq1032_BIOID49707   -             50   6.2e-06   25.7   0.0   1   1   4.9e-10   6.7e-06   25.6   0.0    20    64     1    45     1    48 0.96 Methyltransferase domain
TraW_N               PF12477.3     31 seq1033_BIOID49707   -            210   7.6e-11   41.5   0.2   1   1   8.2e-15   1.1e-10   40.9   0.2     1    30     1    30     1    31 0.97 Sex factor F TraW protein N terminal
HAD_2                PF13419.1    176 seq1036_BIOID49707   -            199   6.1e-29  101.4   0.1   1   1     2e-32     7e-29  101.2   0.1     2   176     4   184     3   184 0.84 Haloacid dehalogenase-like hydrolase
Hydrolase_like       PF13242.1     75 seq1036_BIOID49707   -            199   3.2e-08   33.0   0.0   1   1   2.2e-11   7.4e-08   31.8   0.0     2    49   139   185   138   193 0.95 HAD-hyrolase-like
Hydrolase            PF00702.21   204 seq1036_BIOID49707   -            199   2.1e-06   28.3   0.0   1   1   6.7e-10   2.3e-06   28.1   0.0   111   203    75   177     8   178 0.77 haloacid dehalogenase-like hydrolase
DAO                  PF01266.19   358 seq1039_BIOID49707   -            423   4.9e-22   78.2   7.9   1   2     8e-13   9.9e-10   37.7   0.5     1    48     6    52     6    87 0.78 FAD dependent oxidoreductase
DAO                  PF01266.19   358 seq1039_BIOID49707   -            423   4.9e-22   78.2   7.9   2   2   1.1e-14   1.4e-11   43.8   0.9   140   357    95   324    69   325 0.67 FAD dependent oxidoreductase
FAD_oxidored         PF12831.2    428 seq1039_BIOID49707   -            423   1.3e-10   40.9   0.0   1   1   1.7e-13   2.1e-10   40.1   0.0     1   143     6   151     6   163 0.74 FAD dependent oxidoreductase
HI0933_like          PF03486.9    409 seq1039_BIOID49707   -            423   7.9e-10   37.6   0.0   1   1   3.7e-10   4.6e-07   28.5   0.0     1    43     5    47     5    74 0.94 HI0933-like protein
FAD_binding_2        PF00890.19   421 seq1039_BIOID49707   -            423   1.9e-09   36.7   2.3   1   1   1.5e-10   1.8e-07   30.2   0.3     1    32     6    37     6    51 0.88 FAD binding domain
Pyr_redox_2          PF07992.9    200 seq1039_BIOID49707   -            423   1.2e-08   34.9   0.0   1   1   1.5e-11   1.8e-08   34.3   0.0     1   123     6   160     6   181 0.87 Pyridine nucleotide-disulphide oxidoreductase
NAD_binding_8        PF13450.1     68 seq1039_BIOID49707   -            423   2.3e-07   30.6   0.2   1   1   6.3e-10   7.8e-07   28.9   0.1     1    32     9    40     9    64 0.88 NAD(P)-binding Rossmann-like domain
FAD_binding_3        PF01494.14   356 seq1039_BIOID49707   -            423     4e-07   29.3   2.5   1   1   1.1e-09   1.3e-06   27.5   0.3     1   199     4   185     4   244 0.79 FAD binding domain
GIDA                 PF01134.17   392 seq1039_BIOID49707   -            423   6.7e-07   28.3   0.8   1   1   2.6e-09   3.2e-06   26.1   0.6     1   150     6   156     6   194 0.65 Glucose inhibited division protein A
Lycopene_cycl        PF05834.7    374 seq1039_BIOID49707   -            423   5.2e-06   25.5   0.1   1   1   1.2e-08   1.4e-05   24.0   0.1     1   149     6   165     6   180 0.76 Lycopene cyclase protein
Thi4                 PF01946.12   230 seq1039_BIOID49707   -            423   3.1e-05   23.0   0.0   1   1   4.7e-08   5.8e-05   22.1   0.0    18    65     5    52     2    60 0.93 Thi4 family
DAGK_cat             PF00781.19   130 seq1041_BIOID49707   -            299   4.5e-26   90.6   0.2   1   1     1e-29   7.1e-26   90.0   0.1     3   129     8   131     6   132 0.96 Diacylglycerol kinase catalytic domain
NAD_kinase           PF01513.16   285 seq1041_BIOID49707   -            299   7.5e-06   24.8   0.1   1   1   1.3e-09     9e-06   24.5   0.1    64   136    45   124    12   197 0.81 ATP-NAD kinase
Na_Pi_cotrans        PF02690.10   142 seq1043_BIOID49707   -            543   2.6e-44  150.2  30.5   1   2   2.2e-39   1.5e-35  121.8   7.2     1   140    13   148    13   150 0.98 Na+/Pi-cotransporter
Na_Pi_cotrans        PF02690.10   142 seq1043_BIOID49707   -            543   2.6e-44  150.2  30.5   2   2   1.6e-13   1.1e-09   38.0  10.2     1   123   139   265   139   284 0.90 Na+/Pi-cotransporter
SbmA_BacA            PF05992.7    315 seq1045_BIOID49707   -            406  2.3e-164  546.0  12.3   1   1  4.8e-168  3.3e-164  545.5   8.5     1   314    80   393    80   394 1.00 SbmA/BacA-like family
ABC_membrane_2       PF06472.10   282 seq1045_BIOID49707   -            406   4.1e-13   48.9   8.2   1   1   3.8e-16   2.6e-12   46.3   5.7    20   214    79   284    70   343 0.87 ABC transporter transmembrane region 2
Voltage_CLC          PF00654.15   355 seq1046_BIOID49707   -            430   8.7e-73  245.2  34.0   1   1   6.4e-77   8.7e-73  245.2  23.6     5   354    75   414    71   415 0.91 Voltage gated chloride channel
PFK                  PF00365.15   282 seq1048_BIOID49707   -            340  1.5e-129  430.8   2.2   1   1  1.3e-133  1.8e-129  430.5   1.6     1   281    23   297    23   298 0.98 Phosphofructokinase
HDPD                 PF02924.9    118 seq1049_BIOID49707   -            115   2.5e-18   65.8   0.9   1   1     2e-22   2.7e-18   65.7   0.6     2   115     4   109     3   112 0.93 Bacteriophage lambda head decoration protein D
Pribosyltran         PF00156.22   125 seq1050_BIOID49707   -            203   5.2e-18   64.8   0.1   1   1   5.1e-22     7e-18   64.4   0.1     9   124    42   153    32   154 0.91 Phosphoribosyl transferase domain
Rick_17kDa_Anti      PF05433.10    42 seq1053_BIOID49707   -            179   1.7e-11   43.4  15.7   1   1   5.1e-15   1.7e-11   43.4  10.9     2    42    73   113    72   113 0.96 Glycine zipper 2TM domain
Gly-zipper_OmpA      PF13436.1    118 seq1053_BIOID49707   -            179   5.2e-09   35.6   3.0   1   1   1.5e-12   5.2e-09   35.6   2.1     5   112    28   134    24   136 0.78 Glycine-zipper containing OmpA-like membrane domain
Gly-zipper_YMGG      PF13441.1     45 seq1053_BIOID49707   -            179   3.6e-08   32.6  12.7   1   1     1e-11   3.6e-08   32.6   8.8     2    45    69   111    68   111 0.97 YMGG-like Gly-zipper
Gly-zipper_Omp       PF13488.1     46 seq1053_BIOID49707   -            179   1.8e-05   24.1  13.8   1   1   5.3e-09   1.8e-05   24.1   9.6     2    42    73   112    72   118 0.82 Glycine zipper
DUF417               PF04224.7    175 seq1056_BIOID49707   -            152   1.5e-39  135.0  14.6   1   1   1.5e-42     2e-38  131.3  10.1     1   175    11   148    11   148 0.99 Protein of unknown function, DUF417
Pyr_redox_2          PF07992.9    200 seq1058_BIOID49707   -            450     2e-43  148.5   1.1   1   1   8.5e-47   2.9e-43  147.9   0.8     2   196     7   305     6   308 0.95 Pyridine nucleotide-disulphide oxidoreductase
Pyr_redox_dim        PF02852.17   110 seq1058_BIOID49707   -            450   7.8e-37  125.5   0.8   1   1   3.5e-39   1.2e-35  121.7   0.2     1   110   339   450   339   450 0.99 Pyridine nucleotide-disulphide oxidoreductase, dimerisation domain
Pyr_redox            PF00070.22    80 seq1058_BIOID49707   -            450   5.1e-18   65.1   0.0   1   1   5.6e-21   1.9e-17   63.2   0.0     1    80   169   249   169   250 0.96 Pyridine nucleotide-disulphide oxidoreductase
Pyr_redox_3          PF13738.1    203 seq1058_BIOID49707   -            450   3.1e-09   37.0   0.1   1   1   7.3e-11   2.5e-07   30.8   0.0     3   200    10   200     8   203 0.77 Pyridine nucleotide-disulphide oxidoreductase
TraU                 PF06834.6    280 seq1059_BIOID49707   -            330   1.2e-84  283.6   0.8   1   1   9.6e-89   1.3e-84  283.5   0.5     2   279    29   329    28   330 0.97 TraU protein
Virul_fac_BrkB       PF03631.10   260 seq1060_BIOID49707   -            290     1e-55  188.8  24.6   1   1   8.7e-60   1.2e-55  188.6  17.0     2   258    29   274    28   276 0.88 Virulence factor BrkB
ABC_tran             PF00005.22   118 seq1061_BIOID49707   -            352   4.2e-26   91.5   0.0   1   1     2e-29     9e-26   90.4   0.0     1   117    38   156    38   157 0.91 ABC transporter
TOBE                 PF03459.12    64 seq1061_BIOID49707   -            352   3.5e-19   68.5   0.0   1   1     2e-20   9.2e-17   60.7   0.0     1    62   290   350   290   352 0.97 TOBE domain
IMS                  PF00817.15   148 seq1063_BIOID49707   -            351   4.6e-47  159.4   0.0   1   1   1.6e-50   7.4e-47  158.8   0.0     1   148     7   154     7   154 0.98 impB/mucB/samB family
IMS_C                PF11799.3    137 seq1063_BIOID49707   -            351   1.9e-09   37.9   0.1   1   1   6.5e-13     3e-09   37.3   0.1     3    99   211   309   209   327 0.85 impB/mucB/samB family C-terminal
IMS_HHH              PF11798.3     32 seq1063_BIOID49707   -            351   1.3e-08   34.3   0.0   1   1   7.1e-12   3.2e-08   33.0   0.0     1    32   166   197   166   197 0.96 IMS family HHH motif
HTH_3                PF01381.17    55 seq1064_BIOID49707   -            194   3.3e-09   36.3   0.1   1   1   7.3e-09   3.3e-05   23.5   0.0    11    53   106   148   105   150 0.90 Helix-turn-helix
HTH_26               PF13443.1     63 seq1064_BIOID49707   -            194     6e-07   29.4   0.0   1   1   3.5e-09   1.6e-05   24.8   0.0     2    51    94   144    93   156 0.85 Cro/C1-type HTH DNA-binding domain
LacI                 PF00356.16    46 seq1064_BIOID49707   -            194     5e-05   22.7   1.3   1   1   2.1e-08   9.7e-05   21.7   0.1     7    43   112   148   111   150 0.96 Bacterial regulatory proteins, lacI family
YmgB                 PF10798.3     61 seq1065_BIOID49707   -             78   3.4e-05   23.4   0.0   1   1   3.6e-09   4.9e-05   22.9   0.0     4    35    27    58    25    64 0.93 Biofilm development protein YmgB/AriR
Molybdop_Fe4S4       PF04879.11    55 seq1069_BIOID49707   -            195   2.2e-21   75.3   0.2   1   1   2.6e-24   1.8e-20   72.4   0.1     2    55    44   104    43   104 0.96 Molybdopterin oxidoreductase Fe4S4 domain
Molybdopterin        PF00384.17   432 seq1069_BIOID49707   -            195   1.4e-06   27.2   0.1   1   1   2.4e-10   1.6e-06   26.9   0.0     1    35   107   139   107   190 0.79 Molybdopterin oxidoreductase
Peripla_BP_3         PF13377.1    160 seq1071_BIOID49707   -            327   2.1e-32  112.2   0.0   1   1     8e-36   3.6e-32  111.4   0.0     2   160   167   326   166   326 0.94 Periplasmic binding protein-like domain
LacI                 PF00356.16    46 seq1071_BIOID49707   -            327   7.6e-18   63.7   0.1   1   1     3e-21   1.4e-17   62.9   0.1     1    45     3    49     3    50 0.95 Bacterial regulatory proteins, lacI family
Peripla_BP_1         PF00532.16   279 seq1071_BIOID49707   -            327   2.6e-06   26.7   0.0   1   1   2.8e-09   1.3e-05   24.4   0.0   113   261   169   306    62   322 0.79 Periplasmic binding proteins and sugar binding domain of LacI family
Phage_cap_E          PF03864.10   329 seq1073_BIOID49707   -            342   2.1e-59  200.9   0.0   1   1   1.8e-63   2.4e-59  200.7   0.0     1   329     4   341     4   341 0.93 Phage major capsid protein E
ABC_tran             PF00005.22   118 seq1076_BIOID49707   -            228   1.5e-21   76.8   0.0   1   1   3.3e-25   2.2e-21   76.2   0.0     1   117    50   174    50   175 0.92 ABC transporter
Ring_hydroxyl_A      PF00848.14   209 seq1077_BIOID49707   -            453   2.4e-32  112.1   0.0   1   1   4.9e-36   3.4e-32  111.6   0.0     2   208   164   433   163   435 0.90 Ring hydroxylating alpha subunit (catalytic domain)
Rieske               PF00355.21    98 seq1077_BIOID49707   -            453   2.5e-24   84.5   0.1   1   1   6.3e-28   4.3e-24   83.7   0.1     1    86    42   125    42   142 0.90 Rieske [2Fe-2S] domain
DUF330               PF03886.8    161 seq1078_BIOID49707   -            187   5.8e-41  139.4   4.8   1   1   4.8e-45   6.6e-41  139.2   3.3     1   161    26   180    26   180 0.95 Protein of unknown function (DUF330)
cNMP_binding         PF00027.24    91 seq1080_BIOID49707   -            210   8.9e-24   83.0   0.0   1   1     4e-27   1.4e-23   82.4   0.0     3    90    23   111    21   112 0.97 Cyclic nucleotide-binding domain
Crp                  PF00325.15    32 seq1080_BIOID49707   -            210   2.1e-15   55.7   0.4   1   1   1.1e-18   3.9e-15   54.8   0.3     1    32   166   197   166   197 0.98 Bacterial regulatory proteins, crp family
HTH_Crp_2            PF13545.1     76 seq1080_BIOID49707   -            210   2.2e-11   43.2   0.1   1   1   1.5e-14     5e-11   42.1   0.1     1    67   142   206   142   207 0.94 Crp-like helix-turn-helix domain
DUF883               PF05957.8     94 seq1083_BIOID49707   -            113   6.8e-27   93.5   1.2   1   1   5.9e-31   8.1e-27   93.3   0.9     1    94    19   111    19   111 0.97 Bacterial protein of unknown function (DUF883)
LysR_substrate       PF03466.15   209 seq1084_BIOID49707   -            311   3.4e-40  137.2   0.0   1   1   6.9e-44   4.7e-40  136.8   0.0     2   205   104   308   103   310 0.96 LysR substrate binding domain
HTH_1                PF00126.22    60 seq1084_BIOID49707   -            311   3.1e-22   77.9   1.5   1   1   4.6e-26   3.1e-22   77.9   1.1     1    60    20    79    20    79 0.98 Bacterial regulatory helix-turn-helix protein, lysR family
Molybdopterin        PF00384.17   432 seq1086_BIOID49707   -            814  9.8e-114  380.3   0.0   1   1  2.6e-117  1.2e-113  380.0   0.0     1   432   119   576   119   576 0.96 Molybdopterin oxidoreductase
Molydop_binding      PF01568.16   109 seq1086_BIOID49707   -            814   3.2e-29  100.8   0.0   1   1   1.7e-32   7.7e-29   99.5   0.0     1   107   695   806   695   808 0.97 Molydopterin dinucleotide binding domain
Molybdop_Fe4S4       PF04879.11    55 seq1086_BIOID49707   -            814   8.6e-18   63.7   0.9   1   1   3.4e-21   1.5e-17   62.9   0.6     1    55    56   116    56   116 0.98 Molybdopterin oxidoreductase Fe4S4 domain
Peptidase_M20        PF01546.23   171 seq1089_BIOID49707   -            408   2.5e-19   69.3   0.2   1   1   8.2e-23   3.7e-19   68.8   0.1    23   170   139   402    74   403 0.84 Peptidase family M20/M25/M40
M20_dimer            PF07687.9    109 seq1089_BIOID49707   -            408   1.2e-11   44.2   0.1   1   1   5.7e-15   2.6e-11   43.0   0.1     2   105   206   302   205   308 0.89 Peptidase dimerisation domain
Peptidase_M42        PF05343.9    292 seq1089_BIOID49707   -            408   2.8e-06   26.2   0.0   1   1   3.1e-08   0.00014   20.6   0.0   134   194   140   201   110   235 0.90 M42 glutamyl aminopeptidase
LigB                 PF02900.13   272 seq1092_BIOID49707   -            314   2.6e-86  288.8   0.0   1   1   2.1e-90   2.9e-86  288.7   0.0     2   272     5   306     4   306 0.97 Catalytic LigB subunit of aromatic ring-opening dioxygenase
Chorismate_bind      PF00425.13   257 seq1094_BIOID49707   -            391   1.9e-68  230.4   0.0   1   1   1.7e-72   2.4e-68  230.1   0.0     2   257   126   380   125   380 0.97 chorismate binding enzyme
Pyr_redox_2          PF07992.9    200 seq1097_BIOID49707   -            377   8.8e-25   87.6   0.0   1   1   1.6e-27     3e-24   85.8   0.0     2   198     5   277     4   279 0.89 Pyridine nucleotide-disulphide oxidoreductase
Pyr_redox            PF00070.22    80 seq1097_BIOID49707   -            377   3.5e-18   65.6   0.0   1   1   3.3e-20   6.4e-17   61.6   0.0     1    75   143   216   143   223 0.95 Pyridine nucleotide-disulphide oxidoreductase
K_oxygenase          PF13434.1    341 seq1097_BIOID49707   -            377   2.7e-09   36.3   0.0   1   1   2.6e-09   5.2e-06   25.5   0.0   139   216    91   167    79   181 0.85 L-lysine 6-monooxygenase (NADPH-requiring)
Cyto_ox_2            PF02322.10   328 seq1098_BIOID49707   -            379  7.9e-121  403.1  36.0   1   1  6.7e-125  9.2e-121  402.8  25.0     2   327     7   362     6   363 0.99 Cytochrome oxidase subunit II
YmgB                 PF10798.3     61 seq1100_BIOID49707   -             88   3.4e-29  100.3   2.6   1   1   3.8e-33   5.3e-29   99.7   1.8     1    61    28    88    28    88 0.98 Biofilm development protein YmgB/AriR
Molybdopterin        PF00384.17   432 seq1102_BIOID49707   -            803   9.9e-25   87.0   0.0   1   1   3.2e-25   2.2e-21   75.9   0.0   103   379     2   377     1   381 0.85 Molybdopterin oxidoreductase
Molydop_binding      PF01568.16   109 seq1102_BIOID49707   -            803   5.6e-17   61.4   0.1   1   1     3e-20     2e-16   59.6   0.1     4   108   681   796   678   797 0.93 Molydopterin dinucleotide binding domain
Tyr_Deacylase        PF02580.11   145 seq1106_BIOID49707   -            145   6.3e-55  185.0   0.1   1   1   5.1e-59     7e-55  184.8   0.0     2   144     3   144     2   145 0.99 D-Tyr-tRNA(Tyr) deacylase
FtsX                 PF02687.16   121 seq1107_BIOID49707   -            804   1.7e-21   76.0  17.2   1   2   7.4e-15   5.1e-11   42.2   6.3     3   121   247   364   245   364 0.83 FtsX-like permease family
FtsX                 PF02687.16   121 seq1107_BIOID49707   -            804   1.7e-21   76.0  17.2   2   2   1.6e-16   1.1e-12   47.6   0.7     2   116   683   792   682   797 0.84 FtsX-like permease family
DUF1615              PF07759.7    319 seq1109_BIOID49707   -            364  1.4e-148  493.7   0.0   1   1  1.2e-152  1.6e-148  493.5   0.0     2   318    49   363    48   364 0.99 Protein of unknown function (DUF1615)
FUSC-like            PF12805.2    284 seq1111_BIOID49707   -            696   2.8e-72  242.9   3.2   1   1   6.1e-76   2.8e-72  242.9   2.2     2   280    63   335    62   340 0.96 FUSC-like inner membrane protein yccS
FUSC_2               PF13515.1    128 seq1111_BIOID49707   -            696   8.6e-20   70.8  11.0   1   1   1.9e-23   8.6e-20   70.8   7.6     2   126   377   498   375   500 0.90 Fusaric acid resistance protein-like
ALMT                 PF11744.3    406 seq1111_BIOID49707   -            696   1.2e-05   24.0   1.9   1   1   1.1e-08   5.2e-05   21.9   0.9    41   193   389   528   373   594 0.80 Aluminium activated malate transporter
G3P_antiterm         PF04309.7    175 seq1115_BIOID49707   -            191   2.3e-70  235.0   0.3   1   1   1.9e-74   2.6e-70  234.9   0.2     1   175    11   185    11   185 0.99 Glycerol-3-phosphate responsive antiterminator
RMF                  PF04957.7     55 seq1116_BIOID49707   -             55   7.5e-31  105.4   5.3   1   1   5.8e-35   7.9e-31  105.4   3.7     1    53     1    53     1    55 0.97 Ribosome modulation factor
SBP_bac_11           PF13531.1    231 seq1119_BIOID49707   -            329   1.4e-44  152.3   0.2   1   1     5e-48   1.7e-44  152.0   0.1     4   231    28   280    25   280 0.87 Bacterial extracellular solute-binding protein
SBP_bac_1            PF01547.20   314 seq1119_BIOID49707   -            329   1.5e-18   67.5   2.8   1   1   5.5e-22   1.9e-18   67.1   2.0     4   314    32   272    29   272 0.88 Bacterial extracellular solute-binding protein
SBP_bac_8            PF13416.1    281 seq1119_BIOID49707   -            329   1.8e-13   50.7   1.2   1   1     9e-17   3.1e-13   49.9   0.8    85   262   108   281    34   300 0.75 Bacterial extracellular solute-binding protein
SBP_bac_6            PF13343.1    242 seq1119_BIOID49707   -            329   3.7e-13   49.2   1.1   1   1     2e-16   6.8e-13   48.3   0.8    53   235   112   303    77   306 0.83 Bacterial extracellular solute-binding protein
PhdYeFM_antitox      PF02604.14    75 seq1124_BIOID49707   -             97   1.5e-09   37.1   0.1   1   1     2e-13   2.8e-09   36.3   0.1     2    73     8    74     7    79 0.90 Antitoxin Phd_YefM, type II toxin-antitoxin system
Glyco_hydro_2_C      PF02836.12   298 seq1125_BIOID49707   -           1081  2.7e-115  384.2   2.4   1   1  1.4e-118  4.7e-115  383.4   1.6     1   298   371   655   371   655 0.98 Glycosyl hydrolases family 2, TIM barrel domain
Bgal_small_N         PF02929.12   276 seq1125_BIOID49707   -           1081     1e-86  290.3   0.1   1   1   4.7e-90   1.6e-86  289.6   0.1     1   275   778  1048   778  1049 0.99 Beta galactosidase small chain
Glyco_hydro_2_N      PF02837.13   167 seq1125_BIOID49707   -           1081   5.7e-51  172.2   0.2   1   1   3.6e-54   1.2e-50  171.1   0.1     4   165    92   256    89   258 0.94 Glycosyl hydrolases family 2, sugar binding domain
Glyco_hydro_2        PF00703.16   110 seq1125_BIOID49707   -           1081   2.1e-20   73.0   0.0   1   1   3.1e-23   1.1e-19   70.8   0.0     1   110   260   369   260   369 0.96 Glycosyl hydrolases family 2
Ecotin               PF03974.8    128 seq1127_BIOID49707   -            169     3e-52  175.5   0.1   1   1   2.7e-56   3.7e-52  175.2   0.1     2   128    35   160    34   160 0.97 Ecotin
ABC_tran             PF00005.22   118 seq1129_BIOID49707   -            308   2.2e-21   76.3   0.0   1   1   6.2e-25   4.2e-21   75.3   0.0     1   118    45   165    45   165 0.86 ABC transporter
AAA_21               PF13304.1    303 seq1129_BIOID49707   -            308   2.4e-15   57.1   0.3   1   1     5e-17   3.4e-13   50.0   0.2     2   298    34   195    33   198 0.69 AAA domain
Packaging_FI         PF14000.1    125 seq1131_BIOID49707   -            124   4.1e-41  139.9   3.2   1   1   3.4e-45   4.6e-41  139.8   2.2     1   125     3   121     3   121 0.98 DNA packaging protein FI
DUF3799              PF12684.2    237 seq1133_BIOID49707   -            273   2.4e-08   33.5   0.0   1   1   2.8e-12   3.8e-08   32.8   0.0    22   186    38   213    20   254 0.74 PDDEXK-like domain of unknown function (DUF3799)
LysR_substrate       PF03466.15   209 seq1134_BIOID49707   -            320   1.9e-37  128.3   2.1   1   1   4.3e-41     3e-37  127.6   1.5     3   205   114   318   112   320 0.94 LysR substrate binding domain
HTH_1                PF00126.22    60 seq1134_BIOID49707   -            320   7.9e-24   83.0   2.9   1   1   1.5e-27     1e-23   82.7   1.1     1    60    29    88    29    88 0.98 Bacterial regulatory helix-turn-helix protein, lysR family
DUF1471              PF07338.8     56 seq1135_BIOID49707   -             85   8.5e-20   70.0   0.1   1   1   8.2e-24   1.1e-19   69.6   0.0     2    56    33    85    32    85 0.98 Protein of unknown function (DUF1471)
YiiD_Cterm           PF09500.5    144 seq1136_BIOID49707   -            329   2.9e-49  166.2   0.0   1   1   1.3e-52   4.3e-49  165.6   0.0     1   143   174   313   174   314 0.99 Putative thioesterase (yiiD_Cterm)
Acetyltransf_7       PF13508.1     79 seq1136_BIOID49707   -            329   4.4e-13   49.0   0.0   1   1   2.4e-16   8.3e-13   48.1   0.0     3    78    60   139    58   140 0.87 Acetyltransferase (GNAT) domain
Acetyltransf_1       PF00583.19    83 seq1136_BIOID49707   -            329   2.5e-12   46.5   0.0   1   1   2.1e-15   7.1e-12   45.0   0.0     2    82    66   138    65   139 0.96 Acetyltransferase (GNAT) family
Acetyltransf_10      PF13673.1    117 seq1136_BIOID49707   -            329   1.5e-08   34.6   0.0   1   1   7.8e-12   2.7e-08   33.8   0.0    38   117    55   138    16   138 0.81 Acetyltransferase (GNAT) domain
TrbC_Ftype           PF09673.5    113 seq1137_BIOID49707   -            216     5e-28   96.8   0.0   1   1   6.7e-32   9.2e-28   96.0   0.0     1   113    97   195    97   195 0.97 Type-F conjugative transfer system pilin assembly protein
Acyl_transf_3        PF01757.17   340 seq1140_BIOID49707   -            331   6.2e-34  117.2  34.1   1   1   5.6e-38   7.7e-34  116.9  23.6     2   339     6   318     5   322 0.87 Acyltransferase family
DFP                  PF04127.10   183 seq1144_BIOID49707   -            430   5.9e-72  241.0   0.2   1   1   8.7e-76   5.9e-72  241.0   0.2     2   182   211   395   210   396 0.97 DNA / pantothenate metabolism flavoprotein
Flavoprotein         PF02441.14   129 seq1144_BIOID49707   -            430   2.7e-31  107.8   0.3   1   1   8.1e-35   5.6e-31  106.7   0.2     1   128    30   157    30   158 0.90 Flavoprotein
YafO_toxin           PF13957.1    109 seq1145_BIOID49707   -             65   9.6e-07   28.4   0.0   1   1   8.4e-11   1.1e-06   28.2   0.0     1    37    25    64    25    65 0.97 Toxin YafO, type II toxin-antitoxin system
Abhydrolase_6        PF12697.2    228 seq1147_BIOID49707   -            293   9.7e-36  123.6   0.0   1   1   2.5e-39   1.1e-35  123.4   0.0     1   227    43   284    43   285 0.72 Alpha/beta hydrolase family
Abhydrolase_1        PF00561.15   230 seq1147_BIOID49707   -            293   2.7e-24   85.9   0.0   1   1   8.2e-28   3.7e-24   85.4   0.0     1   228    71   286    71   288 0.90 alpha/beta hydrolase fold
Abhydrolase_5        PF12695.2    142 seq1147_BIOID49707   -            293   9.2e-18   64.2   0.0   1   1   1.7e-20   7.6e-17   61.2   0.0     1   141    42   272    42   273 0.69 Alpha/beta hydrolase family
Ring_hydroxyl_B      PF00866.13   145 seq1148_BIOID49707   -            172   3.8e-47  159.5   5.4   1   1   3.2e-51   4.4e-47  159.2   3.7     1   145    19   166    19   166 0.98 Ring hydroxylating beta subunit
Phage_attach         PF05354.6    117 seq1150_BIOID49707   -            123   1.8e-60  201.5   0.1   1   1   2.9e-64     2e-60  201.3   0.1     1   117     7   123     7   123 1.00 Phage Head-Tail Attachment
Gifsy-2              PF13856.1     95 seq1150_BIOID49707   -            123   7.9e-30  102.7   0.0   1   1   1.3e-33   9.1e-30  102.5   0.0     1    95    10   111    10   111 0.98 ATP-binding sugar transporter from pro-phage
Cytochrom_C_asm      PF01578.15   214 seq1152_BIOID49707   -            288   5.7e-45  153.3  17.3   1   1   4.2e-49   5.7e-45  153.3  12.0     5   212    62   286    58   288 0.97 Cytochrome C assembly protein
Bac_surface_Ag       PF01103.18   323 seq1153_BIOID49707   -            577   4.1e-59  200.5   6.6   1   1     1e-62   6.9e-59  199.7   4.6     1   322   290   576   290   577 0.92 Surface antigen
Surf_Ag_VNR          PF07244.10    78 seq1153_BIOID49707   -            577     1e-15   57.7   0.3   1   1   8.7e-13     6e-09   36.0   0.0     1    67   189   249   189   263 0.82 Surface antigen variable number repeat
YafO_toxin           PF13957.1    109 seq1154_BIOID49707   -             59   2.2e-20   72.3   0.0   1   1   1.7e-24   2.4e-20   72.2   0.0    52   109     1    59     1    59 0.97 Toxin YafO, type II toxin-antitoxin system
TonB                 PF03544.9     79 seq1156_BIOID49707   -            244   3.8e-20   71.7   0.1   1   1   6.8e-24   9.3e-20   70.5   0.0     2    71   165   235   164   238 0.91 Gram-negative bacterial tonB protein
AMP-binding          PF00501.23   418 seq1161_BIOID49707   -            536   6.6e-86  288.1   0.0   1   1   1.2e-89   7.9e-86  287.8   0.0     1   417    50   461    50   462 0.95 AMP-binding enzyme
DUF4009              PF13193.1     41 seq1161_BIOID49707   -            536   8.1e-08   31.4   0.1   1   1   3.6e-11   2.4e-07   29.9   0.0     1    29   501   529   501   535 0.92 Domain of unknown function (DUF4009)
YbgT_YccB            PF08173.6     28 seq1162_BIOID49707   -             37   6.1e-16   57.8   4.2   1   1   4.9e-20   6.7e-16   57.6   2.9     1    28     1    28     1    28 0.97 Membrane bound YbgT-like protein
DAO                  PF01266.19   358 seq1163_BIOID49707   -            432   5.6e-74  249.0   0.5   1   1   4.8e-77   6.5e-74  248.8   0.3     2   358     3   397     2   397 0.95 FAD dependent oxidoreductase
Pyr_redox_2          PF07992.9    200 seq1163_BIOID49707   -            432   7.5e-09   35.6   0.3   1   1   3.9e-08   5.3e-05   23.0   0.2     1    36     2    37     2    65 0.92 Pyridine nucleotide-disulphide oxidoreductase
Pyr_redox            PF00070.22    80 seq1163_BIOID49707   -            432   3.2e-08   33.7   0.2   1   1     7e-09   9.6e-06   25.7   0.2     1    33     2    34     2    47 0.91 Pyridine nucleotide-disulphide oxidoreductase
NAD_binding_8        PF13450.1     68 seq1163_BIOID49707   -            432   8.6e-07   28.7   0.1   1   1   5.6e-09   7.6e-06   25.7   0.0     1    34     5    38     5    69 0.85 NAD(P)-binding Rossmann-like domain
ApbA                 PF02558.11   151 seq1163_BIOID49707   -            432   2.3e-05   23.7   0.2   1   1   3.8e-08   5.3e-05   22.6   0.1     1    33     3    34     3    48 0.87 Ketopantoate reductase PanE/ApbA
AlaDh_PNT_C          PF01262.16   168 seq1163_BIOID49707   -            432   0.00013   21.5   0.1   1   1   1.7e-07   0.00023   20.6   0.1    22    59     2    39     1    52 0.85 Alanine dehydrogenase/PNT, C-terminal domain
Cyd_oper_YbgE        PF09600.5     82 seq1164_BIOID49707   -             97   1.5e-33  114.6   7.9   1   1   1.4e-37   1.9e-33  114.3   5.5     1    81    16    96    16    97 0.97 Cyd operon protein YbgE (Cyd_oper_YbgE)
Acetyltransf_10      PF13673.1    117 seq1165_BIOID49707   -            124   1.4e-16   60.5   0.0   1   1   3.8e-20   1.7e-16   60.2   0.0    17   117     4    98     1    98 0.91 Acetyltransferase (GNAT) domain
Acetyltransf_7       PF13508.1     79 seq1165_BIOID49707   -            124   3.4e-08   33.4   0.0   1   1   1.4e-11   6.6e-08   32.4   0.0     3    78    30    99    28   100 0.88 Acetyltransferase (GNAT) domain
Acetyltransf_1       PF00583.19    83 seq1165_BIOID49707   -            124   2.7e-07   30.4   0.0   1   1   1.3e-10     6e-07   29.3   0.0    22    83    41    99     7    99 0.69 Acetyltransferase (GNAT) family
TraN                 PF06986.6    248 seq1167_BIOID49707   -            616   2.8e-77  259.3  20.0   1   1     2e-81   2.8e-77  259.3  13.9     5   247   321   566   317   567 0.96 Type-1V conjugative transfer system mating pair stabilisation
Minor_tail_Z         PF06763.6    189 seq1168_BIOID49707   -            177   2.3e-77  258.8  12.5   1   1   2.2e-81     3e-77  258.4   8.7     1   189     3   177     3   177 0.97 Prophage minor tail protein Z (GPZ)
Glyco_hydro_32N      PF00251.15   308 seq1170_BIOID49707   -            480   1.5e-99  333.1   1.1   1   1  2.8e-103   1.9e-99  332.8   0.8     1   308    32   333    32   333 0.95 Glycosyl hydrolases family 32 N-terminal domain
Glyco_hydro_32C      PF08244.7     86 seq1170_BIOID49707   -            480     5e-09   36.2   0.0   1   1   1.3e-12     9e-09   35.4   0.0    23    86   387   443   371   443 0.83 Glycosyl hydrolases family 32 C terminal
CDH                  PF02611.10   222 seq1171_BIOID49707   -            300   1.6e-95  318.4   0.0   1   1   1.4e-99   1.9e-95  318.2   0.0     2   221    80   299    79   300 0.99 CDP-diacylglycerol pyrophosphatase
Lactonase            PF10282.4    344 seq1172_BIOID49707   -            331   4.7e-87  292.1   0.0   1   1   1.3e-90     6e-87  291.7   0.0     2   343     5   327     4   328 0.95 Lactonase, 7-bladed beta-propeller
EAL                  PF00563.15   236 seq1173_BIOID49707   -            362   3.8e-63  213.0   0.0   1   1   3.4e-67   4.7e-63  212.7   0.0     2   236   106   341   105   341 0.96 EAL domain
RecT                 PF03837.9    199 seq1174_BIOID49707   -            293   5.9e-24   84.3   0.0   1   1   1.8e-27   2.5e-23   82.3   0.0     2   189    35   194    34   206 0.89 RecT family
TetR_N               PF00440.18    47 seq1175_BIOID49707   -            199   2.6e-11   42.8   0.0   1   1   2.9e-15   3.9e-11   42.2   0.0     1    46    13    58    13    59 0.93 Bacterial regulatory proteins, tetR family
Rieske               PF00355.21    98 seq1176_BIOID49707   -            106   1.7e-17   62.6   0.0   1   1   2.8e-21   1.9e-17   62.4   0.0     3    97     4    94     2    95 0.85 Rieske [2Fe-2S] domain
Rieske_2             PF13806.1    104 seq1176_BIOID49707   -            106   1.9e-12   46.6   0.0   1   1   3.3e-16   2.2e-12   46.4   0.0    18   103    17    99     4   100 0.82 Rieske-like [2Fe-2S] domain
CMD                  PF02627.15    85 seq1177_BIOID49707   -            143   2.4e-20   72.0   0.3   1   1   2.6e-24   3.5e-20   71.5   0.2     1    84    13    94    13    95 0.92 Carboxymuconolactone decarboxylase family
ABC2_membrane        PF01061.19   209 seq1178_BIOID49707   -            256   5.5e-36  123.5  24.8   1   1     4e-40   5.5e-36  123.5  17.2     3   209     9   219     7   219 0.93 ABC-2 type transporter
HTH_5                PF01022.15    47 seq1179_BIOID49707   -            117   8.4e-19   66.8   2.1   1   1   2.2e-22   1.5e-18   66.0   1.4     1    45    15    60    15    62 0.98 Bacterial regulatory protein, arsR family
HTH_20               PF12840.2     61 seq1179_BIOID49707   -            117   2.3e-10   39.9   0.3   1   1   6.3e-14   4.3e-10   39.1   0.2     2    61     8    67     7    67 0.97 Helix-turn-helix domain
4HBT                 PF03061.17    79 seq1186_BIOID49707   -            134     8e-19   67.4   0.4   1   1   2.4e-22   1.1e-18   66.9   0.3     1    77    20   103    20   105 0.98 Thioesterase superfamily
4HBT_2               PF13279.1    121 seq1186_BIOID49707   -            134   2.7e-12   47.0   0.2   1   1   7.1e-16   3.2e-12   46.8   0.1     3   117    14   128    12   132 0.88 Thioesterase-like superfamily
Acyl-ACP_TE          PF01643.12   249 seq1186_BIOID49707   -            134   1.3e-05   24.2   0.1   1   1   3.1e-09   1.4e-05   24.0   0.0    31   132    33   132     4   134 0.79 Acyl-ACP thioesterase
FAA_hydrolase        PF01557.13   217 seq1187_BIOID49707   -            269   2.6e-24   85.7   0.0   1   1   2.5e-28   3.4e-24   85.3   0.0     2   216    56   259    55   260 0.89 Fumarylacetoacetate (FAA) hydrolase family
adh_short            PF00106.20   167 seq1188_BIOID49707   -            270   2.4e-22   79.5   0.3   1   1   8.5e-26   3.9e-22   78.8   0.2     2   166     8   174     7   175 0.87 short chain dehydrogenase
adh_short_C2         PF13561.1    243 seq1188_BIOID49707   -            270   1.8e-13   50.7   0.0   1   1   4.5e-17     2e-13   50.5   0.0     6   225    16   238    13   257 0.75 Enoyl-(Acyl carrier protein) reductase
KR                   PF08659.5    181 seq1188_BIOID49707   -            270   2.8e-06   27.0   0.0   1   1   1.6e-09   7.3e-06   25.6   0.0     4   103    10   103     8   122 0.84 KR domain
UPF0027              PF01139.12   420 seq1190_BIOID49707   -            383   5.9e-98  328.4   0.0   1   2   3.3e-29   4.4e-25   88.4   0.0     6    99    18   111    14   126 0.93 Uncharacterized protein family UPF0027
UPF0027              PF01139.12   420 seq1190_BIOID49707   -            383   5.9e-98  328.4   0.0   2   2   7.4e-75     1e-70  238.7   0.0   144   419   122   376   108   377 0.91 Uncharacterized protein family UPF0027
Phage_tail_U         PF06141.6    133 seq1191_BIOID49707   -            131   5.1e-64  214.1   1.0   1   1   4.1e-68   5.6e-64  213.9   0.7     1   133     1   131     1   131 0.99 Phage minor tail protein U
DUF21                PF01595.15   183 seq1192_BIOID49707   -            420   3.5e-55  186.0   4.7   1   1   1.1e-58   4.9e-55  185.5   3.3     3   175     2   175     1   180 0.98 Domain of unknown function DUF21
CorC_HlyC            PF03471.12    81 seq1192_BIOID49707   -            420   2.9e-20   71.7   0.2   1   1     2e-23   9.2e-20   70.1   0.1     2    79   335   410   334   412 0.95 Transporter associated domain
CBS                  PF00571.23    57 seq1192_BIOID49707   -            420   9.6e-06   25.0   0.2   1   1   8.6e-08   0.00039   19.9   0.0     8    56   270   318   249   319 0.87 CBS domain
ArsD                 PF06953.6    123 seq1193_BIOID49707   -            123   3.1e-50  169.3   0.0   1   1   2.6e-54   3.6e-50  169.1   0.0     1   123     4   123     4   123 0.98 Arsenical resistance operon trans-acting repressor ArsD
DUF2754              PF10953.3     70 seq1195_BIOID49707   -             79   2.1e-47  158.9   2.6   1   1   1.9e-51   2.6e-47  158.6   1.8     1    70    10    79    10    79 0.99 Protein of unknown function (DUF2754)
Oxidored_FMN         PF00724.15   341 seq1201_BIOID49707   -            365   2.3e-90  302.9   0.0   1   1   1.9e-94   2.6e-90  302.7   0.0     1   340     5   343     5   344 0.93 NADH:flavin oxidoreductase / NADH oxidase family
dUTPase              PF00692.14   129 seq1202_BIOID49707   -            152   1.2e-41  141.0   0.0   1   1   9.9e-46   1.4e-41  140.9   0.0     2   129    17   150    16   150 0.98 dUTPase
Glutaredoxin         PF00462.19    60 seq1204_BIOID49707   -             81   1.3e-13   50.6   0.0   1   1   1.1e-17   1.4e-13   50.4   0.0     1    57     3    58     3    61 0.95 Glutaredoxin
MotA_ExbB            PF01618.11   139 seq1205_BIOID49707   -            230   6.2e-47  158.6   0.2   1   1     6e-51   8.1e-47  158.2   0.1     2   138    74   210    73   211 0.98 MotA/TolQ/ExbB proton channel family
Acetyltransf_1       PF00583.19    83 seq1208_BIOID49707   -            179     1e-15   57.4   0.0   1   1   8.5e-19   1.7e-15   56.7   0.0     2    83    74   154    70   154 0.93 Acetyltransferase (GNAT) family
Acetyltransf_8       PF13523.1    152 seq1208_BIOID49707   -            179     2e-15   56.8   0.1   1   1   1.3e-18   2.5e-15   56.5   0.1     1   141    23   158    23   165 0.87 Acetyltransferase (GNAT) domain
Acetyltransf_4       PF13420.1    155 seq1208_BIOID49707   -            179   1.8e-14   53.8   0.0   1   1   1.1e-17   2.1e-14   53.6   0.0     1   152    23   171    23   174 0.89 Acetyltransferase (GNAT) domain
Acetyltransf_3       PF13302.1    142 seq1208_BIOID49707   -            179   1.1e-11   45.0   0.0   1   1     7e-15   1.4e-11   44.7   0.0     2   142    21   154    20   154 0.80 Acetyltransferase (GNAT) domain
Acetyltransf_10      PF13673.1    117 seq1208_BIOID49707   -            179   7.2e-10   38.9   0.0   1   1     5e-13   9.7e-10   38.4   0.0     1   117    30   153    30   153 0.79 Acetyltransferase (GNAT) domain
Acetyltransf_7       PF13508.1     79 seq1208_BIOID49707   -            179     2e-07   30.9   0.0   1   1   1.7e-10   3.3e-07   30.2   0.0     6    78    71   154    67   155 0.80 Acetyltransferase (GNAT) domain
FR47                 PF08445.5     86 seq1208_BIOID49707   -            179   2.4e-06   27.0   0.0   1   1     2e-09   3.9e-06   26.4   0.0    25    79    99   155    78   162 0.94 FR47-like protein
Fer4_11              PF13247.1     99 seq1209_BIOID49707   -            205   4.6e-32  109.7  10.9   1   1     3e-35   4.6e-32  109.7   7.5     3    97    60   153    58   155 0.97 4Fe-4S dicluster domain
Fer4_7               PF12838.2     52 seq1209_BIOID49707   -            205   3.9e-13   49.4  26.7   1   1   9.8e-11   1.5e-07   31.5   5.9     2    50    99   147    98   157 0.89 4Fe-4S dicluster domain
Fer4_2               PF12797.2     22 seq1209_BIOID49707   -            205   4.1e-13   48.3  31.6   1   1   6.2e-10   9.5e-07   28.2   0.6     2    20     6    24     5    33 0.89 4Fe-4S binding domain
Fer4                 PF00037.22    24 seq1209_BIOID49707   -            205   5.6e-13   47.7  34.4   1   1   7.7e-11   1.2e-07   30.9   3.3     1    23    92   114    92   115 0.94 4Fe-4S binding domain
Fer4_9               PF13187.1     55 seq1209_BIOID49707   -            205   2.7e-12   46.6  26.8   1   1   2.3e-10   3.6e-07   30.2   7.6     2    53    99   148    98   150 0.95 4Fe-4S dicluster domain
Fer4_6               PF12837.2     24 seq1209_BIOID49707   -            205   7.7e-11   41.2  39.9   1   1   2.7e-09   4.2e-06   26.2   3.2     1    23    91   113    91   114 0.95 4Fe-4S binding domain
Fer4_4               PF12800.2     17 seq1209_BIOID49707   -            205   1.9e-08   33.8  35.8   1   3   1.6e-05     0.025   14.7   1.8     1    15    11    25    11    31 0.91 4Fe-4S binding domain
Fer4_4               PF12800.2     17 seq1209_BIOID49707   -            205   1.9e-08   33.8  35.8   2   3   8.3e-05      0.13   12.5   1.9     2    16    65    81    64    85 0.86 4Fe-4S binding domain
Fer4_4               PF12800.2     17 seq1209_BIOID49707   -            205   1.9e-08   33.8  35.8   3   3   2.6e-07    0.0004   20.3   2.0     2    17    97   112    96   112 0.91 4Fe-4S binding domain
Fer4_3               PF12798.2     15 seq1209_BIOID49707   -            205   9.2e-07   28.8  40.4   1   2   8.7e-06     0.013   15.8   4.2     1    15    67    83    67    83 0.98 4Fe-4S binding domain
Fer4_3               PF12798.2     15 seq1209_BIOID49707   -            205   9.2e-07   28.8  40.4   2   2     4e-05     0.061   13.7   1.6     1    13   126   147   126   149 0.94 4Fe-4S binding domain
GTP_EFTU             PF00009.22   188 seq1210_BIOID49707   -            607     1e-56  191.2   0.0   1   1   7.2e-60     2e-56  190.3   0.0     2   187     4   195     3   196 0.96 Elongation factor Tu GTP binding domain
EFG_C                PF00679.19    89 seq1210_BIOID49707   -            607   1.9e-21   75.6   0.0   1   1   1.6e-24   4.3e-21   74.4   0.0     3    83   397   477   395   483 0.96 Elongation factor G C-terminus
GTP_EFTU_D2          PF03144.20    74 seq1210_BIOID49707   -            607   7.4e-10   38.6   3.2   1   1   8.1e-13   2.2e-09   37.1   2.2     1    74   219   289   219   289 0.94 Elongation factor Tu domain 2
MMR_HSR1             PF01926.18   114 seq1210_BIOID49707   -            607   1.3e-05   25.0   0.2   1   1   1.5e-08   4.1e-05   23.4   0.0     2   113     8   128     7   129 0.55 50S ribosome-binding GTPase
Big_2                PF02368.13    79 seq1211_BIOID49707   -            249   1.3e-13   50.5   8.3   1   1   1.9e-17   1.3e-13   50.5   5.8     2    74   161   236   160   241 0.93 Bacterial Ig-like domain (group 2)
ArsA_ATPase          PF02374.10   305 seq1214_BIOID49707   -            481  1.4e-121  405.1   0.0   1   2     4e-90   3.2e-87  292.2   0.0     2   299     9   291     8   296 0.97 Anion-transporting ATPase
ArsA_ATPase          PF02374.10   305 seq1214_BIOID49707   -            481  1.4e-121  405.1   0.0   2   2   1.3e-34     1e-31  110.0   0.0     3   156   329   470   327   480 0.93 Anion-transporting ATPase
CbiA                 PF01656.18   195 seq1214_BIOID49707   -            481   2.4e-26   92.2   0.1   1   2   2.3e-17   1.9e-14   53.4   0.0     4   183    13   263    10   278 0.76 CobQ/CobB/MinD/ParA nucleotide binding domain
CbiA                 PF01656.18   195 seq1214_BIOID49707   -            481   2.4e-26   92.2   0.1   2   2   2.7e-12   2.2e-09   36.9   0.0     4   109   332   455   329   476 0.68 CobQ/CobB/MinD/ParA nucleotide binding domain
Fer4_NifH            PF00142.13   273 seq1214_BIOID49707   -            481     2e-11   43.4   0.4   1   1     3e-08   2.4e-05   23.5   0.0     5    44    13    52    10    77 0.86 4Fe-4S iron sulfur cluster binding proteins, NifH/frxC family
RuvB_N               PF05496.7    234 seq1214_BIOID49707   -            481   1.4e-05   24.1   0.2   1   1   2.5e-07    0.0002   20.3   0.0    52   118   329   399   298   407 0.83 Holliday junction DNA helicase ruvB N-terminus
Flavodoxin_NdrI      PF07972.6    122 seq1215_BIOID49707   -            133   1.3e-46  157.3   0.0   1   1   1.1e-50   1.5e-46  157.1   0.0     1   122     5   123     5   123 0.97 NrdI Flavodoxin like
EIIA-man             PF03610.11   116 seq1216_BIOID49707   -            146   1.5e-26   92.6   0.0   1   1   1.3e-30   1.7e-26   92.4   0.0     1   115     3   116     3   117 0.98 PTS system fructose IIA component
Phage_AlpA           PF05930.7     51 seq1217_BIOID49707   -             82   6.7e-11   41.6   0.2   1   1   5.9e-15     8e-11   41.3   0.2     4    51     5    52     2    52 0.95 Prophage CP4-57 regulatory protein (AlpA)
Ala_racemase_N       PF01168.15   217 seq1223_BIOID49707   -            356   5.2e-59  199.3   0.1   1   1   9.8e-63   6.7e-59  198.9   0.0     2   217    10   217     9   217 0.95 Alanine racemase, N-terminal domain
Ala_racemase_C       PF00842.16   129 seq1223_BIOID49707   -            356   2.4e-39  133.5   0.4   1   1   6.2e-43   4.2e-39  132.7   0.3     1   127   232   354   232   356 0.97 Alanine racemase, C-terminal domain
Fer4_11              PF13247.1     99 seq1225_BIOID49707   -            294   1.2e-29  102.0  13.1   1   1   1.8e-32   2.2e-29  101.1   5.5     2    98    92   188    91   189 0.94 4Fe-4S dicluster domain
Form-deh_trans       PF09163.6     44 seq1225_BIOID49707   -            294   7.8e-20   69.9   0.0   1   1   1.1e-22   1.4e-19   69.1   0.0     1    44   246   289   246   290 0.96 Formate dehydrogenase N, transmembrane
Fer4_7               PF12838.2     52 seq1225_BIOID49707   -            294   4.1e-15   55.7  24.9   1   1   6.9e-11   8.6e-08   32.3   5.4     1    50    38   114    38   117 0.90 4Fe-4S dicluster domain
Fer4_9               PF13187.1     55 seq1225_BIOID49707   -            294     2e-13   50.2  26.5   1   1   4.6e-11   5.7e-08   32.7   7.7     1    55   132   184   132   184 0.97 4Fe-4S dicluster domain
Fer4_10              PF13237.1     52 seq1225_BIOID49707   -            294   3.8e-12   45.7  28.5   1   1   3.4e-11   4.2e-08   32.7   7.1     2    52    93   144    92   144 0.86 4Fe-4S dicluster domain
Fer4_2               PF12797.2     22 seq1225_BIOID49707   -            294   2.9e-10   39.3  34.5   1   1   6.4e-09     8e-06   25.3   2.4     4    20    33    49    31    51 0.91 4Fe-4S binding domain
Fer4_3               PF12798.2     15 seq1225_BIOID49707   -            294   1.1e-07   31.7  41.1   1   3   0.00035      0.43   11.1   3.8     1    15   100   117   100   117 0.89 4Fe-4S binding domain
Fer4_3               PF12798.2     15 seq1225_BIOID49707   -            294   1.1e-07   31.7  41.1   2   3   6.7e-05     0.083   13.3   2.9     1    14   133   146   133   147 0.94 4Fe-4S binding domain
Fer4_3               PF12798.2     15 seq1225_BIOID49707   -            294   1.1e-07   31.7  41.1   3   3   3.4e-06    0.0042   17.4   2.5     1    15   160   183   160   183 0.98 4Fe-4S binding domain
Fer4                 PF00037.22    24 seq1225_BIOID49707   -            294     3e-07   29.6  37.3   1   1   4.1e-08   5.1e-05   22.5   2.0     5    22   130   147   126   149 0.87 4Fe-4S binding domain
Fer4_4               PF12800.2     17 seq1225_BIOID49707   -            294   4.8e-07   29.4  32.2   1   2     7e-05     0.086   13.1   2.1     3    15    38    50    36    54 0.91 4Fe-4S binding domain
Fer4_4               PF12800.2     17 seq1225_BIOID49707   -            294   4.8e-07   29.4  32.2   2   2     1e-07   0.00013   21.9   1.8     1    17   130   146   130   146 0.92 4Fe-4S binding domain
AcetDehyd-dimer      PF09290.6    137 seq1227_BIOID49707   -            316     1e-65  219.6   0.3   1   1   2.3e-69   1.6e-65  219.0   0.2     1   137   131   284   131   284 1.00 Prokaryotic acetaldehyde dehydrogenase, dimerisation
Semialdhyde_dh       PF01118.19   121 seq1227_BIOID49707   -            316   1.4e-16   60.8   0.0   1   1   5.1e-20   3.5e-16   59.4   0.0     1   117     5   119     5   123 0.92 Semialdehyde dehydrogenase, NAD binding domain
Pyr_redox_2          PF07992.9    200 seq1229_BIOID49707   -            400   4.7e-28   98.3   0.2   1   1   9.7e-30   1.3e-26   93.5   0.2     2   196     6   277     5   281 0.89 Pyridine nucleotide-disulphide oxidoreductase
Pyr_redox            PF00070.22    80 seq1229_BIOID49707   -            400     1e-20   73.7   1.4   1   1   8.8e-21   1.2e-17   63.9   0.1     1    77   146   222   146   226 0.92 Pyridine nucleotide-disulphide oxidoreductase
PTS_2-RNA            PF01885.11   186 seq1230_BIOID49707   -            184   1.7e-52  177.3   0.0   1   1   1.5e-56     2e-52  177.0   0.0     2   180     6   175     5   180 0.96 RNA 2'-phosphotransferase, Tpt1 / KptA family
TetR_N               PF00440.18    47 seq1233_BIOID49707   -            198   2.9e-11   42.7   0.0   1   1   3.4e-15   4.6e-11   42.0   0.0     3    46    18    61    16    62 0.94 Bacterial regulatory proteins, tetR family
DUF3521              PF12035.3     35 seq1234_BIOID49707   -             47     3e-15   55.6   0.6   1   1   2.8e-19   3.8e-15   55.3   0.4     1    35     7    41     7    41 0.97 Protein of unknown function (DUF3521)
Thioredoxin          PF00085.15   104 seq1235_BIOID49707   -            127   5.6e-34  115.8   0.0   1   1   1.5e-37   6.7e-34  115.5   0.0     2   103    23   124    22   125 0.98 Thioredoxin
Thioredoxin_2        PF13098.1    112 seq1235_BIOID49707   -            127   2.2e-10   40.5   0.1   1   1   5.1e-13   2.3e-09   37.2   0.0     7   112    41   122    35   122 0.90 Thioredoxin-like domain
HTH_AraC             PF00165.18    42 seq1236_BIOID49707   -            307   1.1e-21   75.8   0.1   1   2   2.4e-14   1.1e-10   40.8   0.0     1    41   203   243   203   244 0.96 Bacterial regulatory helix-turn-helix proteins, AraC family
HTH_AraC             PF00165.18    42 seq1236_BIOID49707   -            307   1.1e-21   75.8   0.1   2   2   7.6e-12   3.5e-08   32.9   0.0     1    41   255   293   255   294 0.93 Bacterial regulatory helix-turn-helix proteins, AraC family
HTH_18               PF12833.2     81 seq1236_BIOID49707   -            307   6.7e-17   61.2   0.1   1   1   2.2e-20     1e-16   60.6   0.0     2    80   217   294   216   295 0.94 Helix-turn-helix domain
AraC_binding         PF02311.14   136 seq1236_BIOID49707   -            307   5.5e-07   29.2   0.1   1   1   3.8e-10   1.7e-06   27.6   0.0    27    91    75   139    65   168 0.85 AraC-like ligand binding domain
DUF490               PF04357.8    379 seq1237_BIOID49707   -           1259   1.7e-80  270.8  37.8   1   1   5.7e-84   7.8e-80  268.6   2.6     6   379   922  1259   914  1259 0.92 Family of unknown function (DUF490)
Ribonuc_red_lgC      PF02867.10   537 seq1238_BIOID49707   -            714  2.8e-152  507.9   0.0   1   1  3.1e-154  1.4e-150  502.3   0.0     1   537   175   694   175   694 0.97 Ribonucleotide reductase, barrel domain
RNR_N                PF08343.5     82 seq1238_BIOID49707   -            714   9.9e-30  102.0   0.2   1   1   5.8e-33   2.6e-29  100.7   0.1     1    82    16    97    16    97 0.99 Ribonucleotide reductase N-terminal
Ribonuc_red_lgN      PF00317.16    83 seq1238_BIOID49707   -            714   1.3e-12   47.2   0.0   1   1     7e-16   3.2e-12   45.9   0.0     2    82    99   171    98   172 0.95 Ribonucleotide reductase, all-alpha domain
PerC                 PF06069.6     90 seq1239_BIOID49707   -             88   7.3e-07   29.0   0.3   1   1   6.7e-11   9.2e-07   28.7   0.2     5    50    24    69    21    80 0.91 PerC transcriptional activator
Isochorismatase      PF00857.15   174 seq1241_BIOID49707   -            285   5.6e-38  130.4   0.0   1   1     1e-41   7.1e-38  130.1   0.0     2   173    32   204    31   205 0.97 Isochorismatase family
PP-binding           PF00550.20    67 seq1241_BIOID49707   -            285   2.2e-08   34.1   0.0   1   1   9.1e-12   6.2e-08   32.6   0.0     2    62   217   275   216   280 0.87 Phosphopantetheine attachment site
DmsC                 PF04976.7    276 seq1242_BIOID49707   -            287  1.8e-116  388.1  23.9   1   1  1.5e-120  2.1e-116  387.9  16.6     1   276     1   277     1   277 1.00 DMSO reductase anchor subunit (DmsC)
ExbD                 PF02472.11   130 seq1244_BIOID49707   -            142     5e-23   81.3   0.1   1   1   4.1e-27   5.6e-23   81.2   0.1     2   129    10   141     9   142 0.89 Biopolymer transport protein ExbD/TolR
Polysacc_deac_1      PF01522.16   124 seq1247_BIOID49707   -            409     4e-20   71.5   0.0   1   1   4.6e-24   6.3e-20   70.9   0.0     3   122   228   366   226   368 0.93 Polysaccharide deacetylase
DUF796               PF05638.7    134 seq1250_BIOID49707   -            392   2.4e-22   79.2   0.1   1   1   5.6e-26   3.8e-22   78.6   0.1     1   133     6   139     6   140 0.91 Protein of unknown function (DUF796)
Colicin-DNase        PF12639.2    110 seq1250_BIOID49707   -            392   1.9e-05   24.7   0.1   1   1   1.2e-08   7.9e-05   22.7   0.0    39   104   271   349   245   355 0.78 DNase/tRNase domain of colicin-like bacteriocin
MT-A70               PF05063.9    176 seq1253_BIOID49707   -            220     2e-32  112.0   0.0   1   1   1.7e-36   2.4e-32  111.7   0.0     1   176     9   180     9   180 0.90 MT-A70
RF-1                 PF00472.15   114 seq1254_BIOID49707   -            204   1.2e-23   82.9   2.0   1   1   1.5e-27   2.1e-23   82.2   1.4     9   104   103   197    97   200 0.86 RF-1 domain
Phage_lambd_GpG      PF06894.6    127 seq1256_BIOID49707   -            143   1.3e-56  189.5   0.5   1   1   1.1e-60   1.5e-56  189.3   0.3     1   127     1   127     1   127 0.98 Bacteriophage lambda minor tail protein (GpG)
DUF3442              PF11924.3    280 seq1257_BIOID49707   -           1417    7e-107  357.0   0.6   1   1  5.9e-110    2e-106  355.5   0.4     2   280    71   350    70   350 0.99 Protein of unknown function (DUF3442)
Big_1                PF02369.11   100 seq1257_BIOID49707   -           1417   1.5e-51  172.3 101.1   1   3   1.5e-15     5e-12   45.4   7.0     4    97   993  1086   990  1088 0.87 Bacterial Ig-like domain (group 1)
Big_1                PF02369.11   100 seq1257_BIOID49707   -           1417   1.5e-51  172.3 101.1   2   3   4.1e-17   1.4e-13   50.4   3.1     9    98  1101  1187  1089  1191 0.83 Bacterial Ig-like domain (group 1)
Big_1                PF02369.11   100 seq1257_BIOID49707   -           1417   1.5e-51  172.3 101.1   3   3   3.4e-16   1.2e-12   47.5   8.2     6    95  1197  1287  1191  1292 0.83 Bacterial Ig-like domain (group 1)
TrbE                 PF11100.3     66 seq1261_BIOID49707   -             86   2.9e-34  116.6   3.6   1   1   2.6e-38   3.5e-34  116.3   2.5     1    66    10    75    10    75 0.98 Conjugal transfer protein TrbE
Glyoxalase           PF00903.20   128 seq1265_BIOID49707   -            135   3.7e-25   88.2   0.0   1   1   9.3e-29   4.2e-25   88.0   0.0     2   128     3   123     2   123 0.92 Glyoxalase/Bleomycin resistance protein/Dioxygenase superfamily
Glyoxalase_2         PF12681.2    108 seq1265_BIOID49707   -            135   3.6e-18   66.0   0.0   1   1   9.1e-22   4.2e-18   65.8   0.0     1   108     8   124     8   124 0.77 Glyoxalase-like domain
Glyoxalase_4         PF13669.1    110 seq1265_BIOID49707   -            135   5.7e-09   35.8   0.0   1   1   6.2e-12   2.8e-08   33.6   0.0     2   106     5   108     4   112 0.88 Glyoxalase/Bleomycin resistance protein/Dioxygenase superfamily
TolA                 PF06519.6     96 seq1268_BIOID49707   -            421   2.2e-38  129.9   0.0   1   1   3.3e-42   2.2e-38  129.9   0.0     1    96   325   419   325   419 0.98 TolA C-terminal
TonB_2               PF13103.1     85 seq1268_BIOID49707   -            421   3.1e-05   23.7   0.0   1   1   1.4e-08   9.4e-05   22.2   0.0     2    73   338   405   337   414 0.86 TonB C terminal
ATP-synt_ab          PF00006.20   215 seq1269_BIOID49707   -            443   5.9e-42  143.4   0.0   1   1   2.9e-45   7.9e-42  143.0   0.0     3   214   183   388   181   389 0.95 ATP synthase alpha/beta family, nucleotide-binding domain
Rho_RNA_bind         PF07497.7     78 seq1269_BIOID49707   -            443   6.5e-42  140.9   0.1   1   1   4.2e-45   1.1e-41  140.1   0.0     1    78    73   150    73   150 0.98 Rho termination factor, RNA-binding domain
Rho_N                PF07498.7     43 seq1269_BIOID49707   -            443   8.2e-18   63.7   0.8   1   1   1.7e-20   4.8e-17   61.3   0.2     1    43    29    71    29    71 0.98 Rho termination factor, N-terminal domain
NACHT                PF05729.7    167 seq1269_BIOID49707   -            443   8.9e-05   22.0   0.0   1   1   6.2e-08   0.00017   21.1   0.0    12    96   207   297   203   311 0.80 NACHT domain
Cytochrom_B_N        PF00033.14   188 seq1271_BIOID49707   -            217   2.7e-20   72.4  18.8   1   1   4.9e-24   3.4e-20   72.1  13.0     4   188    10   186     7   186 0.92 Cytochrome b(N-terminal)/b6/petB
Ni_hydr_CYTB         PF01292.15   182 seq1271_BIOID49707   -            217   1.4e-18   66.8  17.5   1   1   2.6e-22   1.8e-18   66.4  12.1     5   182    13   186     9   186 0.90 Prokaryotic cytochrome b561
TraF                 PF13728.1    215 seq1273_BIOID49707   -            247   5.9e-79  264.3   0.4   1   1   4.9e-83   6.7e-79  264.2   0.2     1   215    23   237    23   237 1.00 F plasmid transfer operon protein
MFS_1                PF07690.11   354 seq1274_BIOID49707   -            417   3.5e-39  134.4  62.5   1   2   1.3e-31   8.7e-28   96.9  18.3     1   225    41   262    40   274 0.82 Major Facilitator Superfamily
MFS_1                PF07690.11   354 seq1274_BIOID49707   -            417   3.5e-39  134.4  62.5   2   2   6.5e-15   4.4e-11   42.0  23.1     7   168   249   407   247   415 0.80 Major Facilitator Superfamily
Sugar_tr             PF00083.19   451 seq1274_BIOID49707   -            417   6.2e-14   51.2  10.1   1   1   9.1e-18   6.2e-14   51.2   7.0    46   197    71   217    11   223 0.90 Sugar (and other) transporter
Phage_tail_T         PF06223.7    103 seq1276_BIOID49707   -            137   3.5e-42  142.8   0.5   1   1   1.9e-41   2.7e-37  127.1   0.1     6   100     1    99     1   102 0.88 Minor tail protein T
HMGL-like            PF00682.14   237 seq1278_BIOID49707   -            337   1.3e-63  214.7   4.4   1   1   2.2e-67   1.5e-63  214.4   3.1     1   235    14   245    14   247 0.99 HMGL-like
DmpG_comm            PF07836.6     66 seq1278_BIOID49707   -            337   1.9e-32  110.3   0.1   1   1   5.6e-36   3.8e-32  109.3   0.0     1    65   271   335   271   336 0.97 DmpG-like communication domain
PrpF                 PF04303.8    371 seq1279_BIOID49707   -            350  1.4e-161  537.2   2.1   1   1  2.2e-165  1.5e-161  537.1   1.4     1   371     1   350     1   350 0.99 PrpF protein
adh_short_C2         PF13561.1    243 seq1280_BIOID49707   -            258   1.9e-29  103.1   0.1   1   1   5.1e-33   2.3e-29  102.7   0.1     3   242    24   254    22   255 0.93 Enoyl-(Acyl carrier protein) reductase
adh_short            PF00106.20   167 seq1280_BIOID49707   -            258   1.6e-27   96.3   9.2   1   1   2.3e-30     1e-26   93.7   6.4     2   164    17   170    16   173 0.89 short chain dehydrogenase
KR                   PF08659.5    181 seq1280_BIOID49707   -            258   1.3e-10   41.1   8.7   1   1   4.9e-13   2.2e-09   37.1   5.8    54   160    55   165    17   183 0.90 KR domain
SLT                  PF01464.15   121 seq1282_BIOID49707   -            654     4e-31  106.8   0.1   1   1   5.2e-35   7.1e-31  106.1   0.0     2   116   492   606   491   611 0.95 Transglycosylase SLT domain
DUF457               PF04307.9    157 seq1283_BIOID49707   -            187   4.5e-10   38.9  19.2   1   1   4.2e-14   5.7e-10   38.6  13.3     2   152    21   175    20   181 0.73 Predicted membrane-bound metal-dependent hydrolase (DUF457)
DUF1382              PF07131.6     61 seq1284_BIOID49707   -             64   7.3e-39  131.5   1.5   1   1   5.9e-43   8.1e-39  131.4   1.0     1    61     1    61     1    61 0.99 Protein of unknown function (DUF1382)
ArsA_ATPase          PF02374.10   305 seq1288_BIOID49707   -            102   9.3e-10   37.9   0.0   1   1   7.3e-14     1e-09   37.8   0.0   201   300     3   101     1   102 0.93 Anion-transporting ATPase
CSD                  PF00313.17    66 seq1289_BIOID49707   -             70   3.4e-21   74.6   0.0   1   1   2.7e-25   3.7e-21   74.5   0.0     1    65     5    69     5    70 0.98 'Cold-shock' DNA-binding domain
RNase_T              PF00929.19   164 seq1290_BIOID49707   -            215   9.4e-37  126.7   0.1   1   1   7.9e-41   1.1e-36  126.5   0.0     1   164    20   194    20   194 0.96 Exonuclease
DUF386               PF04074.7    153 seq1291_BIOID49707   -            149   1.3e-39  135.0   1.4   1   1     1e-43   1.4e-39  134.9   1.0     1   153     1   142     1   142 0.98 Domain of unknown function (DUF386)
DoxX                 PF07681.7     85 seq1293_BIOID49707   -            155   9.8e-17   61.0  14.4   1   1   2.5e-20   1.7e-16   60.2  10.0     1    85    31   113    31   113 0.98 DoxX
SURF4                PF02077.10   267 seq1293_BIOID49707   -            155   5.9e-08   32.2   5.8   1   1   3.6e-11   2.4e-07   30.2   4.0   154   262    30   154    21   155 0.74 SURF4 family
DUF805               PF05656.9    117 seq1294_BIOID49707   -            146   2.4e-20   72.3  11.5   1   1   3.9e-24   5.3e-20   71.2   8.0     2   115     7   133     6   135 0.82 Protein of unknown function (DUF805)
NAD_kinase           PF01513.16   285 seq1295_BIOID49707   -            292   6.2e-73  244.9   0.0   1   1   5.2e-77     7e-73  244.7   0.0     2   284     8   271     7   272 0.98 ATP-NAD kinase
Anti-adapt_IraP      PF10796.4     87 seq1298_BIOID49707   -             86   1.3e-37  127.9   2.8   1   1     1e-41   1.4e-37  127.7   1.9     1    87     1    86     1    86 0.99 Sigma-S stabilisation anti-adaptor protein
OmpW                 PF03922.9    192 seq1299_BIOID49707   -            212   2.2e-73  245.8   0.1   1   1   5.7e-77   2.6e-73  245.6   0.1     1   192    23   212    23   212 0.99 OmpW family
OMP_b-brl            PF13505.1    176 seq1299_BIOID49707   -            212   5.1e-15   55.7   6.9   1   1   1.4e-18   6.2e-15   55.4   4.8     2   176     8   212     6   212 0.74 Outer membrane protein beta-barrel domain
OprF                 PF05736.6    184 seq1299_BIOID49707   -            212   6.1e-05   22.5   0.2   1   1   3.5e-08   0.00016   21.1   0.0    47   121    54   130    48   175 0.82 OprF membrane domain
GntP_permease        PF02447.11   441 seq1300_BIOID49707   -             72   2.4e-18   65.7   0.8   1   1   1.9e-22   2.6e-18   65.6   0.6   371   441     1    71     1    71 0.97 GntP family permease
Lactamase_B_2        PF12706.2    194 seq1301_BIOID49707   -            305   3.9e-27   94.9   0.0   1   1   9.7e-31   6.6e-27   94.1   0.0     3   193    35   270    34   271 0.81 Beta-lactamase superfamily domain
Lactamase_B          PF00753.22   194 seq1301_BIOID49707   -            305   8.1e-14   51.6   0.2   1   1   1.4e-16   9.6e-13   48.1   0.0     3   128    16   142    14   149 0.93 Metallo-beta-lactamase superfamily
Trans_reg_C          PF00486.23    77 seq1302_BIOID49707   -            219   1.8e-22   78.9   0.4   1   1     5e-26   3.4e-22   78.0   0.1     1    77   145   216   145   216 0.98 Transcriptional regulatory protein, C terminal
Response_reg         PF00072.19   112 seq1302_BIOID49707   -            219   7.1e-21   74.1   0.0   1   1   1.4e-24   9.8e-21   73.7   0.0     1   111     3   112     3   113 0.98 Response regulator receiver domain
SIS                  PF01380.17   131 seq1303_BIOID49707   -            298   4.5e-08   32.6   0.0   1   1   6.5e-12   4.5e-08   32.6   0.0    52   128   130   208   126   211 0.95 SIS domain
SIS_2                PF13580.1    138 seq1303_BIOID49707   -            298   6.5e-07   29.0   1.4   1   1   2.2e-10   1.5e-06   27.8   0.1    20   136    47   164    39   166 0.84 SIS domain
ArsB                 PF02040.10   423 seq1304_BIOID49707   -            429  4.5e-230  763.7  38.1   1   1  7.5e-234  5.2e-230  763.5  26.4     1   423     3   425     3   425 1.00 Arsenical pump membrane protein
CitMHS               PF03600.11   349 seq1304_BIOID49707   -            429   3.3e-15   55.4  35.0   1   1   6.8e-19   4.7e-15   54.9  24.3     3   343     7   363     5   369 0.82 Citrate transporter
UTRA                 PF07702.8    141 seq1313_BIOID49707   -            236   2.7e-20   72.3   0.0   1   1     7e-24   4.8e-20   71.5   0.0     1   140    91   230    91   231 0.97 UTRA domain
GntR                 PF00392.16    64 seq1313_BIOID49707   -            236   6.3e-20   70.2   0.0   1   1   1.4e-23   9.4e-20   69.7   0.0     2    64     8    70     7    70 0.97 Bacterial regulatory proteins, gntR family
ACT_6                PF13740.1     76 seq1314_BIOID49707   -            190     4e-30  103.2   0.5   1   1   1.1e-31   5.1e-28   96.4   0.0     1    76     7    82     7    82 0.98 ACT domain
ACT                  PF01842.20    66 seq1314_BIOID49707   -            190   8.7e-13   47.3   0.2   1   1     1e-09   4.6e-06   25.8   0.0     2    65    97   166    96   167 0.97 ACT domain
AA_permease_2        PF13520.1    426 seq1316_BIOID49707   -            477   2.5e-37  128.3  62.3   1   1   4.4e-41     3e-37  128.0  43.2     2   418    10   434     9   449 0.86 Amino acid permease
AA_permease          PF00324.16   479 seq1316_BIOID49707   -            477   8.9e-20   70.3  49.5   1   1   1.9e-23   1.3e-19   69.8  34.3    25   466    34   448    21   470 0.85 Amino acid permease
PALP                 PF00291.20   307 seq1317_BIOID49707   -            443   7.1e-43  146.8   0.0   1   1   7.2e-47   9.8e-43  146.3   0.0    15   289    92   399    73   409 0.84 Pyridoxal-phosphate dependent enzyme
Alk_phosphatase      PF00245.15   421 seq1318_BIOID49707   -            471  1.5e-145  485.0   3.3   1   2  1.9e-138  8.9e-135  449.5   0.7     1   350    64   428    64   431 0.99 Alkaline phosphatase
Alk_phosphatase      PF00245.15   421 seq1318_BIOID49707   -            471  1.5e-145  485.0   3.3   2   2   3.9e-13   1.8e-09   36.7   0.0   381   421   430   470   427   470 0.95 Alkaline phosphatase
Metalloenzyme        PF01676.13   262 seq1318_BIOID49707   -            471   2.1e-07   30.4   2.9   1   1   9.7e-10   4.4e-06   26.0   0.8   136   228   322   447   315   468 0.84 Metalloenzyme superfamily
Phosphodiest         PF01663.17   364 seq1318_BIOID49707   -            471   4.6e-05   22.7   0.0   1   1   1.5e-08   7.1e-05   22.1   0.0   161   254   316   407   227   448 0.74 Type I phosphodiesterase / nucleotide pyrophosphatase
4HBT                 PF03061.17    79 seq1321_BIOID49707   -            137   7.3e-17   61.1   0.1   1   1   8.9e-21   1.2e-16   60.4   0.1     1    79    50   127    50   127 0.98 Thioesterase superfamily
DEAD                 PF00270.24   173 seq1326_BIOID49707   -            669   1.4e-28   99.3   0.0   1   1   1.1e-31   4.8e-28   97.6   0.0     1   167    31   218    31   225 0.87 DEAD/DEAH box helicase
Helicase_C           PF00271.26    78 seq1326_BIOID49707   -            669     5e-14   51.8   0.1   1   1   5.2e-17   2.4e-13   49.6   0.0    12    75   354   417   348   419 0.96 Helicase conserved C-terminal domain
ResIII               PF04851.10   184 seq1326_BIOID49707   -            669   8.5e-08   32.1   0.0   1   1   5.7e-11   2.6e-07   30.5   0.0    10   182    31   217    23   219 0.72 Type III restriction enzyme, res subunit
HOK_GEF              PF01848.11    43 seq1329_BIOID49707   -             50   1.8e-18   65.4   1.4   1   1   1.5e-22     2e-18   65.3   1.0     1    43     4    46     4    46 0.99 Hok/gef family
RHH_1                PF01402.16    39 seq1330_BIOID49707   -             81   4.8e-11   41.9   0.5   1   1   5.7e-15   7.7e-11   41.2   0.4     2    39    15    52    14    52 0.96 Ribbon-helix-helix protein, copG family
DUF406               PF04175.7     94 seq1331_BIOID49707   -             99     2e-28   98.5   3.2   1   1   1.6e-32   2.2e-28   98.4   2.2     4    94     3    96     1    96 0.96 Protein of unknown function (DUF406)
NUDIX                PF00293.23   135 seq1333_BIOID49707   -            257   2.5e-21   75.6   0.2   1   1   1.4e-24   6.4e-21   74.2   0.0     6   125   132   240   128   249 0.90 NUDIX domain
zf-NADH-PPase        PF09297.6     32 seq1333_BIOID49707   -            257   2.8e-10   39.4   5.4   1   1     1e-13   4.8e-10   38.6   3.8     1    32    93   124    93   124 0.98 NADH pyrophosphatase zinc ribbon domain
NUDIX-like           PF09296.6     98 seq1333_BIOID49707   -            257   4.5e-06   26.7   0.1   1   1     2e-09   8.9e-06   25.8   0.1     2    97    11    90    10    91 0.97 NADH pyrophosphatase-like rudimentary NUDIX domain
MFS_1                PF07690.11   354 seq1334_BIOID49707   -            382   2.2e-27   95.6  53.5   1   2   1.7e-17   1.1e-13   50.5  20.8     2   234    12   227    11   228 0.78 Major Facilitator Superfamily
MFS_1                PF07690.11   354 seq1334_BIOID49707   -            382   2.2e-27   95.6  53.5   2   2   1.9e-17   1.3e-13   50.3  13.9     6   174   210   371   206   381 0.89 Major Facilitator Superfamily
Sugar_tr             PF00083.19   451 seq1334_BIOID49707   -            382   2.7e-07   29.4  17.0   1   1     4e-11   2.7e-07   29.4  11.8    44   176    39   167    12   183 0.85 Sugar (and other) transporter
MFS_1                PF07690.11   354 seq1335_BIOID49707   -            426   8.1e-39  133.2  71.1   1   1     1e-40   6.9e-37  126.8  30.8     2   296    44   324    43   327 0.89 Major Facilitator Superfamily
Sugar_tr             PF00083.19   451 seq1335_BIOID49707   -            426   6.8e-17   61.0  13.3   1   1   9.9e-21   6.8e-17   61.0   9.2    43   200    67   221    17   233 0.85 Sugar (and other) transporter
Na_sulph_symp        PF00939.14   471 seq1340_BIOID49707   -            477  2.2e-177  590.5  46.1   1   1  1.8e-181  2.5e-177  590.3  32.0     2   471     4   474     3   474 0.99 Sodium:sulfate symporter transmembrane region
PD40                 PF07676.7     39 seq1341_BIOID49707   -            431   1.2e-35  120.5   5.0   1   4   2.5e-08   8.6e-05   21.9   0.0    11    34   203   224   198   227 0.82 WD40-like Beta Propeller Repeat
PD40                 PF07676.7     39 seq1341_BIOID49707   -            431   1.2e-35  120.5   5.0   2   4   8.4e-13   2.9e-09   36.2   0.0     2    39   238   273   237   273 0.95 WD40-like Beta Propeller Repeat
PD40                 PF07676.7     39 seq1341_BIOID49707   -            431   1.2e-35  120.5   5.0   3   4   6.4e-13   2.2e-09   36.6   0.1     2    38   282   316   281   317 0.96 WD40-like Beta Propeller Repeat
PD40                 PF07676.7     39 seq1341_BIOID49707   -            431   1.2e-35  120.5   5.0   4   4   4.2e-07    0.0014   18.0   0.0     3    30   370   397   368   403 0.93 WD40-like Beta Propeller Repeat
TolB_N               PF04052.8    105 seq1341_BIOID49707   -            431   9.2e-32  109.1   0.0   1   1   7.2e-35   2.5e-31  107.7   0.0     1    99    24   122    24   127 0.97 TolB amino-terminal domain
DPPIV_N              PF00930.16   353 seq1341_BIOID49707   -            431   1.6e-13   49.8   0.0   1   1   2.3e-13     8e-10   37.7   0.0   239   348   249   353   220   358 0.87 Dipeptidyl peptidase IV (DPP IV) N-terminal region
HATPase_c            PF02518.21   111 seq1342_BIOID49707   -            449   1.2e-18   66.6   0.0   1   1   4.2e-22   2.8e-18   65.5   0.0     4   106   351   447   348   449 0.93 Histidine kinase-, DNA gyrase B-, and HSP90-like ATPase
HisKA                PF00512.20    68 seq1342_BIOID49707   -            449   1.5e-13   50.4   2.1   1   1   5.3e-17   3.6e-13   49.1   1.5     3    67   238   301   236   302 0.96 His Kinase A (phospho-acceptor) domain
Transposase_31       PF04754.7    205 seq1343_BIOID49707   -            314   3.4e-81  271.4   0.3   1   1   4.4e-85     6e-81  270.5   0.2     1   203     7   207     7   209 0.98 Putative transposase, YhgA-like
YicC_N               PF03755.8    159 seq1345_BIOID49707   -            287   3.2e-49  166.7   0.1   1   1   4.7e-53   3.2e-49  166.7   0.1     1   158     2   154     2   155 0.96 YicC-like family, N-terminal region
DUF1732              PF08340.6     87 seq1345_BIOID49707   -            287     2e-34  117.1   7.3   1   1   2.9e-38     2e-34  117.1   5.0     1    87   202   287   202   287 0.97 Domain of unknown function (DUF1732)
AhpC-TSA             PF00578.16   124 seq1346_BIOID49707   -            156   5.2e-40  135.8   0.0   1   1   1.9e-43   6.6e-40  135.5   0.0     2   123     7   134     6   135 0.99 AhpC/TSA family
Redoxin              PF08534.5    146 seq1346_BIOID49707   -            156   2.1e-27   95.3   0.0   1   1   7.3e-31   2.5e-27   95.1   0.0     1   131     5   136     5   148 0.90 Redoxin
SCO1-SenC            PF02630.9    174 seq1346_BIOID49707   -            156   3.3e-10   39.7   0.0   1   1   1.4e-13   4.7e-10   39.2   0.0    32   171    10   136     4   140 0.89 SCO1/SenC
DUF899               PF05988.7    211 seq1346_BIOID49707   -            156   0.00024   20.4   0.0   1   1   7.9e-08   0.00027   20.3   0.0    48   173    12   137     3   152 0.81 Bacterial protein of unknown function (DUF899)
Usp                  PF00582.21   140 seq1347_BIOID49707   -            142   5.6e-17   62.1   0.0   1   1   4.8e-21   6.5e-17   61.9   0.0     2   139     3   137     2   138 0.93 Universal stress protein family
Ribonuc_red_sm       PF00268.16   281 seq1348_BIOID49707   -            319   9.8e-82  273.9   0.1   1   1   8.3e-86   1.1e-81  273.7   0.1     1   280     1   280     1   281 0.97 Ribonucleotide reductase, small chain
SMC_N                PF02463.14   220 seq1349_BIOID49707   -            553   8.5e-19   67.5   0.0   1   1   2.4e-22   1.6e-18   66.5   0.0     1   217     1   511     1   514 0.94 RecF/RecN/SMC N terminal domain
AAA_23               PF13476.1    202 seq1349_BIOID49707   -            553   3.9e-18   66.4   3.3   1   1   1.1e-19   7.3e-16   58.9   2.3     1   195     4   215     4   381 0.62 AAA domain
Glycos_transf_4      PF00953.16   159 seq1350_BIOID49707   -            367   1.6e-28   99.4  21.9   1   1   1.2e-32   1.6e-28   99.4  15.2     3   157    75   233    73   235 0.94 Glycosyl transferase family 4
TraQ                 PF09679.5     93 seq1351_BIOID49707   -             94   5.7e-50  167.0   0.3   1   1   4.7e-54   6.4e-50  166.9   0.2     1    93     2    94     2    94 0.99 Type-F conjugative transfer system pilin chaperone (TraQ)
CstA                 PF02554.9    376 seq1353_BIOID49707   -            701  5.8e-156  518.7  29.0   1   1  8.4e-160  5.8e-156  518.7  20.1     1   371    32   431    32   436 0.95 Carbon starvation protein CstA
DUF4161              PF13722.1    127 seq1353_BIOID49707   -            701   1.8e-46  157.4   7.5   1   1   2.7e-50   1.8e-46  157.4   5.2     3   127   467   596   464   596 0.98 C-terminal domain on CstA (DUF4161)
PTS_EIIC             PF02378.13   321 seq1355_BIOID49707   -            474   1.2e-39  135.9  28.8   1   1   1.8e-43   1.2e-39  135.9  20.0     2   321   119   401   118   401 0.88 Phosphotransferase system, EIIC
PTS_EIIB             PF00367.15    35 seq1355_BIOID49707   -            474   1.7e-12   46.2   0.3   1   1     5e-16   3.4e-12   45.2   0.2     4    35    13    44    11    44 0.96 phosphotransferase system, EIIB
RHH_3                PF12651.2     44 seq1358_BIOID49707   -             80     3e-05   23.5   0.1   1   1   2.8e-09   3.8e-05   23.2   0.1     8    40    15    47    10    51 0.91 Ribbon-helix-helix domain
Asr                  PF06392.6     19 seq1363_BIOID49707   -            111   6.9e-07   29.3  23.8   1   1     5e-11   6.9e-07   29.3  16.5     1    19    53    71    53    71 0.99 Acid shock protein repeat
Peptidase_C48        PF02902.14   216 seq1367_BIOID49707   -            402   1.4e-32  112.9   1.5   1   1   1.6e-36   2.1e-32  112.3   1.0     2   215   164   361   163   362 0.93 Ulp1 protease family, C-terminal catalytic domain
TraF                 PF13728.1    215 seq1369_BIOID49707   -            181     2e-14   53.5   0.0   1   1   2.1e-18   2.9e-14   52.9   0.0   121   211    70   164    61   167 0.86 F plasmid transfer operon protein
ArsC                 PF03960.10   110 seq1373_BIOID49707   -            141   5.5e-31  106.7   0.0   1   1   4.8e-35   6.6e-31  106.5   0.0     1   109     7   114     7   115 0.99 ArsC family
URO-D                PF01208.12   343 seq1374_BIOID49707   -            354  1.7e-140  467.7   0.0   1   1  1.4e-144  1.9e-140  467.5   0.0     2   342     5   347     4   348 0.98 Uroporphyrinogen decarboxylase (URO-D)
PTS_EIIC             PF02378.13   321 seq1378_BIOID49707   -            485   6.8e-42  143.3  31.5   1   1   9.9e-46   6.8e-42  143.3  21.9     3   321   113   396   111   396 0.92 Phosphotransferase system, EIIC
PTS_EIIB             PF00367.15    35 seq1378_BIOID49707   -            485   1.5e-16   59.2   0.2   1   1   3.6e-20   2.4e-16   58.5   0.1     1    35     9    43     9    43 0.98 phosphotransferase system, EIIB
Fer4_7               PF12838.2     52 seq1381_BIOID49707   -            205   8.4e-15   54.7  23.6   1   1   6.8e-11   8.4e-08   32.3   4.7     2    52    82   166    81   166 0.62 4Fe-4S dicluster domain
Fer4_9               PF13187.1     55 seq1381_BIOID49707   -            205     9e-13   48.1  17.9   1   1   5.8e-10   7.2e-07   29.2   2.2     2    54    82   166    81   167 0.93 4Fe-4S dicluster domain
Fer4_11              PF13247.1     99 seq1381_BIOID49707   -            205   1.9e-12   46.8  14.4   1   1   3.8e-13   4.7e-10   39.1   3.1     4    59    45    98    42   105 0.91 4Fe-4S dicluster domain
Fer4                 PF00037.22    24 seq1381_BIOID49707   -            205   5.3e-12   44.6  36.6   1   1   2.2e-12   2.8e-09   36.0   1.1     2    24    76    98    75    98 0.93 4Fe-4S binding domain
Fer4_10              PF13237.1     52 seq1381_BIOID49707   -            205     2e-10   40.1  24.9   1   1   4.5e-09   5.6e-06   25.9   4.8     2    52    75   163    74   163 0.70 4Fe-4S dicluster domain
Fer4_6               PF12837.2     24 seq1381_BIOID49707   -            205     2e-09   36.7  36.3   1   1   1.3e-09   1.6e-06   27.6   0.9     3    24    76    97    74    97 0.92 4Fe-4S binding domain
Fer4_3               PF12798.2     15 seq1381_BIOID49707   -            205   4.2e-08   33.0  44.7   1   3   3.5e-05     0.043   14.2   4.6     1    15    51    67    51    67 0.98 4Fe-4S binding domain
Fer4_3               PF12798.2     15 seq1381_BIOID49707   -            205   4.2e-08   33.0  44.7   2   3   3.4e-05     0.042   14.2   4.0     1    15    82    96    82    96 0.98 4Fe-4S binding domain
Fer4_3               PF12798.2     15 seq1381_BIOID49707   -            205   4.2e-08   33.0  44.7   3   3   1.1e-05     0.014   15.8   2.8     1    15   146   166   146   166 0.96 4Fe-4S binding domain
Fer4_4               PF12800.2     17 seq1381_BIOID49707   -            205   2.5e-07   30.3  28.4   1   2   3.2e-05     0.039   14.1   0.8     3    15    11    23     9    32 0.91 4Fe-4S binding domain
Fer4_4               PF12800.2     17 seq1381_BIOID49707   -            205   2.5e-07   30.3  28.4   2   2   1.1e-06    0.0013   18.7   1.5     3    17    81    95    79    95 0.90 4Fe-4S binding domain
Ureidogly_hydro      PF04115.7    165 seq1382_BIOID49707   -            160   1.8e-52  176.8   0.0   1   1   1.5e-56   2.1e-52  176.6   0.0     3   159     2   153     1   158 0.95 Ureidoglycolate hydrolase
Trp_repressor        PF01371.14    88 seq1385_BIOID49707   -             98   2.8e-31  107.1   0.1   1   1   2.3e-35   3.2e-31  106.9   0.0     1    87     7    93     7    94 0.98 Trp repressor protein
LacAB_rpiB           PF02502.13   140 seq1387_BIOID49707   -            105   1.7e-09   37.3   0.1   1   1   3.1e-11   4.2e-07   29.5   0.0   102   139    60    97    59    98 0.96 Ribose/Galactose Isomerase
Trypsin              PF00089.21   220 seq1388_BIOID49707   -            273   1.6e-11   44.1   0.0   1   1   8.1e-15   5.5e-11   42.3   0.0     9   198    50   244    44   266 0.72 Trypsin
Trypsin_2            PF13365.1    120 seq1388_BIOID49707   -            273   1.4e-07   31.3   0.0   1   1   3.6e-11   2.4e-07   30.6   0.0     1   120    69   240    69   240 0.65 Trypsin-like peptidase domain
AA_permease_2        PF13520.1    426 seq1393_BIOID49707   -            540   1.9e-42  145.2  47.0   1   1   3.9e-46   2.7e-42  144.6  32.6     2   422    75   515    74   526 0.85 Amino acid permease
AA_permease          PF00324.16   479 seq1393_BIOID49707   -            540   1.2e-15   56.7  40.4   1   1   2.4e-19   1.7e-15   56.2  28.0    28   446    99   513    76   536 0.76 Amino acid permease
TfoX_N               PF04993.8     97 seq1394_BIOID49707   -            209   7.2e-27   92.9   0.1   1   1   1.8e-30   1.3e-26   92.1   0.0     2    97    13   108    12   108 0.98 TfoX N-terminal domain
TfoX_C               PF04994.8     81 seq1394_BIOID49707   -            209   1.8e-26   91.7   0.3   1   1   5.9e-30   4.1e-26   90.5   0.1     2    81   116   195   115   195 0.98 TfoX C-terminal domain
PsiF_repeat          PF07769.9     35 seq1398_BIOID49707   -            112   5.9e-37  124.8  21.0   1   2   7.9e-24   1.1e-19   69.5   4.0     2    35    32    65    31    65 0.97 psiF repeat
PsiF_repeat          PF07769.9     35 seq1398_BIOID49707   -            112   5.9e-37  124.8  21.0   2   2   2.7e-21   3.7e-17   61.4   5.0     2    35    76   109    75   109 0.97 psiF repeat
Peripla_BP_4         PF13407.1    258 seq1400_BIOID49707   -            330   1.4e-62  211.3  13.0   1   1   2.4e-66   1.6e-62  211.0   9.0    13   258    40   286    28   286 0.95 Periplasmic binding protein domain
Peripla_BP_1         PF00532.16   279 seq1400_BIOID49707   -            330     3e-13   49.5   1.9   1   1   1.1e-16   7.4e-13   48.2   1.3    23   214    47   244    26   278 0.78 Periplasmic binding proteins and sugar binding domain of LacI family
Wzz                  PF02706.10   152 seq1404_BIOID49707   -            348   5.4e-15   55.4   1.7   1   1   8.6e-19   1.2e-14   54.3   1.2     1   113    15   188    15   247 0.69 Chain length determinant protein
DUF2058              PF09831.4    177 seq1405_BIOID49707   -            179   6.8e-64  214.8   9.1   1   1   5.7e-68   7.7e-64  214.6   6.3     1   177     5   179     5   179 0.99 Uncharacterized protein conserved in bacteria (DUF2058)
OmpA                 PF00691.15    97 seq1406_BIOID49707   -            173   1.1e-19   70.5   0.0   1   1   1.4e-23     2e-19   69.6   0.0     1    97    72   167    72   167 0.95 OmpA family
MFS_1                PF07690.11   354 seq1407_BIOID49707   -            393   1.2e-24   86.6  58.6   1   1     8e-27   1.1e-22   80.1  34.7     2   328    14   320    10   327 0.84 Major Facilitator Superfamily
IclR                 PF01614.13   129 seq1411_BIOID49707   -            271   3.1e-39  133.5   0.0   1   1   7.1e-43   4.8e-39  132.8   0.0     2   128   140   263   139   264 0.98 Bacterial transcriptional regulator
HTH_IclR             PF09339.5     52 seq1411_BIOID49707   -            271   1.2e-12   47.1   0.1   1   1   5.9e-16     4e-12   45.4   0.0     1    51    23    73    23    74 0.98 IclR helix-turn-helix domain
Oxidored_q1          PF00361.15   270 seq1413_BIOID49707   -            672   1.9e-50  171.5  23.7   1   1   1.4e-54   1.9e-50  171.5  16.5     3   267   133   411   131   414 0.94 NADH-Ubiquinone/plastoquinone (complex I), various chains
ABC_tran             PF00005.22   118 seq1415_BIOID49707   -            400   3.9e-26   91.6   0.0   1   1   2.4e-29   8.4e-26   90.5   0.0     1   117    68   192    68   193 0.97 ABC transporter
CBS                  PF00571.23    57 seq1415_BIOID49707   -            400   2.6e-06   26.8   0.0   1   1   3.5e-07    0.0012   18.3   0.0    32    55   369   392   346   394 0.86 CBS domain
Pribosyltran         PF00156.22   125 seq1416_BIOID49707   -            152   2.2e-11   43.4   0.0   1   1   2.3e-15   3.2e-11   42.9   0.0     2   112     4   105     3   112 0.87 Phosphoribosyl transferase domain
GGDEF                PF00990.16   161 seq1419_BIOID49707   -            371   1.7e-47  160.9   0.0   1   1   3.2e-51   2.2e-47  160.5   0.0     2   161   211   366   210   366 0.97 GGDEF domain
MASE2                PF05230.6     91 seq1419_BIOID49707   -            371   2.2e-32  110.7   9.8   1   1     7e-36   4.8e-32  109.6   3.5     1    91    39   129    39   129 0.99 MASE2 domain
Aconitase            PF00330.15   465 seq1420_BIOID49707   -            753   2.6e-47  161.2   0.1   1   1   5.5e-51   3.7e-47  160.7   0.1    91   450   113   456    38   471 0.87 Aconitase family (aconitate hydratase)
Aconitase_C          PF00694.14   131 seq1420_BIOID49707   -            753   5.7e-06   26.3   0.0   1   1   1.7e-09   1.2e-05   25.3   0.0    84   130   637   684   624   685 0.89 Aconitase C-terminal domain
DUF318               PF03773.8    307 seq1423_BIOID49707   -            337   4.8e-53  180.0  23.8   1   1   4.6e-57   6.3e-53  179.6  16.5     2   306    11   334    10   335 0.87 Predicted permease
TraH                 PF06122.6    361 seq1425_BIOID49707   -            457    3e-118  394.6   3.6   1   1  2.7e-122  3.7e-118  394.3   2.5     1   361    29   378    29   378 0.96 Conjugative relaxosome accessory transposon protein
Beta-lactamase       PF00144.19   330 seq1430_BIOID49707   -            433   8.5e-72  241.8   1.0   1   1   7.3e-76     1e-71  241.5   0.7     1   328    43   412    43   414 0.94 Beta-lactamase
DEAD_assoc           PF08494.6    187 seq1434_BIOID49707   -            883   3.1e-59  199.7   0.0   1   1   5.5e-63   7.5e-59  198.4   0.0     2   186    24   212    23   213 0.96 DEAD/H associated
Endonuclease_5       PF04493.9    206 seq1436_BIOID49707   -            223   1.1e-70  237.0   0.0   1   1   9.3e-75   1.3e-70  236.8   0.0     1   205     9   208     9   209 0.99 Endonuclease V
AIG2                 PF06094.7    102 seq1437_BIOID49707   -            113   1.1e-18   67.4   0.1   1   1   9.9e-23   1.3e-18   67.1   0.1     1   102     3    94     3    94 0.95 AIG2-like family
His_Phos_1           PF00300.17   158 seq1438_BIOID49707   -            215   1.1e-38  132.7   0.2   1   1   9.5e-43   1.3e-38  132.4   0.1     1   157     3   156     3   157 0.91 Histidine phosphatase superfamily (branch 1)
TPR_6                PF13174.1     33 seq1439_BIOID49707   -            263   1.7e-22   78.1   1.7   1   3   2.8e-07   0.00047   20.3   0.0     4    33   146   176   145   176 0.86 Tetratricopeptide repeat
TPR_6                PF13174.1     33 seq1439_BIOID49707   -            263   1.7e-22   78.1   1.7   2   3   2.2e-08   3.8e-05   23.7   0.1     3    33   183   213   181   213 0.95 Tetratricopeptide repeat
TPR_6                PF13174.1     33 seq1439_BIOID49707   -            263   1.7e-22   78.1   1.7   3   3   7.2e-11   1.2e-07   31.5   0.0     1    33   218   250   218   250 0.96 Tetratricopeptide repeat
TPR_16               PF13432.1     65 seq1439_BIOID49707   -            263   6.3e-12   45.7   0.0   1   1   1.6e-09   2.7e-06   27.7   0.0     2    65   147   214   146   214 0.92 Tetratricopeptide repeat
TPR_2                PF07719.12    34 seq1439_BIOID49707   -            263   1.1e-09   37.3   0.2   1   2   2.1e-06    0.0035   17.0   0.1     2    33   181   212   180   213 0.93 Tetratricopeptide repeat
TPR_2                PF07719.12    34 seq1439_BIOID49707   -            263   1.1e-09   37.3   0.2   2   2   5.3e-06    0.0091   15.7   0.0     1    33   217   249   217   250 0.95 Tetratricopeptide repeat
TPR_8                PF13181.1     34 seq1439_BIOID49707   -            263   2.8e-06   26.5   0.9   1   2   0.00027      0.46   10.2   0.2     2    29   181   208   180   213 0.89 Tetratricopeptide repeat
TPR_8                PF13181.1     34 seq1439_BIOID49707   -            263   2.8e-06   26.5   0.9   2   2   2.7e-05     0.046   13.3   0.0     5    29   221   245   217   250 0.85 Tetratricopeptide repeat
SAF                  PF08666.7     63 seq1441_BIOID49707   -            151     1e-14   54.5   0.3   1   1   1.2e-18   1.6e-14   53.9   0.2     1    62    22    91    22    92 0.98 SAF domain
AAA_12               PF13087.1    199 seq1443_BIOID49707   -            338   3.8e-20   71.9   0.0   1   1     1e-22   4.7e-19   68.4   0.0    84   198    16   136     3   137 0.85 AAA domain
PLDc_2               PF13091.1    126 seq1443_BIOID49707   -            338   8.3e-12   44.8   0.1   1   1     3e-15   1.4e-11   44.1   0.1     1    99   193   304   193   333 0.78 PLD-like domain
PLDc                 PF00614.17    28 seq1443_BIOID49707   -            338   8.1e-06   25.3   0.0   1   1   4.6e-09   2.1e-05   24.0   0.0     2    25   277   300   276   302 0.93 Phospholipase D Active site motif
UTRA                 PF07702.8    141 seq1448_BIOID49707   -            291   1.2e-31  109.1   0.0   1   1   1.2e-34   4.2e-31  107.3   0.0     1   140   139   277   139   278 0.98 UTRA domain
GntR                 PF00392.16    64 seq1448_BIOID49707   -            291   1.4e-21   75.5   0.3   1   1   1.6e-24   5.4e-21   73.6   0.0     2    63    56   117    55   118 0.98 Bacterial regulatory proteins, gntR family
HTH_11               PF08279.7     55 seq1448_BIOID49707   -            291   3.2e-06   26.5   0.1   1   1   4.1e-09   1.4e-05   24.5   0.0    19    45    82   108    81   115 0.88 HTH domain
HTH_DeoR             PF08220.7     57 seq1448_BIOID49707   -            291   4.4e-06   26.0   0.3   1   1   7.5e-09   2.6e-05   23.5   0.0    18    50    82   114    82   121 0.92 DeoR-like helix-turn-helix domain
Transposase_20       PF02371.11    87 seq1449_BIOID49707   -            377   5.8e-27   93.5   0.0   1   1   5.2e-30   3.5e-26   90.9   0.0     3    76   226   299   224   312 0.93 Transposase IS116/IS110/IS902 family
DEDD_Tnp_IS110       PF01548.12   144 seq1449_BIOID49707   -            377     1e-22   80.2   0.0   1   1     3e-26   2.1e-22   79.2   0.0     1   138     9   145     9   151 0.94 Transposase
SmpA_OmlA            PF04355.8     71 seq1450_BIOID49707   -            113   5.7e-27   93.0   0.3   1   1   5.1e-31     7e-27   92.7   0.2     1    70    35   104    35   105 0.98 SmpA / OmlA family
Peptidase_M28        PF04389.12   176 seq1452_BIOID49707   -            323   1.4e-23   83.4   0.1   1   1   4.9e-27   3.4e-23   82.2   0.1     2   175   107   308   106   309 0.72 Peptidase family M28
MFS_1                PF07690.11   354 seq1453_BIOID49707   -            425   2.7e-23   82.2  44.4   1   1   4.2e-27   5.8e-23   81.0  26.2    13   340    26   357    12   365 0.75 Major Facilitator Superfamily
Flavodoxin_2         PF02525.12   199 seq1454_BIOID49707   -            193   6.5e-38  130.1   0.0   1   1   7.2e-42   9.8e-38  129.5   0.0     2   199     3   188     2   190 0.87 Flavodoxin-like fold
DUF1100              PF06500.6    411 seq1455_BIOID49707   -            414    7e-222  736.1   0.0   1   1  1.7e-225  7.8e-222  735.9   0.0     1   411     1   414     1   414 0.99 Alpha/beta hydrolase of unknown function (DUF1100)
Abhydrolase_5        PF12695.2    142 seq1455_BIOID49707   -            414   2.4e-08   33.7   0.0   1   1   9.4e-12   4.3e-08   32.9   0.0     1   122   196   376   196   392 0.75 Alpha/beta hydrolase family
Abhydrolase_6        PF12697.2    228 seq1455_BIOID49707   -            414   2.3e-06   27.5   0.4   1   1     1e-09   4.7e-06   26.5   0.0    12   107   208   326   197   390 0.71 Alpha/beta hydrolase family
Trehalase            PF01204.13   512 seq1460_BIOID49707   -            783   6.6e-13   47.9   0.1   1   1   4.3e-16     2e-12   46.3   0.1   179   488   414   764   408   770 0.83 Trehalase
TPP_enzyme_N         PF02776.13   172 seq1461_BIOID49707   -            623   2.5e-54  183.2   2.8   1   1   4.8e-56   2.2e-52  176.9   0.9     1   170    34   203    34   205 0.98 Thiamine pyrophosphate enzyme, N-terminal TPP binding domain
TPP_enzyme_C         PF02775.16   153 seq1461_BIOID49707   -            623   7.3e-36  122.9   0.3   1   1   1.6e-37   7.5e-34  116.4   0.0     2   153   423   583   422   583 0.96 Thiamine pyrophosphate enzyme, C-terminal TPP binding domain
TPP_enzyme_M         PF00205.17   137 seq1461_BIOID49707   -            623   9.4e-35  119.2   0.5   1   1   4.8e-38   2.2e-34  118.0   0.0     1   136   223   358   223   359 0.94 Thiamine pyrophosphate enzyme, central domain
Glyco_hydro_1        PF00232.13   455 seq1462_BIOID49707   -            476  1.5e-131  438.5   0.2   1   1  1.4e-135  1.9e-131  438.2   0.2     4   454     5   472     2   473 0.92 Glycosyl hydrolase family 1
GD_AH_C              PF04295.8    397 seq1463_BIOID49707   -            379  9.3e-134  445.9   0.0   1   1  7.5e-138    1e-133  445.7   0.0    31   396     2   378     1   379 0.97 D-galactarate dehydratase / Altronate hydrolase, C terminus
MacB_PCD             PF12704.2    232 seq1464_BIOID49707   -            399     3e-18   66.1   0.1   1   1   4.4e-22     3e-18   66.1   0.0     9   227    24   237    11   239 0.79 MacB-like periplasmic core domain
FtsX                 PF02687.16   121 seq1464_BIOID49707   -            399   2.4e-17   62.7  17.6   1   1   3.9e-21   2.7e-17   62.5  10.1     2   121   269   392   268   392 0.95 FtsX-like permease family
ABC_tran             PF00005.22   118 seq1465_BIOID49707   -            513   2.7e-35  121.1   0.2   1   2   4.3e-23   2.9e-19   69.4   0.1     1   118    44   171    44   171 0.89 ABC transporter
ABC_tran             PF00005.22   118 seq1465_BIOID49707   -            513   2.7e-35  121.1   0.2   2   2   6.3e-17   4.3e-13   49.5   0.0    15   117   316   433   302   434 0.79 ABC transporter
UPF0126              PF03458.8     81 seq1466_BIOID49707   -            205   1.5e-44  149.3  24.6   1   2   3.2e-25   4.3e-21   74.1   4.6     2    78     4    80     3    83 0.96 UPF0126 domain
UPF0126              PF03458.8     81 seq1466_BIOID49707   -            205   1.5e-44  149.3  24.6   2   2   1.8e-28   2.5e-24   84.5   4.1     1    79    89   166    89   168 0.97 UPF0126 domain
Epimerase_2          PF02350.14   346 seq1468_BIOID49707   -            390  1.4e-126  421.8   0.0   1   1  1.2e-130  1.6e-126  421.6   0.0     2   346    36   384    35   384 0.97 UDP-N-acetylglucosamine 2-epimerase
DUF416               PF04222.7    191 seq1469_BIOID49707   -            196   6.5e-87  289.5   0.1   1   1   5.3e-91   7.2e-87  289.3   0.0     1   189     4   192     4   194 0.99 Protein of unknown function (DUF416)
DUF466               PF04328.8     65 seq1470_BIOID49707   -             65   2.9e-32  110.1   0.5   1   1   2.3e-36   3.1e-32  110.0   0.3     1    65     1    65     1    65 0.99 Protein of unknown function (DUF466)
DUF2756              PF10956.3    104 seq1471_BIOID49707   -            146     1e-53  179.8  30.3   1   1   7.3e-58     1e-53  179.8  21.0     1   104     1   105     1   105 0.99 Protein of unknown function (DUF2756)
ABM                  PF03992.11    78 seq1474_BIOID49707   -            104   5.2e-22   77.5   0.1   1   1   4.5e-26   6.2e-22   77.3   0.0     1    78     1    87     1    87 0.92 Antibiotic biosynthesis monooxygenase
BPD_transp_1         PF00528.17   185 seq1475_BIOID49707   -            354   2.5e-26   92.2  16.2   1   1   1.8e-30   2.5e-26   92.2  11.2     1   176   163   324   163   332 0.91 Binding-protein-dependent transport system inner membrane component
Pyr_redox_2          PF07992.9    200 seq1481_BIOID49707   -            847   2.3e-36  125.4   0.1   1   1     4e-39   9.1e-36  123.5   0.0     1   198     5   285     5   287 0.95 Pyridine nucleotide-disulphide oxidoreductase
NIR_SIR              PF01077.17   157 seq1481_BIOID49707   -            847   2.8e-27   94.8   0.1   1   1   3.5e-30     8e-27   93.4   0.0     2   150   632   770   631   776 0.94 Nitrite and sulphite reductase 4Fe-4S domain
Fer2_BFD             PF04324.10    55 seq1481_BIOID49707   -            847   2.8e-21   75.1   4.8   1   1     7e-19   1.6e-15   56.7   2.0     2    53   423   472   422   474 0.93 BFD-like [2Fe-2S] binding domain
Pyr_redox            PF00070.22    80 seq1481_BIOID49707   -            847   1.9e-15   56.8   0.7   1   1   8.4e-19   1.9e-15   56.8   0.5     2    72   148   219   147   229 0.91 Pyridine nucleotide-disulphide oxidoreductase
NIR_SIR_ferr         PF03460.12    69 seq1481_BIOID49707   -            847   4.4e-12   45.3   0.0   1   1     4e-15   9.1e-12   44.3   0.0     3    68   560   622   558   623 0.95 Nitrite/Sulfite reductase ferredoxin-like half domain
Nuc_H_symport        PF03825.11   400 seq1484_BIOID49707   -            112   4.6e-39  134.1  10.4   1   1   1.2e-42   5.3e-39  133.9   7.2     1    97     1    97     1   105 0.97 Nucleoside H+ symporter
LacY_symp            PF01306.14   413 seq1484_BIOID49707   -            112   2.8e-05   22.7   4.9   1   1   6.5e-09   2.9e-05   22.6   3.4    13    79     8    73     1    95 0.81 LacY proton/sugar symporter
MFS_1_like           PF12832.2     77 seq1484_BIOID49707   -            112   0.00011   21.8   2.0   1   1   2.9e-08   0.00013   21.5   0.9    19    72    22    74     5    81 0.84 MFS_1 like family
UPF0118              PF01594.11   327 seq1486_BIOID49707   -            344   3.1e-74  249.7  42.7   1   1   2.6e-78   3.5e-74  249.6  29.6     2   326    14   328    13   329 0.99 Domain of unknown function DUF20
TraG_N               PF07916.6    466 seq1488_BIOID49707   -            940  5.6e-127  423.8  15.0   1   1  4.1e-131  5.6e-127  423.8  10.4     1   465     3   450     3   451 0.98 TraG-like protein, N-terminal region
PseudoU_synth_2      PF00849.17   164 seq1490_BIOID49707   -            290   1.8e-15   57.0   0.1   1   1   1.1e-17   7.6e-14   51.7   0.0     2   163    69   194    68   195 0.87 RNA pseudouridylate synthase
S4                   PF01479.20    48 seq1490_BIOID49707   -            290   1.4e-14   53.1   0.1   1   1   1.1e-17   7.6e-14   50.7   0.0     1    48     7    52     7    52 0.98 S4 domain
DUF1877              PF08974.5    167 seq1491_BIOID49707   -            167   9.7e-45  152.1   0.0   1   1   7.9e-49   1.1e-44  151.9   0.0     1   167     1   165     1   165 0.99 Domain of unknown function (DUF1877)
Nuc_H_symport        PF03825.11   400 seq1496_BIOID49707   -            320  1.3e-134  448.8  16.4   1   1  3.3e-138  1.5e-134  448.6  11.4   106   400     1   300     1   300 0.99 Nucleoside H+ symporter
MFS_1                PF07690.11   354 seq1496_BIOID49707   -            320   6.5e-17   61.2  45.6   1   1   8.2e-15   3.7e-11   42.2  14.8   129   353    27   248    11   249 0.79 Major Facilitator Superfamily
Bac_DNA_binding      PF00216.16    90 seq1498_BIOID49707   -             90   3.2e-33  113.4   1.4   1   1   2.6e-37   3.6e-33  113.3   1.0     1    90     1    90     1    90 0.99 Bacterial DNA-binding protein
SmpB                 PF01668.13    68 seq1499_BIOID49707   -            160   1.3e-29  101.6   0.0   1   1   1.5e-33   2.1e-29  100.9   0.0     2    67    13    78    12    80 0.96 SmpB protein
FGGY_C               PF02782.11   197 seq1502_BIOID49707   -            492   1.7e-23   83.2   0.0   1   1     4e-27   2.7e-23   82.5   0.0     1   196   225   419   225   420 0.81 FGGY family of carbohydrate kinases, C-terminal domain
FGGY_N               PF00370.16   245 seq1502_BIOID49707   -            492   1.3e-21   76.9   0.0   1   2   1.7e-15   1.1e-11   44.3   0.0     1   105     5   110     5   120 0.92 FGGY family of carbohydrate kinases, N-terminal domain
FGGY_N               PF00370.16   245 seq1502_BIOID49707   -            492   1.3e-21   76.9   0.0   2   2   2.4e-11   1.6e-07   30.7   0.0   154   245   123   216   112   216 0.91 FGGY family of carbohydrate kinases, N-terminal domain
Crl                  PF07417.7    127 seq1503_BIOID49707   -            133   4.7e-55  184.5   0.1   1   1     4e-59   5.5e-55  184.3   0.1     2   122     3   123     2   131 0.96 Transcriptional regulator Crl
Peripla_BP_4         PF13407.1    258 seq1504_BIOID49707   -            318   3.2e-44  151.1   6.8   1   1   8.7e-48     4e-44  150.8   4.7     1   243    26   274    26   287 0.91 Periplasmic binding protein domain
Peripla_BP_1         PF00532.16   279 seq1504_BIOID49707   -            318     1e-16   60.8   0.1   1   1   2.8e-20   1.3e-16   60.5   0.1    15   224    37   253    25   298 0.84 Periplasmic binding proteins and sugar binding domain of LacI family
ABC_tran             PF00005.22   118 seq1507_BIOID49707   -            233   3.7e-27   94.9   0.0   1   1   8.9e-31   6.1e-27   94.2   0.0     1   117    49   173    49   174 0.94 ABC transporter
AAA_21               PF13304.1    303 seq1507_BIOID49707   -            233   1.4e-11   44.8   0.1   1   1   4.4e-13     3e-09   37.1   0.1     1   299    37   206    37   210 0.76 AAA domain
NADHdh               PF00146.16   311 seq1508_BIOID49707   -            315   3.6e-25   88.5  13.0   1   1   3.2e-29   4.4e-25   88.2   9.0     6   308    14   314     7   315 0.86 NADH dehydrogenase
UDPG_MGDP_dh_N       PF03721.9    185 seq1509_BIOID49707   -            420   2.5e-61  206.1   0.2   1   1   7.1e-63   2.4e-59  199.7   0.0     2   183     5   189     4   191 0.96 UDP-glucose/GDP-mannose dehydrogenase family, NAD binding domain
UDPG_MGDP_dh         PF00984.14    96 seq1509_BIOID49707   -            420     4e-30  103.7   0.0   1   1   2.3e-33     8e-30  102.7   0.0     2    93   206   292   205   296 0.88 UDP-glucose/GDP-mannose dehydrogenase family, central domain
UDPG_MGDP_dh_C       PF03720.10   106 seq1509_BIOID49707   -            420   7.5e-19   67.7   0.0   1   1   5.7e-22   1.9e-18   66.4   0.0     1   104   324   419   324   420 0.91 UDP-glucose/GDP-mannose dehydrogenase family, UDP binding domain
NAD_binding_2        PF03446.10   162 seq1509_BIOID49707   -            420     7e-07   29.1   0.1   1   1   2.1e-09   7.1e-06   25.8   0.0     2   110     4   136     3   141 0.76 NAD binding domain of 6-phosphogluconate dehydrogenase
CreA                 PF05981.7    129 seq1511_BIOID49707   -            157     1e-57  193.0   0.0   1   1   8.6e-62   1.2e-57  192.8   0.0     1   128    24   156    24   157 0.96 CreA protein
DUF1481              PF07356.7    195 seq1513_BIOID49707   -            211   5.4e-71  237.9   0.6   1   1   4.5e-75   6.2e-71  237.7   0.4     1   195    22   207    22   207 0.99 Protein of unknown function (DUF1481)
DUF188               PF02639.9    130 seq1515_BIOID49707   -            152   9.9e-51  170.4   0.0   1   1   8.4e-55   1.1e-50  170.2   0.0     1   127    17   143    17   146 0.98 Uncharacterized BCR, YaiI/YqxD family COG1671
Aldo_ket_red         PF00248.16   283 seq1520_BIOID49707   -            294   1.5e-47  161.6   0.0   1   1   1.4e-51   1.9e-47  161.3   0.0     2   281    20   267    19   269 0.93 Aldo/keto reductase family
OpuAC                PF04069.7    257 seq1521_BIOID49707   -            330   5.8e-57  192.8   3.5   1   1   5.1e-61     7e-57  192.5   2.4     2   256    30   312    29   313 0.94 Substrate binding domain of ABC-type glycine betaine transport system
BPD_transp_2         PF02653.11   267 seq1522_BIOID49707   -            393   9.8e-51  172.1  42.4   1   1   7.2e-55   9.8e-51  172.1  29.4     2   267    57   383    56   383 0.98 Branched-chain amino acid transport system / permease component
Exonuc_VII_L         PF02601.10   319 seq1523_BIOID49707   -            458   2.8e-92  309.2   0.7   1   1     8e-96   3.6e-92  308.8   0.5     1   319   126   442   126   442 0.96 Exonuclease VII, large subunit
tRNA_anti_2          PF13742.1     99 seq1523_BIOID49707   -            458   2.7e-34  116.8   0.0   1   1   1.4e-37   6.2e-34  115.7   0.0     1    99     9   104     9   104 0.98 OB-fold nucleic acid binding domain
tRNA_anti            PF01336.20    76 seq1523_BIOID49707   -            458     1e-08   34.7   0.0   1   1   4.6e-12   2.1e-08   33.7   0.0     1    75    30   104    30   105 0.96 OB-fold nucleic acid binding domain
Aminotran_1_2        PF00155.16   363 seq1525_BIOID49707   -            386   3.2e-58  197.3   0.0   1   1   1.1e-61   3.6e-58  197.1   0.0     3   363    32   383    30   383 0.94 Aminotransferase class I and II
Cys_Met_Meta_PP      PF01053.15   386 seq1525_BIOID49707   -            386   9.4e-08   30.6   0.0   1   1   4.7e-11   1.6e-07   29.8   0.0    75   180    96   205    61   212 0.86 Cys/Met metabolism PLP-dependent enzyme
DegT_DnrJ_EryC1      PF01041.12   363 seq1525_BIOID49707   -            386   1.8e-06   27.1   0.1   1   1   1.1e-09   3.9e-06   26.0   0.0    46   146    97   202    86   205 0.88 DegT/DnrJ/EryC1/StrS aminotransferase family
Aminotran_5          PF00266.14   371 seq1525_BIOID49707   -            386   2.6e-05   23.0   0.0   1   1   1.2e-08   4.2e-05   22.3   0.0    50   165    78   189    49   213 0.78 Aminotransferase class-V
Toxin_YhaV           PF11663.3    141 seq1527_BIOID49707   -            154   1.1e-60  203.3   0.1   1   1   9.3e-65   1.3e-60  203.1   0.1     2   140    12   152    11   153 0.98 Toxin with endonuclease activity YhaV
SLT                  PF01464.15   121 seq1530_BIOID49707   -            203   1.4e-25   89.0   0.1   1   1   1.3e-29   1.8e-25   88.6   0.1     3   120    43   168    41   169 0.95 Transglycosylase SLT domain
Response_reg         PF00072.19   112 seq1531_BIOID49707   -            229   2.4e-26   91.8   0.0   1   1     5e-30   3.4e-26   91.3   0.0     1   111     6   115     6   116 0.98 Response regulator receiver domain
Trans_reg_C          PF00486.23    77 seq1531_BIOID49707   -            229   7.4e-23   80.1   0.0   1   1   1.9e-26   1.3e-22   79.3   0.0     2    77   151   226   150   226 0.94 Transcriptional regulatory protein, C terminal
Response_reg         PF00072.19   112 seq1534_BIOID49707   -            204   3.2e-26   91.4   0.4   1   1   6.8e-30   4.6e-26   90.8   0.3     2   111     4   113     3   114 0.98 Response regulator receiver domain
GerE                 PF00196.14    58 seq1534_BIOID49707   -            204   3.1e-22   77.5   0.1   1   1   1.1e-25   7.8e-22   76.2   0.0     2    58   142   198   141   198 0.97 Bacterial regulatory proteins, luxR family
OsmC                 PF02566.14   100 seq1536_BIOID49707   -            143   1.5e-19   69.9   0.1   1   1   1.4e-23   1.9e-19   69.5   0.0     2    99    42   139    41   140 0.89 OsmC-like protein
AP_endonuc_2         PF01261.19   211 seq1537_BIOID49707   -            258   6.7e-33  113.6   0.2   1   1   5.9e-37   8.1e-33  113.3   0.1     1   211    21   219    21   219 0.95 Xylose isomerase-like TIM barrel
MacB_PCD             PF12704.2    232 seq1539_BIOID49707   -            414   1.8e-25   89.7   0.2   1   1   2.7e-29   1.8e-25   89.7   0.2    11   229    26   241    21   244 0.83 MacB-like periplasmic core domain
FtsX                 PF02687.16   121 seq1539_BIOID49707   -            414   1.9e-22   79.1  12.5   1   1   3.4e-26   2.3e-22   78.8   4.5     2   121   274   407   273   407 0.98 FtsX-like permease family
ADP_ribosyl_GH       PF03747.9    289 seq1540_BIOID49707   -            334     2e-62  211.4   1.8   1   1   1.7e-66   2.3e-62  211.2   1.2     1   287     8   303     8   305 0.95 ADP-ribosylglycohydrolase
SKI                  PF01202.17   158 seq1542_BIOID49707   -            174   4.8e-48  162.8   0.0   1   1   1.6e-51   5.5e-48  162.7   0.0     1   157    11   168    11   169 0.98 Shikimate kinase
AAA_17               PF13207.1    121 seq1542_BIOID49707   -            174   1.9e-06   28.5   0.0   1   1   1.3e-09   4.3e-06   27.4   0.0     3    66     6    67     5   172 0.67 AAA domain
AAA                  PF00004.24   132 seq1542_BIOID49707   -            174   2.2e-06   27.7   0.0   1   1   3.1e-08   0.00011   22.3   0.0     2    30     6    34     5    95 0.86 ATPase family associated with various cellular activities (AAA)
Nucleolin_N          PF12462.3    166 seq1543_BIOID49707   -            715     1e-61  207.2   1.6   1   1   4.6e-65     1e-61  207.2   1.1     1   166    32   196    32   196 1.00 DNA helicase IV / RNA helicase N terminal
UvrD-helicase        PF00580.16   315 seq1543_BIOID49707   -            715   4.6e-44  150.8   0.0   1   1   3.4e-47   7.8e-44  150.1   0.0     1   314   228   521   228   522 0.84 UvrD/REP helicase N-terminal domain
UvrD_C               PF13361.1    319 seq1543_BIOID49707   -            715   8.6e-15   54.8   0.0   1   1   2.3e-16   5.3e-13   49.0   0.0   208   318   577   694   571   695 0.79 UvrD-like helicase C-terminal domain
AAA_19               PF13245.1     76 seq1543_BIOID49707   -            715   4.8e-14   51.7   0.8   1   1   5.9e-17   1.3e-13   50.3   0.6     6    75   235   309   231   310 0.84 Part of AAA domain
UvrD_C_2             PF13538.1    104 seq1543_BIOID49707   -            715   1.1e-09   38.2   0.1   1   1   2.2e-12     5e-09   36.1   0.1    50   102   614   689   561   691 0.79 Family description
Iso_dh               PF00180.15   348 seq1545_BIOID49707   -            416  7.1e-116  386.8   0.0   1   1    6e-120  8.2e-116  386.6   0.0     2   348    29   412    28   412 0.98 Isocitrate/isopropylmalate dehydrogenase
Oxidored_q1          PF00361.15   270 seq1547_BIOID49707   -            479   3.5e-50  170.6  13.3   1   1   2.6e-54   3.5e-50  170.6   9.2     1   268   132   400   132   402 0.93 NADH-Ubiquinone/plastoquinone (complex I), various chains
DUF4102              PF13356.1     89 seq1549_BIOID49707   -            415   1.2e-22   79.5   0.1   1   1   4.3e-26   2.9e-22   78.2   0.0     1    84     8    92     8    97 0.93 Domain of unknown function (DUF4102)
Phage_integrase      PF00589.17   173 seq1549_BIOID49707   -            415   1.8e-20   73.2   0.1   1   1   3.1e-23   2.1e-19   69.7   0.0     2   171   215   379   214   381 0.88 Phage integrase family
Slp                  PF03843.8    160 seq1550_BIOID49707   -            246   1.1e-45  154.4   0.0   1   1     1e-49   1.4e-45  154.0   0.0     1   157    74   231    74   234 0.91 Outer membrane lipoprotein Slp family
ABC_tran             PF00005.22   118 seq1553_BIOID49707   -            500   4.1e-38  130.2   0.0   1   2   1.9e-25   6.6e-22   77.9   0.0     1   118    49   174    49   174 0.95 ABC transporter
ABC_tran             PF00005.22   118 seq1553_BIOID49707   -            500   4.1e-38  130.2   0.0   2   2   7.6e-17   2.6e-13   50.2   0.0     5   117   304   430   300   431 0.89 ABC transporter
HATPase_c            PF02518.21   111 seq1554_BIOID49707   -            474   7.8e-21   73.7   0.0   1   1     3e-24   1.4e-20   72.9   0.0     5   109   367   470   363   472 0.92 Histidine kinase-, DNA gyrase B-, and HSP90-like ATPase
HisKA                PF00512.20    68 seq1554_BIOID49707   -            474   4.4e-13   48.8   0.1   1   1     3e-16   1.4e-12   47.3   0.1     6    67   260   319   256   320 0.91 His Kinase A (phospho-acceptor) domain
HAMP                 PF00672.20    70 seq1554_BIOID49707   -            474   4.5e-12   45.8   9.9   1   1     1e-13   4.6e-10   39.4   0.1     2    69   185   251   184   252 0.88 HAMP domain
Oxidored_FMN         PF00724.15   341 seq1555_BIOID49707   -            672  1.8e-104  349.3   0.0   1   1  1.3e-107  2.2e-104  348.9   0.0     1   341     5   331     5   331 0.97 NADH:flavin oxidoreductase / NADH oxidase family
Pyr_redox_3          PF13738.1    203 seq1555_BIOID49707   -            672   1.5e-13   51.1   0.1   1   1   1.3e-09   2.3e-06   27.6   0.3     1    41   378   417   378   428 0.93 Pyridine nucleotide-disulphide oxidoreductase
Pyr_redox_2          PF07992.9    200 seq1555_BIOID49707   -            672   1.7e-12   47.5   0.0   1   1   5.6e-13   9.6e-10   38.5   0.0     2   159   377   541   376   594 0.68 Pyridine nucleotide-disulphide oxidoreductase
NAD_binding_8        PF13450.1     68 seq1555_BIOID49707   -            672   2.1e-09   37.1   0.5   1   1   4.9e-12   8.4e-09   35.2   0.0     1    35   379   413   379   431 0.92 NAD(P)-binding Rossmann-like domain
HI0933_like          PF03486.9    409 seq1555_BIOID49707   -            672     9e-07   27.5   0.3   1   1   5.2e-10     9e-07   27.5   0.2     2    42   376   416   375   418 0.93 HI0933-like protein
FAD_binding_2        PF00890.19   421 seq1555_BIOID49707   -            672     4e-05   22.5   1.0   1   1   5.1e-08   8.7e-05   21.4   0.7     3    41   378   416   376   419 0.91 FAD binding domain
SBP_bac_3            PF00497.15   225 seq1556_BIOID49707   -           1197   5.3e-42  143.4   0.0   1   2   8.1e-17   2.2e-13   49.8   0.0    16   223    74   276    59   278 0.88 Bacterial extracellular solute-binding proteins, family 3
SBP_bac_3            PF00497.15   225 seq1556_BIOID49707   -           1197   5.3e-42  143.4   0.0   2   2   2.2e-29   5.9e-26   90.9   0.0     2   224   305   520   304   521 0.93 Bacterial extracellular solute-binding proteins, family 3
Response_reg         PF00072.19   112 seq1556_BIOID49707   -           1197   3.4e-30  104.2   0.1   1   1   3.7e-32     1e-28   99.4   0.0     1   110   961  1069   961  1071 0.98 Response regulator receiver domain
HATPase_c            PF02518.21   111 seq1556_BIOID49707   -           1197     3e-25   87.9   0.1   1   1     2e-28   5.6e-25   87.1   0.1     2   110   825   936   824   937 0.91 Histidine kinase-, DNA gyrase B-, and HSP90-like ATPase
HisKA                PF00512.20    68 seq1556_BIOID49707   -           1197   1.1e-16   60.4   0.0   1   1   1.3e-19   3.4e-16   58.8   0.0     1    68   711   777   711   777 0.98 His Kinase A (phospho-acceptor) domain
Hpt                  PF01627.18    90 seq1556_BIOID49707   -           1197   4.9e-08   32.7   0.5   1   1     5e-11   1.4e-07   31.3   0.4     1    89  1104  1187  1104  1188 0.94 Hpt domain
Peptidase_A24        PF01478.13   106 seq1557_BIOID49707   -            155   4.3e-23   81.3   8.0   1   1   3.1e-27   4.3e-23   81.3   5.5     2   104    10   117     8   120 0.88 Type IV leader peptidase family
Epimerase            PF01370.16   236 seq1558_BIOID49707   -            355   1.5e-78  263.3   0.0   1   1   8.1e-82   1.8e-78  263.0   0.0     1   236     4   252     4   252 0.97 NAD dependent epimerase/dehydratase family
RmlD_sub_bind        PF04321.12   287 seq1558_BIOID49707   -            355   8.6e-17   60.8   0.0   1   1   5.4e-20   1.2e-16   60.3   0.0     2   254     3   296     1   333 0.78 RmlD substrate binding domain
Polysacc_synt_2      PF02719.10   294 seq1558_BIOID49707   -            355   2.1e-16   59.5   0.0   1   1   1.3e-19   2.9e-16   59.0   0.0     1   117     4   114     4   135 0.93 Polysaccharide biosynthesis protein
3Beta_HSD            PF01073.14   280 seq1558_BIOID49707   -            355   1.3e-15   56.7   0.0   1   1   9.2e-19   2.1e-15   56.0   0.0     1   229     5   240     5   250 0.82 3-beta hydroxysteroid dehydrogenase/isomerase family
NAD_binding_4        PF07993.7    249 seq1558_BIOID49707   -            355   2.5e-15   55.9   0.1   1   1   2.5e-14   5.7e-11   41.7   0.0    87   199    74   191    56   249 0.83 Male sterility protein
adh_short            PF00106.20   167 seq1558_BIOID49707   -            355   4.3e-08   33.1   0.4   1   1   3.1e-10     7e-07   29.1   0.1     3    96     4    91     2   126 0.79 short chain dehydrogenase
Hpt                  PF01627.18    90 seq1561_BIOID49707   -            890   2.1e-13   49.9   0.0   1   1   5.7e-16   3.9e-12   45.8   0.0     3    83   811   885   809   890 0.89 Hpt domain
HATPase_c            PF02518.21   111 seq1561_BIOID49707   -            890   3.4e-11   42.7   0.0   1   1   1.2e-14   8.5e-11   41.4   0.0     1   109   565   675   565   677 0.94 Histidine kinase-, DNA gyrase B-, and HSP90-like ATPase
Guanylate_kin        PF00625.16   183 seq1562_BIOID49707   -            207   1.6e-70  236.1   0.0   1   1   1.3e-74   1.8e-70  235.9   0.0     2   183     4   186     3   186 0.98 Guanylate kinase
HATPase_c            PF02518.21   111 seq1563_BIOID49707   -            458     5e-28   96.9   0.6   1   1   2.2e-31   1.5e-27   95.4   0.1     2   110   346   449   345   450 0.98 Histidine kinase-, DNA gyrase B-, and HSP90-like ATPase
HisKA                PF00512.20    68 seq1563_BIOID49707   -            458   1.3e-14   53.7   0.5   1   1     8e-18   5.5e-14   51.7   0.0     2    65   238   300   237   302 0.91 His Kinase A (phospho-acceptor) domain
NAD_binding_2        PF03446.10   162 seq1564_BIOID49707   -            292   6.5e-49  165.8   0.7   1   1   2.2e-52   1.5e-48  164.6   0.3     2   161     1   160     1   162 0.97 NAD binding domain of 6-phosphogluconate dehydrogenase
F420_oxidored        PF03807.12    96 seq1564_BIOID49707   -            292   1.9e-07   31.2   0.2   1   1   1.3e-10   9.2e-07   29.0   0.1     1    93     2    92     2    94 0.81 NADP oxidoreductase coenzyme F420-dependent
AA_kinase            PF00696.23   241 seq1565_BIOID49707   -            396   4.4e-43  147.4   2.1   1   1   8.2e-47   5.6e-43  147.1   1.5     2   240    35   263    34   264 0.93 Amino acid kinase family
PUA                  PF01472.15    74 seq1565_BIOID49707   -            396     1e-22   79.4   0.1   1   1   4.6e-26   3.1e-22   77.9   0.1     1    74   305   379   305   379 0.98 PUA domain
PfkB                 PF00294.19   301 seq1569_BIOID49707   -            321   6.8e-51  173.0   0.0   1   1     6e-55   8.2e-51  172.8   0.0     4   294    19   305    16   311 0.90 pfkB family carbohydrate kinase
MFS_1                PF07690.11   354 seq1571_BIOID49707   -            394   1.2e-36  126.1  55.2   1   2   9.9e-30   6.8e-26   90.7  16.7     2   188    17   198    15   217 0.87 Major Facilitator Superfamily
MFS_1                PF07690.11   354 seq1571_BIOID49707   -            394   1.2e-36  126.1  55.2   2   2     1e-14   7.1e-11   41.3  16.1     3   175   218   387   216   394 0.89 Major Facilitator Superfamily
Sugar_tr             PF00083.19   451 seq1571_BIOID49707   -            394   3.2e-12   45.6  16.5   1   1   4.7e-16   3.2e-12   45.6  11.4    43   188    39   181    11   184 0.83 Sugar (and other) transporter
AroM                 PF07302.6    221 seq1574_BIOID49707   -            225   2.8e-86  288.2   2.7   1   1   2.3e-90   3.2e-86  288.1   1.9     2   220     5   224     4   225 0.99 AroM protein
Rieske_2             PF13806.1    104 seq1576_BIOID49707   -            108   2.7e-40  136.1   0.0   1   1   2.2e-44     3e-40  136.0   0.0     1   103     3   106     3   107 0.98 Rieske-like [2Fe-2S] domain
DUF904               PF06005.7     72 seq1577_BIOID49707   -             59   3.4e-16   59.1   1.1   1   1   2.6e-20   3.6e-16   59.1   0.7     1    36     3    38     3    51 0.91 Protein of unknown function (DUF904)
ROK                  PF00480.15   179 seq1578_BIOID49707   -            323   1.5e-45  155.0   0.0   1   1   3.1e-49   2.1e-45  154.6   0.0     1   179    24   214    24   214 0.95 ROK family
Glucokinase          PF02685.11   316 seq1578_BIOID49707   -            323   4.4e-10   38.7   0.0   1   1     5e-13   3.4e-09   35.8   0.0     4   265    26   276    24   288 0.80 Glucokinase
GerE                 PF00196.14    58 seq1579_BIOID49707   -            176   6.9e-09   34.7   0.9   1   1   9.5e-13   1.3e-08   33.8   0.7     3    56   115   168   113   170 0.96 Bacterial regulatory proteins, luxR family
Tagatose_6_P_K       PF08013.6    424 seq1581_BIOID49707   -            426    2e-209  695.2   0.0   1   1  1.6e-213  2.2e-209  695.0   0.0     1   423     1   424     1   425 0.99 Tagatose 6 phosphate kinase
Transgly_assoc       PF04226.8     48 seq1584_BIOID49707   -             84     2e-13   50.0  14.1   1   1   1.5e-17     2e-13   50.0   9.8     2    48    34    83    33    83 0.98 Transglycosylase associated protein
RNA_pol_Rpb6         PF01192.17    57 seq1585_BIOID49707   -             91     1e-17   63.4   0.1   1   1   9.7e-22   1.3e-17   63.1   0.1     1    56     7    62     7    63 0.95 RNA polymerase Rpb6
NLPC_P60             PF00877.14   105 seq1586_BIOID49707   -            127   3.1e-34  116.8   0.0   1   1   7.8e-38   3.6e-34  116.6   0.0     1   105     9   119     9   119 0.98 NlpC/P60 family
Amidase_3            PF01520.13   175 seq1588_BIOID49707   -            289   2.7e-52  176.9   0.0   1   1     5e-56   6.8e-52  175.6   0.0     1   174    59   273    59   274 0.99 N-acetylmuramoyl-L-alanine amidase
Form_Nir_trans       PF01226.12   250 seq1589_BIOID49707   -            268   5.6e-62  208.7  28.4   1   1   4.9e-66   6.6e-62  208.5  19.7    16   249    20   248     4   249 0.92 Formate/nitrite transporter
HD_4                 PF13328.1    153 seq1593_BIOID49707   -            702   6.5e-54  181.6   1.2   1   1   2.4e-57   6.5e-54  181.6   0.8     2   152    27   175    26   176 0.97 HD domain
RelA_SpoT            PF04607.12   116 seq1593_BIOID49707   -            702   1.1e-36  125.2   0.5   1   1   1.1e-39   3.1e-36  123.7   0.0     1   115   235   345   235   346 0.98 Region found in RelA / SpoT proteins
TGS                  PF02824.16    60 seq1593_BIOID49707   -            702   6.9e-22   76.9   0.0   1   1   6.1e-25   1.7e-21   75.7   0.0     1    60   388   447   388   447 0.99 TGS domain
ACT_4                PF13291.1     80 seq1593_BIOID49707   -            702   2.2e-18   66.2   2.5   1   1   2.1e-21   5.7e-18   64.9   1.0     2    80   622   699   621   699 0.97 ACT domain
HD                   PF01966.17   122 seq1593_BIOID49707   -            702   1.3e-13   50.8   1.9   1   1   1.7e-16   4.7e-13   49.0   0.3     1   122    45   144    45   144 0.81 HD domain
NTP_transferase      PF00483.18   248 seq1595_BIOID49707   -            293     1e-72  244.2   0.0   1   1   1.8e-76   1.2e-72  244.0   0.0     1   246     2   238     2   240 0.98 Nucleotidyl transferase
NTP_transf_3         PF12804.2    179 seq1595_BIOID49707   -            293   9.8e-09   35.5   0.0   1   1   1.8e-12   1.2e-08   35.1   0.0     1   120     3   133     3   188 0.83 MobA-like NTP transferase domain
TraS                 PF10624.4    164 seq1596_BIOID49707   -            167  2.6e-108  358.6   2.2   1   1  2.1e-112  2.9e-108  358.5   1.5     1   164     3   166     3   166 1.00 Plasmid conjugative transfer entry exclusion protein TraS
DUF1375              PF07119.7     76 seq1597_BIOID49707   -            135     1e-21   76.4   0.9   1   1   1.2e-25   1.6e-21   75.7   0.6     6    75    40   102    31   103 0.92 Protein of unknown function (DUF1375)
Oxidored_q2          PF00420.19    95 seq1598_BIOID49707   -            216   4.6e-11   42.0   1.2   1   1   3.4e-15   4.6e-11   42.0   0.9     3    95   128   216   126   216 0.94 NADH-ubiquinone/plastoquinone oxidoreductase chain 4L
Transposase_31       PF04754.7    205 seq1600_BIOID49707   -            306     4e-84  280.9   0.5   1   1   3.9e-88   5.3e-84  280.5   0.4     1   204     8   210     8   211 0.98 Putative transposase, YhgA-like
DUF1255              PF06865.6     94 seq1602_BIOID49707   -             94   5.4e-35  119.4   0.0   1   1   4.3e-39   5.9e-35  119.3   0.0     1    94     1    94     1    94 0.98 Protein of unknown function (DUF1255)
Transp_cyt_pur       PF02133.10   439 seq1603_BIOID49707   -            484  3.3e-140  467.4  42.6   1   1  2.7e-144  3.7e-140  467.2  29.5     1   439    19   457    19   457 0.99 Permease for cytosine/purines, uracil, thiamine, allantoin
Sod_Fe_C             PF02777.13   106 seq1604_BIOID49707   -            193   1.9e-45  152.9   1.9   1   1   1.5e-48     1e-44  150.5   0.1     1   105    87   190    87   191 0.98 Iron/manganese superoxide dismutases, C-terminal domain
Sod_Fe_N             PF00081.17    82 seq1604_BIOID49707   -            193     3e-35  120.2   0.6   1   1   7.4e-39   5.1e-35  119.5   0.4     1    82     2    82     2    82 0.98 Iron/manganese superoxide dismutases, alpha-hairpin domain
BPD_transp_2         PF02653.11   267 seq1607_BIOID49707   -            341     8e-48  162.5  44.3   1   1   7.7e-52   1.1e-47  162.2  30.7     4   267    58   321    55   321 0.92 Branched-chain amino acid transport system / permease component
CreD                 PF06123.7    430 seq1608_BIOID49707   -            450  1.1e-157  524.9   0.0   1   1  8.9e-162  1.2e-157  524.7   0.0     2   430     5   428     4   428 0.99 Inner membrane protein CreD
Aldedh               PF00171.17   462 seq1610_BIOID49707   -            417   1.7e-21   75.9   3.0   1   1   3.6e-21   4.9e-17   61.2   0.8    37   299     8   283     2   305 0.80 Aldehyde dehydrogenase family
Sigma54_activat      PF00158.21   168 seq1611_BIOID49707   -            441   1.1e-72  242.8   0.1   1   1   6.6e-76   1.8e-72  242.1   0.1     1   168   141   308   141   308 0.99 Sigma-54 interaction domain
Response_reg         PF00072.19   112 seq1611_BIOID49707   -            441   7.2e-30  103.1   0.2   1   1   5.4e-33   1.5e-29  102.1   0.1     1   111     8   117     8   118 0.98 Response regulator receiver domain
HTH_8                PF02954.14    42 seq1611_BIOID49707   -            441     2e-14   52.7   0.6   1   1   7.2e-18     2e-14   52.7   0.4     3    39   403   439   401   441 0.93 Bacterial regulatory protein, Fis family
AAA_5                PF07728.9    139 seq1611_BIOID49707   -            441   1.4e-07   31.2   0.0   1   1   9.7e-11   2.7e-07   30.3   0.0     2   123   165   283   164   301 0.84 AAA domain (dynein-related subfamily)
AAA                  PF00004.24   132 seq1611_BIOID49707   -            441   1.6e-05   24.9   0.0   1   1   1.2e-08   3.4e-05   23.9   0.0     1   126   165   296   165   302 0.72 ATPase family associated with various cellular activities (AAA)
SIR2                 PF02146.12   181 seq1613_BIOID49707   -            273   9.6e-49  165.4   0.0   1   1   9.1e-53   1.2e-48  165.0   0.0     1   181    48   221    48   221 0.90 Sir2 family
PGI                  PF00342.14   486 seq1614_BIOID49707   -            549  2.8e-234  777.8   0.1   1   1  2.4e-238  3.2e-234  777.6   0.1     1   486    52   541    52   541 0.99 Phosphoglucose isomerase
TraT                 PF05818.7    215 seq1615_BIOID49707   -            237   2.3e-90  301.6   7.2   1   1     2e-94   2.7e-90  301.4   5.0     1   215    26   237    26   237 0.99 Enterobacterial TraT complement resistance protein
FdhD-NarQ            PF02634.10   236 seq1616_BIOID49707   -            277   7.6e-73  244.7   0.0   1   1   6.6e-77     9e-73  244.4   0.0     1   235    38   275    38   276 0.92 FdhD/NarQ family
AzlC                 PF03591.9    143 seq1617_BIOID49707   -            245   7.3e-42  142.5  10.2   1   1   5.3e-46   7.3e-42  142.5   7.1     1   141    23   165    23   167 0.97 AzlC protein
Oxidored_q1          PF00361.15   270 seq1618_BIOID49707   -            526     1e-50  172.3  21.1   1   1   7.7e-55     1e-50  172.3  14.6     1   266   132   409   132   413 0.96 NADH-Ubiquinone/plastoquinone (complex I), various chains
DUF2773              PF10971.3     81 seq1619_BIOID49707   -             80   5.6e-41  138.2   1.5   1   1   4.5e-45   6.1e-41  138.1   1.1     2    81     1    80     1    80 0.99 Protein of unknown function (DUF2773)
TP_methylase         PF00590.15   210 seq1620_BIOID49707   -            457   9.3e-50  169.1   0.1   1   1   3.2e-53   1.5e-49  168.4   0.1     2   209   218   426   217   427 0.92 Tetrapyrrole (Corrin/Porphyrin) Methylases
NAD_binding_7        PF13241.1    103 seq1620_BIOID49707   -            457   1.5e-27   95.7   0.1   1   1   3.2e-29   1.5e-25   89.3   0.0     1   103     6   115     6   115 0.89 Putative NAD(P)-binding
CysG_dimeriser       PF10414.4     60 seq1620_BIOID49707   -            457     6e-20   70.3   0.9   1   1   3.7e-23   1.7e-19   68.9   0.6     2    60   150   209   149   209 0.97 Sirohaem synthase dimerisation region
Coprogen_oxidas      PF01218.13   296 seq1621_BIOID49707   -            299  1.4e-147  489.8   0.1   1   1  1.1e-151  1.5e-147  489.7   0.1     2   296     7   299     6   299 0.99 Coproporphyrinogen III oxidase
Acetyltransf_1       PF00583.19    83 seq1623_BIOID49707   -            224   4.7e-05   23.2   0.6   1   1   2.3e-08   0.00015   21.5   0.4    39    78   170   209   144   214 0.93 Acetyltransferase (GNAT) family
PTSIIB_sorb          PF03830.10   151 seq1624_BIOID49707   -            169   5.9e-55  185.1   0.3   1   1   4.9e-59   6.7e-55  184.9   0.2     1   149    15   162    15   164 0.99 PTS system sorbose subfamily IIB component
DUF3521              PF12035.3     35 seq1627_BIOID49707   -             39     2e-07   30.6   0.0   1   1   1.8e-11   2.5e-07   30.2   0.0     2    35     7    37     7    37 0.79 Protein of unknown function (DUF3521)
BPD_transp_2         PF02653.11   267 seq1633_BIOID49707   -            331     3e-44  150.8  43.6   1   1   3.4e-48   4.6e-44  150.2  30.2     2   266    35   304    34   305 0.88 Branched-chain amino acid transport system / permease component
LemA                 PF04011.7    186 seq1636_BIOID49707   -            200   4.1e-60  201.9   0.7   1   1   3.3e-64   4.6e-60  201.8   0.5     5   186     2   193     1   193 0.95 LemA family
EII-Sor              PF03609.9    237 seq1637_BIOID49707   -            259   1.2e-79  266.8  26.2   1   1   9.9e-84   1.3e-79  266.6  18.2     1   236     1   236     1   237 1.00 PTS system sorbose-specific iic component
AzlD                 PF05437.7     99 seq1639_BIOID49707   -            111   2.6e-12   46.4   5.5   1   1   2.2e-16     3e-12   46.2   3.8     1    98     5   104     5   105 0.92 Branched-chain amino acid transport protein (AzlD)
DUF3829              PF12889.2    277 seq1640_BIOID49707   -            221   6.7e-53  179.5  12.6   1   1   6.3e-57   8.6e-53  179.2   8.8    64   265    13   215     6   219 0.93 Protein of unknown function (DUF3829)
Cupin_6              PF12852.2    186 seq1642_BIOID49707   -            284   9.4e-27   93.7   0.5   1   1   6.3e-30   2.9e-26   92.1   0.3     1   186     2   162     2   162 0.93 Cupin
HTH_18               PF12833.2     81 seq1642_BIOID49707   -            284   1.5e-20   72.9   0.2   1   1   2.3e-23     1e-19   70.2   0.1     1    81   199   278   199   278 0.97 Helix-turn-helix domain
HTH_AraC             PF00165.18    42 seq1642_BIOID49707   -            284   2.6e-15   55.5   0.0   1   2   1.1e-08   4.9e-05   22.9   0.0     7    41   192   226   188   227 0.94 Bacterial regulatory helix-turn-helix proteins, AraC family
HTH_AraC             PF00165.18    42 seq1642_BIOID49707   -            284   2.6e-15   55.5   0.0   2   2   4.5e-11   2.1e-07   30.4   0.0    13    41   247   276   238   277 0.92 Bacterial regulatory helix-turn-helix proteins, AraC family
DegT_DnrJ_EryC1      PF01041.12   363 seq1643_BIOID49707   -            376   3.7e-87  292.6   0.0   1   1   9.7e-91   4.4e-87  292.3   0.0     7   361    13   370     9   372 0.93 DegT/DnrJ/EryC1/StrS aminotransferase family
Aminotran_1_2        PF00155.16   363 seq1643_BIOID49707   -            376   7.6e-11   41.4   0.1   1   1   3.7e-14   1.7e-10   40.3   0.0    67   189    46   154     9   187 0.88 Aminotransferase class I and II
Aminotran_5          PF00266.14   371 seq1643_BIOID49707   -            376   4.7e-08   32.0   0.1   1   1   1.6e-11   7.5e-08   31.3   0.0    62   182    47   159    33   204 0.90 Aminotransferase class-V
DUF1471              PF07338.8     56 seq1644_BIOID49707   -            314   3.3e-62  205.8   6.6   1   3   2.8e-22   3.9e-18   64.7   0.0     2    56    34    90    33    90 0.98 Protein of unknown function (DUF1471)
DUF1471              PF07338.8     56 seq1644_BIOID49707   -            314   3.3e-62  205.8   6.6   2   3   1.2e-22   1.7e-18   65.8   0.3     3    56   119   174   117   174 0.98 Protein of unknown function (DUF1471)
DUF1471              PF07338.8     56 seq1644_BIOID49707   -            314   3.3e-62  205.8   6.6   3   3   3.1e-26   4.3e-22   77.3   0.1     2    56   259   314   258   314 0.99 Protein of unknown function (DUF1471)
Alpha-amylase        PF00128.19   316 seq1645_BIOID49707   -            676   2.2e-42  145.4   6.2   1   1   4.2e-46   5.7e-42  144.1   4.3     1   308   226   595   226   598 0.74 Alpha amylase, catalytic domain
Response_reg         PF00072.19   112 seq1646_BIOID49707   -            216   1.7e-24   85.8   0.1   1   1   6.7e-28     3e-24   85.0   0.0     1   111     6   120     6   121 0.96 Response regulator receiver domain
GerE                 PF00196.14    58 seq1646_BIOID49707   -            216     7e-19   66.7   0.1   1   1   2.5e-22   1.2e-18   66.0   0.1     2    57   149   204   148   205 0.96 Bacterial regulatory proteins, luxR family
Amidohydro_4         PF13147.1    304 seq1647_BIOID49707   -            453   1.4e-29  103.9   0.2   1   1     1e-32   3.5e-29  102.5   0.1     1   304    45   389    45   389 0.87 Amidohydrolase
Amidohydro_1         PF01979.15   333 seq1647_BIOID49707   -            453   5.9e-19   68.7   0.0   1   1     6e-21     2e-17   63.7   0.0     1   332    50   391    50   392 0.65 Amidohydrolase family
Amidohydro_5         PF13594.1     68 seq1647_BIOID49707   -            453   4.2e-17   61.6   0.9   1   1   2.9e-20   9.8e-17   60.4   0.6     1    68    23    88    23    88 0.84 Amidohydrolase
FAD_binding_3        PF01494.14   356 seq1648_BIOID49707   -            372   7.4e-10   38.2   0.0   1   1     1e-09   1.4e-05   24.2   0.0   148   179   141   172   119   238 0.86 FAD binding domain
OEP                  PF02321.13   188 seq1650_BIOID49707   -            495   2.9e-60  202.9  38.9   1   2   1.2e-30   1.7e-26   92.9  13.5     2   188    28   211    27   211 0.98 Outer membrane efflux protein
OEP                  PF02321.13   188 seq1650_BIOID49707   -            495   2.9e-60  202.9  38.9   2   2   7.8e-38   1.1e-33  116.3   7.9     2   188   234   429   233   429 0.98 Outer membrane efflux protein
MarR                 PF01047.17    59 seq1651_BIOID49707   -            176   1.6e-17   62.8   2.8   1   1   1.3e-20     6e-17   60.9   0.1     1    58    53   112    53   113 0.98 MarR family
MarR_2               PF12802.2     62 seq1651_BIOID49707   -            176     1e-08   34.5   0.1   1   1   4.8e-12   2.2e-08   33.5   0.0     5    61    55   111    51   112 0.90 MarR family
HTH_27               PF13463.1     68 seq1651_BIOID49707   -            176   3.6e-07   30.3   0.1   1   1   1.8e-10   8.1e-07   29.1   0.0    17    68    70   121    54   121 0.86 Winged helix DNA-binding domain
Repair_PSII          PF04536.9    119 seq1652_BIOID49707   -            307   1.6e-31  108.4   0.1   1   1   1.5e-35   2.1e-31  108.1   0.1     2   118    46   163    45   164 0.98 Repair protein
CoA_binding_2        PF13380.1    115 seq1654_BIOID49707   -            137   8.8e-38  128.9   0.1   1   1   1.5e-41     1e-37  128.7   0.1     2   114    15   130    14   131 0.97 CoA binding domain
CoA_binding          PF02629.14    96 seq1654_BIOID49707   -            137   1.1e-05   25.7   0.0   1   1   2.2e-09   1.5e-05   25.3   0.0     2    91    12    99    11   102 0.90 CoA binding domain
SpoU_methylase       PF00588.14   142 seq1657_BIOID49707   -            229     6e-37  126.5   0.1   1   1   1.2e-40   8.3e-37  126.0   0.1     2   142    20   159    19   159 0.96 SpoU rRNA Methylase family
SpoU_methylas_C      PF12105.3     57 seq1657_BIOID49707   -            229   1.1e-25   88.8   1.7   1   1   2.2e-29   1.5e-25   88.3   0.4     1    57   163   221   163   221 0.99 SpoU, rRNA methylase, C-terminal
ROK                  PF00480.15   179 seq1658_BIOID49707   -            302   8.7e-59  198.2   0.2   1   1   2.3e-62   1.1e-58  197.9   0.1     1   179     4   193     4   193 0.96 ROK family
Glucokinase          PF02685.11   316 seq1658_BIOID49707   -            302   3.9e-10   38.9   0.0   1   1   1.7e-13   7.8e-10   37.9   0.0     4   235     6   237     3   245 0.81 Glucokinase
EIID-AGA             PF03613.9    264 seq1659_BIOID49707   -            292   2.9e-96  321.3   9.1   1   1  2.4e-100   3.3e-96  321.1   6.3     2   263    35   291    34   292 0.99 PTS system mannose/fructose/sorbose family IID component
Complex1_49kDa       PF00346.14   272 seq1664_BIOID49707   -            571     2e-32  112.1   0.0   1   2     5e-27   2.3e-23   82.4   0.0     2   163   297   458   296   471 0.96 Respiratory-chain NADH dehydrogenase, 49 Kd subunit
Complex1_49kDa       PF00346.14   272 seq1664_BIOID49707   -            571     2e-32  112.1   0.0   2   2   1.7e-10   7.9e-07   28.2   0.0   207   272   474   539   459   539 0.89 Respiratory-chain NADH dehydrogenase, 49 Kd subunit
Complex1_30kDa       PF00329.14   103 seq1664_BIOID49707   -            571     4e-25   87.9   0.0   1   1   1.8e-28   8.1e-25   86.9   0.0     2   103    48   153    47   153 0.93 Respiratory-chain NADH dehydrogenase, 30 Kd subunit
NiFeSe_Hases         PF00374.14   507 seq1664_BIOID49707   -            571   1.4e-15   56.9   0.1   1   1   3.5e-16   1.6e-12   46.9   0.0     1    68   220   288   220   297 0.91 Nickel-dependent hydrogenase
TrwB_AAD_bind        PF10412.4    386 seq1665_BIOID49707   -            729  3.4e-148  493.2   0.0   1   1  1.6e-151  4.3e-148  492.9   0.0     2   386   172   561   171   561 0.99 Type IV secretion-system coupling protein DNA-binding domain
TraD_N               PF12615.3    101 seq1665_BIOID49707   -            729   2.3e-33  114.4  11.5   1   1   3.4e-36   9.3e-33  112.4   7.8     1   101    31   129    31   129 0.99 F sex factor protein N terminal
TraG-D_C             PF12696.2    128 seq1665_BIOID49707   -            729     1e-18   67.2   0.0   1   1   7.1e-22   1.9e-18   66.4   0.0     1   127   419   541   419   542 0.86 TraM recognition site of TraD and TraG
T4SS-DNA_transf      PF02534.9    469 seq1665_BIOID49707   -            729   5.9e-08   31.6   0.0   1   1   5.1e-11   1.4e-07   30.3   0.0   250   361   362   476   198   500 0.76 Type IV secretory system Conjugative DNA transfer
DUF4223              PF13978.1     56 seq1667_BIOID49707   -             55   1.2e-36  124.0   0.7   1   1   9.5e-41   1.3e-36  123.9   0.5     1    55     1    55     1    55 0.99 Protein of unknown function (DUF4223)
HlyD                 PF00529.15   306 seq1671_BIOID49707   -            390   3.6e-79  266.1  15.0   1   1   1.3e-82   4.5e-79  265.8  10.4     1   306    60   343    60   343 0.99 HlyD family secretion protein
HlyD_2               PF12700.2    328 seq1671_BIOID49707   -            390   2.2e-17   63.1   1.3   1   1   9.2e-21   3.1e-17   62.6   0.9    20   234    60   290    51   316 0.77 HlyD family secretion protein
HlyD_3               PF13437.1    105 seq1671_BIOID49707   -            390   5.2e-16   58.7   3.5   1   1   1.4e-16   4.9e-13   49.2   0.2     2   105   218   338   217   338 0.79 HlyD family secretion protein
Biotin_lipoyl_2      PF13533.1     50 seq1671_BIOID49707   -            390   1.1e-08   34.4   1.6   1   1   5.4e-11   1.9e-07   30.5   0.1     2    49    61   108    60   109 0.91 Biotin-lipoyl like
DUF1602              PF07673.9     39 seq1673_BIOID49707   -             57   1.2e-09   37.3   3.5   1   1   1.5e-13   2.1e-09   36.5   2.4     1    30    27    56    27    57 0.96 Protein of unknown function (DUF1602)
FCD                  PF07729.7    125 seq1674_BIOID49707   -            247   1.2e-16   61.0   0.6   1   1   2.8e-20   1.9e-16   60.4   0.4     1    82   116   201   116   225 0.82 FCD domain
GntR                 PF00392.16    64 seq1674_BIOID49707   -            247     6e-14   51.1   0.2   1   1   1.5e-17     1e-13   50.4   0.2     4    62    31    89    29    91 0.95 Bacterial regulatory proteins, gntR family
YjbE                 PF11106.3     80 seq1676_BIOID49707   -             80   1.5e-43  146.4  27.9   1   1   1.2e-47   1.7e-43  146.3  19.3     1    80     1    80     1    80 0.99 Exopolysaccharide production protein YjbE
PHP                  PF02811.14   175 seq1677_BIOID49707   -            293   1.2e-32  113.0   0.1   1   1   1.1e-36   1.5e-32  112.6   0.0     1   169    10   233    10   239 0.92 PHP domain
Polysacc_synt        PF01943.12   273 seq1678_BIOID49707   -            416     1e-13   51.1  19.3   1   1   7.4e-18     1e-13   51.1  13.4     1   272     3   283     3   284 0.83 Polysaccharide biosynthesis protein
Peripla_BP_3         PF13377.1    160 seq1679_BIOID49707   -            341   9.6e-43  145.8   0.0   1   1   9.5e-46   3.2e-42  144.1   0.0     2   160   171   331   170   331 0.92 Periplasmic binding protein-like domain
Peripla_BP_1         PF00532.16   279 seq1679_BIOID49707   -            341   8.6e-35  120.1   0.0   1   1     3e-38     1e-34  119.9   0.0     2   275    60   325    59   329 0.93 Periplasmic binding proteins and sugar binding domain of LacI family
LacI                 PF00356.16    46 seq1679_BIOID49707   -            341   3.7e-21   74.3   0.8   1   1   2.1e-24   7.1e-21   73.4   0.6     1    46     3    48     3    48 0.99 Bacterial regulatory proteins, lacI family
Peripla_BP_4         PF13407.1    258 seq1679_BIOID49707   -            341   2.6e-20   72.7   0.0   1   1   1.1e-23   3.6e-20   72.3   0.0     1   253    62   308    62   313 0.89 Periplasmic binding protein domain
DEAD                 PF00270.24   173 seq1680_BIOID49707   -            704   8.2e-24   83.8   0.2   1   1   3.9e-25   8.9e-22   77.2   0.0     4   169   284   445   281   449 0.79 DEAD/DEAH box helicase
Helicase_C           PF00271.26    78 seq1680_BIOID49707   -            704   5.4e-17   61.3   0.0   1   1   2.2e-18   5.1e-15   54.9   0.0     3    77   524   599   522   600 0.95 Helicase conserved C-terminal domain
ResIII               PF04851.10   184 seq1680_BIOID49707   -            704   7.3e-09   35.5   0.0   1   1   7.7e-12   1.8e-08   34.3   0.0    29   182   304   441   278   443 0.74 Type III restriction enzyme, res subunit
tRNA_anti            PF01336.20    76 seq1680_BIOID49707   -            704     2e-07   30.6   0.0   1   1   1.9e-10   4.3e-07   29.5   0.0     2    74    74   145    73   147 0.96 OB-fold nucleic acid binding domain
SecA_DEAD            PF07517.9    266 seq1680_BIOID49707   -            704     6e-07   28.9   0.0   1   1   5.7e-10   1.3e-06   27.7   0.0    96   163   306   373   240   409 0.86 SecA DEAD-like domain
SNF2_N               PF00176.18   296 seq1680_BIOID49707   -            704   5.2e-05   22.1   0.0   1   1   4.1e-08   9.4e-05   21.2   0.0    27   172   308   446   284   451 0.80 SNF2 family N-terminal domain
AA_permease_2        PF13520.1    426 seq1681_BIOID49707   -            460   1.4e-79  267.5  39.9   1   1   1.2e-83   1.6e-79  267.2  27.7     1   420     5   441     5   449 0.91 Amino acid permease
ROK                  PF00480.15   179 seq1682_BIOID49707   -            397   1.5e-27   96.4   0.0   1   1   1.5e-31   2.1e-27   95.9   0.0    26   179   111   267    85   267 0.89 ROK family
DUF1127              PF06568.6     40 seq1683_BIOID49707   -             54     1e-13   50.2   5.9   1   1   9.2e-18   1.3e-13   50.0   4.1     2    39    17    54    16    54 0.96 Domain of unknown function (DUF1127)
CCG                  PF02754.11    85 seq1684_BIOID49707   -            239     2e-30  104.5   0.2   1   2   2.2e-17   3.1e-13   49.4   0.0     1    84     3    84     3    85 0.95 Cysteine-rich domain
CCG                  PF02754.11    85 seq1684_BIOID49707   -            239     2e-30  104.5   0.2   2   2   1.3e-18   1.7e-14   53.4   0.0     2    84   133   216   132   217 0.92 Cysteine-rich domain
Repair_PSII          PF04536.9    119 seq1686_BIOID49707   -            139     1e-16   60.7   0.0   1   1   9.2e-21   1.3e-16   60.4   0.0     2   100    30   132    29   134 0.95 Repair protein
DUF2886              PF11102.3    200 seq1687_BIOID49707   -            212   1.6e-56  190.9   1.0   1   1   1.3e-60   1.7e-56  190.8   0.7     1   199    13   206    13   207 0.98 Protein of unknown function (DUF2886)
DUF3521              PF12035.3     35 seq1689_BIOID49707   -             44     6e-12   45.0   3.5   1   1   5.7e-16   7.9e-12   44.7   2.4     1    34    14    44    14    44 0.99 Protein of unknown function (DUF3521)
EIIA-man             PF03610.11   116 seq1690_BIOID49707   -            144   4.9e-32  110.2   0.0   1   1   4.2e-36   5.7e-32  110.0   0.0     1   114     3   115     3   117 0.97 PTS system fructose IIA component
SpoU_methylase       PF00588.14   142 seq1694_BIOID49707   -            228     2e-33  115.1   0.0   1   1   2.1e-37   2.9e-33  114.6   0.0     2   142     3   153     2   153 0.87 SpoU rRNA Methylase family
Xan_ur_permease      PF00860.15   389 seq1695_BIOID49707   -            433   2.9e-98  328.8  32.9   1   1  2.5e-102   3.5e-98  328.5  22.8     2   387     9   394     8   396 0.97 Permease family
DUF45                PF01863.12   205 seq1697_BIOID49707   -            167     7e-12   45.4   0.2   1   1   1.1e-15   7.5e-12   45.3   0.2   142   198    93   149    17   156 0.86 Protein of unknown function DUF45
WLM                  PF08325.5    186 seq1697_BIOID49707   -            167   1.4e-05   24.9   3.5   1   1   2.6e-09   1.8e-05   24.5   2.0    81   118   114   151   101   166 0.85 WLM domain
HHH_2                PF12826.2     64 seq1701_BIOID49707   -            130   1.6e-08   34.1   0.0   1   1   4.7e-12   6.4e-08   32.2   0.0     2    60    54   112    53   116 0.95 Helix-hairpin-helix motif
DUF1190              PF06693.6    165 seq1703_BIOID49707   -            234     7e-56  188.7  12.3   1   1   6.7e-60   9.1e-56  188.3   8.5     2   164    51   221    50   222 0.96 Protein of unknown function (DUF1190)
AhpC-TSA             PF00578.16   124 seq1705_BIOID49707   -            187   1.5e-33  114.9   0.1   1   1   4.3e-37     2e-33  114.6   0.1     4   123     7   133     4   134 0.94 AhpC/TSA family
Redoxin              PF08534.5    146 seq1705_BIOID49707   -            187   1.8e-13   50.1   0.0   1   1   4.7e-17   2.2e-13   49.9   0.0    15   140    18   146     4   152 0.84 Redoxin
1-cysPrx_C           PF10417.4     40 seq1705_BIOID49707   -            187   1.6e-06   27.4   0.1   1   1   6.5e-10     3e-06   26.6   0.1     1    31   154   182   154   186 0.88 C-terminal domain of 1-Cys peroxiredoxin
DUF421               PF04239.7     99 seq1707_BIOID49707   -            230   1.4e-24   85.3   0.0   1   1   1.3e-28   1.8e-24   84.9   0.0     1    71   102   171   102   214 0.85 Protein of unknown function (DUF421)
Mur_ligase_M         PF08245.7    189 seq1708_BIOID49707   -            457   4.5e-17   62.5   0.0   1   1   1.4e-20   6.4e-17   62.1   0.0     1   189   108   291   108   291 0.77 Mur ligase middle domain
Mur_ligase           PF01225.20    83 seq1708_BIOID49707   -            457   9.3e-16   57.5   0.0   1   1   4.7e-19   2.1e-15   56.4   0.0     1    80     2   100     2   103 0.96 Mur ligase family, catalytic domain
Mur_ligase_C         PF02875.16    91 seq1708_BIOID49707   -            457   1.5e-10   40.8   0.0   1   1   1.3e-13     6e-10   38.9   0.0     2    50   312   361   311   390 0.83 Mur ligase family, glutamate ligase domain
Amidohydro_4         PF13147.1    304 seq1709_BIOID49707   -            384   2.4e-15   57.2  11.0   1   1   9.8e-18   3.3e-14   53.4   7.6     6   304    53   364    50   364 0.85 Amidohydrolase
Amidohydro_1         PF01979.15   333 seq1709_BIOID49707   -            384   6.1e-15   55.5   1.2   1   1   3.6e-17   1.2e-13   51.2   0.9     2   333    54   367    53   367 0.64 Amidohydrolase family
Amidohydro_3         PF07969.6    404 seq1709_BIOID49707   -            384   4.1e-06   26.1   3.3   1   1     6e-09     2e-05   23.8   0.4   307   403   173   364   141   365 0.63 Amidohydrolase family
Sua5_yciO_yrdC       PF01300.13   179 seq1710_BIOID49707   -            218   1.5e-47  161.0   0.0   1   1   1.3e-51   1.8e-47  160.8   0.0     2   179    35   210    34   210 0.95 Telomere recombination
LysR_substrate       PF03466.15   209 seq1711_BIOID49707   -            299   7.1e-27   93.7   0.0   1   1   1.4e-30   9.8e-27   93.2   0.0     1   206    89   295    89   298 0.92 LysR substrate binding domain
HTH_1                PF00126.22    60 seq1711_BIOID49707   -            299   8.1e-22   76.6   0.0   1   1   2.1e-25   1.4e-21   75.8   0.0     2    60     7    65     6    65 0.98 Bacterial regulatory helix-turn-helix protein, lysR family
Caps_synth_GfcC      PF06251.6    229 seq1712_BIOID49707   -            277   2.6e-91  304.7   0.0   1   1   2.2e-95     3e-91  304.5   0.0     2   229    52   277    51   277 0.99 Capsule biosynthesis GfcC
DUF162               PF02589.10   189 seq1714_BIOID49707   -            475   1.5e-51  174.5   0.1   1   1   1.3e-54     2e-51  174.0   0.1     3   189    72   294    70   294 0.99 Uncharacterised ACR, YkgG family COG1556
Fer4_8               PF13183.1     57 seq1714_BIOID49707   -            475   1.2e-11   44.2   2.1   1   1   1.9e-14   2.9e-11   43.1   1.5     2    57   309   376   308   376 0.79 4Fe-4S dicluster domain
DUF3390              PF11870.3     93 seq1714_BIOID49707   -            475   4.5e-10   39.2   0.6   1   1   7.1e-13   1.1e-09   37.9   0.4    13    92   387   470   379   471 0.83 Domain of unknown function (DUF3390)
Fer4_9               PF13187.1     55 seq1714_BIOID49707   -            475   1.1e-08   35.0   0.5   1   1   2.2e-11   3.3e-08   33.5   0.4     1    53   311   375   311   376 0.94 4Fe-4S dicluster domain
Fer4_17              PF13534.1     61 seq1714_BIOID49707   -            475   1.2e-07   31.8   1.9   1   1   2.5e-10   3.8e-07   30.2   1.3     1    60   311   376   311   377 0.71 4Fe-4S dicluster domain
Fer4_10              PF13237.1     52 seq1714_BIOID49707   -            475     9e-08   31.6   4.1   1   1   2.1e-10   3.2e-07   29.9   3.0     7    52   310   373   305   373 0.69 4Fe-4S dicluster domain
Fer4_7               PF12838.2     52 seq1714_BIOID49707   -            475   1.8e-07   31.3   4.3   1   1   3.2e-10   4.8e-07   29.9   2.9     1    51   311   375   311   376 0.77 4Fe-4S dicluster domain
MFS_1                PF07690.11   354 seq1715_BIOID49707   -            512   5.7e-55  186.3  38.3   1   1   4.2e-59   5.7e-55  186.3  26.5     1   353    19   413    19   414 0.89 Major Facilitator Superfamily
DUF218               PF02698.12   155 seq1717_BIOID49707   -            227   5.3e-23   81.1   0.0   1   1   5.3e-27   7.3e-23   80.6   0.0     8   130    61   174    55   197 0.89 DUF218 domain
Aminotran_1_2        PF00155.16   363 seq1718_BIOID49707   -            452     1e-21   77.1   0.0   1   1   2.7e-25   3.8e-21   75.3   0.0   126   348   200   426    68   440 0.77 Aminotransferase class I and II
Abhydrolase_6        PF12697.2    228 seq1720_BIOID49707   -            382   2.2e-12   47.2   0.2   1   1   1.3e-15     6e-12   45.8   0.1    18   220   110   362    97   366 0.76 Alpha/beta hydrolase family
Abhydrolase_5        PF12695.2    142 seq1720_BIOID49707   -            382   1.5e-11   44.1   0.3   1   1   3.3e-14   1.5e-10   40.8   0.2    14   141   105   357    90   358 0.77 Alpha/beta hydrolase family
Peptidase_S15        PF02129.13   272 seq1720_BIOID49707   -            382   6.9e-05   22.2   0.1   1   1   2.9e-08   0.00013   21.3   0.1     2   175    71   234    71   359 0.66 X-Pro dipeptidyl-peptidase (S15 family)
Peripla_BP_2         PF01497.13   238 seq1722_BIOID49707   -            288   4.3e-33  114.3   1.1   1   1   3.7e-37     5e-33  114.0   0.7     1   237    37   265    37   266 0.95 Periplasmic binding protein
Glyco_transf_56      PF07429.6    361 seq1723_BIOID49707   -            359    3e-194  644.8   0.0   1   1  4.9e-198  3.3e-194  644.6   0.0     1   360     1   358     1   359 0.99 4-alpha-L-fucosyltransferase glycosyl transferase group 56
Phage_AlpA           PF05930.7     51 seq1724_BIOID49707   -             71   1.1e-19   69.8   0.0   1   1     1e-23   1.4e-19   69.4   0.0     3    50    16    63    14    64 0.97 Prophage CP4-57 regulatory protein (AlpA)
Fer4_7               PF12838.2     52 seq1726_BIOID49707   -            181     3e-14   53.0  33.5   1   1   9.9e-15   1.9e-11   44.0   9.9     1    52    39    89    39    89 0.92 4Fe-4S dicluster domain
Fer4                 PF00037.22    24 seq1726_BIOID49707   -            181   7.9e-13   47.3  23.4   1   2   6.2e-09   1.2e-05   24.5   4.7     4    24    36    56    33    56 0.91 4Fe-4S binding domain
Fer4                 PF00037.22    24 seq1726_BIOID49707   -            181   7.9e-13   47.3  23.4   2   2   1.3e-11   2.5e-08   33.0   1.0     6    24    73    91    69    91 0.92 4Fe-4S binding domain
Fer4_9               PF13187.1     55 seq1726_BIOID49707   -            181   3.1e-09   36.8  14.0   1   1   1.6e-12   3.1e-09   36.8   9.7     2    55    40    90    39    90 0.95 4Fe-4S dicluster domain
Fer4_10              PF13237.1     52 seq1726_BIOID49707   -            181   1.7e-06   27.5  36.6   1   1   6.4e-09   1.2e-05   24.8  12.1     6    52    37    86    32    86 0.87 4Fe-4S dicluster domain
Leader_Thr           PF08254.6     22 seq1727_BIOID49707   -             21   1.1e-09   37.3  14.8   1   1   8.3e-14   1.1e-09   37.2  10.3     1    22     1    21     1    21 0.99 Threonine leader peptide
Repair_PSII          PF04536.9    119 seq1728_BIOID49707   -            304   5.9e-34  116.3   0.3   1   1   5.7e-38   7.8e-34  115.9   0.2     2   119    39   157    38   157 0.99 Repair protein
GSP_synth            PF03738.9     97 seq1730_BIOID49707   -            386   2.8e-29  101.0   0.1   1   1   5.1e-33     7e-29   99.8   0.1     2    97   174   265   173   265 0.97 Glutathionylspermidine synthase preATP-grasp
DUF796               PF05638.7    134 seq1731_BIOID49707   -            172   7.7e-36  122.9   0.0   1   1   6.5e-40   8.8e-36  122.7   0.0     1   133     6   155     6   156 0.94 Protein of unknown function (DUF796)
Pyr_redox_2          PF07992.9    200 seq1732_BIOID49707   -            531   1.5e-32  113.0   0.0   1   1   2.4e-34   4.7e-31  108.1   0.0     1   199   224   503   224   504 0.91 Pyridine nucleotide-disulphide oxidoreductase
Pyr_redox            PF00070.22    80 seq1732_BIOID49707   -            531   1.8e-14   53.7   7.9   1   1   9.4e-18   1.8e-14   53.7   0.4     1    75   367   437   367   442 0.93 Pyridine nucleotide-disulphide oxidoreductase
Pyr_redox_3          PF13738.1    203 seq1732_BIOID49707   -            531     3e-11   43.6   1.7   1   1   5.9e-12   1.2e-08   35.1   0.0    81   196   276   394   261   400 0.75 Pyridine nucleotide-disulphide oxidoreductase
Thioredoxin_3        PF13192.1     76 seq1732_BIOID49707   -            531   2.5e-08   33.4   0.0   1   1   3.9e-11   7.6e-08   31.9   0.0     4    74   132   205   129   207 0.82 Thioredoxin domain
Homoserine_dh        PF00742.14   179 seq1735_BIOID49707   -            834   8.8e-52  175.2   0.0   1   1   8.5e-55   2.3e-51  173.8   0.0     1   179   628   825   628   825 0.98 Homoserine dehydrogenase
AA_kinase            PF00696.23   241 seq1735_BIOID49707   -            834   6.1e-45  153.5   0.5   1   1   3.5e-47   9.5e-44  149.6   0.1     2   241    15   298    14   298 0.81 Amino acid kinase family
NAD_binding_3        PF03447.11   117 seq1735_BIOID49707   -            834   3.5e-31  107.9   0.0   1   1     4e-34   1.1e-30  106.3   0.0     1   116   486   619   486   620 0.97 Homoserine dehydrogenase, NAD binding domain
ACT_7                PF13840.1     65 seq1735_BIOID49707   -            834   2.3e-20   71.7   1.5   1   2   1.3e-11   3.6e-08   32.6   0.0     5    63   328   388   326   390 0.91 Family description
ACT_7                PF13840.1     65 seq1735_BIOID49707   -            834   2.3e-20   71.7   1.5   2   2     5e-13   1.4e-09   37.2   0.3     3    62   407   468   405   471 0.93 Family description
ACT                  PF01842.20    66 seq1735_BIOID49707   -            834   4.4e-17   61.0   0.3   1   2   5.1e-10   1.4e-06   27.5   0.0     6    63   338   390   334   393 0.86 ACT domain
ACT                  PF01842.20    66 seq1735_BIOID49707   -            834   4.4e-17   61.0   0.3   2   2   8.1e-11   2.2e-07   30.0   0.4     2    53   415   461   414   471 0.79 ACT domain
NicO                 PF03824.11   282 seq1736_BIOID49707   -            274   2.3e-59  200.9  19.4   1   1   5.7e-63   2.6e-59  200.7  13.4     1   280    13   273    13   274 0.92 High-affinity nickel-transport protein
DsbD_2               PF13386.1    199 seq1736_BIOID49707   -            274     1e-08   35.0  15.4   1   1   4.5e-11     2e-07   30.8   0.9   104   186   154   240   139   249 0.86 Family description
DUF2910              PF11139.3    214 seq1736_BIOID49707   -            274   2.8e-08   33.0   0.2   1   1   1.2e-11   5.4e-08   32.0   0.1    34   213    53   269    21   270 0.87 Protein of unknown function (DUF2910)
Acylphosphatase      PF00708.13    91 seq1737_BIOID49707   -             92   9.1e-28   96.0   0.0   1   1   7.2e-32   9.8e-28   95.9   0.0     1    90     1    91     1    92 0.95 Acylphosphatase
DUF2207              PF09972.4    511 seq1738_BIOID49707   -            631   4.9e-88  295.8   0.0   1   1   4.2e-92   5.8e-88  295.5   0.0     2   509    33   574    32   576 0.95 Predicted membrane protein (DUF2207)
adh_short            PF00106.20   167 seq1739_BIOID49707   -            240   5.1e-16   58.9   0.1   1   1   1.5e-19   6.9e-16   58.5   0.1     3   166     9   170     8   171 0.87 short chain dehydrogenase
adh_short_C2         PF13561.1    243 seq1739_BIOID49707   -            240   7.7e-08   32.3   0.0   1   1   2.1e-11   9.4e-08   32.0   0.0     8   192    18   193    13   238 0.72 Enoyl-(Acyl carrier protein) reductase
KR                   PF08659.5    181 seq1739_BIOID49707   -            240   6.7e-07   29.0   0.3   1   1   2.8e-10   1.3e-06   28.1   0.2     4   172    10   175     8   184 0.83 KR domain
DUF927               PF06048.6    285 seq1740_BIOID49707   -            689  1.3e-102  342.7   0.0   1   1  1.3e-106  1.8e-102  342.3   0.0     1   284   130   413   130   414 0.99 Domain of unknown function (DUF927)
Aminotran_5          PF00266.14   371 seq1741_BIOID49707   -            362   2.6e-71  240.1   0.0   1   1   2.2e-75   2.9e-71  240.0   0.0     1   371     4   350     4   350 0.99 Aminotransferase class-V
DUF940               PF06082.6    658 seq1742_BIOID49707   -            698  5.6e-258  857.7  13.9   1   1  4.6e-262  6.3e-258  857.5   9.6     1   658    29   693    29   693 0.97 Bacterial putative lipoprotein (DUF940)
Gly_kinase           PF02595.10   378 seq1744_BIOID49707   -            381  2.6e-184  612.1  18.5   1   1  2.1e-188  2.9e-184  611.9  12.9     1   377     1   377     1   378 1.00 Glycerate kinase family
TrwC                 PF08751.6    297 seq1746_BIOID49707   -           1756   1.1e-87  294.1   0.8   1   1     6e-91   2.7e-87  292.8   0.5     2   296     7   287     6   288 0.97 TrwC relaxase
TraI                 PF07057.6    126 seq1746_BIOID49707   -           1756   7.2e-59  197.1   0.0   1   1   4.6e-62   2.1e-58  195.6   0.0     1   126  1434  1560  1434  1560 0.98 DNA helicase TraI
AAA_30               PF13604.1    196 seq1746_BIOID49707   -           1756   1.2e-41  142.4  14.9   1   1   3.1e-43   1.4e-39  135.6   1.4     1   186   968  1156   968  1162 0.94 AAA domain
GFO_IDH_MocA         PF01408.17   120 seq1747_BIOID49707   -            334   1.3e-28   99.8   0.2   1   1   1.5e-32   2.1e-28   99.1   0.1     1   117     8   124     8   127 0.97 Oxidoreductase family, NAD-binding Rossmann fold
Oxidored_q6          PF01058.17   131 seq1750_BIOID49707   -            252   5.2e-20   71.2   0.2   1   1   5.6e-24   7.6e-20   70.7   0.1     1   127    44   151    44   155 0.93 NADH ubiquinone oxidoreductase, 20 Kd subunit
MFS_1                PF07690.11   354 seq1758_BIOID49707   -            403   1.5e-43  148.8  41.6   1   1   2.1e-47   1.5e-43  148.8  28.8     4   347    14   341    11   348 0.86 Major Facilitator Superfamily
Sugar_tr             PF00083.19   451 seq1758_BIOID49707   -            403   4.4e-09   35.3   4.8   1   1   6.5e-13   4.4e-09   35.3   3.3    44   123    39   115    16   185 0.88 Sugar (and other) transporter
Radical_SAM          PF04055.16   166 seq1759_BIOID49707   -            445   8.3e-13   48.7   0.0   1   1   1.1e-16   1.5e-12   47.9   0.0     3   158    63   227    61   234 0.85 Radical SAM superfamily
Phage_GPD            PF05954.6    292 seq1760_BIOID49707   -            652   4.4e-62  209.7   0.0   1   1     1e-65   6.8e-62  209.1   0.0     7   290    34   328    30   330 0.91 Phage late control gene D protein (GPD)
Phage_base_V         PF04717.7     79 seq1760_BIOID49707   -            652   8.2e-27   92.8   0.1   1   1   3.9e-30   2.7e-26   91.2   0.1     1    77   367   459   367   461 0.91 Phage-related baseplate assembly protein
AMP-binding          PF00501.23   418 seq1764_BIOID49707   -            884   2.3e-83  279.7   0.0   1   1   1.3e-86     3e-83  279.4   0.0     2   413    49   484    48   487 0.95 AMP-binding enzyme
Epimerase            PF01370.16   236 seq1764_BIOID49707   -            884   2.1e-24   86.1   0.0   1   1   3.2e-27   7.3e-24   84.3   0.0     2   233   586   786   585   789 0.89 NAD dependent epimerase/dehydratase family
NAD_binding_10       PF13460.1    183 seq1764_BIOID49707   -            884     4e-21   75.7   0.0   1   1   2.9e-24   6.5e-21   75.0   0.0     1   177   585   772   585   777 0.87 NADH(P)-binding
NAD_binding_4        PF07993.7    249 seq1764_BIOID49707   -            884   1.3e-14   53.6   0.2   1   1   8.9e-11     2e-07   30.0   0.4     1   136   587   693   587   700 0.83 Male sterility protein
3Beta_HSD            PF01073.14   280 seq1764_BIOID49707   -            884   1.4e-14   53.3   0.0   1   1   1.6e-15   3.6e-12   45.4   0.0     1   221   586   768   586   786 0.82 3-beta hydroxysteroid dehydrogenase/isomerase family
NmrA                 PF05368.8    233 seq1764_BIOID49707   -            884   3.3e-13   49.3   0.0   1   1   3.5e-16   7.9e-13   48.0   0.0     1   104   585   693   585   725 0.87 NmrA-like family
SIS                  PF01380.17   131 seq1765_BIOID49707   -            384     4e-52  175.1   0.0   1   2   1.1e-33   1.6e-29  102.0   0.0     2   130    49   188    48   189 0.98 SIS domain
SIS                  PF01380.17   131 seq1765_BIOID49707   -            384     4e-52  175.1   0.0   2   2   3.5e-24   4.8e-20   71.3   0.0     3   131   222   357   220   357 0.94 SIS domain
WzyE                 PF06899.6    449 seq1766_BIOID49707   -            450  2.8e-277  919.4  44.9   1   1  2.3e-281  3.1e-277  919.2  31.1     1   448     1   449     1   450 1.00 WzyE protein
DUF162               PF02589.10   189 seq1767_BIOID49707   -            231   9.6e-36  122.9   0.1   1   1     1e-39   1.4e-35  122.3   0.0    19   189    65   228    47   228 0.91 Uncharacterised ACR, YkgG family COG1556
DUF3315              PF11776.3     52 seq1771_BIOID49707   -            112   5.5e-23   80.1   0.3   1   1   5.8e-27   7.9e-23   79.6   0.2     1    51    52   102    52   103 0.98 Domain of unknown function (DUF3315)
HycH                 PF07450.6    131 seq1772_BIOID49707   -            137   3.7e-53  178.9   0.0   1   1   3.1e-57   4.2e-53  178.8   0.0     2   130     7   135     6   136 0.99 Formate hydrogenlyase maturation protein HycH
Response_reg         PF00072.19   112 seq1773_BIOID49707   -            251   1.6e-20   73.0   0.1   1   1   3.6e-24   2.5e-20   72.4   0.1     2   111    17   124    16   125 0.97 Response regulator receiver domain
Trans_reg_C          PF00486.23    77 seq1773_BIOID49707   -            251   1.2e-20   73.0   0.2   1   1   6.4e-24   4.3e-20   71.2   0.0     2    77   170   245   169   245 0.98 Transcriptional regulatory protein, C terminal
EPSP_synthase        PF00275.15   419 seq1775_BIOID49707   -            291  5.9e-104  347.6   0.0   1   1  5.2e-108  7.1e-104  347.4   0.0     2   280     7   285     6   288 0.96 EPSP synthase (3-phosphoshikimate 1-carboxyvinyltransferase)
HATPase_c            PF02518.21   111 seq1776_BIOID49707   -            608   2.1e-24   85.2   0.0   1   1     2e-27     4e-24   84.3   0.0     2   109   496   599   495   601 0.96 Histidine kinase-, DNA gyrase B-, and HSP90-like ATPase
PAS                  PF00989.19   113 seq1776_BIOID49707   -            608   9.5e-23   80.0   0.4   1   1   4.7e-25   9.2e-22   76.8   0.0     4   112   265   369   262   370 0.97 PAS fold
HisKA                PF00512.20    68 seq1776_BIOID49707   -            608   3.9e-16   58.6   0.6   1   1   9.1e-19   1.8e-15   56.5   0.1     2    65   389   450   388   453 0.94 His Kinase A (phospho-acceptor) domain
PAS_9                PF13426.1    104 seq1776_BIOID49707   -            608   3.3e-15   56.2   0.0   1   1   7.4e-18   1.5e-14   54.1   0.0     2   103   273   371   272   372 0.96 PAS domain
PAS_4                PF08448.5    110 seq1776_BIOID49707   -            608   2.3e-11   43.6   0.2   1   1   5.8e-14   1.1e-10   41.3   0.0     2   110   269   375   268   375 0.89 PAS fold
HAMP                 PF00672.20    70 seq1776_BIOID49707   -            608   1.2e-06   28.4   1.3   1   1   2.4e-09   4.7e-06   26.5   0.9     2    70   193   259   192   259 0.88 HAMP domain
PAS_8                PF13188.1     64 seq1776_BIOID49707   -            608   8.5e-06   25.3   0.0   1   1   1.8e-08   3.5e-05   23.3   0.0     6    47   267   312   261   328 0.78 PAS domain
PmbA_TldD            PF01523.11   293 seq1779_BIOID49707   -            450   6.2e-66  222.5   0.0   1   1   7.1e-70   9.7e-66  221.8   0.0     1   292    34   326    34   327 0.96 Putative modulator of DNA gyrase
Arylsulfotrans       PF05935.6    471 seq1781_BIOID49707   -            598  9.7e-171  568.2   0.5   1   1    8e-175  1.1e-170  568.1   0.3     2   471    42   587    41   587 0.98 Arylsulfotransferase (ASST)
Sigma54_activat      PF00158.21   168 seq1782_BIOID49707   -            670   8.6e-74  246.4   0.0   1   1   9.4e-77   1.6e-73  245.5   0.0     1   167   347   513   347   514 0.99 Sigma-54 interaction domain
GAF_3                PF13492.1    129 seq1782_BIOID49707   -            670   6.9e-11   42.2   0.0   1   1     6e-13     1e-09   38.4   0.0     1   129   169   313   169   313 0.81 GAF domain
GAF_2                PF13185.1    148 seq1782_BIOID49707   -            670   1.3e-08   35.3   0.1   1   1   2.9e-11     5e-08   33.4   0.0     2   147   168   311   167   311 0.71 GAF domain
GAF                  PF01590.21   154 seq1782_BIOID49707   -            670   1.5e-08   34.8   0.4   1   1   2.8e-11   4.7e-08   33.1   0.3     1   154   169   311   169   311 0.86 GAF domain
AAA_5                PF07728.9    139 seq1782_BIOID49707   -            670   1.1e-07   31.4   0.0   1   1   1.6e-10   2.7e-07   30.2   0.0     2   123   371   489   370   503 0.79 AAA domain (dynein-related subfamily)
AAA                  PF00004.24   132 seq1782_BIOID49707   -            670   3.7e-06   27.0   0.0   1   1   6.5e-09   1.1e-05   25.4   0.0     1   115   371   495   371   512 0.79 ATPase family associated with various cellular activities (AAA)
HTH_8                PF02954.14    42 seq1782_BIOID49707   -            670   5.2e-05   22.5   1.8   1   1   4.8e-08   8.1e-05   21.9   0.4     4    42   621   662   619   662 0.90 Bacterial regulatory protein, Fis family
TerC                 PF03741.11   184 seq1783_BIOID49707   -            321   4.2e-57  192.4  13.4   1   1   3.1e-61   4.2e-57  192.4   9.3     1   182    80   282    80   284 0.97 Integral membrane protein TerC family
Globin               PF00042.17   108 seq1784_BIOID49707   -            396   3.3e-15   56.2   0.0   1   1   1.6e-18   7.4e-15   55.0   0.0     2   107     7   102     6   103 0.96 Globin
NAD_binding_1        PF00175.16   109 seq1784_BIOID49707   -            396   1.3e-14   54.5   0.0   1   1   5.2e-18   2.4e-14   53.7   0.0     1   108   264   372   264   373 0.83 Oxidoreductase NAD-binding domain
FAD_binding_6        PF00970.19    99 seq1784_BIOID49707   -            396     1e-13   51.1   0.0   1   1   4.7e-17   2.1e-13   50.0   0.0     2    97   155   252   154   254 0.90 Oxidoreductase FAD-binding domain
DUF2819              PF10995.3    317 seq1787_BIOID49707   -            523  4.3e-129  429.7   0.0   1   1  4.1e-133  5.6e-129  429.3   0.0     2   317   163   474   162   474 0.99 Protein of unknown function (DUF2819)
HypA                 PF01155.14   113 seq1788_BIOID49707   -            120   9.1e-33  112.2   6.4   1   1   7.4e-37     1e-32  112.0   4.4     1   112     5   117     5   118 0.98 Hydrogenase expression/synthesis hypA family
HATPase_c            PF02518.21   111 seq1789_BIOID49707   -            433   1.9e-22   78.9   0.0   1   1   8.1e-26   3.7e-22   78.0   0.0     6   110   320   423   316   424 0.96 Histidine kinase-, DNA gyrase B-, and HSP90-like ATPase
HisKA                PF00512.20    68 seq1789_BIOID49707   -            433   6.3e-08   32.3   1.3   1   1   3.7e-11   1.7e-07   30.9   0.9     1    67   211   270   211   271 0.90 His Kinase A (phospho-acceptor) domain
HAMP                 PF00672.20    70 seq1789_BIOID49707   -            433     3e-07   30.4   0.0   1   1   6.6e-11     3e-07   30.4   0.0     3    69   140   206   139   207 0.90 HAMP domain
F_bP_aldolase        PF01116.15   287 seq1790_BIOID49707   -            286  5.4e-103  343.9   0.0   1   1  4.4e-107  6.1e-103  343.7   0.0     4   286     5   283     2   284 0.99 Fructose-bisphosphate aldolase class-II
ChuX_HutX            PF06228.8    141 seq1791_BIOID49707   -            164   8.3e-50  167.7   0.0   1   1   1.4e-53   9.7e-50  167.5   0.0     1   141    21   157    21   157 0.97 Haem utilisation ChuX/HutX
HemS                 PF05171.7    129 seq1791_BIOID49707   -            164   8.8e-06   25.4   0.0   1   1   1.6e-09   1.1e-05   25.1   0.0    15   127    38   158    22   160 0.85 Haemin-degrading HemS.ChuX domain
Oxidored_q6          PF01058.17   131 seq1794_BIOID49707   -            381     8e-29   99.7   0.3   1   1   9.4e-33   1.3e-28   99.1   0.2     1   130    71   216    71   217 0.95 NADH ubiquinone oxidoreductase, 20 Kd subunit
CMAS                 PF02353.15   273 seq1795_BIOID49707   -            382  1.8e-106  355.1   0.2   1   1  1.6e-109  2.4e-106  354.6   0.2     2   273   108   368   107   368 0.98 Mycolic acid cyclopropane synthetase
Methyltransf_23      PF13489.1    162 seq1795_BIOID49707   -            382   1.5e-14   53.9   0.0   1   1   1.6e-17   2.4e-14   53.2   0.0    14   135   157   287   144   315 0.73 Methyltransferase domain
Methyltransf_11      PF08241.7     95 seq1795_BIOID49707   -            382   8.7e-13   48.4   0.0   1   1   1.1e-15   1.6e-12   47.5   0.0     1    94   172   264   172   265 0.97 Methyltransferase domain
Methyltransf_18      PF12847.2    112 seq1795_BIOID49707   -            382   8.1e-11   42.3   0.0   1   1   1.4e-13   2.1e-10   41.0   0.0     1   111   167   267   167   268 0.91 Methyltransferase domain
Methyltransf_31      PF13847.1    152 seq1795_BIOID49707   -            382   5.2e-11   42.2   0.0   1   1   5.6e-14   8.6e-11   41.5   0.0     2   112   166   269   165   329 0.85 Methyltransferase domain
Methyltransf_12      PF08242.7     99 seq1795_BIOID49707   -            382   4.1e-08   33.4   0.0   1   1   5.5e-11   8.4e-08   32.4   0.0     1    99   172   263   172   263 0.83 Methyltransferase domain
Methyltransf_25      PF13649.1    101 seq1795_BIOID49707   -            382   2.1e-07   31.1   0.0   1   1   2.8e-10   4.2e-07   30.1   0.0     1   101   171   261   171   261 0.90 Methyltransferase domain
PCMT                 PF01135.14   210 seq1795_BIOID49707   -            382   3.9e-06   26.4   0.0   1   1   3.8e-09   5.7e-06   25.8   0.0    61   123   155   215   135   230 0.82 Protein-L-isoaspartate(D-aspartate) O-methyltransferase (PCMT)
MTS                  PF05175.9    170 seq1795_BIOID49707   -            382   3.8e-05   23.0   0.0   1   1     4e-08   6.1e-05   22.3   0.0    22   104   158   234   152   265 0.81 Methyltransferase small domain
HTH_3                PF01381.17    55 seq1797_BIOID49707   -             86   2.9e-10   39.7   0.0   1   1   7.5e-14   3.4e-10   39.4   0.0     1    51     5    55     5    59 0.94 Helix-turn-helix
HTH_31               PF13560.1     64 seq1797_BIOID49707   -             86     2e-08   34.1   0.0   1   1   5.6e-12   2.6e-08   33.8   0.0     6    61     5    59     4    62 0.94 Helix-turn-helix domain
HTH_19               PF12844.2     64 seq1797_BIOID49707   -             86   5.8e-08   32.5   0.0   1   1   1.6e-11   7.4e-08   32.2   0.0     4    56     5    57     5    65 0.93 Helix-turn-helix domain
PseudoU_synth_2      PF00849.17   164 seq1798_BIOID49707   -            291   3.3e-16   59.4   0.0   1   1   2.9e-19     2e-15   56.9   0.0     2   161    69   199    68   202 0.83 RNA pseudouridylate synthase
S4                   PF01479.20    48 seq1798_BIOID49707   -            291   1.1e-11   43.8   0.1   1   1   4.2e-15   2.9e-11   42.5   0.1     2    43     4    43     3    57 0.93 S4 domain
Glyco_tran_WecB      PF03808.8    172 seq1799_BIOID49707   -            246   3.1e-56  189.3   0.1   1   1   3.1e-60   4.2e-56  188.9   0.1     2   172    61   231    60   231 0.96 Glycosyl transferase WecB/TagA/CpsF family
EPSP_synthase        PF00275.15   419 seq1800_BIOID49707   -            145   1.8e-53  181.3   0.1   1   1   1.5e-57     2e-53  181.1   0.1   278   419     1   138     1   138 0.97 EPSP synthase (3-phosphoshikimate 1-carboxyvinyltransferase)
Xan_ur_permease      PF00860.15   389 seq1801_BIOID49707   -            463  4.4e-113  377.5  39.0   1   1  4.4e-117    6e-113  377.1  27.0     2   388    34   427    33   428 0.97 Permease family
cobW                 PF02492.14   178 seq1802_BIOID49707   -            290     1e-48  165.0   0.0   1   1   9.8e-53   1.3e-48  164.6   0.0     2   177   106   267   105   268 0.98 CobW/HypB/UreG, nucleotide-binding domain
GHMP_kinases_N       PF00288.21    67 seq1805_BIOID49707   -            310   3.3e-17   62.1   0.5   1   1   1.1e-20   7.8e-17   60.9   0.3     3    67    85   150    83   150 0.95 GHMP kinases N terminal domain
GHMP_kinases_C       PF08544.8     85 seq1805_BIOID49707   -            310   2.7e-12   46.5   0.0   1   1   1.9e-15   1.3e-11   44.3   0.0     2    83   211   287   210   289 0.92 GHMP kinases C terminal
NAD_binding_10       PF13460.1    183 seq1806_BIOID49707   -            207   1.2e-28  100.2   2.2   1   1   3.2e-32   1.4e-28   99.9   1.5     2   181     5   187     5   189 0.93 NADH(P)-binding
NmrA                 PF05368.8    233 seq1806_BIOID49707   -            207   6.2e-06   25.5   0.9   1   1   1.5e-09     7e-06   25.3   0.6     2   100     5   103     5   191 0.86 NmrA-like family
DUF4123              PF13503.1    124 seq1813_BIOID49707   -            279   2.4e-26   92.0   0.4   1   1   2.8e-30   3.8e-26   91.3   0.2     3   123     8   124     7   125 0.96 Domain of unknown function (DUF4123)
Ldh_2                PF02615.9    335 seq1814_BIOID49707   -            332  1.4e-142  474.2   0.1   1   1  1.1e-146  1.6e-142  474.0   0.1     1   334     1   331     1   332 0.99 Malate/L-lactate dehydrogenase
DEAD                 PF00270.24   173 seq1815_BIOID49707   -           2114   2.5e-19   69.2   0.0   1   1   1.7e-22   5.8e-19   68.0   0.0     3   172   106   311   104   312 0.78 DEAD/DEAH box helicase
Helicase_C           PF00271.26    78 seq1815_BIOID49707   -           2114   6.5e-12   45.0   0.0   1   1     5e-15   1.7e-11   43.6   0.0     8    77  1084  1153  1081  1154 0.88 Helicase conserved C-terminal domain
DUF1998              PF09369.5     84 seq1815_BIOID49707   -           2114   3.4e-09   37.0   0.5   1   1   9.9e-13   3.4e-09   37.0   0.3     1    84  1629  1711  1629  1711 0.94 Domain of unknown function (DUF1998)
ResIII               PF04851.10   184 seq1815_BIOID49707   -           2114   9.5e-07   28.6   0.0   1   1   6.5e-10   2.2e-06   27.5   0.0    22   170   110   284    74   305 0.76 Type III restriction enzyme, res subunit
Peptidase_M48        PF01435.13   226 seq1817_BIOID49707   -            257   1.4e-25   90.0   0.0   1   1   1.3e-29   1.8e-25   89.6   0.0    28   226    75   248    43   248 0.78 Peptidase family M48
Lactamase_B_2        PF12706.2    194 seq1818_BIOID49707   -            328   5.7e-09   35.6   0.1   1   1   3.1e-12   2.1e-08   33.8   0.1     2   112    23   144    22   326 0.82 Beta-lactamase superfamily domain
Lactamase_B          PF00753.22   194 seq1818_BIOID49707   -            328   2.1e-08   33.9   0.0   1   1   1.4e-11   9.8e-08   31.7   0.2     5    65    11    73     7    80 0.93 Metallo-beta-lactamase superfamily
PsiE                 PF06146.7     69 seq1819_BIOID49707   -            136   1.8e-16   59.9   5.7   1   1   1.3e-20   1.8e-16   59.9   3.9     5    69    62   123    58   123 0.95 Phosphate-starvation-inducible E
PTSIIB_sorb          PF03830.10   151 seq1825_BIOID49707   -            158   5.1e-52  175.6   0.7   1   1   4.2e-56   5.7e-52  175.4   0.5     1   150     5   154     5   155 0.98 PTS system sorbose subfamily IIB component
Cytochrom_B562       PF07361.6    103 seq1826_BIOID49707   -            128   5.4e-35  119.8   5.5   1   1   4.5e-39   6.2e-35  119.6   3.8     1   103    23   128    23   128 0.99 Cytochrome b562
HupF_HypC            PF01455.13    68 seq1829_BIOID49707   -             90   1.9e-25   88.4   0.2   1   1   1.7e-29   2.3e-25   88.2   0.1     1    68     1    72     1    72 0.98 HupF/HypC family
AA_permease          PF00324.16   479 seq1830_BIOID49707   -            461   2.5e-99  332.6  55.9   1   1  4.7e-103   3.2e-99  332.3  38.7     1   436    16   428    16   457 0.94 Amino acid permease
AA_permease_2        PF13520.1    426 seq1830_BIOID49707   -            461   2.7e-43  147.9  59.5   1   1   5.3e-47   3.6e-43  147.5  41.3     9   425    20   440    15   441 0.88 Amino acid permease
FecCD                PF01032.13   311 seq1832_BIOID49707   -            330   2.9e-95  318.5  30.8   1   1   2.5e-99   3.5e-95  318.3  21.3     1   311    18   325    15   325 0.95 FecCD transport family
NiFeSe_Hases         PF00374.14   507 seq1833_BIOID49707   -            597  1.9e-243  808.6   0.0   1   1  1.6e-247  2.2e-243  808.5   0.0     1   507    54   582    54   582 0.98 Nickel-dependent hydrogenase
SDF                  PF00375.13   390 seq1835_BIOID49707   -            414   1.5e-63  214.8  34.9   1   1   1.3e-67   1.8e-63  214.5  24.2     1   385    18   397    18   401 0.89 Sodium:dicarboxylate symporter family
Sigma54_activat      PF00158.21   168 seq1836_BIOID49707   -            461   8.2e-74  246.5   0.2   1   1   4.6e-77   1.3e-73  245.9   0.1     2   167   146   311   145   312 0.99 Sigma-54 interaction domain
Response_reg         PF00072.19   112 seq1836_BIOID49707   -            461   3.4e-31  107.4   0.3   1   1   2.6e-34   7.2e-31  106.3   0.2     1   108     7   113     7   117 0.98 Response regulator receiver domain
HTH_8                PF02954.14    42 seq1836_BIOID49707   -            461   4.6e-14   51.5   1.4   1   1   3.9e-17   1.1e-13   50.3   1.0     3    42   415   454   413   454 0.96 Bacterial regulatory protein, Fis family
AAA_5                PF07728.9    139 seq1836_BIOID49707   -            461   6.3e-07   29.0   0.1   1   1   8.9e-10   2.4e-06   27.1   0.0     2   123   169   287   168   299 0.80 AAA domain (dynein-related subfamily)
AAA                  PF00004.24   132 seq1836_BIOID49707   -            461   4.1e-06   26.9   0.0   1   1   1.3e-08   3.5e-05   23.9   0.0     1   112   169   290   169   309 0.77 ATPase family associated with various cellular activities (AAA)
HTH_36               PF13730.1     55 seq1837_BIOID49707   -            212   4.9e-11   42.4   0.0   1   1   2.5e-14   1.2e-10   41.2   0.0     5    55    20    70    16    70 0.91 Helix-turn-helix domain
GntR                 PF00392.16    64 seq1837_BIOID49707   -            212   1.6e-07   30.5   0.0   1   1   8.1e-11   3.7e-07   29.3   0.0    25    60    41    76    35    78 0.95 Bacterial regulatory proteins, gntR family
PaaX                 PF07848.7     70 seq1837_BIOID49707   -            212   1.4e-05   24.9   0.1   1   1   5.7e-09   2.6e-05   24.0   0.0    29    60    46    79    37    90 0.80 PaaX-like protein
Ter                  PF05472.6    290 seq1838_BIOID49707   -            309    7e-115  383.0   6.5   1   1  5.8e-119  7.9e-115  382.8   4.5     2   290     9   307     8   307 0.99 DNA replication terminus site-binding protein (Ter protein)
DUF2636              PF11120.3     62 seq1840_BIOID49707   -             63   5.2e-33  112.2   0.6   1   1   4.2e-37   5.7e-33  112.1   0.4     1    62     2    63     2    63 0.99 Protein of unknown function (DUF2636)
DSBA                 PF01323.15   193 seq1841_BIOID49707   -            222   7.5e-13   48.3   1.5   1   1   1.1e-15   7.5e-12   45.0   1.0     2   179    48   201    47   217 0.79 DSBA-like thioredoxin domain
Thioredoxin_4        PF13462.1    163 seq1841_BIOID49707   -            222     1e-11   45.0   4.1   1   1     2e-14   1.4e-10   41.3   2.8    11   157    42   209    41   218 0.66 Thioredoxin
HypD                 PF01924.11   356 seq1842_BIOID49707   -            373  1.2e-153  510.9   0.0   1   1  9.9e-158  1.4e-153  510.7   0.0     5   355    13   368     9   369 0.96 Hydrogenase formation hypA family
PALP                 PF00291.20   307 seq1843_BIOID49707   -            428     3e-33  115.2   0.0   1   1   3.1e-37   4.3e-33  114.7   0.0    30   289    96   366    94   373 0.82 Pyridoxal-phosphate dependent enzyme
PP-binding           PF00550.20    67 seq1845_BIOID49707   -             82   1.2e-12   47.8   0.8   1   1   9.7e-17   1.3e-12   47.6   0.6     1    66     9    74     9    75 0.92 Phosphopantetheine attachment site
DUF3260              PF11658.3    518 seq1849_BIOID49707   -            559  1.6e-233  775.4   0.0   1   1  1.4e-237  1.9e-233  775.2   0.0     2   518    24   554    23   554 0.99 Protein of unknown function (DUF3260)
EII-Sor              PF03609.9    237 seq1851_BIOID49707   -            267   1.6e-72  243.5  23.9   1   1   1.3e-76   1.8e-72  243.3  16.6     1   236     1   238     1   239 0.99 PTS system sorbose-specific iic component
DUF3749              PF12568.3    128 seq1852_BIOID49707   -            127   7.3e-47  158.0   0.0   1   1   5.9e-51   8.1e-47  157.8   0.0     1   128     2   125     2   125 0.98 Acetyltransferase (GNAT) domain
Form_Nir_trans       PF01226.12   250 seq1854_BIOID49707   -            282   1.9e-66  223.3  26.0   1   1   1.6e-70   2.2e-66  223.2  18.0     5   250    16   277    12   277 0.97 Formate/nitrite transporter
DUF386               PF04074.7    153 seq1856_BIOID49707   -            155   4.9e-55  185.1   0.0   1   1     4e-59   5.4e-55  184.9   0.0     1   152     1   151     1   152 0.99 Domain of unknown function (DUF386)
Aminotran_1_2        PF00155.16   363 seq1857_BIOID49707   -            390   1.3e-54  185.3   0.0   1   1   4.7e-58   1.6e-54  185.1   0.0     2   362    44   384    43   385 0.92 Aminotransferase class I and II
Aminotran_5          PF00266.14   371 seq1857_BIOID49707   -            390   1.1e-05   24.2   0.0   1   1   5.4e-09   1.8e-05   23.5   0.0    48   181    93   216    62   219 0.90 Aminotransferase class-V
Cys_Met_Meta_PP      PF01053.15   386 seq1857_BIOID49707   -            390   1.8e-05   23.1   0.0   1   1   7.5e-09   2.6e-05   22.5   0.0    26   183    55   216    47   239 0.89 Cys/Met metabolism PLP-dependent enzyme
AsmA                 PF05170.9    604 seq1859_BIOID49707   -            577  1.3e-166  555.6   9.1   1   1  3.7e-170  1.7e-166  555.3   6.3     1   565     9   558     9   574 0.98 AsmA family
Cytidylate_kin       PF02224.13   158 seq1861_BIOID49707   -            227     5e-62  207.8   0.4   1   1   1.3e-65     6e-62  207.6   0.2     3   158    63   218    61   218 0.97 Cytidylate kinase
AAA_17               PF13207.1    121 seq1861_BIOID49707   -            227   1.9e-13   51.1   0.0   1   1   1.7e-16   7.9e-13   49.1   0.0     1   120     7   134     7   135 0.85 AAA domain
Cytidylate_kin2      PF13189.1    179 seq1861_BIOID49707   -            227   1.9e-07   31.0   0.0   1   1   1.1e-10   4.9e-07   29.7   0.0     1   155     7   187     7   191 0.78 Cytidylate kinase-like family
Dynamin_N            PF00350.18   168 seq1866_BIOID49707   -            742   1.1e-18   67.4   0.0   1   1   9.6e-22   4.4e-18   65.5   0.0     1   148    72   278    72   300 0.80 Dynamin family
MMR_HSR1             PF01926.18   114 seq1866_BIOID49707   -            742   3.8e-08   33.2   0.0   1   1   1.1e-10   5.1e-07   29.5   0.0     2   114    72   298    71   298 0.78 50S ribosome-binding GTPase
DsbB                 PF02600.11   156 seq1867_BIOID49707   -            223   2.2e-19   69.6  12.3   1   1   6.9e-22   9.5e-18   64.3   8.5     3   153    23   211    17   214 0.85 Disulfide bond formation protein DsbB
ABC_tran             PF00005.22   118 seq1868_BIOID49707   -            266   2.2e-16   60.2   0.0   1   1   5.5e-20   3.8e-16   59.4   0.0     1   118    51   176    51   176 0.85 ABC transporter
MatE                 PF01554.13   162 seq1869_BIOID49707   -            457   1.4e-73  245.7  35.5   1   2   1.4e-41   1.9e-37  128.2   3.8     1   162    17   177    17   177 0.98 MatE
MatE                 PF01554.13   162 seq1869_BIOID49707   -            457   1.4e-73  245.7  35.5   2   2   3.8e-42   5.2e-38  130.0   8.5     1   162   244   405   244   405 1.00 MatE
DctQ                 PF04290.7    133 seq1872_BIOID49707   -            157   1.2e-29  102.6   7.5   1   1   1.1e-33   1.5e-29  102.3   5.2     2   132    17   145    16   147 0.92 Tripartite ATP-independent periplasmic transporters, DctQ component
PerC                 PF06069.6     90 seq1873_BIOID49707   -            160   4.4e-09   36.1   1.6   1   1   5.9e-13   8.1e-09   35.2   1.1     5    56    96   147    92   152 0.93 PerC transcriptional activator
EIID-AGA             PF03613.9    264 seq1875_BIOID49707   -            270   1.1e-92  309.6   4.6   1   1     9e-97   1.2e-92  309.4   3.2     2   264    11   270    10   270 0.97 PTS system mannose/fructose/sorbose family IID component
AIRS_C               PF02769.17   153 seq1877_BIOID49707   -            336   5.7e-24   84.7   2.0   1   1   1.6e-27   1.1e-23   83.8   1.4     2   149   166   313   165   315 0.95 AIR synthase related protein, C-terminal domain
AIRS                 PF00586.19    96 seq1877_BIOID49707   -            336   8.9e-14   51.3   2.6   1   1   2.7e-17   1.8e-13   50.3   0.1    10    96    44   132    35   132 0.90 AIR synthase related protein, N-terminal domain
S1                   PF00575.18    74 seq1878_BIOID49707   -            557  3.9e-117  382.3  33.3   1   6   7.7e-16     1e-11   44.5   0.6     3    73    19    86    17    87 0.95 S1 RNA binding domain
S1                   PF00575.18    74 seq1878_BIOID49707   -            557  3.9e-117  382.3  33.3   2   6   1.4e-17   1.9e-13   50.1   0.5     3    74   103   171   101   171 0.96 S1 RNA binding domain
S1                   PF00575.18    74 seq1878_BIOID49707   -            557  3.9e-117  382.3  33.3   3   6   3.3e-28   4.6e-24   84.1   0.2     2    74   189   260   188   260 0.97 S1 RNA binding domain
S1                   PF00575.18    74 seq1878_BIOID49707   -            557  3.9e-117  382.3  33.3   4   6   4.2e-26   5.8e-22   77.4   0.2     2    74   274   347   273   347 0.97 S1 RNA binding domain
S1                   PF00575.18    74 seq1878_BIOID49707   -            557  3.9e-117  382.3  33.3   5   6   1.2e-24   1.7e-20   72.7   0.5     2    74   361   434   360   434 0.98 S1 RNA binding domain
S1                   PF00575.18    74 seq1878_BIOID49707   -            557  3.9e-117  382.3  33.3   6   6   1.5e-25   2.1e-21   75.6   0.4     3    74   449   520   447   520 0.98 S1 RNA binding domain
Peptidase_S49_N      PF08496.5    155 seq1879_BIOID49707   -            349   1.1e-63  213.5   3.4   1   1   2.5e-67   1.1e-63  213.5   2.3     1   155     1   158     1   158 0.98 Peptidase family S49 N-terminal
Peptidase_S49        PF01343.13   154 seq1879_BIOID49707   -            349   1.1e-50  171.3   2.2   1   1   2.6e-54   1.2e-50  171.1   0.0     2   153   161   310   160   311 0.98 Peptidase family S49
SDH_sah              PF01972.11   286 seq1879_BIOID49707   -            349   1.5e-05   23.7   1.6   1   1   5.4e-09   2.4e-05   23.1   0.0    89   163   133   208   120   225 0.81 Serine dehydrogenase proteinase
DctM                 PF06808.7    416 seq1880_BIOID49707   -            425  3.7e-128  427.5  50.7   1   1  6.3e-132  4.3e-128  427.3  35.2     2   415     8   415     7   416 0.99 DctM-like transporters
LexA_DNA_bind        PF01726.11    65 seq1881_BIOID49707   -            108   1.6e-19   69.1   0.0   1   1   1.6e-23   2.1e-19   68.7   0.0     1    65     1    65     1    65 0.99 LexA DNA binding domain
HrpB_C               PF08482.5    133 seq1882_BIOID49707   -            824   6.7e-56  187.9   0.1   1   1   4.8e-59   1.7e-55  186.6   0.1     1   133   679   811   679   811 1.00 ATP-dependent helicase C-terminal
DEAD                 PF00270.24   173 seq1882_BIOID49707   -            824     3e-11   42.9   0.0   1   1   2.6e-14   8.9e-11   41.4   0.0    13   168    34   177    22   182 0.75 DEAD/DEAH box helicase
Helicase_C           PF00271.26    78 seq1882_BIOID49707   -            824     4e-10   39.3   0.0   1   1   2.3e-13   7.9e-10   38.3   0.0    10    77   257   342   252   343 0.96 Helicase conserved C-terminal domain
HA2                  PF04408.18   102 seq1882_BIOID49707   -            824   1.5e-09   37.6   0.1   1   1   9.1e-13   3.1e-09   36.6   0.0     2    62   404   463   403   518 0.85 Helicase associated domain (HA2)
CoA_trans            PF01144.18   217 seq1883_BIOID49707   -            220   5.6e-70  234.7   0.2   1   1   4.6e-74   6.3e-70  234.6   0.1     2   216     6   215     5   216 0.99 Coenzyme A transferase
Response_reg         PF00072.19   112 seq1888_BIOID49707   -            229   1.1e-29  102.5   0.0   1   1   2.4e-33   1.6e-29  102.0   0.0     1   112     5   117     5   117 0.97 Response regulator receiver domain
Trans_reg_C          PF00486.23    77 seq1888_BIOID49707   -            229   5.8e-28   96.5   0.0   1   1   1.4e-31   9.6e-28   95.8   0.0     2    77   151   225   149   225 0.95 Transcriptional regulatory protein, C terminal
DUF2502              PF10697.4     82 seq1889_BIOID49707   -             98   6.7e-24   83.6  15.2   1   1   5.8e-28   7.9e-24   83.4  10.6     1    82    25    97    25    97 0.95 Protein of unknown function (DUF2502)
Ligase_CoA           PF00549.14   153 seq1891_BIOID49707   -            555   1.4e-50  170.7   0.4   1   1   4.3e-54   2.9e-50  169.7   0.0     1   152   336   491   336   492 0.98 CoA-ligase
CoA_binding          PF02629.14    96 seq1891_BIOID49707   -            555   4.7e-17   62.1   0.0   1   1   7.1e-20   4.8e-16   58.9   0.1     3    96   193   288   191   288 0.96 CoA binding domain
Cytochrom_B_N        PF00033.14   188 seq1892_BIOID49707   -            235   1.1e-36  125.8  21.4   1   1   1.8e-40   1.2e-36  125.7  14.9     2   188    12   220    11   220 0.98 Cytochrome b(N-terminal)/b6/petB
Ni_hydr_CYTB         PF01292.15   182 seq1892_BIOID49707   -            235   1.4e-35  122.2  19.2   1   1   2.4e-39   1.6e-35  122.0  13.3     2   182    14   220    13   220 0.95 Prokaryotic cytochrome b561
RusA                 PF05866.6    116 seq1893_BIOID49707   -            129   7.8e-21   74.5   0.0   1   1   6.5e-25   8.9e-21   74.3   0.0     1   115     5   120     5   121 0.93 Endodeoxyribonuclease RusA
Glucosamine_iso      PF01182.15   199 seq1897_BIOID49707   -            255   3.5e-19   69.1   0.0   1   1   3.5e-23   4.8e-19   68.7   0.0     4   198    30   226    28   227 0.82 Glucosamine-6-phosphate isomerases/6-phosphogluconolactonase
Radical_SAM          PF04055.16   166 seq1900_BIOID49707   -            411   1.2e-12   48.2   0.0   1   1   6.2e-16   2.1e-12   47.4   0.0     6   147    20   169    16   188 0.84 Radical SAM superfamily
DUF4008              PF13186.1     64 seq1900_BIOID49707   -            411   2.8e-12   46.6   0.4   1   1   1.8e-15     6e-12   45.6   0.3     4    64   282   343   276   343 0.91 Domain of unknown function (DUF4008)
Fer4_12              PF13353.1    139 seq1900_BIOID49707   -            411   4.7e-07   29.8   0.0   1   1   2.5e-10   8.6e-07   29.0   0.0    13   115    19   126    17   150 0.64 4Fe-4S single cluster domain
DEAD                 PF00270.24   173 seq1902_BIOID49707   -            400   4.2e-14   52.2   0.0   1   1     1e-17   7.1e-14   51.5   0.0     3   148   140   275   138   296 0.80 DEAD/DEAH box helicase
ResIII               PF04851.10   184 seq1902_BIOID49707   -            400   6.3e-07   29.2   1.4   1   1   1.6e-10   1.1e-06   28.5   0.5    24   168   150   270   115   290 0.78 Type III restriction enzyme, res subunit
KilA-N               PF04383.8    111 seq1904_BIOID49707   -            303   8.7e-21   73.5   0.0   1   1     1e-24   1.4e-20   72.8   0.0     6   109    42   143    38   145 0.94 KilA-N domain
CoA_trans            PF01144.18   217 seq1906_BIOID49707   -            216     4e-44  150.2   0.2   1   1   6.6e-48   4.5e-44  150.1   0.1     2   216     5   197     4   198 0.96 Coenzyme A transferase
TraX                 PF05857.6    219 seq1907_BIOID49707   -            267   5.5e-50  169.9  10.3   1   1   4.7e-54   6.4e-50  169.7   7.1     2   218    51   266    50   267 0.96 TraX protein
Sigma54_activat      PF00158.21   168 seq1908_BIOID49707   -            692   4.3e-71  237.6   0.1   1   1   3.8e-74   7.4e-71  236.9   0.0     1   168   381   548   381   548 0.99 Sigma-54 interaction domain
GAF_3                PF13492.1    129 seq1908_BIOID49707   -            692   8.2e-17   61.3   0.0   1   1   6.6e-15   1.3e-11   44.5   0.0     1   129   202   346   202   346 0.85 GAF domain
GAF                  PF01590.21   154 seq1908_BIOID49707   -            692   1.5e-15   57.5   0.1   1   1   1.5e-14     3e-11   43.6   0.0     1   154   202   344   202   344 0.91 GAF domain
GAF_2                PF13185.1    148 seq1908_BIOID49707   -            692   2.3e-12   47.5   0.0   1   1   5.4e-12     1e-08   35.6   0.0     3   148   202   345   194   345 0.76 GAF domain
AAA_5                PF07728.9    139 seq1908_BIOID49707   -            692   5.4e-08   32.5   0.1   1   1   6.5e-11   1.3e-07   31.3   0.0     2   130   405   529   404   538 0.79 AAA domain (dynein-related subfamily)
AAA                  PF00004.24   132 seq1908_BIOID49707   -            692   3.4e-06   27.1   0.0   1   1   4.7e-09   9.2e-06   25.7   0.0     1   112   405   525   405   541 0.81 ATPase family associated with various cellular activities (AAA)
HTH_8                PF02954.14    42 seq1908_BIOID49707   -            692   7.6e-05   22.0   0.2   1   1   3.9e-08   7.6e-05   22.0   0.1     6    42   645   684   642   684 0.90 Bacterial regulatory protein, Fis family
DUF3329              PF11808.3     90 seq1910_BIOID49707   -            431   7.9e-32  109.0   6.2   1   1   5.6e-35   1.3e-31  108.4   4.3     2    90     4    92     3    92 0.98 Domain of unknown function (DUF3329)
HATPase_c            PF02518.21   111 seq1910_BIOID49707   -            431   1.4e-30  105.1   0.0   1   1   1.1e-33   2.6e-30  104.3   0.0     2   110   314   423   313   424 0.98 Histidine kinase-, DNA gyrase B-, and HSP90-like ATPase
HisKA                PF00512.20    68 seq1910_BIOID49707   -            431   1.7e-20   72.6   1.4   1   1   1.4e-23   3.3e-20   71.7   0.3     2    67   204   268   203   269 0.97 His Kinase A (phospho-acceptor) domain
PAS                  PF00989.19   113 seq1910_BIOID49707   -            431   3.9e-11   42.5   0.0   1   1   3.7e-14   8.4e-11   41.5   0.0     2   113    99   194    98   194 0.95 PAS fold
HATPase_c_2          PF13581.1    125 seq1910_BIOID49707   -            431   1.6e-08   34.2   0.0   1   1   1.3e-11   2.9e-08   33.4   0.0    30   114   316   408   281   420 0.83 Histidine kinase-like ATPase domain
HATPase_c_3          PF13589.1    137 seq1910_BIOID49707   -            431   1.1e-06   28.2   0.0   1   1   7.7e-10   1.8e-06   27.5   0.0     3    93   318   410   316   429 0.78 Histidine kinase-, DNA gyrase B-, and HSP90-like ATPase
Zip                  PF02535.17   319 seq1913_BIOID49707   -            265   2.2e-32  112.2  21.1   1   1   4.2e-31   5.7e-27   94.4   3.7   150   317    94   254    89   256 0.96 ZIP Zinc transporter
HycI                 PF01750.13   130 seq1914_BIOID49707   -            195   1.7e-38  130.9   0.0   1   1   1.5e-42   2.1e-38  130.6   0.0     1   129    23   151    23   152 0.99 Hydrogenase maturation protease
Peptidase_M48        PF01435.13   226 seq1915_BIOID49707   -            487   1.3e-26   93.4   1.5   1   1   4.3e-30     2e-26   92.8   0.1     8   225    47   254    40   255 0.85 Peptidase family M48
Lip_A_acyltrans      PF03279.8    295 seq1920_BIOID49707   -            328  7.5e-112  372.8   0.2   1   1  6.3e-116  8.6e-112  372.6   0.1     2   295    27   318    26   318 0.99 Bacterial lipid A biosynthesis acyltransferase
[truncated: 1,413,893 more chars]
