# Supplementary material for: A domain sequence approach to pangenomics: applications to Escherichia coli
Source: F1000Res. 2013 May 29;1:19. Originally published 2012 Oct 1. [Version 2] doi: 10.12688/f1000research.1-19.v2 (PMC3901455; doi:10.12688/f1000research.1-19.v2)
Supplement: The 347 text files show the results from scanning each of the fasta-files against the Pfam-A database [file f1000research-1-1101-s0002.tgz › Escherichia_coli_FVEC1412_BIOID46997.txt]

#                                                                            --- full sequence --- -------------- this domain -------------   hmm coord   ali coord   env coord
# target name        accession   tlen query name           accession   qlen   E-value  score  bias   #  of  c-Evalue  i-Evalue  score  bias  from    to  from    to  from    to  acc description of target
#------------------- ---------- ----- -------------------- ---------- ----- --------- ------ ----- --- --- --------- --------- ------ ----- ----- ----- ----- ----- ----- ----- ---- ---------------------
rve                  PF00665.21   120 seq2_BIOID46997      -            217   9.2e-32  109.5   0.0   1   1   3.7e-35   1.3e-31  109.1   0.0     2   120    45   161    44   161 0.98 Integrase core domain
rve_3                PF13683.1     67 seq2_BIOID46997      -            217     1e-11   44.0   0.0   1   1   5.9e-15     2e-11   43.1   0.0     2    67   133   199   132   199 0.96 Integrase core domain
DDE_Tnp_IS240        PF13610.1    140 seq2_BIOID46997      -            217   6.6e-08   32.5   0.0   1   1   2.4e-11   8.2e-08   32.2   0.0     2   139    50   191    49   192 0.88 DDE domain
rve_2                PF13333.1     52 seq2_BIOID46997      -            217   2.9e-06   27.1   0.0   1   1     2e-09   6.9e-06   25.9   0.0     1    49   151   204   151   206 0.86 Integrase core domain
Phage_tail_L         PF05100.7    206 seq6_BIOID46997      -            232   4.8e-96  319.6   0.1   1   1  4.2e-100   5.7e-96  319.4   0.1     1   206    29   230    29   230 0.99 Phage minor tail protein L
Y1_Tnp               PF01797.11   121 seq8_BIOID46997      -             81   4.1e-13   49.1   0.1   1   1   3.4e-17   4.7e-13   48.9   0.1    62   121     1    58     1    58 0.95 Transposase IS200 like
HTH_Tnp_1            PF01527.15    76 seq9_BIOID46997      -            103   5.3e-09   35.7   0.6   1   1   1.5e-12   6.7e-09   35.4   0.4     2    76     4    79     3    85 0.84 Transposase
HTH_28               PF13518.1     52 seq9_BIOID46997      -            103   2.7e-07   30.3   0.1   1   1   1.1e-10     5e-07   29.4   0.1     1    40    13    53    13    60 0.88 Helix-turn-helix domain
MMR_HSR1             PF01926.18   114 seq10_BIOID46997     -            290   1.3e-13   50.8   0.0   1   1   2.4e-16   5.5e-13   48.7   0.0     2   111    39   150    38   154 0.75 50S ribosome-binding GTPase
DUF258               PF03193.11   161 seq10_BIOID46997     -            290     1e-06   27.9   0.0   1   1   7.3e-10   1.7e-06   27.2   0.0    24   103    24   100     4   117 0.72 Protein of unknown function, DUF258
Autotransporter      PF03797.14   265 seq16_BIOID46997     -            439   1.2e-55  188.6  16.7   1   1   2.6e-59   1.8e-55  188.0  11.6     2   265   139   423   138   423 0.98 Autotransporter beta-domain
Pertactin            PF03212.9    121 seq16_BIOID46997     -            439   1.2e-08   34.5   0.8   1   1   3.8e-12   2.6e-08   33.5   0.6    31   120     4   101     1   102 0.76 Pertactin
FlgH                 PF02107.11   180 seq21_BIOID46997     -            221   7.2e-64  214.5   0.0   1   1   6.3e-68   8.6e-64  214.2   0.0     3   180    41   220    39   220 0.97 Flagellar L-ring protein
Phage_tail_T         PF06223.7    103 seq22_BIOID46997     -            144   4.4e-56  187.4   2.1   1   1   5.8e-55   7.9e-51  170.6   0.2     1   103    11   113    11   113 0.99 Minor tail protein T
rve_2                PF13333.1     52 seq24_BIOID46997     -            106   2.8e-22   78.3   2.1   1   1   9.8e-26   4.5e-22   77.7   1.5     1    51    48   102    48   102 0.95 Integrase core domain
rve_3                PF13683.1     67 seq24_BIOID46997     -            106   2.1e-13   49.4   0.0   1   1   6.2e-17   2.8e-13   49.0   0.0     2    67    30    95    29    95 0.96 Integrase core domain
rve                  PF00665.21   120 seq24_BIOID46997     -            106   1.3e-11   44.4   0.0   1   1   3.7e-15   1.7e-11   44.1   0.0    64   119     3    57     1    58 0.93 Integrase core domain
Big_1                PF02369.11   100 seq26_BIOID46997     -           1345  1.3e-221  717.9 167.4   1  10   2.3e-27   6.2e-24   83.6   8.0     3   100    25   124    23   124 0.95 Bacterial Ig-like domain (group 1)
Big_1                PF02369.11   100 seq26_BIOID46997     -           1345  1.3e-221  717.9 167.4   2  10   6.3e-22   1.7e-18   66.2   8.5     3   100   129   224   127   224 0.85 Bacterial Ig-like domain (group 1)
Big_1                PF02369.11   100 seq26_BIOID46997     -           1345  1.3e-221  717.9 167.4   3  10   1.1e-26   2.9e-23   81.5   6.3     2   100   235   337   234   337 0.89 Bacterial Ig-like domain (group 1)
Big_1                PF02369.11   100 seq26_BIOID46997     -           1345  1.3e-221  717.9 167.4   4  10   2.1e-23   5.8e-20   70.9   2.4     2    98   339   435   338   437 0.92 Bacterial Ig-like domain (group 1)
Big_1                PF02369.11   100 seq26_BIOID46997     -           1345  1.3e-221  717.9 167.4   5  10   2.2e-29     6e-26   90.1   5.7     6    96   443   536   439   540 0.91 Bacterial Ig-like domain (group 1)
Big_1                PF02369.11   100 seq26_BIOID46997     -           1345  1.3e-221  717.9 167.4   6  10   5.2e-29   1.4e-25   88.9   7.9     2    99   542   641   541   642 0.95 Bacterial Ig-like domain (group 1)
Big_1                PF02369.11   100 seq26_BIOID46997     -           1345  1.3e-221  717.9 167.4   7  10   1.6e-25   4.4e-22   77.7   4.8     4    97   648   738   645   741 0.91 Bacterial Ig-like domain (group 1)
Big_1                PF02369.11   100 seq26_BIOID46997     -           1345  1.3e-221  717.9 167.4   8  10   8.4e-25   2.3e-21   75.4   2.1     9    96   757   838   746   841 0.88 Bacterial Ig-like domain (group 1)
Big_1                PF02369.11   100 seq26_BIOID46997     -           1345  1.3e-221  717.9 167.4   9  10   2.7e-24   7.4e-21   73.8   6.1     5   100   849   937   843   937 0.90 Bacterial Ig-like domain (group 1)
Big_1                PF02369.11   100 seq26_BIOID46997     -           1345  1.3e-221  717.9 167.4  10  10   2.6e-22   7.1e-19   67.4   8.4     3   100   942  1040   940  1040 0.93 Bacterial Ig-like domain (group 1)
HDPD                 PF02924.9    118 seq27_BIOID46997     -            112   8.9e-16   57.6   1.0   1   1   7.5e-20     1e-15   57.4   0.7     4   114     7   108     4   111 0.87 Bacteriophage lambda head decoration protein D
DDE_Tnp_1_6          PF13751.1    125 seq29_BIOID46997     -             60   1.4e-07   31.5   0.1   1   1   2.2e-11   1.5e-07   31.3   0.1    78   123     4    48     1    50 0.94 Transposase DDE domain
DDE_Tnp_1            PF01609.16   211 seq29_BIOID46997     -             60   7.5e-07   28.8   0.1   1   1   1.3e-10   8.8e-07   28.5   0.0   168   210     3    46     2    47 0.90 Transposase DDE domain
DDE_Tnp_1_6          PF13751.1    125 seq31_BIOID46997     -            167   1.9e-07   31.0   0.0   1   1   4.8e-11   3.3e-07   30.3   0.0    73   123   106   155    98   157 0.93 Transposase DDE domain
DDE_Tnp_1            PF01609.16   211 seq31_BIOID46997     -            167     4e-06   26.4   0.0   1   1   7.1e-10   4.9e-06   26.1   0.0   167   210   109   153    73   154 0.85 Transposase DDE domain
TnpB_IS66            PF05717.8    108 seq32_BIOID46997     -            115   2.7e-42  142.4   0.0   1   1   2.2e-46   2.9e-42  142.3   0.0     2   104     7   107     6   111 0.97 IS66 Orf2 like protein
rve                  PF00665.21   120 seq38_BIOID46997     -            137   1.3e-10   41.3   0.0   1   1   1.2e-14   1.7e-10   40.9   0.0     2    65    45   106    44   118 0.94 Integrase core domain
HDPD                 PF02924.9    118 seq39_BIOID46997     -            110   5.2e-15   55.1   0.4   1   1   4.3e-19   5.9e-15   54.9   0.3     4   114     5   106     2   109 0.85 Bacteriophage lambda head decoration protein D
DDE_Tnp_IS1          PF03400.8    131 seq40_BIOID46997     -             81   1.9e-44  150.8   0.4   1   1   1.5e-48     2e-44  150.6   0.3    51   131     1    81     1    81 0.99 IS1 transposase
rve                  PF00665.21   120 seq41_BIOID46997     -            348   4.2e-28   97.7   0.0   1   1   3.6e-31   9.9e-28   96.5   0.0     2   120   176   292   175   292 0.98 Integrase core domain
rve_3                PF13683.1     67 seq41_BIOID46997     -            348   5.9e-14   51.2   0.1   1   1     5e-17   1.4e-13   50.0   0.1     2    67   264   330   263   330 0.97 Integrase core domain
DDE_Tnp_IS240        PF13610.1    140 seq41_BIOID46997     -            348   5.9e-12   45.6   0.0   1   1   3.4e-15   9.3e-12   44.9   0.0     2   139   181   322   180   323 0.91 DDE domain
HTH_21               PF13276.1     60 seq41_BIOID46997     -            348   3.3e-09   36.5   1.2   1   1   2.8e-12   7.6e-09   35.3   0.1     5    58   100   152    96   156 0.88 HTH-like domain
rve_2                PF13333.1     52 seq41_BIOID46997     -            348   4.1e-08   33.0   0.1   1   1   2.9e-11   7.9e-08   32.1   0.1     1    50   282   336   282   337 0.90 Integrase core domain
HTH_21               PF13276.1     60 seq46_BIOID46997     -            159     9e-17   60.7   2.8   1   1     2e-20   2.8e-16   59.1   2.0     2    60    46   103    44   103 0.94 HTH-like domain
LZ_Tnp_IS66          PF13007.2     78 seq47_BIOID46997     -             85   3.5e-08   33.8   1.2   1   1   2.5e-12   3.5e-08   33.8   0.8     1    44    38    78    38    84 0.81 Transposase C of IS166 homeodomain
HlyD_2               PF12700.2    328 seq49_BIOID46997     -            464   6.5e-26   91.1   2.2   1   1   2.5e-29   8.5e-26   90.7   1.5     9   328   123   425   115   425 0.82 HlyD family secretion protein
HlyD                 PF00529.15   306 seq49_BIOID46997     -            464   5.7e-25   88.1  16.9   1   1   2.2e-28   7.5e-25   87.7  11.5     1   241   135   360   135   425 0.85 HlyD family secretion protein
HlyD_3               PF13437.1    105 seq49_BIOID46997     -            464   3.4e-16   59.3   4.2   1   1   1.5e-14   5.2e-11   42.6   0.6     1   101   246   351   246   356 0.93 HlyD family secretion protein
Biotin_lipoyl_2      PF13533.1     50 seq49_BIOID46997     -            464   8.9e-14   50.7   8.0   1   1   1.2e-16   4.2e-13   48.6   0.7     2    50   136   184   135   184 0.97 Biotin-lipoyl like
FlxA                 PF14282.1    106 seq53_BIOID46997     -            113   2.1e-16   59.6  26.4   1   1   1.7e-20   2.4e-16   59.4  18.3     5    84    13    92     7   108 0.90 FlxA-like protein
DUF987               PF06174.6     66 seq54_BIOID46997     -             73   1.7e-43  145.8   0.2   1   1   1.4e-47   1.9e-43  145.6   0.1     1    66     1    66     1    66 0.99 Protein of unknown function (DUF987)
Tape_meas_lam_C      PF09718.5     78 seq55_BIOID46997     -            414   3.9e-21   74.6   5.4   1   1   2.8e-25   3.9e-21   74.6   3.8     1    78   187   264   187   264 0.98 Lambda phage tail tape-measure protein (Tape_meas_lam_C)
OrfB_IS605           PF01385.14   227 seq57_BIOID46997     -            398     7e-52  175.9   4.5   1   1     2e-55   9.3e-52  175.5   3.1     1   224    69   275    69   278 0.98 Probable transposase
OrfB_Zn_ribbon       PF07282.6     69 seq57_BIOID46997     -            398   1.9e-25   88.1   2.6   1   1   4.9e-29   2.2e-25   87.9   0.5     1    67   304   371   304   373 0.98 Putative transposase DNA-binding domain
HTH_OrfB_IS605       PF12323.3     46 seq57_BIOID46997     -            398   3.6e-14   51.6   0.9   1   1     8e-18   3.6e-14   51.6   0.6     1    46     1    48     1    48 0.95 Helix-turn-helix domain
Phage_Nu1            PF07471.7    164 seq58_BIOID46997     -             43   7.4e-09   35.1   0.0   1   1   5.4e-13   7.4e-09   35.1   0.0   109   141     2    34     1    41 0.88 Phage DNA packaging protein Nu1
Citrate_synt         PF00285.16   356 seq59_BIOID46997     -            389  9.3e-117  389.6   0.0   1   1  8.4e-121  1.1e-116  389.3   0.0     2   356    22   370    22   370 0.98 Citrate synthase
Autotransporter      PF03797.14   265 seq61_BIOID46997     -            379   1.3e-56  191.7  17.7   1   1   1.3e-60   1.8e-56  191.3  12.3     2   265    79   363    78   363 0.98 Autotransporter beta-domain
DUF987               PF06174.6     66 seq64_BIOID46997     -             73   1.6e-42  142.7   0.1   1   1   1.3e-46   1.8e-42  142.5   0.1     1    66     1    66     1    66 0.99 Protein of unknown function (DUF987)
AP_endonuc_2         PF01261.19   211 seq69_BIOID46997     -            204   9.4e-09   34.7   0.1   1   1   1.1e-12   1.4e-08   34.1   0.1   112   209    11   105     3   107 0.84 Xylose isomerase-like TIM barrel
Transp_cyt_pur       PF02133.10   439 seq70_BIOID46997     -            419   1.2e-83  281.0  48.4   1   1   9.7e-88   1.3e-83  280.8  33.5     1   438    11   397    11   398 0.98 Permease for cytosine/purines, uracil, thiamine, allantoin
NQR2_RnfD_RnfE       PF03116.10   314 seq71_BIOID46997     -            352  4.7e-122  406.9  15.4   1   1  3.9e-126  5.3e-122  406.7  10.7     3   314     4   350     2   350 0.93 NQR2, RnfD, RnfE family
Hexapep              PF00132.19    36 seq73_BIOID46997     -            293   8.7e-19   66.0   6.7   1   3   1.6e-09   2.2e-05   23.5   0.0     2    36   122   156   121   156 0.96 Bacterial transferase hexapeptide (six repeats)
Hexapep              PF00132.19    36 seq73_BIOID46997     -            293   8.7e-19   66.0   6.7   2   3   2.3e-10   3.1e-06   26.3   0.7     3    33   191   220   189   221 0.94 Bacterial transferase hexapeptide (six repeats)
Hexapep              PF00132.19    36 seq73_BIOID46997     -            293   8.7e-19   66.0   6.7   3   3   1.8e-11   2.5e-07   29.7   0.6     1    34   206   239   206   241 0.95 Bacterial transferase hexapeptide (six repeats)
DDE_Tnp_IS66         PF03050.9    271 seq83_BIOID46997     -            378   1.5e-73  247.2   0.0   1   1   4.6e-77   2.1e-73  246.7   0.0     1   209    92   317    92   326 0.97 Transposase IS66 family
HTH_Tnp_IS66         PF13005.2     59 seq83_BIOID46997     -            378   2.3e-17   62.4   0.7   1   1   8.5e-21   3.9e-17   61.7   0.5     3    59    32    86    30    86 0.95 putative Helix-turn-helix domain of transposase IS66
DDE_Tnp_IS66_C       PF13817.1     39 seq83_BIOID46997     -            378   5.7e-17   61.3   0.1   1   1   3.1e-20   1.4e-16   60.0   0.0     1    39   334   372   334   372 0.98 IS66 C-terminal element
Phage_tail_U         PF06141.6    133 seq84_BIOID46997     -            131   6.5e-62  207.2   0.4   1   1   5.3e-66   7.2e-62  207.1   0.2     1   133     1   131     1   131 0.99 Phage minor tail protein U
NadA                 PF02445.11   296 seq85_BIOID46997     -            347  7.6e-105  349.8   0.1   1   1  6.4e-109  8.7e-105  349.6   0.1     2   295    31   340    30   341 0.98 Quinolinate synthetase A protein
Phage_tail_U         PF06141.6    133 seq86_BIOID46997     -            131   3.1e-63  211.6   0.4   1   1   2.5e-67   3.4e-63  211.4   0.3     1   133     1   131     1   131 0.99 Phage minor tail protein U
Phage_cap_E          PF03864.10   329 seq91_BIOID46997     -            350   2.7e-64  217.0   0.2   1   1   2.2e-68   3.1e-64  216.8   0.1     1   328    13   348    13   349 0.94 Phage major capsid protein E
Terminase_GpA        PF05876.7    557 seq93_BIOID46997     -            151   3.6e-33  114.6   0.0   1   1   3.1e-37   4.2e-33  114.4   0.0     1   115    39   151    39   151 0.98 Phage terminase large subunit (GpA)
CsiD                 PF08943.5    297 seq95_BIOID46997     -            360  8.5e-149  494.2   0.2   1   1  1.9e-152  1.3e-148  493.6   0.0     1   297    55   350    55   350 1.00 CsiD
TauD                 PF02668.11   258 seq95_BIOID46997     -            360   5.3e-11   42.5   0.1   1   1   1.1e-14   7.8e-11   42.0   0.1    34   256   125   344    99   346 0.80 Taurine catabolism dioxygenase TauD, TfdA family
TMP_2                PF06791.8    210 seq96_BIOID46997     -            859   1.1e-69  234.0  12.7   1   1   1.7e-73   1.1e-69  234.0   8.8     2   209    50   257    49   258 0.97 Prophage tail length tape measure protein
Tape_meas_lam_C      PF09718.5     78 seq96_BIOID46997     -            859   2.2e-20   72.2   5.7   1   1   3.2e-24   2.2e-20   72.2   3.9     1    78   632   709   632   709 0.98 Lambda phage tail tape-measure protein (Tape_meas_lam_C)
Aminotran_4          PF01063.14   231 seq97_BIOID46997     -            269   1.2e-43  149.0   0.0   1   1   1.1e-47   1.5e-43  148.8   0.0     2   225    38   259    37   266 0.87 Aminotransferase class IV
Phage_cap_E          PF03864.10   329 seq98_BIOID46997     -            341   1.2e-61  208.3   0.1   1   1     1e-65   1.4e-61  208.1   0.1     1   328     4   339     4   340 0.93 Phage major capsid protein E
rve_3                PF13683.1     67 seq101_BIOID46997    -             80     2e-11   43.0   0.0   1   1   4.5e-15   3.1e-11   42.5   0.0     7    67     1    62     1    62 0.96 Integrase core domain
rve_2                PF13333.1     52 seq101_BIOID46997    -             80   2.7e-07   30.4   0.0   1   1   4.8e-11   3.3e-07   30.1   0.0     1    50    14    68    14    70 0.87 Integrase core domain
Aldo_ket_red         PF00248.16   283 seq103_BIOID46997    -            267     4e-57  193.0   0.6   1   1   3.7e-61   5.1e-57  192.7   0.4     2   281     6   250     5   251 0.95 Aldo/keto reductase family
DUF3672              PF12421.3    136 seq105_BIOID46997    -            524   2.6e-43  147.3   0.7   1   1     9e-47   6.1e-43  146.1   0.5     1   135   341   482   341   483 0.92 Fibronectin type III protein
DUF1983              PF09327.6     81 seq105_BIOID46997    -            524   1.4e-27   95.3   3.2   1   1   3.3e-31   2.2e-27   94.6   1.1     1    81   237   317   237   317 0.99 Domain of unknown function (DUF1983)
MurB_C               PF02873.11   105 seq106_BIOID46997    -            342   2.6e-41  139.5   0.0   1   1   6.8e-45   4.7e-41  138.6   0.0     1   105   203   330   203   330 0.99 UDP-N-acetylenolpyruvoylglucosamine reductase, C-terminal domain
FAD_binding_4        PF01565.18   139 seq106_BIOID46997    -            342   9.2e-27   93.0   0.0   1   1   1.1e-29   7.5e-26   90.1   0.1     2   138    18   149    17   150 0.91 FAD binding domain
Fimbrial             PF00419.15   145 seq107_BIOID46997    -            182   6.4e-21   74.9   9.7   1   1   6.4e-25   8.8e-21   74.5   6.7     1   145    33   182    33   182 0.85 Fimbrial protein
Prok-JAB             PF14464.1    105 seq111_BIOID46997    -            247   1.5e-19   69.3   0.1   1   1   3.7e-23   2.5e-19   68.6   0.1     3    96     3    98     1   109 0.93 Prokaryotic homologs of the JAB domain
NLPC_P60             PF00877.14   105 seq111_BIOID46997    -            247   1.1e-13   50.7   0.0   1   1   2.3e-17   1.5e-13   50.3   0.0     1   104   111   223   111   224 0.92 NlpC/P60 family
YagB_YeeU_YfjZ       PF06154.6    105 seq113_BIOID46997    -            122   3.2e-52  175.0   0.0   1   1   2.8e-56   3.9e-52  174.8   0.0     2   104    16   118    15   119 0.98 YagB/YeeU/YfjZ family
SecE                 PF00584.15    57 seq114_BIOID46997    -            127   2.4e-21   74.9   1.0   1   1   1.8e-25   2.4e-21   74.9   0.7     2    56    68   122    67   123 0.97 SecE/Sec61-gamma subunits of protein translocation complex
rve                  PF00665.21   120 seq115_BIOID46997    -            240   6.3e-24   84.2   0.0   1   1   4.3e-27   1.5e-23   83.0   0.0     2   119    76   191    75   192 0.98 Integrase core domain
rve_2                PF13333.1     52 seq115_BIOID46997    -            240   1.1e-21   76.5   2.1   1   1   7.3e-25   2.5e-21   75.3   1.5     1    51   182   236   182   236 0.95 Integrase core domain
HTH_21               PF13276.1     60 seq115_BIOID46997    -            240   1.9e-16   59.7   1.3   1   1   1.3e-19   4.5e-16   58.4   0.9     8    59     3    53     1    55 0.92 HTH-like domain
rve_3                PF13683.1     67 seq115_BIOID46997    -            240   1.9e-12   46.4   0.0   1   1   5.5e-16   1.9e-12   46.4   0.0     3    67   165   229   163   229 0.96 Integrase core domain
Prok-JAB             PF14464.1    105 seq121_BIOID46997    -            247   6.8e-20   70.4   0.2   1   1   1.7e-23   1.2e-19   69.7   0.1     4    96     4    98     1   109 0.93 Prokaryotic homologs of the JAB domain
NLPC_P60             PF00877.14   105 seq121_BIOID46997    -            247   2.7e-14   52.7   0.0   1   1   5.5e-18   3.7e-14   52.2   0.0     1   104   111   223   111   224 0.92 NlpC/P60 family
FlgI                 PF02119.11   342 seq123_BIOID46997    -            371  4.5e-130  433.1  11.5   1   1  3.8e-134  5.2e-130  432.9   8.0     2   342    30   371    29   371 0.98 Flagellar P-ring protein
DUF968               PF06147.6    200 seq124_BIOID46997    -            352   1.1e-76  257.1   0.1   1   1   1.3e-80   1.8e-76  256.4   0.1     2   198   130   344   129   346 0.99 Protein of unknown function (DUF968)
Tape_meas_lam_C      PF09718.5     78 seq128_BIOID46997    -            242   1.8e-21   75.7   6.0   1   1   3.2e-25   4.4e-21   74.4   4.2     1    78    15    92    15    92 0.98 Lambda phage tail tape-measure protein (Tape_meas_lam_C)
Big_2                PF02368.13    79 seq129_BIOID46997    -            252   4.4e-13   48.8   9.9   1   1   6.4e-17   4.4e-13   48.8   6.8     2    76   167   244   166   247 0.94 Bacterial Ig-like domain (group 2)
Sugar_tr             PF00083.19   451 seq134_BIOID46997    -            302   2.8e-45  154.6  27.0   1   1   4.9e-46   1.7e-42  145.4  18.7     2   334    16   299    15   302 0.96 Sugar (and other) transporter
MFS_1                PF07690.11   354 seq134_BIOID46997    -            302   1.5e-40  138.9  27.7   1   1     1e-42   3.4e-39  134.4  19.2     2   295    21   301    20   301 0.88 Major Facilitator Superfamily
FPN1                 PF06963.7    432 seq134_BIOID46997    -            302   6.8e-05   21.3   1.7   1   1     2e-08   6.8e-05   21.3   1.2   279   338   237   296   204   300 0.91 Ferroportin1 (FPN1)
VCBS                 PF13517.1     61 seq136_BIOID46997    -            958   2.7e-20   72.3  31.8   1   2   5.2e-15   2.4e-11   43.7   3.8     1    60   416   488   416   489 0.71 Family description
VCBS                 PF13517.1     61 seq136_BIOID46997    -            958   2.7e-20   72.3  31.8   2   2   1.4e-11   6.3e-08   32.7   1.9     1    61   531   592   531   592 0.83 Family description
DUF1440              PF07274.7    136 seq138_BIOID46997    -            204   3.9e-55  185.4   2.3   1   1   3.4e-59   4.7e-55  185.1   1.6     1   136    26   182    26   182 0.99 Protein of unknown function (DUF1440)
Terminase_GpA        PF05876.7    557 seq139_BIOID46997    -            470  6.2e-133  443.9   0.7   1   1  5.6e-137  7.7e-133  443.6   0.5   137   547     3   429     1   436 0.96 Phage terminase large subunit (GpA)
NusG                 PF02357.14    92 seq141_BIOID46997    -            181   5.3e-25   87.3   0.0   1   1   1.1e-28   7.7e-25   86.8   0.0     1    92     7   106     7   106 0.93 Transcription termination factor nusG
KOW                  PF00467.24    32 seq141_BIOID46997    -            181   1.3e-08   33.9   0.1   1   1   9.1e-12   6.2e-08   31.7   0.0     1    28   130   161   130   165 0.86 KOW motif
DUF2859              PF11072.3    142 seq142_BIOID46997    -            170   2.9e-41  140.1   0.0   1   1   2.4e-45   3.3e-41  139.9   0.0     1   141    29   168    29   169 0.98 Protein of unknown function (DUF2859)
MFS_1                PF07690.11   354 seq145_BIOID46997    -            421   3.2e-23   81.9  39.5   1   1   3.6e-27     5e-23   81.3  22.9    22   351    33   365    25   368 0.78 Major Facilitator Superfamily
Fimbrial             PF00419.15   145 seq150_BIOID46997    -            179   6.8e-16   58.6   0.0   1   1   5.9e-20     8e-16   58.4   0.0     2   145    33   179    32   179 0.86 Fimbrial protein
ESPR                 PF13018.1     24 seq151_BIOID46997    -            490   1.1e-09   37.4   0.1   1   1     2e-13   2.7e-09   36.1   0.1     2    24     8    30     8    30 0.98 Extended Signal Peptide of Type V secretion system
HTS                  PF04204.11   298 seq152_BIOID46997    -            309  9.5e-132  438.0   0.0   1   1  7.8e-136  1.1e-131  437.9   0.0     1   298     2   299     2   299 1.00 Homoserine O-succinyltransferase
YagB_YeeU_YfjZ       PF06154.6    105 seq153_BIOID46997    -            126   2.6e-53  178.5   0.0   1   1   2.3e-57   3.1e-53  178.3   0.0     2   104    16   118    15   119 0.98 YagB/YeeU/YfjZ family
YceG                 PF02618.11   297 seq157_BIOID46997    -            340     4e-95  318.1   0.0   1   1   3.4e-99   4.6e-95  317.9   0.0     3   297    42   330    40   330 0.94 YceG-like family
HIM                  PF05662.9     21 seq158_BIOID46997    -            563   5.7e-35  117.5  31.6   1   4   3.1e-10   1.1e-06   28.0   0.0     1    21   130   150   130   150 0.98 Haemagglutinin
HIM                  PF05662.9     21 seq158_BIOID46997    -            563   5.7e-35  117.5  31.6   2   4   8.8e-13     3e-09   36.1   1.9     1    21   266   286   266   286 0.98 Haemagglutinin
HIM                  PF05662.9     21 seq158_BIOID46997    -            563   5.7e-35  117.5  31.6   3   4   4.5e-14   1.6e-10   40.1   1.8     1    21   387   407   387   407 0.98 Haemagglutinin
HIM                  PF05662.9     21 seq158_BIOID46997    -            563   5.7e-35  117.5  31.6   4   4   1.5e-10   5.1e-07   29.0   1.5     1    21   440   460   440   460 0.96 Haemagglutinin
YadA                 PF03895.10    78 seq158_BIOID46997    -            563   1.9e-24   85.3  10.1   1   1   5.5e-28   1.9e-24   85.3   7.0     2    78   486   563   485   563 0.98 YadA-like C-terminal region
Hep_Hag              PF05658.9     28 seq158_BIOID46997    -            563   3.6e-19   67.9  84.1   1   4   3.7e-10   1.3e-06   28.2   7.7     1    27    46    72    46    73 0.97 Hep_Hag
Hep_Hag              PF05658.9     28 seq158_BIOID46997    -            563   3.6e-19   67.9  84.1   2   4   9.7e-08   0.00033   20.6   6.9     1    28   206   233   206   233 0.95 Hep_Hag
Hep_Hag              PF05658.9     28 seq158_BIOID46997    -            563   3.6e-19   67.9  84.1   3   4   5.6e-11   1.9e-07   30.8   4.2     1    28   344   371   344   371 0.96 Hep_Hag
Hep_Hag              PF05658.9     28 seq158_BIOID46997    -            563   3.6e-19   67.9  84.1   4   4   3.6e-08   0.00012   21.9   3.4     1    27   358   384   358   385 0.93 Hep_Hag
Pirin                PF02678.11   107 seq160_BIOID46997    -            233   2.7e-21   75.3   0.0   1   1   3.6e-25     5e-21   74.4   0.0     2   107     4   119     3   119 0.95 Pirin
FMN_bind             PF04205.9     81 seq163_BIOID46997    -            206   2.6e-18   65.8   0.1   1   1     4e-22   5.5e-18   64.7   0.0     1    77    99   187    99   191 0.98 FMN-binding domain
LysE                 PF01810.13   191 seq164_BIOID46997    -            195   4.2e-14   52.1  16.9   1   1   3.6e-18   4.9e-14   51.9  11.7     1   188    14   194    14   195 0.80 LysE type translocator
SieB                 PF14163.1    151 seq165_BIOID46997    -            193   1.5e-29  102.3   0.3   1   1   1.3e-33   1.8e-29  102.1   0.2     2   149    23   176    22   178 0.95 Superinfection exclusion protein B
DUF905               PF06006.7     71 seq167_BIOID46997    -             64   1.1e-19   69.4   0.0   1   1   9.3e-24   1.3e-19   69.2   0.0     3    47    20    64    18    64 0.98 Bacterial protein of unknown function (DUF905)
TK                   PF00265.13   176 seq168_BIOID46997    -            205   2.6e-64  215.9   0.0   1   1   2.2e-68   2.9e-64  215.7   0.0     1   176     2   186     2   186 0.99 Thymidine kinase
MmgE_PrpD            PF03972.9    445 seq169_BIOID46997    -            483  3.5e-178  592.2   0.0   1   1  2.9e-182    4e-178  592.0   0.0     2   445    14   475    13   475 0.98 MmgE/PrpD family
phage_tail_N         PF08400.5    134 seq170_BIOID46997    -            789   7.8e-57  190.5   0.3   1   1   1.7e-60   7.8e-57  190.5   0.2     1   134     1   134     1   134 0.99 Prophage tail fibre N-terminal
CarboxypepD_reg      PF13620.1     82 seq170_BIOID46997    -            789   6.5e-07   29.2   0.1   1   1   1.4e-10   6.5e-07   29.2   0.1     1    74     4    82     4    89 0.84 Carboxypeptidase regulatory-like domain
NMN_transporter      PF04973.7    182 seq177_BIOID46997    -            239   1.3e-44  151.7  27.3   1   2   1.2e-27   1.7e-23   82.9   6.1     1   104    23   127    23   132 0.95 Nicotinamide mononucleotide transporter
NMN_transporter      PF04973.7    182 seq177_BIOID46997    -            239   1.3e-44  151.7  27.3   2   2     3e-25   4.1e-21   75.1   7.4    87   180   134   227   129   229 0.94 Nicotinamide mononucleotide transporter
Packaging_FI         PF14000.1    125 seq179_BIOID46997    -            131   1.2e-41  141.7   4.1   1   1   9.7e-46   1.3e-41  141.5   2.9     1   125     2   128     2   128 0.97 DNA packaging protein FI
Phage_min_tail       PF05939.8    109 seq180_BIOID46997    -            109   4.1e-38  129.5   0.0   1   1   3.3e-42   4.5e-38  129.4   0.0     1   109     1   109     1   109 0.99 Phage minor tail protein
DUF413               PF04219.7     94 seq181_BIOID46997    -            112   1.5e-38  130.2   0.1   1   1   1.4e-42   1.9e-38  129.9   0.1     1    90    10    99    10   102 0.97 Protein of unknown function, DUF
DAO                  PF01266.19   358 seq183_BIOID46997    -            422   2.4e-63  214.0   0.0   1   1   2.1e-67   2.9e-63  213.8   0.0     1   356     3   390     3   392 0.86 FAD dependent oxidoreductase
Amidohydro_3         PF07969.6    404 seq186_BIOID46997    -            432   3.9e-56  190.8   0.9   1   1   3.3e-59   1.5e-55  188.9   0.6     1   404    58   384    58   384 0.98 Amidohydrolase family
Amidohydro_4         PF13147.1    304 seq186_BIOID46997    -            432   6.5e-16   59.0   0.6   1   1   1.8e-19   8.3e-16   58.7   0.4     1   303    53   382    53   383 0.95 Amidohydrolase
Amidohydro_5         PF13594.1     68 seq186_BIOID46997    -            432     1e-05   25.1   1.8   1   1   4.7e-09   2.1e-05   24.1   0.1     2    45    29    85    28   135 0.74 Amidohydrolase
BPL_LplA_LipB        PF03099.14   125 seq187_BIOID46997    -            321   5.1e-21   74.8   0.0   1   1   1.7e-24   7.6e-21   74.2   0.0     4   125    86   208    83   208 0.89 Biotin/lipoate A/B protein ligase family
HTH_11               PF08279.7     55 seq187_BIOID46997    -            321   8.3e-13   47.6   0.0   1   1   4.4e-16     2e-12   46.4   0.0     4    54     9    58     8    59 0.92 HTH domain
BPL_C                PF02237.12    48 seq187_BIOID46997    -            321   1.6e-11   43.5   0.2   1   1   8.9e-15   4.1e-11   42.2   0.1     1    48   271   317   271   317 0.97 Biotin protein ligase C terminal domain
AA_kinase            PF00696.23   241 seq188_BIOID46997    -            465   6.1e-27   94.6   0.5   1   1   1.9e-30   8.8e-27   94.0   0.4     1   240    48   290    48   291 0.93 Amino acid kinase family
Acetyltransf_1       PF00583.19    83 seq188_BIOID46997    -            465   5.6e-09   35.7   0.0   1   1   4.2e-12   1.9e-08   34.0   0.0     3    83   364   436   362   436 0.92 Acetyltransferase (GNAT) family
DUF4137              PF13593.1    313 seq189_BIOID46997    -            332  1.2e-105  352.9  22.9   1   1  9.7e-110  1.3e-105  352.8  15.9     1   312     8   315     8   316 0.98 SBF-like CPA transporter family (DUF4137)
ACR_tran             PF00873.14  1021 seq190_BIOID46997    -           1040         0 1231.0  34.9   1   1         0         0 1230.9  24.2     2  1020    13  1022    12  1023 1.00 AcrB/AcrD/AcrF family
SecD_SecF            PF02355.11   189 seq190_BIOID46997    -           1040   3.3e-08   32.8  32.8   1   1   1.9e-09   1.3e-05   24.3  11.2    36   183   348   495   333   501 0.82 Protein export membrane protein
Packaging_FI         PF14000.1    125 seq191_BIOID46997    -            131   2.3e-41  140.7   1.2   1   1   1.9e-45   2.6e-41  140.6   0.8     1   125     2   128     2   128 0.97 DNA packaging protein FI
DNA_III_psi          PF03603.8    128 seq193_BIOID46997    -            137   1.4e-45  154.1   0.1   1   1   1.2e-49   1.6e-45  153.9   0.1     1   128     1   128     1   128 0.99 DNA polymerase III psi subunit
DUF1040              PF06288.8     86 seq194_BIOID46997    -             89   1.6e-46  156.3   0.5   1   1   1.3e-50   1.8e-46  156.2   0.3     1    86     1    86     1    86 1.00 Protein of unknown function (DUF1040)
DUF1219              PF06755.7    117 seq200_BIOID46997    -            125   1.7e-59  198.3   0.0   1   1   1.5e-63     2e-59  198.1   0.0     1   113     1   113     1   122 0.97 Protein of unknown function (DUF1219)
Phage_AlpA           PF05930.7     51 seq202_BIOID46997    -             92   1.7e-19   69.1   0.1   1   1   3.3e-23   2.3e-19   68.7   0.1     1    51    34    83    34    83 0.98 Prophage CP4-57 regulatory protein (AlpA)
HTH_17               PF12728.2     51 seq202_BIOID46997    -             92   1.5e-07   31.4   0.0   1   1     3e-11   2.1e-07   31.0   0.0     9    50    44    86    39    87 0.90 Helix-turn-helix domain
Ribosomal_L11_N      PF03946.9     60 seq203_BIOID46997    -            142   3.2e-32  109.6   0.3   1   1   8.7e-36   5.9e-32  108.7   0.2     1    60     8    67     8    67 0.99 Ribosomal protein L11, N-terminal domain
Ribosomal_L11        PF00298.14    69 seq203_BIOID46997    -            142   6.6e-29   99.7   2.9   1   1   1.8e-32   1.2e-28   98.8   2.0     1    69    72   140    72   140 0.99 Ribosomal protein L11, RNA binding domain
Pili_assembly_N      PF00345.15   122 seq204_BIOID46997    -            241   1.1e-40  138.0   0.1   1   1   2.7e-44   1.9e-40  137.3   0.0     1   121    37   156    37   157 0.91 Gram-negative pili assembly chaperone, N-terminal domain
Pili_assembly_C      PF02753.12    68 seq204_BIOID46997    -            241   9.5e-17   60.4   0.3   1   1   8.1e-20   5.6e-16   58.0   0.1     1    65   176   234   176   237 0.95 Gram-negative pili assembly chaperone, C-terminal domain
DUF932               PF06067.6    239 seq206_BIOID46997    -            272   4.7e-63  212.5   0.0   1   1     4e-67   5.4e-63  212.3   0.0     2   239    37   261    36   261 0.99 Domain of unknown function (DUF932)
Phage_tail_L         PF05100.7    206 seq207_BIOID46997    -            232   9.3e-96  318.7   0.0   1   1  7.8e-100   1.1e-95  318.5   0.0     1   206    29   230    29   230 0.99 Phage minor tail protein L
RusA                 PF05866.6    116 seq208_BIOID46997    -            122   3.1e-21   75.8   0.0   1   1   2.6e-25   3.5e-21   75.6   0.0     1   116     9   118     9   118 0.90 Endodeoxyribonuclease RusA
Microcin             PF03526.8     55 seq209_BIOID46997    -            111   1.2e-07   31.0   0.0   1   1   1.6e-11   2.2e-07   30.2   0.0    18    55    44    79    34    79 0.93 Colicin E1 (microcin) immunity protein
Rod-binding          PF10135.4     49 seq211_BIOID46997    -             99   1.1e-17   63.6   0.0   1   1   1.4e-21   1.9e-17   62.8   0.0     1    49    42    93    42    93 0.98 Rod binding protein
Cys_Met_Meta_PP      PF01053.15   386 seq216_BIOID46997    -            440  1.9e-122  408.1   0.0   1   1  1.6e-126  2.2e-122  408.0   0.0     1   385    52   436    52   437 0.97 Cys/Met metabolism PLP-dependent enzyme
APH                  PF01636.18   239 seq217_BIOID46997    -            419   6.4e-18   65.2   0.0   1   1   8.1e-22   1.1e-17   64.4   0.0     2   218    40   288    39   308 0.71 Phosphotransferase enzyme family
Phage_attach         PF05354.6    117 seq218_BIOID46997    -            117   2.5e-62  207.5   0.1   1   1     4e-66   2.7e-62  207.3   0.1     1   117     1   117     1   117 1.00 Phage Head-Tail Attachment
Gifsy-2              PF13856.1     95 seq218_BIOID46997    -            117   1.5e-29  101.8   0.0   1   1   2.5e-33   1.7e-29  101.6   0.0     1    95     4   105     4   105 0.99 ATP-binding sugar transporter from pro-phage
APH                  PF01636.18   239 seq219_BIOID46997    -            328   2.2e-41  142.0   2.0   1   1   5.1e-45   3.5e-41  141.4   1.4     2   232    31   259    30   269 0.84 Phosphotransferase enzyme family
EcKinase             PF02958.15   293 seq219_BIOID46997    -            328   7.2e-05   21.9   0.0   1   1   1.9e-08   0.00013   21.1   0.0   197   280   176   252   149   257 0.79 Ecdysteroid kinase
Patatin              PF01734.17   204 seq220_BIOID46997    -            301   1.6e-24   86.8   0.4   1   1   2.2e-28     3e-24   85.9   0.1     1   201     8   165     8   167 0.95 Patatin-like phospholipase
Acetyltransf_1       PF00583.19    83 seq221_BIOID46997    -            148   2.4e-20   72.2   0.0   1   1   2.4e-23   3.6e-20   71.6   0.0     4    82    48   120    45   121 0.92 Acetyltransferase (GNAT) family
Acetyltransf_10      PF13673.1    117 seq221_BIOID46997    -            148   2.3e-13   50.1   0.1   1   1     2e-16   3.1e-13   49.7   0.1    22   117    18   120     8   120 0.86 Acetyltransferase (GNAT) domain
FR47                 PF08445.5     86 seq221_BIOID46997    -            148   1.4e-12   47.0   0.1   1   1   1.2e-15   1.9e-12   46.6   0.0    17    81    59   124    42   130 0.82 FR47-like protein
Acetyltransf_7       PF13508.1     79 seq221_BIOID46997    -            148   3.5e-12   46.1   0.0   1   1   3.1e-15   4.8e-12   45.7   0.0     8    78    45   121    38   122 0.86 Acetyltransferase (GNAT) domain
Acetyltransf_4       PF13420.1    155 seq221_BIOID46997    -            148   1.1e-08   35.0   0.0   1   1   8.6e-12   1.3e-08   34.8   0.0    32   148    23   134     5   141 0.82 Acetyltransferase (GNAT) domain
Acetyltransf_8       PF13523.1    152 seq221_BIOID46997    -            148   1.7e-08   34.4   0.1   1   1   3.4e-10   5.1e-07   29.5   0.0    75   138    61   122     4   127 0.78 Acetyltransferase (GNAT) domain
Acetyltransf_3       PF13302.1    142 seq221_BIOID46997    -            148   2.8e-07   30.8   0.1   1   1   6.4e-10   9.7e-07   29.0   0.1    67   142    49   121     3   121 0.73 Acetyltransferase (GNAT) domain
Acetyltransf_9       PF13527.1    128 seq221_BIOID46997    -            148   4.6e-07   29.6   0.0   1   1   5.8e-10   8.7e-07   28.7   0.0    74   127    64   122    49   123 0.89 Acetyltransferase (GNAT) domain
Acetyltransf_6       PF13480.1    142 seq221_BIOID46997    -            148   4.4e-05   23.3   0.0   1   1   3.7e-08   5.7e-05   22.9   0.0    73   131    42   100    17   107 0.90 Acetyltransferase (GNAT) domain
Phage_attach         PF05354.6    117 seq222_BIOID46997    -            117     4e-63  210.0   0.1   1   1   6.4e-67   4.4e-63  209.9   0.1     1   117     1   117     1   117 1.00 Phage Head-Tail Attachment
Gifsy-2              PF13856.1     95 seq222_BIOID46997    -            117   1.4e-30  105.1   0.0   1   1   2.4e-34   1.7e-30  104.9   0.0     1    95     4   105     4   105 0.99 ATP-binding sugar transporter from pro-phage
Rnf-Nqr              PF02508.9    190 seq223_BIOID46997    -            231   7.9e-59  198.3   9.5   1   1   6.7e-63   9.1e-59  198.1   6.6     1   189     1   200     1   201 0.98 Rnf-Nqr subunit, membrane protein
Phage_AlpA           PF05930.7     51 seq229_BIOID46997    -             68   9.9e-20   69.9   0.1   1   1   1.7e-23   1.2e-19   69.6   0.1     1    51    10    59    10    59 0.98 Prophage CP4-57 regulatory protein (AlpA)
HTH_17               PF12728.2     51 seq229_BIOID46997    -             68   2.2e-07   30.9   0.1   1   1   3.7e-11   2.5e-07   30.7   0.0     9    50    20    62    15    63 0.90 Helix-turn-helix domain
GFO_IDH_MocA         PF01408.17   120 seq231_BIOID46997    -            377   5.7e-29  100.9   0.1   1   1   1.9e-32   8.9e-29  100.3   0.1     1   120     7   123     7   123 0.96 Oxidoreductase family, NAD-binding Rossmann fold
GFO_IDH_MocA_C       PF02894.12   115 seq231_BIOID46997    -            377     2e-21   75.7   0.0   1   1   8.5e-25   3.9e-21   74.8   0.0     1   114   135   246   135   247 0.97 Oxidoreductase family, C-terminal alpha/beta domain
Semialdhyde_dh       PF01118.19   121 seq231_BIOID46997    -            377   1.6e-07   31.5   0.0   1   1   6.4e-11   2.9e-07   30.6   0.0     3    94    10    93     8    98 0.86 Semialdehyde dehydrogenase, NAD binding domain
Ribosomal_L1         PF00687.16   221 seq232_BIOID46997    -            234   9.2e-50  168.8   0.2   1   1   7.9e-54   1.1e-49  168.6   0.2    13   220    28   220     8   221 0.90 Ribosomal protein L1p/L10e family
Phage_antiter_Q      PF06323.6    230 seq234_BIOID46997    -            229  2.5e-102  341.0   6.9   1   1    2e-106  2.8e-102  340.8   4.8     1   230     1   229     1   229 1.00 Phage antitermination protein Q
phage_tail_N         PF08400.5    134 seq236_BIOID46997    -            673   6.6e-57  190.8   0.4   1   1   1.5e-60   6.6e-57  190.8   0.2     1   134     1   134     1   134 0.99 Prophage tail fibre N-terminal
CarboxypepD_reg      PF13620.1     82 seq236_BIOID46997    -            673   8.1e-07   28.8   2.9   1   1   1.8e-10   8.4e-07   28.8   0.1     1    74     4    82     4    89 0.82 Carboxypeptidase regulatory-like domain
Prok-JAB             PF14464.1    105 seq239_BIOID46997    -            334   1.2e-19   69.6   0.3   1   1   3.5e-23   2.4e-19   68.7   0.2     3    99    90   186    88   195 0.92 Prokaryotic homologs of the JAB domain
NLPC_P60             PF00877.14   105 seq239_BIOID46997    -            334   1.5e-13   50.3   0.0   1   1   3.2e-17   2.2e-13   49.7   0.0     1   105   198   311   198   311 0.92 NlpC/P60 family
Thymidylate_kin      PF02223.12   186 seq245_BIOID46997    -            213   1.2e-60  203.9   0.0   1   1   9.8e-65   1.3e-60  203.8   0.0     1   186     8   200     8   200 0.98 Thymidylate kinase
Flg_bbr_C            PF06429.8     74 seq246_BIOID46997    -            458   2.3e-10   40.1   4.5   1   1   1.7e-14   2.3e-10   40.1   3.1    17    73   397   455   386   456 0.78 Flagellar basal body rod FlgEFG protein C-terminal
Malate_synthase      PF01274.17   523 seq252_BIOID46997    -            539  1.1e-214  713.2   0.0   1   1  8.7e-219  1.2e-214  713.0   0.0     3   522    19   538    17   539 0.99 Malate synthase
gpW                  PF02831.10    68 seq253_BIOID46997    -             68   3.5e-37  125.6   1.1   1   1   2.7e-41   3.8e-37  125.5   0.8     1    68     1    68     1    68 0.99 gpW
NUDIX                PF00293.23   135 seq259_BIOID46997    -            141   7.7e-22   77.2   0.1   1   1   6.7e-26   9.1e-22   77.0   0.0     2   130     3   136     2   140 0.88 NUDIX domain
HAD_2                PF13419.1    176 seq260_BIOID46997    -            225   4.8e-28   98.4   0.0   1   1   1.2e-31   5.5e-28   98.2   0.0     1   176     6   195     6   195 0.91 Haloacid dehalogenase-like hydrolase
Hydrolase_like       PF13242.1     75 seq260_BIOID46997    -            225   1.1e-12   47.3   0.0   1   1     4e-16   1.8e-12   46.6   0.0     3    75   149   218   147   218 0.86 HAD-hyrolase-like
Hydrolase            PF00702.21   204 seq260_BIOID46997    -            225   2.2e-11   44.5   0.2   1   1   2.4e-14   1.1e-10   42.3   0.1   107   204    78   189     3   189 0.75 haloacid dehalogenase-like hydrolase
FKBP_C               PF00254.23    94 seq261_BIOID46997    -            206   3.6e-27   94.0   0.0   1   1   9.7e-31   6.6e-27   93.2   0.0     5    94   117   203   114   203 0.96 FKBP-type peptidyl-prolyl cis-trans isomerase
FKBP_N               PF01346.13   124 seq261_BIOID46997    -            206   1.2e-23   83.3   0.0   1   1   2.2e-27   1.5e-23   83.0   0.0    17   124     5   108     1   108 0.96 Domain amino terminal to FKBP-type peptidyl-prolyl isomerase
Exo_endo_phos        PF03372.18   251 seq267_BIOID46997    -            259   5.8e-12   45.9   0.4   1   1   7.6e-16     1e-11   45.1   0.3     2   251    41   245    40   245 0.65 Endonuclease/Exonuclease/phosphatase family
Usher                PF00577.15   552 seq269_BIOID46997    -            878  1.1e-222  740.5  25.9   1   1    3e-226  1.3e-222  740.2  17.9     1   552   208   790   208   790 0.99 Type VII secretion system (T7SS), usher protein
PapC_N               PF13954.1    146 seq269_BIOID46997    -            878   4.4e-48  162.4   0.0   1   1   2.4e-51   1.1e-47  161.1   0.0     2   146    48   194    47   194 0.98 PapC N-terminal domain
PapC_C               PF13953.1     68 seq269_BIOID46997    -            878   1.1e-27   95.3   0.1   1   1   1.1e-30   4.8e-27   93.2   0.1     1    67   800   865   800   866 0.97 PapC C-terminal domain
Cytochrom_C552       PF02335.10   435 seq270_BIOID46997    -            478    2e-172  573.7   8.1   1   1  3.6e-176  2.4e-172  573.4   5.6     3   433    43   472    41   474 0.98 Cytochrome c552
DUF957               PF06117.6     65 seq271_BIOID46997    -             65   2.6e-35  119.6   1.0   1   1     2e-39   2.8e-35  119.5   0.7     1    65     1    65     1    65 0.99 Enterobacterial protein of unknown function (DUF957)
Phage_portal_2       PF05136.8    355 seq273_BIOID46997    -            533  2.9e-104  348.3   1.7   1   1  2.6e-108  3.5e-104  348.0   1.1     2   355    30   401    29   401 0.98 Phage portal protein, lambda family
Antirestrict         PF03230.8     94 seq275_BIOID46997    -            271   1.6e-38  130.4   0.2   1   1   1.7e-42   2.3e-38  129.9   0.1     1    94   174   271   174   271 0.98 Antirestriction protein
HhH-GPD              PF00730.20   121 seq280_BIOID46997    -            211   1.1e-18   67.5   0.0   1   1   3.5e-22   1.6e-18   67.0   0.0     1   120    34   168    34   169 0.95 HhH-GPD superfamily base excision DNA repair protein
HHH                  PF00633.18    30 seq280_BIOID46997    -            211   7.1e-08   31.6   0.0   1   1   3.7e-11   1.7e-07   30.4   0.0     2    29   100   127    99   128 0.94 Helix-hairpin-helix motif
EndIII_4Fe-2S        PF10576.4     17 seq280_BIOID46997    -            211   9.7e-05   22.2   3.3   1   1   3.7e-08   0.00017   21.5   2.3     1    17   187   203   187   203 0.99 Iron-sulfur binding domain of endonuclease III
Ivy                  PF08816.6    118 seq281_BIOID46997    -            157   6.8e-35  119.4   0.1   1   1   6.1e-39   8.4e-35  119.2   0.1     1   118    37   152    37   152 0.98 Inhibitor of vertebrate lysozyme (Ivy)
UDG                  PF03167.14   152 seq282_BIOID46997    -            229   1.5e-30  105.5   0.0   1   1   1.6e-34   2.2e-30  105.0   0.0     6   152    54   211    50   211 0.96 Uracil DNA glycosylase superfamily
DeoC                 PF01791.4    236 seq287_BIOID46997    -            259   4.6e-61  206.0   1.7   1   1   3.7e-65     5e-61  205.8   1.2     3   230    12   240    10   246 0.94 DeoC/LacD family aldolase
Methyltransf_27      PF13708.1    194 seq289_BIOID46997    -            282   1.9e-74  249.2   0.1   1   1   1.8e-78   2.5e-74  248.9   0.0     2   194    87   279    86   279 0.99 Methyltransferase domain
Aldedh               PF00171.17   462 seq291_BIOID46997    -            482  2.5e-175  583.1   0.1   1   1    2e-179  2.8e-175  583.0   0.1     1   461    19   477    19   478 0.99 Aldehyde dehydrogenase family
Response_reg         PF00072.19   112 seq295_BIOID46997    -            215   1.2e-30  105.6   0.4   1   1   5.3e-34   1.8e-30  105.0   0.3     1   112     9   121     9   121 0.99 Response regulator receiver domain
GerE                 PF00196.14    58 seq295_BIOID46997    -            215   4.1e-25   86.7   0.5   1   1   2.5e-28   8.5e-25   85.7   0.4     2    57   152   207   151   208 0.96 Bacterial regulatory proteins, luxR family
Sigma70_r4_2         PF08281.7     54 seq295_BIOID46997    -            215   1.4e-07   30.7   0.1   1   1   8.1e-11   2.8e-07   29.7   0.0    25    54   167   196   154   196 0.93 Sigma-70, region 4
HTH_24               PF13412.1     48 seq295_BIOID46997    -            215   1.6e-05   24.0   1.1   1   1   1.8e-08   6.1e-05   22.2   0.3     6    43   159   194   154   195 0.80 Winged helix-turn-helix DNA-binding
DNA_pol3_delta2      PF13177.1    162 seq297_BIOID46997    -            334   3.2e-39  134.0   0.0   1   1   8.6e-43   5.9e-39  133.2   0.0     8   159    13   165     9   168 0.96 DNA polymerase III, delta subunit
DNApol3-delta_C      PF09115.5    119 seq297_BIOID46997    -            334     2e-37  127.7   0.3   1   1   4.6e-41   3.1e-37  127.1   0.2     2   119   207   323   206   323 0.98 DNA polymerase III, delta subunit, C terminal
Response_reg         PF00072.19   112 seq298_BIOID46997    -            337   3.8e-28   97.6   0.5   1   1   6.5e-32   8.9e-28   96.4   0.1     1   111    10   120    10   121 0.97 Response regulator receiver domain
DSBA                 PF01323.15   193 seq299_BIOID46997    -            208   6.8e-32  110.4   3.3   1   1   7.9e-35   5.4e-31  107.5   2.3     1   192    40   197    40   198 0.95 DSBA-like thioredoxin domain
Thioredoxin_4        PF13462.1    163 seq299_BIOID46997    -            208   4.4e-10   39.7   0.0   1   1   9.2e-14   6.3e-10   39.1   0.0    16   149    40   180    33   191 0.69 Thioredoxin
AMP-binding          PF00501.23   418 seq300_BIOID46997    -            628   1.8e-91  306.4   0.0   1   1   4.7e-95   2.2e-91  306.2   0.0     1   418    85   525    85   525 0.96 AMP-binding enzyme
DUF3448              PF11930.3     82 seq300_BIOID46997    -            628   4.3e-26   90.3   0.3   1   1   1.6e-29   7.5e-26   89.5   0.2     7    79     3    75     1    78 0.95 Domain of unknown function (DUF3448)
DUF4009              PF13193.1     41 seq300_BIOID46997    -            628     9e-15   53.7   0.0   1   1   5.8e-18   2.7e-14   52.2   0.0     3    41   575   615   573   615 0.96 Domain of unknown function (DUF4009)
Flg_bbr_C            PF06429.8     74 seq303_BIOID46997    -            143   1.5e-09   37.5   0.1   1   1   2.2e-13   1.5e-09   37.5   0.1    32    74    98   140    68   140 0.88 Flagellar basal body rod FlgEFG protein C-terminal
Flg_bb_rod           PF00460.15    31 seq303_BIOID46997    -            143   6.9e-07   28.7   4.9   1   1     1e-10   6.9e-07   28.7   3.4     3    26     9    32     8    34 0.93 Flagella basal body rod protein
ABC_tran             PF00005.22   118 seq306_BIOID46997    -            225   1.6e-18   67.1   0.0   1   1   1.2e-21   2.8e-18   66.2   0.0     1   117    47   165    47   166 0.87 ABC transporter
AAA                  PF00004.24   132 seq306_BIOID46997    -            225   2.6e-06   27.5   1.0   1   1   1.9e-08   4.3e-05   23.6   0.7     2   118    37   204    36   208 0.68 ATPase family associated with various cellular activities (AAA)
Adeno_IVa2           PF02456.10   370 seq306_BIOID46997    -            225    0.0001   20.9   0.0   1   1   7.3e-08   0.00017   20.2   0.0    71   132    15    76     3    86 0.79 Adenovirus IVa2 protein
Phage_min_tail       PF05939.8    109 seq307_BIOID46997    -            109     3e-38  130.0   0.1   1   1   2.4e-42   3.3e-38  129.8   0.1     1   109     1   109     1   109 0.99 Phage minor tail protein
MerR-DNA-bind        PF09278.6     65 seq308_BIOID46997    -            144   2.8e-19   69.1   0.6   1   1   1.5e-22   6.7e-19   67.9   0.4     1    65    51   113    51   113 0.95 MerR, DNA binding
MerR_1               PF13411.1     69 seq308_BIOID46997    -            144   1.3e-17   63.2   0.0   1   1   4.7e-21   2.1e-17   62.5   0.0     2    67     9    75     8    77 0.96 MerR HTH family regulatory protein
MerR                 PF00376.18    38 seq308_BIOID46997    -            144   1.3e-11   43.7   0.2   1   1   5.2e-15   2.4e-11   42.8   0.1     1    38     9    46     9    46 0.99 MerR family regulatory protein
Ribosomal_L10        PF00466.15   100 seq309_BIOID46997    -            165   2.5e-26   91.3   0.0   1   1   2.6e-30   3.6e-26   90.8   0.0     3   100     5   101     3   101 0.98 Ribosomal protein L10
IF-2B                PF01008.12   281 seq310_BIOID46997    -            371   5.8e-58  195.9   0.0   1   1   5.3e-62   7.2e-58  195.6   0.0     2   279    52   347    51   349 0.94 Initiation factor 2 subunit family
GTP_EFTU             PF00009.22   188 seq311_BIOID46997    -            538     1e-44  152.1   0.0   1   1   3.4e-48   1.6e-44  151.5   0.0     3   187    22   286    20   287 0.92 Elongation factor Tu GTP binding domain
GTP_EFTU_D2          PF03144.20    74 seq311_BIOID46997    -            538   2.8e-11   43.2   0.1   1   1   2.7e-14   1.2e-10   41.2   0.0     2    74   323   389   322   389 0.97 Elongation factor Tu domain 2
Lambda_tail_I        PF06805.7     82 seq314_BIOID46997    -            193   8.3e-14   51.0   0.0   1   1     1e-17   1.4e-13   50.3   0.0    25    82     2    64     1    64 0.97 Bacteriophage lambda tail assembly protein I
SNARE_assoc          PF09335.6    123 seq321_BIOID46997    -            219   3.3e-19   69.1   5.8   1   1   2.4e-23   3.3e-19   69.1   4.0     1   122    48   173    48   174 0.96 SNARE associated Golgi protein
Methyltransf_11      PF08241.7     95 seq323_BIOID46997    -            256   1.8e-25   89.1   0.1   1   1   3.3e-28   3.2e-25   88.3   0.0     1    95    49   145    49   145 0.97 Methyltransferase domain
Methyltransf_31      PF13847.1    152 seq323_BIOID46997    -            256   1.9e-21   76.1   0.0   1   1   2.5e-24   2.4e-21   75.7   0.0     5   113    46   155    43   231 0.85 Methyltransferase domain
Methyltransf_23      PF13489.1    162 seq323_BIOID46997    -            256   1.8e-20   73.1   0.0   1   1   2.5e-23   2.5e-20   72.7   0.0     7   159    31   191    26   194 0.83 Methyltransferase domain
Ubie_methyltran      PF01209.13   233 seq323_BIOID46997    -            256   1.9e-18   66.3   0.0   1   1   2.6e-21   2.5e-18   65.9   0.0    32   158    27   152     2   162 0.83 ubiE/COQ5 methyltransferase family
Methyltransf_18      PF12847.2    112 seq323_BIOID46997    -            256     7e-17   61.9   0.1   1   1   1.4e-19   1.4e-16   60.9   0.0     1   109    44   145    44   148 0.90 Methyltransferase domain
Methyltransf_12      PF08242.7     99 seq323_BIOID46997    -            256   7.1e-15   55.1   0.0   1   1   1.2e-17   1.2e-14   54.4   0.0     1    99    49   143    49   143 0.93 Methyltransferase domain
Methyltransf_25      PF13649.1    101 seq323_BIOID46997    -            256   9.4e-14   51.4   0.4   1   1   1.8e-16   1.8e-13   50.6   0.1     1   101    48   141    48   141 0.92 Methyltransferase domain
Methyltransf_26      PF13659.1    117 seq323_BIOID46997    -            256   1.3e-11   44.4   1.2   1   1   2.4e-14   2.4e-11   43.5   0.4     3   113    47   145    45   147 0.92 Methyltransferase domain
MTS                  PF05175.9    170 seq323_BIOID46997    -            256   8.8e-10   38.1   0.1   1   1   1.8e-12   1.8e-09   37.1   0.0    25   145    38   151    32   175 0.79 Methyltransferase small domain
Methyltransf_8       PF05148.10   219 seq323_BIOID46997    -            256   2.9e-08   33.5   0.0   1   1   2.2e-10   2.1e-07   30.6   0.0    50   166    16   155     6   185 0.69 Hypothetical methyltransferase
Methyltransf_29      PF03141.11   506 seq323_BIOID46997    -            256   7.1e-08   31.1   0.1   1   1   9.3e-11     9e-08   30.7   0.0   117   217    44   145     8   170 0.79 Putative S-adenosyl-L-methionine-dependent methyltransferase
TehB                 PF03848.9    192 seq323_BIOID46997    -            256   8.2e-06   25.0   0.0   1   1   1.5e-08   1.4e-05   24.1   0.0    31   135    45   149    18   187 0.81 Tellurite resistance protein TehB
PrmA                 PF06325.8    295 seq323_BIOID46997    -            256   6.2e-05   22.1   0.0   1   1   8.7e-08   8.5e-05   21.6   0.0   161   262    44   150    29   188 0.73 Ribosomal protein L11 methyltransferase (PrmA)
AA_permease          PF00324.16   479 seq324_BIOID46997    -            467  8.6e-119  396.8  47.5   1   1  1.4e-122  9.6e-119  396.7  32.9     1   474    27   465    27   467 0.98 Amino acid permease
AA_permease_2        PF13520.1    426 seq324_BIOID46997    -            467   7.2e-51  172.9  49.9   1   1   1.4e-54   9.3e-51  172.5  34.6     8   419    30   446    26   459 0.84 Amino acid permease
Lactate_perm         PF02652.9    522 seq325_BIOID46997    -            560  6.8e-234  777.0  41.5   1   1  5.7e-238  7.8e-234  776.8  28.8     1   522    25   551    25   551 0.99 L-lactate permease
FlgD                 PF03963.9     82 seq329_BIOID46997    -            237     5e-17   61.6   8.4   1   1   2.1e-20   9.4e-17   60.7   5.8     9    79    12    81     3    84 0.77 Flagellar hook capping protein - N-terminal region
FLgD_tudor           PF13861.1     61 seq329_BIOID46997    -            237   1.7e-13   50.1   0.7   1   1   6.6e-17     3e-13   49.4   0.5     2    60    91   227    90   228 0.97 FlgD Tudor-like domain
FlgD_ig              PF13860.1     81 seq329_BIOID46997    -            237   8.8e-09   34.8   0.4   1   1   4.4e-12     2e-08   33.7   0.3     8    80   112   185   106   186 0.82 FlgD Ig-like domain
DUF1019              PF06254.6     89 seq334_BIOID46997    -            179   6.6e-34  115.8   0.1   1   1     7e-38   9.6e-34  115.2   0.1     1    89    65   157    65   157 0.98 Protein of unknown function (DUF1019)
Exonuc_VII_L         PF02601.10   319 seq336_BIOID46997    -            458   2.8e-92  309.2   0.7   1   1     8e-96   3.6e-92  308.8   0.5     1   319   126   442   126   442 0.96 Exonuclease VII, large subunit
tRNA_anti_2          PF13742.1     99 seq336_BIOID46997    -            458   2.7e-34  116.8   0.0   1   1   1.4e-37   6.2e-34  115.7   0.0     1    99     9   104     9   104 0.98 OB-fold nucleic acid binding domain
tRNA_anti            PF01336.20    76 seq336_BIOID46997    -            458     1e-08   34.7   0.0   1   1   4.6e-12   2.1e-08   33.7   0.0     1    75    30   104    30   105 0.96 OB-fold nucleic acid binding domain
Ribosomal_L12        PF00542.14    68 seq338_BIOID46997    -            121   1.8e-31  107.8   8.6   1   1   2.8e-35   3.8e-31  106.7   6.0     1    68    54   121    54   121 0.99 Ribosomal protein L7/L12 C-terminal domain
DUF945               PF06097.6    459 seq339_BIOID46997    -            490    3e-106  355.8   9.7   1   1  2.6e-110  3.6e-106  355.5   6.7     3   459    18   481    16   481 0.97 Bacterial protein of unknown function (DUF945)
Flagellin_N          PF00669.15   139 seq341_BIOID46997    -            309     4e-12   46.0   8.4   1   1   5.8e-16     4e-12   46.0   5.8     2   137     4   139     3   141 0.97 Bacterial flagellin N-terminal helical region
AraC_binding         PF02311.14   136 seq342_BIOID46997    -            309   7.8e-27   93.4   0.6   1   1   2.3e-30   7.8e-27   93.4   0.4     4   136    40   177    37   177 0.91 AraC-like ligand binding domain
HTH_AraC             PF00165.18    42 seq342_BIOID46997    -            309   3.2e-22   77.5   0.0   1   2   1.6e-12   5.6e-09   35.4   0.0     2    41   204   244   203   245 0.91 Bacterial regulatory helix-turn-helix proteins, AraC family
HTH_AraC             PF00165.18    42 seq342_BIOID46997    -            309   3.2e-22   77.5   0.0   2   2   1.9e-13   6.5e-10   38.4   0.0     1    41   256   294   256   295 0.96 Bacterial regulatory helix-turn-helix proteins, AraC family
HTH_18               PF12833.2     81 seq342_BIOID46997    -            309   2.9e-19   68.8   0.5   1   1   2.3e-22   7.9e-19   67.4   0.0     1    80   217   295   217   296 0.97 Helix-turn-helix domain
UPF0014              PF03649.8    250 seq343_BIOID46997    -            259  1.9e-119  397.3  18.0   1   1  1.6e-123  2.2e-119  397.1  12.5     2   250     3   247     2   247 0.99 Uncharacterised protein family (UPF0014)
Glycos_transf_3      PF00591.16   254 seq347_BIOID46997    -            440     3e-61  206.7   0.4   1   1   9.1e-65   4.1e-61  206.3   0.2     2   253    79   332    78   333 0.98 Glycosyl transferase family, a/b domain
PYNP_C               PF07831.8     75 seq347_BIOID46997    -            440   1.6e-25   88.1   0.2   1   1     7e-29   3.2e-25   87.2   0.1     1    74   350   423   350   424 0.98 Pyrimidine nucleoside phosphorylase C-terminal domain
Glycos_trans_3N      PF02885.12    66 seq347_BIOID46997    -            440   5.1e-15   54.7   1.2   1   1   1.8e-18   8.4e-15   53.9   0.1     3    66     5    68     3    68 0.98 Glycosyl transferase family, helical bundle domain
DegT_DnrJ_EryC1      PF01041.12   363 seq348_BIOID46997    -            385  8.3e-132  439.5   0.1   1   1  3.4e-135  9.4e-132  439.3   0.0     3   363    18   380    16   380 0.98 DegT/DnrJ/EryC1/StrS aminotransferase family
Aminotran_1_2        PF00155.16   363 seq348_BIOID46997    -            385   6.1e-09   35.1   0.3   1   1   3.7e-12     1e-08   34.4   0.0    46   196    41   169    24   195 0.91 Aminotransferase class I and II
Cys_Met_Meta_PP      PF01053.15   386 seq348_BIOID46997    -            385   5.4e-08   31.4   0.1   1   1   2.7e-11   7.5e-08   30.9   0.1    54   187    38   170    36   223 0.86 Cys/Met metabolism PLP-dependent enzyme
Beta_elim_lyase      PF01212.16   290 seq348_BIOID46997    -            385   3.7e-06   26.1   0.1   1   1     2e-09   5.5e-06   25.6   0.0    29   227    39   220    32   320 0.79 Beta-eliminating lyase
Aminotran_5          PF00266.14   371 seq348_BIOID46997    -            385   7.1e-05   21.5   0.4   1   1   3.5e-08   9.5e-05   21.1   0.3    55   183    48   168    41   326 0.69 Aminotransferase class-V
ABC_membrane         PF00664.18   275 seq349_BIOID46997    -            720   3.6e-25   88.7  10.7   1   1   1.5e-28   5.1e-25   88.3   7.4     5   268   163   421   162   428 0.89 ABC transporter transmembrane region
ABC_tran             PF00005.22   118 seq349_BIOID46997    -            720   2.3e-19   69.7   0.0   1   1   2.4e-22   8.2e-19   68.0   0.0     1   117   516   640   516   641 0.94 ABC transporter
Metalloenzyme        PF01676.13   262 seq352_BIOID46997    -            514  1.6e-101  338.8   0.5   1   1  4.2e-105  1.9e-101  338.6   0.3     1   261     6   507     6   508 0.99 Metalloenzyme superfamily
iPGM_N               PF06415.8    223 seq352_BIOID46997    -            514   6.9e-89  296.9   0.6   1   1   2.2e-92     1e-88  296.3   0.4     2   223    85   308    84   308 0.99 BPG-independent PGAM N-terminus (iPGM_N)
Phosphodiest         PF01663.17   364 seq352_BIOID46997    -            514   2.3e-05   23.7   0.0   1   1   7.6e-09   3.5e-05   23.2   0.0   104   246   303   449   259   491 0.73 Type I phosphodiesterase / nucleotide pyrophosphatase
MFS_1                PF07690.11   354 seq355_BIOID46997    -            394   5.2e-37  127.2  48.1   1   1   7.7e-39     1e-34  119.7  20.8     2   353    20   357    19   358 0.90 Major Facilitator Superfamily
PTR2                 PF00854.16   373 seq356_BIOID46997    -            500   3.8e-75  252.8  26.0   1   1   6.9e-79   4.7e-75  252.5  15.9     2   370    89   428    88   431 0.97 POT family
MFS_1                PF07690.11   354 seq356_BIOID46997    -            500   2.6e-20   72.3  54.6   1   1   3.7e-21   2.5e-17   62.5  25.8    10   301    35   372    26   382 0.78 Major Facilitator Superfamily
TatD_DNase           PF01026.16   255 seq357_BIOID46997    -            265   1.2e-76  257.2   0.0   1   1   9.8e-81   1.3e-76  257.0   0.0     1   255     4   255     4   255 0.96 TatD related DNase
DAHP_synth_1         PF00793.15   272 seq359_BIOID46997    -            350  2.2e-105  351.1   0.0   1   1  1.9e-109  2.6e-105  350.8   0.0     8   271    40   338    25   339 0.96 DAHP synthetase I family
PriCT_1              PF08708.6     72 seq360_BIOID46997    -             86   2.7e-15   55.8   0.1   1   1   2.5e-19   3.4e-15   55.5   0.1    21    72     2    57     1    57 0.98 Primase C terminal 1 (PriCT-1)
Pro_CA               PF00484.14   148 seq361_BIOID46997    -            219   3.1e-48  163.4   0.1   1   1   2.7e-52   3.6e-48  163.1   0.0     1   147    34   188    34   189 0.85 Carbonic anhydrase
ICL                  PF00463.16   526 seq362_BIOID46997    -            439  3.2e-200  665.6   1.7   1   2  4.6e-118  3.2e-114  381.9   0.0     1   255    12   262    12   264 0.99 Isocitrate lyase family
ICL                  PF00463.16   526 seq362_BIOID46997    -            439  3.2e-200  665.6   1.7   2   2   1.5e-88     1e-84  284.5   1.0   353   526   262   439   260   439 0.98 Isocitrate lyase family
PEP_mutase           PF13714.1    238 seq362_BIOID46997    -            439   4.8e-19   68.4   0.0   1   1   2.3e-22   1.6e-18   66.7   0.0    26   198    86   320    74   352 0.86 Phosphoenolpyruvate phosphomutase
TPP_enzyme_N         PF02776.13   172 seq363_BIOID46997    -            548   4.1e-58  195.5   0.3   1   1   8.9e-62   4.1e-58  195.5   0.2     1   169     1   167     1   170 0.98 Thiamine pyrophosphate enzyme, N-terminal TPP binding domain
TPP_enzyme_C         PF02775.16   153 seq363_BIOID46997    -            548   6.8e-52  174.9   0.4   1   1   5.3e-54   2.4e-50  169.9   0.0     1   153   374   522   374   522 0.98 Thiamine pyrophosphate enzyme, C-terminal TPP binding domain
TPP_enzyme_M         PF00205.17   137 seq363_BIOID46997    -            548   1.7e-41  141.0   0.1   1   1   8.8e-45     4e-41  139.8   0.1     1   137   186   321   186   321 0.98 Thiamine pyrophosphate enzyme, central domain
Paired_CXXCH_1       PF09699.5     41 seq364_BIOID46997    -            188   3.4e-08   32.7  25.3   1   1   1.9e-08   6.6e-05   22.2   3.7     4    40   133   171   129   172 0.78 Doubled CXXCH motif (Paired_CXXCH_1)
HTH_Tnp_1            PF01527.15    76 seq365_BIOID46997    -             90   9.3e-12   44.6   1.0   1   1   1.6e-15   1.1e-11   44.3   0.7     1    76     1    76     1    76 0.94 Transposase
HTH_28               PF13518.1     52 seq365_BIOID46997    -             90     4e-05   23.3   0.1   1   1   9.8e-09   6.7e-05   22.6   0.0     1    38    10    48    10    58 0.88 Helix-turn-helix domain
Phage_rep_O          PF04492.8    100 seq370_BIOID46997    -            339   4.1e-39  132.7   0.0   1   1   5.4e-43   7.4e-39  131.8   0.0     2   100    47   145    46   145 0.99 Bacteriophage replication protein O
DUF1814              PF08843.6    233 seq372_BIOID46997    -            246     1e-26   94.0   0.0   1   1   9.5e-31   1.3e-26   93.7   0.0     1   170    34   225    31   239 0.89 Nucleotidyl transferase of unknown function (DUF1814)
Peptidase_S49        PF01343.13   154 seq373_BIOID46997    -            439   1.7e-46  157.6   0.6   1   1   5.1e-50   3.5e-46  156.6   0.4     2   151   149   297   148   300 0.96 Peptidase family S49
NTP_transferase      PF00483.18   248 seq374_BIOID46997    -            302   2.4e-25   89.1   0.0   1   1   4.5e-29   3.1e-25   88.8   0.0     1   241    10   275    10   280 0.87 Nucleotidyl transferase
NTP_transf_3         PF12804.2    179 seq374_BIOID46997    -            302   9.5e-08   32.3   0.0   1   1   2.7e-11   1.8e-07   31.3   0.0     1   116    11   164    11   184 0.75 MobA-like NTP transferase domain
DUF3521              PF12035.3     35 seq375_BIOID46997    -             43   6.4e-08   32.1   0.2   1   1   5.4e-11   7.4e-07   28.7   0.1     1    35     6    31     6    31 0.92 Protein of unknown function (DUF3521)
DUF3672              PF12421.3    136 seq376_BIOID46997    -           1230   5.6e-38  130.0   0.1   1   1   1.2e-41   5.6e-38  130.0   0.0     1   136  1048  1189  1048  1189 0.90 Fibronectin type III protein
Phage-tail_3         PF13550.1    164 seq376_BIOID46997    -           1230   3.2e-37  127.7   0.0   1   1   1.5e-40   6.7e-37  126.6   0.0     2   163   331   499   330   500 0.95 Putative phage tail protein
DUF1983              PF09327.6     81 seq376_BIOID46997    -           1230   1.5e-25   88.8   0.2   1   1   1.1e-28   5.2e-25   87.0   0.2     1    81   944  1024   944  1024 0.99 Domain of unknown function (DUF1983)
DUF1737              PF08410.5     54 seq381_BIOID46997    -             67     3e-19   68.3   0.0   1   1   2.7e-23   3.7e-19   68.1   0.0     1    53     6    55     6    56 0.97 Domain of unknown function (DUF1737)
LysR_substrate       PF03466.15   209 seq384_BIOID46997    -            329   9.6e-31  106.4   0.0   1   1   1.9e-34   1.3e-30  105.9   0.0     3   206   115   322   113   324 0.95 LysR substrate binding domain
HTH_1                PF00126.22    60 seq384_BIOID46997    -            329   2.1e-18   65.6   0.3   1   1   5.1e-22   3.5e-18   64.9   0.2     4    60    33    89    30    89 0.96 Bacterial regulatory helix-turn-helix protein, lysR family
FlaE                 PF07559.9    130 seq386_BIOID46997    -            400   2.2e-26   92.8  13.3   1   1   4.9e-30   2.2e-26   92.8   9.2     1   130   170   281   170   281 0.96 Flagellar basal body protein FlaE
Flg_bbr_C            PF06429.8     74 seq386_BIOID46997    -            400   3.8e-17   61.8   0.1   1   1   8.2e-21   3.8e-17   61.8   0.0     2    72   322   397   321   399 0.87 Flagellar basal body rod FlgEFG protein C-terminal
Flg_bb_rod           PF00460.15    31 seq386_BIOID46997    -            400   1.8e-06   27.4   2.4   1   1   3.9e-10   1.8e-06   27.4   1.7     3    31     5    33     4    33 0.97 Flagella basal body rod protein
Aminotran_3          PF00202.16   339 seq387_BIOID46997    -            426  8.3e-121  402.8   0.3   1   1  7.2e-125  9.8e-121  402.6   0.2     2   338    27   360    26   361 0.98 Aminotransferase class-III
Aldolase_II          PF00596.16   183 seq388_BIOID46997    -            213   1.8e-47  161.2   0.2   1   1   1.6e-51   2.2e-47  161.0   0.1     2   182     9   181     8   182 0.94 Class II Aldolase and Adducin N-terminal domain
RNA_pol_Rpb2_6       PF00562.23   386 seq392_BIOID46997    -           1342  4.7e-162  539.0   0.0   1   1  3.5e-162  7.9e-159  528.4   0.1     2   386   716  1264   715  1264 0.98 RNA polymerase Rpb2, domain 6
RNA_pol_Rpb2_7       PF04560.15    83 seq392_BIOID46997    -           1342   5.7e-32  109.6   0.1   1   1   8.2e-35   1.9e-31  108.0   0.0     1    82  1266  1341  1266  1342 0.98 RNA polymerase Rpb2, domain 7
RNA_pol_Rpb2_3       PF04565.11    68 seq392_BIOID46997    -           1342   7.1e-30  102.4   0.0   1   1   7.4e-33   1.7e-29  101.2   0.0     1    68   513   582   513   582 0.98 RNA polymerase Rpb2, domain 3
RNA_pol_Rpb2_45      PF10385.4     66 seq392_BIOID46997    -           1342   4.6e-29   99.9   0.3   1   1   1.5e-31   3.5e-28   97.0   0.2     1    66   591   656   591   656 1.00 RNA polymerase beta subunit external 1 domain
RNA_pol_Rpb2_1       PF04563.10   203 seq392_BIOID46997    -           1342   1.5e-26   92.4   0.0   1   1   1.4e-29   3.1e-26   91.4   0.0     2   203    27   509    26   509 0.98 RNA polymerase beta subunit
RNA_pol_Rpb2_2       PF04561.9    190 seq392_BIOID46997    -           1342   1.6e-25   89.5   0.9   1   2   8.4e-11   1.9e-07   30.5   0.0     1    74   151   225   151   276 0.82 RNA polymerase Rpb2, domain 2
RNA_pol_Rpb2_2       PF04561.9    190 seq392_BIOID46997    -           1342   1.6e-25   89.5   0.9   2   2   1.9e-18   4.4e-15   55.4   0.0    80   190   340   454   329   454 0.88 RNA polymerase Rpb2, domain 2
HTH_23               PF13384.1     50 seq397_BIOID46997    -             86     4e-06   26.1   0.0   1   1   1.7e-09   1.1e-05   24.7   0.0    15    39    16    43    12    44 0.86 Homeodomain-like domain
Fer4_11              PF13247.1     99 seq400_BIOID46997    -            223   1.4e-26   92.1  10.8   1   1     1e-29   1.4e-26   92.1   7.5     2    98    84   181    83   182 0.95 4Fe-4S dicluster domain
Fer4_7               PF12838.2     52 seq400_BIOID46997    -            223     4e-17   62.2  26.6   1   2   2.1e-12   2.9e-09   37.0   5.6     2    52    46   108    45   108 0.75 4Fe-4S dicluster domain
Fer4_7               PF12838.2     52 seq400_BIOID46997    -            223     4e-17   62.2  26.6   2   2   1.5e-09   2.1e-06   27.9   8.5     2    52   125   176   124   176 0.81 4Fe-4S dicluster domain
Fer4_9               PF13187.1     55 seq400_BIOID46997    -            223   1.2e-15   57.3  25.1   1   2   4.7e-10   6.4e-07   29.4   4.8     2    54    46   108    45   111 0.87 4Fe-4S dicluster domain
Fer4_9               PF13187.1     55 seq400_BIOID46997    -            223   1.2e-15   57.3  25.1   2   2     2e-11   2.8e-08   33.7   7.1     2    54   125   176   124   177 0.96 4Fe-4S dicluster domain
Fer4                 PF00037.22    24 seq400_BIOID46997    -            223   3.5e-13   48.4  40.5   1   1   2.7e-09   3.7e-06   26.1   2.2     2    21   119   138   118   141 0.90 4Fe-4S binding domain
Fer4_10              PF13237.1     52 seq400_BIOID46997    -            223   3.3e-12   45.8  50.0   1   2   7.1e-09   9.7e-06   25.1   8.5     7    52    90   136    84   136 0.93 4Fe-4S dicluster domain
Fer4_10              PF13237.1     52 seq400_BIOID46997    -            223   3.3e-12   45.8  50.0   2   2   2.1e-09   2.9e-06   26.8   7.1     4    52   120   173   117   173 0.85 4Fe-4S dicluster domain
Fer4_2               PF12797.2     22 seq400_BIOID46997    -            223     4e-10   38.8  36.2   1   1   9.6e-09   1.3e-05   24.6   1.2     2    20    38    56    37    64 0.89 4Fe-4S binding domain
Fer4_3               PF12798.2     15 seq400_BIOID46997    -            223   1.6e-09   37.5  44.1   1   3   2.8e-05     0.039   14.4   5.2     1    15    92   108    92   108 0.98 4Fe-4S binding domain
Fer4_3               PF12798.2     15 seq400_BIOID46997    -            223   1.6e-09   37.5  44.1   2   3   0.00027      0.37   11.3   3.7     1    13   125   137   125   139 0.94 4Fe-4S binding domain
Fer4_3               PF12798.2     15 seq400_BIOID46997    -            223   1.6e-09   37.5  44.1   3   3   2.6e-07   0.00036   20.7   1.5     1    15   152   176   152   176 0.98 4Fe-4S binding domain
Fer4_4               PF12800.2     17 seq400_BIOID46997    -            223   4.8e-07   29.4  37.0   1   3    0.0002      0.27   11.5   1.9     3    15    45    57    43    61 0.90 4Fe-4S binding domain
Fer4_4               PF12800.2     17 seq400_BIOID46997    -            223   4.8e-07   29.4  37.0   2   3   0.00016      0.22   11.8   3.0     2    17    90   107    89   107 0.86 4Fe-4S binding domain
Fer4_4               PF12800.2     17 seq400_BIOID46997    -            223   4.8e-07   29.4  37.0   3   3   1.9e-06    0.0026   17.8   2.4     2    17   123   138   122   138 0.91 4Fe-4S binding domain
Lysis_S              PF04971.7     68 seq401_BIOID46997    -            106   5.4e-47  157.2   0.5   1   1   5.2e-51   7.1e-47  156.8   0.3     1    68    39   106    39   106 1.00 Lysis protein S
Cyanate_lyase        PF02560.9     73 seq405_BIOID46997    -            156   1.8e-33  113.7   0.0   1   1   1.9e-37   2.6e-33  113.2   0.0     3    72    85   155    83   156 0.95 Cyanate lyase C-terminal domain
ACR_tran             PF00873.14  1021 seq406_BIOID46997    -           1025         0 1225.4  14.7   1   1         0         0 1225.2  10.2     2  1020     4  1008     3  1009 0.99 AcrB/AcrD/AcrF family
MMPL                 PF03176.10   333 seq406_BIOID46997    -           1025     6e-13   48.0  19.8   1   2   4.8e-11   2.2e-07   29.7   5.7   138   313   327   501   226   521 0.83 MMPL family
MMPL                 PF03176.10   333 seq406_BIOID46997    -           1025     6e-13   48.0  19.8   2   2   4.2e-09   1.9e-05   23.4   2.5    73   306   785  1012   687  1024 0.76 MMPL family
SecD_SecF            PF02355.11   189 seq406_BIOID46997    -           1025   5.9e-12   45.0  19.3   1   2     3e-10   1.4e-06   27.5   6.0    35   186   336   489   317   492 0.80 Protein export membrane protein
SecD_SecF            PF02355.11   189 seq406_BIOID46997    -           1025   5.9e-12   45.0  19.3   2   2   8.1e-09   3.7e-05   22.8   2.0    25   183   844  1005   831  1022 0.87 Protein export membrane protein
Thioredoxin          PF00085.15   104 seq407_BIOID46997    -            139   3.6e-31  106.8   1.1   1   1   2.2e-33   4.9e-30  103.1   0.0     2   102    37   136    36   138 0.96 Thioredoxin
Thioredoxin_2        PF13098.1    112 seq407_BIOID46997    -            139   1.4e-12   47.7   0.0   1   1     4e-15     9e-12   45.0   0.0     7   112    54   135    49   135 0.88 Thioredoxin-like domain
Thioredoxin_7        PF13899.1     82 seq407_BIOID46997    -            139   1.4e-07   31.2   0.5   1   1   6.8e-10   1.5e-06   27.9   0.0     8    81    43   114    36   115 0.82 Thioredoxin-like
Redoxin              PF08534.5    146 seq407_BIOID46997    -            139   3.1e-06   26.7   0.0   1   1   5.7e-08   0.00013   21.4   0.0    28    72    52    94    34   100 0.89 Redoxin
HyaE                 PF07449.6    107 seq407_BIOID46997    -            139   9.1e-05   22.2   0.0   1   1   6.1e-08   0.00014   21.6   0.0    52   100    76   124    67   129 0.87 Hydrogenase-1 expression protein HyaE
SNARE_assoc          PF09335.6    123 seq408_BIOID46997    -            254     2e-19   69.9   2.2   1   1   1.4e-23     2e-19   69.9   1.5     1   121    36   159    36   161 0.92 SNARE associated Golgi protein
Adenine_glyco        PF03352.8    179 seq414_BIOID46997    -            242   2.5e-84  281.1   0.0   1   1   2.1e-88   2.9e-84  280.9   0.0     1   177    61   237    61   239 0.99 Methyladenine glycosylase
Phage_CII            PF05269.6     91 seq416_BIOID46997    -             99   1.5e-35  120.9   0.1   1   1   1.2e-39   1.7e-35  120.7   0.1     1    91     1    93     1    93 0.97 Bacteriophage CII protein
DUF932               PF06067.6    239 seq417_BIOID46997    -            273   1.3e-62  211.1   0.0   1   1   1.1e-66   1.5e-62  210.9   0.0     1   239    37   262    37   262 0.99 Domain of unknown function (DUF932)
DUF1327              PF07041.6    113 seq418_BIOID46997    -            296   2.4e-55  185.1   0.0   1   1   2.9e-59   3.9e-55  184.4   0.0     1   112     1   112     1   113 0.99 Protein of unknown function (DUF1327)
Glycos_transf_2      PF00535.21   169 seq419_BIOID46997    -            322   5.1e-31  107.5   0.0   1   1   1.5e-34   6.9e-31  107.0   0.0     1   165    11   171    11   175 0.87 Glycosyl transferase family 2
Glyco_tranf_2_3      PF13641.1    230 seq419_BIOID46997    -            322   3.1e-12   46.7   0.0   1   1   1.2e-15   5.6e-12   45.8   0.0     2   130     9   134     8   191 0.81 Glycosyltransferase like family 2
Glyco_tranf_2_2      PF10111.4    281 seq419_BIOID46997    -            322   5.9e-06   25.4   0.0   1   1   1.9e-09   8.5e-06   24.9   0.0     1   104    11   108    11   120 0.82 Glycosyltransferase like family 2
YfiO                 PF13525.1    203 seq422_BIOID46997    -            245   1.1e-84  282.8   5.8   1   1   2.8e-88   1.3e-84  282.6   4.0     1   202    28   236    28   238 0.97 Outer membrane lipoprotein
TPR_18               PF13512.1    142 seq422_BIOID46997    -            245   5.1e-65  217.7   7.3   1   1     3e-68   1.4e-64  216.3   1.2     2   142    24   167    23   167 0.98 Tetratricopeptide repeat
PTS_EIIC             PF02378.13   321 seq423_BIOID46997    -            477   1.4e-80  270.4  33.4   1   1   2.1e-84   1.4e-80  270.4  23.2     1   321    13   320    13   320 0.94 Phosphotransferase system, EIIC
PTS_EIIB             PF00367.15    35 seq423_BIOID46997    -            477   7.7e-14   50.5   0.1   1   1     2e-17   1.3e-13   49.7   0.0     3    35   404   436   402   436 0.95 phosphotransferase system, EIIB
DHO_dh               PF01180.16   293 seq424_BIOID46997    -            336   7.7e-93  310.5   0.2   1   1   6.9e-97   9.4e-93  310.2   0.1     4   288    47   335    45   336 0.97 Dihydroorotate dehydrogenase
FCD                  PF07729.7    125 seq425_BIOID46997    -            258   5.9e-23   81.4   3.0   1   1   8.7e-27   5.9e-23   81.4   2.1     1   124   100   223   100   224 0.90 FCD domain
GntR                 PF00392.16    64 seq425_BIOID46997    -            258   2.1e-22   78.1   0.4   1   1   6.1e-26   4.2e-22   77.2   0.3     1    64     8    71     8    71 0.98 Bacterial regulatory proteins, gntR family
Ureide_permease      PF07168.6    336 seq426_BIOID46997    -            334     5e-12   45.0  18.5   1   1   2.1e-14   1.5e-10   40.2   4.4     2   148    15   157    13   171 0.87 Ureide permease
Phage_integrase      PF00589.17   173 seq430_BIOID46997    -            210   9.2e-49  165.3   0.0   1   1   7.9e-53   1.1e-48  165.0   0.0     1   171    21   191    21   193 0.98 Phage integrase family
Pep_deformylase      PF01327.16   157 seq431_BIOID46997    -            169   6.4e-53  178.2   0.1   1   1   5.6e-57   7.6e-53  177.9   0.1     2   156     4   152     3   153 0.94 Polypeptide deformylase
BON                  PF04972.12    64 seq433_BIOID46997    -            216   2.3e-39  132.8  15.7   1   2   8.6e-23   1.2e-18   66.5   3.7     1    63    75   137    75   138 0.98 BON domain
BON                  PF04972.12    64 seq433_BIOID46997    -            216   2.3e-39  132.8  15.7   2   2   1.5e-24   2.1e-20   72.1   1.8     1    62   154   215   154   216 0.97 BON domain
Phage_lambda_P       PF06992.6    233 seq434_BIOID46997    -            233    1e-165  548.4   4.4   1   1  8.5e-170  1.2e-165  548.3   3.0     1   233     1   233     1   233 1.00 Replication protein P
Fe-ADH               PF00465.14   366 seq435_BIOID46997    -            387   5.3e-88  295.0   0.1   1   1     9e-92   6.2e-88  294.7   0.1     1   351     9   363     9   377 0.91 Iron-containing alcohol dehydrogenase
Fe-ADH_2             PF13685.1    250 seq435_BIOID46997    -            387   1.8e-13   50.2   0.1   1   1   3.3e-11   2.3e-07   30.3   0.0     4   101    16   111    13   114 0.81 Iron-containing alcohol dehydrogenase
Metalloenzyme        PF01676.13   262 seq437_BIOID46997    -            407   1.2e-57  195.1   0.0   1   1   9.9e-62   1.4e-57  194.9   0.0     1   261     2   405     2   406 0.97 Metalloenzyme superfamily
DTW                  PF03942.10   204 seq438_BIOID46997    -            240   7.5e-60  201.5   0.0   1   1   6.5e-64   8.8e-60  201.2   0.0     1   202    35   224    35   226 0.97 DTW domain
MFS_1                PF07690.11   354 seq439_BIOID46997    -            393   8.8e-25   87.0  46.6   1   1   1.3e-28   8.8e-25   87.0  32.3    14   354    27   346    10   346 0.79 Major Facilitator Superfamily
MFS_2                PF13347.1    427 seq439_BIOID46997    -            393   9.8e-08   30.6  10.6   1   1   1.4e-11   9.8e-08   30.6   7.4   133   333   124   311   118   327 0.73 MFS/sugar transport protein
Fimbrial             PF00419.15   145 seq440_BIOID46997    -            177   3.8e-21   75.7   3.8   1   1   3.3e-25   4.5e-21   75.4   2.6     1   145    28   177    28   177 0.93 Fimbrial protein
EamA                 PF00892.15   126 seq442_BIOID46997    -            307   1.9e-35  121.5  41.1   1   2   4.7e-20   6.5e-16   58.4   9.7     1   126    16   145    16   145 0.85 EamA-like transporter family
EamA                 PF00892.15   126 seq442_BIOID46997    -            307   1.9e-35  121.5  41.1   2   2     2e-23   2.7e-19   69.3  13.3     1   126   167   291   167   291 0.96 EamA-like transporter family
Phage_rep_O          PF04492.8    100 seq443_BIOID46997    -            299   7.8e-40  135.0   0.0   1   1   9.4e-44   1.3e-39  134.3   0.0     3   100    18   115    16   115 0.99 Bacteriophage replication protein O
NrfD                 PF03916.9    313 seq444_BIOID46997    -            318  8.9e-110  366.8  31.5   1   1  7.3e-114    1e-109  366.6  21.8     2   313     5   318     4   318 0.99 Polysulphide reductase, NrfD
DUF1044              PF06296.7    120 seq447_BIOID46997    -            119   6.3e-39  132.4   0.8   1   1   5.1e-43     7e-39  132.2   0.6     1   120     1   113     1   113 0.99 Protein of unknown function (DUF1044)
AceK                 PF06315.6    562 seq448_BIOID46997    -            578    1e-239  796.4   0.0   1   1  8.4e-244  1.2e-239  796.2   0.0     1   562     9   568     9   568 0.99 Isocitrate dehydrogenase kinase/phosphatase (AceK)
HTH_3                PF01381.17    55 seq449_BIOID46997    -            152   1.6e-15   56.5   0.0   1   1   1.3e-18   4.5e-15   55.1   0.0     1    55    27    81    27    81 0.99 Helix-turn-helix
HTH_31               PF13560.1     64 seq449_BIOID46997    -            152   9.3e-13   48.0   1.4   1   1   9.1e-16   3.1e-12   46.3   0.1     2    58    23    78    22    89 0.95 Helix-turn-helix domain
HTH_19               PF12844.2     64 seq449_BIOID46997    -            152   1.8e-12   47.0   0.0   1   1   4.1e-15   1.4e-11   44.1   0.0     1    63    24    86    24    87 0.98 Helix-turn-helix domain
Peptidase_M23        PF01551.17    96 seq450_BIOID46997    -            427   2.2e-25   88.4   0.2   1   1   3.6e-29     5e-25   87.2   0.1     3    96   328   421   327   421 0.98 Peptidase family M23
TonB                 PF03544.9     79 seq452_BIOID46997    -            258     2e-12   47.0   0.0   1   1   5.5e-16   3.7e-12   46.1   0.0     2    79   177   256   176   256 0.90 Gram-negative bacterial tonB protein
TonB_2               PF13103.1     85 seq452_BIOID46997    -            258   2.2e-10   40.2   0.1   1   1   8.8e-14     6e-10   38.9   0.0     2    73   164   240   163   254 0.82 TonB C terminal
Flg_bbr_C            PF06429.8     74 seq457_BIOID46997    -            245   1.1e-17   63.6   1.1   1   1   1.6e-21   1.1e-17   63.6   0.8     2    74   170   241   169   241 0.94 Flagellar basal body rod FlgEFG protein C-terminal
Flg_bb_rod           PF00460.15    31 seq457_BIOID46997    -            245     3e-07   29.8   3.7   1   1   1.3e-10   8.6e-07   28.4   2.6     1    31     5    35     5    35 0.97 Flagella basal body rod protein
PseudoU_synth_2      PF00849.17   164 seq458_BIOID46997    -            290   1.8e-15   57.0   0.1   1   1   1.1e-17   7.6e-14   51.7   0.0     2   163    69   194    68   195 0.87 RNA pseudouridylate synthase
S4                   PF01479.20    48 seq458_BIOID46997    -            290   1.4e-14   53.1   0.1   1   1   1.1e-17   7.6e-14   50.7   0.0     1    48     7    52     7    52 0.98 S4 domain
MarC                 PF01914.12   203 seq459_BIOID46997    -            215   1.5e-74  249.3  11.2   1   1   1.3e-78   1.7e-74  249.2   7.7     2   203     9   210     8   210 0.99 MarC family integral membrane protein
GST_C                PF00043.20    95 seq460_BIOID46997    -            201   1.2e-14   53.9   0.1   1   1   7.3e-18     2e-14   53.2   0.1     5    95   104   189   100   189 0.94 Glutathione S-transferase, C-terminal domain
GST_N_2              PF13409.1     70 seq460_BIOID46997    -            201   9.7e-12   44.6   0.0   1   1   1.4e-14   3.7e-11   42.7   0.0     5    69    11    75     9    76 0.95 Glutathione S-transferase, N-terminal domain
GST_N_3              PF13417.1     75 seq460_BIOID46997    -            201   3.7e-11   42.9   0.0   1   1   2.8e-14   7.6e-11   41.9   0.0    15    73    16    79    11    81 0.89 Glutathione S-transferase, N-terminal domain
GST_C_2              PF13410.1     69 seq460_BIOID46997    -            201   7.3e-10   38.4   0.1   1   1   3.9e-13   1.1e-09   37.9   0.1     7    69   125   184    71   184 0.90 Glutathione S-transferase, C-terminal domain
GST_N                PF02798.15    76 seq460_BIOID46997    -            201   7.9e-09   35.4   0.0   1   1     9e-12   2.5e-08   33.8   0.0     3    76     1    75     1    75 0.94 Glutathione S-transferase, N-terminal domain
Acetyltransf_10      PF13673.1    117 seq461_BIOID46997    -            146   1.2e-13   51.1   0.0   1   1   4.3e-17   1.5e-13   50.7   0.0     7   117    12   120     8   120 0.80 Acetyltransferase (GNAT) domain
Acetyltransf_7       PF13508.1     79 seq461_BIOID46997    -            146   1.7e-12   47.2   0.1   1   1   6.6e-16   2.3e-12   46.7   0.1     3    78    48   121    46   122 0.92 Acetyltransferase (GNAT) domain
Acetyltransf_1       PF00583.19    83 seq461_BIOID46997    -            146   1.5e-11   44.0   0.1   1   1   7.6e-15   2.6e-11   43.2   0.1     1    83    53   121    53   121 0.97 Acetyltransferase (GNAT) family
FR47                 PF08445.5     86 seq461_BIOID46997    -            146   3.4e-05   23.4   0.0   1   1   1.9e-08   6.5e-05   22.5   0.0    23    80    70   123    54   128 0.88 FR47-like protein
Formyl_trans_N       PF00551.14   181 seq462_BIOID46997    -            315     9e-56  188.1   0.0   1   1   1.9e-59   1.3e-55  187.6   0.0     2   180     6   183     5   184 0.98 Formyl transferase
Formyl_trans_C       PF02911.13   100 seq462_BIOID46997    -            315   1.1e-33  115.1   0.1   1   1   2.5e-37   1.7e-33  114.5   0.0     1    99   207   304   207   305 0.98 Formyl transferase, C-terminal domain
ACT_5                PF13710.1     63 seq463_BIOID46997    -             87   2.1e-26   91.4   0.1   1   1   1.9e-30   2.6e-26   91.0   0.1     2    63    13    73    12    73 0.98 ACT domain
Transaldolase        PF00923.14   287 seq465_BIOID46997    -            316  1.8e-102  342.2   0.0   1   1  1.5e-106    2e-102  342.0   0.0     1   285    13   310    13   312 0.94 Transaldolase
Gp49                 PF05973.9     91 seq466_BIOID46997    -            114   1.6e-21   76.0   0.0   1   1   1.3e-25   1.8e-21   75.8   0.0     1    90    13   108    13   109 0.97 Phage derived protein Gp49-like (DUF891)
HTH_3                PF01381.17    55 seq467_BIOID46997    -            107   1.2e-07   31.3   0.0   1   1   1.6e-11   2.2e-07   30.5   0.0     1    45    52    96    52    98 0.94 Helix-turn-helix
Fimbrial             PF00419.15   145 seq469_BIOID46997    -            115   0.00013   22.1   0.0   1   1   1.2e-08   0.00017   21.7   0.0     1    68    30    97    30   109 0.75 Fimbrial protein
Sugar_tr             PF00083.19   451 seq471_BIOID46997    -            438   1.1e-27   96.5  34.3   1   1   9.6e-30   6.6e-26   90.7  23.8     6   417    27   407    23   432 0.76 Sugar (and other) transporter
MFS_1                PF07690.11   354 seq471_BIOID46997    -            438   5.4e-27   94.3  51.8   1   2     9e-20   6.2e-16   57.9  16.9    38   258    70   296    27   302 0.68 Major Facilitator Superfamily
MFS_1                PF07690.11   354 seq471_BIOID46997    -            438   5.4e-27   94.3  51.8   2   2   1.5e-14     1e-10   40.8  17.1    22   172   276   430   263   437 0.77 Major Facilitator Superfamily
SIS_2                PF13580.1    138 seq472_BIOID46997    -            246   3.1e-31  107.7   0.3   1   1   9.4e-35   6.4e-31  106.7   0.2    15   138    78   200    56   200 0.92 SIS domain
SIS                  PF01380.17   131 seq472_BIOID46997    -            246   5.9e-08   32.2   0.0   1   1   2.3e-11   1.6e-07   30.9   0.0    51   104   163   216   152   229 0.91 SIS domain
FMN_dh               PF01070.13   357 seq474_BIOID46997    -            396  3.2e-125  417.5   0.0   1   1  1.3e-128  4.4e-125  417.1   0.0     1   355    13   375    13   377 0.96 FMN-dependent dehydrogenase
NMO                  PF03060.10   330 seq474_BIOID46997    -            396   2.7e-05   23.3   2.7   1   1   1.1e-08   3.9e-05   22.8   1.9   138   225   248   335   244   373 0.87 Nitronate monooxygenase
AA_permease          PF00324.16   479 seq475_BIOID46997    -            487    1e-121  406.4  48.3   1   1  1.7e-125  1.2e-121  406.3  33.5     1   476    39   476    39   479 0.98 Amino acid permease
AA_permease_2        PF13520.1    426 seq475_BIOID46997    -            487     3e-42  144.5  48.1   1   1   5.4e-46   3.7e-42  144.2  33.3     5   424    39   460    35   466 0.86 Amino acid permease
Phage_lysozyme       PF00959.14   110 seq477_BIOID46997    -            177   1.8e-29  102.1   0.0   1   1   1.7e-33   2.3e-29  101.7   0.0     1   110    48   166    48   166 0.97 Phage lysozyme
DUF1328              PF07043.8     39 seq478_BIOID46997    -             63   1.9e-12   46.8  24.5   1   1   1.7e-16   2.3e-12   46.5  17.0     1    39    16    54    16    54 0.99 Protein of unknown function (DUF1328)
Epimerase            PF01370.16   236 seq479_BIOID46997    -            660   1.8e-41  141.9   0.0   1   1     8e-45   2.7e-41  141.4   0.0     1   236   318   566   318   566 0.91 NAD dependent epimerase/dehydratase family
Formyl_trans_N       PF00551.14   181 seq479_BIOID46997    -            660   1.3e-24   86.6   0.0   1   1   5.7e-28   1.9e-24   86.0   0.0    63   178    59   174    17   177 0.89 Formyl transferase
Formyl_trans_C       PF02911.13   100 seq479_BIOID46997    -            660   1.8e-20   72.7   0.0   1   1   9.6e-24   3.3e-20   71.9   0.0     3    98   202   295   200   297 0.96 Formyl transferase, C-terminal domain
3Beta_HSD            PF01073.14   280 seq479_BIOID46997    -            660   5.8e-06   25.0   0.0   1   1   2.4e-09   8.2e-06   24.5   0.0     1   157   319   474   319   504 0.79 3-beta hydroxysteroid dehydrogenase/isomerase family
ATP-grasp_5          PF13549.1    222 seq480_BIOID46997    -            886   4.3e-75  251.6   0.2   1   1   4.8e-78   1.1e-74  250.2   0.0     1   221   472   693   472   694 0.96 ATP-grasp domain
Succ_CoA_lig         PF13607.1    138 seq480_BIOID46997    -            886   1.3e-46  157.5   0.1   1   1   1.1e-49   2.4e-46  156.6   0.1     1   138   147   280   147   280 0.97 Succinyl-CoA ligase like flavodoxin domain
CoA_binding_2        PF13380.1    115 seq480_BIOID46997    -            886   1.2e-22   80.1   0.0   1   1   7.3e-25   1.7e-21   76.4   0.0     1   113    13   130    13   132 0.95 CoA binding domain
Acetyltransf_1       PF00583.19    83 seq480_BIOID46997    -            886   9.5e-11   41.4   0.0   1   1   1.6e-13   3.7e-10   39.5   0.0    10    82   781   863   775   864 0.81 Acetyltransferase (GNAT) family
Acetyltransf_3       PF13302.1    142 seq480_BIOID46997    -            886   1.6e-09   38.0   0.0   1   1   1.7e-12   3.9e-09   36.8   0.0     1   142   725   864   725   864 0.80 Acetyltransferase (GNAT) domain
Acetyltransf_4       PF13420.1    155 seq480_BIOID46997    -            886     1e-06   28.6   0.0   1   1   4.8e-08   0.00011   22.0   0.0     4   135   731   864   728   871 0.80 Acetyltransferase (GNAT) domain
Aminotran_4          PF01063.14   231 seq481_BIOID46997    -            309   1.1e-46  159.0   0.0   1   1   9.6e-51   1.3e-46  158.8   0.0     3   231    54   289    52   289 0.96 Aminotransferase class IV
HlyD_3               PF13437.1    105 seq483_BIOID46997    -            391   2.1e-21   76.0   1.6   1   1   7.8e-21   2.7e-17   62.9   0.1     3    92   242   340   240   359 0.79 HlyD family secretion protein
HlyD                 PF00529.15   306 seq483_BIOID46997    -            391   1.1e-20   74.0  13.2   1   2   2.4e-13   8.3e-10   38.3   6.2     3   179    59   232    57   237 0.79 HlyD family secretion protein
HlyD                 PF00529.15   306 seq483_BIOID46997    -            391   1.1e-20   74.0  13.2   2   2   4.1e-13   1.4e-09   37.5   5.5   162   306   177   319   176   319 0.93 HlyD family secretion protein
HlyD_2               PF12700.2    328 seq483_BIOID46997    -            391   6.6e-10   38.5   0.4   1   1   3.2e-13   1.1e-09   37.8   0.3     9   225    44   306    41   374 0.73 HlyD family secretion protein
Antirestrict         PF03230.8     94 seq486_BIOID46997    -            157   4.5e-39  132.2   0.2   1   1   4.4e-43     6e-39  131.8   0.1     1    94    60   157    60   157 0.98 Antirestriction protein
Ribosomal_S30AE      PF02482.14    94 seq488_BIOID46997    -            113   2.1e-28   98.3   0.1   1   1   1.9e-32   2.6e-28   98.0   0.1     2    92     3    93     2    95 0.97 Sigma 54 modulation protein / S30EA ribosomal protein
HTH_37               PF13744.1     80 seq489_BIOID46997    -             99     2e-13   49.8   1.5   1   1     9e-17   2.5e-13   49.5   1.0     2    80     8    88     7    88 0.93 Helix-turn-helix domain
HTH_3                PF01381.17    55 seq489_BIOID46997    -             99   1.7e-12   46.8   0.1   1   1   1.1e-15   3.1e-12   46.0   0.1     1    52    32    83    32    85 0.95 Helix-turn-helix
HTH_31               PF13560.1     64 seq489_BIOID46997    -             99   1.4e-09   37.8   0.0   1   1   7.7e-13   2.1e-09   37.3   0.0     6    56    32    81    30    88 0.95 Helix-turn-helix domain
HTH_19               PF12844.2     64 seq489_BIOID46997    -             99     9e-08   31.9   0.0   1   1   5.2e-11   1.4e-07   31.2   0.0     4    52    32    80    30    84 0.95 Helix-turn-helix domain
DUF1391              PF07151.7     49 seq490_BIOID46997    -             51   5.1e-35  118.5   0.9   1   1     4e-39   5.5e-35  118.4   0.6     1    48     2    49     2    50 0.97 Protein of unknown function (DUF1391)
EI24                 PF07264.6    219 seq492_BIOID46997    -            253   1.3e-52  178.2  20.7   1   1   1.1e-56   1.5e-52  178.0  14.4     1   219    11   232    11   232 0.96 Etoposide-induced protein 2.4 (EI24)
Phage_lambda_P       PF06992.6    233 seq494_BIOID46997    -            233  1.5e-167  554.5   4.5   1   1  1.2e-171  1.6e-167  554.3   3.1     1   233     1   233     1   233 1.00 Replication protein P
DHFR_1               PF00186.14   161 seq496_BIOID46997    -            210   2.3e-39  134.4   0.0   1   1     2e-43   2.8e-39  134.1   0.0     1   161    55   209    55   209 0.93 Dihydrofolate reductase
Phage_integrase      PF00589.17   173 seq498_BIOID46997    -            198   1.4e-46  158.1   0.6   1   1   1.2e-50   1.6e-46  158.0   0.4     1   172     5   177     5   178 0.98 Phage integrase family
Patatin              PF01734.17   204 seq499_BIOID46997    -            357   2.6e-22   79.6   0.2   1   1   1.5e-25   2.1e-21   76.6   0.2     1   203    27   195    27   196 0.91 Patatin-like phospholipase
FimH_man-bind        PF09160.5    147 seq501_BIOID46997    -            303   4.9e-57  191.7   0.2   1   1   1.3e-60   8.7e-57  190.9   0.1     1   147    27   171    27   171 0.99 FimH, mannose binding
Fimbrial             PF00419.15   145 seq501_BIOID46997    -            303   1.1e-09   38.4   7.6   1   1   1.7e-13   1.1e-09   38.4   5.3     7   145   176   303   170   303 0.85 Fimbrial protein
DUF1379              PF07126.7    154 seq503_BIOID46997    -            180   1.9e-56  189.6   0.0   1   1   1.8e-60   2.5e-56  189.2   0.0     1   149    21   170    21   175 0.98 Protein of unknown function (DUF1379)
Cytochrom_C_asm      PF01578.15   214 seq505_BIOID46997    -            552   4.1e-49  166.9  21.3   1   1     3e-53   4.1e-49  166.9  14.7     1   212    72   279    72   281 0.97 Cytochrome C assembly protein
PNP_UDP_1            PF01048.15   234 seq508_BIOID46997    -            258   4.4e-43  146.8   1.3   1   1   3.8e-47   5.2e-43  146.5   0.9     2   213    35   236    34   253 0.88 Phosphorylase superfamily
Methyltransf_11      PF08241.7     95 seq509_BIOID46997    -            240   2.4e-12   47.0   0.0   1   1   2.8e-16   3.8e-12   46.4   0.0    45    95    67   125    50   125 0.84 Methyltransferase domain
TonB_dep_Rec         PF00593.19   276 seq510_BIOID46997    -            753   9.4e-27   94.5   2.9   1   2   3.9e-24   2.6e-20   73.3   0.3     1   139   456   591   456   676 0.91 TonB dependent receptor
TonB_dep_Rec         PF00593.19   276 seq510_BIOID46997    -            753   9.4e-27   94.5   2.9   2   2   5.5e-11   3.7e-07   30.2   0.1   218   272   689   748   685   752 0.85 TonB dependent receptor
Plug                 PF07715.10   108 seq510_BIOID46997    -            753   2.1e-08   34.3   4.8   1   1   3.1e-12   2.1e-08   34.3   3.3    13   107    61   166    43   167 0.89 TonB-dependent Receptor Plug Domain
Aldo_ket_red         PF00248.16   283 seq511_BIOID46997    -            275   7.7e-57  192.1   0.0   1   1   6.7e-61   9.2e-57  191.8   0.0     2   282    18   261    17   262 0.96 Aldo/keto reductase family
Flg_bbr_C            PF06429.8     74 seq513_BIOID46997    -            261   7.9e-27   92.8   2.2   1   1   1.1e-30   7.9e-27   92.8   1.5     1    73   182   259   182   260 0.95 Flagellar basal body rod FlgEFG protein C-terminal
Flg_bb_rod           PF00460.15    31 seq513_BIOID46997    -            261   8.2e-13   47.6   0.6   1   1   4.6e-16   3.1e-12   45.7   0.4     1    31     5    35     5    35 0.98 Flagella basal body rod protein
SIS                  PF01380.17   131 seq516_BIOID46997    -            327   5.4e-37  126.2   0.1   1   1   1.6e-40   1.1e-36  125.1   0.1     2   131    53   184    52   184 0.98 SIS domain
CBS                  PF00571.23    57 seq516_BIOID46997    -            327   7.2e-20   70.3   0.5   1   2   1.7e-11   1.1e-07   31.2   0.0     1    56   213   268   213   269 0.97 CBS domain
CBS                  PF00571.23    57 seq516_BIOID46997    -            327   7.2e-20   70.3   0.5   2   2   5.4e-13   3.7e-09   35.9   0.0     2    48   279   325   278   327 0.94 CBS domain
DNA_pol_A            PF00476.15   383 seq517_BIOID46997    -            928  3.5e-159  529.4   0.0   1   1  1.4e-162  4.7e-159  528.9   0.0     2   383   548   927   547   927 0.99 DNA polymerase family A
5_3_exonuc_N         PF02739.11   169 seq517_BIOID46997    -            928   1.7e-59  199.8   0.0   1   1   1.1e-62   3.9e-59  198.7   0.0     2   169     8   169     7   169 0.99 5'-3' exonuclease, N-terminal resolvase-like domain
DNA_pol_A_exo1       PF01612.15   174 seq517_BIOID46997    -            928   7.3e-45  152.4   0.1   1   1   4.2e-48   1.4e-44  151.4   0.1     1   174   330   517   330   517 0.97 3'-5' exonuclease
5_3_exonuc           PF01367.15   101 seq517_BIOID46997    -            928     3e-31  107.5   0.0   1   1   2.2e-34   7.5e-31  106.2   0.0     1    99   171   275   171   277 0.97 5'-3' exonuclease, C-terminal SAM fold
Nol1_Nop2_Fmu        PF01189.12   283 seq521_BIOID46997    -            429  4.6e-103  344.3   0.0   1   1    3e-106  5.9e-103  344.0   0.0     1   282   164   426   164   427 0.99 NOL1/NOP2/sun family
NusB                 PF01029.13   134 seq521_BIOID46997    -            429   3.5e-26   91.6   0.0   1   1   2.8e-29   5.6e-26   90.9   0.0     1   134     5   127     5   127 0.97 NusB family
Methyltransf_26      PF13659.1    117 seq521_BIOID46997    -            429   1.1e-10   41.4   0.0   1   1   1.1e-13   2.1e-10   40.5   0.0     2   116   248   375   247   376 0.90 Methyltransferase domain
Methyltransf_18      PF12847.2    112 seq521_BIOID46997    -            429   2.8e-10   40.6   0.0   1   1   2.6e-13   5.1e-10   39.8   0.0     2   112   247   375   246   375 0.84 Methyltransferase domain
Methyltransf_31      PF13847.1    152 seq521_BIOID46997    -            429   1.7e-09   37.3   0.0   1   1   1.5e-12     3e-09   36.5   0.0     2   113   245   380   244   416 0.82 Methyltransferase domain
MTS                  PF05175.9    170 seq521_BIOID46997    -            429   1.1e-06   28.0   0.0   1   1     1e-09     2e-06   27.1   0.0    25   151   240   385   229   397 0.86 Methyltransferase small domain
FtsJ                 PF01728.14   181 seq521_BIOID46997    -            429   0.00011   22.1   0.0   1   1   1.1e-07   0.00021   21.2   0.0    19    68   242   286   232   400 0.64 FtsJ-like methyltransferase
PDT                  PF00800.13   182 seq522_BIOID46997    -            386   9.1e-61  204.4   0.2   1   1     2e-64   1.3e-60  203.9   0.1     1   180   106   286   106   288 0.96 Prephenate dehydratase
CM_2                 PF01817.16    81 seq522_BIOID46997    -            386     2e-22   78.9   2.0   1   1   6.3e-26   4.3e-22   77.8   1.4     1    80    11    90    11    91 0.99 Chorismate mutase type II
Transketolase_N      PF00456.16   333 seq524_BIOID46997    -            667  4.3e-169  561.4   0.0   1   1  1.4e-172  6.2e-169  560.9   0.0     2   333     3   333     2   333 1.00 Transketolase, thiamine diphosphate binding domain
Transket_pyr         PF02779.19   178 seq524_BIOID46997    -            667   1.2e-46  158.2   0.0   1   1   4.9e-50   2.2e-46  157.4   0.0     2   176   353   523   352   525 0.97 Transketolase, pyrimidine binding domain
Transketolase_C      PF02780.15   124 seq524_BIOID46997    -            667   1.5e-16   60.3   0.0   1   1   6.9e-20   3.1e-16   59.3   0.0     1   124   539   654   539   654 0.86 Transketolase, C-terminal domain
Polysacc_deac_2      PF04748.8    213 seq526_BIOID46997    -            319   9.7e-81  269.7   0.4   1   1   8.6e-85   1.2e-80  269.4   0.3     1   212    28   238    28   239 0.99 Divergent polysaccharide deacetylase
GATase_4             PF13230.1    272 seq527_BIOID46997    -            255  3.2e-107  357.1   0.0   1   1  7.7e-111  3.5e-107  357.0   0.0     1   252     1   252     1   255 0.99 Glutamine amidotransferases class-II
GATase_2             PF00310.16   361 seq527_BIOID46997    -            255   3.3e-17   62.1   0.1   1   1   2.1e-15   9.7e-12   44.1   0.1   189   359    65   215    60   217 0.87 Glutamine amidotransferases class-II
SlyX                 PF04102.7     69 seq530_BIOID46997    -             72   3.6e-26   91.2   1.6   1   1   2.9e-30     4e-26   91.0   1.1     2    69     6    72     5    72 0.98 SlyX
ABC_tran             PF00005.22   118 seq535_BIOID46997    -            228   1.5e-21   76.8   0.0   1   1   3.3e-25   2.2e-21   76.2   0.0     1   117    50   174    50   175 0.92 ABC transporter
SBP_bac_5            PF00496.17   374 seq536_BIOID46997    -            558   4.3e-87  292.2   9.8   1   1   4.8e-91   6.5e-87  291.6   6.8     3   373    98   478    96   479 0.92 Bacterial extracellular solute-binding proteins, family 5 Middle
Phage_lysis          PF03245.8    125 seq537_BIOID46997    -            157   8.6e-49  164.5   7.0   1   1   7.2e-53   9.9e-49  164.3   4.8     1   125    31   156    31   156 0.99 Bacteriophage lysis protein
DUF4111              PF13427.1    106 seq539_BIOID46997    -            262   2.6e-39  133.2   0.2   1   1   7.3e-43     5e-39  132.2   0.2     1   106   150   257   150   257 0.98 Domain of unknown function (DUF4111)
NTP_transf_2         PF01909.18    93 seq539_BIOID46997    -            262   5.9e-08   32.7   0.0   1   1   2.6e-11   1.8e-07   31.2   0.0     7    46    19    60    13   114 0.74 Nucleotidyltransferase domain
ILVD_EDD             PF00920.16   521 seq540_BIOID46997    -            616  9.2e-195  647.8   1.8   1   1  7.7e-199    1e-194  647.6   1.3     1   521    34   607    34   607 0.95 Dehydratase family
PALP                 PF00291.20   307 seq542_BIOID46997    -            323   1.3e-63  214.9   0.3   1   1   1.1e-67   1.5e-63  214.7   0.2     3   306    10   300     8   301 0.87 Pyridoxal-phosphate dependent enzyme
AMNp_N               PF10423.4    160 seq543_BIOID46997    -            519     7e-51  171.8   0.1   1   1   1.5e-54   1.1e-50  171.2   0.1     2   158    47   205    46   207 0.96 Bacterial AMP nucleoside phosphorylase N-terminus
PNP_UDP_1            PF01048.15   234 seq543_BIOID46997    -            519   5.3e-20   71.2   0.0   1   1   1.2e-23   8.5e-20   70.6   0.0    33   200   297   464   264   487 0.83 Phosphorylase superfamily
SpoU_methylase       PF00588.14   142 seq545_BIOID46997    -            157   4.4e-34  117.2   0.0   1   1   3.6e-38   4.9e-34  117.1   0.0     1   142     1   142     1   142 0.95 SpoU rRNA Methylase family
MerR_1               PF13411.1     69 seq548_BIOID46997    -            135   8.1e-20   70.2   0.3   1   1     4e-23   1.8e-19   69.1   0.0     1    66     1    67     1    69 0.94 MerR HTH family regulatory protein
MerR-DNA-bind        PF09278.6     65 seq548_BIOID46997    -            135   3.4e-16   59.2   2.1   1   1   1.1e-19     5e-16   58.7   1.4     2    65    45   108    44   108 0.96 MerR, DNA binding
MerR                 PF00376.18    38 seq548_BIOID46997    -            135   2.7e-16   58.6   0.1   1   1   1.1e-19   5.2e-16   57.8   0.0     1    38     2    39     2    39 0.98 MerR family regulatory protein
Sigma54_activat      PF00158.21   168 seq550_BIOID46997    -            127   5.7e-10   38.8   0.0   1   1   5.3e-14   7.2e-10   38.4   0.0     3    57     6    60     4    67 0.90 Sigma-54 interaction domain
NinB                 PF05772.7    127 seq551_BIOID46997    -            146     2e-53  179.2   0.1   1   1   1.7e-57   2.4e-53  179.0   0.1     2   127     8   129     7   129 0.99 NinB protein
DicB                 PF05358.6     62 seq552_BIOID46997    -             62   5.3e-41  137.8   0.2   1   1   4.3e-45   5.8e-41  137.6   0.1     1    62     1    62     1    62 1.00 DicB protein
TatD_DNase           PF01026.16   255 seq553_BIOID46997    -            259   1.8e-66  223.8   0.0   1   1   1.5e-70     2e-66  223.7   0.0     1   255     6   257     6   257 0.98 TatD related DNase
FCD                  PF07729.7    125 seq555_BIOID46997    -            226   5.6e-18   65.3  11.5   1   1   1.3e-21   8.7e-18   64.7   8.0     1   124    82   213    82   214 0.85 FCD domain
GntR                 PF00392.16    64 seq555_BIOID46997    -            226     1e-12   47.1   0.0   1   1   3.3e-16   2.2e-12   46.0   0.0     7    64    16    72    12    72 0.96 Bacterial regulatory proteins, gntR family
GD_AH_C              PF04295.8    397 seq556_BIOID46997    -            523  1.4e-147  491.3   0.1   1   1  2.4e-151  1.6e-147  491.2   0.0     2   396   117   522   116   523 0.97 D-galactarate dehydratase / Altronate hydrolase, C terminus
SAF                  PF08666.7     63 seq556_BIOID46997    -            523   5.1e-14   52.3   1.0   1   1   2.3e-17   1.6e-13   50.7   0.2     1    62    22    91    22    92 0.98 SAF domain
Sigma54_activat      PF00158.21   168 seq558_BIOID46997    -            259   4.2e-42  143.3   0.1   1   1   8.5e-46   5.8e-42  142.8   0.1    65   168     1   104     1   104 0.99 Sigma-54 interaction domain
HTH_8                PF02954.14    42 seq558_BIOID46997    -            259   1.1e-08   34.3   0.5   1   1   1.6e-12   1.1e-08   34.3   0.3     7    40   215   248   211   250 0.92 Bacterial regulatory protein, Fis family
DUF3828              PF12883.2    120 seq559_BIOID46997    -            308   6.5e-12   45.3   3.3   1   1   2.1e-11   1.4e-07   31.2   0.1     2   118    26   142    25   144 0.90 Protein of unknown function (DUF3828)
Lumazine_bd          PF12870.2    111 seq559_BIOID46997    -            308   2.8e-07   30.4   3.1   1   1   1.8e-08   0.00012   21.9   0.1    66   110   240   283   196   284 0.92 Lumazine-binding domain
DUF1482              PF07358.6     57 seq560_BIOID46997    -             63   1.9e-28   97.7   0.2   1   1   1.5e-32   2.1e-28   97.5   0.1     1    57     4    62     4    62 0.99 Protein of unknown function (DUF1482)
FtsX                 PF02687.16   121 seq562_BIOID46997    -            804   1.7e-21   76.0  17.2   1   2   7.4e-15   5.1e-11   42.2   6.3     3   121   247   364   245   364 0.83 FtsX-like permease family
FtsX                 PF02687.16   121 seq562_BIOID46997    -            804   1.7e-21   76.0  17.2   2   2   1.6e-16   1.1e-12   47.6   0.7     2   116   683   792   682   797 0.84 FtsX-like permease family
EII-GUT              PF03608.8    168 seq565_BIOID46997    -            187     7e-77  256.8   0.7   1   1   5.9e-81     8e-77  256.6   0.5     2   168     5   171     4   171 0.99 PTS system enzyme II sorbitol-specific factor
Dam                  PF05869.6    181 seq566_BIOID46997    -            175   2.8e-62  209.2   0.2   1   1   2.2e-66   3.1e-62  209.1   0.2     2   175     3   172     2   175 0.98 DNA N-6-adenine-methyltransferase (Dam)
RNase_T              PF00929.19   164 seq567_BIOID46997    -            246   5.4e-40  137.2   0.4   1   1   9.7e-44   1.3e-39  135.9   0.1     1   164    12   178    12   178 0.93 Exonuclease
TonB                 PF03544.9     79 seq568_BIOID46997    -            108   1.2e-13   50.9   0.0   1   1   1.1e-17   1.4e-13   50.6   0.0     2    59    33    90    32   104 0.93 Gram-negative bacterial tonB protein
Flagellin_N          PF00669.15   139 seq570_BIOID46997    -            304   2.7e-29  101.6  18.6   1   1   3.9e-33   2.7e-29  101.6  12.9     1   135     4   138     4   144 0.98 Bacterial flagellin N-terminal helical region
Flagellin_C          PF00700.16    86 seq570_BIOID46997    -            304   1.1e-20   73.4  11.2   1   1   1.6e-24   1.1e-20   73.4   7.8     1    86   218   303   218   303 0.98 Bacterial flagellin C-terminal helical region
TPR_3                PF07720.7     36 seq572_BIOID46997    -            165   1.4e-17   62.9  11.9   1   2   1.1e-13   1.5e-09   37.2   2.5     1    36    39    72    39    72 0.96 Tetratricopeptide repeat
TPR_3                PF07720.7     36 seq572_BIOID46997    -            165   1.4e-17   62.9  11.9   2   2   1.3e-11   1.8e-07   30.6   0.8     2    25    74    97    73   106 0.91 Tetratricopeptide repeat
MFS_1                PF07690.11   354 seq573_BIOID46997    -            471   1.3e-54  185.2  73.3   1   1   3.4e-53   2.3e-49  167.9  36.2     1   353    15   405    15   406 0.91 Major Facilitator Superfamily
MFS_3                PF05977.8    524 seq573_BIOID46997    -            471   4.3e-10   38.2  13.5   1   1   6.2e-14   4.3e-10   38.2   9.3    20   187    20   183     6   247 0.85 Transmembrane secretion effector
Polysacc_deac_1      PF01522.16   124 seq577_BIOID46997    -            296   2.5e-14   52.8   0.1   1   1   4.6e-18   6.3e-14   51.5   0.0    16   123    15   169     6   170 0.93 Polysaccharide deacetylase
Multi_Drug_Res       PF00893.14    93 seq578_BIOID46997    -            115   3.6e-32  110.5  10.4   1   1   3.3e-36   4.5e-32  110.2   7.2     2    93     3    94     2    94 0.99 Small Multidrug Resistance protein
Ail_Lom              PF06316.6    199 seq579_BIOID46997    -            199  1.4e-125  416.2   3.9   1   1  2.3e-129  1.6e-125  416.0   2.7     1   199     1   199     1   199 1.00 Enterobacterial Ail/Lom protein
OMP_b-brl            PF13505.1    176 seq579_BIOID46997    -            199   3.6e-26   92.0   3.1   1   1   6.5e-30   4.4e-26   91.7   2.1     2   176    11   199     8   199 0.86 Outer membrane protein beta-barrel domain
TrkA_N               PF02254.13   116 seq580_BIOID46997    -            458   4.2e-58  194.2   3.5   1   2   5.4e-33   5.3e-30  103.6   0.0     1   108     3   111     3   125 0.92 TrkA-N domain
TrkA_N               PF02254.13   116 seq580_BIOID46997    -            458   4.2e-58  194.2   3.5   2   2   5.9e-29   5.7e-26   90.6   0.7     1   116   235   350   235   350 0.95 TrkA-N domain
TrkA_C               PF02080.16    71 seq580_BIOID46997    -            458   1.9e-21   75.3   0.7   1   2   4.7e-13   4.5e-10   38.8   0.0     3    70   157   225   155   226 0.91 TrkA-C domain
TrkA_C               PF02080.16    71 seq580_BIOID46997    -            458   1.9e-21   75.3   0.7   2   2     2e-11   1.9e-08   33.6   0.2     8    70   390   451   388   452 0.89 TrkA-C domain
F420_oxidored        PF03807.12    96 seq580_BIOID46997    -            458   1.9e-12   47.2   2.2   1   2   1.5e-07   0.00015   22.0   0.0     1    52     2    49     2    88 0.87 NADP oxidoreductase coenzyme F420-dependent
F420_oxidored        PF03807.12    96 seq580_BIOID46997    -            458   1.9e-12   47.2   2.2   2   2   1.5e-07   0.00015   22.0   0.3     2    48   235   279   234   355 0.80 NADP oxidoreductase coenzyme F420-dependent
NAD_binding_7        PF13241.1    103 seq580_BIOID46997    -            458   1.2e-11   44.6   3.0   1   1   7.5e-08   7.3e-05   22.8   0.0     8    82   233   319   228   323 0.75 Putative NAD(P)-binding
Shikimate_DH         PF01488.15   135 seq580_BIOID46997    -            458   1.4e-11   44.4   0.6   1   1   5.3e-09   5.2e-06   26.4   0.2    12   102   232   332   222   367 0.77 Shikimate / quinate 5-dehydrogenase
CcmH                 PF03918.9    148 seq581_BIOID46997    -            127   9.9e-48  160.7   0.7   1   1   8.6e-52   1.2e-47  160.5   0.5     4   125     7   126     4   127 0.91 Cytochrome C biogenesis protein
OEP                  PF02321.13   188 seq588_BIOID46997    -            460     5e-52  176.1  38.3   1   2   5.6e-27   7.6e-23   80.9  12.2     3   188    65   247    63   247 0.97 Outer membrane efflux protein
OEP                  PF02321.13   188 seq588_BIOID46997    -            460     5e-52  176.1  38.3   2   2   3.1e-33   4.2e-29  101.3   8.8     7   188   275   455   270   455 0.94 Outer membrane efflux protein
UPF0020              PF01170.13   180 seq589_BIOID46997    -            702   2.4e-62  209.5   0.0   1   1     6e-60   9.2e-57  191.4   0.0     1   179   162   375   162   376 0.96 Putative RNA methylase family UPF0020
Methyltransf_26      PF13659.1    117 seq589_BIOID46997    -            702   1.1e-26   93.0   0.0   1   2   2.9e-19   4.4e-16   58.8   0.0     4    94   193   326   190   353 0.92 Methyltransferase domain
Methyltransf_26      PF13659.1    117 seq589_BIOID46997    -            702   1.1e-26   93.0   0.0   2   2   6.9e-11   1.1e-07   31.8   0.0    11   114   549   655   521   658 0.80 Methyltransferase domain
Methyltrans_SAM      PF10672.4    286 seq589_BIOID46997    -            702   7.3e-21   74.1   0.1   1   1   8.1e-24   1.2e-20   73.4   0.1    24   240   437   658   427   669 0.82 S-adenosylmethionine-dependent methyltransferase
THUMP                PF02926.12    93 seq589_BIOID46997    -            702   2.2e-14   53.1   0.0   1   1   2.7e-17   4.1e-14   52.3   0.0     2    92    57   153    56   154 0.95 THUMP domain
Cons_hypoth95        PF03602.10   183 seq589_BIOID46997    -            702   3.7e-14   52.4   0.0   1   1   2.8e-12   4.3e-09   35.9   0.0    39   140   536   635   530   676 0.85 Conserved hypothetical protein 95
Adenine_deam_C       PF13382.1    171 seq590_BIOID46997    -            588   6.8e-58  194.4   0.0   1   1   3.8e-61     1e-57  193.8   0.0    24   171   434   581   416   581 0.95 Adenine deaminase C-terminal domain
Amidohydro_1         PF01979.15   333 seq590_BIOID46997    -            588   6.5e-38  131.1   0.0   1   1   9.1e-41   2.5e-37  129.1   0.0     2   333    82   347    81   347 0.95 Amidohydrolase family
Amidohydro_5         PF13594.1     68 seq590_BIOID46997    -            588   3.1e-12   45.9   0.2   1   1   3.9e-15   1.1e-11   44.3   0.1     1    68    52   115    52   115 0.84 Amidohydrolase
Amidohydro_4         PF13147.1    304 seq590_BIOID46997    -            588   2.7e-11   43.9   0.2   1   1   1.9e-12   5.1e-09   36.4   0.1     1   304    76   344    76   344 0.80 Amidohydrolase
EIIBC-GUT_N          PF03612.9    183 seq591_BIOID46997    -            319   1.3e-71  239.8   1.5   1   1   3.6e-75   2.5e-71  238.9   1.1     2   183     3   171     2   171 0.95 Sorbitol phosphotransferase enzyme II N-terminus
EIIBC-GUT_C          PF07663.6     93 seq591_BIOID46997    -            319   6.4e-48  160.7   5.0   1   1   9.3e-52   6.4e-48  160.7   3.5     1    93   226   318   226   318 0.99 Sorbitol phosphotransferase enzyme II C-terminus
Pterin_bind          PF00809.17   210 seq592_BIOID46997    -            308   4.5e-56  189.4   0.0   1   1   4.1e-60   5.6e-56  189.1   0.0     1   210    36   245    36   245 0.98 Pterin binding enzyme
FliE                 PF02049.13    97 seq593_BIOID46997    -            113   1.4e-23   82.6   4.8   1   1   1.9e-27   2.6e-23   81.7   3.3     5    97    21   113    10   113 0.93 Flagellar hook-basal body complex protein FliE
DUF2591              PF10765.4    109 seq599_BIOID46997    -            115     4e-28   97.7   0.0   1   1   3.4e-32   4.6e-28   97.5   0.0     1   109     3   110     3   110 0.96 Protein of unknown function (DUF2591)
TPR_11               PF13414.1     69 seq600_BIOID46997    -            198   3.6e-15   55.2   9.6   1   1   2.9e-15     1e-11   44.1   4.9     1    68    71   140    71   141 0.90 TPR repeat
TPR_2                PF07719.12    34 seq600_BIOID46997    -            198     2e-06   27.1  11.9   1   2   8.1e-07    0.0028   17.3   1.1     2    32    74   104    73   106 0.90 Tetratricopeptide repeat
TPR_2                PF07719.12    34 seq600_BIOID46997    -            198     2e-06   27.1  11.9   2   2   5.9e-06      0.02   14.6   0.0     3    31   146   174   144   176 0.93 Tetratricopeptide repeat
TPR_1                PF00515.23    34 seq600_BIOID46997    -            198   6.1e-06   25.4   9.1   1   1   2.2e-07   0.00075   18.8   0.7     2    32    74   104    73   106 0.91 Tetratricopeptide repeat
PTS-HPr              PF00381.14    84 seq603_BIOID46997    -             85   1.3e-31  108.2   0.2   1   1   9.9e-36   1.4e-31  108.1   0.1     1    82     1    82     1    84 0.98 PTS HPr component phosphorylation site
OmpA                 PF00691.15    97 seq608_BIOID46997    -            219   1.2e-23   83.2   0.1   1   1     4e-27   1.8e-23   82.6   0.1     1    97   115   210   115   210 0.97 OmpA family
Gly-zipper_Omp       PF13488.1     46 seq608_BIOID46997    -            219   1.2e-12   47.1  16.5   1   1   2.7e-16   1.2e-12   47.1  11.4     1    46    37    85    37    85 0.95 Glycine zipper
Gly-zipper_YMGG      PF13441.1     45 seq608_BIOID46997    -            219   6.8e-09   34.9  18.1   1   1   1.5e-12   6.8e-09   34.9  12.5     5    45    33    80    29    80 0.81 YMGG-like Gly-zipper
NLPC_P60             PF00877.14   105 seq609_BIOID46997    -            252   5.1e-31  106.4   0.0   1   1   1.4e-34   9.2e-31  105.6   0.0     1   105   134   244   134   244 0.98 NlpC/P60 family
RNA_pol_Rpb1_1       PF04997.7    338 seq610_BIOID46997    -           1407  1.8e-100  336.3   0.1   1   1  1.8e-103  4.8e-100  335.0   0.1     2   338    15   342    14   342 0.95 RNA polymerase Rpb1, domain 1
RNA_pol_Rpb1_5       PF04998.12   277 seq610_BIOID46997    -           1407   1.1e-80  270.7   0.0   1   1     8e-84   2.2e-80  269.7   0.0     1   276   766  1321   766  1322 1.00 RNA polymerase Rpb1, domain 5
RNA_pol_Rpb1_2       PF00623.15   166 seq610_BIOID46997    -           1407   6.1e-51  172.5   0.0   1   1   5.3e-53   1.5e-49  168.0   0.0     1   166   344   486   344   486 0.95 RNA polymerase Rpb1, domain 2
RNA_pol_Rpb1_3       PF04983.13   157 seq610_BIOID46997    -           1407   1.4e-27   96.2   0.0   1   1   1.2e-30   3.3e-27   95.0   0.0     1   157   489   644   489   644 0.93 RNA polymerase Rpb1, domain 3
RNA_pol_Rpb1_4       PF05000.12   108 seq610_BIOID46997    -           1407   2.5e-18   65.7   0.3   1   1   9.1e-22   2.5e-18   65.7   0.2     2   107   674   763   673   764 0.82 RNA polymerase Rpb1, domain 4
SseC                 PF04888.7    306 seq613_BIOID46997    -            593   1.6e-10   40.7  33.5   1   1   1.2e-14   1.6e-10   40.7  23.3     2   301   265   587   264   592 0.86 Secretion system effector C (SseC) like family
YscJ_FliF            PF01514.12   207 seq614_BIOID46997    -            548   1.2e-47  161.6   1.5   1   1   2.2e-51   1.5e-47  161.3   0.3     9   201    32   225    21   232 0.91 Secretory protein of YscJ/FliF family
YscJ_FliF_C          PF08345.6    160 seq614_BIOID46997    -            548   1.3e-37  129.1   0.2   1   1   3.7e-41   2.5e-37  128.1   0.1     1   160   259   418   259   418 0.88 Flagellar M-ring protein C-terminal
BPD_transp_1         PF00528.17   185 seq619_BIOID46997    -            306   1.1e-38  132.4  18.3   1   1   8.3e-43   1.1e-38  132.4  12.7     1   185   112   306   112   306 0.99 Binding-protein-dependent transport system inner membrane component
PLDc_2               PF13091.1    126 seq624_BIOID46997    -            451   1.4e-22   79.6   0.0   1   1   3.2e-19   2.2e-15   56.4   0.0     4   123   259   406   256   409 0.84 PLD-like domain
PLDc                 PF00614.17    28 seq624_BIOID46997    -            451   1.3e-13   50.0   2.2   1   1   2.4e-11   1.6e-07   30.7   0.1     2    28   353   379   352   379 0.94 Phospholipase D Active site motif
Poly_export          PF02563.11    83 seq625_BIOID46997    -            558     5e-17   61.3   0.3   1   1   3.2e-20   2.2e-16   59.2   0.0     6    81    85   161    80   163 0.90 Polysaccharide biosynthesis/export protein
PEP-utilizers_C      PF02896.13   294 seq626_BIOID46997    -            575  3.7e-124  413.2   0.2   1   1  1.1e-127    5e-124  412.8   0.1     1   293   250   541   250   542 0.99 PEP-utilising enzyme, TIM barrel domain
PEP-utilisers_N      PF05524.8    123 seq626_BIOID46997    -            575   1.9e-31  108.3   5.0   1   1   4.2e-35   1.9e-31  108.3   3.5     2   123     3   127     2   127 0.96 PEP-utilising enzyme, N-terminal
PEP-utilizers        PF00391.18    81 seq626_BIOID46997    -            575     7e-25   86.2   0.2   1   1   4.5e-28   2.1e-24   84.7   0.1     9    80   152   224   147   225 0.93 PEP-utilising enzyme, mobile domain
P22_AR_C             PF10548.4     74 seq627_BIOID46997    -            202   5.3e-19   67.7   0.2   1   1   1.9e-22   1.3e-18   66.4   0.0     4    73   110   179   106   180 0.96 P22AR C-terminal domain
Bro-N                PF02498.12    87 seq627_BIOID46997    -            202   3.7e-09   36.6   0.0   1   1   9.2e-13   6.3e-09   35.8   0.0     8    83    17    99    11   105 0.79 BRO family, N-terminal domain
PGI                  PF00342.14   486 seq629_BIOID46997    -            549  2.8e-234  777.8   0.1   1   1  2.4e-238  3.2e-234  777.6   0.1     1   486    52   541    52   541 0.99 Phosphoglucose isomerase
PMT                  PF02366.13   245 seq630_BIOID46997    -            550   1.1e-54  185.3  21.1   1   1   1.6e-58   1.1e-54  185.3  14.6     3   245     5   237     3   237 0.98 Dolichyl-phosphate-mannose-protein mannosyltransferase
PMT_2                PF13231.1    159 seq630_BIOID46997    -            550   6.5e-12   45.5  22.2   1   1   9.5e-16   6.5e-12   45.5  15.4     2   159    61   222    60   222 0.80 Dolichyl-phosphate-mannose-protein mannosyltransferase
PALP                 PF00291.20   307 seq631_BIOID46997    -            514   7.1e-70  235.5   2.1   1   1   1.4e-73   9.4e-70  235.1   1.4     5   307    29   316    25   316 0.91 Pyridoxal-phosphate dependent enzyme
Thr_dehydrat_C       PF00585.13    91 seq631_BIOID46997    -            514   3.5e-64  212.3   0.0   1   2   3.6e-35   2.4e-31  107.0   0.0     1    91   329   419   329   419 0.98 C-terminal regulatory domain of Threonine dehydratase
Thr_dehydrat_C       PF00585.13    91 seq631_BIOID46997    -            514   3.5e-64  212.3   0.0   2   2   6.7e-34   4.6e-30  102.9   0.0     2    91   425   512   424   512 0.96 C-terminal regulatory domain of Threonine dehydratase
DUF3442              PF11924.3    280 seq635_BIOID46997    -           1417    7e-107  357.0   0.6   1   1  5.9e-110    2e-106  355.5   0.4     2   280    71   350    70   350 0.99 Protein of unknown function (DUF3442)
Big_1                PF02369.11   100 seq635_BIOID46997    -           1417   1.5e-51  172.3 101.1   1   3   1.5e-15     5e-12   45.4   7.0     4    97   993  1086   990  1088 0.87 Bacterial Ig-like domain (group 1)
Big_1                PF02369.11   100 seq635_BIOID46997    -           1417   1.5e-51  172.3 101.1   2   3   4.1e-17   1.4e-13   50.4   3.1     9    98  1101  1187  1089  1191 0.83 Bacterial Ig-like domain (group 1)
Big_1                PF02369.11   100 seq635_BIOID46997    -           1417   1.5e-51  172.3 101.1   3   3   3.4e-16   1.2e-12   47.5   8.2     6    95  1197  1287  1191  1292 0.83 Bacterial Ig-like domain (group 1)
FliD_C               PF07195.7    239 seq636_BIOID46997    -            438   8.9e-43  146.1  10.6   1   1   1.3e-46   8.9e-43  146.1   7.3     1   232   209   423   209   431 0.94 Flagellar hook-associated protein 2 C-terminus
FliD_N               PF02465.13    99 seq636_BIOID46997    -            438   1.3e-14   54.2   6.8   1   1   1.8e-18   1.3e-14   54.2   4.7     8    99     6    98     1    98 0.85 Flagellar hook-associated protein 2 C-terminus
HTH_5                PF01022.15    47 seq637_BIOID46997    -             99   1.2e-14   53.5   0.1   1   1   7.3e-18     2e-14   52.8   0.1     1    47    23    70    23    70 0.97 Bacterial regulatory protein, arsR family
HTH_20               PF12840.2     61 seq637_BIOID46997    -             99   2.4e-11   43.1   0.4   1   1   1.3e-14   3.5e-11   42.6   0.3     2    58    16    72    15    75 0.96 Helix-turn-helix domain
MarR_2               PF12802.2     62 seq637_BIOID46997    -             99     2e-09   36.8   0.1   1   1   1.2e-12   3.3e-09   36.1   0.1     5    60    24    75    19    77 0.89 MarR family
HTH_24               PF13412.1     48 seq637_BIOID46997    -             99     2e-08   33.3   0.0   1   1   1.9e-11   5.1e-08   32.0   0.0     5    47    26    68    24    69 0.96 Winged helix-turn-helix DNA-binding
MarR                 PF01047.17    59 seq637_BIOID46997    -             99   6.7e-06   25.6   0.0   1   1   4.6e-09   1.3e-05   24.7   0.0     5    53    26    74    23    75 0.95 MarR family
RusA                 PF05866.6    116 seq638_BIOID46997    -            120   2.2e-26   92.4   0.0   1   1   1.8e-30   2.5e-26   92.2   0.0     1   116     8   117     8   117 0.94 Endodeoxyribonuclease RusA
Phage_Nu1            PF07471.7    164 seq640_BIOID46997    -            169   4.2e-18   65.2   0.0   1   1   4.3e-22   5.8e-18   64.7   0.0    72   163    59   150    45   151 0.88 Phage DNA packaging protein Nu1
Transcrip_reg        PF01709.15   234 seq642_BIOID46997    -            238   9.7e-83  276.7   0.8   1   1     8e-87   1.1e-82  276.5   0.6     1   233     3   235     3   236 0.98 Transcriptional regulator
HIT                  PF01230.18    98 seq647_BIOID46997    -            125   9.1e-30  102.9   0.0   1   1   1.6e-33   1.1e-29  102.7   0.0     1    97    18   115    18   116 0.97 HIT domain
DcpS_C               PF11969.3    116 seq647_BIOID46997    -            125   2.7e-25   88.7   0.0   1   1   4.3e-29     3e-25   88.6   0.0     2   103    11   112    10   123 0.96 Scavenger mRNA decapping enzyme C-term binding
UxuA                 PF03786.8    351 seq649_BIOID46997    -            394  2.2e-163  542.7   0.2   1   1  3.6e-167  2.5e-163  542.5   0.1     1   350     1   388     1   389 0.99 D-mannonate dehydratase (UxuA)
AP_endonuc_2         PF01261.19   211 seq649_BIOID46997    -            394   7.1e-09   35.1   0.0   1   1   7.3e-12     5e-08   32.4   0.0     3   189    18   299    16   322 0.82 Xylose isomerase-like TIM barrel
PTSIIA_gutA          PF03829.8    117 seq652_BIOID46997    -            123   2.2e-44  149.7   0.0   1   1   1.9e-48   2.7e-44  149.4   0.0     1   116     1   116     1   118 0.98 PTS system glucitol/sorbitol-specific IIA component
Rhodanese            PF00581.15   113 seq655_BIOID46997    -            174   1.9e-11   44.1   0.0   1   1   4.3e-15   2.9e-11   43.6   0.0     2   112     8    98     7    99 0.79 Rhodanese-like domain
DUF2892              PF11127.3     66 seq655_BIOID46997    -            174   6.3e-11   41.8   3.4   1   1   1.4e-14   9.6e-11   41.2   2.3    10    60   115   170   112   174 0.88 Protein of unknown function (DUF2892)
HATPase_c            PF02518.21   111 seq656_BIOID46997    -            467   5.2e-24   84.0   0.0   1   1   2.4e-27   1.1e-23   82.9   0.0     1   111   349   460   349   460 0.98 Histidine kinase-, DNA gyrase B-, and HSP90-like ATPase
HAMP                 PF00672.20    70 seq656_BIOID46997    -            467   1.5e-17   63.4   0.4   1   1   3.3e-21   1.5e-17   63.4   0.2     2    69   168   235   167   236 0.96 HAMP domain
HisKA                PF00512.20    68 seq656_BIOID46997    -            467   9.5e-14   51.0   0.2   1   1   2.1e-17   9.5e-14   51.0   0.1     1    68   240   304   240   304 0.97 His Kinase A (phospho-acceptor) domain
Pentapeptide         PF00805.17    40 seq659_BIOID46997    -            278   6.6e-22   76.2  25.9   1   4   3.1e-09   1.4e-05   24.0   0.3     6    33   155   182   153   187 0.61 Pentapeptide repeats (8 copies)
Pentapeptide         PF00805.17    40 seq659_BIOID46997    -            278   6.6e-22   76.2  25.9   2   4   6.7e-11   3.1e-07   29.3   0.7     1    37   170   206   170   208 0.97 Pentapeptide repeats (8 copies)
Pentapeptide         PF00805.17    40 seq659_BIOID46997    -            278   6.6e-22   76.2  25.9   3   4   2.3e-10     1e-06   27.6   2.1     1    39   190   228   190   229 0.96 Pentapeptide repeats (8 copies)
Pentapeptide         PF00805.17    40 seq659_BIOID46997    -            278   6.6e-22   76.2  25.9   4   4   2.1e-11   9.4e-08   31.0   1.0     2    40   226   264   225   264 0.96 Pentapeptide repeats (8 copies)
Pentapeptide_4       PF13599.1     78 seq659_BIOID46997    -            278   1.1e-11   44.2   2.1   1   1   4.8e-11   2.2e-07   30.4   0.2     2    70   196   263   195   270 0.48 Pentapeptide repeats (9 copies)
2-Hacid_dh_C         PF02826.14   178 seq660_BIOID46997    -            324     2e-61  206.1   0.0   1   1   6.6e-65     3e-61  205.5   0.0     1   178   108   287   108   287 0.97 D-isomer specific 2-hydroxyacid dehydrogenase, NAD binding domain
2-Hacid_dh           PF00389.25   133 seq660_BIOID46997    -            324   5.7e-31  106.6   0.1   1   1   1.4e-34   6.6e-31  106.4   0.0     1   133     5   319     5   319 0.97 D-isomer specific 2-hydroxyacid dehydrogenase, catalytic domain
Hydrolase_3          PF08282.7    254 seq663_BIOID46997    -            368   9.6e-14   51.4   0.0   1   1   1.5e-15   5.1e-12   45.8   0.0   187   250   295   357   282   361 0.89 haloacid dehalogenase-like hydrolase
HAD                  PF12710.2    191 seq663_BIOID46997    -            368     7e-13   49.0   0.0   1   1   2.3e-16     8e-13   48.8   0.0    45   191   191   327    41   327 0.79 haloacid dehalogenase-like hydrolase
Hydrolase            PF00702.21   204 seq663_BIOID46997    -            368   1.2e-10   42.1   0.5   1   1     5e-14   1.7e-10   41.6   0.4    65   204   170   330    99   330 0.77 haloacid dehalogenase-like hydrolase
SDF                  PF00375.13   390 seq665_BIOID46997    -            437  2.2e-120  401.8  38.4   1   1  1.8e-124  2.5e-120  401.7  26.6     1   390     8   411     8   411 0.97 Sodium:dicarboxylate symporter family
Toxin_YhaV           PF11663.3    141 seq669_BIOID46997    -            154   1.1e-60  203.3   0.1   1   1   9.3e-65   1.3e-60  203.1   0.1     2   140    12   152    11   153 0.98 Toxin with endonuclease activity YhaV
Y1_Tnp               PF01797.11   121 seq671_BIOID46997    -            165   2.4e-05   24.0   1.4   1   1   5.9e-09   8.1e-05   22.3   1.0    12    99    20   101    11   119 0.73 Transposase IS200 like
Terminase_GpA        PF05876.7    557 seq672_BIOID46997    -            642  3.2e-180  600.0   0.1   1   1  2.9e-184    4e-180  599.7   0.1     1   547    39   601    39   609 0.98 Phage terminase large subunit (GpA)
DUF1425              PF07233.7     94 seq673_BIOID46997    -            125   8.5e-24   82.8   0.0   1   1   7.2e-28   9.8e-24   82.6   0.0     2    93    34   124    33   125 0.98 Protein of unknown function (DUF1425)
MscL                 PF01741.13   128 seq674_BIOID46997    -            136   2.3e-57  192.5   3.1   1   1   1.9e-61   2.6e-57  192.3   2.2     1   128     3   132     3   132 0.98 Large-conductance mechanosensitive channel, MscL
Phage_antitermQ      PF06530.7    126 seq675_BIOID46997    -            125   7.3e-56  187.0   0.4   1   1   6.4e-60   8.7e-56  186.7   0.3     1   121     1   121     1   124 0.99 Phage antitermination protein Q
adh_short            PF00106.20   167 seq679_BIOID46997    -            259   7.1e-26   90.9   1.8   1   1   1.9e-29   8.6e-26   90.7   1.2     2   166     4   172     3   173 0.92 short chain dehydrogenase
adh_short_C2         PF13561.1    243 seq679_BIOID46997    -            259   7.8e-16   58.5   0.0   1   1   2.5e-19   1.1e-15   57.9   0.0     7   241    13   255     9   256 0.86 Enoyl-(Acyl carrier protein) reductase
KR                   PF08659.5    181 seq679_BIOID46997    -            259   3.3e-05   23.4   0.5   1   1   1.3e-08   5.8e-05   22.7   0.4     3   152     5   157     4   185 0.81 KR domain
CusF_Ec              PF11604.3     70 seq680_BIOID46997    -            110   1.1e-21   76.2   0.4   1   1   1.1e-25   1.5e-21   75.8   0.3     1    67    42   107    42   110 0.93 Copper binding periplasmic protein CusF
Inositol_P           PF00459.20   271 seq682_BIOID46997    -            267   2.5e-77  259.7   0.0   1   1   2.1e-81   2.8e-77  259.5   0.0     3   268     2   260     1   263 0.97 Inositol monophosphatase family
BPD_transp_1         PF00528.17   185 seq683_BIOID46997    -            302   6.3e-26   90.9   9.9   1   1   9.3e-30   6.3e-26   90.9   6.8     1   182   119   300   115   302 0.98 Binding-protein-dependent transport system inner membrane component
OppC_N               PF12911.2     56 seq683_BIOID46997    -            302   1.7e-19   68.7   0.4   1   1   2.5e-23   1.7e-19   68.7   0.2     1    55    22    76    22    77 0.94 N-terminal TM domain of oligopeptide transport permease C
Chromate_transp      PF02417.10   169 seq684_BIOID46997    -            401   3.3e-81  270.7  36.6   1   2   7.7e-46   1.1e-41  142.1   8.4     2   167    11   177    10   179 0.91 Chromate transporter
Chromate_transp      PF02417.10   169 seq684_BIOID46997    -            401   3.3e-81  270.7  36.6   2   2   1.6e-43   2.1e-39  134.6  11.4     4   169   228   396   225   396 0.96 Chromate transporter
DDE_Tnp_IS1          PF03400.8    131 seq687_BIOID46997    -             97     2e-30  105.4   0.2   1   1   1.8e-34   2.5e-30  105.1   0.1     1    61    37    97    37    97 0.98 IS1 transposase
Peptidase_C26        PF07722.8    217 seq690_BIOID46997    -            254   3.3e-69  232.5   0.0   1   1   5.6e-73   3.8e-69  232.3   0.0     1   217     8   224     8   224 0.96 Peptidase C26
GATase               PF00117.23   192 seq690_BIOID46997    -            254   8.2e-12   44.8   0.0   1   1   1.6e-15   1.1e-11   44.4   0.0    43   190    62   241    31   243 0.69 Glutamine amidotransferase class-I
DUF3897              PF13036.1    180 seq692_BIOID46997    -            213   7.9e-53  178.6   0.0   1   1     7e-57   9.5e-53  178.3   0.0     1   180    10   210    10   210 0.92 Protein of unknown function (DUF3897)
FaeA                 PF04703.7     62 seq694_BIOID46997    -             77   1.4e-30  105.1   0.1   1   1   2.3e-34   1.6e-30  104.9   0.0     1    61     5    64     5    65 0.99 FaeA-like protein
HTH_IclR             PF09339.5     52 seq694_BIOID46997    -             77   6.1e-05   22.4   0.0   1   1   1.3e-08   8.7e-05   21.9   0.0     7    52     8    52     8    52 0.96 IclR helix-turn-helix domain
HlyD_2               PF12700.2    328 seq696_BIOID46997    -            407   9.9e-15   54.3   0.0   1   1   8.6e-18   5.9e-14   51.8   0.0   136   327   187   378    98   379 0.77 HlyD family secretion protein
HlyD_3               PF13437.1    105 seq696_BIOID46997    -            407   2.3e-13   50.2   0.2   1   1   2.8e-14   1.9e-10   40.8   0.0     1   105   209   310   209   310 0.96 HlyD family secretion protein
DUF3521              PF12035.3     35 seq698_BIOID46997    -             47     3e-15   55.6   0.6   1   1   2.8e-19   3.8e-15   55.3   0.4     1    35     7    41     7    41 0.97 Protein of unknown function (DUF3521)
DDE_Tnp_IS1          PF03400.8    131 seq699_BIOID46997    -             69   1.1e-35  122.5   0.8   1   1   8.5e-40   1.2e-35  122.3   0.5    63   131     1    69     1    69 0.99 IS1 transposase
Phage_fiber_2        PF03406.8     44 seq700_BIOID46997    -             96   2.6e-19   68.4   7.0   1   1   2.9e-23   3.9e-19   67.8   4.8     1    39     7    45     7    47 0.96 Phage tail fibre repeat
FliG_C               PF01706.11   110 seq701_BIOID46997    -            336   2.8e-31  107.6  13.9   1   1   4.7e-34   3.2e-30  104.2   2.3     1   110   219   328   219   328 0.99 FliG C-terminal domain
DUF2279              PF10043.4     85 seq702_BIOID46997    -             90   1.1e-31  108.8   4.1   1   1   8.9e-36   1.2e-31  108.6   2.9     2    84     3    87     2    88 0.96 Predicted periplasmic lipoprotein (DUF2279)
FliS                 PF02561.9    122 seq703_BIOID46997    -            130   2.2e-23   82.2   0.0   1   1     2e-27   2.7e-23   81.9   0.0     2   118     5   125     4   128 0.94 Flagellar protein FliS
Iso_dh               PF00180.15   348 seq705_BIOID46997    -             50   1.6e-07   30.4   0.0   1   1   1.3e-11   1.8e-07   30.3   0.0   305   348     1    46     1    46 0.97 Isocitrate/isopropylmalate dehydrogenase
DUF2799              PF10973.3     89 seq706_BIOID46997    -            121   3.1e-17   62.2   0.6   1   1   2.8e-21   3.8e-17   61.9   0.4     1    88    31   113    31   114 0.93 Protein of unknown function (DUF2799)
ABC_tran             PF00005.22   118 seq708_BIOID46997    -            635   1.5e-36  125.2   0.1   1   2   1.5e-17   9.5e-15   54.8   0.0     1   118    43   185    43   185 0.88 ABC transporter
ABC_tran             PF00005.22   118 seq708_BIOID46997    -            635   1.5e-36  125.2   0.1   2   2   1.7e-21   1.1e-18   67.6   0.0     1   118   359   469   359   469 0.95 ABC transporter
AAA_21               PF13304.1    303 seq708_BIOID46997    -            635   7.5e-23   81.7   7.3   1   1   6.7e-13   4.1e-10   39.9   0.5     3   302    33   216    32   217 0.77 AAA domain
ABC_tran_2           PF12848.2     85 seq708_BIOID46997    -            635   4.4e-13   48.7  12.7   1   1   1.2e-15   7.7e-13   47.9   1.2     1    74   224   295   224   308 0.91 ABC transporter
DUF1233              PF06806.7     72 seq710_BIOID46997    -             83   2.3e-32  110.2   0.1   1   1     2e-36   2.7e-32  110.0   0.1     1    70     4    74     4    77 0.97 Putative excisionase (DUF1233)
Mannitol_dh_C        PF08125.8    245 seq715_BIOID46997    -            486     6e-96  320.2   0.0   1   1   1.2e-99   8.2e-96  319.7   0.0     1   245   216   463   216   463 0.99 Mannitol dehydrogenase C-terminal domain
Mannitol_dh          PF01232.18   151 seq715_BIOID46997    -            486   3.2e-54  182.8   0.0   1   1   7.2e-58   4.9e-54  182.2   0.0     2   151    24   188    23   188 0.99 Mannitol dehydrogenase Rossmann domain
AAA_25               PF13481.1    194 seq716_BIOID46997    -            476   2.1e-26   92.4   0.0   1   1   1.8e-29   3.5e-26   91.6   0.0    10   194    88   242    80   242 0.90 AAA domain
KaiC                 PF06745.8    226 seq716_BIOID46997    -            476   1.7e-18   66.4   0.1   1   1   6.7e-19   1.3e-15   56.9   0.1     2   202    94   277    93   294 0.85 KaiC
ChlI                 PF13541.1    121 seq716_BIOID46997    -            476   5.9e-12   45.0   0.0   1   1   6.9e-15   1.3e-11   43.8   0.0    35   121   364   449   337   449 0.92 Subunit ChlI of Mg-chelatase
Lon_C                PF05362.8    205 seq716_BIOID46997    -            476   4.3e-08   32.5   0.1   1   1     5e-11   9.7e-08   31.4   0.0    94   200   372   471   363   473 0.88 Lon protease (S16) C-terminal proteolytic domain
RecA                 PF00154.16   323 seq716_BIOID46997    -            476   2.4e-05   23.4   0.1   1   1   2.4e-08   4.8e-05   22.4   0.0    17   140    77   195    65   205 0.77 recA bacterial DNA recombination protein
Collar               PF07484.7     57 seq717_BIOID46997    -            445   5.8e-10   38.6   0.2   1   1   2.2e-13   1.5e-09   37.3   0.2     1    56   215   261   215   262 0.96 Phage Tail Collar Domain
Phage_fiber          PF03335.8     14 seq717_BIOID46997    -            445   1.2e-07   30.2  58.7   1   7   0.00011      0.75    9.5   1.5     1    14   278   291   278   291 0.88 Phage tail fibre repeat
Phage_fiber          PF03335.8     14 seq717_BIOID46997    -            445   1.2e-07   30.2  58.7   2   7   5.3e-06     0.036   13.5   2.5     1    14   310   323   310   323 0.94 Phage tail fibre repeat
Phage_fiber          PF03335.8     14 seq717_BIOID46997    -            445   1.2e-07   30.2  58.7   3   7    0.0017        12    5.9   0.7     1     9   324   332   324   336 0.87 Phage tail fibre repeat
Phage_fiber          PF03335.8     14 seq717_BIOID46997    -            445   1.2e-07   30.2  58.7   4   7   9.1e-06     0.062   12.8   1.8     2    14   381   393   380   393 0.92 Phage tail fibre repeat
Phage_fiber          PF03335.8     14 seq717_BIOID46997    -            445   1.2e-07   30.2  58.7   5   7   0.00057       3.9    7.3   1.6     2    12   395   405   394   406 0.86 Phage tail fibre repeat
Phage_fiber          PF03335.8     14 seq717_BIOID46997    -            445   1.2e-07   30.2  58.7   6   7   9.5e-05      0.65    9.7   0.9     2    11   404   413   403   414 0.86 Phage tail fibre repeat
Phage_fiber          PF03335.8     14 seq717_BIOID46997    -            445   1.2e-07   30.2  58.7   7   7   0.00011      0.74    9.5   0.9     2    13   413   424   412   425 0.87 Phage tail fibre repeat
CTP_transf_3         PF02348.14   217 seq718_BIOID46997    -            246   7.6e-64  215.1   0.0   1   1   1.4e-67   9.6e-64  214.8   0.0     1   217     5   213     5   215 0.98 Cytidylyltransferase
NTP_transf_3         PF12804.2    179 seq718_BIOID46997    -            246     2e-12   47.5   0.4   1   1   1.8e-15   1.2e-11   44.9   0.3    14   124    14   129    10   229 0.77 MobA-like NTP transferase domain
GutM                 PF06923.6    109 seq719_BIOID46997    -            119   1.2e-36  124.5   0.0   1   1   9.9e-41   1.4e-36  124.3   0.0     2   109     3   110     2   110 0.98 Glucitol operon activator protein (GutM)
ABC_tran             PF00005.22   118 seq721_BIOID46997    -            637   7.2e-37  126.2   1.2   1   2   1.6e-18   2.2e-15   56.9   0.0     1   118    41   178    41   178 0.87 ABC transporter
ABC_tran             PF00005.22   118 seq721_BIOID46997    -            637   7.2e-37  126.2   1.2   2   2   2.6e-21   3.6e-18   65.9   0.0     1   118   352   459   352   459 0.92 ABC transporter
ABC_tran_2           PF12848.2     85 seq721_BIOID46997    -            637   6.6e-29   99.4   4.3   1   1   4.8e-32   6.6e-29   99.4   3.0     1    83   217   298   217   302 0.93 ABC transporter
HxlR                 PF01638.12    91 seq724_BIOID46997    -            126   2.4e-32  110.2   0.1   1   1   3.8e-36   5.1e-32  109.2   0.0     2    89    29   116    28   118 0.97 HxlR-like helix-turn-helix
EamA                 PF00892.15   126 seq725_BIOID46997    -            111   3.2e-10   40.0   8.9   1   1   8.4e-14   3.8e-10   39.7   6.2    24   124     3   107     1   109 0.84 EamA-like transporter family
Multi_Drug_Res       PF00893.14    93 seq725_BIOID46997    -            111   3.4e-08   33.7   4.9   1   1     1e-11   4.6e-08   33.2   3.4     1    93     1   100     1   100 0.87 Small Multidrug Resistance protein
APH                  PF01636.18   239 seq726_BIOID46997    -            274   2.3e-19   69.9   8.4   1   1   3.3e-23   2.3e-19   69.9   5.8     2   237    25   233    24   235 0.78 Phosphotransferase enzyme family
Choline_kinase       PF01633.15   211 seq726_BIOID46997    -            274   7.8e-06   25.4   0.0   1   1   1.6e-09   1.1e-05   24.9   0.0   143   192   163   210   139   235 0.78 Choline/ethanolamine kinase
PTS_EIIA_1           PF00358.15   133 seq728_BIOID46997    -            169   5.4e-54  181.2   2.2   1   1   4.7e-58   6.5e-54  180.9   1.5     3   132    20   149    18   150 0.98 phosphoenolpyruvate-dependent sugar phosphotransferase system, EIIA 1
oligo_HPY            PF08352.7     64 seq729_BIOID46997    -            337     2e-21   75.9   0.1   1   1   8.3e-25   3.8e-21   75.0   0.1     1    64   248   312   248   312 0.99 Oligopeptide/dipeptide transporter, C-terminal region
ABC_tran             PF00005.22   118 seq729_BIOID46997    -            337   1.8e-18   66.8   0.0   1   1   6.4e-22   2.9e-18   66.2   0.0    15   118    80   197    65   197 0.85 ABC transporter
AAA_21               PF13304.1    303 seq729_BIOID46997    -            337   3.4e-11   43.5   0.2   1   1   6.7e-14   3.1e-10   40.3   0.0   227   300   159   230    76   233 0.81 AAA domain
Abhydrolase_5        PF12695.2    142 seq730_BIOID46997    -            284   7.6e-27   93.7   0.0   1   1   3.5e-30   9.5e-27   93.3   0.0     1   141    80   256    80   257 0.88 Alpha/beta hydrolase family
Abhydrolase_6        PF12697.2    228 seq730_BIOID46997    -            284   5.5e-16   59.0   0.2   1   1   5.7e-17   1.5e-13   51.0   0.1     1   216    81   257    81   269 0.81 Alpha/beta hydrolase family
Peptidase_S9         PF00326.16   213 seq730_BIOID46997    -            284   1.3e-09   37.5   0.0   1   1   3.4e-12   9.3e-09   34.6   0.0     8   212    99   282    94   283 0.70 Prolyl oligopeptidase family
Hydrolase_4          PF12146.3     79 seq730_BIOID46997    -            284   6.2e-08   32.2   0.0   1   1   4.4e-10   1.2e-06   28.1   0.0    11    61    73   123    66   140 0.82 Putative lysophospholipase
Cupin_2              PF07883.6     71 seq731_BIOID46997    -            185     9e-18   63.4   0.1   1   1   5.2e-21   1.4e-17   62.8   0.1     2    69   111   178   110   180 0.94 Cupin domain
HTH_3                PF01381.17    55 seq731_BIOID46997    -            185   1.1e-14   53.9   0.4   1   1   5.9e-18   1.6e-14   53.3   0.2     2    55    13    66    12    66 0.97 Helix-turn-helix
HTH_31               PF13560.1     64 seq731_BIOID46997    -            185     1e-10   41.4   0.0   1   1     6e-14   1.6e-10   40.8   0.0     3    60     9    65     7    68 0.95 Helix-turn-helix domain
HTH_19               PF12844.2     64 seq731_BIOID46997    -            185   1.7e-10   40.6   0.0   1   1     1e-13   2.7e-10   40.0   0.0     1    62     9    70     9    72 0.96 Helix-turn-helix domain
DUF3596              PF12167.3     88 seq733_BIOID46997    -            431   4.4e-30  102.9   0.0   1   1   1.2e-33   8.4e-30  102.0   0.0     1    87     9    94     9    95 0.98 Domain of unknown function (DUF3596)
Phage_integrase      PF00589.17   173 seq733_BIOID46997    -            431   7.6e-20   71.1   0.1   1   1   2.5e-23   1.7e-19   70.0   0.0     3   167   205   398   204   403 0.88 Phage integrase family
Response_reg         PF00072.19   112 seq735_BIOID46997    -            240   8.2e-25   86.8   0.0   1   1   1.8e-28   1.2e-24   86.3   0.0     1   112    13   122    13   122 0.98 Response regulator receiver domain
Trans_reg_C          PF00486.23    77 seq735_BIOID46997    -            240     1e-22   79.6   0.1   1   1   2.7e-26   1.8e-22   78.8   0.0     2    77   157   232   156   232 0.96 Transcriptional regulatory protein, C terminal
S-methyl_trans       PF02574.11   305 seq738_BIOID46997    -           1227  4.9e-105  351.0   0.1   1   1  3.3e-108  8.9e-105  350.2   0.1     1   304    16   326    16   327 0.98 Homocysteine S-methyltransferase
Met_synt_B12         PF02965.12   136 seq738_BIOID46997    -           1227   9.4e-54  180.5   0.0   1   1   8.9e-57   2.4e-53  179.2   0.0     1   136  1055  1192  1055  1192 0.99 Vitamin B12 dependent methionine synthase, activation domain
Pterin_bind          PF00809.17   210 seq738_BIOID46997    -           1227   1.5e-48  164.8   0.4   1   1   1.7e-51   4.6e-48  163.2   0.3     1   210   356   568   356   568 0.98 Pterin binding enzyme
B12-binding_2        PF02607.12    79 seq738_BIOID46997    -           1227   5.9e-21   74.1   0.0   1   1   8.9e-24   2.4e-20   72.2   0.0     4    79   659   734   657   734 0.96 B12 binding domain
B12-binding          PF02310.14   121 seq738_BIOID46997    -           1227   5.9e-20   71.2   0.2   1   1   1.8e-22     5e-19   68.2   0.1     2    94   748   840   747   851 0.93 B12 binding domain
DUF523               PF04463.7    143 seq743_BIOID46997    -            319   5.2e-46  155.8   0.0   1   1   1.2e-49   8.2e-46  155.2   0.0     1   143     7   150     7   150 0.96 Protein of unknown function (DUF523)
DUF1722              PF08349.6    117 seq743_BIOID46997    -            319   2.2e-42  143.5   1.7   1   1   4.3e-46   2.9e-42  143.1   0.5     1   117   192   309   192   309 0.99 Protein of unknown function (DUF1722)
DUF4154              PF13689.1    145 seq745_BIOID46997    -            107   5.9e-09   35.5   0.0   1   1   5.5e-13   7.5e-09   35.2   0.0     6    79    32   102    27   106 0.87 Domain of unknown function (DUF4154)
HTH_Tnp_1            PF01527.15    76 seq746_BIOID46997    -            108     7e-12   45.0   1.1   1   1     2e-15   2.8e-11   43.0   0.8     1    74     1    87     1    88 0.86 Transposase
DUF1144              PF06610.8    143 seq749_BIOID46997    -            149   9.2e-71  236.0   8.2   1   1   7.5e-75     1e-70  235.9   5.7     4   143     3   142     1   142 0.98 Protein of unknown function (DUF1144)
DeoRC                PF00455.17   162 seq750_BIOID46997    -            257   7.7e-53  178.3   0.8   1   1   2.8e-56   1.3e-52  177.6   0.3     3   161    74   232    72   233 0.97 DeoR C terminal sensor domain
HTH_DeoR             PF08220.7     57 seq750_BIOID46997    -            257   9.2e-22   76.2   0.1   1   1   3.8e-25   1.7e-21   75.3   0.1     1    56     6    61     6    62 0.98 DeoR-like helix-turn-helix domain
HTH_11               PF08279.7     55 seq750_BIOID46997    -            257   6.2e-09   35.2   0.1   1   1   3.9e-12   1.8e-08   33.8   0.0     1    46     6    50     6    56 0.92 HTH domain
DUF1364              PF07102.7     94 seq753_BIOID46997    -             96   2.6e-39  132.8   1.0   1   1   2.1e-43   2.8e-39  132.7   0.7     1    93     1    93     1    94 0.98 Protein of unknown function (DUF1364)
YihI                 PF04220.7    169 seq754_BIOID46997    -            169   3.4e-56  189.0  15.5   1   1   2.8e-60   3.9e-56  188.9  10.8     3   167     5   165     2   167 0.94 Der GTPase activator (YihI)
Flg_hook             PF02120.11    85 seq755_BIOID46997    -            352   1.5e-18   66.0   4.8   1   1   2.5e-22   3.4e-18   64.9   3.3     3    85   239   321   237   322 0.94 Flagellar hook-length control protein FliK
YjbE                 PF11106.3     80 seq756_BIOID46997    -             80   1.5e-43  146.4  27.9   1   1   1.2e-47   1.7e-43  146.3  19.3     1    80     1    80     1    80 0.99 Exopolysaccharide production protein YjbE
YmgB                 PF10798.3     61 seq759_BIOID46997    -             97   1.1e-07   31.4   1.4   1   1   1.1e-11   1.5e-07   31.0   0.9     3    61    40    97    38    97 0.94 Biofilm development protein YmgB/AriR
Tagatose_6_P_K       PF08013.6    424 seq760_BIOID46997    -            426    2e-209  695.2   0.0   1   1  1.6e-213  2.2e-209  695.0   0.0     1   423     1   424     1   425 0.99 Tagatose 6 phosphate kinase
Rick_17kDa_Anti      PF05433.10    42 seq763_BIOID46997    -            155   1.4e-07   30.9  26.2   1   1   1.8e-11   2.5e-07   30.1  18.2     1    42    62   103    62   103 0.96 Glycine zipper 2TM domain
DUF4154              PF13689.1    145 seq765_BIOID46997    -             67   2.4e-16   59.5   0.0   1   1   1.8e-20   2.5e-16   59.4   0.0    84   145     2    63     1    63 0.97 Domain of unknown function (DUF4154)
ACR_tran             PF00873.14  1021 seq766_BIOID46997    -           1047    2e-238  793.5   1.0   1   1  1.8e-242  2.5e-238  793.1   0.7     2  1019     6  1037     2  1039 0.98 AcrB/AcrD/AcrF family
Capsule_synth        PF05159.9    269 seq767_BIOID46997    -            675  6.9e-181  599.4   0.0   1   2   8.4e-96   1.1e-91  306.8   0.0     1   269    37   299    37   299 0.99 Capsule polysaccharide biosynthesis protein
Capsule_synth        PF05159.9    269 seq767_BIOID46997    -            675  6.9e-181  599.4   0.0   2   2   6.3e-91   8.7e-87  290.8   0.0     2   269   366   623   365   623 0.97 Capsule polysaccharide biosynthesis protein
FliH                 PF02108.11   128 seq768_BIOID46997    -            236   2.6e-30  104.8   0.1   1   1     5e-34   3.4e-30  104.4   0.1     2   128    97   221    96   221 0.97 Flagellar assembly protein FliH
RusA                 PF05866.6    116 seq769_BIOID46997    -            120   2.2e-26   92.4   0.0   1   1   1.8e-30   2.5e-26   92.2   0.0     1   116     8   117     8   117 0.94 Endodeoxyribonuclease RusA
Aldedh               PF00171.17   462 seq770_BIOID46997    -            495  2.7e-169  563.2   0.0   1   1  4.5e-173  3.1e-169  563.0   0.0     4   462    31   489    28   489 0.97 Aldehyde dehydrogenase family
LuxC                 PF05893.9    400 seq770_BIOID46997    -            495    0.0001   21.0   0.0   1   1   2.5e-08   0.00017   20.3   0.0    86   261   155   328   145   336 0.82 Acyl-CoA reductase (LuxC)
DUF2886              PF11102.3    200 seq771_BIOID46997    -            212   1.6e-56  190.9   1.0   1   1   1.3e-60   1.7e-56  190.8   0.7     1   199    13   206    13   207 0.98 Protein of unknown function (DUF2886)
GGDEF                PF00990.16   161 seq772_BIOID46997    -            408   3.2e-45  153.5   0.4   1   1   3.6e-49     5e-45  152.8   0.3     1   159   249   403   249   405 0.96 GGDEF domain
Glyco_hydro_3        PF00933.16   299 seq773_BIOID46997    -            341   6.5e-72  241.9   0.0   1   1   5.9e-76   8.1e-72  241.6   0.0     3   294     7   319     5   321 0.94 Glycosyl hydrolase family 3 N terminal domain
DinI                 PF06183.8     65 seq775_BIOID46997    -             82   2.8e-26   91.1   0.1   1   1   2.5e-30   3.5e-26   90.9   0.1     1    65    16    80    16    80 0.98 DinI-like family
gpW                  PF02831.10    68 seq779_BIOID46997    -             68   1.2e-32  111.1   2.3   1   1   9.6e-37   1.3e-32  111.0   1.6     1    68     1    68     1    68 0.99 gpW
IlvN                 PF07991.7    165 seq780_BIOID46997    -            491   6.6e-61  204.3   0.2   1   1   1.6e-64   1.1e-60  203.6   0.1     2   165    35   204    34   204 0.98 Acetohydroxy acid isomeroreductase, catalytic domain
IlvC                 PF01450.14   145 seq780_BIOID46997    -            491     4e-56  188.8   0.1   1   2   3.3e-21   2.3e-17   63.1   0.0     1   128   210   337   210   345 0.91 Acetohydroxy acid isomeroreductase, catalytic domain
IlvC                 PF01450.14   145 seq780_BIOID46997    -            491     4e-56  188.8   0.1   2   2   7.7e-40   5.3e-36  123.6   0.0    15   145   359   485   349   485 0.93 Acetohydroxy acid isomeroreductase, catalytic domain
HTH_3                PF01381.17    55 seq783_BIOID46997    -             96   8.2e-06   25.4   0.0   1   1   8.4e-10   1.2e-05   24.9   0.0     1    43    38    80    38    82 0.95 Helix-turn-helix
DUF1508              PF07411.7     49 seq784_BIOID46997    -            123   7.8e-48  159.5   6.0   1   2   1.2e-27   1.7e-23   81.6   0.2     1    49    23    71    23    71 0.97 Domain of unknown function (DUF1508)
DUF1508              PF07411.7     49 seq784_BIOID46997    -            123   7.8e-48  159.5   6.0   2   2   2.5e-27   3.4e-23   80.7   0.9     1    48    74   121    74   122 0.97 Domain of unknown function (DUF1508)
ABC_tran             PF00005.22   118 seq785_BIOID46997    -            334   2.6e-21   76.0   0.0   1   1   8.9e-25     4e-21   75.4   0.0     1   117    64   192    64   193 0.90 ABC transporter
oligo_HPY            PF08352.7     64 seq785_BIOID46997    -            334   1.3e-19   70.1   0.2   1   1   5.3e-23   2.4e-19   69.3   0.2     1    64   244   311   244   311 0.99 Oligopeptide/dipeptide transporter, C-terminal region
IpaD                 PF06511.6    337 seq786_BIOID46997    -            449   6.1e-32  110.8   2.7   1   1   9.8e-36   1.3e-31  109.7   1.9   100   337   167   447   119   447 0.77 Invasion plasmid antigen IpaD
PRD                  PF00874.15    90 seq788_BIOID46997    -            433   2.7e-25   88.2   0.0   1   2   1.9e-13   2.6e-09   36.9   0.0     2    89   138   224   137   225 0.97 PRD domain
PRD                  PF00874.15    90 seq788_BIOID46997    -            433   2.7e-25   88.2   0.0   2   2   2.8e-17   3.8e-13   49.2   0.0     2    89   247   335   246   336 0.97 PRD domain
Peptidase_S24        PF00717.18    70 seq789_BIOID46997    -            145   3.4e-15   55.3   0.0   1   1   3.8e-19   5.2e-15   54.7   0.0     3    67    61   125    59   127 0.92 Peptidase S24-like
Phage_portal_2       PF05136.8    355 seq790_BIOID46997    -            530  1.2e-106  356.1   0.0   1   1  1.1e-110  1.4e-106  355.8   0.0     1   355    26   398    26   398 0.98 Phage portal protein, lambda family
TisB_toxin           PF13939.1     28 seq791_BIOID46997    -             29   4.8e-16   57.9  11.3   1   1   3.7e-20   5.1e-16   57.8   7.8     1    28     1    28     1    28 0.99 Toxin TisB, type I toxin-antitoxin system
Radical_SAM          PF04055.16   166 seq792_BIOID46997    -            457   3.7e-15   56.3   0.0   1   1     8e-19   5.4e-15   55.8   0.0     2   164    57   227    56   229 0.79 Radical SAM superfamily
HemN_C               PF06969.11    66 seq792_BIOID46997    -            457   2.4e-13   49.8   0.4   1   1   1.5e-16     1e-12   47.8   0.0     1    66   363   431   363   431 0.96 HemN C-terminal domain
SIS                  PF01380.17   131 seq793_BIOID46997    -            321   3.8e-27   94.3   0.0   1   1   9.9e-31   6.8e-27   93.5   0.0     2   130    39   169    38   170 0.98 SIS domain
CBS                  PF00571.23    57 seq793_BIOID46997    -            321   2.9e-15   55.5   0.0   1   2   1.9e-08   0.00013   21.4   0.0     1    56   199   256   199   257 0.92 CBS domain
CBS                  PF00571.23    57 seq793_BIOID46997    -            321   2.9e-15   55.5   0.0   2   2   1.9e-10   1.3e-06   27.8   0.0     2    51   266   315   265   318 0.89 CBS domain
Caudo_TAP            PF02413.12   130 seq798_BIOID46997    -            194   3.3e-39  133.8   0.7   1   1   3.1e-43   4.3e-39  133.5   0.5     1   129    72   191    72   192 0.98 Caudovirales tail fibre assembly protein
Phage_antitermQ      PF06530.7    126 seq800_BIOID46997    -            127   2.5e-57  191.7   0.4   1   1     2e-61   2.8e-57  191.6   0.3     1   125     1   125     1   126 0.99 Phage antitermination protein Q
DUF883               PF05957.8     94 seq804_BIOID46997    -            113   6.8e-27   93.5   1.2   1   1   5.9e-31   8.1e-27   93.3   0.9     1    94    19   111    19   111 0.97 Bacterial protein of unknown function (DUF883)
Caps_synth_GfcC      PF06251.6    229 seq805_BIOID46997    -            277   2.6e-91  304.7   0.0   1   1   2.2e-95     3e-91  304.5   0.0     2   229    52   277    51   277 0.99 Capsule biosynthesis GfcC
AAA_28               PF13521.1    163 seq807_BIOID46997    -            410   4.7e-29  101.3   0.0   1   1     2e-32   6.9e-29  100.7   0.0     2   163   234   394   233   394 0.92 AAA domain
HTH_3                PF01381.17    55 seq807_BIOID46997    -            410   1.3e-09   37.6   0.1   1   1   1.3e-12   4.4e-09   35.9   0.0     1    52     7    59     7    61 0.95 Helix-turn-helix
HTH_19               PF12844.2     64 seq807_BIOID46997    -            410   2.5e-08   33.7   0.0   1   1   1.9e-10   6.6e-07   29.1   0.0     3    55     6    59     5    67 0.94 Helix-turn-helix domain
ATP-synt_ab          PF00006.20   215 seq808_BIOID46997    -            445   2.5e-63  213.3   0.0   1   1   2.4e-67   3.3e-63  212.9   0.0     2   215   147   357   146   357 0.99 ATP synthase alpha/beta family, nucleotide-binding domain
Phytase-like         PF13449.1    326 seq809_BIOID46997    -            457   1.1e-33  116.7   0.0   1   1   1.4e-37   1.9e-33  115.9   0.0    60   311   146   396    50   410 0.85 Esterase-like activity of phytase
FliL                 PF03748.9     99 seq810_BIOID46997    -            155   2.4e-12   46.5   0.3   1   1   2.3e-16   3.1e-12   46.2   0.2     2    99    54   155    53   155 0.89 Flagellar basal body-associated protein FliL
CSD                  PF00313.17    66 seq811_BIOID46997    -             70   3.6e-33  113.0   0.2   1   1   5.8e-37   3.9e-33  112.9   0.1     1    65     5    69     5    70 0.98 'Cold-shock' DNA-binding domain
OB_RNB               PF08206.6     58 seq811_BIOID46997    -             70   9.9e-06   24.8   0.4   1   1     2e-09   1.4e-05   24.4   0.3     7    29    15    37     7    39 0.86 Ribonuclease B OB domain
Peptidase_U32        PF01136.14   233 seq812_BIOID46997    -            453   1.2e-94  315.5   0.0   1   1   1.1e-98   1.5e-94  315.1   0.0     1   232    75   344    75   345 0.98 Peptidase family U32
IMS                  PF00817.15   148 seq813_BIOID46997    -            330   5.9e-38  129.9   0.0   1   1   2.9e-41   1.3e-37  128.7   0.0     2   146     6   149     5   151 0.95 impB/mucB/samB family
IMS_C                PF11799.3    137 seq813_BIOID46997    -            330   7.3e-08   32.7   0.0   1   1   2.7e-11   1.2e-07   32.0   0.0     4    85   216   302   213   319 0.85 impB/mucB/samB family C-terminal
IMS_HHH              PF11798.3     32 seq813_BIOID46997    -            330     5e-07   29.2   0.3   1   1   2.9e-10   1.3e-06   27.9   0.2     3    32   172   201   170   201 0.93 IMS family HHH motif
HTH_AraC             PF00165.18    42 seq815_BIOID46997    -            246   6.5e-16   57.4   0.6   1   2   1.3e-08   9.1e-05   22.0   0.0     1    41   147   186   147   187 0.96 Bacterial regulatory helix-turn-helix proteins, AraC family
HTH_AraC             PF00165.18    42 seq815_BIOID46997    -            246   6.5e-16   57.4   0.6   2   2   3.3e-12   2.3e-08   33.5   0.0     9    40   203   235   197   235 0.93 Bacterial regulatory helix-turn-helix proteins, AraC family
HTH_18               PF12833.2     81 seq815_BIOID46997    -            246   2.6e-13   49.7   0.1   1   1   8.1e-17   5.5e-13   48.7   0.0     2    80   161   237   160   238 0.94 Helix-turn-helix domain
GntR                 PF00392.16    64 seq816_BIOID46997    -            257   1.8e-23   81.5   1.4   1   1     7e-27   3.2e-23   80.8   0.2     1    64    10    73    10    73 0.99 Bacterial regulatory proteins, gntR family
FCD                  PF07729.7    125 seq816_BIOID46997    -            257   3.9e-21   75.5   7.6   1   1   1.3e-24   5.8e-21   74.9   5.3     1   125    97   226    97   226 0.92 FCD domain
Rrf2                 PF02082.15    83 seq816_BIOID46997    -            257   5.4e-05   23.1   0.1   1   1   2.9e-08   0.00013   21.8   0.0    28    69    36    76    23    82 0.88 Transcriptional regulator
HTH_Tnp_IS1          PF12759.2     50 seq818_BIOID46997    -             75     5e-32  109.0   0.1   1   1   9.8e-36   6.7e-32  108.6   0.1     1    50    23    72    23    72 0.99 InsA C-terminal domain
Zn_Tnp_IS1           PF03811.8     36 seq818_BIOID46997    -             75   3.5e-09   35.8   2.2   1   1   1.2e-12   7.9e-09   34.7   1.5    18    36     2    20     1    20 0.96 InsA N-terminal domain
PTSIIB_sorb          PF03830.10   151 seq819_BIOID46997    -            169   5.9e-55  185.1   0.3   1   1   4.9e-59   6.7e-55  184.9   0.2     1   149    15   162    15   164 0.99 PTS system sorbose subfamily IIB component
DUF1656              PF07869.7     58 seq820_BIOID46997    -             78   3.3e-18   65.1   9.6   1   1   2.4e-22   3.3e-18   65.1   6.7     3    57    16    70    14    72 0.95 Protein of unknown function (DUF1656)
PqiA                 PF04403.8    160 seq821_BIOID46997    -            417   5.7e-94  311.9  26.1   1   2   5.3e-42   7.2e-38  129.5   4.0     3   158    49   202    47   204 0.96 Paraquat-inducible protein A
PqiA                 PF04403.8    160 seq821_BIOID46997    -            417   5.7e-94  311.9  26.1   2   2   3.5e-60   4.8e-56  188.6   8.5     1   157   252   410   252   413 0.95 Paraquat-inducible protein A
Abhydrolase_1        PF00561.15   230 seq823_BIOID46997    -            340   7.4e-26   91.0   0.0   1   1     6e-29   2.1e-25   89.5   0.0     4   218   105   312   102   315 0.96 alpha/beta hydrolase fold
Abhydrolase_6        PF12697.2    228 seq823_BIOID46997    -            340   5.1e-16   59.1   0.5   1   1   2.1e-19   7.2e-16   58.6   0.3     1   219    75   312    75   320 0.70 Alpha/beta hydrolase family
Abhydrolase_5        PF12695.2    142 seq823_BIOID46997    -            340   9.2e-11   41.5   0.2   1   1   8.1e-14   2.8e-10   40.0   0.2     2   141    75   308    74   309 0.65 Alpha/beta hydrolase family
UPF0227              PF05728.7    187 seq824_BIOID46997    -            180   4.7e-72  241.5   0.0   1   1   3.9e-76   5.3e-72  241.3   0.0     1   186     1   177     1   178 0.99 Uncharacterised protein family (UPF0227)
HlyD                 PF00529.15   306 seq826_BIOID46997    -            285   2.2e-46  158.4   6.4   1   2   1.4e-22   3.8e-19   69.0   1.7     1    78    43   120    43   128 0.92 HlyD family secretion protein
HlyD                 PF00529.15   306 seq826_BIOID46997    -            285   2.2e-46  158.4   6.4   2   2     1e-29   2.8e-26   92.4   0.2   139   302   127   278   116   282 0.91 HlyD family secretion protein
HlyD_2               PF12700.2    328 seq826_BIOID46997    -            285     1e-21   77.3   0.3   1   1   5.1e-25   1.4e-21   76.9   0.2    15   239    38   229    31   242 0.86 HlyD family secretion protein
HlyD_3               PF13437.1    105 seq826_BIOID46997    -            285   9.2e-19   67.6   0.1   1   1   2.1e-15   5.7e-12   45.7   0.0     1    82   153   232   153   248 0.90 HlyD family secretion protein
Biotin_lipoyl_2      PF13533.1     50 seq826_BIOID46997    -            285     4e-18   64.7   2.2   1   1   1.9e-18   5.1e-15   54.7   0.7     1    50    43    92    43   103 0.89 Biotin-lipoyl like
Sigma70_r4           PF04545.11    50 seq827_BIOID46997    -            238   5.2e-14   51.1   0.6   1   1   2.7e-17   1.2e-13   49.9   0.4     1    50   184   233   184   233 0.98 Sigma-70, region 4
Sigma70_r2           PF04542.9     71 seq827_BIOID46997    -            238   1.2e-12   47.1   0.7   1   1   4.1e-16   1.8e-12   46.5   0.1     2    71    26    97    25    97 0.94 Sigma-70 region 2
Sigma70_r4_2         PF08281.7     54 seq827_BIOID46997    -            238   4.5e-07   29.0   1.6   1   1   3.3e-10   1.5e-06   27.4   1.1     2    41   179   218   178   220 0.95 Sigma-70, region 4
PfkB                 PF00294.19   301 seq828_BIOID46997    -            300   2.5e-63  213.9   0.6   1   1     2e-67   2.8e-63  213.7   0.4     3   299     5   287     3   289 0.93 pfkB family carbohydrate kinase
OmpA                 PF00691.15    97 seq829_BIOID46997    -            160   8.5e-18   64.4   0.1   1   1   9.5e-22   1.3e-17   63.8   0.1     1    97    55   151    55   151 0.95 OmpA family
Epimerase            PF01370.16   236 seq831_BIOID46997    -            310   9.4e-50  169.1   0.0   1   1   4.3e-53   1.2e-49  168.8   0.0     1   236     2   236     2   236 0.92 NAD dependent epimerase/dehydratase family
3Beta_HSD            PF01073.14   280 seq831_BIOID46997    -            310   3.8e-12   45.3   0.0   1   1   1.9e-15   5.3e-12   44.9   0.0     1   223     3   219     3   224 0.79 3-beta hydroxysteroid dehydrogenase/isomerase family
RmlD_sub_bind        PF04321.12   287 seq831_BIOID46997    -            310   3.9e-10   38.9   0.0   1   1     3e-13   8.3e-10   37.9   0.0     3   155     2   174     1   269 0.80 RmlD substrate binding domain
NAD_binding_4        PF07993.7    249 seq831_BIOID46997    -            310   1.8e-07   30.2   0.0   1   1   3.6e-08   9.9e-05   21.2   0.0    86   210    67   184    47   220 0.84 Male sterility protein
DUF940               PF06082.6    658 seq834_BIOID46997    -            698  5.6e-258  857.7  13.9   1   1  4.6e-262  6.3e-258  857.5   9.6     1   658    29   693    29   693 0.97 Bacterial putative lipoprotein (DUF940)
DAO                  PF01266.19   358 seq836_BIOID46997    -             98     1e-17   64.0   1.3   1   1     6e-21   1.2e-17   63.8   0.9     1    53    29    79    29    91 0.88 FAD dependent oxidoreductase
Thi4                 PF01946.12   230 seq836_BIOID46997    -             98   1.4e-08   34.0   0.1   1   1   8.4e-12   1.6e-08   33.7   0.1     9    64    19    75    12    86 0.90 Thi4 family
FAD_binding_3        PF01494.14   356 seq836_BIOID46997    -             98   5.6e-07   28.8   0.7   1   1   3.2e-10   6.2e-07   28.6   0.5     2    33    28    59    27    76 0.93 FAD binding domain
NAD_binding_8        PF13450.1     68 seq836_BIOID46997    -             98   1.1e-06   28.4   2.9   1   1   1.5e-09   2.9e-06   27.0   2.0     1    43    32    72    32    89 0.83 NAD(P)-binding Rossmann-like domain
FAD_binding_2        PF00890.19   421 seq836_BIOID46997    -             98   2.6e-06   26.4   0.8   1   1   1.4e-09   2.8e-06   26.3   0.6     1    44    29    72    29    87 0.86 FAD binding domain
UDPG_MGDP_dh_N       PF03721.9    185 seq836_BIOID46997    -             98   4.6e-05   22.7   0.9   1   1   3.2e-08   6.3e-05   22.3   0.6     3    31    30    58    28    64 0.93 UDP-glucose/GDP-mannose dehydrogenase family, NAD binding domain
Amino_oxidase        PF01593.19   450 seq836_BIOID46997    -             98   9.2e-05   21.5   0.1   1   1     5e-08   9.8e-05   21.4   0.0     2    23    38    59    37    85 0.96 Flavin containing amine oxidoreductase
EII-Sor              PF03609.9    237 seq837_BIOID46997    -            259   1.2e-79  266.8  26.2   1   1   9.9e-84   1.3e-79  266.6  18.2     1   236     1   236     1   237 1.00 PTS system sorbose-specific iic component
PilJ                 PF13675.1    112 seq838_BIOID46997    -            571   1.4e-24   86.4   0.9   1   1     4e-28   1.4e-24   86.4   0.6     1   112    34   138    34   138 0.97 Type IV pili methyl-accepting chemotaxis transducer N-term
HisKA_3              PF07730.8     68 seq838_BIOID46997    -            571     6e-19   68.0   1.8   1   1   1.8e-22     6e-19   68.0   1.2     1    65   366   430   366   434 0.97 Histidine kinase
HAMP                 PF00672.20    70 seq838_BIOID46997    -            571   3.8e-13   49.3   0.0   1   1   1.1e-16   3.8e-13   49.3   0.0     2    69   160   228   159   229 0.92 HAMP domain
HATPase_c            PF02518.21   111 seq838_BIOID46997    -            571   1.3e-12   47.2   0.0   1   1   7.5e-16   2.6e-12   46.3   0.0     4   108   473   560   470   563 0.89 Histidine kinase-, DNA gyrase B-, and HSP90-like ATPase
Ureidogly_hydro      PF04115.7    165 seq841_BIOID46997    -            160   1.8e-52  176.8   0.0   1   1   1.5e-56   2.1e-52  176.6   0.0     3   159     2   153     1   158 0.95 Ureidoglycolate hydrolase
Lysis_S              PF04971.7     68 seq842_BIOID46997    -             71   3.7e-47  157.7   0.7   1   1     3e-51   4.1e-47  157.6   0.5     1    68     4    71     4    71 1.00 Lysis protein S
DAO                  PF01266.19   358 seq844_BIOID46997    -            337   2.7e-50  171.1   0.0   1   1   2.3e-54   3.2e-50  170.9   0.0    59   358     9   292     2   292 0.95 FAD dependent oxidoreductase
Trans_reg_C          PF00486.23    77 seq845_BIOID46997    -            565   4.9e-16   58.2   0.0   1   1   2.4e-19   1.1e-15   57.1   0.0     2    77    31   104    30   104 0.94 Transcriptional regulatory protein, C terminal
Caudo_TAP            PF02413.12   130 seq847_BIOID46997    -             88     3e-26   91.9   1.4   1   1   2.4e-30   3.3e-26   91.8   1.0    67   130    24    87     4    87 0.88 Caudovirales tail fibre assembly protein
Inositol_P           PF00459.20   271 seq848_BIOID46997    -            246   5.8e-58  196.2   0.0   1   1     5e-62   6.9e-58  195.9   0.0     8   253     4   238     1   243 0.86 Inositol monophosphatase family
rve                  PF00665.21   120 seq849_BIOID46997    -            390   4.4e-18   65.4   0.0   1   1   6.5e-22   8.9e-18   64.4   0.0     3   120   113   240   112   240 0.94 Integrase core domain
Phage_lysozyme       PF00959.14   110 seq850_BIOID46997    -            165   3.1e-32  111.0   0.3   1   1   2.8e-36   3.8e-32  110.7   0.2     1   109    48   154    48   155 0.98 Phage lysozyme
Peptidase_S49        PF01343.13   154 seq852_BIOID46997    -            482   5.3e-47  159.3   0.8   1   1   6.6e-51     9e-47  158.5   0.5     2   153   145   295   144   296 0.97 Peptidase family S49
DUF2592              PF10766.4     41 seq853_BIOID46997    -             49     1e-26   91.8   4.7   1   1   8.2e-31   1.1e-26   91.7   3.3     1    41     4    44     4    44 0.98 Protein of unknown function (DUF2592)
MotA_ExbB            PF01618.11   139 seq855_BIOID46997    -            287   6.9e-08   32.0   0.3   1   1     8e-12   1.1e-07   31.4   0.2    26   134   133   238   115   242 0.87 MotA/TolQ/ExbB proton channel family
Capsule_synth        PF05159.9    269 seq856_BIOID46997    -            410   2.1e-81  273.2   0.1   1   1   1.9e-85   2.6e-81  272.9   0.1     1   269    82   389    82   389 0.97 Capsule polysaccharide biosynthesis protein
FliJ                 PF02050.11   123 seq858_BIOID46997    -            144   2.2e-08   34.0   3.2   1   1   1.6e-12   2.2e-08   34.0   2.2    38   122    52   136    41   137 0.92 Flagellar FliJ protein
UvrD_C               PF13361.1    319 seq859_BIOID46997    -            673   7.3e-93  311.4   0.0   1   1     3e-95   6.9e-92  308.2   0.0     1   318   271   613   271   614 0.97 UvrD-like helicase C-terminal domain
UvrD-helicase        PF00580.16   315 seq859_BIOID46997    -            673     2e-74  250.6   0.4   1   1   1.3e-76   2.9e-73  246.7   0.3     1   314     3   265     3   266 0.94 UvrD/REP helicase N-terminal domain
AAA_19               PF13245.1     76 seq859_BIOID46997    -            673   2.1e-13   49.6   0.6   1   1   2.1e-16   4.7e-13   48.5   0.4     8    75    15    87     8    88 0.82 Part of AAA domain
UvrD_C_2             PF13538.1    104 seq859_BIOID46997    -            673   2.1e-10   40.5   0.0   1   1   5.6e-13   1.3e-09   38.0   0.0    54   103   546   609   496   610 0.80 Family description
FUSC                 PF04632.7    650 seq861_BIOID46997    -            670  1.4e-162  542.3  48.3   1   1  2.4e-166  1.6e-162  542.1  33.5     1   649    20   662    20   663 0.97 Fusaric acid resistance protein family
FUSC_2               PF13515.1    128 seq861_BIOID46997    -            670     2e-16   59.9  13.8   1   1   2.9e-20     2e-16   59.9   9.6     1   125    33   163    31   166 0.87 Fusaric acid resistance protein-like
MFS_1                PF07690.11   354 seq862_BIOID46997    -            397   1.7e-16   59.8  50.5   1   1   1.2e-20   1.7e-16   59.8  35.0     1   350    18   353    18   355 0.75 Major Facilitator Superfamily
UPF0270              PF06794.7     70 seq863_BIOID46997    -             72   9.2e-36  121.3   0.1   1   1   7.4e-40     1e-35  121.2   0.0     1    70     1    70     1    70 0.99 Uncharacterised protein family (UPF0270)
DeoRC                PF00455.17   162 seq864_BIOID46997    -            268   2.4e-50  170.1   1.3   1   1   2.7e-53   3.1e-50  169.8   0.9     2   161    85   244    84   245 0.99 DeoR C terminal sensor domain
HTH_DeoR             PF08220.7     57 seq864_BIOID46997    -            268   5.8e-23   80.0   0.9   1   1   5.1e-26   5.8e-23   80.0   0.6     1    56    18    73    18    74 0.97 DeoR-like helix-turn-helix domain
HTH_11               PF08279.7     55 seq864_BIOID46997    -            268   6.4e-10   38.4   0.1   1   1     1e-12   1.2e-09   37.5   0.1     4    44    21    60    18    67 0.87 HTH domain
MarR_2               PF12802.2     62 seq864_BIOID46997    -            268   3.5e-07   29.6   0.1   1   1   7.3e-10   8.3e-07   28.4   0.1     5    61    17    70    11    71 0.88 MarR family
MarR                 PF01047.17    59 seq864_BIOID46997    -            268   4.7e-07   29.2   0.1   1   1   8.8e-10     1e-06   28.2   0.0     8    50    22    64    16    66 0.94 MarR family
HTH_27               PF13463.1     68 seq864_BIOID46997    -            268   5.2e-06   26.5   0.1   1   1   1.1e-08   1.2e-05   25.4   0.0     2    53    16    66    16    77 0.89 Winged helix DNA-binding domain
GntR                 PF00392.16    64 seq864_BIOID46997    -            268   8.6e-06   24.9   0.0   1   1   1.7e-08   1.9e-05   23.8   0.0    27    60    34    67    26    70 0.93 Bacterial regulatory proteins, gntR family
HTH_24               PF13412.1     48 seq864_BIOID46997    -            268   2.2e-05   23.6   0.1   1   1   4.6e-08   5.2e-05   22.4   0.1     7    48    21    62    16    62 0.95 Winged helix-turn-helix DNA-binding
IclR                 PF01614.13   129 seq867_BIOID46997    -            271   3.1e-39  133.5   0.0   1   1   7.1e-43   4.8e-39  132.8   0.0     2   128   140   263   139   264 0.98 Bacterial transcriptional regulator
HTH_IclR             PF09339.5     52 seq867_BIOID46997    -            271   1.2e-12   47.1   0.1   1   1   5.9e-16     4e-12   45.4   0.0     1    51    23    73    23    74 0.98 IclR helix-turn-helix domain
SBP_bac_11           PF13531.1    231 seq868_BIOID46997    -            257     3e-55  187.2   4.9   1   1   5.1e-59   3.5e-55  187.0   3.4     1   231    29   255    29   255 0.95 Bacterial extracellular solute-binding protein
SBP_bac_1            PF01547.20   314 seq868_BIOID46997    -            257   8.5e-17   61.7   7.1   1   1   1.6e-20   1.1e-16   61.3   5.0     1   313    34   246    34   247 0.89 Bacterial extracellular solute-binding protein
EIID-AGA             PF03613.9    264 seq871_BIOID46997    -            292   2.9e-96  321.3   9.1   1   1  2.4e-100   3.3e-96  321.1   6.3     2   263    35   291    34   292 0.99 PTS system mannose/fructose/sorbose family IID component
Glyco_transf_9       PF01075.12   247 seq873_BIOID46997    -            348   2.6e-89  298.5   0.0   1   1   2.3e-93   3.1e-89  298.3   0.0     1   247    69   324    69   324 0.98 Glycosyltransferase family 9 (heptosyltransferase)
MCE                  PF02470.15    81 seq874_BIOID46997    -            552   6.2e-32  109.3   0.3   1   2   5.6e-14   7.7e-10   38.5   0.1     2    81    48   139    47   139 0.96 mce related protein
MCE                  PF02470.15    81 seq874_BIOID46997    -            552   6.2e-32  109.3   0.3   2   2   1.1e-15   1.6e-11   43.9   0.0     5    80   294   394   290   395 0.88 mce related protein
Phage_lysis          PF03245.8    125 seq877_BIOID46997    -            153     4e-49  165.6  13.4   1   1   3.4e-53   4.6e-49  165.4   9.3     1   125    29   153    29   153 0.99 Bacteriophage lysis protein
CMD                  PF02627.15    85 seq878_BIOID46997    -            143   2.4e-20   72.0   0.3   1   1   2.6e-24   3.5e-20   71.5   0.2     1    84    13    94    13    95 0.92 Carboxymuconolactone decarboxylase family
PRK                  PF00485.13   194 seq879_BIOID46997    -            289     3e-74  248.6   0.0   1   1   2.7e-78   3.6e-74  248.4   0.0     1   194     7   214     7   214 0.99 Phosphoribulokinase / Uridine kinase family
CTP_transf_2         PF01467.21   157 seq881_BIOID46997    -            134   1.7e-12   47.5   0.0   1   1   4.9e-16   3.3e-12   46.5   0.0     1   117     5   115     5   126 0.76 Cytidylyltransferase
FAD_binding_3        PF01494.14   356 seq885_BIOID46997    -            554   1.9e-83  280.3   0.0   1   1   3.6e-87   2.4e-83  279.9   0.0     2   355    16   352    15   353 0.95 FAD binding domain
Rz1                  PF06085.6     40 seq886_BIOID46997    -             60   4.4e-24   83.4  10.6   1   1   4.2e-28   5.7e-24   83.1   7.3     1    40    20    60    20    60 0.98 Lipoprotein Rz1 precursor
DUF1471              PF07338.8     56 seq887_BIOID46997    -             98     1e-09   37.7   0.0   1   1   1.4e-13   1.9e-09   36.9   0.0     1    43    33    74    33    79 0.93 Protein of unknown function (DUF1471)
Lysis_S              PF04971.7     68 seq891_BIOID46997    -             71   2.5e-47  158.3   0.6   1   1     2e-51   2.8e-47  158.1   0.4     1    68     4    71     4    71 1.00 Lysis protein S
Aminotran_3          PF00202.16   339 seq894_BIOID46997    -            421  3.4e-108  361.3   0.6   1   1  6.2e-112  4.2e-108  361.0   0.4     3   338    27   359    25   360 0.97 Aminotransferase class-III
MotB_plug            PF13677.1     58 seq895_BIOID46997    -            307   1.9e-18   65.3   0.1   1   1   6.1e-22   4.2e-18   64.3   0.1     3    55    17    71    15    74 0.88 Membrane MotB of proton-channel complex MotA/MotB
OmpA                 PF00691.15    97 seq895_BIOID46997    -            307   5.7e-15   55.3   0.1   1   1   2.9e-18     2e-14   53.6   0.0     1    92   166   259   166   263 0.84 OmpA family
TetR_N               PF00440.18    47 seq898_BIOID46997    -            186   5.4e-08   32.2   0.0   1   1   6.2e-12   8.4e-08   31.6   0.0     1    46     7    52     7    53 0.93 Bacterial regulatory proteins, tetR family
Phage_lysozyme       PF00959.14   110 seq899_BIOID46997    -            165   2.9e-33  114.3   0.3   1   1   2.6e-37   3.6e-33  114.0   0.2     1   109    48   154    48   155 0.98 Phage lysozyme
BPD_transp_1         PF00528.17   185 seq900_BIOID46997    -            229     4e-22   78.5  13.4   1   1   3.7e-26     5e-22   78.1   9.3     2   175    26   215    25   227 0.78 Binding-protein-dependent transport system inner membrane component
Glutaredoxin         PF00462.19    60 seq902_BIOID46997    -             81   1.3e-13   50.6   0.0   1   1   1.1e-17   1.4e-13   50.4   0.0     1    57     3    58     3    61 0.95 Glutaredoxin
Lactamase_B          PF00753.22   194 seq903_BIOID46997    -            479   3.3e-28   98.5   0.2   1   1   9.8e-32   4.5e-28   98.1   0.1     2   158    31   179    30   246 0.90 Metallo-beta-lactamase superfamily
Rubredoxin           PF00301.15    47 seq903_BIOID46997    -            479   1.2e-19   69.8   2.7   1   1   4.7e-23   2.2e-19   68.9   1.9     1    47   425   471   425   471 0.98 Rubredoxin
Flavodoxin_1         PF00258.20   143 seq903_BIOID46997    -            479     1e-11   44.9   0.0   1   1   3.8e-15   1.7e-11   44.1   0.0     1   142   256   388   256   389 0.78 Flavodoxin
PTPS                 PF01242.14   123 seq904_BIOID46997    -            121   1.6e-35  121.3   0.0   1   1   1.3e-39   1.7e-35  121.2   0.0     2   123     6   121     5   121 0.97 6-pyruvoyl tetrahydropterin synthase
TPP_enzyme_N         PF02776.13   172 seq905_BIOID46997    -            623   2.5e-54  183.2   2.8   1   1   4.8e-56   2.2e-52  176.9   0.9     1   170    34   203    34   205 0.98 Thiamine pyrophosphate enzyme, N-terminal TPP binding domain
TPP_enzyme_C         PF02775.16   153 seq905_BIOID46997    -            623   7.3e-36  122.9   0.3   1   1   1.6e-37   7.5e-34  116.4   0.0     2   153   423   583   422   583 0.96 Thiamine pyrophosphate enzyme, C-terminal TPP binding domain
TPP_enzyme_M         PF00205.17   137 seq905_BIOID46997    -            623   9.4e-35  119.2   0.5   1   1   4.8e-38   2.2e-34  118.0   0.0     1   136   223   358   223   359 0.94 Thiamine pyrophosphate enzyme, central domain
IstB_IS21            PF01695.12   178 seq907_BIOID46997    -            265   1.7e-75  252.2   0.7   1   1   1.3e-78   3.5e-75  251.1   0.0     1   177    51   227    51   228 0.99 IstB-like ATP binding protein
Bac_DnaA             PF00308.13   219 seq907_BIOID46997    -            265   3.3e-10   39.8   0.0   1   1     2e-13   5.4e-10   39.1   0.0    36   139    99   199    71   212 0.87 Bacterial dnaA  protein
AAA                  PF00004.24   132 seq907_BIOID46997    -            265   6.2e-07   29.5   0.0   1   1   6.3e-10   1.7e-06   28.1   0.0     1    74   100   174   100   202 0.73 ATPase family associated with various cellular activities (AAA)
HAD_2                PF13419.1    176 seq908_BIOID46997    -            199   6.1e-29  101.4   0.1   1   1     2e-32     7e-29  101.2   0.1     2   176     4   184     3   184 0.84 Haloacid dehalogenase-like hydrolase
Hydrolase_like       PF13242.1     75 seq908_BIOID46997    -            199   3.2e-08   33.0   0.0   1   1   2.2e-11   7.4e-08   31.8   0.0     2    49   139   185   138   193 0.95 HAD-hyrolase-like
Hydrolase            PF00702.21   204 seq908_BIOID46997    -            199   2.1e-06   28.3   0.0   1   1   6.7e-10   2.3e-06   28.1   0.0   111   203    75   177     8   178 0.77 haloacid dehalogenase-like hydrolase
Aldo_ket_red         PF00248.16   283 seq910_BIOID46997    -            294   1.5e-47  161.6   0.0   1   1   1.4e-51   1.9e-47  161.3   0.0     2   281    20   267    19   269 0.93 Aldo/keto reductase family
AA_permease          PF00324.16   479 seq912_BIOID46997    -            470    1e-115  386.7  42.2   1   1  1.7e-119  1.1e-115  386.5  29.3     1   464    39   462    39   470 0.93 Amino acid permease
AA_permease_2        PF13520.1    426 seq912_BIOID46997    -            470   2.2e-43  148.2  46.9   1   1   4.3e-47   2.9e-43  147.8  32.5     9   410    43   444    39   464 0.82 Amino acid permease
DAGK_cat             PF00781.19   130 seq915_BIOID46997    -            299   4.5e-26   90.6   0.2   1   1     1e-29   7.1e-26   90.0   0.1     3   129     8   131     6   132 0.96 Diacylglycerol kinase catalytic domain
NAD_kinase           PF01513.16   285 seq915_BIOID46997    -            299   7.5e-06   24.8   0.1   1   1   1.3e-09     9e-06   24.5   0.1    64   136    45   124    12   197 0.81 ATP-NAD kinase
EIIA-man             PF03610.11   116 seq916_BIOID46997    -            144   4.9e-32  110.2   0.0   1   1   4.2e-36   5.7e-32  110.0   0.0     1   114     3   115     3   117 0.97 PTS system fructose IIA component
GPW_gp25             PF04965.9     99 seq919_BIOID46997    -            130   8.4e-12   44.3   0.0   1   1   8.1e-16   1.1e-11   43.9   0.0     3    94    18   108    16   113 0.90 Gene 25-like lysozyme
Flavodoxin_NdrI      PF07972.6    122 seq921_BIOID46997    -            133   1.3e-46  157.3   0.0   1   1   1.1e-50   1.5e-46  157.1   0.0     1   122     5   123     5   123 0.97 NrdI Flavodoxin like
Na_Pi_cotrans        PF02690.10   142 seq922_BIOID46997    -            543   2.6e-44  150.2  30.5   1   2   2.2e-39   1.5e-35  121.8   7.2     1   140    13   148    13   150 0.98 Na+/Pi-cotransporter
Na_Pi_cotrans        PF02690.10   142 seq922_BIOID46997    -            543   2.6e-44  150.2  30.5   2   2   1.6e-13   1.1e-09   38.0  10.2     1   123   139   265   139   284 0.90 Na+/Pi-cotransporter
Glyco_transf_9       PF01075.12   247 seq923_BIOID46997    -            330   3.3e-84  281.8   0.1   1   1     3e-88   4.1e-84  281.5   0.1     1   245    75   315    75   317 0.98 Glycosyltransferase family 9 (heptosyltransferase)
HDPD                 PF02924.9    118 seq924_BIOID46997    -            115   2.5e-18   65.8   0.9   1   1     2e-22   2.7e-18   65.7   0.6     2   115     4   109     3   112 0.93 Bacteriophage lambda head decoration protein D
YmgB                 PF10798.3     61 seq925_BIOID46997    -             78   3.4e-05   23.4   0.0   1   1   3.6e-09   4.9e-05   22.9   0.0     4    35    27    58    25    64 0.93 Biofilm development protein YmgB/AriR
ACR_tran             PF00873.14  1021 seq926_BIOID46997    -           1037         0 1450.4  10.0   1   1         0         0 1450.2   6.9     1  1021     1  1027     1  1027 1.00 AcrB/AcrD/AcrF family
MMPL                 PF03176.10   333 seq926_BIOID46997    -           1037   9.7e-13   47.4  29.9   1   2   1.9e-12   8.6e-09   34.4   6.3   138   317   333   513   310   537 0.82 MMPL family
MMPL                 PF03176.10   333 seq926_BIOID46997    -           1037   9.7e-13   47.4  29.9   2   2   1.1e-08     5e-05   22.0   4.6   145   311   871  1035   858  1037 0.85 MMPL family
Phage_lysis          PF03245.8    125 seq928_BIOID46997    -            155   3.2e-41  140.1   3.2   1   1   2.7e-45   3.7e-41  139.9   2.2     1   125    29   154    29   154 0.98 Bacteriophage lysis protein
DUF1107              PF06526.7     64 seq930_BIOID46997    -             68   6.4e-31  105.8   0.8   1   1   5.1e-35     7e-31  105.7   0.5     1    64     1    64     1    64 0.99 Protein of unknown function (DUF1107)
DAO                  PF01266.19   358 seq931_BIOID46997    -            423   4.9e-22   78.2   7.9   1   2     8e-13   9.9e-10   37.7   0.5     1    48     6    52     6    87 0.78 FAD dependent oxidoreductase
DAO                  PF01266.19   358 seq931_BIOID46997    -            423   4.9e-22   78.2   7.9   2   2   1.1e-14   1.4e-11   43.8   0.9   140   357    95   324    69   325 0.67 FAD dependent oxidoreductase
FAD_oxidored         PF12831.2    428 seq931_BIOID46997    -            423   1.3e-10   40.9   0.0   1   1   1.7e-13   2.1e-10   40.1   0.0     1   143     6   151     6   163 0.74 FAD dependent oxidoreductase
HI0933_like          PF03486.9    409 seq931_BIOID46997    -            423   7.9e-10   37.6   0.0   1   1   3.7e-10   4.6e-07   28.5   0.0     1    43     5    47     5    74 0.94 HI0933-like protein
FAD_binding_2        PF00890.19   421 seq931_BIOID46997    -            423   1.9e-09   36.7   2.3   1   1   1.5e-10   1.8e-07   30.2   0.3     1    32     6    37     6    51 0.88 FAD binding domain
Pyr_redox_2          PF07992.9    200 seq931_BIOID46997    -            423   1.2e-08   34.9   0.0   1   1   1.5e-11   1.8e-08   34.3   0.0     1   123     6   160     6   181 0.87 Pyridine nucleotide-disulphide oxidoreductase
NAD_binding_8        PF13450.1     68 seq931_BIOID46997    -            423   2.3e-07   30.6   0.2   1   1   6.3e-10   7.8e-07   28.9   0.1     1    32     9    40     9    64 0.88 NAD(P)-binding Rossmann-like domain
FAD_binding_3        PF01494.14   356 seq931_BIOID46997    -            423     4e-07   29.3   2.5   1   1   1.1e-09   1.3e-06   27.5   0.3     1   199     4   185     4   244 0.79 FAD binding domain
GIDA                 PF01134.17   392 seq931_BIOID46997    -            423   6.7e-07   28.3   0.8   1   1   2.6e-09   3.2e-06   26.1   0.6     1   150     6   156     6   194 0.65 Glucose inhibited division protein A
Lycopene_cycl        PF05834.7    374 seq931_BIOID46997    -            423   5.2e-06   25.5   0.1   1   1   1.2e-08   1.4e-05   24.0   0.1     1   149     6   165     6   180 0.76 Lycopene cyclase protein
Thi4                 PF01946.12   230 seq931_BIOID46997    -            423   3.1e-05   23.0   0.0   1   1   4.7e-08   5.8e-05   22.1   0.0    18    65     5    52     2    60 0.93 Thi4 family
DUF417               PF04224.7    175 seq932_BIOID46997    -            152   1.5e-39  135.0  14.6   1   1   1.5e-42     2e-38  131.3  10.1     1   175    11   148    11   148 0.99 Protein of unknown function, DUF417
Rick_17kDa_Anti      PF05433.10    42 seq934_BIOID46997    -            179   1.7e-11   43.4  15.7   1   1   5.1e-15   1.7e-11   43.4  10.9     2    42    73   113    72   113 0.96 Glycine zipper 2TM domain
Gly-zipper_OmpA      PF13436.1    118 seq934_BIOID46997    -            179   5.2e-09   35.6   3.0   1   1   1.5e-12   5.2e-09   35.6   2.1     5   112    28   134    24   136 0.78 Glycine-zipper containing OmpA-like membrane domain
Gly-zipper_YMGG      PF13441.1     45 seq934_BIOID46997    -            179   3.6e-08   32.6  12.7   1   1     1e-11   3.6e-08   32.6   8.8     2    45    69   111    68   111 0.97 YMGG-like Gly-zipper
Gly-zipper_Omp       PF13488.1     46 seq934_BIOID46997    -            179   1.8e-05   24.1  13.8   1   1   5.3e-09   1.8e-05   24.1   9.6     2    42    73   112    72   118 0.82 Glycine zipper
Amidohydro_4         PF13147.1    304 seq935_BIOID46997    -            384   2.4e-15   57.2  11.0   1   1   9.8e-18   3.3e-14   53.4   7.6     6   304    53   364    50   364 0.85 Amidohydrolase
Amidohydro_1         PF01979.15   333 seq935_BIOID46997    -            384   6.1e-15   55.5   1.2   1   1   3.6e-17   1.2e-13   51.2   0.9     2   333    54   367    53   367 0.64 Amidohydrolase family
Amidohydro_3         PF07969.6    404 seq935_BIOID46997    -            384   4.1e-06   26.1   3.3   1   1     6e-09     2e-05   23.8   0.4   307   403   173   364   141   365 0.63 Amidohydrolase family
Ribonuc_red_lgC      PF02867.10   537 seq937_BIOID46997    -            714  2.8e-152  507.9   0.0   1   1  3.1e-154  1.4e-150  502.3   0.0     1   537   175   694   175   694 0.97 Ribonucleotide reductase, barrel domain
RNR_N                PF08343.5     82 seq937_BIOID46997    -            714   9.9e-30  102.0   0.2   1   1   5.8e-33   2.6e-29  100.7   0.1     1    82    16    97    16    97 0.99 Ribonucleotide reductase N-terminal
Ribonuc_red_lgN      PF00317.16    83 seq937_BIOID46997    -            714   1.3e-12   47.2   0.0   1   1     7e-16   3.2e-12   45.9   0.0     2    82    99   171    98   172 0.95 Ribonucleotide reductase, all-alpha domain
Virul_fac_BrkB       PF03631.10   260 seq938_BIOID46997    -            290     1e-55  188.8  24.6   1   1   8.7e-60   1.2e-55  188.6  17.0     2   258    29   274    28   276 0.88 Virulence factor BrkB
ABC_tran             PF00005.22   118 seq940_BIOID46997    -            352   4.2e-26   91.5   0.0   1   1     2e-29     9e-26   90.4   0.0     1   117    38   156    38   157 0.91 ABC transporter
TOBE                 PF03459.12    64 seq940_BIOID46997    -            352   3.5e-19   68.5   0.0   1   1     2e-20   9.2e-17   60.7   0.0     1    62   290   350   290   352 0.97 TOBE domain
Phage_cap_E          PF03864.10   329 seq942_BIOID46997    -            342   2.1e-59  200.9   0.0   1   1   1.8e-63   2.4e-59  200.7   0.0     1   329     4   341     4   341 0.93 Phage major capsid protein E
Molybdop_Fe4S4       PF04879.11    55 seq944_BIOID46997    -            195   2.2e-21   75.3   0.2   1   1   2.6e-24   1.8e-20   72.4   0.1     2    55    44   104    43   104 0.96 Molybdopterin oxidoreductase Fe4S4 domain
Molybdopterin        PF00384.17   432 seq944_BIOID46997    -            195   1.4e-06   27.2   0.1   1   1   2.4e-10   1.6e-06   26.9   0.0     1    35   107   139   107   190 0.79 Molybdopterin oxidoreductase
IMS                  PF00817.15   148 seq945_BIOID46997    -            351   4.6e-47  159.4   0.0   1   1   1.6e-50   7.4e-47  158.8   0.0     1   148     7   154     7   154 0.98 impB/mucB/samB family
IMS_C                PF11799.3    137 seq945_BIOID46997    -            351   1.9e-09   37.9   0.1   1   1   6.5e-13     3e-09   37.3   0.1     3    99   211   309   209   327 0.85 impB/mucB/samB family C-terminal
IMS_HHH              PF11798.3     32 seq945_BIOID46997    -            351   1.3e-08   34.3   0.0   1   1   7.1e-12   3.2e-08   33.0   0.0     1    32   166   197   166   197 0.96 IMS family HHH motif
DUF4113              PF13438.1     75 seq947_BIOID46997    -             82     6e-29   99.6   0.0   1   1   4.8e-33   6.6e-29   99.5   0.0     1    75     7    80     7    80 0.98 Domain of unknown function (DUF4113)
Ring_hydroxyl_A      PF00848.14   209 seq949_BIOID46997    -            453   2.4e-32  112.1   0.0   1   1   4.9e-36   3.4e-32  111.6   0.0     2   208   164   433   163   435 0.90 Ring hydroxylating alpha subunit (catalytic domain)
Rieske               PF00355.21    98 seq949_BIOID46997    -            453   2.5e-24   84.5   0.1   1   1   6.3e-28   4.3e-24   83.7   0.1     1    86    42   125    42   142 0.90 Rieske [2Fe-2S] domain
DUF330               PF03886.8    161 seq951_BIOID46997    -            187   5.8e-41  139.4   4.8   1   1   4.8e-45   6.6e-41  139.2   3.3     1   161    26   180    26   180 0.95 Protein of unknown function (DUF330)
YmgB                 PF10798.3     61 seq952_BIOID46997    -             88   3.4e-29  100.3   2.6   1   1   3.8e-33   5.3e-29   99.7   1.8     1    61    28    88    28    88 0.98 Biofilm development protein YmgB/AriR
cNMP_binding         PF00027.24    91 seq953_BIOID46997    -            210   8.9e-24   83.0   0.0   1   1     4e-27   1.4e-23   82.4   0.0     3    90    23   111    21   112 0.97 Cyclic nucleotide-binding domain
Crp                  PF00325.15    32 seq953_BIOID46997    -            210   2.1e-15   55.7   0.4   1   1   1.1e-18   3.9e-15   54.8   0.3     1    32   166   197   166   197 0.98 Bacterial regulatory proteins, crp family
HTH_Crp_2            PF13545.1     76 seq953_BIOID46997    -            210   2.2e-11   43.2   0.1   1   1   1.5e-14     5e-11   42.1   0.1     1    67   142   206   142   207 0.94 Crp-like helix-turn-helix domain
PsiE                 PF06146.7     69 seq955_BIOID46997    -            136   1.8e-16   59.9   5.7   1   1   1.3e-20   1.8e-16   59.9   3.9     5    69    62   123    58   123 0.95 Phosphate-starvation-inducible E
Acetyltransf_3       PF13302.1    142 seq956_BIOID46997    -            186   4.2e-23   82.1   0.0   1   1   2.9e-26   5.7e-23   81.6   0.0     3   142     8   141     7   141 0.80 Acetyltransferase (GNAT) domain
Acetyltransf_1       PF00583.19    83 seq956_BIOID46997    -            186   3.4e-15   55.7   0.1   1   1   2.6e-18   5.1e-15   55.1   0.1     2    83    63   141    62   141 0.97 Acetyltransferase (GNAT) family
Acetyltransf_4       PF13420.1    155 seq956_BIOID46997    -            186   5.3e-15   55.5   0.6   1   1   3.5e-18   6.8e-15   55.2   0.4     1   152     9   158     9   160 0.93 Acetyltransferase (GNAT) domain
Acetyltransf_8       PF13523.1    152 seq956_BIOID46997    -            186   9.6e-14   51.4   0.3   1   1   6.7e-17   1.3e-13   50.9   0.2     1   141     9   145     9   157 0.89 Acetyltransferase (GNAT) domain
Acetyltransf_7       PF13508.1     79 seq956_BIOID46997    -            186   2.6e-07   30.5   0.2   1   1   2.5e-10   4.8e-07   29.7   0.1     2    79    56   142    55   142 0.80 Acetyltransferase (GNAT) domain
Acetyltransf_10      PF13673.1    117 seq956_BIOID46997    -            186   1.3e-05   25.1   0.0   1   1   9.3e-09   1.8e-05   24.7   0.0     1   117    16   140    16   140 0.75 Acetyltransferase (GNAT) domain
FR47                 PF08445.5     86 seq956_BIOID46997    -            186   1.4e-05   24.6   0.0   1   1   1.3e-08   2.5e-05   23.8   0.0    26    80    87   143    69   150 0.92 FR47-like protein
LigB                 PF02900.13   272 seq961_BIOID46997    -            314   2.6e-86  288.8   0.0   1   1   2.1e-90   2.9e-86  288.7   0.0     2   272     5   306     4   306 0.97 Catalytic LigB subunit of aromatic ring-opening dioxygenase
Wzy_C                PF04932.10   163 seq964_BIOID46997    -            402   7.9e-18   64.6   9.5   1   1   1.2e-21   7.9e-18   64.6   6.6     3   162   196   337   194   338 0.85 O-Antigen ligase
O-antigen_lig        PF13425.1    137 seq964_BIOID46997    -            402   8.6e-17   61.3  12.2   1   1   1.3e-20   8.6e-17   61.3   8.4     2   136   190   340   189   341 0.87 O-antigen ligase like membrane protein
Molybdopterin        PF00384.17   432 seq967_BIOID46997    -            803   9.9e-25   87.0   0.0   1   1   3.2e-25   2.2e-21   75.9   0.0   103   379     2   377     1   381 0.85 Molybdopterin oxidoreductase
Molydop_binding      PF01568.16   109 seq967_BIOID46997    -            803   5.6e-17   61.4   0.1   1   1     3e-20     2e-16   59.6   0.1     4   108   681   796   678   797 0.93 Molydopterin dinucleotide binding domain
Pyr_redox_2          PF07992.9    200 seq968_BIOID46997    -            377   8.8e-25   87.6   0.0   1   1   1.6e-27     3e-24   85.8   0.0     2   198     5   277     4   279 0.89 Pyridine nucleotide-disulphide oxidoreductase
Pyr_redox            PF00070.22    80 seq968_BIOID46997    -            377   3.5e-18   65.6   0.0   1   1   3.3e-20   6.4e-17   61.6   0.0     1    75   143   216   143   223 0.95 Pyridine nucleotide-disulphide oxidoreductase
K_oxygenase          PF13434.1    341 seq968_BIOID46997    -            377   2.7e-09   36.3   0.0   1   1   2.6e-09   5.2e-06   25.5   0.0   139   216    91   167    79   181 0.85 L-lysine 6-monooxygenase (NADPH-requiring)
Tyr_Deacylase        PF02580.11   145 seq969_BIOID46997    -            145   6.3e-55  185.0   0.1   1   1   5.1e-59     7e-55  184.8   0.0     2   144     3   144     2   145 0.99 D-Tyr-tRNA(Tyr) deacylase
FCD                  PF07729.7    125 seq970_BIOID46997    -            244   6.5e-21   74.8   0.1   1   1   1.7e-24   1.2e-20   73.9   0.1     2   123   116   237   115   239 0.92 FCD domain
GntR                 PF00392.16    64 seq970_BIOID46997    -            244   3.3e-18   64.7   0.4   1   1   8.2e-22   5.6e-18   64.0   0.3     2    60    25    83    24    87 0.94 Bacterial regulatory proteins, gntR family
Peptidase_M20        PF01546.23   171 seq973_BIOID46997    -            408   2.5e-19   69.3   0.2   1   1   8.2e-23   3.7e-19   68.8   0.1    23   170   139   402    74   403 0.84 Peptidase family M20/M25/M40
M20_dimer            PF07687.9    109 seq973_BIOID46997    -            408   1.2e-11   44.2   0.1   1   1   5.7e-15   2.6e-11   43.0   0.1     2   105   206   302   205   308 0.89 Peptidase dimerisation domain
Peptidase_M42        PF05343.9    292 seq973_BIOID46997    -            408   2.8e-06   26.2   0.0   1   1   3.1e-08   0.00014   20.6   0.0   134   194   140   201   110   235 0.90 M42 glutamyl aminopeptidase
FUSC-like            PF12805.2    284 seq977_BIOID46997    -            696   2.8e-72  242.9   3.2   1   1   6.1e-76   2.8e-72  242.9   2.2     2   280    63   335    62   340 0.96 FUSC-like inner membrane protein yccS
FUSC_2               PF13515.1    128 seq977_BIOID46997    -            696   8.6e-20   70.8  11.0   1   1   1.9e-23   8.6e-20   70.8   7.6     2   126   377   498   375   500 0.90 Fusaric acid resistance protein-like
ALMT                 PF11744.3    406 seq977_BIOID46997    -            696   1.2e-05   24.0   1.9   1   1   1.1e-08   5.2e-05   21.9   0.9    41   193   389   528   373   594 0.80 Aluminium activated malate transporter
RMF                  PF04957.7     55 seq981_BIOID46997    -             55   7.5e-31  105.4   5.3   1   1   5.8e-35   7.9e-31  105.4   3.7     1    53     1    53     1    55 0.97 Ribosome modulation factor
Packaging_FI         PF14000.1    125 seq983_BIOID46997    -            124   4.1e-41  139.9   3.2   1   1   3.4e-45   4.6e-41  139.8   2.2     1   125     3   121     3   121 0.98 DNA packaging protein FI
Ecotin               PF03974.8    128 seq984_BIOID46997    -            169     3e-52  175.5   0.1   1   1   2.7e-56   3.7e-52  175.2   0.1     2   128    35   160    34   160 0.97 Ecotin
AP_endonuc_2         PF01261.19   211 seq985_BIOID46997    -            258   6.7e-33  113.6   0.2   1   1   5.9e-37   8.1e-33  113.3   0.1     1   211    21   219    21   219 0.95 Xylose isomerase-like TIM barrel
PhdYeFM_antitox      PF02604.14    75 seq986_BIOID46997    -             97   1.5e-09   37.1   0.1   1   1     2e-13   2.8e-09   36.3   0.1     2    73     8    74     7    79 0.90 Antitoxin Phd_YefM, type II toxin-antitoxin system
YiiD_Cterm           PF09500.5    144 seq988_BIOID46997    -            329   2.9e-49  166.2   0.0   1   1   1.3e-52   4.3e-49  165.6   0.0     1   143   174   313   174   314 0.99 Putative thioesterase (yiiD_Cterm)
Acetyltransf_7       PF13508.1     79 seq988_BIOID46997    -            329   4.4e-13   49.0   0.0   1   1   2.4e-16   8.3e-13   48.1   0.0     3    78    60   139    58   140 0.87 Acetyltransferase (GNAT) domain
Acetyltransf_1       PF00583.19    83 seq988_BIOID46997    -            329   2.5e-12   46.5   0.0   1   1   2.1e-15   7.1e-12   45.0   0.0     2    82    66   138    65   139 0.96 Acetyltransferase (GNAT) family
Acetyltransf_10      PF13673.1    117 seq988_BIOID46997    -            329   1.5e-08   34.6   0.0   1   1   7.8e-12   2.7e-08   33.8   0.0    38   117    55   138    16   138 0.81 Acetyltransferase (GNAT) domain
LysR_substrate       PF03466.15   209 seq989_BIOID46997    -            320   1.9e-37  128.3   2.1   1   1   4.3e-41     3e-37  127.6   1.5     3   205   114   318   112   320 0.94 LysR substrate binding domain
HTH_1                PF00126.22    60 seq989_BIOID46997    -            320   7.9e-24   83.0   2.9   1   1   1.5e-27     1e-23   82.7   1.1     1    60    29    88    29    88 0.98 Bacterial regulatory helix-turn-helix protein, lysR family
G3P_antiterm         PF04309.7    175 seq990_BIOID46997    -            191   2.3e-70  235.0   0.3   1   1   1.9e-74   2.6e-70  234.9   0.2     1   175    11   185    11   185 0.99 Glycerol-3-phosphate responsive antiterminator
DUF1471              PF07338.8     56 seq994_BIOID46997    -             85   8.5e-20   70.0   0.1   1   1   8.2e-24   1.1e-19   69.6   0.0     2    56    33    85    32    85 0.98 Protein of unknown function (DUF1471)
SIS                  PF01380.17   131 seq996_BIOID46997    -            384     4e-52  175.1   0.0   1   2   1.1e-33   1.6e-29  102.0   0.0     2   130    49   188    48   189 0.98 SIS domain
SIS                  PF01380.17   131 seq996_BIOID46997    -            384     4e-52  175.1   0.0   2   2   3.5e-24   4.8e-20   71.3   0.0     3   131   222   357   220   357 0.94 SIS domain
Acyl_transf_3        PF01757.17   340 seq1000_BIOID46997   -            331   6.2e-34  117.2  34.1   1   1   5.6e-38   7.7e-34  116.9  23.6     2   339     6   318     5   322 0.87 Acyltransferase family
Abhydrolase_6        PF12697.2    228 seq1001_BIOID46997   -            293   9.7e-36  123.6   0.0   1   1   2.5e-39   1.1e-35  123.4   0.0     1   227    43   284    43   285 0.72 Alpha/beta hydrolase family
Abhydrolase_1        PF00561.15   230 seq1001_BIOID46997   -            293   2.7e-24   85.9   0.0   1   1   8.2e-28   3.7e-24   85.4   0.0     1   228    71   286    71   288 0.90 alpha/beta hydrolase fold
Abhydrolase_5        PF12695.2    142 seq1001_BIOID46997   -            293   9.2e-18   64.2   0.0   1   1   1.7e-20   7.6e-17   61.2   0.0     1   141    42   272    42   273 0.69 Alpha/beta hydrolase family
YafO_toxin           PF13957.1    109 seq1002_BIOID46997   -             65   9.6e-07   28.4   0.0   1   1   8.4e-11   1.1e-06   28.2   0.0     1    37    25    64    25    65 0.97 Toxin YafO, type II toxin-antitoxin system
Ring_hydroxyl_B      PF00866.13   145 seq1004_BIOID46997   -            172   3.8e-47  159.5   5.4   1   1   3.2e-51   4.4e-47  159.2   3.7     1   145    19   166    19   166 0.98 Ring hydroxylating beta subunit
PspA_IM30            PF04012.7    221 seq1008_BIOID46997   -            222   6.9e-48  162.8  32.6   1   1     6e-52   8.2e-48  162.5  22.6     1   220     2   217     2   219 0.97 PspA/IM30 family
EAL                  PF00563.15   236 seq1010_BIOID46997   -            362   3.8e-63  213.0   0.0   1   1   3.4e-67   4.7e-63  212.7   0.0     2   236   106   341   105   341 0.96 EAL domain
YafO_toxin           PF13957.1    109 seq1011_BIOID46997   -             59   2.2e-20   72.3   0.0   1   1   1.7e-24   2.4e-20   72.2   0.0    52   109     1    59     1    59 0.97 Toxin YafO, type II toxin-antitoxin system
Cytochrom_C_asm      PF01578.15   214 seq1013_BIOID46997   -            288   5.7e-45  153.3  17.3   1   1   4.2e-49   5.7e-45  153.3  12.0     5   212    62   286    58   288 0.97 Cytochrome C assembly protein
TonB                 PF03544.9     79 seq1014_BIOID46997   -            244   3.8e-20   71.7   0.1   1   1   6.8e-24   9.3e-20   70.5   0.0     2    71   165   235   164   238 0.91 Gram-negative bacterial tonB protein
Minor_tail_Z         PF06763.6    189 seq1017_BIOID46997   -            177   2.3e-77  258.8  12.5   1   1   2.2e-81     3e-77  258.4   8.7     1   189     3   177     3   177 0.97 Prophage minor tail protein Z (GPZ)
Acetyltransf_10      PF13673.1    117 seq1022_BIOID46997   -            124   1.4e-16   60.5   0.0   1   1   3.8e-20   1.7e-16   60.2   0.0    17   117     4    98     1    98 0.91 Acetyltransferase (GNAT) domain
Acetyltransf_7       PF13508.1     79 seq1022_BIOID46997   -            124   3.4e-08   33.4   0.0   1   1   1.4e-11   6.6e-08   32.4   0.0     3    78    30    99    28   100 0.88 Acetyltransferase (GNAT) domain
Acetyltransf_1       PF00583.19    83 seq1022_BIOID46997   -            124   2.7e-07   30.4   0.0   1   1   1.3e-10     6e-07   29.3   0.0    22    83    41    99     7    99 0.69 Acetyltransferase (GNAT) family
Lactonase            PF10282.4    344 seq1023_BIOID46997   -            331   4.7e-87  292.1   0.0   1   1   1.3e-90     6e-87  291.7   0.0     2   343     5   327     4   328 0.95 Lactonase, 7-bladed beta-propeller
CbiA                 PF01656.18   195 seq1025_BIOID46997   -            214   8.1e-16   57.8   0.0   1   1     5e-19   1.1e-15   57.4   0.0     2   148     4   138     3   182 0.72 CobQ/CobB/MinD/ParA nucleotide binding domain
MipZ                 PF09140.6    261 seq1025_BIOID46997   -            214   2.5e-13   49.5   3.1   1   1   1.1e-10   2.6e-07   29.9   0.1     2    53     2    52     1    61 0.88 ATPase MipZ
SRP54                PF00448.17   196 seq1025_BIOID46997   -            214   4.1e-09   36.0   0.3   1   1   3.3e-12   7.6e-09   35.1   0.2     6    98     4    93     1   100 0.79 SRP54-type protein, GTPase domain
VirC1                PF07015.6    231 seq1025_BIOID46997   -            214   2.9e-06   26.4   0.1   1   1   1.5e-09   3.5e-06   26.1   0.1     8   201     7   200     1   210 0.72 VirC1 protein
NAD_binding_2        PF03446.10   162 seq1026_BIOID46997   -            292   6.5e-49  165.8   0.7   1   1   2.2e-52   1.5e-48  164.6   0.3     2   161     1   160     1   162 0.97 NAD binding domain of 6-phosphogluconate dehydrogenase
F420_oxidored        PF03807.12    96 seq1026_BIOID46997   -            292   1.9e-07   31.2   0.2   1   1   1.3e-10   9.2e-07   29.0   0.1     1    93     2    92     2    94 0.81 NADP oxidoreductase coenzyme F420-dependent
Rieske               PF00355.21    98 seq1027_BIOID46997   -            106   1.7e-17   62.6   0.0   1   1   2.8e-21   1.9e-17   62.4   0.0     3    97     4    94     2    95 0.85 Rieske [2Fe-2S] domain
Rieske_2             PF13806.1    104 seq1027_BIOID46997   -            106   1.9e-12   46.6   0.0   1   1   3.3e-16   2.2e-12   46.4   0.0    18   103    17    99     4   100 0.82 Rieske-like [2Fe-2S] domain
Ribonuc_red_sm       PF00268.16   281 seq1028_BIOID46997   -            319   9.8e-82  273.9   0.1   1   1   8.3e-86   1.1e-81  273.7   0.1     1   280     1   280     1   281 0.97 Ribonucleotide reductase, small chain
Molybdopterin        PF00384.17   432 seq1034_BIOID46997   -            808   1.7e-96  323.4   0.0   1   1  4.7e-100   2.2e-96  323.1   0.0     1   432   111   566   111   566 0.92 Molybdopterin oxidoreductase
Molydop_binding      PF01568.16   109 seq1034_BIOID46997   -            808   4.9e-28   97.0   0.0   1   1   2.6e-31   1.2e-27   95.7   0.0     1   107   687   800   687   802 0.97 Molydopterin dinucleotide binding domain
Molybdop_Fe4S4       PF04879.11    55 seq1034_BIOID46997   -            808   1.5e-14   53.3   1.1   1   1   5.9e-18   2.7e-14   52.5   0.7     1    55    49   108    49   108 0.97 Molybdopterin oxidoreductase Fe4S4 domain
TetR_N               PF00440.18    47 seq1035_BIOID46997   -            199   2.6e-11   42.8   0.0   1   1   2.9e-15   3.9e-11   42.2   0.0     1    46    13    58    13    59 0.93 Bacterial regulatory proteins, tetR family
PspB                 PF06667.7     75 seq1038_BIOID46997   -             74   7.7e-32  108.9   0.4   1   1   6.1e-36   8.4e-32  108.8   0.3     1    74     1    73     1    74 0.97 Phage shock protein B
FAA_hydrolase        PF01557.13   217 seq1039_BIOID46997   -            269   2.6e-24   85.7   0.0   1   1   2.5e-28   3.4e-24   85.3   0.0     2   216    56   259    55   260 0.89 Fumarylacetoacetate (FAA) hydrolase family
adh_short            PF00106.20   167 seq1041_BIOID46997   -            270   2.4e-22   79.5   0.3   1   1   8.5e-26   3.9e-22   78.8   0.2     2   166     8   174     7   175 0.87 short chain dehydrogenase
adh_short_C2         PF13561.1    243 seq1041_BIOID46997   -            270   1.8e-13   50.7   0.0   1   1   4.5e-17     2e-13   50.5   0.0     6   225    16   238    13   257 0.75 Enoyl-(Acyl carrier protein) reductase
KR                   PF08659.5    181 seq1041_BIOID46997   -            270   2.8e-06   27.0   0.0   1   1   1.6e-09   7.3e-06   25.6   0.0     4   103    10   103     8   122 0.84 KR domain
Phage_tail_U         PF06141.6    133 seq1044_BIOID46997   -            131   5.1e-64  214.1   1.0   1   1   4.1e-68   5.6e-64  213.9   0.7     1   133     1   131     1   131 0.99 Phage minor tail protein U
Bac_surface_Ag       PF01103.18   323 seq1046_BIOID46997   -            577   4.1e-59  200.5   6.6   1   1     1e-62   6.9e-59  199.7   4.6     1   322   290   576   290   577 0.92 Surface antigen
Surf_Ag_VNR          PF07244.10    78 seq1046_BIOID46997   -            577     1e-15   57.7   0.3   1   1   8.7e-13     6e-09   36.0   0.0     1    67   189   249   189   263 0.82 Surface antigen variable number repeat
F_bP_aldolase        PF01116.15   287 seq1047_BIOID46997   -            286  5.4e-103  343.9   0.0   1   1  4.4e-107  6.1e-103  343.7   0.0     4   286     5   283     2   284 0.99 Fructose-bisphosphate aldolase class-II
UPF0027              PF01139.12   420 seq1048_BIOID46997   -            383   5.9e-98  328.4   0.0   1   2   3.3e-29   4.4e-25   88.4   0.0     6    99    18   111    14   126 0.93 Uncharacterized protein family UPF0027
UPF0027              PF01139.12   420 seq1048_BIOID46997   -            383   5.9e-98  328.4   0.0   2   2   7.4e-75     1e-70  238.7   0.0   144   419   122   376   108   377 0.91 Uncharacterized protein family UPF0027
PspC                 PF04024.7     61 seq1050_BIOID46997   -            119   3.6e-19   67.8   0.5   1   1   3.4e-23   4.6e-19   67.5   0.3     1    60     7    68     7    69 0.92 PspC domain
DUF21                PF01595.15   183 seq1055_BIOID46997   -            420   3.5e-55  186.0   4.7   1   1   1.1e-58   4.9e-55  185.5   3.3     3   175     2   175     1   180 0.98 Domain of unknown function DUF21
CorC_HlyC            PF03471.12    81 seq1055_BIOID46997   -            420   2.9e-20   71.7   0.2   1   1     2e-23   9.2e-20   70.1   0.1     2    79   335   410   334   412 0.95 Transporter associated domain
CBS                  PF00571.23    57 seq1055_BIOID46997   -            420   9.6e-06   25.0   0.2   1   1   8.6e-08   0.00039   19.9   0.0     8    56   270   318   249   319 0.87 CBS domain
DUF1398              PF07166.6    125 seq1058_BIOID46997   -            141   1.8e-59  199.0   8.9   1   1   1.5e-63     2e-59  198.8   6.1     1   125     8   132     8   132 0.99 Protein of unknown function (DUF1398)
Big_2                PF02368.13    79 seq1060_BIOID46997   -            249   1.3e-13   50.5   8.3   1   1   1.9e-17   1.3e-13   50.5   5.8     2    74   161   236   160   241 0.93 Bacterial Ig-like domain (group 2)
GTP_EFTU             PF00009.22   188 seq1061_BIOID46997   -            607     1e-56  191.2   0.0   1   1   7.2e-60     2e-56  190.3   0.0     2   187     4   195     3   196 0.96 Elongation factor Tu GTP binding domain
EFG_C                PF00679.19    89 seq1061_BIOID46997   -            607   1.9e-21   75.6   0.0   1   1   1.6e-24   4.3e-21   74.4   0.0     3    83   397   477   395   483 0.96 Elongation factor G C-terminus
GTP_EFTU_D2          PF03144.20    74 seq1061_BIOID46997   -            607   7.4e-10   38.6   3.2   1   1   8.1e-13   2.2e-09   37.1   2.2     1    74   219   289   219   289 0.94 Elongation factor Tu domain 2
MMR_HSR1             PF01926.18   114 seq1061_BIOID46997   -            607   1.3e-05   25.0   0.2   1   1   1.5e-08   4.1e-05   23.4   0.0     2   113     8   128     7   129 0.55 50S ribosome-binding GTPase
Oxidored_FMN         PF00724.15   341 seq1063_BIOID46997   -            365   2.3e-90  302.9   0.0   1   1   1.9e-94   2.6e-90  302.7   0.0     1   340     5   343     5   344 0.93 NADH:flavin oxidoreductase / NADH oxidase family
Cupin_6              PF12852.2    186 seq1064_BIOID46997   -            284   9.4e-27   93.7   0.5   1   1   6.3e-30   2.9e-26   92.1   0.3     1   186     2   162     2   162 0.93 Cupin
HTH_18               PF12833.2     81 seq1064_BIOID46997   -            284   1.5e-20   72.9   0.2   1   1   2.3e-23     1e-19   70.2   0.1     1    81   199   278   199   278 0.97 Helix-turn-helix domain
HTH_AraC             PF00165.18    42 seq1064_BIOID46997   -            284   2.6e-15   55.5   0.0   1   2   1.1e-08   4.9e-05   22.9   0.0     7    41   192   226   188   227 0.94 Bacterial regulatory helix-turn-helix proteins, AraC family
HTH_AraC             PF00165.18    42 seq1064_BIOID46997   -            284   2.6e-15   55.5   0.0   2   2   4.5e-11   2.1e-07   30.4   0.0    13    41   247   276   238   277 0.92 Bacterial regulatory helix-turn-helix proteins, AraC family
Phageshock_PspD      PF09584.5     66 seq1066_BIOID46997   -             77   2.4e-31  107.0   4.5   1   1   2.2e-35     3e-31  106.8   3.1     1    64    14    75    14    77 0.98 Phage shock protein PspD (Phageshock_PspD)
HTH_1                PF00126.22    60 seq1068_BIOID46997   -            342   2.5e-18   65.4   0.0   1   1   6.8e-22   4.6e-18   64.5   0.0     1    58    52   109    52   110 0.97 Bacterial regulatory helix-turn-helix protein, lysR family
LysR_substrate       PF03466.15   209 seq1068_BIOID46997   -            342   2.7e-16   59.2   0.0   1   1   6.5e-20   4.5e-16   58.4   0.0    32   205   166   337   144   341 0.89 LysR substrate binding domain
Transp_cyt_pur       PF02133.10   439 seq1072_BIOID46997   -            484  3.3e-140  467.4  42.6   1   1  2.7e-144  3.7e-140  467.2  29.5     1   439    19   457    19   457 0.99 Permease for cytosine/purines, uracil, thiamine, allantoin
Fer4_11              PF13247.1     99 seq1074_BIOID46997   -            294   1.2e-29  102.0  13.1   1   1   1.8e-32   2.2e-29  101.1   5.5     2    98    92   188    91   189 0.94 4Fe-4S dicluster domain
Form-deh_trans       PF09163.6     44 seq1074_BIOID46997   -            294   7.8e-20   69.9   0.0   1   1   1.1e-22   1.4e-19   69.1   0.0     1    44   246   289   246   290 0.96 Formate dehydrogenase N, transmembrane
Fer4_7               PF12838.2     52 seq1074_BIOID46997   -            294   4.1e-15   55.7  24.9   1   1   6.9e-11   8.6e-08   32.3   5.4     1    50    38   114    38   117 0.90 4Fe-4S dicluster domain
Fer4_9               PF13187.1     55 seq1074_BIOID46997   -            294     2e-13   50.2  26.5   1   1   4.6e-11   5.7e-08   32.7   7.7     1    55   132   184   132   184 0.97 4Fe-4S dicluster domain
Fer4_10              PF13237.1     52 seq1074_BIOID46997   -            294   3.8e-12   45.7  28.5   1   1   3.4e-11   4.2e-08   32.7   7.1     2    52    93   144    92   144 0.86 4Fe-4S dicluster domain
Fer4_2               PF12797.2     22 seq1074_BIOID46997   -            294   2.9e-10   39.3  34.5   1   1   6.4e-09     8e-06   25.3   2.4     4    20    33    49    31    51 0.91 4Fe-4S binding domain
Fer4_3               PF12798.2     15 seq1074_BIOID46997   -            294   1.1e-07   31.7  41.1   1   3   0.00035      0.43   11.1   3.8     1    15   100   117   100   117 0.89 4Fe-4S binding domain
Fer4_3               PF12798.2     15 seq1074_BIOID46997   -            294   1.1e-07   31.7  41.1   2   3   6.7e-05     0.083   13.3   2.9     1    14   133   146   133   147 0.94 4Fe-4S binding domain
Fer4_3               PF12798.2     15 seq1074_BIOID46997   -            294   1.1e-07   31.7  41.1   3   3   3.4e-06    0.0042   17.4   2.5     1    15   160   183   160   183 0.98 4Fe-4S binding domain
Fer4                 PF00037.22    24 seq1074_BIOID46997   -            294     3e-07   29.6  37.3   1   1   4.1e-08   5.1e-05   22.5   2.0     5    22   130   147   126   149 0.87 4Fe-4S binding domain
Fer4_4               PF12800.2     17 seq1074_BIOID46997   -            294   4.8e-07   29.4  32.2   1   2     7e-05     0.086   13.1   2.1     3    15    38    50    36    54 0.91 4Fe-4S binding domain
Fer4_4               PF12800.2     17 seq1074_BIOID46997   -            294   4.8e-07   29.4  32.2   2   2     1e-07   0.00013   21.9   1.8     1    17   130   146   130   146 0.92 4Fe-4S binding domain
AcetDehyd-dimer      PF09290.6    137 seq1075_BIOID46997   -            316     1e-65  219.6   0.3   1   1   2.3e-69   1.6e-65  219.0   0.2     1   137   131   284   131   284 1.00 Prokaryotic acetaldehyde dehydrogenase, dimerisation
Semialdhyde_dh       PF01118.19   121 seq1075_BIOID46997   -            316   1.4e-16   60.8   0.0   1   1   5.1e-20   3.5e-16   59.4   0.0     1   117     5   119     5   123 0.92 Semialdehyde dehydrogenase, NAD binding domain
Pyr_redox_2          PF07992.9    200 seq1079_BIOID46997   -            400   4.7e-28   98.3   0.2   1   1   9.7e-30   1.3e-26   93.5   0.2     2   196     6   277     5   281 0.89 Pyridine nucleotide-disulphide oxidoreductase
Pyr_redox            PF00070.22    80 seq1079_BIOID46997   -            400     1e-20   73.7   1.4   1   1   8.8e-21   1.2e-17   63.9   0.1     1    77   146   222   146   226 0.92 Pyridine nucleotide-disulphide oxidoreductase
Rhodanese            PF00581.15   113 seq1080_BIOID46997   -            104   1.4e-14   54.3   0.0   1   1   1.3e-18   1.8e-14   53.9   0.0    16   109    23    96    20    99 0.86 Rhodanese-like domain
HTH_AraC             PF00165.18    42 seq1085_BIOID46997   -            307   1.1e-21   75.8   0.1   1   2   2.4e-14   1.1e-10   40.8   0.0     1    41   203   243   203   244 0.96 Bacterial regulatory helix-turn-helix proteins, AraC family
HTH_AraC             PF00165.18    42 seq1085_BIOID46997   -            307   1.1e-21   75.8   0.1   2   2   7.6e-12   3.5e-08   32.9   0.0     1    41   255   293   255   294 0.93 Bacterial regulatory helix-turn-helix proteins, AraC family
HTH_18               PF12833.2     81 seq1085_BIOID46997   -            307   6.7e-17   61.2   0.1   1   1   2.2e-20     1e-16   60.6   0.0     2    80   217   294   216   295 0.94 Helix-turn-helix domain
AraC_binding         PF02311.14   136 seq1085_BIOID46997   -            307   5.5e-07   29.2   0.1   1   1   3.8e-10   1.7e-06   27.6   0.0    27    91    75   139    65   168 0.85 AraC-like ligand binding domain
ArsC                 PF03960.10   110 seq1086_BIOID46997   -            118   2.9e-32  110.8   0.0   1   1   2.4e-36   3.2e-32  110.7   0.0     1   110     5   114     5   114 0.98 ArsC family
ABC_tran             PF00005.22   118 seq1087_BIOID46997   -            400   3.9e-26   91.6   0.0   1   1   2.4e-29   8.4e-26   90.5   0.0     1   117    68   192    68   193 0.97 ABC transporter
CBS                  PF00571.23    57 seq1087_BIOID46997   -            400   2.6e-06   26.8   0.0   1   1   3.5e-07    0.0012   18.3   0.0    32    55   369   392   346   394 0.86 CBS domain
Thioredoxin          PF00085.15   104 seq1088_BIOID46997   -            109   3.5e-34  116.5   0.0   1   1   8.4e-38   3.8e-34  116.3   0.0     2   103     5   106     4   107 0.98 Thioredoxin
Thioredoxin_2        PF13098.1    112 seq1088_BIOID46997   -            109   1.6e-10   41.0   0.1   1   1   3.2e-13   1.4e-09   37.9   0.0     7   112    23   104    17   104 0.90 Thioredoxin-like domain
PTS_2-RNA            PF01885.11   186 seq1089_BIOID46997   -            184   1.7e-52  177.3   0.0   1   1   1.5e-56     2e-52  177.0   0.0     2   180     6   175     5   180 0.96 RNA 2'-phosphotransferase, Tpt1 / KptA family
PTSIIB_sorb          PF03830.10   151 seq1093_BIOID46997   -            158   5.1e-52  175.6   0.7   1   1   4.2e-56   5.7e-52  175.4   0.5     1   150     5   154     5   155 0.98 PTS system sorbose subfamily IIB component
Phage_lambd_GpG      PF06894.6    127 seq1095_BIOID46997   -            143   1.3e-56  189.5   0.5   1   1   1.1e-60   1.5e-56  189.3   0.3     1   127     1   127     1   127 0.98 Bacteriophage lambda minor tail protein (GpG)
DUF463               PF04317.7    443 seq1096_BIOID46997   -            465  1.5e-187  623.4   0.0   1   1  1.3e-191  1.7e-187  623.2   0.0     1   443    20   464    20   464 0.99 YcjX-like family, DUF463
RF-1                 PF00472.15   114 seq1097_BIOID46997   -            204   1.2e-23   82.9   2.0   1   1   1.5e-27   2.1e-23   82.2   1.4     9   104   103   197    97   200 0.86 RF-1 domain
Peptidase_M20        PF01546.23   171 seq1098_BIOID46997   -            375   5.2e-37  126.9   0.1   1   1   9.1e-41   6.2e-37  126.6   0.1     1   170    62   371    62   372 0.96 Peptidase family M20/M25/M40
M20_dimer            PF07687.9    109 seq1098_BIOID46997   -            375   3.6e-25   87.7   0.1   1   1   1.3e-28   8.7e-25   86.4   0.0     1   108   175   282   175   283 0.98 Peptidase dimerisation domain
MatP                 PF06303.7    148 seq1102_BIOID46997   -            150   3.3e-75  250.8   6.6   1   1   2.8e-79   3.8e-75  250.6   4.6     1   147     1   147     1   148 0.99 Organiser of macrodomain of Terminus of chromosome
ATP-synt_ab          PF00006.20   215 seq1107_BIOID46997   -            443   5.9e-42  143.4   0.0   1   1   2.9e-45   7.9e-42  143.0   0.0     3   214   183   388   181   389 0.95 ATP synthase alpha/beta family, nucleotide-binding domain
Rho_RNA_bind         PF07497.7     78 seq1107_BIOID46997   -            443   6.5e-42  140.9   0.1   1   1   4.2e-45   1.1e-41  140.1   0.0     1    78    73   150    73   150 0.98 Rho termination factor, RNA-binding domain
Rho_N                PF07498.7     43 seq1107_BIOID46997   -            443   8.2e-18   63.7   0.8   1   1   1.7e-20   4.8e-17   61.3   0.2     1    43    29    71    29    71 0.98 Rho termination factor, N-terminal domain
NACHT                PF05729.7    167 seq1107_BIOID46997   -            443   8.9e-05   22.0   0.0   1   1   6.2e-08   0.00017   21.1   0.0    12    96   207   297   203   311 0.80 NACHT domain
Cytochrom_B_N        PF00033.14   188 seq1108_BIOID46997   -            217   2.7e-20   72.4  18.8   1   1   4.9e-24   3.4e-20   72.1  13.0     4   188    10   186     7   186 0.92 Cytochrome b(N-terminal)/b6/petB
Ni_hydr_CYTB         PF01292.15   182 seq1108_BIOID46997   -            217   1.4e-18   66.8  17.5   1   1   2.6e-22   1.8e-18   66.4  12.1     5   182    13   186     9   186 0.90 Prokaryotic cytochrome b561
Phage_tail_T         PF06223.7    103 seq1110_BIOID46997   -            137   3.5e-42  142.8   0.5   1   1   1.9e-41   2.7e-37  127.1   0.1     6   100     1    99     1   102 0.88 Minor tail protein T
EII-Sor              PF03609.9    237 seq1111_BIOID46997   -            267   1.6e-72  243.5  23.9   1   1   1.3e-76   1.8e-72  243.3  16.6     1   236     1   238     1   239 0.99 PTS system sorbose-specific iic component
Glyoxalase           PF00903.20   128 seq1112_BIOID46997   -            135   3.7e-25   88.2   0.0   1   1   9.3e-29   4.2e-25   88.0   0.0     2   128     3   123     2   123 0.92 Glyoxalase/Bleomycin resistance protein/Dioxygenase superfamily
Glyoxalase_2         PF12681.2    108 seq1112_BIOID46997   -            135   3.6e-18   66.0   0.0   1   1   9.1e-22   4.2e-18   65.8   0.0     1   108     8   124     8   124 0.77 Glyoxalase-like domain
Glyoxalase_4         PF13669.1    110 seq1112_BIOID46997   -            135   5.7e-09   35.8   0.0   1   1   6.2e-12   2.8e-08   33.6   0.0     2   106     5   108     4   112 0.88 Glyoxalase/Bleomycin resistance protein/Dioxygenase superfamily
HMGL-like            PF00682.14   237 seq1114_BIOID46997   -            337   1.3e-63  214.7   4.4   1   1   2.2e-67   1.5e-63  214.4   3.1     1   235    14   245    14   247 0.99 HMGL-like
DmpG_comm            PF07836.6     66 seq1114_BIOID46997   -            337   1.9e-32  110.3   0.1   1   1   5.6e-36   3.8e-32  109.3   0.0     1    65   271   335   271   336 0.97 DmpG-like communication domain
PrpF                 PF04303.8    371 seq1115_BIOID46997   -            350  1.4e-161  537.2   2.1   1   1  2.2e-165  1.5e-161  537.1   1.4     1   371     1   350     1   350 0.99 PrpF protein
SLT                  PF01464.15   121 seq1117_BIOID46997   -            654     4e-31  106.8   0.1   1   1   5.2e-35   7.1e-31  106.1   0.0     2   116   492   606   491   611 0.95 Transglycosylase SLT domain
DUF490               PF04357.8    379 seq1118_BIOID46997   -           1259   1.7e-80  270.8  37.8   1   1   5.7e-84   7.8e-80  268.6   2.6     6   379   922  1259   914  1259 0.92 Family of unknown function (DUF490)
TPP_enzyme_N         PF02776.13   172 seq1119_BIOID46997   -            602   1.1e-62  210.4   1.0   1   1     1e-62   4.7e-59  198.6   0.2     2   167    33   197    32   202 0.98 Thiamine pyrophosphate enzyme, N-terminal TPP binding domain
TPP_enzyme_C         PF02775.16   153 seq1119_BIOID46997   -            602   2.1e-51  173.3   0.1   1   1   4.5e-53   2.1e-49  166.9   0.0     1   153   422   573   422   573 0.95 Thiamine pyrophosphate enzyme, C-terminal TPP binding domain
TPP_enzyme_M         PF00205.17   137 seq1119_BIOID46997   -            602     2e-45  153.7   0.2   1   1   9.7e-49   4.4e-45  152.6   0.1     1   137   224   359   224   359 0.99 Thiamine pyrophosphate enzyme, central domain
CCG                  PF02754.11    85 seq1120_BIOID46997   -            239     2e-30  104.5   0.2   1   2   2.2e-17   3.1e-13   49.4   0.0     1    84     3    84     3    85 0.95 Cysteine-rich domain
CCG                  PF02754.11    85 seq1120_BIOID46997   -            239     2e-30  104.5   0.2   2   2   1.3e-18   1.7e-14   53.4   0.0     2    84   133   216   132   217 0.92 Cysteine-rich domain
DUF457               PF04307.9    157 seq1121_BIOID46997   -            180     4e-10   39.1  19.2   1   1   3.7e-14     5e-10   38.8  13.3     2   152    14   168    13   174 0.73 Predicted membrane-bound metal-dependent hydrolase (DUF457)
SIS                  PF01380.17   131 seq1122_BIOID46997   -            298   4.5e-08   32.6   0.0   1   1   6.5e-12   4.5e-08   32.6   0.0    52   128   130   208   126   211 0.95 SIS domain
SIS_2                PF13580.1    138 seq1122_BIOID46997   -            298   6.5e-07   29.0   1.4   1   1   2.2e-10   1.5e-06   27.8   0.1    20   136    47   164    39   166 0.84 SIS domain
TMP_2                PF06791.8    210 seq1126_BIOID46997   -            394     2e-69  233.3  13.3   1   1   1.5e-73     2e-69  233.3   9.2     3   209    51   257    49   258 0.98 Prophage tail length tape measure protein
DoxX                 PF07681.7     85 seq1127_BIOID46997   -            155   9.8e-17   61.0  14.4   1   1   2.5e-20   1.7e-16   60.2  10.0     1    85    31   113    31   113 0.98 DoxX
SURF4                PF02077.10   267 seq1127_BIOID46997   -            155   5.9e-08   32.2   5.8   1   1   3.6e-11   2.4e-07   30.2   4.0   154   262    30   154    21   155 0.74 SURF4 family
Autotransporter      PF03797.14   265 seq1128_BIOID46997   -            549   9.6e-47  159.4  19.5   1   1   1.4e-50   9.6e-47  159.4  13.5     3   265   264   535   262   538 0.95 Autotransporter beta-domain
Pertactin            PF03212.9    121 seq1128_BIOID46997   -            549   2.1e-09   37.0   4.1   1   1   3.4e-13   2.3e-09   36.8   1.5    18   120    92   198    74   199 0.76 Pertactin
Lactamase_B_2        PF12706.2    194 seq1129_BIOID46997   -            305   3.9e-27   94.9   0.0   1   1   9.7e-31   6.6e-27   94.1   0.0     3   193    35   270    34   271 0.81 Beta-lactamase superfamily domain
Lactamase_B          PF00753.22   194 seq1129_BIOID46997   -            305   8.1e-14   51.6   0.2   1   1   1.4e-16   9.6e-13   48.1   0.0     3   128    16   142    14   149 0.93 Metallo-beta-lactamase superfamily
BPD_transp_1         PF00528.17   185 seq1130_BIOID46997   -            354   2.5e-26   92.2  16.2   1   1   1.8e-30   2.5e-26   92.2  11.2     1   176   163   324   163   332 0.91 Binding-protein-dependent transport system inner membrane component
RNase_T              PF00929.19   164 seq1131_BIOID46997   -            215   9.4e-37  126.7   0.1   1   1   7.9e-41   1.1e-36  126.5   0.0     1   164    20   194    20   194 0.96 Exonuclease
Amidohydro_4         PF13147.1    304 seq1132_BIOID46997   -            453   1.4e-29  103.9   0.2   1   1     1e-32   3.5e-29  102.5   0.1     1   304    45   389    45   389 0.87 Amidohydrolase
Amidohydro_1         PF01979.15   333 seq1132_BIOID46997   -            453   5.9e-19   68.7   0.0   1   1     6e-21     2e-17   63.7   0.0     1   332    50   391    50   392 0.65 Amidohydrolase family
Amidohydro_5         PF13594.1     68 seq1132_BIOID46997   -            453   4.2e-17   61.6   0.9   1   1   2.9e-20   9.8e-17   60.4   0.6     1    68    23    88    23    88 0.84 Amidohydrolase
Trans_reg_C          PF00486.23    77 seq1133_BIOID46997   -            219   1.8e-22   78.9   0.4   1   1     5e-26   3.4e-22   78.0   0.1     1    77   145   216   145   216 0.98 Transcriptional regulatory protein, C terminal
Response_reg         PF00072.19   112 seq1133_BIOID46997   -            219   7.1e-21   74.1   0.0   1   1   1.4e-24   9.8e-21   73.7   0.0     1   111     3   112     3   113 0.98 Response regulator receiver domain
Molybdopterin        PF00384.17   432 seq1134_BIOID46997   -            808   4.9e-88  295.6   0.0   1   1   1.3e-91   5.9e-88  295.3   0.0     1   432   115   566   115   566 0.93 Molybdopterin oxidoreductase
Molydop_binding      PF01568.16   109 seq1134_BIOID46997   -            808   5.3e-27   93.6   0.0   1   1   2.2e-30     1e-26   92.7   0.0     1   107   687   800   687   802 0.97 Molydopterin dinucleotide binding domain
Molybdop_Fe4S4       PF04879.11    55 seq1134_BIOID46997   -            808   2.7e-13   49.4   0.9   1   1     1e-16   4.7e-13   48.6   0.6     1    55    53   112    53   112 0.96 Molybdopterin oxidoreductase Fe4S4 domain
NAD_kinase           PF01513.16   285 seq1135_BIOID46997   -            292   6.2e-73  244.9   0.0   1   1   5.2e-77     7e-73  244.7   0.0     2   284     8   271     7   272 0.98 ATP-NAD kinase
OmpW                 PF03922.9    192 seq1136_BIOID46997   -            212   2.2e-73  245.8   0.1   1   1   5.7e-77   2.6e-73  245.6   0.1     1   192    23   212    23   212 0.99 OmpW family
OMP_b-brl            PF13505.1    176 seq1136_BIOID46997   -            212   5.1e-15   55.7   6.9   1   1   1.4e-18   6.2e-15   55.4   4.8     2   176     8   212     6   212 0.74 Outer membrane protein beta-barrel domain
OprF                 PF05736.6    184 seq1136_BIOID46997   -            212   6.1e-05   22.5   0.2   1   1   3.5e-08   0.00016   21.1   0.0    47   121    54   130    48   175 0.82 OprF membrane domain
UPF0370              PF13980.1     63 seq1138_BIOID46997   -             74   5.1e-34  115.7  11.7   1   1   4.1e-38   5.6e-34  115.6   8.1     1    61     9    70     9    74 0.94 Uncharacterised protein family (UPF0370)
EIID-AGA             PF03613.9    264 seq1140_BIOID46997   -            270   1.1e-92  309.6   4.6   1   1     9e-97   1.2e-92  309.4   3.2     2   264    11   270    10   270 0.97 PTS system mannose/fructose/sorbose family IID component
UTRA                 PF07702.8    141 seq1141_BIOID46997   -            236   2.7e-20   72.3   0.0   1   1     7e-24   4.8e-20   71.5   0.0     1   140    91   230    91   231 0.97 UTRA domain
GntR                 PF00392.16    64 seq1141_BIOID46997   -            236   6.3e-20   70.2   0.0   1   1   1.4e-23   9.4e-20   69.7   0.0     2    64     8    70     7    70 0.97 Bacterial regulatory proteins, gntR family
ABC_tran             PF00005.22   118 seq1143_BIOID46997   -            401   5.6e-22   78.2   0.0   1   1   3.6e-25   1.2e-21   77.0   0.0     1   117    73   191    73   192 0.92 ABC transporter
TOBE_2               PF08402.5     75 seq1143_BIOID46997   -            401   9.6e-12   44.6   0.3   1   1   1.2e-14   4.2e-11   42.5   0.1     1    75   313   385   313   385 0.95 TOBE domain
DUF162               PF02589.10   189 seq1146_BIOID46997   -            475   1.5e-51  174.5   0.1   1   1   1.3e-54     2e-51  174.0   0.1     3   189    72   294    70   294 0.99 Uncharacterised ACR, YkgG family COG1556
Fer4_8               PF13183.1     57 seq1146_BIOID46997   -            475   1.2e-11   44.2   2.1   1   1   1.9e-14   2.9e-11   43.1   1.5     2    57   309   376   308   376 0.79 4Fe-4S dicluster domain
DUF3390              PF11870.3     93 seq1146_BIOID46997   -            475   4.5e-10   39.2   0.6   1   1   7.1e-13   1.1e-09   37.9   0.4    13    92   387   470   379   471 0.83 Domain of unknown function (DUF3390)
Fer4_9               PF13187.1     55 seq1146_BIOID46997   -            475   1.1e-08   35.0   0.5   1   1   2.2e-11   3.3e-08   33.5   0.4     1    53   311   375   311   376 0.94 4Fe-4S dicluster domain
Fer4_17              PF13534.1     61 seq1146_BIOID46997   -            475   1.2e-07   31.8   1.9   1   1   2.5e-10   3.8e-07   30.2   1.3     1    60   311   376   311   377 0.71 4Fe-4S dicluster domain
Fer4_10              PF13237.1     52 seq1146_BIOID46997   -            475     9e-08   31.6   4.1   1   1   2.1e-10   3.2e-07   29.9   3.0     7    52   310   373   305   373 0.69 4Fe-4S dicluster domain
Fer4_7               PF12838.2     52 seq1146_BIOID46997   -            475   1.8e-07   31.3   4.3   1   1   3.2e-10   4.8e-07   29.9   2.9     1    51   311   375   311   376 0.77 4Fe-4S dicluster domain
DUF697               PF05128.7    162 seq1149_BIOID46997   -            353   4.1e-54  182.3   0.2   1   1     3e-58   4.1e-54  182.3   0.1     2   161   183   341   182   342 0.98 Domain of unknown function (DUF697)
NUDIX                PF00293.23   135 seq1150_BIOID46997   -            257   2.5e-21   75.6   0.2   1   1   1.4e-24   6.4e-21   74.2   0.0     6   125   132   240   128   249 0.90 NUDIX domain
zf-NADH-PPase        PF09297.6     32 seq1150_BIOID46997   -            257   2.8e-10   39.4   5.4   1   1     1e-13   4.8e-10   38.6   3.8     1    32    93   124    93   124 0.98 NADH pyrophosphatase zinc ribbon domain
NUDIX-like           PF09296.6     98 seq1150_BIOID46997   -            257   4.5e-06   26.7   0.1   1   1     2e-09   8.9e-06   25.8   0.1     2    97    11    90    10    91 0.97 NADH pyrophosphatase-like rudimentary NUDIX domain
RHH_1                PF01402.16    39 seq1151_BIOID46997   -             81   4.8e-11   41.9   0.5   1   1   5.7e-15   7.7e-11   41.2   0.4     2    39    15    52    14    52 0.96 Ribbon-helix-helix protein, copG family
MFS_1                PF07690.11   354 seq1156_BIOID46997   -            426   8.1e-39  133.2  71.1   1   1     1e-40   6.9e-37  126.8  30.8     2   296    44   324    43   327 0.89 Major Facilitator Superfamily
Sugar_tr             PF00083.19   451 seq1156_BIOID46997   -            426   6.8e-17   61.0  13.3   1   1   9.9e-21   6.8e-17   61.0   9.2    43   200    67   221    17   233 0.85 Sugar (and other) transporter
PTS_EIIC             PF02378.13   321 seq1157_BIOID46997   -            474   1.2e-39  135.9  28.8   1   1   1.8e-43   1.2e-39  135.9  20.0     2   321   119   401   118   401 0.88 Phosphotransferase system, EIIC
PTS_EIIB             PF00367.15    35 seq1157_BIOID46997   -            474   1.7e-12   46.2   0.3   1   1     5e-16   3.4e-12   45.2   0.2     4    35    13    44    11    44 0.96 phosphotransferase system, EIIB
HOK_GEF              PF01848.11    43 seq1158_BIOID46997   -             50   1.8e-18   65.4   1.4   1   1   1.5e-22     2e-18   65.3   1.0     1    43     4    46     4    46 0.99 Hok/gef family
Na_sulph_symp        PF00939.14   471 seq1160_BIOID46997   -            477  2.2e-177  590.5  46.1   1   1  1.8e-181  2.5e-177  590.3  32.0     2   471     4   474     3   474 0.99 Sodium:sulfate symporter transmembrane region
DEAD_assoc           PF08494.6    187 seq1162_BIOID46997   -           1538   5.8e-59  198.8   0.0   1   1   5.1e-62   1.7e-58  197.2   0.0     2   186   679   867   678   868 0.96 DEAD/H associated
DEAD                 PF00270.24   173 seq1162_BIOID46997   -           1538   7.1e-28   97.0   0.0   1   1   5.6e-31   1.9e-27   95.6   0.0     1   167    31   218    31   224 0.88 DEAD/DEAH box helicase
Helicase_C           PF00271.26    78 seq1162_BIOID46997   -           1538     2e-13   49.8   0.1   1   1     2e-16   6.7e-13   48.2   0.0    12    75   354   417   348   419 0.96 Helicase conserved C-terminal domain
ResIII               PF04851.10   184 seq1162_BIOID46997   -           1538   4.5e-07   29.7   0.0   1   1   2.9e-10   9.9e-07   28.6   0.0    10   182    31   217    23   219 0.72 Type III restriction enzyme, res subunit
HATPase_c            PF02518.21   111 seq1163_BIOID46997   -            449   1.2e-18   66.6   0.0   1   1   4.2e-22   2.8e-18   65.5   0.0     4   106   351   447   348   449 0.93 Histidine kinase-, DNA gyrase B-, and HSP90-like ATPase
HisKA                PF00512.20    68 seq1163_BIOID46997   -            449   1.5e-13   50.4   2.1   1   1   5.3e-17   3.6e-13   49.1   1.5     3    67   238   301   236   302 0.96 His Kinase A (phospho-acceptor) domain
Glycos_transf_4      PF00953.16   159 seq1167_BIOID46997   -            367   1.6e-28   99.4  21.9   1   1   1.2e-32   1.6e-28   99.4  15.2     3   157    75   233    73   235 0.94 Glycosyl transferase family 4
RHH_3                PF12651.2     44 seq1169_BIOID46997   -             80     3e-05   23.5   0.1   1   1   2.8e-09   3.8e-05   23.2   0.1     8    40    15    47    10    51 0.91 Ribbon-helix-helix domain
HOK_GEF              PF01848.11    43 seq1172_BIOID46997   -             98   9.2e-18   63.1   1.4   1   1     1e-21   1.4e-17   62.6   1.0     1    43    52    94    52    94 0.99 Hok/gef family
Peptidase_C48        PF02902.14   216 seq1174_BIOID46997   -            402   1.4e-32  112.9   1.5   1   1   1.6e-36   2.1e-32  112.3   1.0     2   215   164   361   163   362 0.93 Ulp1 protease family, C-terminal catalytic domain
Glucosamine_iso      PF01182.15   199 seq1175_BIOID46997   -            255   3.5e-19   69.1   0.0   1   1   3.5e-23   4.8e-19   68.7   0.0     4   198    30   226    28   227 0.82 Glucosamine-6-phosphate isomerases/6-phosphogluconolactonase
OpuAC                PF04069.7    257 seq1176_BIOID46997   -            330   5.8e-57  192.8   3.5   1   1   5.1e-61     7e-57  192.5   2.4     2   256    30   312    29   313 0.94 Substrate binding domain of ABC-type glycine betaine transport system
SMC_N                PF02463.14   220 seq1178_BIOID46997   -            553   8.5e-19   67.5   0.0   1   1   2.4e-22   1.6e-18   66.5   0.0     1   217     1   511     1   514 0.94 RecF/RecN/SMC N terminal domain
AAA_23               PF13476.1    202 seq1178_BIOID46997   -            553   3.9e-18   66.4   3.3   1   1   1.1e-19   7.3e-16   58.9   2.3     1   195     4   215     4   381 0.62 AAA domain
URO-D                PF01208.12   343 seq1182_BIOID46997   -            354  1.7e-140  467.7   0.0   1   1  1.4e-144  1.9e-140  467.5   0.0     2   342     5   347     4   348 0.98 Uroporphyrinogen decarboxylase (URO-D)
Xan_ur_permease      PF00860.15   389 seq1183_BIOID46997   -            433   2.9e-98  328.8  32.9   1   1  2.5e-102   3.5e-98  328.5  22.8     2   387     9   394     8   396 0.97 Permease family
Rhodanese            PF00581.15   113 seq1185_BIOID46997   -            334   1.6e-36  125.0   0.0   1   2   5.6e-22   7.7e-18   64.7   0.0     2   112    62   181    61   182 0.86 Rhodanese-like domain
Rhodanese            PF00581.15   113 seq1185_BIOID46997   -            334   1.6e-36  125.0   0.0   2   2     6e-20   8.2e-16   58.2   0.0    11   112   219   324   210   325 0.85 Rhodanese-like domain
ALS_ss_C             PF10369.4     75 seq1186_BIOID46997   -            163   9.9e-29   98.7   0.6   1   1   3.4e-30   1.5e-26   91.7   0.1     1    75    83   158    83   158 0.99 Small subunit of acetolactate synthase
ACT_5                PF13710.1     63 seq1186_BIOID46997   -            163   2.6e-17   62.2   0.1   1   1   1.3e-20   5.9e-17   61.1   0.0     1    63    11    73    11    73 0.98 ACT domain
ACT                  PF01842.20    66 seq1186_BIOID46997   -            163     2e-14   52.5   0.0   1   1   7.9e-18   3.6e-14   51.7   0.0     2    65     4    68     3    69 0.97 ACT domain
LamB                 PF02264.10   398 seq1187_BIOID46997   -            446  8.4e-169  561.7  25.0   1   1  6.9e-173  9.5e-169  561.5  17.3     1   398    28   446    28   446 0.97 LamB porin
Sigma54_activat      PF00158.21   168 seq1190_BIOID46997   -            513     6e-56  188.4   0.0   1   1     2e-59     9e-56  187.8   0.0     2   167   207   365   206   366 0.98 Sigma-54 interaction domain
PAS_8                PF13188.1     64 seq1190_BIOID46997   -            513   7.4e-06   25.5   0.0   1   1   5.4e-09   2.5e-05   23.8   0.0     3    52    82   135    81   148 0.79 PAS domain
AAA                  PF00004.24   132 seq1190_BIOID46997   -            513   3.7e-05   23.8   0.0   1   1     2e-08     9e-05   22.5   0.0     1   111   230   341   230   358 0.86 ATPase family associated with various cellular activities (AAA)
PTS_EIIC             PF02378.13   321 seq1193_BIOID46997   -            485   6.8e-42  143.3  31.5   1   1   9.9e-46   6.8e-42  143.3  21.9     3   321   113   396   111   396 0.92 Phosphotransferase system, EIIC
PTS_EIIB             PF00367.15    35 seq1193_BIOID46997   -            485   1.5e-16   59.2   0.2   1   1   3.6e-20   2.4e-16   58.5   0.1     1    35     9    43     9    43 0.98 phosphotransferase system, EIIB
Trp_repressor        PF01371.14    88 seq1195_BIOID46997   -             98   2.8e-31  107.1   0.1   1   1   2.3e-35   3.2e-31  106.9   0.0     1    87     7    93     7    94 0.98 Trp repressor protein
LacAB_rpiB           PF02502.13   140 seq1196_BIOID46997   -            105   1.7e-09   37.3   0.1   1   1   3.1e-11   4.2e-07   29.5   0.0   102   139    60    97    59    98 0.96 Ribose/Galactose Isomerase
BMC                  PF00936.14    75 seq1199_BIOID46997   -             94   3.9e-26   90.4   7.1   1   1   3.3e-30   4.5e-26   90.2   4.9     1    75     4    80     4    80 0.98 BMC domain
DUF162               PF02589.10   189 seq1200_BIOID46997   -            231   9.6e-36  122.9   0.1   1   1     1e-39   1.4e-35  122.3   0.0    19   189    65   228    47   228 0.91 Uncharacterised ACR, YkgG family COG1556
TfoX_N               PF04993.8     97 seq1202_BIOID46997   -            209   7.2e-27   92.9   0.1   1   1   1.8e-30   1.3e-26   92.1   0.0     2    97    13   108    12   108 0.98 TfoX N-terminal domain
TfoX_C               PF04994.8     81 seq1202_BIOID46997   -            209   1.8e-26   91.7   0.3   1   1   5.9e-30   4.1e-26   90.5   0.1     2    81   116   195   115   195 0.98 TfoX C-terminal domain
DUF2058              PF09831.4    177 seq1206_BIOID46997   -            179   6.8e-64  214.8   9.1   1   1   5.7e-68   7.7e-64  214.6   6.3     1   177     5   179     5   179 0.99 Uncharacterized protein conserved in bacteria (DUF2058)
Wzz                  PF02706.10   152 seq1208_BIOID46997   -            348   5.4e-15   55.4   1.7   1   1   8.6e-19   1.2e-14   54.3   1.2     1   113    15   188    15   247 0.69 Chain length determinant protein
BMC                  PF00936.14    75 seq1209_BIOID46997   -            270     2e-31  107.3   6.0   1   2   4.1e-16   5.6e-12   45.0   0.1     1    68    79   153    79   160 0.88 BMC domain
BMC                  PF00936.14    75 seq1209_BIOID46997   -            270     2e-31  107.3   6.0   2   2   4.5e-22   6.2e-18   64.1   1.3     1    70   185   258   185   263 0.94 BMC domain
Beta-lactamase       PF00144.19   330 seq1210_BIOID46997   -            433   8.5e-72  241.8   1.0   1   1   7.3e-76     1e-71  241.5   0.7     1   328    43   412    43   414 0.94 Beta-lactamase
Peripla_BP_4         PF13407.1    258 seq1212_BIOID46997   -            330   1.4e-62  211.3  13.0   1   1   2.4e-66   1.6e-62  211.0   9.0    13   258    40   286    28   286 0.95 Periplasmic binding protein domain
Peripla_BP_1         PF00532.16   279 seq1212_BIOID46997   -            330     3e-13   49.5   1.9   1   1   1.1e-16   7.4e-13   48.2   1.3    23   214    47   244    26   278 0.78 Periplasmic binding proteins and sugar binding domain of LacI family
MFS_1                PF07690.11   354 seq1213_BIOID46997   -            393   1.2e-24   86.6  58.6   1   1     8e-27   1.1e-22   80.1  34.7     2   328    14   320    10   327 0.84 Major Facilitator Superfamily
Peripla_BP_3         PF13377.1    160 seq1216_BIOID46997   -            334   6.7e-17   61.8   0.4   1   1     4e-18   1.4e-14   54.3   0.1    10   155   180   326   171   329 0.82 Periplasmic binding protein-like domain
LacI                 PF00356.16    46 seq1216_BIOID46997   -            334   3.1e-17   61.7   0.3   1   1     9e-21   3.1e-17   61.7   0.2     2    46     3    50     2    50 0.96 Bacterial regulatory proteins, lacI family
Peripla_BP_1         PF00532.16   279 seq1216_BIOID46997   -            334     3e-14   52.8   0.0   1   1   1.1e-17   3.9e-14   52.4   0.0     2   267    62   312    61   327 0.84 Periplasmic binding proteins and sugar binding domain of LacI family
Peripla_BP_4         PF13407.1    258 seq1216_BIOID46997   -            334     4e-10   39.3   0.0   1   1   1.5e-13   5.1e-10   39.0   0.0     1   208    64   264    64   309 0.84 Periplasmic binding protein domain
AAA_12               PF13087.1    199 seq1217_BIOID46997   -            338   3.8e-20   71.9   0.0   1   1     1e-22   4.7e-19   68.4   0.0    84   198    16   136     3   137 0.85 AAA domain
PLDc_2               PF13091.1    126 seq1217_BIOID46997   -            338   8.3e-12   44.8   0.1   1   1     3e-15   1.4e-11   44.1   0.1     1    99   193   304   193   333 0.78 PLD-like domain
PLDc                 PF00614.17    28 seq1217_BIOID46997   -            338   8.1e-06   25.3   0.0   1   1   4.6e-09   2.1e-05   24.0   0.0     2    25   277   300   276   302 0.93 Phospholipase D Active site motif
Pribosyltran         PF00156.22   125 seq1219_BIOID46997   -            152   2.2e-11   43.4   0.0   1   1   2.3e-15   3.2e-11   42.9   0.0     2   112     4   105     3   112 0.87 Phosphoribosyl transferase domain
Aconitase            PF00330.15   465 seq1221_BIOID46997   -            753   2.6e-47  161.2   0.1   1   1   5.5e-51   3.7e-47  160.7   0.1    91   450   113   456    38   471 0.87 Aconitase family (aconitate hydratase)
Aconitase_C          PF00694.14   131 seq1221_BIOID46997   -            753   5.7e-06   26.3   0.0   1   1   1.7e-09   1.2e-05   25.3   0.0    84   130   637   684   624   685 0.89 Aconitase C-terminal domain
Endonuclease_5       PF04493.9    206 seq1224_BIOID46997   -            223   1.1e-70  237.0   0.0   1   1   9.3e-75   1.3e-70  236.8   0.0     1   205     9   208     9   209 0.99 Endonuclease V
MutH                 PF02976.10   104 seq1228_BIOID46997   -            229   1.2e-37  127.7   0.0   1   1   1.3e-41   1.7e-37  127.3   0.0     1   104    58   157    58   157 0.99 DNA mismatch repair enzyme MutH
MFS_1                PF07690.11   354 seq1231_BIOID46997   -            394   1.2e-36  126.1  55.2   1   2   9.9e-30   6.8e-26   90.7  16.7     2   188    17   198    15   217 0.87 Major Facilitator Superfamily
MFS_1                PF07690.11   354 seq1231_BIOID46997   -            394   1.2e-36  126.1  55.2   2   2     1e-14   7.1e-11   41.3  16.1     3   175   218   387   216   394 0.89 Major Facilitator Superfamily
Sugar_tr             PF00083.19   451 seq1231_BIOID46997   -            394   3.2e-12   45.6  16.5   1   1   4.7e-16   3.2e-12   45.6  11.4    43   188    39   181    11   184 0.83 Sugar (and other) transporter
His_Phos_1           PF00300.17   158 seq1232_BIOID46997   -            215   1.1e-38  132.7   0.2   1   1   9.5e-43   1.3e-38  132.4   0.1     1   157     3   156     3   157 0.91 Histidine phosphatase superfamily (branch 1)
Fer4_11              PF13247.1     99 seq1233_BIOID46997   -            205   1.2e-31  108.4  10.9   1   1   8.5e-35   1.2e-31  108.4   7.5     3    97    60   153    58   155 0.97 4Fe-4S dicluster domain
Fer4_2               PF12797.2     22 seq1233_BIOID46997   -            205   1.1e-13   50.0  30.8   1   1   6.7e-10   9.1e-07   28.3   0.6     2    20     6    24     5    33 0.89 4Fe-4S binding domain
Fer4                 PF00037.22    24 seq1233_BIOID46997   -            205   9.1e-13   47.1  35.1   1   1   8.5e-11   1.2e-07   30.9   3.3     1    23    92   114    92   115 0.94 4Fe-4S binding domain
Fer4_7               PF12838.2     52 seq1233_BIOID46997   -            205   2.4e-12   46.9  28.1   1   1   9.2e-10   1.3e-06   28.6   7.3     2    50    99   147    98   149 0.87 4Fe-4S dicluster domain
Fer4_9               PF13187.1     55 seq1233_BIOID46997   -            205   8.2e-12   45.0  26.6   1   1   5.5e-10   7.5e-07   29.2   7.4     2    53    99   148    98   150 0.95 4Fe-4S dicluster domain
Fer4_10              PF13237.1     52 seq1233_BIOID46997   -            205   4.5e-11   42.2  30.2   1   1   8.2e-09   1.1e-05   24.9   8.0     2    52    92   146    91   146 0.76 4Fe-4S dicluster domain
Fer4_4               PF12800.2     17 seq1233_BIOID46997   -            205   1.7e-10   40.2  32.5   1   3     3e-05      0.04   14.1   2.3     1    15    11    25    11    29 0.90 4Fe-4S binding domain
Fer4_4               PF12800.2     17 seq1233_BIOID46997   -            205   1.7e-10   40.2  32.5   2   3   3.3e-05     0.045   13.9   2.0     2    16    65    81    64    85 0.86 4Fe-4S binding domain
Fer4_4               PF12800.2     17 seq1233_BIOID46997   -            205   1.7e-10   40.2  32.5   3   3   2.9e-07    0.0004   20.3   2.0     2    17    97   112    96   112 0.91 4Fe-4S binding domain
Fer4_6               PF12837.2     24 seq1233_BIOID46997   -            205   2.4e-10   39.7  39.6   1   1   3.1e-09   4.2e-06   26.2   3.2     1    23    91   113    91   114 0.95 4Fe-4S binding domain
Fer4_3               PF12798.2     15 seq1233_BIOID46997   -            205   7.3e-07   29.1  40.1   1   2   9.4e-06     0.013   15.9   4.2     1    15    67    83    67    83 0.98 4Fe-4S binding domain
Fer4_3               PF12798.2     15 seq1233_BIOID46997   -            205   7.3e-07   29.1  40.1   2   2   4.8e-05     0.065   13.7   1.6     1    13   126   147   126   149 0.94 4Fe-4S binding domain
Transposase_20       PF02371.11    87 seq1238_BIOID46997   -            377   5.8e-27   93.5   0.0   1   1   5.2e-30   3.5e-26   90.9   0.0     3    76   226   299   224   312 0.93 Transposase IS116/IS110/IS902 family
DEDD_Tnp_IS110       PF01548.12   144 seq1238_BIOID46997   -            377     1e-22   80.2   0.0   1   1     3e-26   2.1e-22   79.2   0.0     1   138     9   145     9   151 0.94 Transposase
Peptidase_M28        PF04389.12   176 seq1239_BIOID46997   -            323   1.4e-23   83.4   0.1   1   1   4.9e-27   3.4e-23   82.2   0.1     2   175   107   308   106   309 0.72 Peptidase family M28
Gly_kinase           PF02595.10   378 seq1243_BIOID46997   -            381  2.6e-184  612.1  18.5   1   1  2.1e-188  2.9e-184  611.9  12.9     1   377     1   377     1   378 1.00 Glycerate kinase family
Flavodoxin_2         PF02525.12   199 seq1244_BIOID46997   -            193   6.5e-38  130.1   0.0   1   1   7.2e-42   9.8e-38  129.5   0.0     2   199     3   188     2   190 0.87 Flavodoxin-like fold
LppC                 PF04348.8    536 seq1245_BIOID46997   -            678    2e-136  455.6  23.4   1   2   6.6e-53     9e-49  166.3  14.1     1   316    40   347    40   352 0.92 LppC putative lipoprotein
LppC                 PF04348.8    536 seq1245_BIOID46997   -            678    2e-136  455.6  23.4   2   2   7.9e-91   1.1e-86  291.4   0.1   245   536   346   672   342   672 0.97 LppC putative lipoprotein
DUF1100              PF06500.6    411 seq1247_BIOID46997   -            414    7e-222  736.1   0.0   1   1  1.7e-225  7.8e-222  735.9   0.0     1   411     1   414     1   414 0.99 Alpha/beta hydrolase of unknown function (DUF1100)
Abhydrolase_5        PF12695.2    142 seq1247_BIOID46997   -            414   2.4e-08   33.7   0.0   1   1   9.4e-12   4.3e-08   32.9   0.0     1   122   196   376   196   392 0.75 Alpha/beta hydrolase family
Abhydrolase_6        PF12697.2    228 seq1247_BIOID46997   -            414   2.3e-06   27.5   0.4   1   1     1e-09   4.7e-06   26.5   0.0    12   107   208   326   197   390 0.71 Alpha/beta hydrolase family
Autotransporter      PF03797.14   265 seq1248_BIOID46997   -            108   1.6e-10   40.6   0.3   1   1   1.3e-14   1.8e-10   40.5   0.2   168   262     3    91     1    94 0.93 Autotransporter beta-domain
UTRA                 PF07702.8    141 seq1250_BIOID46997   -            238   1.5e-31  108.8   0.0   1   1   7.3e-35   2.5e-31  108.0   0.0     1   140    86   224    86   225 0.98 UTRA domain
GntR                 PF00392.16    64 seq1250_BIOID46997   -            238   3.8e-21   74.1   0.0   1   1   1.1e-24   3.8e-21   74.1   0.0     2    63     3    64     2    65 0.98 Bacterial regulatory proteins, gntR family
HTH_11               PF08279.7     55 seq1250_BIOID46997   -            238   2.4e-06   26.9   0.2   1   1   3.1e-09     1e-05   24.9   0.0    19    45    29    55    28    62 0.88 HTH domain
HTH_DeoR             PF08220.7     57 seq1250_BIOID46997   -            238   3.1e-06   26.5   0.3   1   1   5.6e-09   1.9e-05   23.9   0.0    18    50    29    61    29    68 0.92 DeoR-like helix-turn-helix domain
Dehydratase_LU       PF02286.10   554 seq1251_BIOID46997   -            554  1.8e-313 1039.8   0.9   1   1  1.5e-317    2e-313 1039.6   0.6     1   553     1   553     1   554 1.00 Dehydratase large subunit
SmpA_OmlA            PF04355.8     71 seq1252_BIOID46997   -            113   5.7e-27   93.0   0.3   1   1   5.1e-31     7e-27   92.7   0.2     1    70    35   104    35   105 0.98 SmpA / OmlA family
DmsC                 PF04976.7    276 seq1253_BIOID46997   -            364  2.6e-115  384.3  20.1   1   1  2.3e-119  3.2e-115  384.0  13.9     1   276    81   354    81   354 0.99 DMSO reductase anchor subunit (DmsC)
CSD                  PF00313.17    66 seq1254_BIOID46997   -             70   3.4e-21   74.6   0.0   1   1   2.7e-25   3.7e-21   74.5   0.0     1    65     5    69     5    70 0.98 'Cold-shock' DNA-binding domain
MalM                 PF07148.7    136 seq1256_BIOID46997   -            306   2.3e-50  169.4   0.1   1   1   2.4e-54   3.3e-50  168.9   0.0     2   136    75   210    74   210 0.98 Maltose operon periplasmic protein precursor (MalM)
MFS_1                PF07690.11   354 seq1257_BIOID46997   -            425   2.7e-23   82.2  44.4   1   1   4.2e-27   5.8e-23   81.0  26.2    13   340    26   357    12   365 0.75 Major Facilitator Superfamily
MacB_PCD             PF12704.2    232 seq1258_BIOID46997   -            399     3e-18   66.1   0.1   1   1   4.4e-22     3e-18   66.1   0.0     9   227    24   237    11   239 0.79 MacB-like periplasmic core domain
FtsX                 PF02687.16   121 seq1258_BIOID46997   -            399   2.4e-17   62.7  17.6   1   1   3.9e-21   2.7e-17   62.5  10.1     2   121   269   392   268   392 0.95 FtsX-like permease family
DUF416               PF04222.7    191 seq1259_BIOID46997   -            196   6.5e-87  289.5   0.1   1   1   5.3e-91   7.2e-87  289.3   0.0     1   189     4   192     4   194 0.99 Protein of unknown function (DUF416)
Epimerase_2          PF02350.14   346 seq1260_BIOID46997   -            390  1.4e-126  421.8   0.0   1   1  1.2e-130  1.6e-126  421.6   0.0     2   346    36   384    35   384 0.97 UDP-N-acetylglucosamine 2-epimerase
ABC_tran             PF00005.22   118 seq1261_BIOID46997   -            513   2.7e-35  121.1   0.2   1   2   4.3e-23   2.9e-19   69.4   0.1     1   118    44   171    44   171 0.89 ABC transporter
ABC_tran             PF00005.22   118 seq1261_BIOID46997   -            513   2.7e-35  121.1   0.2   2   2   6.3e-17   4.3e-13   49.5   0.0    15   117   316   433   302   434 0.79 ABC transporter
ABM                  PF03992.11    78 seq1264_BIOID46997   -            104   5.2e-22   77.5   0.1   1   1   4.5e-26   6.2e-22   77.3   0.0     1    78     1    87     1    87 0.92 Antibiotic biosynthesis monooxygenase
AIG2                 PF06094.7    102 seq1265_BIOID46997   -            113   1.1e-18   67.4   0.1   1   1   9.9e-23   1.3e-18   67.1   0.1     1   102     3    94     3    94 0.95 AIG2-like family
Pyr_redox_2          PF07992.9    200 seq1270_BIOID46997   -            847   2.3e-36  125.4   0.1   1   1     4e-39   9.1e-36  123.5   0.0     1   198     5   285     5   287 0.95 Pyridine nucleotide-disulphide oxidoreductase
NIR_SIR              PF01077.17   157 seq1270_BIOID46997   -            847   2.8e-27   94.8   0.1   1   1   3.5e-30     8e-27   93.4   0.0     2   150   632   770   631   776 0.94 Nitrite and sulphite reductase 4Fe-4S domain
Fer2_BFD             PF04324.10    55 seq1270_BIOID46997   -            847   2.8e-21   75.1   4.8   1   1     7e-19   1.6e-15   56.7   2.0     2    53   423   472   422   474 0.93 BFD-like [2Fe-2S] binding domain
Pyr_redox            PF00070.22    80 seq1270_BIOID46997   -            847   1.9e-15   56.8   0.7   1   1   8.4e-19   1.9e-15   56.8   0.5     2    72   148   219   147   229 0.91 Pyridine nucleotide-disulphide oxidoreductase
NIR_SIR_ferr         PF03460.12    69 seq1270_BIOID46997   -            847   4.4e-12   45.3   0.0   1   1     4e-15   9.1e-12   44.3   0.0     3    68   560   622   558   623 0.95 Nitrite/Sulfite reductase ferredoxin-like half domain
Nuc_H_symport        PF03825.11   400 seq1271_BIOID46997   -            425  2.9e-185  615.6  32.7   1   1  4.8e-189  3.3e-185  615.4  22.7     1   400     1   405     1   405 0.99 Nucleoside H+ symporter
MFS_1                PF07690.11   354 seq1271_BIOID46997   -            425   2.8e-21   75.5  62.0   1   1   4.8e-20   3.3e-16   58.8  30.6     2   353     8   353     7   354 0.77 Major Facilitator Superfamily
DUF1877              PF08974.5    167 seq1273_BIOID46997   -            167   9.7e-45  152.1   0.0   1   1   7.9e-49   1.1e-44  151.9   0.0     1   167     1   165     1   165 0.99 Domain of unknown function (DUF1877)
MraZ                 PF02381.13    72 seq1274_BIOID46997   -            152   2.5e-47  158.3   0.0   1   2   1.5e-28     2e-24   84.9   0.0     1    71     1    75     1    76 0.98 MraZ protein
MraZ                 PF02381.13    72 seq1274_BIOID46997   -            152   2.5e-47  158.3   0.0   2   2     2e-24   2.7e-20   71.7   0.0     1    59    77   135    77   146 0.92 MraZ protein
AzlC                 PF03591.9    143 seq1276_BIOID46997   -            245   7.3e-42  142.5  10.2   1   1   5.3e-46   7.3e-42  142.5   7.1     1   141    23   165    23   167 0.97 AzlC protein
Bac_DNA_binding      PF00216.16    90 seq1277_BIOID46997   -             90   3.2e-33  113.4   1.4   1   1   2.6e-37   3.6e-33  113.3   1.0     1    90     1    90     1    90 0.99 Bacterial DNA-binding protein
MR_MLE_N             PF02746.11   117 seq1278_BIOID46997   -            321     2e-31  108.2   0.0   1   1   1.1e-34   4.8e-31  107.0   0.0     1   116     1   111     1   112 0.99 Mandelate racemase / muconate lactonizing enzyme, N-terminal domain
MR_MLE               PF01188.16    67 seq1278_BIOID46997   -            321   1.4e-11   44.5   2.8   1   1   7.5e-15   3.4e-11   43.3   1.2     3    67   162   225   160   225 0.85 Mandelate racemase / muconate lactonizing enzyme, C-terminal domain
MR_MLE_C             PF13378.1    111 seq1278_BIOID46997   -            321   5.8e-10   39.0   0.0   1   1   3.2e-13   1.5e-09   37.7   0.0     1    82   225   304   225   321 0.79 Enolase C-terminal domain-like
Rep_3                PF01051.16   218 seq1280_BIOID46997   -            325   4.9e-22   78.4   0.1   1   1   5.5e-26   7.5e-22   77.8   0.1     4   210    11   265     9   271 0.86 Initiator Replication protein
Nitrate_red_del      PF02613.10   136 seq1283_BIOID46997   -            204   2.5e-31  108.2   1.3   1   1   2.5e-35   3.4e-31  107.7   0.9     8   134    42   164    19   166 0.93 Nitrate reductase delta subunit
DUF903               PF06004.7     50 seq1284_BIOID46997   -             72   3.5e-24   83.9   2.4   1   1   2.9e-28     4e-24   83.7   1.7     1    50    23    72    23    72 0.98 Bacterial protein of unknown function (DUF903)
Methyltransf_5       PF01795.14   310 seq1285_BIOID46997   -            346  2.1e-124  414.6   0.0   1   1  1.8e-128  2.5e-124  414.4   0.0     2   309    38   343    37   344 0.97 MraW methylase family
Crl                  PF07417.7    127 seq1286_BIOID46997   -            133   4.7e-55  184.5   0.1   1   1     4e-59   5.5e-55  184.3   0.1     2   122     3   123     2   131 0.96 Transcriptional regulator Crl
SopA                 PF13981.1    135 seq1287_BIOID46997   -            526     8e-36  122.9   8.1   1   1   5.8e-39     2e-35  121.6   5.6     3   134   293   425   291   426 0.96 SopA-like central domain
Pentapeptide_4       PF13599.1     78 seq1287_BIOID46997   -            526   7.8e-22   76.7  17.2   1   1   9.6e-21   3.3e-17   61.9   3.6     4    78   172   249   169   249 0.94 Pentapeptide repeats (9 copies)
Pentapeptide_3       PF13576.1     48 seq1287_BIOID46997   -            526   8.3e-12   44.6  18.7   1   1   1.9e-10   6.7e-07   28.9   2.1     1    47   186   232   186   233 0.91 Pentapeptide repeats (9 copies)
DUF1481              PF07356.7    195 seq1288_BIOID46997   -            211   5.4e-71  237.9   0.6   1   1   4.5e-75   6.2e-71  237.7   0.4     1   195    22   207    22   207 0.99 Protein of unknown function (DUF1481)
SmpB                 PF01668.13    68 seq1289_BIOID46997   -            160   1.3e-29  101.6   0.0   1   1   1.5e-33   2.1e-29  100.9   0.0     2    67    13    78    12    80 0.96 SmpB protein
ABC_tran             PF00005.22   118 seq1290_BIOID46997   -            233   3.7e-27   94.9   0.0   1   1   8.9e-31   6.1e-27   94.2   0.0     1   117    49   173    49   174 0.94 ABC transporter
AAA_21               PF13304.1    303 seq1290_BIOID46997   -            233   1.4e-11   44.8   0.1   1   1   4.4e-13     3e-09   37.1   0.1     1   299    37   206    37   210 0.76 AAA domain
CreA                 PF05981.7    129 seq1292_BIOID46997   -            157     1e-57  193.0   0.0   1   1   8.6e-62   1.2e-57  192.8   0.0     1   128    24   156    24   157 0.96 CreA protein
UDPG_MGDP_dh_N       PF03721.9    185 seq1293_BIOID46997   -            420   2.5e-61  206.1   0.2   1   1   7.1e-63   2.4e-59  199.7   0.0     2   183     5   189     4   191 0.96 UDP-glucose/GDP-mannose dehydrogenase family, NAD binding domain
UDPG_MGDP_dh         PF00984.14    96 seq1293_BIOID46997   -            420     4e-30  103.7   0.0   1   1   2.3e-33     8e-30  102.7   0.0     2    93   206   292   205   296 0.88 UDP-glucose/GDP-mannose dehydrogenase family, central domain
UDPG_MGDP_dh_C       PF03720.10   106 seq1293_BIOID46997   -            420   7.5e-19   67.7   0.0   1   1   5.7e-22   1.9e-18   66.4   0.0     1   104   324   419   324   420 0.91 UDP-glucose/GDP-mannose dehydrogenase family, UDP binding domain
NAD_binding_2        PF03446.10   162 seq1293_BIOID46997   -            420     7e-07   29.1   0.1   1   1   2.1e-09   7.1e-06   25.8   0.0     2   110     4   136     3   141 0.76 NAD binding domain of 6-phosphogluconate dehydrogenase
FGGY_C               PF02782.11   197 seq1295_BIOID46997   -            492   1.7e-23   83.2   0.0   1   1     4e-27   2.7e-23   82.5   0.0     1   196   225   419   225   420 0.81 FGGY family of carbohydrate kinases, C-terminal domain
FGGY_N               PF00370.16   245 seq1295_BIOID46997   -            492   1.3e-21   76.9   0.0   1   2   1.7e-15   1.1e-11   44.3   0.0     1   105     5   110     5   120 0.92 FGGY family of carbohydrate kinases, N-terminal domain
FGGY_N               PF00370.16   245 seq1295_BIOID46997   -            492   1.3e-21   76.9   0.0   2   2   2.4e-11   1.6e-07   30.7   0.0   154   245   123   216   112   216 0.91 FGGY family of carbohydrate kinases, N-terminal domain
Aldo_ket_red         PF00248.16   283 seq1296_BIOID46997   -            346   2.4e-75  252.8   0.0   1   1   1.9e-79   2.7e-75  252.7   0.0     2   281    16   337    15   339 0.95 Aldo/keto reductase family
AzlD                 PF05437.7     99 seq1304_BIOID46997   -            111   2.6e-12   46.4   5.5   1   1   2.2e-16     3e-12   46.2   3.8     1    98     5   104     5   105 0.92 Branched-chain amino acid transport protein (AzlD)
Dehydratase_MU       PF02288.10   112 seq1305_BIOID46997   -            222   6.6e-37  125.5   0.0   1   1   7.8e-41   1.1e-36  124.8   0.0     2   110    66   181    65   183 0.96 Dehydratase medium subunit
Glycos_transf_N      PF04413.11   186 seq1306_BIOID46997   -            425   4.5e-75  250.7   0.0   1   1   6.2e-78   4.2e-74  247.6   0.0     1   185    31   212    31   213 0.98 3-Deoxy-D-manno-octulosonic-acid transferase (kdotransferase)
Glycos_transf_1      PF00534.15   172 seq1306_BIOID46997   -            425   3.8e-10   39.3   0.0   1   1   9.8e-14   6.7e-10   38.5   0.0    65   169   291   398   231   401 0.75 Glycosyl transferases group 1
HTH_Tnp_1            PF01527.15    76 seq1309_BIOID46997   -            141   1.6e-15   56.6   0.1   1   1   3.8e-19   2.6e-15   56.0   0.1     3    49    10    61     8    99 0.77 Transposase
HTH_28               PF13518.1     52 seq1309_BIOID46997   -            141   6.8e-05   22.6   0.1   1   1   1.5e-08   0.00011   22.0   0.1     1    41    18    59    18    63 0.94 Helix-turn-helix domain
BPD_transp_2         PF02653.11   267 seq1310_BIOID46997   -            393   9.8e-51  172.1  42.4   1   1   7.2e-55   9.8e-51  172.1  29.4     2   267    57   383    56   383 0.98 Branched-chain amino acid transport system / permease component
Esterase             PF00756.15   251 seq1311_BIOID46997   -            400   3.2e-49  167.5   0.0   1   1   4.7e-53   3.2e-49  167.5   0.0     1   251   172   391   172   391 0.98 Putative esterase
DUF3327              PF11806.3    122 seq1311_BIOID46997   -            400   1.1e-36  125.7   2.8   1   1   4.6e-40   3.1e-36  124.2   0.4     3   121    29   155    21   156 0.97 Domain of unknown function (DUF3327)
Response_reg         PF00072.19   112 seq1313_BIOID46997   -            229   2.4e-26   91.8   0.0   1   1     5e-30   3.4e-26   91.3   0.0     1   111     6   115     6   116 0.98 Response regulator receiver domain
Trans_reg_C          PF00486.23    77 seq1313_BIOID46997   -            229   7.4e-23   80.1   0.0   1   1   1.9e-26   1.3e-22   79.3   0.0     2    77   151   226   150   226 0.94 Transcriptional regulatory protein, C terminal
UPF0102              PF02021.12    93 seq1314_BIOID46997   -            131   8.4e-36  121.6   0.1   1   1   7.4e-40     1e-35  121.4   0.1     2    92    23   115    22   116 0.98 Uncharacterised protein family UPF0102
OsmC                 PF02566.14   100 seq1315_BIOID46997   -            143   1.5e-19   69.9   0.1   1   1   1.4e-23   1.9e-19   69.5   0.0     2    99    42   139    41   140 0.89 OsmC-like protein
Voltage_CLC          PF00654.15   355 seq1316_BIOID46997   -            430   8.7e-73  245.2  34.0   1   1   6.4e-77   8.7e-73  245.2  23.6     5   354    75   414    71   415 0.91 Voltage gated chloride channel
ADP_ribosyl_GH       PF03747.9    289 seq1317_BIOID46997   -            334     2e-62  211.4   1.8   1   1   1.7e-66   2.3e-62  211.2   1.2     1   287     8   303     8   305 0.95 ADP-ribosylglycohydrolase
MacB_PCD             PF12704.2    232 seq1320_BIOID46997   -            414   1.8e-25   89.7   0.2   1   1   2.7e-29   1.8e-25   89.7   0.2    11   229    26   241    21   244 0.83 MacB-like periplasmic core domain
FtsX                 PF02687.16   121 seq1320_BIOID46997   -            414   1.9e-22   79.1  12.5   1   1   3.4e-26   2.3e-22   78.8   4.5     2   121   274   407   273   407 0.98 FtsX-like permease family
Peripla_BP_4         PF13407.1    258 seq1321_BIOID46997   -            318   3.2e-44  151.1   6.8   1   1   8.7e-48     4e-44  150.8   4.7     1   243    26   274    26   287 0.91 Periplasmic binding protein domain
Peripla_BP_1         PF00532.16   279 seq1321_BIOID46997   -            318     1e-16   60.8   0.1   1   1   2.8e-20   1.3e-16   60.5   0.1    15   224    37   253    25   298 0.84 Periplasmic binding proteins and sugar binding domain of LacI family
MarR                 PF01047.17    59 seq1322_BIOID46997   -            176   1.6e-17   62.8   2.8   1   1   1.3e-20     6e-17   60.9   0.1     1    58    53   112    53   113 0.98 MarR family
MarR_2               PF12802.2     62 seq1322_BIOID46997   -            176     1e-08   34.5   0.1   1   1   4.8e-12   2.2e-08   33.5   0.0     5    61    55   111    51   112 0.90 MarR family
HTH_27               PF13463.1     68 seq1322_BIOID46997   -            176   3.6e-07   30.3   0.1   1   1   1.8e-10   8.1e-07   29.1   0.0    17    68    70   121    54   121 0.86 Winged helix DNA-binding domain
TnpB_IS66            PF05717.8    108 seq1324_BIOID46997   -            116   1.5e-37  127.2   0.0   1   1   1.2e-41   1.7e-37  127.0   0.0     2   104     7   107     6   111 0.96 IS66 Orf2 like protein
Nucleolin_N          PF12462.3    166 seq1326_BIOID46997   -            715     1e-61  207.2   1.6   1   1   4.6e-65     1e-61  207.2   1.1     1   166    32   196    32   196 1.00 DNA helicase IV / RNA helicase N terminal
UvrD-helicase        PF00580.16   315 seq1326_BIOID46997   -            715   4.6e-44  150.8   0.0   1   1   3.4e-47   7.8e-44  150.1   0.0     1   314   228   521   228   522 0.84 UvrD/REP helicase N-terminal domain
UvrD_C               PF13361.1    319 seq1326_BIOID46997   -            715   8.6e-15   54.8   0.0   1   1   2.3e-16   5.3e-13   49.0   0.0   208   318   577   694   571   695 0.79 UvrD-like helicase C-terminal domain
AAA_19               PF13245.1     76 seq1326_BIOID46997   -            715   4.8e-14   51.7   0.8   1   1   5.9e-17   1.3e-13   50.3   0.6     6    75   235   309   231   310 0.84 Part of AAA domain
UvrD_C_2             PF13538.1    104 seq1326_BIOID46997   -            715   1.1e-09   38.2   0.1   1   1   2.2e-12     5e-09   36.1   0.1    50   102   614   689   561   691 0.79 Family description
FtsL                 PF04999.8     97 seq1328_BIOID46997   -            121   1.3e-33  114.4   0.1   1   1   1.1e-37   1.5e-33  114.2   0.1     3    96    26   119    24   120 0.97 Cell division protein FtsL
SIS_2                PF13580.1    138 seq1329_BIOID46997   -            196   1.2e-31  109.1   1.0   1   1   2.2e-35   1.5e-31  108.8   0.7     3   138    10   144     8   144 0.95 SIS domain
SIS                  PF01380.17   131 seq1329_BIOID46997   -            196   6.2e-07   28.9   0.3   1   1   7.1e-10   4.8e-06   26.0   0.0    49   105   105   164    77   182 0.82 SIS domain
Dehydratase_SU       PF02287.10   137 seq1332_BIOID46997   -            172   5.5e-67  223.6   3.2   1   1   5.3e-71   7.3e-67  223.2   2.2     3   137    35   169    33   169 0.98 Dehydratase small subunit
DUF4102              PF13356.1     89 seq1333_BIOID46997   -            415   1.2e-22   79.5   0.1   1   1   4.3e-26   2.9e-22   78.2   0.0     1    84     8    92     8    97 0.93 Domain of unknown function (DUF4102)
Phage_integrase      PF00589.17   173 seq1333_BIOID46997   -            415   1.8e-20   73.2   0.1   1   1   3.1e-23   2.1e-19   69.7   0.0     2   171   215   379   214   381 0.88 Phage integrase family
HisKA                PF00512.20    68 seq1334_BIOID46997   -            390   3.3e-13   49.3   0.1   1   1   1.5e-16     1e-12   47.7   0.1     6    67   260   319   256   320 0.91 His Kinase A (phospho-acceptor) domain
HAMP                 PF00672.20    70 seq1334_BIOID46997   -            390   2.7e-12   46.5  10.3   1   1     5e-14   3.4e-10   39.8   0.1     2    69   185   251   184   252 0.88 HAMP domain
DDE_Tnp_IS66         PF03050.9    271 seq1335_BIOID46997   -            366   3.8e-54  183.6   0.0   1   1   8.4e-58   3.8e-54  183.6   0.0     1   153   196   366   196   366 0.98 Transposase IS66 family
HTH_Tnp_IS66         PF13005.2     59 seq1335_BIOID46997   -            366   6.6e-15   54.5   4.2   1   1   1.4e-18   6.6e-15   54.5   2.9     1    59   134   190   134   190 0.98 putative Helix-turn-helix domain of transposase IS66
LZ_Tnp_IS66          PF13007.2     78 seq1335_BIOID46997   -            366   1.8e-13   50.8  10.5   1   1     4e-17   1.8e-13   50.8   7.3     2    77    60   131    59   132 0.81 Transposase C of IS166 homeodomain
HATPase_c            PF02518.21   111 seq1336_BIOID46997   -            458     5e-28   96.9   0.6   1   1   2.2e-31   1.5e-27   95.4   0.1     2   110   346   449   345   450 0.98 Histidine kinase-, DNA gyrase B-, and HSP90-like ATPase
HisKA                PF00512.20    68 seq1336_BIOID46997   -            458   1.3e-14   53.7   0.5   1   1     8e-18   5.5e-14   51.7   0.0     2    65   238   300   237   302 0.91 His Kinase A (phospho-acceptor) domain
Peptidase_A24        PF01478.13   106 seq1338_BIOID46997   -            155   4.3e-23   81.3   8.0   1   1   3.1e-27   4.3e-23   81.3   5.5     2   104    10   117     8   120 0.88 Type IV leader peptidase family
Iso_dh               PF00180.15   348 seq1339_BIOID46997   -            416  7.1e-116  386.8   0.0   1   1    6e-120  8.2e-116  386.6   0.0     2   348    29   412    28   412 0.98 Isocitrate/isopropylmalate dehydrogenase
Transpeptidase       PF00905.17   304 seq1340_BIOID46997   -            588   4.1e-82  275.4   0.0   1   1   8.2e-86   5.6e-82  275.0   0.0     1   303   260   554   260   555 0.99 Penicillin binding protein transpeptidase domain
PBP_dimer            PF03717.10   190 seq1340_BIOID46997   -            588     2e-34  119.1   0.0   1   1   4.2e-38   2.8e-34  118.6   0.0     4   188    69   220    66   222 0.93 Penicillin-binding Protein dimerisation domain
Epimerase            PF01370.16   236 seq1341_BIOID46997   -            355   1.5e-78  263.3   0.0   1   1   8.1e-82   1.8e-78  263.0   0.0     1   236     4   252     4   252 0.97 NAD dependent epimerase/dehydratase family
RmlD_sub_bind        PF04321.12   287 seq1341_BIOID46997   -            355   8.6e-17   60.8   0.0   1   1   5.4e-20   1.2e-16   60.3   0.0     2   254     3   296     1   333 0.78 RmlD substrate binding domain
Polysacc_synt_2      PF02719.10   294 seq1341_BIOID46997   -            355   2.1e-16   59.5   0.0   1   1   1.3e-19   2.9e-16   59.0   0.0     1   117     4   114     4   135 0.93 Polysaccharide biosynthesis protein
3Beta_HSD            PF01073.14   280 seq1341_BIOID46997   -            355   1.3e-15   56.7   0.0   1   1   9.2e-19   2.1e-15   56.0   0.0     1   229     5   240     5   250 0.82 3-beta hydroxysteroid dehydrogenase/isomerase family
NAD_binding_4        PF07993.7    249 seq1341_BIOID46997   -            355   2.5e-15   55.9   0.1   1   1   2.5e-14   5.7e-11   41.7   0.0    87   199    74   191    56   249 0.83 Male sterility protein
adh_short            PF00106.20   167 seq1341_BIOID46997   -            355   4.3e-08   33.1   0.4   1   1   3.1e-10     7e-07   29.1   0.1     3    96     4    91     2   126 0.79 short chain dehydrogenase
Hpt                  PF01627.18    90 seq1345_BIOID46997   -            890   2.1e-13   49.9   0.0   1   1   5.7e-16   3.9e-12   45.8   0.0     3    83   811   885   809   890 0.89 Hpt domain
HATPase_c            PF02518.21   111 seq1345_BIOID46997   -            890   3.4e-11   42.7   0.0   1   1   1.2e-14   8.5e-11   41.4   0.0     1   109   565   675   565   677 0.94 Histidine kinase-, DNA gyrase B-, and HSP90-like ATPase
HlyD                 PF00529.15   306 seq1347_BIOID46997   -            394   3.7e-79  266.1  15.0   1   1   1.4e-82   4.6e-79  265.7  10.4     1   306    64   347    64   347 0.99 HlyD family secretion protein
HlyD_2               PF12700.2    328 seq1347_BIOID46997   -            394   2.1e-17   63.1   1.2   1   1   9.1e-21   3.1e-17   62.6   0.9    20   234    64   294    55   319 0.77 HlyD family secretion protein
HlyD_3               PF13437.1    105 seq1347_BIOID46997   -            394   5.2e-16   58.7   3.5   1   1   1.5e-16     5e-13   49.1   0.2     2   105   222   342   221   342 0.79 HlyD family secretion protein
Biotin_lipoyl_2      PF13533.1     50 seq1347_BIOID46997   -            394   1.4e-08   34.1   1.8   1   1   5.5e-11   1.9e-07   30.5   0.1     2    49    65   112    64   113 0.91 Biotin-lipoyl like
DDR                  PF08841.5    332 seq1349_BIOID46997   -            610  4.7e-169  561.3   3.3   1   1  6.8e-173  4.7e-169  561.3   2.3     1   331   274   604   274   605 0.99 Diol dehydratase reactivase ATPase-like domain
BON                  PF04972.12    64 seq1350_BIOID46997   -            191     2e-32  110.5   8.4   1   2   2.4e-19   3.3e-15   55.4   0.7     3    62    53   113    51   115 0.96 BON domain
BON                  PF04972.12    64 seq1350_BIOID46997   -            191     2e-32  110.5   8.4   2   2   1.8e-20   2.4e-16   59.1   0.8     1    57   129   184   129   188 0.97 BON domain
AA_kinase            PF00696.23   241 seq1352_BIOID46997   -            396   4.4e-43  147.4   2.1   1   1   8.2e-47   5.6e-43  147.1   1.5     2   240    35   263    34   264 0.93 Amino acid kinase family
PUA                  PF01472.15    74 seq1352_BIOID46997   -            396     1e-22   79.4   0.1   1   1   4.6e-26   3.1e-22   77.9   0.1     1    74   305   379   305   379 0.98 PUA domain
PfkB                 PF00294.19   301 seq1354_BIOID46997   -            321   6.8e-51  173.0   0.0   1   1     6e-55   8.2e-51  172.8   0.0     4   294    19   305    16   311 0.90 pfkB family carbohydrate kinase
Fels1                PF05666.6     45 seq1355_BIOID46997   -            122   2.3e-39  132.3   2.4   1   2   3.8e-21   5.3e-17   60.8   0.1     2    45    20    62    19    62 0.95 Fels-1 Prophage Protein-like
Fels1                PF05666.6     45 seq1355_BIOID46997   -            122   2.3e-39  132.3   2.4   2   2   1.3e-24   1.7e-20   71.9   0.2     1    45    66   121    66   121 0.98 Fels-1 Prophage Protein-like
Chor_lyase           PF04345.8    168 seq1356_BIOID46997   -            202   4.8e-30  104.0   0.0   1   1   4.4e-34     6e-30  103.7   0.0    16   163    58   202    50   202 0.89 Chorismate lyase
CTP_transf_2         PF01467.21   157 seq1357_BIOID46997   -            159   5.6e-25   88.1   0.1   1   1   9.9e-29   6.8e-25   87.8   0.1     1   156     6   134     6   135 0.98 Cytidylyltransferase
Citrate_ly_lig       PF08218.6    182 seq1357_BIOID46997   -            159   9.7e-07   28.2   0.1   1   1   2.4e-10   1.6e-06   27.5   0.0     9   106    12   113    10   117 0.81 Citrate lyase ligase C-terminal domain
MbtH                 PF03621.8     54 seq1358_BIOID46997   -             72   4.1e-22   77.1   0.7   1   1   3.6e-26     5e-22   76.9   0.5     1    53     1    54     1    55 0.96 MbtH-like protein
Peripla_BP_3         PF13377.1    160 seq1359_BIOID46997   -            392   2.7e-38  131.3   0.7   1   1   6.8e-40   2.3e-36  125.0   0.1     3   160   113   277   111   277 0.95 Periplasmic binding protein-like domain
HTH_AraC             PF00165.18    42 seq1359_BIOID46997   -            392   3.3e-22   77.5   0.1   1   2   2.8e-11   9.7e-08   31.4   0.0     1    42   294   335   294   335 0.97 Bacterial regulatory helix-turn-helix proteins, AraC family
HTH_AraC             PF00165.18    42 seq1359_BIOID46997   -            392   3.3e-22   77.5   0.1   2   2   9.9e-15   3.4e-11   42.4   0.1     6    41   348   384   346   385 0.95 Bacterial regulatory helix-turn-helix proteins, AraC family
HTH_18               PF12833.2     81 seq1359_BIOID46997   -            392   8.3e-20   70.5   0.1   1   1   1.7e-22   5.8e-19   67.8   0.0     3    79   309   384   307   385 0.97 Helix-turn-helix domain
Peripla_BP_4         PF13407.1    258 seq1359_BIOID46997   -            392   5.4e-13   48.7   0.0   1   1   2.6e-16   8.8e-13   48.0   0.0    75   258    72   258    52   258 0.85 Periplasmic binding protein domain
AMP-binding          PF00501.23   418 seq1360_BIOID46997   -           1335  2.8e-117  391.4   0.0   1   1  1.4e-120  3.7e-117  391.0   0.0     1   417   524   928   524   929 0.96 AMP-binding enzyme
Condensation         PF00668.15   301 seq1360_BIOID46997   -           1335   1.6e-60  204.4   0.0   1   1   8.3e-64   2.3e-60  203.8   0.0     2   300    44   342    43   343 0.92 Condensation domain
Thioesterase         PF00975.15   229 seq1360_BIOID46997   -           1335   5.7e-45  154.2   2.0   1   1   9.4e-46   2.6e-42  145.5   0.0     2   215  1109  1318  1108  1333 0.95 Thioesterase domain
PP-binding           PF00550.20    67 seq1360_BIOID46997   -           1335   8.8e-11   41.8   0.1   1   1     1e-13   2.8e-10   40.1   0.1     3    65  1022  1082  1020  1084 0.90 Phosphopantetheine attachment site
Abhydrolase_6        PF12697.2    228 seq1360_BIOID46997   -           1335   3.5e-06   26.9   4.6   1   1   3.6e-09   9.8e-06   25.5   0.1     2   127  1111  1240  1110  1310 0.66 Alpha/beta hydrolase family
NLPC_P60             PF00877.14   105 seq1361_BIOID46997   -            275   1.2e-33  114.9   0.0   1   1   4.8e-37   3.3e-33  113.5   0.0     1   105   157   267   157   267 0.98 NlpC/P60 family
Rieske_2             PF13806.1    104 seq1362_BIOID46997   -            108   2.7e-40  136.1   0.0   1   1   2.2e-44     3e-40  136.0   0.0     1   103     3   106     3   107 0.98 Rieske-like [2Fe-2S] domain
ROK                  PF00480.15   179 seq1365_BIOID46997   -            323   1.5e-45  155.0   0.0   1   1   3.1e-49   2.1e-45  154.6   0.0     1   179    24   214    24   214 0.95 ROK family
Glucokinase          PF02685.11   316 seq1365_BIOID46997   -            323   4.4e-10   38.7   0.0   1   1     5e-13   3.4e-09   35.8   0.0     4   265    26   276    24   288 0.80 Glucokinase
ABC_tran             PF00005.22   118 seq1366_BIOID46997   -            500   4.1e-38  130.2   0.0   1   2   1.9e-25   6.6e-22   77.9   0.0     1   118    49   174    49   174 0.95 ABC transporter
ABC_tran             PF00005.22   118 seq1366_BIOID46997   -            500   4.1e-38  130.2   0.0   2   2   7.6e-17   2.6e-13   50.2   0.0     5   117   304   430   300   431 0.89 ABC transporter
UbiA                 PF01040.13   257 seq1375_BIOID46997   -            290   1.1e-40  139.4  25.2   1   1   9.5e-45   1.3e-40  139.1  17.5     2   256    26   277    25   283 0.86 UbiA prenyltransferase family
Form_Nir_trans       PF01226.12   250 seq1377_BIOID46997   -            268   5.6e-62  208.7  28.4   1   1   4.9e-66   6.6e-62  208.5  19.7    16   249    20   248     4   249 0.92 Formate/nitrite transporter
HATPase_c            PF02518.21   111 seq1380_BIOID46997   -             85   2.6e-13   49.5   0.0   1   1     2e-17   2.7e-13   49.4   0.0    31   109     4    81     1    83 0.89 Histidine kinase-, DNA gyrase B-, and HSP90-like ATPase
DUF1375              PF07119.7     76 seq1381_BIOID46997   -            135     1e-21   76.4   0.9   1   1   1.2e-25   1.6e-21   75.7   0.6     6    75    40   102    31   103 0.92 Protein of unknown function (DUF1375)
NTP_transferase      PF00483.18   248 seq1382_BIOID46997   -            293     1e-72  244.2   0.0   1   1   1.8e-76   1.2e-72  244.0   0.0     1   246     2   238     2   240 0.98 Nucleotidyl transferase
NTP_transf_3         PF12804.2    179 seq1382_BIOID46997   -            293   9.8e-09   35.5   0.0   1   1   1.8e-12   1.2e-08   35.1   0.0     1   120     3   133     3   188 0.83 MobA-like NTP transferase domain
MFS_1                PF07690.11   354 seq1390_BIOID46997   -            512   5.7e-55  186.3  38.3   1   1   4.2e-59   5.7e-55  186.3  26.5     1   353    19   413    19   414 0.89 Major Facilitator Superfamily
Sigma54_activat      PF00158.21   168 seq1391_BIOID46997   -            441   1.1e-72  242.8   0.1   1   1   6.6e-76   1.8e-72  242.1   0.1     1   168   141   308   141   308 0.99 Sigma-54 interaction domain
Response_reg         PF00072.19   112 seq1391_BIOID46997   -            441   7.2e-30  103.1   0.2   1   1   5.4e-33   1.5e-29  102.1   0.1     1   111     8   117     8   118 0.98 Response regulator receiver domain
HTH_8                PF02954.14    42 seq1391_BIOID46997   -            441     2e-14   52.7   0.6   1   1   7.2e-18     2e-14   52.7   0.4     3    39   403   439   401   441 0.93 Bacterial regulatory protein, Fis family
AAA_5                PF07728.9    139 seq1391_BIOID46997   -            441   1.4e-07   31.2   0.0   1   1   9.7e-11   2.7e-07   30.3   0.0     2   123   165   283   164   301 0.84 AAA domain (dynein-related subfamily)
AAA                  PF00004.24   132 seq1391_BIOID46997   -            441   1.6e-05   24.9   0.0   1   1   1.2e-08   3.4e-05   23.9   0.0     1   126   165   296   165   302 0.72 ATPase family associated with various cellular activities (AAA)
Transposase_31       PF04754.7    205 seq1392_BIOID46997   -            306     4e-84  280.9   0.5   1   1   3.9e-88   5.3e-84  280.5   0.4     1   204     8   210     8   211 0.98 Putative transposase, YhgA-like
CreD                 PF06123.7    430 seq1394_BIOID46997   -            450  1.1e-157  524.9   0.0   1   1  8.9e-162  1.2e-157  524.7   0.0     2   430     5   428     4   428 0.99 Inner membrane protein CreD
YcgL                 PF05166.8     74 seq1395_BIOID46997   -             97   3.5e-34  116.6   0.2   1   1   3.4e-38   4.6e-34  116.2   0.1     1    74     3    76     3    76 0.99 YcgL domain
Sod_Fe_C             PF02777.13   106 seq1396_BIOID46997   -            193   1.9e-45  152.9   1.9   1   1   1.5e-48     1e-44  150.5   0.1     1   105    87   190    87   191 0.98 Iron/manganese superoxide dismutases, C-terminal domain
Sod_Fe_N             PF00081.17    82 seq1396_BIOID46997   -            193     3e-35  120.2   0.6   1   1   7.4e-39   5.1e-35  119.5   0.4     1    82     2    82     2    82 0.98 Iron/manganese superoxide dismutases, alpha-hairpin domain
Coprogen_oxidas      PF01218.13   296 seq1397_BIOID46997   -            299  1.4e-147  489.8   0.1   1   1  1.1e-151  1.5e-147  489.7   0.1     2   296     7   299     6   299 0.99 Coproporphyrinogen III oxidase
Aldedh               PF00171.17   462 seq1399_BIOID46997   -            417   1.7e-21   75.9   3.0   1   1   3.6e-21   4.9e-17   61.2   0.8    37   299     8   283     2   305 0.80 Aldehyde dehydrogenase family
FdhD-NarQ            PF02634.10   236 seq1401_BIOID46997   -            277   7.6e-73  244.7   0.0   1   1   6.6e-77     9e-73  244.4   0.0     1   235    38   275    38   276 0.92 FdhD/NarQ family
SIR2                 PF02146.12   181 seq1403_BIOID46997   -            273   9.6e-49  165.4   0.0   1   1   9.1e-53   1.2e-48  165.0   0.0     1   181    48   221    48   221 0.90 Sir2 family
ACT_6                PF13740.1     76 seq1405_BIOID46997   -            212   6.5e-30  102.5   0.5   1   1   1.4e-31   6.5e-28   96.1   0.0     1    76    29   104    29   104 0.98 ACT domain
ACT                  PF01842.20    66 seq1405_BIOID46997   -            212   1.3e-12   46.8   0.2   1   1   1.3e-09   5.8e-06   25.5   0.0     2    65   119   188   118   189 0.97 ACT domain
Mur_ligase_M         PF08245.7    189 seq1406_BIOID46997   -            495   7.3e-46  156.4   0.3   1   1   2.6e-49   1.2e-45  155.8   0.2     1   188   114   318   114   319 0.90 Mur ligase middle domain
Mur_ligase_C         PF02875.16    91 seq1406_BIOID46997   -            495   2.2e-26   91.6   0.0   1   1   2.8e-29   1.3e-25   89.1   0.0     1    91   339   425   339   425 0.96 Mur ligase family, glutamate ligase domain
Mur_ligase           PF01225.20    83 seq1406_BIOID46997   -            495   5.4e-13   48.6   0.4   1   1   6.3e-16   2.9e-12   46.3   0.1     5    83    25   102    22   102 0.88 Mur ligase family, catalytic domain
FAA_hydrolase        PF01557.13   217 seq1409_BIOID46997   -            219   3.5e-56  189.9   0.0   1   1   2.9e-60     4e-56  189.7   0.0     1   208    18   210    18   219 0.93 Fumarylacetoacetate (FAA) hydrolase family
TP_methylase         PF00590.15   210 seq1410_BIOID46997   -            395   1.1e-34  119.8   0.0   1   1   4.4e-38     2e-34  119.0   0.0     2   140   218   357   217   383 0.86 Tetrapyrrole (Corrin/Porphyrin) Methylases
NAD_binding_7        PF13241.1    103 seq1410_BIOID46997   -            395   9.7e-28   96.3   0.1   1   1   2.5e-29   1.1e-25   89.7   0.0     1   103     6   115     6   115 0.89 Putative NAD(P)-binding
CysG_dimeriser       PF10414.4     60 seq1410_BIOID46997   -            395   5.8e-20   70.4   0.9   1   1     3e-23   1.4e-19   69.2   0.6     2    60   150   209   149   209 0.97 Sirohaem synthase dimerisation region
Ligase_CoA           PF00549.14   153 seq1413_BIOID46997   -            555   1.4e-50  170.7   0.4   1   1   4.3e-54   2.9e-50  169.7   0.0     1   152   336   491   336   492 0.98 CoA-ligase
CoA_binding          PF02629.14    96 seq1413_BIOID46997   -            555   4.7e-17   62.1   0.0   1   1   7.1e-20   4.8e-16   58.9   0.1     3    96   193   288   191   288 0.96 CoA binding domain
Acetyltransf_1       PF00583.19    83 seq1414_BIOID46997   -            224   4.7e-05   23.2   0.6   1   1   2.3e-08   0.00015   21.5   0.4    39    78   170   209   144   214 0.93 Acetyltransferase (GNAT) family
BCCT                 PF02028.12   485 seq1415_BIOID46997   -            677  1.6e-173  577.3  44.2   1   1  1.3e-177  1.8e-173  577.1  30.6     1   484    17   502    17   503 0.99 BCCT family transporter
LysR_substrate       PF03466.15   209 seq1416_BIOID46997   -            257   1.3e-27   96.2   0.0   1   1   2.9e-31     2e-27   95.5   0.0     2   166    90   255    89   257 0.93 LysR substrate binding domain
HTH_1                PF00126.22    60 seq1416_BIOID46997   -            257   5.4e-21   73.9   2.8   1   1   1.5e-24     1e-20   73.1   1.9     2    60     7    65     6    65 0.97 Bacterial regulatory helix-turn-helix protein, lysR family
Dehydratase_MU       PF02288.10   112 seq1417_BIOID46997   -            116   2.8e-36  123.5   0.0   1   1   2.3e-40   3.2e-36  123.3   0.0     2   112     7   112     6   112 0.98 Dehydratase medium subunit
BPD_transp_2         PF02653.11   267 seq1420_BIOID46997   -            340     8e-48  162.6  44.3   1   1   7.6e-52     1e-47  162.2  30.7     4   267    57   320    54   320 0.92 Branched-chain amino acid transport system / permease component
DUF3521              PF12035.3     35 seq1421_BIOID46997   -             39     2e-07   30.6   0.0   1   1   1.8e-11   2.5e-07   30.2   0.0     2    35     7    37     7    37 0.79 Protein of unknown function (DUF3521)
AhpC-TSA             PF00578.16   124 seq1425_BIOID46997   -            156   5.2e-40  135.8   0.0   1   1   1.9e-43   6.6e-40  135.5   0.0     2   123     7   134     6   135 0.99 AhpC/TSA family
Redoxin              PF08534.5    146 seq1425_BIOID46997   -            156   2.1e-27   95.3   0.0   1   1   7.3e-31   2.5e-27   95.1   0.0     1   131     5   136     5   148 0.90 Redoxin
SCO1-SenC            PF02630.9    174 seq1425_BIOID46997   -            156   3.3e-10   39.7   0.0   1   1   1.4e-13   4.7e-10   39.2   0.0    32   171    10   136     4   140 0.89 SCO1/SenC
DUF899               PF05988.7    211 seq1425_BIOID46997   -            156   0.00024   20.4   0.0   1   1   7.9e-08   0.00027   20.3   0.0    48   173    12   137     3   152 0.81 Bacterial protein of unknown function (DUF899)
SLT                  PF01464.15   121 seq1426_BIOID46997   -            200   4.7e-31  106.6   0.0   1   1   4.3e-35   5.9e-31  106.3   0.0     2   118    53   168    52   171 0.96 Transglycosylase SLT domain
BMC                  PF00936.14    75 seq1428_BIOID46997   -             91   1.1e-26   92.1   5.6   1   1     1e-30   1.4e-26   91.8   3.9     1    75     3    79     3    79 0.98 BMC domain
DUF3829              PF12889.2    277 seq1429_BIOID46997   -            220   6.9e-53  179.5  11.6   1   1   6.4e-57   8.7e-53  179.1   8.1    64   257    13   206     6   216 0.93 Protein of unknown function (DUF3829)
DUF3521              PF12035.3     35 seq1430_BIOID46997   -             79   1.8e-08   33.9   0.4   1   1   2.6e-12   3.5e-08   33.0   0.3     6    35     1    32     1    32 0.89 Protein of unknown function (DUF3521)
FliB                 PF03692.10    85 seq1432_BIOID46997   -            158   1.4e-08   34.9  10.3   1   1   1.9e-12   2.6e-08   34.1   7.1     2    85    34   102    33   102 0.97 Flagellin N-methylase
DegT_DnrJ_EryC1      PF01041.12   363 seq1435_BIOID46997   -            376   3.7e-87  292.6   0.0   1   1   9.7e-91   4.4e-87  292.3   0.0     7   361    13   370     9   372 0.93 DegT/DnrJ/EryC1/StrS aminotransferase family
Aminotran_1_2        PF00155.16   363 seq1435_BIOID46997   -            376   7.6e-11   41.4   0.1   1   1   3.7e-14   1.7e-10   40.3   0.0    67   189    46   154     9   187 0.88 Aminotransferase class I and II
Aminotran_5          PF00266.14   371 seq1435_BIOID46997   -            376   4.7e-08   32.0   0.1   1   1   1.6e-11   7.5e-08   31.3   0.0    62   182    47   159    33   204 0.90 Aminotransferase class-V
LemA                 PF04011.7    186 seq1437_BIOID46997   -            200   4.1e-60  201.9   0.7   1   1   3.3e-64   4.6e-60  201.8   0.5     5   186     2   193     1   193 0.95 LemA family
BMC                  PF00936.14    75 seq1438_BIOID46997   -            140   5.7e-21   73.8   1.4   1   1   6.1e-25   8.3e-21   73.3   1.0     1    75     3    80     3    80 0.97 BMC domain
Response_reg         PF00072.19   112 seq1439_BIOID46997   -            216   1.7e-24   85.8   0.1   1   1   6.7e-28     3e-24   85.0   0.0     1   111     6   120     6   121 0.96 Response regulator receiver domain
GerE                 PF00196.14    58 seq1439_BIOID46997   -            216     7e-19   66.7   0.1   1   1   2.5e-22   1.2e-18   66.0   0.1     2    57   149   204   148   205 0.96 Bacterial regulatory proteins, luxR family
FAD_binding_3        PF01494.14   356 seq1441_BIOID46997   -            372   7.4e-10   38.2   0.0   1   1     1e-09   1.4e-05   24.2   0.0   148   179   141   172   119   238 0.86 FAD binding domain
OEP                  PF02321.13   188 seq1442_BIOID46997   -            495   2.9e-60  202.9  38.9   1   2   1.2e-30   1.7e-26   92.9  13.5     2   188    28   211    27   211 0.98 Outer membrane efflux protein
OEP                  PF02321.13   188 seq1442_BIOID46997   -            495   2.9e-60  202.9  38.9   2   2   7.8e-38   1.1e-33  116.3   7.9     2   188   234   429   233   429 0.98 Outer membrane efflux protein
Alpha-amylase        PF00128.19   316 seq1443_BIOID46997   -            676   2.2e-42  145.4   6.2   1   1   4.2e-46   5.7e-42  144.1   4.3     1   308   226   595   226   598 0.74 Alpha amylase, catalytic domain
DJ-1_PfpI            PF01965.19   147 seq1444_BIOID46997   -            172   1.6e-42  144.3   0.0   1   1   2.7e-46   1.9e-42  144.1   0.0     1   147    31   171    31   171 0.97 DJ-1/PfpI family
DUF4066              PF13278.1    166 seq1444_BIOID46997   -            172   3.4e-13   49.1   0.0   1   1   5.9e-17     4e-13   48.8   0.0     1   151     8   153     8   155 0.89 Putative amidotransferase
Fer4_7               PF12838.2     52 seq1450_BIOID46997   -            205   8.4e-15   54.7  23.6   1   1   6.8e-11   8.4e-08   32.3   4.7     2    52    82   166    81   166 0.62 4Fe-4S dicluster domain
Fer4_9               PF13187.1     55 seq1450_BIOID46997   -            205     9e-13   48.1  17.9   1   1   5.8e-10   7.2e-07   29.2   2.2     2    54    82   166    81   167 0.93 4Fe-4S dicluster domain
Fer4_11              PF13247.1     99 seq1450_BIOID46997   -            205   1.9e-12   46.8  14.4   1   1   3.8e-13   4.7e-10   39.1   3.1     4    59    45    98    42   105 0.91 4Fe-4S dicluster domain
Fer4                 PF00037.22    24 seq1450_BIOID46997   -            205   5.3e-12   44.6  36.6   1   1   2.2e-12   2.8e-09   36.0   1.1     2    24    76    98    75    98 0.93 4Fe-4S binding domain
Fer4_10              PF13237.1     52 seq1450_BIOID46997   -            205     2e-10   40.1  24.9   1   1   4.5e-09   5.6e-06   25.9   4.8     2    52    75   163    74   163 0.70 4Fe-4S dicluster domain
Fer4_6               PF12837.2     24 seq1450_BIOID46997   -            205     2e-09   36.7  36.3   1   1   1.3e-09   1.6e-06   27.6   0.9     3    24    76    97    74    97 0.92 4Fe-4S binding domain
Fer4_3               PF12798.2     15 seq1450_BIOID46997   -            205   4.2e-08   33.0  44.7   1   3   3.5e-05     0.043   14.2   4.6     1    15    51    67    51    67 0.98 4Fe-4S binding domain
Fer4_3               PF12798.2     15 seq1450_BIOID46997   -            205   4.2e-08   33.0  44.7   2   3   3.4e-05     0.042   14.2   4.0     1    15    82    96    82    96 0.98 4Fe-4S binding domain
Fer4_3               PF12798.2     15 seq1450_BIOID46997   -            205   4.2e-08   33.0  44.7   3   3   1.1e-05     0.014   15.8   2.8     1    15   146   166   146   166 0.96 4Fe-4S binding domain
Fer4_4               PF12800.2     17 seq1450_BIOID46997   -            205   2.5e-07   30.3  28.4   1   2   3.2e-05     0.039   14.1   0.8     3    15    11    23     9    32 0.91 4Fe-4S binding domain
Fer4_4               PF12800.2     17 seq1450_BIOID46997   -            205   2.5e-07   30.3  28.4   2   2   1.1e-06    0.0013   18.7   1.5     3    17    81    95    79    95 0.90 4Fe-4S binding domain
CoA_binding_2        PF13380.1    115 seq1452_BIOID46997   -            137   8.8e-38  128.9   0.1   1   1   1.5e-41     1e-37  128.7   0.1     2   114    15   130    14   131 0.97 CoA binding domain
CoA_binding          PF02629.14    96 seq1452_BIOID46997   -            137   1.1e-05   25.7   0.0   1   1   2.2e-09   1.5e-05   25.3   0.0     2    91    12    99    11   102 0.90 CoA binding domain
PduL                 PF06130.7     71 seq1454_BIOID46997   -            210   2.6e-52  174.4   0.0   1   2   3.6e-28   4.9e-24   83.8   0.0     2    71    22   102    21   102 0.98 Propanediol utilisation protein PduL
PduL                 PF06130.7     71 seq1454_BIOID46997   -            210   2.6e-52  174.4   0.0   2   2   1.1e-29   1.5e-25   88.6   0.2     2    70   130   197   129   198 0.97 Propanediol utilisation protein PduL
DFP                  PF04127.10   183 seq1455_BIOID46997   -            430   5.9e-72  241.0   0.2   1   1   8.7e-76   5.9e-72  241.0   0.2     2   182   211   395   210   396 0.97 DNA / pantothenate metabolism flavoprotein
Flavoprotein         PF02441.14   129 seq1455_BIOID46997   -            430   2.7e-31  107.8   0.3   1   1   8.1e-35   5.6e-31  106.7   0.2     1   128    30   157    30   158 0.90 Flavoprotein
BPD_transp_2         PF02653.11   267 seq1456_BIOID46997   -            331     3e-44  150.8  43.6   1   1   3.4e-48   4.6e-44  150.2  30.2     2   266    35   304    34   305 0.88 Branched-chain amino acid transport system / permease component
Mur_ligase_M         PF08245.7    189 seq1457_BIOID46997   -            452   6.6e-50  169.6   0.1   1   1   2.9e-53   1.3e-49  168.6   0.0     2   188   106   292   105   293 0.97 Mur ligase middle domain
Mur_ligase_C         PF02875.16    91 seq1457_BIOID46997   -            452   2.3e-16   59.4   0.0   1   1   3.2e-19   1.5e-15   56.8   0.0     1    82   313   394   313   403 0.93 Mur ligase family, glutamate ligase domain
Mur_ligase           PF01225.20    83 seq1457_BIOID46997   -            452   2.9e-15   55.9   0.0   1   1   2.1e-18   9.6e-15   54.3   0.0     3    82    25    94    23    95 0.96 Mur ligase family, catalytic domain
SBP_bac_5            PF00496.17   374 seq1458_BIOID46997   -            544   1.9e-85  286.8  12.2   1   1     2e-89   2.7e-85  286.3   8.4     1   368    84   459    84   464 0.95 Bacterial extracellular solute-binding proteins, family 5 Middle
Repair_PSII          PF04536.9    119 seq1461_BIOID46997   -            307   1.6e-31  108.4   0.1   1   1   1.5e-35   2.1e-31  108.1   0.1     2   118    46   163    45   164 0.98 Repair protein
OpuAC                PF04069.7    257 seq1464_BIOID46997   -            339     4e-27   95.0   2.2   1   1   1.7e-30   5.9e-27   94.5   1.5     2   238    43   256    42   270 0.85 Substrate binding domain of ABC-type glycine betaine transport system
NMT1_2               PF13379.1    252 seq1464_BIOID46997   -            339   4.9e-25   88.2   2.4   1   1   2.2e-28   7.6e-25   87.6   1.7     7   244    41   262    37   268 0.86 NMT1-like family
NMT1                 PF09084.6    216 seq1464_BIOID46997   -            339   5.8e-20   71.6   0.1   1   1   2.5e-23   8.7e-20   71.1   0.0    14   214    63   259    49   260 0.87 NMT1/THI5 like
Phosphonate-bd       PF12974.2    243 seq1464_BIOID46997   -            339   1.3e-09   37.6   0.2   1   1   5.7e-13   1.9e-09   37.1   0.2    23   215    64   245    46   271 0.78 ABC transporter, phosphonate, periplasmic substrate-binding protein
DUF4223              PF13978.1     56 seq1467_BIOID46997   -             55   1.2e-36  124.0   0.7   1   1   9.5e-41   1.3e-36  123.9   0.5     1    55     1    55     1    55 0.99 Protein of unknown function (DUF4223)
Sugarporin_N         PF11471.3     60 seq1469_BIOID46997   -            464   1.4e-15   56.5   9.6   1   1   1.6e-19   2.2e-15   55.8   6.7     1    60     1    58     1    58 0.96 Maltoporin periplasmic N-terminal extension
DUF1116              PF06545.6    216 seq1471_BIOID46997   -            419   5.1e-99  329.6   1.1   1   1  4.9e-103   6.7e-99  329.2   0.7     1   216    87   303    87   303 0.99 Protein of unknown function (DUF1116)
Oxidored_q1          PF00361.15   270 seq1473_BIOID46997   -            672   1.9e-50  171.5  23.7   1   1   1.4e-54   1.9e-50  171.5  16.5     3   267   133   411   131   414 0.94 NADH-Ubiquinone/plastoquinone (complex I), various chains
MFS_1                PF07690.11   354 seq1474_BIOID46997   -            417   3.5e-39  134.4  62.5   1   2   1.3e-31   8.7e-28   96.9  18.3     1   225    41   262    40   274 0.82 Major Facilitator Superfamily
MFS_1                PF07690.11   354 seq1474_BIOID46997   -            417   3.5e-39  134.4  62.5   2   2   6.5e-15   4.4e-11   42.0  23.1     7   168   249   407   247   415 0.80 Major Facilitator Superfamily
Sugar_tr             PF00083.19   451 seq1474_BIOID46997   -            417   6.2e-14   51.2  10.1   1   1   9.1e-18   6.2e-14   51.2   7.0    46   197    71   217    11   223 0.90 Sugar (and other) transporter
Polysacc_synt        PF01943.12   273 seq1475_BIOID46997   -            416     1e-13   51.1  19.3   1   1   7.4e-18     1e-13   51.1  13.4     1   272     3   283     3   284 0.83 Polysaccharide biosynthesis protein
GIY-YIG              PF01541.19    80 seq1478_BIOID46997   -            100   9.2e-10   38.6   0.0   1   1   8.1e-14   1.1e-09   38.3   0.0     2    76     4    73     3    77 0.91 GIY-YIG catalytic domain
PHP                  PF02811.14   175 seq1480_BIOID46997   -            293   1.2e-32  113.0   0.1   1   1   1.1e-36   1.5e-32  112.6   0.0     1   169    10   233    10   239 0.92 PHP domain
ROK                  PF00480.15   179 seq1481_BIOID46997   -            397   1.5e-27   96.4   0.0   1   1   1.5e-31   2.1e-27   95.9   0.0    26   179   111   267    85   267 0.89 ROK family
Peripla_BP_3         PF13377.1    160 seq1482_BIOID46997   -            343   3.1e-37  127.9   0.6   1   1   2.1e-40     7e-37  126.7   0.1     2   160   169   329   168   329 0.92 Periplasmic binding protein-like domain
Peripla_BP_1         PF00532.16   279 seq1482_BIOID46997   -            343   7.5e-28   97.4   0.0   1   1   2.9e-31     1e-27   96.9   0.0     2   240    60   296    59   309 0.83 Periplasmic binding proteins and sugar binding domain of LacI family
LacI                 PF00356.16    46 seq1482_BIOID46997   -            343   3.6e-21   74.3   1.8   1   1   3.4e-24   1.2e-20   72.7   0.8     1    46     3    48     3    48 0.99 Bacterial regulatory proteins, lacI family
Peripla_BP_4         PF13407.1    258 seq1482_BIOID46997   -            343   1.6e-12   47.1   0.0   1   1   1.4e-15   4.7e-12   45.7   0.0     1   256    62   309    62   311 0.83 Periplasmic binding protein domain
Peripla_BP_3         PF13377.1    160 seq1483_BIOID46997   -            341   9.6e-43  145.8   0.0   1   1   9.5e-46   3.2e-42  144.1   0.0     2   160   171   331   170   331 0.92 Periplasmic binding protein-like domain
Peripla_BP_1         PF00532.16   279 seq1483_BIOID46997   -            341   8.6e-35  120.1   0.0   1   1     3e-38     1e-34  119.9   0.0     2   275    60   325    59   329 0.93 Periplasmic binding proteins and sugar binding domain of LacI family
LacI                 PF00356.16    46 seq1483_BIOID46997   -            341   3.7e-21   74.3   0.8   1   1   2.1e-24   7.1e-21   73.4   0.6     1    46     3    48     3    48 0.99 Bacterial regulatory proteins, lacI family
Peripla_BP_4         PF13407.1    258 seq1483_BIOID46997   -            341   2.6e-20   72.7   0.0   1   1   1.1e-23   3.6e-20   72.3   0.0     1   253    62   308    62   313 0.89 Periplasmic binding protein domain
DUF1127              PF06568.6     40 seq1484_BIOID46997   -             54     1e-13   50.2   5.9   1   1   9.2e-18   1.3e-13   50.0   4.1     2    39    17    54    16    54 0.96 Domain of unknown function (DUF1127)
SpoU_methylase       PF00588.14   142 seq1486_BIOID46997   -            228     2e-33  115.1   0.0   1   1   2.1e-37   2.9e-33  114.6   0.0     2   142     3   153     2   153 0.87 SpoU rRNA Methylase family
Repair_PSII          PF04536.9    119 seq1488_BIOID46997   -            382   2.9e-20   72.1   0.0   1   1   3.1e-24   4.2e-20   71.6   0.0     2   117    30   149    29   151 0.96 Repair protein
EutN_CcmL            PF03319.8     83 seq1489_BIOID46997   -             91   1.7e-27   95.4   0.1   1   1   1.5e-31   2.1e-27   95.2   0.1     1    83     1    87     1    87 0.93 Ethanolamine utilisation protein EutN/carboxysome
DUF1190              PF06693.6    165 seq1492_BIOID46997   -            234     7e-56  188.7  12.3   1   1   6.7e-60   9.1e-56  188.3   8.5     2   164    51   221    50   222 0.96 Protein of unknown function (DUF1190)
ABC_tran             PF00005.22   118 seq1494_BIOID46997   -            255   3.5e-21   75.6   0.0   1   1   1.2e-24   5.3e-21   75.0   0.0     1   117    41   156    41   157 0.93 ABC transporter
dUTPase              PF00692.14   129 seq1496_BIOID46997   -            152   1.2e-41  141.0   0.0   1   1   9.9e-46   1.4e-41  140.9   0.0     2   129    17   150    16   150 0.98 dUTPase
Peptidase_S24        PF00717.18    70 seq1497_BIOID46997   -            139   1.7e-13   49.8   0.0   1   1   1.8e-17   2.5e-13   49.3   0.0     2    68    56   120    55   122 0.91 Peptidase S24-like
HHH_2                PF12826.2     64 seq1498_BIOID46997   -            130   1.6e-08   34.1   0.0   1   1   4.7e-12   6.4e-08   32.2   0.0     2    60    54   112    53   116 0.95 Helix-hairpin-helix motif
TonB_dep_Rec         PF00593.19   276 seq1499_BIOID46997   -            656   9.5e-25   87.9   7.3   1   1   1.4e-28   9.5e-25   87.9   5.1     1   275   409   654   409   655 0.94 TonB dependent receptor
Plug                 PF07715.10   108 seq1499_BIOID46997   -            656     6e-22   77.9   1.9   1   1   2.6e-25   1.8e-21   76.3   1.3     3   108    46   149    44   149 0.94 TonB-dependent Receptor Plug Domain
Cob_adeno_trans      PF01923.13   162 seq1500_BIOID46997   -            335     2e-53  180.3   0.3   1   1   4.4e-57     3e-53  179.8   0.2     1   160     3   166     3   168 0.94 Cobalamin adenosyltransferase
DUF336               PF03928.9    132 seq1500_BIOID46997   -            335   6.3e-37  126.2   0.0   1   1   1.5e-40     1e-36  125.5   0.0     3   132   200   329   198   329 0.98 Domain of unknown function (DUF336)
DAGK_prokar          PF01219.14   104 seq1501_BIOID46997   -            122   5.4e-39  131.8   8.1   1   1   4.6e-43   6.3e-39  131.6   5.6     2   104    16   118    15   118 0.99 Prokaryotic diacylglycerol kinase
Glycos_transf_4      PF00953.16   159 seq1502_BIOID46997   -            360   5.1e-34  117.2  16.2   1   1   7.5e-38   5.1e-34  117.2  11.2     2   158    99   284    98   285 0.91 Glycosyl transferase family 4
MraY_sig1            PF10555.4     13 seq1502_BIOID46997   -            360   0.00011   21.0   3.6   1   1   1.7e-08   0.00011   21.0   2.5     1    13    68    80    68    80 0.95 Phospho-N-acetylmuramoyl-pentapeptide-transferase signature 1
Sua5_yciO_yrdC       PF01300.13   179 seq1505_BIOID46997   -            218   1.5e-47  161.0   0.0   1   1   1.3e-51   1.8e-47  160.8   0.0     2   179    35   210    34   210 0.95 Telomere recombination
Wzz                  PF02706.10   152 seq1506_BIOID46997   -            372   3.1e-25   88.6   0.9   1   1   2.3e-29   3.1e-25   88.6   0.6     1   150    25   173    25   175 0.92 Chain length determinant protein
DUF2877              PF11392.3    111 seq1511_BIOID46997   -            271   1.2e-28   99.3   0.0   1   1   1.8e-32   2.5e-28   98.4   0.0     1   110   158   265   158   266 0.93 Protein of unknown function (DUF2877)
EAL                  PF00563.15   236 seq1512_BIOID46997   -            362     3e-60  203.5   0.0   1   1   9.5e-64   4.3e-60  203.0   0.0     3   236   112   346   111   346 0.94 EAL domain
GerE                 PF00196.14    58 seq1512_BIOID46997   -            362   5.2e-11   41.5   0.2   1   1   2.8e-14   1.3e-10   40.3   0.1     4    52    25    73    23    77 0.95 Bacterial regulatory proteins, luxR family
Abhydrolase_6        PF12697.2    228 seq1513_BIOID46997   -            382   2.2e-12   47.2   0.2   1   1   1.3e-15     6e-12   45.8   0.1    18   220   110   362    97   366 0.76 Alpha/beta hydrolase family
Abhydrolase_5        PF12695.2    142 seq1513_BIOID46997   -            382   1.5e-11   44.1   0.3   1   1   3.3e-14   1.5e-10   40.8   0.2    14   141   105   357    90   358 0.77 Alpha/beta hydrolase family
Peptidase_S15        PF02129.13   272 seq1513_BIOID46997   -            382   6.9e-05   22.2   0.1   1   1   2.9e-08   0.00013   21.3   0.1     2   175    71   234    71   359 0.66 X-Pro dipeptidyl-peptidase (S15 family)
IMS                  PF00817.15   148 seq1514_BIOID46997   -            422   6.3e-39  133.0   0.0   1   1   5.6e-42   1.9e-38  131.5   0.0     1   147     5   150     5   151 0.96 impB/mucB/samB family
DUF4113              PF13438.1     75 seq1514_BIOID46997   -            422   8.6e-29   99.1   0.2   1   1   1.2e-31     4e-28   97.0   0.0     1    75   347   421   347   421 0.98 Domain of unknown function (DUF4113)
IMS_C                PF11799.3    137 seq1514_BIOID46997   -            422   1.1e-09   38.7   0.0   1   1     6e-13     2e-09   37.8   0.0     3   122   214   333   212   344 0.89 impB/mucB/samB family C-terminal
IMS_HHH              PF11798.3     32 seq1514_BIOID46997   -            422   2.4e-07   30.3   0.1   1   1     2e-10   6.8e-07   28.8   0.0     4    32   172   200   169   200 0.92 IMS family HHH motif
Aminotran_1_2        PF00155.16   363 seq1515_BIOID46997   -            452     1e-21   77.1   0.0   1   1   2.7e-25   3.8e-21   75.3   0.0   126   348   200   426    68   440 0.77 Aminotransferase class I and II
Glyco_transf_56      PF07429.6    361 seq1517_BIOID46997   -            359    3e-194  644.8   0.0   1   1  4.9e-198  3.3e-194  644.6   0.0     1   360     1   358     1   359 0.99 4-alpha-L-fucosyltransferase glycosyl transferase group 56
TetR_N               PF00440.18    47 seq1518_BIOID46997   -            198   2.9e-11   42.7   0.0   1   1   3.4e-15   4.6e-11   42.0   0.0     3    46    18    61    16    62 0.94 Bacterial regulatory proteins, tetR family
Leader_Thr           PF08254.6     22 seq1519_BIOID46997   -             21   1.1e-09   37.3  14.8   1   1   8.3e-14   1.1e-09   37.2  10.3     1    22     1    21     1    21 0.99 Threonine leader peptide
LexA_DNA_bind        PF01726.11    65 seq1520_BIOID46997   -            202   6.6e-32  108.7   0.1   1   1   1.5e-35   1.1e-31  108.1   0.1     1    65     1    65     1    65 0.99 LexA DNA binding domain
Peptidase_S24        PF00717.18    70 seq1520_BIOID46997   -            202   8.9e-17   60.3   0.8   1   1   1.9e-20   1.3e-16   59.8   0.5     1    68   114   180   114   182 0.96 Peptidase S24-like
GSP_synth            PF03738.9     97 seq1522_BIOID46997   -            386   2.8e-29  101.0   0.1   1   1   5.1e-33     7e-29   99.8   0.1     2    97   174   265   173   265 0.97 Glutathionylspermidine synthase preATP-grasp
NicO                 PF03824.11   282 seq1523_BIOID46997   -            274   2.3e-59  200.9  19.4   1   1   5.7e-63   2.6e-59  200.7  13.4     1   280    13   273    13   274 0.92 High-affinity nickel-transport protein
DsbD_2               PF13386.1    199 seq1523_BIOID46997   -            274     1e-08   35.0  15.4   1   1   4.5e-11     2e-07   30.8   0.9   104   186   154   240   139   249 0.86 Family description
DUF2910              PF11139.3    214 seq1523_BIOID46997   -            274   2.8e-08   33.0   0.2   1   1   1.2e-11   5.4e-08   32.0   0.1    34   213    53   269    21   270 0.87 Protein of unknown function (DUF2910)
Homoserine_dh        PF00742.14   179 seq1524_BIOID46997   -            834   8.8e-52  175.2   0.0   1   1   8.5e-55   2.3e-51  173.8   0.0     1   179   628   825   628   825 0.98 Homoserine dehydrogenase
AA_kinase            PF00696.23   241 seq1524_BIOID46997   -            834   6.1e-45  153.5   0.5   1   1   3.5e-47   9.5e-44  149.6   0.1     2   241    15   298    14   298 0.81 Amino acid kinase family
NAD_binding_3        PF03447.11   117 seq1524_BIOID46997   -            834   3.5e-31  107.9   0.0   1   1     4e-34   1.1e-30  106.3   0.0     1   116   486   619   486   620 0.97 Homoserine dehydrogenase, NAD binding domain
ACT_7                PF13840.1     65 seq1524_BIOID46997   -            834   2.3e-20   71.7   1.5   1   2   1.3e-11   3.6e-08   32.6   0.0     5    63   328   388   326   390 0.91 Family description
ACT_7                PF13840.1     65 seq1524_BIOID46997   -            834   2.3e-20   71.7   1.5   2   2     5e-13   1.4e-09   37.2   0.3     3    62   407   468   405   471 0.93 Family description
ACT                  PF01842.20    66 seq1524_BIOID46997   -            834   4.4e-17   61.0   0.3   1   2   5.1e-10   1.4e-06   27.5   0.0     6    63   338   390   334   393 0.86 ACT domain
ACT                  PF01842.20    66 seq1524_BIOID46997   -            834   4.4e-17   61.0   0.3   2   2   8.1e-11   2.2e-07   30.0   0.4     2    53   415   461   414   471 0.79 ACT domain
BPD_transp_1         PF00528.17   185 seq1525_BIOID46997   -            275   2.2e-22   79.3  16.4   1   1   1.6e-26   2.2e-22   79.3  11.3     1   181    98   269    98   271 0.97 Binding-protein-dependent transport system inner membrane component
DUF796               PF05638.7    134 seq1526_BIOID46997   -            172   7.7e-36  122.9   0.0   1   1   6.5e-40   8.8e-36  122.7   0.0     1   133     6   155     6   156 0.94 Protein of unknown function (DUF796)
Phage_AlpA           PF05930.7     51 seq1527_BIOID46997   -             71   1.1e-19   69.8   0.0   1   1     1e-23   1.4e-19   69.4   0.0     3    50    16    63    14    64 0.97 Prophage CP4-57 regulatory protein (AlpA)
Acylphosphatase      PF00708.13    91 seq1528_BIOID46997   -             92   9.1e-28   96.0   0.0   1   1   7.2e-32   9.8e-28   95.9   0.0     1    90     1    91     1    92 0.95 Acylphosphatase
Peptidase_U32        PF01136.14   233 seq1530_BIOID46997   -            331   1.1e-61  207.5   0.0   1   1   1.1e-65   1.5e-61  207.2   0.0     3   232    76   330    74   331 0.94 Peptidase family U32
DUF2207              PF09972.4    511 seq1532_BIOID46997   -            631   4.9e-88  295.8   0.0   1   1   4.2e-92   5.8e-88  295.5   0.0     2   509    33   574    32   576 0.95 Predicted membrane protein (DUF2207)
Repair_PSII          PF04536.9    119 seq1533_BIOID46997   -            304   5.9e-34  116.3   0.3   1   1   5.7e-38   7.8e-34  115.9   0.2     2   119    39   157    38   157 0.99 Repair protein
Asr                  PF06392.6     19 seq1534_BIOID46997   -             78     4e-07   30.1  23.9   1   1     3e-11     4e-07   30.1  16.6     1    19    53    71    53    71 0.99 Acid shock protein repeat
Mur_ligase_M         PF08245.7    189 seq1537_BIOID46997   -            457   4.5e-17   62.5   0.0   1   1   1.4e-20   6.4e-17   62.1   0.0     1   189   108   291   108   291 0.77 Mur ligase middle domain
Mur_ligase           PF01225.20    83 seq1537_BIOID46997   -            457   9.3e-16   57.5   0.0   1   1   4.7e-19   2.1e-15   56.4   0.0     1    80     2   100     2   103 0.96 Mur ligase family, catalytic domain
Mur_ligase_C         PF02875.16    91 seq1537_BIOID46997   -            457   1.5e-10   40.8   0.0   1   1   1.3e-13     6e-10   38.9   0.0     2    50   312   361   311   390 0.83 Mur ligase family, glutamate ligase domain
DUF927               PF06048.6    285 seq1539_BIOID46997   -            689  1.3e-102  342.7   0.0   1   1  1.3e-106  1.8e-102  342.3   0.0     1   284   130   413   130   414 0.99 Domain of unknown function (DUF927)
Aldedh               PF00171.17   462 seq1543_BIOID46997   -            461   1.3e-29  102.7   0.2   1   1   1.2e-29   1.6e-25   89.2   0.1    29   290    32   289    24   295 0.87 Aldehyde dehydrogenase family
AA_kinase            PF00696.23   241 seq1547_BIOID46997   -            297   2.7e-25   89.2   0.0   1   1   5.1e-29   6.9e-25   87.8   0.0     1   239     2   277     2   279 0.79 Amino acid kinase family
Mur_ligase_M         PF08245.7    189 seq1548_BIOID46997   -            438   3.9e-43  147.6   0.1   1   1   8.5e-47   5.8e-43  147.0   0.1     1   189   110   280   110   280 0.90 Mur ligase middle domain
Mur_ligase_C         PF02875.16    91 seq1548_BIOID46997   -            438   2.5e-11   43.3   0.0   1   1   2.2e-14   1.5e-10   40.8   0.0     2    81   301   373   300   379 0.88 Mur ligase family, glutamate ligase domain
MatE                 PF01554.13   162 seq1550_BIOID46997   -            459   9.6e-39  132.4  30.6   1   2   8.5e-35   1.2e-30  106.2   5.9     1   161    35   195    35   196 0.99 MatE
MatE                 PF01554.13   162 seq1550_BIOID46997   -            459   9.6e-39  132.4  30.6   2   2   5.3e-13   7.3e-09   35.3   6.9     2   143   259   400   259   422 0.91 MatE
NADHdh               PF00146.16   311 seq1551_BIOID46997   -            315   3.6e-25   88.5  13.0   1   1   3.2e-29   4.4e-25   88.2   9.0     6   308    14   314     7   315 0.86 NADH dehydrogenase
Phage_GPD            PF05954.6    292 seq1556_BIOID46997   -            652   4.4e-62  209.7   0.0   1   1     1e-65   6.8e-62  209.1   0.0     7   290    34   328    30   330 0.91 Phage late control gene D protein (GPD)
Phage_base_V         PF04717.7     79 seq1556_BIOID46997   -            652   8.2e-27   92.8   0.1   1   1   3.9e-30   2.7e-26   91.2   0.1     1    77   367   459   367   461 0.91 Phage-related baseplate assembly protein
MFS_1                PF07690.11   354 seq1557_BIOID46997   -            403   1.5e-43  148.8  41.6   1   1   2.1e-47   1.5e-43  148.8  28.8     4   347    14   341    11   348 0.86 Major Facilitator Superfamily
Sugar_tr             PF00083.19   451 seq1557_BIOID46997   -            403   4.4e-09   35.3   4.8   1   1   6.5e-13   4.4e-09   35.3   3.3    44   123    39   115    16   185 0.88 Sugar (and other) transporter
Trypsin              PF00089.21   220 seq1558_BIOID46997   -            273   1.6e-11   44.1   0.0   1   1   8.1e-15   5.5e-11   42.3   0.0     9   198    50   244    44   266 0.72 Trypsin
Trypsin_2            PF13365.1    120 seq1558_BIOID46997   -            273   1.4e-07   31.3   0.0   1   1   3.6e-11   2.4e-07   30.6   0.0     1   120    69   240    69   240 0.65 Trypsin-like peptidase domain
TauD                 PF02668.11   258 seq1559_BIOID46997   -            283   2.5e-62  210.7   1.7   1   1   2.1e-66   2.8e-62  210.5   1.2     2   258     7   272     6   272 0.91 Taurine catabolism dioxygenase TauD, TfdA family
WzyE                 PF06899.6    449 seq1561_BIOID46997   -            450  2.8e-277  919.4  44.9   1   1  2.3e-281  3.1e-277  919.2  31.1     1   448     1   449     1   450 1.00 WzyE protein
MFS_1                PF07690.11   354 seq1563_BIOID46997   -            397   1.8e-33  115.6  64.8   1   1   7.7e-34   5.3e-30  104.2  39.9     2   353    24   355    23   356 0.85 Major Facilitator Superfamily
Sugar_tr             PF00083.19   451 seq1563_BIOID46997   -            397   1.6e-06   26.8  49.2   1   1   2.2e-09   1.5e-05   23.6  12.9    57   189    64   190    51   196 0.89 Sugar (and other) transporter
DUF3315              PF11776.3     52 seq1566_BIOID46997   -            112   5.5e-23   80.1   0.3   1   1   5.8e-27   7.9e-23   79.6   0.2     1    51    52   102    52   103 0.98 Domain of unknown function (DUF3315)
DUF2534              PF10749.4     85 seq1567_BIOID46997   -             85   8.3e-44  147.3   3.7   1   1   6.7e-48   9.2e-44  147.1   2.6     2    85     1    84     1    84 0.97 Protein of unknown function (DUF2534)
LysR_substrate       PF03466.15   209 seq1569_BIOID46997   -            311   2.8e-44  150.6   4.9   1   1   5.3e-48   3.6e-44  150.2   3.4     4   207    92   293    89   295 0.97 LysR substrate binding domain
HTH_1                PF00126.22    60 seq1569_BIOID46997   -            311   4.2e-18   64.7   0.6   1   1   1.6e-21   1.1e-17   63.3   0.4     1    59     6    64     6    65 0.96 Bacterial regulatory helix-turn-helix protein, lysR family
Peptidase_U32        PF01136.14   233 seq1571_BIOID46997   -            292   8.4e-35  119.6   0.0   1   1   8.2e-39   1.1e-34  119.2   0.0     5   195    82   263    76   287 0.89 Peptidase family U32
DUF4198              PF10670.4    215 seq1572_BIOID46997   -            263   1.5e-31  109.9   0.2   1   1   1.2e-35   1.7e-31  109.8   0.1     2   212    20   240    19   243 0.88 Domain of unknown function (DUF4198)
HATPase_c            PF02518.21   111 seq1574_BIOID46997   -            608   2.1e-24   85.2   0.0   1   1     2e-27     4e-24   84.3   0.0     2   109   496   599   495   601 0.96 Histidine kinase-, DNA gyrase B-, and HSP90-like ATPase
PAS                  PF00989.19   113 seq1574_BIOID46997   -            608   9.5e-23   80.0   0.4   1   1   4.7e-25   9.2e-22   76.8   0.0     4   112   265   369   262   370 0.97 PAS fold
HisKA                PF00512.20    68 seq1574_BIOID46997   -            608   3.9e-16   58.6   0.6   1   1   9.1e-19   1.8e-15   56.5   0.1     2    65   389   450   388   453 0.94 His Kinase A (phospho-acceptor) domain
PAS_9                PF13426.1    104 seq1574_BIOID46997   -            608   3.3e-15   56.2   0.0   1   1   7.4e-18   1.5e-14   54.1   0.0     2   103   273   371   272   372 0.96 PAS domain
PAS_4                PF08448.5    110 seq1574_BIOID46997   -            608   2.3e-11   43.6   0.2   1   1   5.8e-14   1.1e-10   41.3   0.0     2   110   269   375   268   375 0.89 PAS fold
HAMP                 PF00672.20    70 seq1574_BIOID46997   -            608   1.2e-06   28.4   1.3   1   1   2.4e-09   4.7e-06   26.5   0.9     2    70   193   259   192   259 0.88 HAMP domain
PAS_8                PF13188.1     64 seq1574_BIOID46997   -            608   8.5e-06   25.3   0.0   1   1   1.8e-08   3.5e-05   23.3   0.0     6    47   267   312   261   328 0.78 PAS domain
Oxidored_q1          PF00361.15   270 seq1575_BIOID46997   -            479   3.5e-50  170.6  13.3   1   1   2.6e-54   3.5e-50  170.6   9.2     1   268   132   400   132   402 0.93 NADH-Ubiquinone/plastoquinone (complex I), various chains
Arylsulfotrans       PF05935.6    471 seq1576_BIOID46997   -            598  9.7e-171  568.2   0.5   1   1    8e-175  1.1e-170  568.1   0.3     2   471    42   587    41   587 0.98 Arylsulfotransferase (ASST)
Globin               PF00042.17   108 seq1578_BIOID46997   -            396   3.3e-15   56.2   0.0   1   1   1.6e-18   7.4e-15   55.0   0.0     2   107     7   102     6   103 0.96 Globin
NAD_binding_1        PF00175.16   109 seq1578_BIOID46997   -            396   1.3e-14   54.5   0.0   1   1   5.2e-18   2.4e-14   53.7   0.0     1   108   264   372   264   373 0.83 Oxidoreductase NAD-binding domain
FAD_binding_6        PF00970.19    99 seq1578_BIOID46997   -            396     1e-13   51.1   0.0   1   1   4.7e-17   2.1e-13   50.0   0.0     2    97   155   252   154   254 0.90 Oxidoreductase FAD-binding domain
Fe-ADH               PF00465.14   366 seq1580_BIOID46997   -            370    2e-103  345.7   0.3   1   1  3.3e-107  2.3e-103  345.5   0.2     2   364     8   360     7   362 0.92 Iron-containing alcohol dehydrogenase
Fe-ADH_2             PF13685.1    250 seq1580_BIOID46997   -            370   2.2e-17   63.0   0.0   1   1   6.3e-21   4.3e-17   62.1   0.0    12   247    18   260    14   262 0.89 Iron-containing alcohol dehydrogenase
FTSW_RODA_SPOVE      PF01098.14   359 seq1581_BIOID46997   -            414  2.4e-130  434.3  23.9   1   1  2.2e-134  3.1e-130  434.0  16.5     2   358    47   402    46   403 0.98 Cell cycle protein
CsbD                 PF05532.7     53 seq1583_BIOID46997   -             69   1.5e-21   75.6   8.3   1   1   1.3e-25   1.8e-21   75.4   5.8     1    53     4    56     4    56 0.97 CsbD-like
YicC_N               PF03755.8    159 seq1584_BIOID46997   -            287   3.2e-49  166.7   0.1   1   1   4.7e-53   3.2e-49  166.7   0.1     1   158     2   154     2   155 0.96 YicC-like family, N-terminal region
DUF1732              PF08340.6     87 seq1584_BIOID46997   -            287     2e-34  117.1   7.3   1   1   2.9e-38     2e-34  117.1   5.0     1    87   202   287   202   287 0.97 Domain of unknown function (DUF1732)
HypA                 PF01155.14   113 seq1585_BIOID46997   -            120   9.1e-33  112.2   6.4   1   1   7.4e-37     1e-32  112.0   4.4     1   112     5   117     5   118 0.98 Hydrogenase expression/synthesis hypA family
Oxidored_q6          PF01058.17   131 seq1587_BIOID46997   -            381     8e-29   99.7   0.3   1   1   9.4e-33   1.3e-28   99.1   0.2     1   130    71   216    71   217 0.95 NADH ubiquinone oxidoreductase, 20 Kd subunit
Bac_luciferase       PF00296.15   307 seq1588_BIOID46997   -            335   1.6e-31  109.4   0.4   1   1   2.1e-34   2.9e-30  105.3   0.2    18   300    23   299     8   306 0.77 Luciferase-like monooxygenase
Glyco_tran_WecB      PF03808.8    172 seq1590_BIOID46997   -            246   3.1e-56  189.3   0.1   1   1   3.1e-60   4.2e-56  188.9   0.1     2   172    61   231    60   231 0.96 Glycosyl transferase WecB/TagA/CpsF family
PseudoU_synth_2      PF00849.17   164 seq1591_BIOID46997   -            291   3.3e-16   59.4   0.0   1   1   2.9e-19     2e-15   56.9   0.0     2   161    69   199    68   202 0.83 RNA pseudouridylate synthase
S4                   PF01479.20    48 seq1591_BIOID46997   -            291   1.1e-11   43.8   0.1   1   1   4.2e-15   2.9e-11   42.5   0.1     2    43     4    43     3    57 0.93 S4 domain
CMAS                 PF02353.15   273 seq1592_BIOID46997   -            382  1.8e-106  355.1   0.2   1   1  1.6e-109  2.4e-106  354.6   0.2     2   273   108   368   107   368 0.98 Mycolic acid cyclopropane synthetase
Methyltransf_23      PF13489.1    162 seq1592_BIOID46997   -            382   1.5e-14   53.9   0.0   1   1   1.6e-17   2.4e-14   53.2   0.0    14   135   157   287   144   315 0.73 Methyltransferase domain
Methyltransf_11      PF08241.7     95 seq1592_BIOID46997   -            382   8.7e-13   48.4   0.0   1   1   1.1e-15   1.6e-12   47.5   0.0     1    94   172   264   172   265 0.97 Methyltransferase domain
Methyltransf_18      PF12847.2    112 seq1592_BIOID46997   -            382   8.1e-11   42.3   0.0   1   1   1.4e-13   2.1e-10   41.0   0.0     1   111   167   267   167   268 0.91 Methyltransferase domain
Methyltransf_31      PF13847.1    152 seq1592_BIOID46997   -            382   5.2e-11   42.2   0.0   1   1   5.6e-14   8.6e-11   41.5   0.0     2   112   166   269   165   329 0.85 Methyltransferase domain
Methyltransf_12      PF08242.7     99 seq1592_BIOID46997   -            382   4.1e-08   33.4   0.0   1   1   5.5e-11   8.4e-08   32.4   0.0     1    99   172   263   172   263 0.83 Methyltransferase domain
Methyltransf_25      PF13649.1    101 seq1592_BIOID46997   -            382   2.1e-07   31.1   0.0   1   1   2.8e-10   4.2e-07   30.1   0.0     1   101   171   261   171   261 0.90 Methyltransferase domain
PCMT                 PF01135.14   210 seq1592_BIOID46997   -            382   3.9e-06   26.4   0.0   1   1   3.8e-09   5.7e-06   25.8   0.0    61   123   155   215   135   230 0.82 Protein-L-isoaspartate(D-aspartate) O-methyltransferase (PCMT)
MTS                  PF05175.9    170 seq1592_BIOID46997   -            382   3.8e-05   23.0   0.0   1   1     4e-08   6.1e-05   22.3   0.0    22   104   158   234   152   265 0.81 Methyltransferase small domain
PmbA_TldD            PF01523.11   293 seq1595_BIOID46997   -            450   6.2e-66  222.5   0.0   1   1   7.1e-70   9.7e-66  221.8   0.0     1   292    34   326    34   327 0.96 Putative modulator of DNA gyrase
cobW                 PF02492.14   178 seq1596_BIOID46997   -            290     1e-48  165.0   0.0   1   1   9.8e-53   1.3e-48  164.6   0.0     2   177   106   267   105   268 0.98 CobW/HypB/UreG, nucleotide-binding domain
GHMP_kinases_N       PF00288.21    67 seq1598_BIOID46997   -            310   3.3e-17   62.1   0.5   1   1   1.1e-20   7.8e-17   60.9   0.3     3    67    85   150    83   150 0.95 GHMP kinases N terminal domain
GHMP_kinases_C       PF08544.8     85 seq1598_BIOID46997   -            310   2.7e-12   46.5   0.0   1   1   1.9e-15   1.3e-11   44.3   0.0     2    83   211   287   210   289 0.92 GHMP kinases C terminal
Ank_2                PF12796.2     89 seq1602_BIOID46997   -            201   3.5e-30  104.0   0.8   1   2   8.1e-16   2.2e-12   47.0   0.0     3    86    12    99    10   102 0.97 Ankyrin repeats (3 copies)
Ank_2                PF12796.2     89 seq1602_BIOID46997   -            201   3.5e-30  104.0   0.8   2   2   1.7e-11   4.6e-08   33.1   0.0    39    83   157   201   153   201 0.94 Ankyrin repeats (3 copies)
Ank_4                PF13637.1     54 seq1602_BIOID46997   -            201   1.4e-27   95.4   0.2   1   2   8.3e-12   2.3e-08   34.2   0.0     8    54    13    59    10    59 0.97 Ankyrin repeats (many copies)
Ank_4                PF13637.1     54 seq1602_BIOID46997   -            201   1.4e-27   95.4   0.2   2   2   5.4e-10   1.5e-06   28.4   0.0    16    54   159   197   155   197 0.96 Ankyrin repeats (many copies)
Ank                  PF00023.25    33 seq1602_BIOID46997   -            201   1.2e-24   84.7   3.6   1   2   9.3e-10   2.5e-06   26.8   0.0     2    32    39    69    38    70 0.96 Ankyrin repeat
Ank                  PF00023.25    33 seq1602_BIOID46997   -            201   1.2e-24   84.7   3.6   2   2   1.7e-08   4.6e-05   22.9   0.0     2    33   139   175   138   175 0.97 Ankyrin repeat
DUF4123              PF13503.1    124 seq1606_BIOID46997   -            279   2.4e-26   92.0   0.4   1   1   2.8e-30   3.8e-26   91.3   0.2     3   123     8   124     7   125 0.96 Domain of unknown function (DUF4123)
UPF0118              PF01594.11   327 seq1607_BIOID46997   -            344   3.1e-74  249.7  42.7   1   1   2.6e-78   3.5e-74  249.6  29.6     2   326    14   328    13   329 0.99 Domain of unknown function DUF20
DEAD                 PF00270.24   173 seq1609_BIOID46997   -           2114   2.5e-19   69.2   0.0   1   1   1.7e-22   5.8e-19   68.0   0.0     3   172   106   311   104   312 0.78 DEAD/DEAH box helicase
Helicase_C           PF00271.26    78 seq1609_BIOID46997   -           2114   6.5e-12   45.0   0.0   1   1     5e-15   1.7e-11   43.6   0.0     8    77  1084  1153  1081  1154 0.88 Helicase conserved C-terminal domain
DUF1998              PF09369.5     84 seq1609_BIOID46997   -           2114   3.4e-09   37.0   0.5   1   1   9.9e-13   3.4e-09   37.0   0.3     1    84  1629  1711  1629  1711 0.94 Domain of unknown function (DUF1998)
ResIII               PF04851.10   184 seq1609_BIOID46997   -           2114   9.5e-07   28.6   0.0   1   1   6.5e-10   2.2e-06   27.5   0.0    22   170   110   284    74   305 0.76 Type III restriction enzyme, res subunit
Complex1_51K         PF01512.12   151 seq1611_BIOID46997   -            447   1.1e-42  145.1   0.1   1   1   7.4e-46   2.5e-42  144.0   0.0     1   151    17   157    17   157 0.98 Respiratory-chain NADH dehydrogenase 51 Kd subunit
RnfC_N               PF13375.1    101 seq1611_BIOID46997   -            447     4e-15   55.2   0.4   1   1   3.5e-18   1.2e-14   53.7   0.2    22    85   378   442   371   447 0.91 RnfC Barrel sandwich hybrid domain
SLBB                 PF10531.4     59 seq1611_BIOID46997   -            447   2.1e-13   49.8   1.4   1   1   1.3e-16   4.3e-13   48.8   0.9     1    58   169   216   169   217 0.96 SLBB domain
Fer4_17              PF13534.1     61 seq1611_BIOID46997   -            447   6.3e-08   32.7   3.9   1   1   3.7e-11   1.3e-07   31.7   2.7     2    60   260   320   259   321 0.94 4Fe-4S dicluster domain
Oxidored_q2          PF00420.19    95 seq1613_BIOID46997   -            216   4.6e-11   42.0   1.2   1   1   3.4e-15   4.6e-11   42.0   0.9     3    95   128   216   126   216 0.94 NADH-ubiquinone/plastoquinone oxidoreductase chain 4L
Glyco_transf_28      PF03033.15   139 seq1614_BIOID46997   -            355   8.3e-38  129.1   1.3   1   1   7.3e-41   2.5e-37  127.6   0.3     2   138     9   145     8   146 0.98 Glycosyltransferase family 28 N-terminal domain
Glyco_tran_28_C      PF04101.11   167 seq1614_BIOID46997   -            355   5.7e-35  120.3   0.0   1   1   2.4e-38   8.1e-35  119.8   0.0     2   166   185   344   184   345 0.92 Glycosyltransferase family 28 C-terminal domain
Glyco_trans_1_3      PF13528.1    318 seq1614_BIOID46997   -            355   1.9e-11   43.6   0.0   1   1   8.6e-15   2.9e-11   43.0   0.0     6   315    10   319     6   321 0.80 Glycosyl transferase family 1
Lactamase_B          PF00753.22   194 seq1616_BIOID46997   -             75   4.7e-09   36.0   0.4   1   1     8e-13   5.5e-09   35.8   0.3     4    65    10    73     7    74 0.95 Metallo-beta-lactamase superfamily
Lactamase_B_2        PF12706.2    194 seq1616_BIOID46997   -             75   3.5e-07   29.8   0.0   1   1   6.2e-11   4.2e-07   29.5   0.0     2    51    23    73    22    75 0.90 Beta-lactamase superfamily domain
DUF2713              PF10897.3    246 seq1617_BIOID46997   -            320  4.9e-163  540.0   5.9   1   1  4.7e-167  6.4e-163  539.7   4.1     1   246    73   320    73   320 0.99 Protein of unknown function (DUF2713)
AA_permease          PF00324.16   479 seq1621_BIOID46997   -            461   2.5e-99  332.6  55.9   1   1  4.7e-103   3.2e-99  332.3  38.7     1   436    16   428    16   457 0.94 Amino acid permease
AA_permease_2        PF13520.1    426 seq1621_BIOID46997   -            461   2.7e-43  147.9  59.5   1   1   5.3e-47   3.6e-43  147.5  41.3     9   425    20   440    15   441 0.88 Amino acid permease
Autotransporter      PF03797.14   265 seq1623_BIOID46997   -            968     1e-42  146.1  30.1   1   1   7.6e-47     1e-42  146.1  20.9     3   259   706   948   704   959 0.95 Autotransporter beta-domain
Sigma54_activat      PF00158.21   168 seq1624_BIOID46997   -            461   8.2e-74  246.5   0.2   1   1   4.6e-77   1.3e-73  245.9   0.1     2   167   146   311   145   312 0.99 Sigma-54 interaction domain
Response_reg         PF00072.19   112 seq1624_BIOID46997   -            461   3.4e-31  107.4   0.3   1   1   2.6e-34   7.2e-31  106.3   0.2     1   108     7   113     7   117 0.98 Response regulator receiver domain
HTH_8                PF02954.14    42 seq1624_BIOID46997   -            461   4.6e-14   51.5   1.4   1   1   3.9e-17   1.1e-13   50.3   1.0     3    42   415   454   413   454 0.96 Bacterial regulatory protein, Fis family
AAA_5                PF07728.9    139 seq1624_BIOID46997   -            461   6.3e-07   29.0   0.1   1   1   8.9e-10   2.4e-06   27.1   0.0     2   123   169   287   168   299 0.80 AAA domain (dynein-related subfamily)
AAA                  PF00004.24   132 seq1624_BIOID46997   -            461   4.1e-06   26.9   0.0   1   1   1.3e-08   3.5e-05   23.9   0.0     1   112   169   290   169   309 0.77 ATPase family associated with various cellular activities (AAA)
NiFeSe_Hases         PF00374.14   507 seq1625_BIOID46997   -            597  1.9e-243  808.6   0.0   1   1  1.6e-247  2.2e-243  808.5   0.0     1   507    54   582    54   582 0.98 Nickel-dependent hydrogenase
DUF2877              PF11392.3    111 seq1626_BIOID46997   -            287   5.4e-34  116.6   0.1   1   1   8.8e-38   1.2e-33  115.5   0.0     1   110   167   276   167   277 0.98 Protein of unknown function (DUF2877)
HTH_36               PF13730.1     55 seq1627_BIOID46997   -            212   4.9e-11   42.4   0.0   1   1   2.5e-14   1.2e-10   41.2   0.0     5    55    20    70    16    70 0.91 Helix-turn-helix domain
GntR                 PF00392.16    64 seq1627_BIOID46997   -            212   1.6e-07   30.5   0.0   1   1   8.1e-11   3.7e-07   29.3   0.0    25    60    41    76    35    78 0.95 Bacterial regulatory proteins, gntR family
PaaX                 PF07848.7     70 seq1627_BIOID46997   -            212   1.4e-05   24.9   0.1   1   1   5.7e-09   2.6e-05   24.0   0.0    29    60    46    79    37    90 0.80 PaaX-like protein
HupF_HypC            PF01455.13    68 seq1628_BIOID46997   -             90   1.9e-25   88.4   0.2   1   1   1.7e-29   2.3e-25   88.2   0.1     1    68     1    72     1    72 0.98 HupF/HypC family
DSBA                 PF01323.15   193 seq1631_BIOID46997   -            222   7.5e-13   48.3   1.5   1   1   1.1e-15   7.5e-12   45.0   1.0     2   179    48   201    47   217 0.79 DSBA-like thioredoxin domain
Thioredoxin_4        PF13462.1    163 seq1631_BIOID46997   -            222     1e-11   45.0   4.1   1   1     2e-14   1.4e-10   41.3   2.8    11   157    42   209    41   218 0.66 Thioredoxin
PALP                 PF00291.20   307 seq1632_BIOID46997   -            428     3e-33  115.2   0.0   1   1   3.1e-37   4.3e-33  114.7   0.0    30   289    96   366    94   373 0.82 Pyridoxal-phosphate dependent enzyme
FadR_C               PF07840.7    164 seq1633_BIOID46997   -            239   6.9e-73  243.5   0.0   1   1   1.9e-76   8.5e-73  243.2   0.0     1   163    72   234    72   235 0.99 FadR C-terminal domain
GntR                 PF00392.16    64 seq1633_BIOID46997   -            239   2.3e-20   71.6   0.0   1   1     1e-23   4.7e-20   70.6   0.0     4    64    11    71     8    71 0.96 Bacterial regulatory proteins, gntR family
MFS_1                PF07690.11   354 seq1634_BIOID46997   -            416   1.6e-25   89.5  61.2   1   2   3.7e-20   2.5e-16   59.2  19.0     1   224    22   237    22   242 0.81 Major Facilitator Superfamily
MFS_1                PF07690.11   354 seq1634_BIOID46997   -            416   1.6e-25   89.5  61.2   2   2   7.4e-13     5e-09   35.2  19.8    10   179   237   409   232   415 0.80 Major Facilitator Superfamily
MFS_3                PF05977.8    524 seq1634_BIOID46997   -            416   4.8e-21   74.3  33.9   1   1   9.1e-25   6.2e-21   73.9  23.5     9   396    16   400    12   414 0.89 Transmembrane secretion effector
HypD                 PF01924.11   356 seq1635_BIOID46997   -            373  1.2e-153  510.9   0.0   1   1  9.9e-158  1.4e-153  510.7   0.0     5   355    13   368     9   369 0.96 Hydrogenase formation hypA family
Oxidored_q1          PF00361.15   270 seq1641_BIOID46997   -            526     1e-50  172.3  21.1   1   1   7.7e-55     1e-50  172.3  14.6     1   266   132   409   132   413 0.96 NADH-Ubiquinone/plastoquinone (complex I), various chains
DUF386               PF04074.7    153 seq1644_BIOID46997   -            155   4.9e-55  185.1   0.0   1   1     4e-59   5.4e-55  184.9   0.0     1   152     1   151     1   152 0.99 Domain of unknown function (DUF386)
Cytochrom_B562       PF07361.6    103 seq1648_BIOID46997   -            128   5.4e-35  119.8   5.5   1   1   4.5e-39   6.2e-35  119.6   3.8     1   103    23   128    23   128 0.99 Cytochrome b562
Dynamin_N            PF00350.18   168 seq1652_BIOID46997   -            742   1.1e-18   67.4   0.0   1   1   9.6e-22   4.4e-18   65.5   0.0     1   148    72   278    72   300 0.80 Dynamin family
MMR_HSR1             PF01926.18   114 seq1652_BIOID46997   -            742   3.8e-08   33.2   0.0   1   1   1.1e-10   5.1e-07   29.5   0.0     2   114    72   298    71   298 0.78 50S ribosome-binding GTPase
HTH_18               PF12833.2     81 seq1653_BIOID46997   -            278   4.8e-26   90.5   2.1   1   1     2e-29   6.7e-26   90.0   0.7     1    80   193   271   193   272 0.97 Helix-turn-helix domain
AraC_binding         PF02311.14   136 seq1653_BIOID46997   -            278   5.1e-24   84.3   2.3   1   1   1.5e-27   5.1e-24   84.3   1.6     4   136    16   154    14   154 0.96 AraC-like ligand binding domain
HTH_AraC             PF00165.18    42 seq1653_BIOID46997   -            278   1.8e-20   72.0   0.1   1   2     4e-11   1.4e-07   31.0   0.0     1    42   180   221   180   221 0.97 Bacterial regulatory helix-turn-helix proteins, AraC family
HTH_AraC             PF00165.18    42 seq1653_BIOID46997   -            278   1.8e-20   72.0   0.1   2   2   1.3e-13   4.5e-10   38.9   0.0     1    42   232   271   232   271 0.93 Bacterial regulatory helix-turn-helix proteins, AraC family
DsbB                 PF02600.11   156 seq1655_BIOID46997   -            223   2.2e-19   69.6  12.3   1   1   6.9e-22   9.5e-18   64.3   8.5     3   153    23   211    17   214 0.85 Disulfide bond formation protein DsbB
Ligase_CoA           PF00549.14   153 seq1656_BIOID46997   -            515   2.7e-48  163.3   0.0   1   1   1.3e-50   9.2e-47  158.3   0.0     1   148   346   503   346   508 0.97 CoA-ligase
CoA_binding          PF02629.14    96 seq1656_BIOID46997   -            515     7e-20   71.2   0.2   1   1   1.1e-21   7.5e-18   64.7   0.0     2    96   188   284   187   284 0.97 CoA binding domain
Mur_ligase_M         PF08245.7    189 seq1657_BIOID46997   -            491   4.7e-28   98.4   0.0   1   1   1.6e-31   7.1e-28   97.8   0.0     1   189   124   304   124   304 0.89 Mur ligase middle domain
Mur_ligase           PF01225.20    83 seq1657_BIOID46997   -            491   6.4e-25   86.9   0.1   1   1   3.3e-28   1.5e-24   85.7   0.1     1    82    21   119    21   120 0.97 Mur ligase family, catalytic domain
Mur_ligase_C         PF02875.16    91 seq1657_BIOID46997   -            491   4.3e-20   71.4   0.0   1   1   3.1e-23   1.4e-19   69.7   0.0     4    89   327   418   324   420 0.85 Mur ligase family, glutamate ligase domain
UPF0126              PF03458.8     81 seq1658_BIOID46997   -            205   1.5e-44  149.3  24.6   1   2   3.2e-25   4.3e-21   74.1   4.6     2    78     4    80     3    83 0.96 UPF0126 domain
UPF0126              PF03458.8     81 seq1658_BIOID46997   -            205   1.5e-44  149.3  24.6   2   2   1.8e-28   2.5e-24   84.5   4.1     1    79    89   166    89   168 0.97 UPF0126 domain
PerC                 PF06069.6     90 seq1659_BIOID46997   -            160   4.4e-09   36.1   1.6   1   1   5.9e-13   8.1e-09   35.2   1.1     5    56    96   147    92   152 0.93 PerC transcriptional activator
BMC                  PF00936.14    75 seq1661_BIOID46997   -            184   4.1e-41  138.4   8.6   1   2   1.3e-25   1.8e-21   75.4   0.1     1    74     3    76     3    77 0.98 BMC domain
BMC                  PF00936.14    75 seq1661_BIOID46997   -            184   4.1e-41  138.4   8.6   2   2   1.8e-22   2.5e-18   65.3   3.1     1    75    95   173    95   173 0.97 BMC domain
MatE                 PF01554.13   162 seq1662_BIOID46997   -            457   1.4e-73  245.7  35.5   1   2   1.4e-41   1.9e-37  128.2   3.8     1   162    17   177    17   177 0.98 MatE
MatE                 PF01554.13   162 seq1662_BIOID46997   -            457   1.4e-73  245.7  35.5   2   2   3.8e-42   5.2e-38  130.0   8.5     1   162   244   405   244   405 1.00 MatE
DctQ                 PF04290.7    133 seq1663_BIOID46997   -            157   1.2e-29  102.6   7.5   1   1   1.1e-33   1.5e-29  102.3   5.2     2   132    17   145    16   147 0.92 Tripartite ATP-independent periplasmic transporters, DctQ component
Dus                  PF01207.12   310 seq1666_BIOID46997   -            345  7.9e-100  333.5   0.0   1   1  6.8e-104  9.3e-100  333.3   0.0     2   308    30   340    29   342 0.98 Dihydrouridine synthase (Dus)
tRNA-synt_1e         PF01406.14   301 seq1670_BIOID46997   -            461  1.1e-143  477.7   0.1   1   1  5.3e-147  1.4e-143  477.3   0.0     2   300    15   313    14   314 0.99 tRNA synthetases class I (C) catalytic domain
DALR_2               PF09190.6     63 seq1670_BIOID46997   -            461   1.7e-26   92.1   1.2   1   1   6.1e-30   1.7e-26   92.1   0.8     1    63   341   402   341   402 0.99 DALR domain
tRNA-synt_1g         PF09334.6    391 seq1670_BIOID46997   -            461   2.2e-16   59.4   1.6   1   2   3.9e-10   1.1e-06   27.5   0.1    13   112    35   133    29   147 0.82 tRNA synthetases class I (M)
tRNA-synt_1g         PF09334.6    391 seq1670_BIOID46997   -            461   2.2e-16   59.4   1.6   2   2   3.1e-11   8.6e-08   31.1   0.1   312   373   251   311   231   317 0.85 tRNA synthetases class I (M)
tRNA-synt_1f         PF01921.13   360 seq1670_BIOID46997   -            461   1.7e-07   30.1   0.0   1   1   2.2e-08   5.9e-05   21.7   0.0   276   317   261   301   226   329 0.85 tRNA synthetases class I (K)
tRNA-synt_1          PF00133.17   601 seq1670_BIOID46997   -            461   1.2e-06   26.8   0.2   1   1   3.5e-09   9.7e-06   23.7   0.0   515   596   221   300   207   305 0.81 tRNA synthetases class I (I, L, M and V)
AIRS_C               PF02769.17   153 seq1672_BIOID46997   -            336   5.7e-24   84.7   2.0   1   1   1.6e-27   1.1e-23   83.8   1.4     2   149   166   313   165   315 0.95 AIR synthase related protein, C-terminal domain
AIRS                 PF00586.19    96 seq1672_BIOID46997   -            336   8.9e-14   51.3   2.6   1   1   2.7e-17   1.8e-13   50.3   0.1    10    96    44   132    35   132 0.90 AIR synthase related protein, N-terminal domain
LexA_DNA_bind        PF01726.11    65 seq1673_BIOID46997   -            108   1.6e-19   69.1   0.0   1   1   1.6e-23   2.1e-19   68.7   0.0     1    65     1    65     1    65 0.99 LexA DNA binding domain
Peptidase_S49_N      PF08496.5    155 seq1674_BIOID46997   -            349   1.1e-63  213.5   3.4   1   1   2.5e-67   1.1e-63  213.5   2.3     1   155     1   158     1   158 0.98 Peptidase family S49 N-terminal
Peptidase_S49        PF01343.13   154 seq1674_BIOID46997   -            349   1.1e-50  171.3   2.2   1   1   2.6e-54   1.2e-50  171.1   0.0     2   153   161   310   160   311 0.98 Peptidase family S49
SDH_sah              PF01972.11   286 seq1674_BIOID46997   -            349   1.5e-05   23.7   1.6   1   1   5.4e-09   2.4e-05   23.1   0.0    89   163   133   208   120   225 0.81 Serine dehydrogenase proteinase
BMC                  PF00936.14    75 seq1675_BIOID46997   -            116     8e-17   60.5   0.3   1   1   8.1e-21   1.1e-16   60.1   0.2     2    73    45   112    44   116 0.95 BMC domain
CoA_trans            PF01144.18   217 seq1676_BIOID46997   -            220   5.6e-70  234.7   0.2   1   1   4.6e-74   6.3e-70  234.6   0.1     2   216     6   215     5   216 0.99 Coenzyme A transferase
DctM                 PF06808.7    416 seq1677_BIOID46997   -            425  3.7e-128  427.5  50.7   1   1  6.3e-132  4.3e-128  427.3  35.2     2   415     8   415     7   416 0.99 DctM-like transporters
AraC_binding         PF02311.14   136 seq1678_BIOID46997   -            312   4.2e-23   81.4   1.7   1   1   1.7e-26   5.8e-23   80.9   0.3     7   120    52   170    48   186 0.89 AraC-like ligand binding domain
HTH_18               PF12833.2     81 seq1678_BIOID46997   -            312     9e-22   76.8   0.1   1   1   5.5e-25   1.9e-21   75.8   0.1     2    79   229   305   228   307 0.97 Helix-turn-helix domain
HTH_AraC             PF00165.18    42 seq1678_BIOID46997   -            312   3.4e-21   74.2   0.2   1   2   7.7e-11   2.6e-07   30.1   0.0     2    42   216   256   215   256 0.94 Bacterial regulatory helix-turn-helix proteins, AraC family
HTH_AraC             PF00165.18    42 seq1678_BIOID46997   -            312   3.4e-21   74.2   0.2   2   2   1.6e-14   5.3e-11   41.8   0.0     2    42   268   306   267   306 0.94 Bacterial regulatory helix-turn-helix proteins, AraC family
Cupin_2              PF07883.6     71 seq1678_BIOID46997   -            312   1.4e-06   27.5   0.0   1   1   8.3e-10   2.8e-06   26.6   0.0     7    60    57   109    53   116 0.92 Cupin domain
DUF2502              PF10697.4     82 seq1679_BIOID46997   -             98   6.7e-24   83.6  15.2   1   1   5.8e-28   7.9e-24   83.4  10.6     1    82    25    97    25    97 0.95 Protein of unknown function (DUF2502)
RusA                 PF05866.6    116 seq1682_BIOID46997   -            129   7.8e-21   74.5   0.0   1   1   6.5e-25   8.9e-21   74.3   0.0     1   115     5   120     5   121 0.93 Endodeoxyribonuclease RusA
Cytochrom_B_N        PF00033.14   188 seq1683_BIOID46997   -            235   1.1e-36  125.8  21.4   1   1   1.8e-40   1.2e-36  125.7  14.9     2   188    12   220    11   220 0.98 Cytochrome b(N-terminal)/b6/petB
Ni_hydr_CYTB         PF01292.15   182 seq1683_BIOID46997   -            235   1.4e-35  122.2  19.2   1   1   2.4e-39   1.6e-35  122.0  13.3     2   182    14   220    13   220 0.95 Prokaryotic cytochrome b561
PduV-EutP            PF10662.4    143 seq1688_BIOID46997   -            147   4.3e-60  201.2   0.0   1   1   3.6e-64   4.9e-60  201.0   0.0     1   142     1   141     1   142 0.99 Ethanolamine utilisation - propanediol utilisation
Complex1_49kDa       PF00346.14   272 seq1689_BIOID46997   -            571     2e-32  112.1   0.0   1   2     5e-27   2.3e-23   82.4   0.0     2   163   297   458   296   471 0.96 Respiratory-chain NADH dehydrogenase, 49 Kd subunit
Complex1_49kDa       PF00346.14   272 seq1689_BIOID46997   -            571     2e-32  112.1   0.0   2   2   1.7e-10   7.9e-07   28.2   0.0   207   272   474   539   459   539 0.89 Respiratory-chain NADH dehydrogenase, 49 Kd subunit
Complex1_30kDa       PF00329.14   103 seq1689_BIOID46997   -            571     4e-25   87.9   0.0   1   1   1.8e-28   8.1e-25   86.9   0.0     2   103    48   153    47   153 0.93 Respiratory-chain NADH dehydrogenase, 30 Kd subunit
NiFeSe_Hases         PF00374.14   507 seq1689_BIOID46997   -            571   1.4e-15   56.9   0.1   1   1   3.5e-16   1.6e-12   46.9   0.0     1    68   220   288   220   297 0.91 Nickel-dependent hydrogenase
Radical_SAM          PF04055.16   166 seq1690_BIOID46997   -            411   1.2e-12   48.2   0.0   1   1   6.2e-16   2.1e-12   47.4   0.0     6   147    20   169    16   188 0.84 Radical SAM superfamily
DUF4008              PF13186.1     64 seq1690_BIOID46997   -            411   2.8e-12   46.6   0.4   1   1   1.8e-15     6e-12   45.6   0.3     4    64   282   343   276   343 0.91 Domain of unknown function (DUF4008)
Fer4_12              PF13353.1    139 seq1690_BIOID46997   -            411   4.7e-07   29.8   0.0   1   1   2.5e-10   8.6e-07   29.0   0.0    13   115    19   126    17   150 0.64 4Fe-4S single cluster domain
KilA-N               PF04383.8    111 seq1693_BIOID46997   -            303   8.7e-21   73.5   0.0   1   1     1e-24   1.4e-20   72.8   0.0     6   109    42   143    38   145 0.94 KilA-N domain
Phageshock_PspG      PF09583.5     65 seq1694_BIOID46997   -            139   3.2e-24   84.6  26.6   1   1   3.1e-28   4.3e-24   84.2  18.5     1    64    60   123    60   124 0.98 Phage shock protein G (Phageshock_PspG)
DEAD                 PF00270.24   173 seq1696_BIOID46997   -            400   4.2e-14   52.2   0.0   1   1     1e-17   7.1e-14   51.5   0.0     3   148   140   275   138   296 0.80 DEAD/DEAH box helicase
ResIII               PF04851.10   184 seq1696_BIOID46997   -            400   6.3e-07   29.2   1.4   1   1   1.6e-10   1.1e-06   28.5   0.5    24   168   150   270   115   290 0.78 Type III restriction enzyme, res subunit
CoA_trans            PF01144.18   217 seq1697_BIOID46997   -            216     4e-44  150.2   0.2   1   1   6.6e-48   4.5e-44  150.1   0.1     2   216     5   197     4   198 0.96 Coenzyme A transferase
Dala_Dala_lig_C      PF07478.8    203 seq1698_BIOID46997   -            306   3.2e-70  235.5   0.0   1   1   1.2e-73     4e-70  235.2   0.0     1   203   103   303   103   303 0.97 D-ala D-ala ligase C-terminus
Dala_Dala_lig_N      PF01820.16   117 seq1698_BIOID46997   -            306   1.3e-23   83.4   0.8   1   2   1.1e-12   3.8e-09   36.7   0.0     2    42     4    44     3    54 0.90 D-ala D-ala ligase N-terminus
Dala_Dala_lig_N      PF01820.16   117 seq1698_BIOID46997   -            306   1.3e-23   83.4   0.8   2   2   2.3e-15   7.8e-12   45.4   0.2    83   117    52    86    43    86 0.89 D-ala D-ala ligase N-terminus
ATP-grasp_4          PF13535.1    184 seq1698_BIOID46997   -            306   4.1e-16   59.1   0.0   1   1   1.9e-19   6.4e-16   58.5   0.0     3   176    95   272    93   276 0.81 ATP-grasp domain
CPSase_L_D2          PF02786.12   211 seq1698_BIOID46997   -            306   1.2e-07   31.1   0.0   1   1   1.8e-10   6.2e-07   28.7   0.0    27   179   127   274    96   301 0.82 Carbamoyl-phosphate synthase L chain, ATP binding domain
DUF1116              PF06545.6    216 seq1700_BIOID46997   -            472   1.7e-93  311.5   0.4   1   1   1.7e-97   2.3e-93  311.1   0.3     1   216   143   358   143   358 1.00 Protein of unknown function (DUF1116)
Zip                  PF02535.17   319 seq1701_BIOID46997   -            265   2.2e-32  112.2  21.1   1   1   4.2e-31   5.7e-27   94.4   3.7   150   317    94   254    89   256 0.96 ZIP Zinc transporter
Sigma54_activat      PF00158.21   168 seq1703_BIOID46997   -            692   4.3e-71  237.6   0.1   1   1   3.8e-74   7.4e-71  236.9   0.0     1   168   381   548   381   548 0.99 Sigma-54 interaction domain
GAF_3                PF13492.1    129 seq1703_BIOID46997   -            692   8.2e-17   61.3   0.0   1   1   6.6e-15   1.3e-11   44.5   0.0     1   129   202   346   202   346 0.85 GAF domain
GAF                  PF01590.21   154 seq1703_BIOID46997   -            692   1.5e-15   57.5   0.1   1   1   1.5e-14     3e-11   43.6   0.0     1   154   202   344   202   344 0.91 GAF domain
GAF_2                PF13185.1    148 seq1703_BIOID46997   -            692   2.3e-12   47.5   0.0   1   1   5.4e-12     1e-08   35.6   0.0     3   148   202   345   194   345 0.76 GAF domain
AAA_5                PF07728.9    139 seq1703_BIOID46997   -            692   5.4e-08   32.5   0.1   1   1   6.5e-11   1.3e-07   31.3   0.0     2   130   405   529   404   538 0.79 AAA domain (dynein-related subfamily)
AAA                  PF00004.24   132 seq1703_BIOID46997   -            692   3.4e-06   27.1   0.0   1   1   4.7e-09   9.2e-06   25.7   0.0     1   112   405   525   405   541 0.81 ATPase family associated with various cellular activities (AAA)
HTH_8                PF02954.14    42 seq1703_BIOID46997   -            692   7.6e-05   22.0   0.2   1   1   3.9e-08   7.6e-05   22.0   0.1     6    42   645   684   642   684 0.90 Bacterial regulatory protein, Fis family
HycI                 PF01750.13   130 seq1704_BIOID46997   -            195   1.7e-38  130.9   0.0   1   1   1.5e-42   2.1e-38  130.6   0.0     1   129    23   151    23   152 0.99 Hydrogenase maturation protease
Chorismate_bind      PF00425.13   257 seq1708_BIOID46997   -            391   1.9e-68  230.4   0.0   1   1   1.7e-72   2.4e-68  230.1   0.0     2   257   126   380   125   380 0.97 chorismate binding enzyme
DAO                  PF01266.19   358 seq1712_BIOID46997   -            432   5.6e-74  249.0   0.5   1   1   4.8e-77   6.5e-74  248.8   0.3     2   358     3   397     2   397 0.95 FAD dependent oxidoreductase
Pyr_redox_2          PF07992.9    200 seq1712_BIOID46997   -            432   7.5e-09   35.6   0.3   1   1   3.9e-08   5.3e-05   23.0   0.2     1    36     2    37     2    65 0.92 Pyridine nucleotide-disulphide oxidoreductase
Pyr_redox            PF00070.22    80 seq1712_BIOID46997   -            432   3.2e-08   33.7   0.2   1   1     7e-09   9.6e-06   25.7   0.2     1    33     2    34     2    47 0.91 Pyridine nucleotide-disulphide oxidoreductase
NAD_binding_8        PF13450.1     68 seq1712_BIOID46997   -            432   8.6e-07   28.7   0.1   1   1   5.6e-09   7.6e-06   25.7   0.0     1    34     5    38     5    69 0.85 NAD(P)-binding Rossmann-like domain
ApbA                 PF02558.11   151 seq1712_BIOID46997   -            432   2.3e-05   23.7   0.2   1   1   3.8e-08   5.3e-05   22.6   0.1     1    33     3    34     3    48 0.87 Ketopantoate reductase PanE/ApbA
AlaDh_PNT_C          PF01262.16   168 seq1712_BIOID46997   -            432   0.00013   21.5   0.1   1   1   1.7e-07   0.00023   20.6   0.1    22    59     2    39     1    52 0.85 Alanine dehydrogenase/PNT, C-terminal domain
SBP_bac_7            PF03480.8    286 seq1713_BIOID46997   -            328  5.5e-103  343.8   0.1   1   1  4.5e-107  6.2e-103  343.7   0.0     1   285    30   312    30   313 0.99 Bacterial extracellular solute-binding protein, family 7
SCFA_trans           PF02667.9    453 seq1714_BIOID46997   -            440  4.8e-231  767.1  24.4   1   1  3.9e-235  5.3e-231  767.0  16.9     1   453     1   440     1   440 1.00 Short chain fatty acid transporter
YjcZ                 PF13990.1    270 seq1717_BIOID46997   -            292  9.3e-119  395.3   5.6   1   1  7.6e-123    1e-118  395.2   3.9     1   270    21   287    21   287 0.99 YjcZ-like protein
DUF968               PF06147.6    200 seq1718_BIOID46997   -            331   1.1e-77  260.3   0.0   1   1   1.1e-81   1.5e-77  259.9   0.0     2   200   131   328   130   328 0.99 Protein of unknown function (DUF968)
HyaE                 PF07449.6    107 seq1720_BIOID46997   -            132   3.6e-40  136.0   0.0   1   1     3e-44   4.1e-40  135.8   0.0     1   107    10   116    10   116 0.99 Hydrogenase-1 expression protein HyaE
Topoisom_bac         PF01131.15   403 seq1721_BIOID46997   -            879    8e-131  436.4   0.5   1   1  4.2e-134  1.4e-130  435.6   0.4     2   403   171   579   170   579 0.93 DNA topoisomerase
Topo_Zn_Ribbon       PF08272.6     42 seq1721_BIOID46997   -            879   1.1e-39  133.3   0.7   1   2   1.5e-19   5.2e-16   57.6   0.0     2    42   772   811   771   811 0.96 Topoisomerase I zinc-ribbon-like
Topo_Zn_Ribbon       PF08272.6     42 seq1721_BIOID46997   -            879   1.1e-39  133.3   0.7   2   2   7.4e-24   2.5e-20   71.4   1.8     1    42   838   879   838   879 0.98 Topoisomerase I zinc-ribbon-like
Toprim               PF01751.17    88 seq1721_BIOID46997   -            879   3.4e-26   90.8   0.0   1   1   2.1e-29   7.1e-26   89.7   0.0     2    88    19   156    18   156 0.98 Toprim domain
zf-C4_Topoisom       PF01396.14    39 seq1721_BIOID46997   -            879   4.1e-19   67.6  16.9   1   2   3.6e-09   1.2e-05   24.5   0.3     3    27   612   636   610   653 0.84 Topoisomerase DNA binding C4 zinc finger
zf-C4_Topoisom       PF01396.14    39 seq1721_BIOID46997   -            879   4.1e-19   67.6  16.9   2   2   6.9e-15   2.4e-11   42.8   1.9     2    38   723   758   722   759 0.94 Topoisomerase DNA binding C4 zinc finger
FtsQ                 PF03799.10   117 seq1724_BIOID46997   -            276     6e-34  116.6   0.2   1   1   1.4e-37   9.5e-34  115.9   0.1     1   117   129   247   129   247 0.93 Cell division protein FtsQ
POTRA_1              PF08478.5     69 seq1724_BIOID46997   -            276   6.2e-20   70.8   0.1   1   1   2.3e-23   1.6e-19   69.5   0.1     2    69    56   126    55   126 0.97 POTRA domain, FtsQ-type
DDE_Tnp_1_assoc      PF13808.1     90 seq1725_BIOID46997   -            318     1e-32  111.5   0.0   1   1   3.4e-36   2.3e-32  110.3   0.0     2    90     1    89     1    89 0.98 DDE_Tnp_1-associated
DDE_Tnp_1            PF01609.16   211 seq1725_BIOID46997   -            318   4.4e-25   88.3   0.2   1   1   1.1e-28   7.5e-25   87.6   0.1     3   181    96   306    94   309 0.92 Transposase DDE domain
HupH_C               PF04809.8    120 seq1727_BIOID46997   -            305   6.7e-49  164.5   0.0   1   2   8.5e-11   1.2e-06   28.2   0.0     6    95    70   159    67   172 0.80 HupH hydrogenase expression protein, C-terminal conserved region
HupH_C               PF04809.8    120 seq1727_BIOID46997   -            305   6.7e-49  164.5   0.0   2   2   1.1e-43   1.5e-39  134.3   0.0     1   119   183   299   183   300 0.99 HupH hydrogenase expression protein, C-terminal conserved region
Helicase_C           PF00271.26    78 seq1729_BIOID46997   -            427   1.9e-06   27.5   0.0   1   1   1.3e-09   1.8e-05   24.4   0.0     7    77    15    92    11    93 0.86 Helicase conserved C-terminal domain
Guanylate_kin        PF00625.16   183 seq1730_BIOID46997   -            207   1.6e-70  236.1   0.0   1   1   1.3e-74   1.8e-70  235.9   0.0     2   183     4   186     3   186 0.98 Guanylate kinase
Fer4_7               PF12838.2     52 seq1733_BIOID46997   -            181     3e-14   53.0  33.5   1   1   9.9e-15   1.9e-11   44.0   9.9     1    52    39    89    39    89 0.92 4Fe-4S dicluster domain
Fer4                 PF00037.22    24 seq1733_BIOID46997   -            181   7.9e-13   47.3  23.4   1   2   6.2e-09   1.2e-05   24.5   4.7     4    24    36    56    33    56 0.91 4Fe-4S binding domain
Fer4                 PF00037.22    24 seq1733_BIOID46997   -            181   7.9e-13   47.3  23.4   2   2   1.3e-11   2.5e-08   33.0   1.0     6    24    73    91    69    91 0.92 4Fe-4S binding domain
Fer4_9               PF13187.1     55 seq1733_BIOID46997   -            181   3.1e-09   36.8  14.0   1   1   1.6e-12   3.1e-09   36.8   9.7     2    55    40    90    39    90 0.95 4Fe-4S dicluster domain
Fer4_10              PF13237.1     52 seq1733_BIOID46997   -            181   1.7e-06   27.5  36.6   1   1   6.4e-09   1.2e-05   24.8  12.1     6    52    37    86    32    86 0.87 4Fe-4S dicluster domain
HTH_Tnp_1            PF01527.15    76 seq1734_BIOID46997   -            103   5.3e-09   35.7   0.6   1   1   1.5e-12   6.7e-09   35.4   0.4     2    76     4    79     3    85 0.84 Transposase
HTH_28               PF13518.1     52 seq1734_BIOID46997   -            103   2.7e-07   30.3   0.1   1   1   1.1e-10     5e-07   29.4   0.1     1    40    13    53    13    60 0.88 Helix-turn-helix domain
DnaB_C               PF03796.10   265 seq1735_BIOID46997   -            471  3.1e-108  360.5   0.1   1   1  9.1e-112  4.1e-108  360.1   0.1     1   263   206   463   206   465 0.97 DnaB-like helicase C terminal domain
DnaB                 PF00772.16   103 seq1735_BIOID46997   -            471   8.7e-38  128.2   0.0   1   1   4.2e-41   1.9e-37  127.1   0.0     1   103    26   128    26   128 0.99 DnaB-like helicase N terminal domain
AAA_25               PF13481.1    194 seq1735_BIOID46997   -            471   6.7e-14   51.6   0.1   1   1   2.3e-17   1.1e-13   50.9   0.0    29   190   220   386   179   390 0.84 AAA domain
AA_kinase            PF00696.23   241 seq1737_BIOID46997   -            355   6.5e-27   94.5   0.2   1   1   5.7e-31   7.8e-27   94.2   0.2     2   240    43   335    42   336 0.91 Amino acid kinase family
Sod_Fe_C             PF02777.13   106 seq1738_BIOID46997   -            208   2.7e-40  136.3   0.5   1   1   5.9e-44     4e-40  135.8   0.1     4   106    98   204    95   204 0.91 Iron/manganese superoxide dismutases, C-terminal domain
Sod_Fe_N             PF00081.17    82 seq1738_BIOID46997   -            208   9.6e-34  115.4   2.3   1   1   2.3e-37   1.5e-33  114.7   1.6     1    81     4    91     4    92 0.97 Iron/manganese superoxide dismutases, alpha-hairpin domain
FGGY_N               PF00370.16   245 seq1739_BIOID46997   -            498   2.4e-91  305.2   0.0   1   1   4.8e-95   3.3e-91  304.8   0.0     1   245     4   250     4   250 0.99 FGGY family of carbohydrate kinases, N-terminal domain
FGGY_C               PF02782.11   197 seq1739_BIOID46997   -            498     1e-22   80.6   0.4   1   1   6.2e-26   4.2e-22   78.6   0.3     3   196   261   441   259   442 0.82 FGGY family of carbohydrate kinases, C-terminal domain
AMP-binding          PF00501.23   418 seq1740_BIOID46997   -            536   6.6e-86  288.1   0.0   1   1   1.2e-89   7.9e-86  287.8   0.0     1   417    50   461    50   462 0.95 AMP-binding enzyme
DUF4009              PF13193.1     41 seq1740_BIOID46997   -            536   8.1e-08   31.4   0.1   1   1   3.6e-11   2.4e-07   29.9   0.0     1    29   501   529   501   535 0.92 Domain of unknown function (DUF4009)
Phage_antitermQ      PF06530.7    126 seq1741_BIOID46997   -            118   3.7e-40  136.2   0.1   1   1   3.2e-44   4.4e-40  136.0   0.1     1   114     1   114     1   117 0.99 Phage antitermination protein Q
DUF1471              PF07338.8     56 seq1742_BIOID46997   -            314   3.3e-62  205.8   6.6   1   3   2.8e-22   3.9e-18   64.7   0.0     2    56    34    90    33    90 0.98 Protein of unknown function (DUF1471)
DUF1471              PF07338.8     56 seq1742_BIOID46997   -            314   3.3e-62  205.8   6.6   2   3   1.2e-22   1.7e-18   65.8   0.3     3    56   119   174   117   174 0.98 Protein of unknown function (DUF1471)
DUF1471              PF07338.8     56 seq1742_BIOID46997   -            314   3.3e-62  205.8   6.6   3   3   3.1e-26   4.3e-22   77.3   0.1     2    56   259   314   258   314 0.99 Protein of unknown function (DUF1471)
Sugar_tr             PF00083.19   451 seq1743_BIOID46997   -            508   7.3e-71  238.9  26.0   1   1   2.2e-74     1e-70  238.4  18.1     3   446    36   456    33   461 0.95 Sugar (and other) transporter
MFS_1                PF07690.11   354 seq1743_BIOID46997   -            508   2.8e-36  124.9  40.3   1   2   7.1e-30   3.2e-26   91.7  10.9     9   257    46   318    38   320 0.74 Major Facilitator Superfamily
MFS_1                PF07690.11   354 seq1743_BIOID46997   -            508   2.8e-36  124.9  40.3   2   2   2.1e-14   9.5e-11   40.9  14.2    38   171   309   445   307   475 0.80 Major Facilitator Superfamily
Osmo_CC              PF08946.5     46 seq1743_BIOID46997   -            508   2.7e-25   88.0   8.8   1   1   1.1e-28   5.1e-25   87.1   6.1     1    46   462   507   462   507 0.99 Osmosensory transporter coiled coil
FtsA                 PF14450.1    120 seq1745_BIOID46997   -            420   1.6e-50  169.8   3.7   1   2   2.1e-23   1.4e-19   69.9   0.7     1   119    10   195    10   196 0.97 Cell division protein FtsA
FtsA                 PF14450.1    120 seq1745_BIOID46997   -            420   1.6e-50  169.8   3.7   2   2   6.5e-33   4.5e-29  100.6   0.0     1   120   206   382   206   382 0.99 Cell division protein FtsA
SHS2_FTSA            PF02491.15    80 seq1745_BIOID46997   -            420   2.4e-32  110.5   1.4   1   1   6.8e-36   4.6e-32  109.6   1.0     1    80    84   163    84   163 0.99 SHS2 domain inserted in FTSA
Ala_racemase_N       PF01168.15   217 seq1746_BIOID46997   -            356   5.2e-59  199.3   0.1   1   1   9.8e-63   6.7e-59  198.9   0.0     2   217    10   217     9   217 0.95 Alanine racemase, N-terminal domain
Ala_racemase_C       PF00842.16   129 seq1746_BIOID46997   -            356   2.4e-39  133.5   0.4   1   1   6.2e-43   4.2e-39  132.7   0.3     1   127   232   354   232   356 0.97 Alanine racemase, C-terminal domain
RNA_pol_Rpb6         PF01192.17    57 seq1747_BIOID46997   -             91     1e-17   63.4   0.1   1   1   9.7e-22   1.3e-17   63.1   0.1     1    56     7    62     7    63 0.95 RNA polymerase Rpb6
Oxidored_q6          PF01058.17   131 seq1749_BIOID46997   -            252   5.2e-20   71.2   0.2   1   1   5.6e-24   7.6e-20   70.7   0.1     1   127    44   151    44   155 0.93 NADH ubiquinone oxidoreductase, 20 Kd subunit
Thiolase_N           PF00108.18   264 seq1750_BIOID46997   -            394  2.2e-107  357.8   6.4   1   1  4.2e-111  2.8e-107  357.4   4.4     1   264     1   263     1   263 0.99 Thiolase, N-terminal domain
Thiolase_C           PF02803.13   123 seq1750_BIOID46997   -            394   2.5e-53  178.5   1.2   1   1   3.7e-57   2.5e-53  178.5   0.8     1   123   270   392   270   392 0.99 Thiolase, C-terminal domain
ydhR                 PF08803.6     97 seq1751_BIOID46997   -            101     3e-43  145.6   0.0   1   1   2.5e-47   3.4e-43  145.5   0.0     1    97     4   100     4   100 0.99 Putative mono-oxygenase ydhR
HD_4                 PF13328.1    153 seq1754_BIOID46997   -            702   6.5e-54  181.6   1.2   1   1   2.4e-57   6.5e-54  181.6   0.8     2   152    27   175    26   176 0.97 HD domain
RelA_SpoT            PF04607.12   116 seq1754_BIOID46997   -            702   1.1e-36  125.2   0.5   1   1   1.1e-39   3.1e-36  123.7   0.0     1   115   235   345   235   346 0.98 Region found in RelA / SpoT proteins
TGS                  PF02824.16    60 seq1754_BIOID46997   -            702   6.9e-22   76.9   0.0   1   1   6.1e-25   1.7e-21   75.7   0.0     1    60   388   447   388   447 0.99 TGS domain
ACT_4                PF13291.1     80 seq1754_BIOID46997   -            702   2.2e-18   66.2   2.5   1   1   2.1e-21   5.7e-18   64.9   1.0     2    80   622   699   621   699 0.97 ACT domain
HD                   PF01966.17   122 seq1754_BIOID46997   -            702   1.3e-13   50.8   1.9   1   1   1.7e-16   4.7e-13   49.0   0.3     1   122    45   144    45   144 0.81 HD domain
Bac_Ubq_Cox          PF01654.12   436 seq1755_BIOID46997   -            514  9.5e-184  610.7  23.9   1   1  9.1e-188  1.2e-183  610.3  16.6     1   435     7   502     7   503 0.97 Bacterial Cytochrome Ubiquinol Oxidase
Transaldolase        PF00923.14   287 seq1757_BIOID46997   -            338    3e-104  348.0   0.3   1   1  2.5e-108  3.5e-104  347.8   0.2     1   287    35   334    35   334 0.95 Transaldolase
TOBE                 PF03459.12    64 seq1758_BIOID46997   -            147   1.2e-32  111.6   6.6   1   2   4.9e-21   6.7e-17   61.2   0.8     2    64     9    71     8    71 0.98 TOBE domain
TOBE                 PF03459.12    64 seq1758_BIOID46997   -            147   1.2e-32  111.6   6.6   2   2     1e-18   1.4e-14   53.8   0.3     2    63    81   142    81   143 0.98 TOBE domain
DUF1019              PF06254.6     89 seq1759_BIOID46997   -            183     4e-26   90.8   0.1   1   1   4.4e-30     6e-26   90.3   0.0     4    89    58   149    45   149 0.95 Protein of unknown function (DUF1019)
Trp_Tyr_perm         PF03222.8    394 seq1761_BIOID46997   -            409   3.6e-11   42.3  35.6   1   1   6.7e-15   4.6e-11   42.0  24.7    12   360    16   379     7   408 0.78 Tryptophan/tyrosine permease family
Aa_trans             PF01490.13   410 seq1761_BIOID46997   -            409   2.9e-05   22.6  40.4   1   1   1.4e-08   9.4e-05   20.9  28.0    10   399    14   406    10   409 0.67 Transmembrane amino acid transporter protein
BMFP                 PF04380.8     79 seq1762_BIOID46997   -             99   6.5e-28   96.5   5.5   1   1   5.6e-32   7.6e-28   96.3   3.8     1    79     1    79     1    79 0.98 Membrane fusogenic activity
KdgT                 PF03812.8    314 seq1763_BIOID46997   -            314  9.5e-171  566.9  30.9   1   1  7.9e-175  1.1e-170  566.7  21.4    14   314     1   301     1   301 1.00 2-keto-3-deoxygluconate permease
NAD_binding_9        PF13454.1    156 seq1765_BIOID46997   -            534     4e-32  111.0   0.2   1   1   6.3e-36   8.5e-32  109.9   0.0     1   155     5   164     5   165 0.90 FAD-NAD(P)-binding
RVT_1                PF00078.22   214 seq1766_BIOID46997   -            416   1.3e-45  155.3   0.0   1   1   2.8e-49   1.9e-45  154.7   0.0     1   214    68   288    68   288 0.94 Reverse transcriptase (RNA-dependent DNA polymerase)
GIIM                 PF08388.6     80 seq1766_BIOID46997   -            416   1.2e-14   53.7   6.8   1   1   1.7e-18   1.2e-14   53.7   4.7     2    76   315   388   314   392 0.92 Group II intron, maturase-specific domain
Amidohydro_4         PF13147.1    304 seq1767_BIOID46997   -            460   2.2e-33  116.3   0.0   1   1   6.6e-37     3e-33  115.9   0.0     1   304   107   427   107   427 0.89 Amidohydrolase
Amidohydro_3         PF07969.6    404 seq1767_BIOID46997   -            460   1.4e-08   34.2   3.0   1   1   9.5e-10   4.3e-06   26.0   2.1   102   358   177   384   112   411 0.62 Amidohydrolase family
Amidohydro_5         PF13594.1     68 seq1767_BIOID46997   -            460   2.1e-06   27.3   0.0   1   1   3.1e-09   1.4e-05   24.6   0.0     3    45    84   138    82   180 0.71 Amidohydrolase
Fimbrial             PF00419.15   145 seq1768_BIOID46997   -            180     8e-20   71.4   7.7   1   1     7e-24   9.6e-20   71.1   5.3     1   145    30   180    30   180 0.87 Fimbrial protein
HycH                 PF07450.6    131 seq1770_BIOID46997   -            137   3.7e-53  178.9   0.0   1   1   3.1e-57   4.2e-53  178.8   0.0     2   130     7   135     6   136 0.99 Formate hydrogenlyase maturation protein HycH
tRNA-synt_1g         PF09334.6    391 seq1772_BIOID46997   -            680  1.1e-156  521.2   0.1   1   1  5.2e-160  1.4e-156  520.9   0.1     1   390    11   400    11   401 0.98 tRNA synthetases class I (M)
tRNA_bind            PF01588.15    95 seq1772_BIOID46997   -            680   1.5e-22   79.1   0.0   1   1   1.2e-25   3.4e-22   77.9   0.0     1    94   584   677   584   678 0.98 Putative tRNA binding domain
tRNA-synt_1          PF00133.17   601 seq1772_BIOID46997   -            680   2.4e-18   65.3   1.5   1   2   3.1e-15   8.5e-12   43.7   0.1    25   103    11    88     3   116 0.83 tRNA synthetases class I (I, L, M and V)
tRNA-synt_1          PF00133.17   601 seq1772_BIOID46997   -            680   2.4e-18   65.3   1.5   2   2   6.5e-08   0.00018   19.5   0.0   546   597   322   373   277   377 0.81 tRNA synthetases class I (I, L, M and V)
tRNA-synt_1e         PF01406.14   301 seq1772_BIOID46997   -            680   3.7e-14   52.4   0.5   1   2   5.3e-09   1.4e-05   24.2   0.0    10   120    11   122     3   135 0.87 tRNA synthetases class I (C) catalytic domain
tRNA-synt_1e         PF01406.14   301 seq1772_BIOID46997   -            680   3.7e-14   52.4   0.5   2   2   1.5e-09   4.1e-06   26.0   0.0   213   283   297   366   292   387 0.81 tRNA synthetases class I (C) catalytic domain
LysR_substrate       PF03466.15   209 seq1776_BIOID46997   -            302   5.4e-40  136.6   0.0   1   1   1.1e-43   7.2e-40  136.2   0.0     2   208    91   297    90   298 0.96 LysR substrate binding domain
HTH_1                PF00126.22    60 seq1776_BIOID46997   -            302   2.9e-20   71.6   0.6   1   1   8.6e-24   5.9e-20   70.6   0.4     1    60     7    66     7    66 0.97 Bacterial regulatory helix-turn-helix protein, lysR family
AA_permease_2        PF13520.1    426 seq1777_BIOID46997   -            460   1.4e-79  267.5  39.9   1   1   1.2e-83   1.6e-79  267.2  27.7     1   420     5   441     5   449 0.91 Amino acid permease
SbmA_BacA            PF05992.7    315 seq1778_BIOID46997   -            386  2.2e-164  546.0  12.3   1   1    4e-168  2.7e-164  545.7   8.5     1   314    60   373    60   374 1.00 SbmA/BacA-like family
ABC_membrane_2       PF06472.10   282 seq1778_BIOID46997   -            386   5.5e-13   48.5   8.6   1   1   4.5e-16   3.1e-12   46.0   6.0    20   214    59   264    50   323 0.87 ABC transporter transmembrane region 2
Ala_racemase_N       PF01168.15   217 seq1780_BIOID46997   -            359   2.7e-61  206.7   0.0   1   1   4.9e-65   3.4e-61  206.4   0.0     1   217     8   219     8   219 0.94 Alanine racemase, N-terminal domain
Ala_racemase_C       PF00842.16   129 seq1780_BIOID46997   -            359   7.9e-40  135.1   0.1   1   1   1.8e-43   1.2e-39  134.5   0.1     1   129   234   358   234   358 0.97 Alanine racemase, C-terminal domain
OMPdecase            PF00215.19   226 seq1781_BIOID46997   -            220   9.9e-28   96.9   0.2   1   1   8.4e-32   1.2e-27   96.7   0.1     2   223     5   204     4   207 0.93 Orotidine 5'-phosphate decarboxylase / HUMPS family
Sigma54_activat      PF00158.21   168 seq1782_BIOID46997   -            670   8.6e-74  246.4   0.0   1   1   9.4e-77   1.6e-73  245.5   0.0     1   167   347   513   347   514 0.99 Sigma-54 interaction domain
GAF_3                PF13492.1    129 seq1782_BIOID46997   -            670   6.9e-11   42.2   0.0   1   1     6e-13     1e-09   38.4   0.0     1   129   169   313   169   313 0.81 GAF domain
GAF_2                PF13185.1    148 seq1782_BIOID46997   -            670   1.3e-08   35.3   0.1   1   1   2.9e-11     5e-08   33.4   0.0     2   147   168   311   167   311 0.71 GAF domain
GAF                  PF01590.21   154 seq1782_BIOID46997   -            670   1.5e-08   34.8   0.4   1   1   2.8e-11   4.7e-08   33.1   0.3     1   154   169   311   169   311 0.86 GAF domain
AAA_5                PF07728.9    139 seq1782_BIOID46997   -            670   1.1e-07   31.4   0.0   1   1   1.6e-10   2.7e-07   30.2   0.0     2   123   371   489   370   503 0.79 AAA domain (dynein-related subfamily)
AAA                  PF00004.24   132 seq1782_BIOID46997   -            670   3.7e-06   27.0   0.0   1   1   6.5e-09   1.1e-05   25.4   0.0     1   115   371   495   371   512 0.79 ATPase family associated with various cellular activities (AAA)
HTH_8                PF02954.14    42 seq1782_BIOID46997   -            670   5.2e-05   22.5   1.8   1   1   4.8e-08   8.1e-05   21.9   0.4     4    42   621   662   619   662 0.90 Bacterial regulatory protein, Fis family
FtsZ_C               PF12327.3     95 seq1783_BIOID46997   -            383   8.6e-38  128.2   1.2   1   1   3.5e-41   2.4e-37  126.7   0.8     1    94   221   315   221   316 0.99 FtsZ family, C-terminal domain
Tubulin              PF00091.20   216 seq1783_BIOID46997   -            383   4.4e-37  127.8   1.7   1   1     2e-40   1.4e-36  126.2   1.2     2   212    13   180    12   184 0.96 Tubulin/FtsZ family, GTPase domain
Isochorismatase      PF00857.15   174 seq1784_BIOID46997   -            285   5.6e-38  130.4   0.0   1   1     1e-41   7.1e-38  130.1   0.0     2   173    32   204    31   205 0.97 Isochorismatase family
PP-binding           PF00550.20    67 seq1784_BIOID46997   -            285   2.2e-08   34.1   0.0   1   1   9.1e-12   6.2e-08   32.6   0.0     2    62   217   275   216   280 0.87 Phosphopantetheine attachment site
DUF2222              PF09984.4    146 seq1787_BIOID46997   -            918   9.3e-58  193.6   0.2   1   1   7.9e-61   1.8e-57  192.7   0.1     1   146    31   178    31   178 0.98 Uncharacterized signal transduction histidine kinase domain (DUF2222)
HATPase_c            PF02518.21   111 seq1787_BIOID46997   -            918     8e-33  112.3   0.2   1   1   6.4e-36   1.5e-32  111.5   0.2     1   110   404   518   404   519 0.97 Histidine kinase-, DNA gyrase B-, and HSP90-like ATPase
Response_reg         PF00072.19   112 seq1787_BIOID46997   -            918   1.6e-28   98.8   0.6   1   1   7.1e-32   1.6e-28   98.8   0.4     1   110   670   780   670   782 0.97 Response regulator receiver domain
HisKA                PF00512.20    68 seq1787_BIOID46997   -            918   5.4e-22   77.4   2.7   1   1   3.9e-25     9e-22   76.7   0.1     2    68   293   357   292   357 0.98 His Kinase A (phospho-acceptor) domain
Hpt                  PF01627.18    90 seq1787_BIOID46997   -            918   6.1e-14   51.6   0.1   1   1   2.7e-17   6.1e-14   51.6   0.1     1    88   828   910   828   912 0.93 Hpt domain
HAMP                 PF00672.20    70 seq1787_BIOID46997   -            918   7.7e-13   48.3   0.5   1   1   3.4e-16   7.7e-13   48.3   0.3     2    68   181   247   180   249 0.96 HAMP domain
Pili_assembly_N      PF00345.15   122 seq1788_BIOID46997   -            230   2.1e-37  127.4   0.2   1   1   8.5e-41   5.8e-37  126.0   0.0     1   121    26   145    26   146 0.91 Gram-negative pili assembly chaperone, N-terminal domain
Pili_assembly_C      PF02753.12    68 seq1788_BIOID46997   -            230     2e-16   59.4   0.3   1   1   5.2e-20   3.6e-16   58.6   0.2     1    65   165   223   165   226 0.96 Gram-negative pili assembly chaperone, C-terminal domain
MutS_V               PF00488.16   235 seq1789_BIOID46997   -            853  7.4e-105  349.4   0.0   1   1  4.6e-108  1.3e-104  348.6   0.0     1   234   567   798   567   799 0.99 MutS domain V
MutS_III             PF05192.13   204 seq1789_BIOID46997   -            853   3.5e-49  167.2   3.1   1   1   2.4e-52   6.4e-49  166.3   2.1     1   204   271   560   271   560 0.96 MutS domain III
MutS_I               PF01624.15   113 seq1789_BIOID46997   -            853   2.8e-44  149.6   0.0   1   1   2.8e-47   7.6e-44  148.2   0.0     1   112    11   122    11   123 0.99 MutS domain I
MutS_II              PF05188.12   137 seq1789_BIOID46997   -            853   1.8e-33  115.3   0.0   1   1   1.6e-36   4.5e-33  114.1   0.0     1   137   131   256   131   256 0.98 MutS domain II
MutS_IV              PF05190.13    92 seq1789_BIOID46997   -            853   3.3e-28   97.5   0.1   1   1   3.6e-31   9.9e-28   96.0   0.1     1    90   428   517   428   519 0.97 MutS family domain IV
MoCF_biosynth        PF00994.19   144 seq1790_BIOID46997   -            195   1.1e-27   96.1   0.0   1   1     1e-31   1.4e-27   95.7   0.0     2   138     8   147     7   150 0.88 Probable molybdopterin binding domain
EII-GUT              PF03608.8    168 seq1792_BIOID46997   -            173   4.5e-64  215.2   2.9   1   1   3.7e-68     5e-64  215.0   2.0     2   168     3   169     2   169 0.98 PTS system enzyme II sorbitol-specific factor
DUF1449              PF07290.6    202 seq1794_BIOID46997   -            118   6.4e-59  198.5   0.0   1   1   5.2e-63   7.1e-59  198.4   0.0    89   202     1   114     1   114 1.00 Protein of unknown function (DUF1449)
MOSC                 PF03473.12   133 seq1795_BIOID46997   -            224   1.5e-26   92.3   0.0   1   1   2.9e-30     2e-26   91.9   0.0     2   132    38   161    37   162 0.97 MOSC domain
3-alpha              PF03475.9     47 seq1795_BIOID46997   -            224     1e-16   60.2   0.1   1   1   2.8e-20   1.9e-16   59.3   0.0     1    47   168   214   168   214 0.97 3-alpha domain
AP_endonuc_2         PF01261.19   211 seq1797_BIOID46997   -            286   6.1e-30  104.0   0.0   1   1   5.6e-34   7.7e-30  103.6   0.0     3   211    25   234    23   234 0.96 Xylose isomerase-like TIM barrel
LysR_substrate       PF03466.15   209 seq1799_BIOID46997   -            324   1.8e-44  151.2   0.0   1   1   3.5e-48   2.4e-44  150.8   0.0     5   206    92   293    90   296 0.96 LysR substrate binding domain
HTH_1                PF00126.22    60 seq1799_BIOID46997   -            324   5.4e-16   57.9   0.0   1   1   1.4e-19   9.6e-16   57.1   0.0     1    60     3    64     3    64 0.97 Bacterial regulatory helix-turn-helix protein, lysR family
Cyto_ox_2            PF02322.10   328 seq1801_BIOID46997   -            378    3e-112  374.9  33.7   1   1  2.5e-116  3.4e-112  374.7  23.3     1   328     6   362     6   362 0.99 Cytochrome oxidase subunit II
Exonuc_X-T_C         PF08411.5    269 seq1803_BIOID46997   -            491  6.4e-104  346.6   0.1   1   1  1.2e-107  7.9e-104  346.3   0.1     1   268   228   489   228   490 0.99 Exonuclease C-terminal
RNase_T              PF00929.19   164 seq1803_BIOID46997   -            491   5.9e-25   88.3   0.0   1   1   1.7e-28   1.1e-24   87.4   0.0     2   161    29   207    28   210 0.94 Exonuclease
Band_7               PF01145.20   179 seq1805_BIOID46997   -            553   7.5e-19   68.2   3.0   1   1   5.5e-23   7.5e-19   68.2   2.1     5   151    38   189    34   222 0.84 SPFH domain / Band 7 family
adh_short_C2         PF13561.1    243 seq1807_BIOID46997   -            258   1.9e-29  103.1   0.1   1   1   5.1e-33   2.3e-29  102.7   0.1     3   242    24   254    22   255 0.93 Enoyl-(Acyl carrier protein) reductase
adh_short            PF00106.20   167 seq1807_BIOID46997   -            258   1.6e-27   96.3   9.2   1   1   2.3e-30     1e-26   93.7   6.4     2   164    17   170    16   173 0.89 short chain dehydrogenase
KR                   PF08659.5    181 seq1807_BIOID46997   -            258   1.3e-10   41.1   8.7   1   1   4.9e-13   2.2e-09   37.1   5.8    54   160    55   165    17   183 0.90 KR domain
PTSIIA_gutA          PF03829.8    117 seq1808_BIOID46997   -            102   7.8e-21   73.8   0.0   1   1   6.5e-25   8.9e-21   73.6   0.0    24   108     1    87     1    97 0.94 PTS system glucitol/sorbitol-specific IIA component
DUF1615              PF07759.7    319 seq1809_BIOID46997   -            364  1.4e-148  493.7   0.0   1   1  1.2e-152  1.6e-148  493.5   0.0     2   318    49   363    48   364 0.99 Protein of unknown function (DUF1615)
GerE                 PF00196.14    58 seq1812_BIOID46997   -            210   1.9e-05   23.7   0.0   1   1   2.3e-09   3.2e-05   23.0   0.0     2    47   150   195   149   197 0.96 Bacterial regulatory proteins, luxR family
Smr                  PF01713.16    83 seq1813_BIOID46997   -            187   3.2e-20   71.9   0.0   1   1   3.8e-24   5.1e-20   71.3   0.0     2    83    89   169    88   169 0.90 Smr domain
Usher                PF00577.15   552 seq1814_BIOID46997   -            869  1.8e-208  693.6  23.3   1   1  4.7e-212  2.1e-208  693.4  16.1     5   552   202   777   198   777 0.99 Type VII secretion system (T7SS), usher protein
PapC_N               PF13954.1    146 seq1814_BIOID46997   -            869   8.7e-49  164.7   0.0   1   1   3.4e-52   1.6e-48  163.9   0.0     2   146    38   189    37   189 0.98 PapC N-terminal domain
PapC_C               PF13953.1     68 seq1814_BIOID46997   -            869   7.4e-23   79.8   0.1   1   1   4.5e-26   2.1e-22   78.4   0.0     1    67   787   852   787   853 0.96 PapC C-terminal domain
ASCH                 PF04266.9    104 seq1816_BIOID46997   -            147   1.3e-19   70.3   0.0   1   1   1.2e-23   1.6e-19   70.0   0.0     5   103    38   144    26   145 0.91 ASCH domain
Aminotran_1_2        PF00155.16   363 seq1817_BIOID46997   -            411   2.7e-86  289.6   0.0   1   1   2.2e-90   3.1e-86  289.4   0.0     2   362    41   406    40   407 0.98 Aminotransferase class I and II
adh_short            PF00106.20   167 seq1818_BIOID46997   -            240   5.1e-16   58.9   0.1   1   1   1.5e-19   6.9e-16   58.5   0.1     3   166     9   170     8   171 0.87 short chain dehydrogenase
adh_short_C2         PF13561.1    243 seq1818_BIOID46997   -            240   7.7e-08   32.3   0.0   1   1   2.1e-11   9.4e-08   32.0   0.0     8   192    18   193    13   238 0.72 Enoyl-(Acyl carrier protein) reductase
KR                   PF08659.5    181 seq1818_BIOID46997   -            240   6.7e-07   29.0   0.3   1   1   2.8e-10   1.3e-06   28.1   0.2     4   172    10   175     8   184 0.83 KR domain
SpoU_methylase       PF00588.14   142 seq1819_BIOID46997   -            229     6e-37  126.5   0.1   1   1   1.2e-40   8.3e-37  126.0   0.1     2   142    20   159    19   159 0.96 SpoU rRNA Methylase family
SpoU_methylas_C      PF12105.3     57 seq1819_BIOID46997   -            229   1.1e-25   88.8   1.7   1   1   2.2e-29   1.5e-25   88.3   0.4     1    57   163   221   163   221 0.99 SpoU, rRNA methylase, C-terminal
EIIBC-GUT_N          PF03612.9    183 seq1820_BIOID46997   -            326   8.7e-53  178.5   0.0   1   1   1.8e-56   1.2e-52  178.0   0.0     2   183     3   179     2   179 0.92 Sorbitol phosphotransferase enzyme II N-terminus
EIIBC-GUT_C          PF07663.6     93 seq1820_BIOID46997   -            326   4.2e-45  151.6   5.6   1   1   1.8e-48   1.2e-44  150.1   3.9     1    93   234   326   234   326 0.99 Sorbitol phosphotransferase enzyme II C-terminus
DUF1627              PF07789.7    155 seq1821_BIOID46997   -            256   1.2e-90  300.9   0.5   1   1     4e-94   1.8e-90  300.2   0.3     1   155    91   245    91   245 1.00 Protein of unknown function (DUF1627)
LpxC                 PF03331.8    277 seq1823_BIOID46997   -            305  5.8e-125  415.6   0.0   1   1  5.1e-129    7e-125  415.4   0.0     1   277     2   280     2   280 0.99 UDP-3-O-acyl N-acetylglycosamine deacetylase
Aldolase_II          PF00596.16   183 seq1826_BIOID46997   -            231   1.7e-44  151.5   1.1   1   1   1.6e-48   2.1e-44  151.2   0.7     2   181     8   196     7   198 0.90 Class II Aldolase and Adducin N-terminal domain
Phage_holin_3        PF05106.7    100 seq1828_BIOID46997   -            108   1.1e-29  102.2   0.6   1   1     9e-34   1.2e-29  102.0   0.4     1   100     1   102     1   102 0.94 Phage holin family (Lysis protein S)
4HBT                 PF03061.17    79 seq1829_BIOID46997   -            137   7.3e-17   61.1   0.1   1   1   8.9e-21   1.2e-16   60.4   0.1     1    79    50   127    50   127 0.98 Thioesterase superfamily
Peripla_BP_4         PF13407.1    258 seq1837_BIOID46997   -            328   3.9e-52  177.0   0.7   1   1   3.4e-56   4.6e-52  176.8   0.5     5   258    36   289    31   289 0.96 Periplasmic binding protein domain
DEAD                 PF00270.24   173 seq1839_BIOID46997   -            704   8.2e-24   83.8   0.2   1   1   3.9e-25   8.9e-22   77.2   0.0     4   169   284   445   281   449 0.79 DEAD/DEAH box helicase
Helicase_C           PF00271.26    78 seq1839_BIOID46997   -            704   5.4e-17   61.3   0.0   1   1   2.2e-18   5.1e-15   54.9   0.0     3    77   524   599   522   600 0.95 Helicase conserved C-terminal domain
ResIII               PF04851.10   184 seq1839_BIOID46997   -            704   7.3e-09   35.5   0.0   1   1   7.7e-12   1.8e-08   34.3   0.0    29   182   304   441   278   443 0.74 Type III restriction enzyme, res subunit
tRNA_anti            PF01336.20    76 seq1839_BIOID46997   -            704     2e-07   30.6   0.0   1   1   1.9e-10   4.3e-07   29.5   0.0     2    74    74   145    73   147 0.96 OB-fold nucleic acid binding domain
SecA_DEAD            PF07517.9    266 seq1839_BIOID46997   -            704     6e-07   28.9   0.0   1   1   5.7e-10   1.3e-06   27.7   0.0    96   163   306   373   240   409 0.86 SecA DEAD-like domain
SNF2_N               PF00176.18   296 seq1839_BIOID46997   -            704   5.2e-05   22.1   0.0   1   1   4.1e-08   9.4e-05   21.2   0.0    27   172   308   446   284   451 0.80 SNF2 family N-terminal domain
WGR                  PF05406.10    81 seq1840_BIOID46997   -            198     1e-15   57.2   1.0   1   1   1.1e-19   1.5e-15   56.7   0.7    11    74     4    65     1    71 0.92 WGR domain
His_Phos_2           PF00328.17   347 seq1843_BIOID46997   -            446   1.7e-40  139.2   0.0   1   1   1.5e-44   2.1e-40  139.0   0.0     1   345    39   383    39   387 0.85 Histidine phosphatase superfamily (branch 2)
Phage_lysozyme       PF00959.14   110 seq1844_BIOID46997   -             99   2.4e-08   34.1   0.0   1   1   2.5e-12   3.4e-08   33.6   0.0     1    48    33    86    33    96 0.94 Phage lysozyme
Trans_reg_C          PF00486.23    77 seq1845_BIOID46997   -            269   1.2e-08   34.5   0.0   1   1   1.4e-12   1.9e-08   33.9   0.0     4    76    28   102    23   103 0.92 Transcriptional regulatory protein, C terminal
Form_Nir_trans       PF01226.12   250 seq1847_BIOID46997   -            282   1.9e-66  223.3  26.0   1   1   1.6e-70   2.2e-66  223.2  18.0     5   250    16   277    12   277 0.97 Formate/nitrite transporter
DUF977               PF06163.6    127 seq1848_BIOID46997   -            130   5.5e-54  181.1   0.1   1   1     9e-58   6.2e-54  181.0   0.1     1   127     1   126     1   126 0.99 Bacterial protein of unknown function (DUF977)
Trp_repressor        PF01371.14    88 seq1848_BIOID46997   -            130   1.8e-05   24.4   0.0   1   1   4.5e-09   3.1e-05   23.7   0.0    26    74     4    51     1    57 0.88 Trp repressor protein
DUF4132              PF13569.1    180 seq1849_BIOID46997   -           1201     3e-52  176.6   0.1   1   1   4.4e-56   6.1e-52  175.6   0.1     1   180   935  1119   935  1119 0.97 Domain of unknown function (DUF4132)
GFO_IDH_MocA         PF01408.17   120 seq1851_BIOID46997   -            337   6.9e-29  100.6   0.0   1   1   3.4e-32   2.3e-28   98.9   0.0     1   119     4   121     4   122 0.98 Oxidoreductase family, NAD-binding Rossmann fold
GFO_IDH_MocA_C       PF02894.12   115 seq1851_BIOID46997   -            337   2.8e-06   26.9   0.1   1   1   8.8e-10     6e-06   25.9   0.1    30    97   162   227   154   233 0.83 Oxidoreductase family, C-terminal alpha/beta domain
CstA                 PF02554.9    376 seq1853_BIOID46997   -            701  5.8e-156  518.7  29.0   1   1  8.4e-160  5.8e-156  518.7  20.1     1   371    32   431    32   436 0.95 Carbon starvation protein CstA
DUF4161              PF13722.1    127 seq1853_BIOID46997   -            701   1.8e-46  157.4   7.5   1   1   2.7e-50   1.8e-46  157.4   5.2     3   127   467   596   464   596 0.98 C-terminal domain on CstA (DUF4161)
Response_reg         PF00072.19   112 seq1854_BIOID46997   -            251   1.6e-20   73.0   0.1   1   1   3.6e-24   2.5e-20   72.4   0.1     2   111    17   124    16   125 0.97 Response regulator receiver domain
[truncated: 1,397,504 more chars]
