# Supplementary material for: A domain sequence approach to pangenomics: applications to Escherichia coli
Source: F1000Res. 2013 May 29;1:19. Originally published 2012 Oct 1. [Version 2] doi: 10.12688/f1000research.1-19.v2 (PMC3901455; doi:10.12688/f1000research.1-19.v2)
Supplement: The 347 text files show the results from scanning each of the fasta-files against the Pfam-A database [file f1000research-1-1101-s0002.tgz › Escherichia_coli_G58_1_BIOID48249.txt]

#                                                                            --- full sequence --- -------------- this domain -------------   hmm coord   ali coord   env coord
# target name        accession   tlen query name           accession   qlen   E-value  score  bias   #  of  c-Evalue  i-Evalue  score  bias  from    to  from    to  from    to  acc description of target
#------------------- ---------- ----- -------------------- ---------- ----- --------- ------ ----- --- --- --------- --------- ------ ----- ----- ----- ----- ----- ----- ----- ---- ---------------------
PfkB                 PF00294.19   301 seq3_BIOID48249      -            310   1.3e-59  201.7   0.4   1   1   2.3e-63   1.6e-59  201.4   0.3     8   298    15   297     8   300 0.92 pfkB family carbohydrate kinase
Phos_pyr_kin         PF08543.7    246 seq3_BIOID48249      -            310   8.5e-09   34.8   0.3   1   1   2.9e-12     2e-08   33.6   0.1   107   223   168   279   155   292 0.85 Phosphomethylpyrimidine kinase
DUF1019              PF06254.6     89 seq4_BIOID48249      -            173     2e-25   88.6   0.0   1   1   2.1e-29   2.8e-25   88.1   0.0     4    89    58   149    45   149 0.96 Protein of unknown function (DUF1019)
PTSIIB_sorb          PF03830.10   151 seq6_BIOID48249      -            112   2.6e-27   95.4   0.0   1   1   2.2e-31     3e-27   95.2   0.0     1    88     2    89     2    93 0.97 PTS system sorbose subfamily IIB component
HTH_Tnp_1            PF01527.15    76 seq7_BIOID48249      -            224   4.3e-24   84.1   0.0   1   1     3e-24   8.3e-21   73.6   0.0     2    75    94   171    93   172 0.93 Transposase
HTH_23               PF13384.1     50 seq7_BIOID48249      -            224   3.9e-09   35.7   0.1   1   1   4.4e-09   1.2e-05   24.6   0.0    11    46    20    56    18    59 0.87 Homeodomain-like domain
HTH_28               PF13518.1     52 seq7_BIOID48249      -            224     2e-08   33.9   0.0   1   1   2.3e-08   6.3e-05   22.7   0.0     6    43    20    58    18    63 0.83 Helix-turn-helix domain
Autotransporter      PF03797.14   265 seq8_BIOID48249      -            198   2.2e-34  118.9   3.3   1   1   1.8e-38   2.5e-34  118.7   2.3    74   260     2   179     1   189 0.87 Autotransporter beta-domain
DUF2543              PF10820.3     81 seq21_BIOID48249     -             57     3e-30  103.9   1.9   1   1   2.4e-34   3.3e-30  103.7   1.3     1    61     1    57     1    57 0.98 Protein of unknown function (DUF2543)
FliP                 PF00813.15   194 seq23_BIOID48249     -            216   3.1e-67  225.9   4.4   1   1   2.7e-71   3.6e-67  225.7   3.1     2   194    11   208    10   208 0.94 FliP family
Transgly             PF00912.17   178 seq25_BIOID48249     -            844   2.6e-56  189.6   0.0   1   1     6e-60   4.1e-56  188.9   0.0    10   177   209   380   198   381 0.95 Transglycosylase
Transpeptidase       PF00905.17   304 seq25_BIOID48249     -            844   1.2e-25   90.0   0.3   1   1   1.6e-28   1.1e-24   86.9   0.2     2   284   473   725   472   744 0.86 Penicillin binding protein transpeptidase domain
DUF1471              PF07338.8     56 seq26_BIOID48249     -            314   4.1e-62  205.5   5.4   1   3   2.8e-22   3.9e-18   64.7   0.0     2    56    34    90    33    90 0.98 Protein of unknown function (DUF1471)
DUF1471              PF07338.8     56 seq26_BIOID48249     -            314   4.1e-62  205.5   5.4   2   3     3e-22   4.1e-18   64.6   0.1     3    56   119   174   117   174 0.98 Protein of unknown function (DUF1471)
DUF1471              PF07338.8     56 seq26_BIOID48249     -            314   4.1e-62  205.5   5.4   3   3   3.1e-26   4.3e-22   77.3   0.1     2    56   259   314   258   314 0.99 Protein of unknown function (DUF1471)
Phage_cap_E          PF03864.10   329 seq30_BIOID48249     -            200   3.5e-35  121.3   0.1   1   1   2.8e-39   3.8e-35  121.2   0.1   135   328     3   198     1   199 0.90 Phage major capsid protein E
RepB-RCR_reg         PF10723.4     85 seq31_BIOID48249     -             86   4.1e-38  128.8   1.4   1   1   3.5e-42   4.7e-38  128.6   0.9     1    82     1    82     1    85 0.98 Replication regulatory protein RepB
DDE_Tnp_1            PF01609.16   211 seq35_BIOID48249     -            206   2.3e-12   46.8   1.1   1   1   2.4e-16   3.3e-12   46.3   0.8    93   211    12   171     5   171 0.87 Transposase DDE domain
DUF2612              PF11041.3    187 seq38_BIOID48249     -             85   1.7e-22   79.7   0.0   1   1   1.4e-26     2e-22   79.5   0.0     2    74     4    76     3    81 0.96 Protein of unknown function (DUF2612)
DEDD_Tnp_IS110       PF01548.12   144 seq42_BIOID48249     -            398   1.2e-27   96.2   0.6   1   1   3.1e-31   2.1e-27   95.4   0.1     1   144    13   158    13   158 0.99 Transposase
Transposase_20       PF02371.11    87 seq42_BIOID48249     -            398   4.2e-23   81.1   0.2   1   1   2.4e-26   1.7e-22   79.2   0.4     3    86   277   358   275   359 0.95 Transposase IS116/IS110/IS902 family
MurB_C               PF02873.11   105 seq45_BIOID48249     -            342   1.6e-42  143.3   0.0   1   1   4.2e-46   2.9e-42  142.5   0.0     1   105   203   330   203   330 0.99 UDP-N-acetylenolpyruvoylglucosamine reductase, C-terminal domain
FAD_binding_4        PF01565.18   139 seq45_BIOID48249     -            342   1.1e-27   96.0   0.0   1   1   1.3e-30   9.2e-27   93.0   0.0     2   137    18   148    17   150 0.87 FAD binding domain
Glyco_transf_8       PF01501.15   250 seq47_BIOID48249     -             54   4.3e-07   29.4   0.0   1   1   3.3e-11   4.6e-07   29.3   0.0   147   186    10    49     3    53 0.87 Glycosyl transferase family 8
GIIM                 PF08388.6     80 seq48_BIOID48249     -            104   4.2e-14   51.9   7.8   1   1   4.2e-18   5.7e-14   51.5   5.4    12    76    17    80    13    96 0.90 Group II intron, maturase-specific domain
Phage_AlpA           PF05930.7     51 seq51_BIOID48249     -            127   1.5e-11   43.7   0.1   1   1   1.6e-15   2.2e-11   43.1   0.1     1    51    35    85    35    85 0.98 Prophage CP4-57 regulatory protein (AlpA)
phage_tail_N         PF08400.5    134 seq55_BIOID48249     -            304   4.2e-54  181.7   0.2   1   1   6.1e-58   8.3e-54  180.7   0.1     1   134     1   134     1   134 0.99 Prophage tail fibre N-terminal
AAA                  PF00004.24   132 seq61_BIOID48249     -             61   0.00015   21.8   0.0   1   1   1.1e-08   0.00015   21.8   0.0    27    71     4    50     1    57 0.78 ATPase family associated with various cellular activities (AAA)
Tautomerase          PF01361.16    60 seq64_BIOID48249     -             90   6.2e-14   51.2   0.0   1   1   6.4e-18   8.7e-14   50.7   0.0     1    51    15    66    15    68 0.98 Tautomerase enzyme
Isochorismatase      PF00857.15   174 seq66_BIOID48249     -            130     2e-14   53.8   0.0   1   1   1.4e-18     2e-14   53.8   0.0    78   161    38   121    13   130 0.92 Isochorismatase family
Ferritin             PF00210.19   142 seq69_BIOID48249     -            165   7.3e-34  116.4   5.6   1   1   6.2e-38   8.5e-34  116.2   3.9     1   140     7   142     7   144 0.93 Ferritin-like domain
ORF6N                PF10543.4     88 seq71_BIOID48249     -            259   2.9e-18   65.5   0.0   1   1   3.9e-22   5.3e-18   64.7   0.0     2    87    36   117    35   118 0.96 ORF6N domain
DUF2612              PF11041.3    187 seq72_BIOID48249     -            120   1.5e-33  115.8   0.0   1   1   1.3e-37   1.8e-33  115.5   0.0    82   184    10   110     5   112 0.97 Protein of unknown function (DUF2612)
Glyco_transf_8C      PF08437.5     57 seq73_BIOID48249     -            114   3.9e-22   77.9   7.6   1   1     1e-25   6.9e-22   77.1   5.3     1    57    57   113    57   113 0.99 Glycosyl transferase family 8 C-terminal
Glyco_transf_8       PF01501.15   250 seq73_BIOID48249     -            114   1.2e-07   31.2   1.1   1   1   1.7e-11   1.2e-07   31.2   0.8   202   250     2    55     1    55 0.93 Glycosyl transferase family 8
rve                  PF00665.21   120 seq77_BIOID48249     -            288   8.9e-30  103.1   0.0   1   1   6.7e-33   1.8e-29  102.1   0.0     3   119   126   240   124   241 0.96 Integrase core domain
rve_2                PF13333.1     52 seq77_BIOID48249     -            288   3.8e-20   71.5   1.6   1   1     4e-22   1.1e-18   66.9   0.1     1    52   231   287   231   287 0.98 Integrase core domain
rve_3                PF13683.1     67 seq77_BIOID48249     -            288   1.9e-15   55.9   0.0   1   1   1.4e-18   3.8e-15   55.0   0.0     4    67   215   279   212   279 0.96 Integrase core domain
HTH_21               PF13276.1     60 seq77_BIOID48249     -            288     2e-10   40.4   0.1   1   1   3.2e-13   8.8e-10   38.3   0.0     4    59    47   101    44   102 0.90 HTH-like domain
DDE_Tnp_IS240        PF13610.1    140 seq77_BIOID48249     -            288   3.6e-10   39.8   0.0   1   1   2.3e-13   6.3e-10   39.0   0.0     2   129   130   260   129   272 0.88 DDE domain
FHIPEP               PF00771.15   658 seq79_BIOID48249     -            272  6.7e-133  444.2  24.7   1   1  5.6e-137  7.7e-133  444.0  17.1     1   250    23   271    23   272 0.99 FHIPEP family
ABC_tran             PF00005.22   118 seq80_BIOID48249     -            225   1.6e-14   54.1   0.0   1   1   1.5e-18   2.1e-14   53.7   0.0     1   117    42   170    42   171 0.81 ABC transporter
IpaC_SipC            PF09599.5    337 seq91_BIOID48249     -            382  6.5e-122  406.6  31.8   1   1  5.8e-126  7.9e-122  406.3  22.0     2   337    46   370    45   370 1.00 Salmonella-Shigella invasin protein C (IpaC_SipC)
TnpB_IS66            PF05717.8    108 seq93_BIOID48249     -            115   4.6e-44  148.1   0.0   1   1   3.7e-48   5.1e-44  148.0   0.0     2   106     7   109     6   111 0.96 IS66 Orf2 like protein
Packaging_FI         PF14000.1    125 seq98_BIOID48249     -            132   3.4e-43  146.6   2.4   1   1   2.8e-47   3.8e-43  146.5   1.6     1   125     2   129     2   129 0.99 DNA packaging protein FI
Y2_Tnp               PF04986.8    183 seq99_BIOID48249     -            118   2.2e-10   40.4   0.0   1   1   2.2e-14   3.1e-10   39.9   0.0   114   170    19    76    12    78 0.94 Putative transposase
SbmA_BacA            PF05992.7    315 seq100_BIOID48249    -            406    2e-164  546.2  12.2   1   1  4.1e-168  2.8e-164  545.7   8.5     1   314    80   393    80   394 1.00 SbmA/BacA-like family
ABC_membrane_2       PF06472.10   282 seq100_BIOID48249    -            406   4.2e-13   48.9   8.2   1   1   3.8e-16   2.6e-12   46.3   5.7    20   214    79   284    70   343 0.87 ABC transporter transmembrane region 2
Rop                  PF01815.11    61 seq103_BIOID48249    -             63   1.9e-33  113.5   2.4   1   1   1.6e-37   2.1e-33  113.4   1.7     1    60     1    60     1    61 0.98 Rop protein
DicB                 PF05358.6     62 seq104_BIOID48249    -             62   5.3e-41  137.8   0.2   1   1   4.3e-45   5.8e-41  137.6   0.1     1    62     1    62     1    62 1.00 DicB protein
EamA                 PF00892.15   126 seq106_BIOID48249    -            294   6.1e-37  126.3  40.0   1   2   8.9e-19   6.1e-15   55.2  13.1     2   125    17   134    16   135 0.95 EamA-like transporter family
EamA                 PF00892.15   126 seq106_BIOID48249    -            294   6.1e-37  126.3  40.0   2   2   1.3e-25   9.2e-22   77.3   9.1     1   123   154   276   154   278 0.92 EamA-like transporter family
DUF1482              PF07358.6     57 seq112_BIOID48249    -             81   1.9e-27   94.5   0.2   1   1   1.7e-31   2.3e-27   94.2   0.1     1    57    22    80    22    80 0.98 Protein of unknown function (DUF1482)
DUF2622              PF11080.3     96 seq113_BIOID48249    -             96   3.1e-49  164.6   0.6   1   1   2.5e-53   3.4e-49  164.5   0.4     1    95     1    95     1    96 0.99 Protein of unknown function (DUF2622)
RHH_1                PF01402.16    39 seq115_BIOID48249    -             94     2e-08   33.6   0.0   1   1   2.8e-12   3.9e-08   32.7   0.0     2    39    14    51    13    51 0.96 Ribbon-helix-helix protein, copG family
DDE_Tnp_IS66         PF03050.9    271 seq116_BIOID48249    -            533   1.1e-99  332.9   0.7   1   1  3.3e-103   1.1e-99  332.9   0.5     1   270   197   483   197   484 0.98 Transposase IS66 family
HTH_Tnp_IS66         PF13005.2     59 seq116_BIOID48249    -            533   4.4e-21   74.3   0.2   1   1   6.3e-24   2.2e-20   72.1   0.1     3    59   137   191   135   191 0.97 putative Helix-turn-helix domain of transposase IS66
DDE_Tnp_IS66_C       PF13817.1     39 seq116_BIOID48249    -            533   1.7e-17   63.0   1.4   1   1   1.2e-20   3.9e-17   61.8   0.9     1    39   490   528   490   528 0.99 IS66 C-terminal element
LZ_Tnp_IS66          PF13007.2     78 seq116_BIOID48249    -            533   1.2e-10   41.8  13.3   1   1   2.5e-13   8.4e-10   39.0   9.2     1    77    38   132    38   133 0.71 Transposase C of IS166 homeodomain
HTH_Tnp_1            PF01527.15    76 seq121_BIOID48249    -            228   4.6e-24   84.0   0.0   1   1   3.1e-24   8.6e-21   73.5   0.0     2    75    98   175    97   176 0.93 Transposase
HTH_28               PF13518.1     52 seq121_BIOID48249    -            228   2.1e-08   33.8   0.0   1   1   2.4e-08   6.4e-05   22.7   0.0     6    43    24    62    22    67 0.83 Helix-turn-helix domain
Ivy                  PF08816.6    118 seq124_BIOID48249    -            157   6.8e-35  119.4   0.1   1   1   6.1e-39   8.4e-35  119.2   0.1     1   118    37   152    37   152 0.98 Inhibitor of vertebrate lysozyme (Ivy)
Phage_attach         PF05354.6    117 seq125_BIOID48249    -            117     6e-63  209.4   0.1   1   1   9.7e-67   6.7e-63  209.3   0.1     1   117     1   117     1   117 1.00 Phage Head-Tail Attachment
Gifsy-2              PF13856.1     95 seq125_BIOID48249    -            117   1.5e-30  105.0   0.0   1   1   2.5e-34   1.7e-30  104.8   0.0     1    95     4   105     4   105 0.99 ATP-binding sugar transporter from pro-phage
Rop                  PF01815.11    61 seq126_BIOID48249    -             64   1.6e-25   88.1   7.0   1   1   1.3e-29   1.8e-25   88.0   4.9     1    59     1    59     1    61 0.96 Rop protein
AA_permease_2        PF13520.1    426 seq127_BIOID48249    -            460   1.4e-79  267.5  39.9   1   1   1.2e-83   1.6e-79  267.2  27.7     1   420     5   441     5   449 0.91 Amino acid permease
DUF977               PF06163.6    127 seq128_BIOID48249    -            140   3.4e-65  217.4   0.5   1   1   2.8e-69   3.8e-65  217.2   0.3     1   126     1   135     1   136 0.99 Bacterial protein of unknown function (DUF977)
BPL_LplA_LipB        PF03099.14   125 seq130_BIOID48249    -            321   9.6e-21   73.9   0.0   1   1   3.2e-24   1.4e-20   73.4   0.0     4   125    86   208    83   208 0.89 Biotin/lipoate A/B protein ligase family
HTH_11               PF08279.7     55 seq130_BIOID48249    -            321   8.3e-13   47.6   0.0   1   1   4.4e-16     2e-12   46.4   0.0     4    54     9    58     8    59 0.92 HTH domain
BPL_C                PF02237.12    48 seq130_BIOID48249    -            321   1.6e-11   43.5   0.2   1   1   8.9e-15   4.1e-11   42.2   0.1     1    48   271   317   271   317 0.97 Biotin protein ligase C terminal domain
Plasmid_stabil       PF05016.9     90 seq134_BIOID48249    -             91   7.9e-17   61.3   0.1   1   1   6.3e-21   8.7e-17   61.1   0.0     1    89     3    90     3    91 0.91 Plasmid stabilisation system protein
Acetyltransf_2       PF00797.12   240 seq135_BIOID48249    -            281   1.6e-83  279.8   0.2   1   1   1.4e-87   1.9e-83  279.6   0.1     1   237    21   256    21   259 0.97 N-acetyltransferase
Trp_Tyr_perm         PF03222.8    394 seq137_BIOID48249    -            403  7.8e-144  479.2  31.1   1   1  1.3e-147  8.8e-144  479.0  21.6     2   393     2   390     1   391 0.99 Tryptophan/tyrosine permease family
Aa_trans             PF01490.13   410 seq137_BIOID48249    -            403   9.7e-11   40.6  21.5   1   1   1.4e-14   9.7e-11   40.6  14.9     6   249     6   237     1   239 0.83 Transmembrane amino acid transporter protein
Fructosamin_kin      PF03881.9    288 seq138_BIOID48249    -            286  6.7e-111  369.7   0.0   1   1  1.1e-114  7.5e-111  369.5   0.0     1   287     1   285     1   286 0.99 Fructosamine kinase
APH                  PF01636.18   239 seq138_BIOID48249    -            286   3.9e-21   75.7   3.6   1   1   7.7e-25   5.3e-21   75.3   2.5     4   223    23   239    21   251 0.87 Phosphotransferase enzyme family
Amidohydro_4         PF13147.1    304 seq140_BIOID48249    -            453   2.7e-29  102.9   0.1   1   1     2e-32   6.8e-29  101.6   0.1     1   304    45   389    45   389 0.86 Amidohydrolase
Amidohydro_1         PF01979.15   333 seq140_BIOID48249    -            453   3.4e-19   69.5   0.0   1   1   1.6e-21   5.5e-18   65.6   0.0     1   332    50   391    50   392 0.76 Amidohydrolase family
Amidohydro_5         PF13594.1     68 seq140_BIOID48249    -            453   4.2e-17   61.5   0.9   1   1   2.9e-20   9.8e-17   60.4   0.6     1    68    23    88    23    88 0.84 Amidohydrolase
RHS                  PF03527.9     41 seq144_BIOID48249    -            289   1.5e-20   72.5   0.6   1   1   1.9e-24   2.6e-20   71.8   0.4     1    41    33    73    33    73 0.98 RHS protein
DUF977               PF06163.6    127 seq145_BIOID48249    -            140   2.1e-65  218.0   0.3   1   1   1.7e-69   2.4e-65  217.9   0.2     1   127     1   136     1   136 1.00 Bacterial protein of unknown function (DUF977)
Minor_tail_Z         PF06763.6    189 seq147_BIOID48249    -            163   4.5e-57  192.6   9.5   1   1   3.8e-61   5.1e-57  192.4   6.6     1   152     3   156     3   162 0.94 Prophage minor tail protein Z (GPZ)
PIN                  PF01850.16   121 seq152_BIOID48249    -             58   2.9e-06   27.5   0.0   1   1   2.3e-10   3.1e-06   27.3   0.0     2    47     5    49     4    57 0.91 PIN domain
DUF1120              PF06551.7    116 seq153_BIOID48249    -            254     1e-40  138.5   2.2   1   1   7.5e-45     1e-40  138.5   1.5     1   116    33   146    33   146 0.97 Protein of unknown function (DUF1120)
TnpB_IS66            PF05717.8    108 seq154_BIOID48249    -            115   4.6e-44  148.1   0.0   1   1   3.7e-48   5.1e-44  148.0   0.0     2   106     7   109     6   111 0.96 IS66 Orf2 like protein
StbA                 PF06406.6    318 seq155_BIOID48249    -            175   7.2e-72  241.8   0.4   1   1   1.2e-75     8e-72  241.7   0.3   146   317     1   172     1   173 0.99 StbA protein
PIN                  PF01850.16   121 seq156_BIOID48249    -             81   1.2e-05   25.4   0.0   1   1   9.3e-10   1.3e-05   25.4   0.0    63   120    12    74     2    75 0.90 PIN domain
IpaD                 PF06511.6    337 seq159_BIOID48249    -            287  4.8e-138  459.6  11.6   1   1  3.9e-142  5.3e-138  459.5   8.0    38   337     3   285     1   285 0.99 Invasion plasmid antigen IpaD
DUF1615              PF07759.7    319 seq160_BIOID48249    -            364  1.4e-148  493.7   0.0   1   1  1.2e-152  1.6e-148  493.5   0.0     2   318    49   363    48   364 0.99 Protein of unknown function (DUF1615)
DUF1233              PF06806.7     72 seq161_BIOID48249    -             83   2.3e-32  110.2   0.1   1   1     2e-36   2.7e-32  110.0   0.1     1    70     4    74     4    77 0.97 Putative excisionase (DUF1233)
Phage_AlpA           PF05930.7     51 seq163_BIOID48249    -             92   2.1e-19   68.8   0.1   1   1   4.1e-23   2.8e-19   68.4   0.0     1    51    34    83    34    83 0.98 Prophage CP4-57 regulatory protein (AlpA)
HTH_17               PF12728.2     51 seq163_BIOID48249    -             92   1.1e-07   31.8   0.1   1   1   2.2e-11   1.5e-07   31.4   0.1     9    50    44    86    39    87 0.90 Helix-turn-helix domain
Phage_AlpA           PF05930.7     51 seq164_BIOID48249    -             92   2.1e-19   68.8   0.1   1   1   4.1e-23   2.8e-19   68.4   0.0     1    51    34    83    34    83 0.98 Prophage CP4-57 regulatory protein (AlpA)
HTH_17               PF12728.2     51 seq164_BIOID48249    -             92   1.1e-07   31.8   0.1   1   1   2.2e-11   1.5e-07   31.4   0.1     9    50    44    86    39    87 0.90 Helix-turn-helix domain
Phage_tail_U         PF06141.6    133 seq165_BIOID48249    -            131   4.2e-63  211.1   0.4   1   1   3.4e-67   4.6e-63  211.0   0.3     1   133     1   131     1   131 0.99 Phage minor tail protein U
HTH_Tnp_IS66         PF13005.2     59 seq168_BIOID48249    -            231   2.3e-16   59.2   0.3   1   1   2.9e-19     2e-15   56.2   0.1     3    59   137   190   135   190 0.92 putative Helix-turn-helix domain of transposase IS66
LZ_Tnp_IS66          PF13007.2     78 seq168_BIOID48249    -            231     4e-11   43.2  14.2   1   1   4.9e-14   3.4e-10   40.3   9.9     1    77    38   132    38   133 0.71 Transposase C of IS166 homeodomain
Hexapep              PF00132.19    36 seq171_BIOID48249    -            293   8.4e-19   66.0   6.7   1   3   1.6e-09   2.2e-05   23.5   0.0     2    36   122   156   121   156 0.96 Bacterial transferase hexapeptide (six repeats)
Hexapep              PF00132.19    36 seq171_BIOID48249    -            293   8.4e-19   66.0   6.7   2   3   2.3e-10   3.1e-06   26.3   0.7     3    33   191   220   189   221 0.94 Bacterial transferase hexapeptide (six repeats)
Hexapep              PF00132.19    36 seq171_BIOID48249    -            293   8.4e-19   66.0   6.7   3   3   1.8e-11   2.5e-07   29.7   0.6     1    34   206   239   206   241 0.95 Bacterial transferase hexapeptide (six repeats)
DAO                  PF01266.19   358 seq173_BIOID48249    -            501   3.4e-44  151.0   0.1   1   1   7.1e-48   9.7e-44  149.6   0.1     1   356     5   357     5   359 0.82 FAD dependent oxidoreductase
DUF3596              PF12167.3     88 seq174_BIOID48249    -            431   7.5e-29   99.0   0.0   1   1   2.1e-32   1.4e-28   98.1   0.0     1    87     9    94     9    95 0.98 Domain of unknown function (DUF3596)
Phage_integrase      PF00589.17   173 seq174_BIOID48249    -            431   7.6e-20   71.1   0.1   1   1   2.5e-23   1.7e-19   70.0   0.0     3   167   205   398   204   403 0.88 Phage integrase family
Plasmid_stab_B       PF10784.4     72 seq178_BIOID48249    -             60   3.5e-19   68.0   0.0   1   1     3e-23   4.1e-19   67.8   0.0     1    53     5    57     5    59 0.97 Plasmid stability protein
Ureidogly_hydro      PF04115.7    165 seq179_BIOID48249    -            160   1.7e-52  177.0   0.0   1   1   1.4e-56   1.9e-52  176.8   0.0     3   159     2   153     1   158 0.95 Ureidoglycolate hydrolase
2-Hacid_dh_C         PF02826.14   178 seq182_BIOID48249    -            325   1.6e-45  154.3   0.0   1   1   9.3e-49   6.3e-45  152.3   0.0     2   178   118   290   117   290 0.95 D-isomer specific 2-hydroxyacid dehydrogenase, NAD binding domain
NAD_binding_2        PF03446.10   162 seq182_BIOID48249    -            325   1.7e-06   27.9   0.0   1   1   6.1e-10   4.2e-06   26.6   0.0     3    90   151   236   149   242 0.92 NAD binding domain of 6-phosphogluconate dehydrogenase
Big_2                PF02368.13    79 seq185_BIOID48249    -            246   3.6e-13   49.0   8.7   1   1   2.7e-17   3.6e-13   49.0   6.1     3    76   162   238   160   241 0.93 Bacterial Ig-like domain (group 2)
Pili_assembly_N      PF00345.15   122 seq188_BIOID48249    -            224     2e-22   79.1   1.3   1   1   6.8e-26   3.1e-22   78.5   0.3     2   121    22   135    21   136 0.94 Gram-negative pili assembly chaperone, N-terminal domain
Pili_assembly_C      PF02753.12    68 seq188_BIOID48249    -            224   1.3e-05   24.8   1.7   1   1   4.5e-09   2.1e-05   24.1   0.6     1    64   154   216   154   220 0.91 Gram-negative pili assembly chaperone, C-terminal domain
adh_short            PF00106.20   167 seq189_BIOID48249    -            240   5.3e-16   58.8   0.2   1   1   1.6e-19   7.2e-16   58.4   0.1     3   166     9   170     8   171 0.87 short chain dehydrogenase
adh_short_C2         PF13561.1    243 seq189_BIOID48249    -            240   2.1e-07   30.9   0.0   1   1   5.8e-11   2.6e-07   30.5   0.0     8   192    18   193    13   238 0.71 Enoyl-(Acyl carrier protein) reductase
KR                   PF08659.5    181 seq189_BIOID48249    -            240   3.8e-07   29.8   0.5   1   1   1.6e-10   7.1e-07   28.9   0.4     4   172    10   175     8   184 0.84 KR domain
Xan_ur_permease      PF00860.15   389 seq194_BIOID48249    -            433   2.9e-98  328.8  32.9   1   1  2.5e-102   3.5e-98  328.5  22.8     2   387     9   394     8   396 0.97 Permease family
TonB_dep_Rec         PF00593.19   276 seq195_BIOID48249    -            747   7.1e-28   98.1  10.2   1   1     1e-31   7.1e-28   98.1   7.1     1   276   510   746   510   746 0.98 TonB dependent receptor
Plug                 PF07715.10   108 seq195_BIOID48249    -            747     2e-21   76.2   0.1   1   1   6.6e-25   4.5e-21   75.0   0.1     2   107    76   180    75   181 0.94 TonB-dependent Receptor Plug Domain
DDE_Tnp_1_assoc      PF13808.1     90 seq197_BIOID48249    -            248   1.5e-31  107.7   0.0   1   1   3.5e-35   2.4e-31  107.1   0.0     1    90     6    95     6    95 0.99 DDE_Tnp_1-associated
DDE_Tnp_1            PF01609.16   211 seq197_BIOID48249    -            248   1.8e-13   50.4   0.0   1   1   3.6e-17   2.5e-13   49.9   0.0     4   125   103   222   100   243 0.80 Transposase DDE domain
IclR                 PF01614.13   129 seq198_BIOID48249    -            271   1.9e-40  137.3   0.0   1   1   4.5e-44   3.1e-40  136.7   0.0     2   128   140   263   139   264 0.98 Bacterial transcriptional regulator
HTH_IclR             PF09339.5     52 seq198_BIOID48249    -            271   1.2e-12   47.1   0.1   1   1   5.9e-16     4e-12   45.4   0.0     1    51    23    73    23    74 0.98 IclR helix-turn-helix domain
HAD_2                PF13419.1    176 seq199_BIOID48249    -            222   9.8e-23   81.1   0.0   1   1   2.5e-26   1.1e-22   80.9   0.0     2   176    11   191    10   191 0.91 Haloacid dehalogenase-like hydrolase
Hydrolase            PF00702.21   204 seq199_BIOID48249    -            222   5.1e-13   49.9   0.0   1   1   3.1e-16   1.4e-12   48.4   0.0     3   203     9   184     7   185 0.83 haloacid dehalogenase-like hydrolase
Hydrolase_like       PF13242.1     75 seq199_BIOID48249    -            222   2.7e-05   23.6   0.0   1   1   9.4e-09   4.3e-05   23.0   0.0     2    49   146   192   145   209 0.91 HAD-hyrolase-like
SipA                 PF09052.5    674 seq200_BIOID48249    -            145   5.5e-75  252.9   4.9   1   1   4.5e-79   6.1e-75  252.8   3.4    75   218     2   145     1   145 0.99 Salmonella invasion protein A
TetR_C               PF02909.12   139 seq201_BIOID48249    -            225   4.8e-48  162.2   0.0   1   1   9.8e-52   6.7e-48  161.7   0.0     1   138    77   210    77   211 0.93 Tetracyclin repressor, C-terminal all-alpha domain
TetR_N               PF00440.18    47 seq201_BIOID48249    -            225   4.8e-18   64.4   0.1   1   1   1.4e-20   9.3e-17   60.2   0.0     2    47    19    64    18    64 0.97 Bacterial regulatory proteins, tetR family
DDE_Tnp_1_assoc      PF13808.1     90 seq202_BIOID48249    -             84   2.4e-27   94.3   0.0   1   1     2e-31   2.7e-27   94.1   0.0     1    75     6    80     6    83 0.98 DDE_Tnp_1-associated
Phage_lambd_GpG      PF06894.6    127 seq207_BIOID48249    -            140   2.3e-56  188.7   0.6   1   1   1.9e-60   2.6e-56  188.5   0.4     1   126     1   125     1   126 0.99 Bacteriophage lambda minor tail protein (GpG)
Aldo_ket_red         PF00248.16   283 seq208_BIOID48249    -            267   5.2e-57  192.7   0.6   1   1   4.8e-61   6.6e-57  192.3   0.4     2   281     6   250     5   251 0.95 Aldo/keto reductase family
PHP                  PF02811.14   175 seq210_BIOID48249    -            245   1.2e-17   64.1   1.1   1   1   1.8e-21   2.5e-17   63.1   0.9     1   169     4   164     4   175 0.91 PHP domain
Usher                PF00577.15   552 seq211_BIOID48249    -            738  1.1e-132  443.5  22.3   1   1  2.7e-136  1.2e-132  443.3  15.5     2   552   121   651   120   651 0.96 Type VII secretion system (T7SS), usher protein
PapC_N               PF13954.1    146 seq211_BIOID48249    -            738   2.9e-16   59.2   0.0   1   1   1.4e-19   6.2e-16   58.1   0.0    28   145     1   106     1   107 0.93 PapC N-terminal domain
PapC_C               PF13953.1     68 seq211_BIOID48249    -            738   4.3e-10   38.9   0.0   1   1   9.2e-13   4.2e-09   35.8   0.0     1    66   661   723   661   725 0.96 PapC C-terminal domain
DDE_Tnp_1            PF01609.16   211 seq214_BIOID48249    -            353   1.2e-31  109.8   0.3   1   1   2.3e-35   1.6e-31  109.4   0.2     3   211    77   318    75   318 0.93 Transposase DDE domain
DDE_Tnp_1_assoc      PF13808.1     90 seq214_BIOID48249    -            353   4.5e-22   77.4   0.0   1   1   1.4e-25   9.5e-22   76.3   0.0    23    90     3    70     1    70 0.97 DDE_Tnp_1-associated
DDE_Tnp_1            PF01609.16   211 seq216_BIOID48249    -             66   1.7e-06   27.6   0.2   1   1   1.4e-10   1.9e-06   27.5   0.1   143   197     7    65     2    66 0.94 Transposase DDE domain
DUF2754              PF10953.3     70 seq218_BIOID48249    -             79   2.1e-47  158.9   2.6   1   1   1.9e-51   2.6e-47  158.6   1.8     1    70    10    79    10    79 0.99 Protein of unknown function (DUF2754)
TPP_enzyme_N         PF02776.13   172 seq219_BIOID48249    -            623   2.4e-54  183.2   2.8   1   1   4.8e-56   2.2e-52  176.9   0.9     1   170    34   203    34   205 0.98 Thiamine pyrophosphate enzyme, N-terminal TPP binding domain
TPP_enzyme_C         PF02775.16   153 seq219_BIOID48249    -            623   7.1e-36  122.9   0.3   1   1   1.6e-37   7.2e-34  116.4   0.0     2   153   423   583   422   583 0.96 Thiamine pyrophosphate enzyme, C-terminal TPP binding domain
TPP_enzyme_M         PF00205.17   137 seq219_BIOID48249    -            623     1e-34  119.1   0.6   1   1   4.8e-38   2.2e-34  118.0   0.0     1   136   223   358   223   359 0.94 Thiamine pyrophosphate enzyme, central domain
Response_reg         PF00072.19   112 seq221_BIOID48249    -            251   1.6e-20   73.0   0.1   1   1   3.6e-24   2.5e-20   72.4   0.1     2   111    17   124    16   125 0.97 Response regulator receiver domain
Trans_reg_C          PF00486.23    77 seq221_BIOID48249    -            251   1.2e-20   73.0   0.2   1   1   6.4e-24   4.3e-20   71.2   0.0     2    77   170   245   169   245 0.98 Transcriptional regulatory protein, C terminal
DUF457               PF04307.9    157 seq222_BIOID48249    -            196   9.2e-30  102.9   7.1   1   1   8.6e-34   1.2e-29  102.5   4.9     3   152     5   161     3   166 0.85 Predicted membrane-bound metal-dependent hydrolase (DUF457)
Phage_tail_T         PF06223.7    103 seq223_BIOID48249    -             84   3.9e-25   88.1   0.2   1   1   6.6e-23   9.1e-19   67.6   0.0    52   103     2    53     1    53 0.97 Minor tail protein T
TMP_2                PF06791.8    210 seq226_BIOID48249    -            373   3.6e-68  229.2  13.9   1   1   2.6e-72   3.6e-68  229.2   9.6     2   209    50   257    49   258 0.97 Prophage tail length tape measure protein
GTP_EFTU             PF00009.22   188 seq228_BIOID48249    -            394   1.1e-60  204.1   0.0   1   1   3.4e-64   1.6e-60  203.7   0.0     1   187    10   201    10   202 0.93 Elongation factor Tu GTP binding domain
GTP_EFTU_D3          PF03143.12    97 seq228_BIOID48249    -            394   2.4e-34  117.3   0.1   1   1   1.4e-37   6.6e-34  115.9   0.0     1    96   298   392   298   393 0.98 Elongation factor Tu C-terminal domain
GTP_EFTU_D2          PF03144.20    74 seq228_BIOID48249    -            394     3e-18   65.5   6.3   1   1   1.2e-21   5.5e-18   64.7   3.9     1    74   225   294   225   294 0.96 Elongation factor Tu domain 2
Gly_kinase           PF02595.10   378 seq230_BIOID48249    -            381  3.8e-184  611.5  19.9   1   1  3.2e-188  4.3e-184  611.4  13.8     1   377     1   377     1   378 1.00 Glycerate kinase family
Nitrate_red_del      PF02613.10   136 seq231_BIOID48249    -            184   1.1e-19   70.5   0.2   1   1   1.1e-23   1.5e-19   70.0   0.1     3   135    31   150    29   151 0.90 Nitrate reductase delta subunit
SIS_2                PF13580.1    138 seq236_BIOID48249    -            198     2e-31  108.4   0.3   1   1   5.1e-35   3.5e-31  107.6   0.2    15   138    30   152     8   152 0.92 SIS domain
SIS                  PF01380.17   131 seq236_BIOID48249    -            198   5.2e-08   32.4   0.0   1   1   1.5e-11     1e-07   31.5   0.0    51   104   115   168   104   183 0.91 SIS domain
SDF                  PF00375.13   390 seq238_BIOID48249    -            463  1.7e-102  343.0  34.3   1   1  1.5e-106  2.1e-102  342.7  23.8     1   390    29   443    29   443 0.96 Sodium:dicarboxylate symporter family
HATPase_c            PF02518.21   111 seq239_BIOID48249    -            433   1.9e-22   78.9   0.0   1   1   8.1e-26   3.7e-22   78.0   0.0     6   110   320   423   316   424 0.96 Histidine kinase-, DNA gyrase B-, and HSP90-like ATPase
HisKA                PF00512.20    68 seq239_BIOID48249    -            433   6.2e-08   32.3   1.3   1   1   3.7e-11   1.7e-07   30.9   0.9     1    67   211   270   211   271 0.90 His Kinase A (phospho-acceptor) domain
HAMP                 PF00672.20    70 seq239_BIOID48249    -            433     3e-07   30.4   0.0   1   1   6.6e-11     3e-07   30.4   0.0     3    69   140   206   139   207 0.90 HAMP domain
DDE_Tnp_1_assoc      PF13808.1     90 seq243_BIOID48249    -            253     8e-32  108.6   0.0   1   1     2e-35   1.3e-31  107.9   0.0     1    89     6    94     6    95 0.99 DDE_Tnp_1-associated
DDE_Tnp_1            PF01609.16   211 seq243_BIOID48249    -            253     9e-17   61.2   0.3   1   1     2e-20   1.4e-16   60.6   0.2     3   152   102   235   100   249 0.87 Transposase DDE domain
DUF1097              PF06496.6    144 seq245_BIOID48249    -            173   1.9e-46  157.3  25.0   1   1   1.7e-50   2.3e-46  157.0  17.3     1   143    18   156    18   157 0.99 Protein of unknown function (DUF1097)
ABC_tran             PF00005.22   118 seq249_BIOID48249    -            265     1e-20   74.1   0.0   1   1   2.3e-24   1.6e-20   73.5   0.0     1   118    51   176    51   176 0.94 ABC transporter
GATase_4             PF13230.1    272 seq251_BIOID48249    -            255  3.2e-107  357.1   0.0   1   1  7.7e-111  3.5e-107  357.0   0.0     1   252     1   252     1   255 0.99 Glutamine amidotransferases class-II
GATase_2             PF00310.16   361 seq251_BIOID48249    -            255   3.3e-17   62.1   0.1   1   1   2.1e-15   9.7e-12   44.1   0.1   189   359    65   215    60   217 0.87 Glutamine amidotransferases class-II
MMR_HSR1             PF01926.18   114 seq252_BIOID48249    -            311   1.3e-13   50.8   0.0   1   1   2.1e-16   5.7e-13   48.7   0.0     2   111    60   171    59   174 0.74 50S ribosome-binding GTPase
DUF258               PF03193.11   161 seq252_BIOID48249    -            311     2e-06   27.0   0.0   1   1   1.2e-09   3.3e-06   26.2   0.0    24   103    45   121    25   138 0.69 Protein of unknown function, DUF258
HOK_GEF              PF01848.11    43 seq253_BIOID48249    -             70   3.2e-19   67.8   4.6   1   1   2.8e-23   3.8e-19   67.6   3.2     1    43    24    66    24    66 0.99 Hok/gef family
MMR_HSR1             PF01926.18   114 seq255_BIOID48249    -            104   5.2e-06   26.3   0.0   1   1   1.1e-09   7.4e-06   25.8   0.0     2    52    39    91    38    97 0.78 50S ribosome-binding GTPase
DUF258               PF03193.11   161 seq255_BIOID48249    -            104   1.4e-05   24.1   0.0   1   1   2.3e-09   1.6e-05   24.0   0.0    23    67    23    68     4    91 0.75 Protein of unknown function, DUF258
Exo_endo_phos        PF03372.18   251 seq256_BIOID48249    -            259   5.8e-12   45.9   0.4   1   1   7.6e-16     1e-11   45.1   0.3     2   251    41   245    40   245 0.65 Endonuclease/Exonuclease/phosphatase family
DUF1040              PF06288.8     86 seq257_BIOID48249    -             89   1.6e-46  156.3   0.5   1   1   1.3e-50   1.8e-46  156.2   0.3     1    86     1    86     1    86 1.00 Protein of unknown function (DUF1040)
Tape_meas_lam_C      PF09718.5     78 seq262_BIOID48249    -            414   1.2e-20   73.1   6.0   1   1   8.5e-25   1.2e-20   73.1   4.2     1    78   187   264   187   264 0.98 Lambda phage tail tape-measure protein (Tape_meas_lam_C)
Anti-adapt_IraP      PF10796.4     87 seq265_BIOID48249    -             86   1.7e-37  127.5   2.4   1   1   1.3e-41   1.8e-37  127.4   1.7     1    87     1    86     1    86 0.99 Sigma-S stabilisation anti-adaptor protein
SecE                 PF00584.15    57 seq266_BIOID48249    -            127   2.4e-21   74.9   1.0   1   1   1.8e-25   2.4e-21   74.9   0.7     2    56    68   122    67   123 0.97 SecE/Sec61-gamma subunits of protein translocation complex
AP_endonuc_2         PF01261.19   211 seq268_BIOID48249    -            258   2.8e-32  111.6   0.3   1   1   2.5e-36   3.4e-32  111.3   0.2     1   211    21   219    21   219 0.95 Xylose isomerase-like TIM barrel
APH                  PF01636.18   239 seq270_BIOID48249    -            328   2.2e-41  142.0   2.0   1   1   5.1e-45   3.5e-41  141.4   1.4     2   232    31   259    30   269 0.84 Phosphotransferase enzyme family
EcKinase             PF02958.15   293 seq270_BIOID48249    -            328   7.3e-05   21.9   0.0   1   1   1.9e-08   0.00013   21.1   0.0   197   280   176   252   149   257 0.79 Ecdysteroid kinase
DUF1722              PF08349.6    117 seq271_BIOID48249    -            169   6.7e-38  129.0   0.1   1   1     6e-42   8.3e-38  128.7   0.0     1   116    41   157    41   158 0.98 Protein of unknown function (DUF1722)
Alk_phosphatase      PF00245.15   421 seq274_BIOID48249    -            494  1.2e-145  485.3   3.1   1   1  2.6e-146  1.2e-142  475.4   2.2     1   421    87   493    87   493 0.99 Alkaline phosphatase
Metalloenzyme        PF01676.13   262 seq274_BIOID48249    -            494   2.6e-07   30.0   3.7   1   1   5.6e-10   2.5e-06   26.8   0.6   136   228   345   470   324   491 0.84 Metalloenzyme superfamily
Phosphodiest         PF01663.17   364 seq274_BIOID48249    -            494   5.1e-05   22.6   0.0   1   1   1.7e-08     8e-05   22.0   0.0   160   254   338   430   248   471 0.72 Type I phosphodiesterase / nucleotide pyrophosphatase
Ter                  PF05472.6    290 seq276_BIOID48249    -            309  3.7e-114  380.6   6.8   1   1    3e-118  4.1e-114  380.4   4.7     2   290     9   307     8   307 0.99 DNA replication terminus site-binding protein (Ter protein)
NusG                 PF02357.14    92 seq278_BIOID48249    -            181   5.3e-25   87.3   0.0   1   1   1.1e-28   7.7e-25   86.8   0.0     1    92     7   106     7   106 0.93 Transcription termination factor nusG
KOW                  PF00467.24    32 seq278_BIOID48249    -            181   1.3e-08   33.9   0.1   1   1   9.1e-12   6.2e-08   31.7   0.0     1    28   130   161   130   165 0.86 KOW motif
Peripla_BP_2         PF01497.13   238 seq279_BIOID48249    -            296   8.2e-27   93.7   0.0   1   1   6.9e-31   9.4e-27   93.5   0.0     1   235    38   270    38   273 0.94 Periplasmic binding protein
Methyltransf_11      PF08241.7     95 seq282_BIOID48249    -            207   7.2e-21   74.3   0.0   1   1   6.8e-24   1.2e-20   73.7   0.0     4    95     3    96     2    96 0.94 Methyltransferase domain
Ubie_methyltran      PF01209.13   233 seq282_BIOID48249    -            207   2.4e-14   52.8   0.0   1   1     2e-17   3.4e-14   52.4   0.0    70   158    15   103     9   114 0.92 ubiE/COQ5 methyltransferase family
Methyltransf_31      PF13847.1    152 seq282_BIOID48249    -            207   2.2e-13   49.9   0.0   1   1   1.6e-16   2.7e-13   49.6   0.0    16   113     8   109     6   187 0.82 Methyltransferase domain
Methyltransf_23      PF13489.1    162 seq282_BIOID48249    -            207   4.6e-12   45.8   0.0   1   1   3.6e-15   6.1e-12   45.4   0.0    43   159    16   142     9   145 0.78 Methyltransferase domain
Methyltransf_18      PF12847.2    112 seq282_BIOID48249    -            207   6.9e-10   39.3   0.0   1   1   9.4e-13   1.6e-09   38.2   0.0    13   109     7    96     3    99 0.86 Methyltransferase domain
Methyltransf_12      PF08242.7     99 seq282_BIOID48249    -            207     3e-09   37.1   0.0   1   1   2.9e-12   4.9e-09   36.4   0.0    20    99    17    94     6    94 0.87 Methyltransferase domain
Methyltransf_25      PF13649.1    101 seq282_BIOID48249    -            207   4.8e-09   36.3   0.0   1   1   4.8e-12   8.3e-09   35.6   0.0    18   101    16    92     5    92 0.88 Methyltransferase domain
Methyltransf_8       PF05148.10   219 seq282_BIOID48249    -            207   6.8e-05   22.4   0.0   1   1   5.2e-08   8.9e-05   22.0   0.0   115   164    54   104    14   134 0.85 Hypothetical methyltransferase
FAD_binding_7        PF03441.9    277 seq283_BIOID48249    -            472    8e-107  356.4   1.1   1   1  1.5e-110    1e-106  356.0   0.8     3   276   205   468   203   469 0.96 FAD binding domain of DNA photolyase
DNA_photolyase       PF00875.13   165 seq283_BIOID48249    -            472   3.9e-46  156.7   0.3   1   1   1.8e-49   1.2e-45  155.0   0.1     2   159     5   168     4   174 0.93 DNA photolyase
DUF968               PF06147.6    200 seq284_BIOID48249    -            348   3.4e-80  268.5   0.0   1   1   4.1e-84   5.6e-80  267.8   0.0     2   199   130   344   129   345 0.99 Protein of unknown function (DUF968)
DUF1120              PF06551.7    116 seq285_BIOID48249    -            238   1.6e-40  137.8   4.3   1   1   4.1e-44   2.8e-40  137.1   3.0     1   116    28   138    27   138 0.97 Protein of unknown function (DUF1120)
Fimbrial             PF00419.15   145 seq285_BIOID48249    -            238   0.00011   22.2   8.3   1   1   2.8e-08   0.00019   21.5   5.7     2    94    27   139    24   205 0.56 Fimbrial protein
HTH_29               PF13551.1    113 seq287_BIOID48249    -            437   1.2e-16   60.7   0.1   1   1   1.5e-19   3.3e-16   59.2   0.1    15   112    20   110    11   111 0.93 Winged helix-turn helix
rve                  PF00665.21   120 seq287_BIOID48249    -            437   8.6e-12   45.1   0.0   1   1     3e-14   6.9e-11   42.1   0.0     4   119   132   253   129   254 0.85 Integrase core domain
HTH_28               PF13518.1     52 seq287_BIOID48249    -            437   3.8e-09   36.2   3.3   1   1     2e-11   4.6e-08   32.7   0.5    16    52    21    57    17    58 0.93 Helix-turn-helix domain
HTH_32               PF13565.1     77 seq287_BIOID48249    -            437   1.9e-08   34.8   0.0   1   1   3.2e-11   7.3e-08   32.9   0.0     2    77    34   107    33   107 0.85 Homeodomain-like domain
rve_3                PF13683.1     67 seq287_BIOID48249    -            437   5.6e-07   28.8   0.0   1   1   7.9e-10   1.8e-06   27.2   0.0     5    56   229   283   225   283 0.93 Integrase core domain
HTH_23               PF13384.1     50 seq287_BIOID48249    -            437   4.3e-06   26.0   2.7   1   1   2.5e-09   5.7e-06   25.6   0.1    20    49    20    49    10    50 0.91 Homeodomain-like domain
Autotransporter      PF03797.14   265 seq288_BIOID48249    -            973   1.8e-55  188.0  17.7   1   1   2.7e-59   1.8e-55  188.0  12.3     2   265   673   957   672   957 0.98 Autotransporter beta-domain
ESPR                 PF13018.1     24 seq288_BIOID48249    -            973   3.4e-08   32.6   0.1   1   1     1e-11   7.1e-08   31.6   0.1     2    24    31    53    31    53 0.96 Extended Signal Peptide of Type V secretion system
Autotransporter      PF03797.14   265 seq289_BIOID48249    -            973   1.8e-55  188.0  17.7   1   1   2.7e-59   1.8e-55  188.0  12.3     2   265   673   957   672   957 0.98 Autotransporter beta-domain
ESPR                 PF13018.1     24 seq289_BIOID48249    -            973   3.4e-08   32.6   0.1   1   1     1e-11   7.1e-08   31.6   0.1     2    24    31    53    31    53 0.96 Extended Signal Peptide of Type V secretion system
NAD_binding_2        PF03446.10   162 seq291_BIOID48249    -            292   6.5e-49  165.8   0.7   1   1   2.2e-52   1.5e-48  164.6   0.3     2   161     1   160     1   162 0.97 NAD binding domain of 6-phosphogluconate dehydrogenase
F420_oxidored        PF03807.12    96 seq291_BIOID48249    -            292   1.9e-07   31.2   0.2   1   1   1.3e-10   9.2e-07   29.0   0.1     1    93     2    92     2    94 0.81 NADP oxidoreductase coenzyme F420-dependent
Ribosomal_L11_N      PF03946.9     60 seq294_BIOID48249    -            142   3.2e-32  109.6   0.3   1   1   8.7e-36   5.9e-32  108.7   0.2     1    60     8    67     8    67 0.99 Ribosomal protein L11, N-terminal domain
Ribosomal_L11        PF00298.14    69 seq294_BIOID48249    -            142   6.6e-29   99.7   2.9   1   1   1.8e-32   1.2e-28   98.8   2.0     1    69    72   140    72   140 0.99 Ribosomal protein L11, RNA binding domain
Phage_min_tail       PF05939.8    109 seq295_BIOID48249    -            109   1.3e-37  127.9   0.0   1   1   1.1e-41   1.4e-37  127.8   0.0     1   109     1   109     1   109 0.99 Phage minor tail protein
DSBA                 PF01323.15   193 seq296_BIOID48249    -            208   6.8e-32  110.4   3.3   1   1   7.9e-35   5.4e-31  107.5   2.3     1   192    40   197    40   198 0.95 DSBA-like thioredoxin domain
Thioredoxin_4        PF13462.1    163 seq296_BIOID48249    -            208   4.4e-10   39.7   0.0   1   1   9.2e-14   6.3e-10   39.1   0.0    16   149    40   180    33   191 0.69 Thioredoxin
DUF1283              PF06932.6     85 seq298_BIOID48249    -            113     1e-46  156.7   6.7   1   1   8.7e-51   1.2e-46  156.5   4.7     1    85    29   113    29   113 0.99 Protein of unknown function (DUF1283)
FecCD                PF01032.13   311 seq301_BIOID48249    -            660  6.3e-145  481.6  85.8   1   2     2e-73   2.7e-69  233.2  27.5     7   310    13   324     7   325 0.93 FecCD transport family
FecCD                PF01032.13   311 seq301_BIOID48249    -            660  6.3e-145  481.6  85.8   2   2   9.5e-80   1.3e-75  254.0  26.6     2   311   358   657   347   657 0.94 FecCD transport family
Pep_deformylase      PF01327.16   157 seq305_BIOID48249    -            169   5.1e-52  175.2   0.1   1   1   4.5e-56   6.2e-52  175.0   0.1     2   156     4   152     3   153 0.94 Polypeptide deformylase
Phage_tail_L         PF05100.7    206 seq306_BIOID48249    -            180   7.9e-58  194.8   0.0   1   1   7.4e-62     1e-57  194.5   0.0     1   128    29   156    29   165 0.98 Phage minor tail protein L
Acetyltransf_3       PF13302.1    142 seq308_BIOID48249    -            186   5.7e-23   81.6   0.0   1   1     4e-26   7.7e-23   81.2   0.0     3   141     8   140     7   141 0.80 Acetyltransferase (GNAT) domain
Acetyltransf_4       PF13420.1    155 seq308_BIOID48249    -            186   7.2e-15   55.1   0.6   1   1   4.7e-18   9.1e-15   54.8   0.4     1   152     9   158     9   160 0.93 Acetyltransferase (GNAT) domain
Acetyltransf_1       PF00583.19    83 seq308_BIOID48249    -            186     6e-15   54.9   0.1   1   1   4.5e-18   8.9e-15   54.3   0.1     2    82    63   140    62   141 0.97 Acetyltransferase (GNAT) family
Acetyltransf_8       PF13523.1    152 seq308_BIOID48249    -            186   1.2e-13   51.1   0.2   1   1   8.2e-17   1.6e-13   50.6   0.2     1   141     9   145     9   157 0.89 Acetyltransferase (GNAT) domain
Acetyltransf_7       PF13508.1     79 seq308_BIOID48249    -            186   3.7e-07   30.1   0.2   1   1   3.4e-10   6.7e-07   29.2   0.1     2    78    56   141    55   142 0.80 Acetyltransferase (GNAT) domain
Acetyltransf_10      PF13673.1    117 seq308_BIOID48249    -            186   1.3e-05   25.1   0.0   1   1   9.3e-09   1.8e-05   24.7   0.0     1   117    16   140    16   140 0.75 Acetyltransferase (GNAT) domain
FR47                 PF08445.5     86 seq308_BIOID48249    -            186   2.1e-05   24.0   0.0   1   1   1.9e-08   3.8e-05   23.2   0.0    26    79    87   142    69   150 0.92 FR47-like protein
Ribosomal_L1         PF00687.16   221 seq309_BIOID48249    -            234   9.2e-50  168.8   0.2   1   1   7.9e-54   1.1e-49  168.6   0.2    13   220    28   220     8   221 0.90 Ribosomal protein L1p/L10e family
DUF1016              PF06250.6    320 seq311_BIOID48249    -            375  2.6e-136  453.7   0.2   1   2   2.9e-38     4e-34  117.9   0.0     1    97    15   112    15   118 0.98 Protein of unknown function (DUF1016)
DUF1016              PF06250.6    320 seq311_BIOID48249    -            375  2.6e-136  453.7   0.2   2   2  4.2e-104  5.7e-100  334.2   0.0    81   319   122   363   117   364 0.97 Protein of unknown function (DUF1016)
RusA                 PF05866.6    116 seq314_BIOID48249    -            124   1.2e-20   73.9   0.0   1   1     1e-24   1.4e-20   73.7   0.0     1   116     7   116     7   116 0.89 Endodeoxyribonuclease RusA
PsiF_repeat          PF07769.9     35 seq317_BIOID48249    -            112   5.9e-37  124.8  21.0   1   2   7.9e-24   1.1e-19   69.5   4.0     2    35    32    65    31    65 0.97 psiF repeat
PsiF_repeat          PF07769.9     35 seq317_BIOID48249    -            112   5.9e-37  124.8  21.0   2   2   2.7e-21   3.7e-17   61.4   5.0     2    35    76   109    75   109 0.97 psiF repeat
DUF945               PF06097.6    459 seq318_BIOID48249    -            366   1.9e-72  244.3   2.6   1   1   1.8e-76   2.4e-72  244.0   1.8     3   332    18   358    16   361 0.98 Bacterial protein of unknown function (DUF945)
Catalase             PF00199.14   384 seq319_BIOID48249    -            753  2.1e-170  566.4   0.1   1   1    4e-174  2.8e-170  566.0   0.1     1   382    81   467    81   469 0.99 Catalase
Catalase-rel         PF06628.7     68 seq319_BIOID48249    -            753     4e-20   71.3   0.0   1   1   1.3e-23   8.7e-20   70.2   0.0     1    68   495   563   495   563 0.98 Catalase-related immune-responsive
Formyl_trans_N       PF00551.14   181 seq320_BIOID48249    -            315   3.7e-56  189.4   0.0   1   1   7.7e-60   5.2e-56  188.9   0.0     2   180     6   183     5   184 0.98 Formyl transferase
Formyl_trans_C       PF02911.13   100 seq320_BIOID48249    -            315   1.1e-33  115.1   0.1   1   1   2.5e-37   1.7e-33  114.5   0.0     1    99   207   304   207   305 0.98 Formyl transferase, C-terminal domain
Phage_tail_L         PF05100.7    206 seq321_BIOID48249    -             65   5.1e-26   90.9   1.5   1   1   4.1e-30   5.6e-26   90.8   1.0   140   206     1    63     1    63 0.98 Phage minor tail protein L
DUF2594              PF10769.4     74 seq322_BIOID48249    -             74   1.4e-42  143.4   2.3   1   1   1.1e-46   1.6e-42  143.3   1.6     1    74     1    74     1    74 1.00 Protein of unknown function (DUF2594)
NLPC_P60             PF00877.14   105 seq323_BIOID48249    -            249   4.2e-31  106.7   0.0   1   1   1.1e-34   7.7e-31  105.9   0.0     1   105   131   241   131   241 0.98 NlpC/P60 family
Antiterm             PF03589.8     95 seq325_BIOID48249    -            273   7.8e-56  186.0  10.2   1   2   3.6e-28   4.9e-24   84.1   0.0     2    95    15   111    14   111 0.97 Antitermination protein
Antiterm             PF03589.8     95 seq325_BIOID48249    -            273   7.8e-56  186.0  10.2   2   2   8.2e-36   1.1e-31  108.6   0.3     2    94   178   269   177   270 0.98 Antitermination protein
NLPC_P60             PF00877.14   105 seq326_BIOID48249    -            265   1.3e-13   50.5   0.0   1   1   2.7e-17   1.8e-13   50.0   0.0     1   104   129   241   129   242 0.92 NlpC/P60 family
Prok-JAB             PF14464.1    105 seq326_BIOID48249    -            265   8.3e-11   41.2   0.0   1   1   2.3e-14   1.6e-10   40.3   0.0    28    96    45   116    34   127 0.84 Prokaryotic homologs of the JAB domain
GGDEF                PF00990.16   161 seq328_BIOID48249    -            371   1.7e-47  160.9   0.0   1   1   3.2e-51   2.2e-47  160.5   0.0     2   161   211   366   210   366 0.97 GGDEF domain
MASE2                PF05230.6     91 seq328_BIOID48249    -            371   2.2e-32  110.7   9.8   1   1     7e-36   4.8e-32  109.6   3.5     1    91    39   129    39   129 0.99 MASE2 domain
MCPsignal            PF00015.16   213 seq329_BIOID48249    -            525   5.8e-49  166.4  44.5   1   1   2.7e-52   7.3e-49  166.0  22.3    14   210   315   520   302   522 0.93 Methyl-accepting chemotaxis protein (MCP) signalling domain
PAS_3                PF08447.6     91 seq329_BIOID48249    -            525   2.9e-15   55.9   0.0   1   1   2.2e-18   6.1e-15   54.9   0.0     2    90    31   114    30   115 0.97 PAS fold
PAS_9                PF13426.1    104 seq329_BIOID48249    -            525   2.6e-13   50.1   0.0   1   1   3.7e-16     1e-12   48.2   0.0     6    95    23   111    18   115 0.94 PAS domain
HAMP                 PF00672.20    70 seq329_BIOID48249    -            525   2.6e-09   37.0   9.3   1   1   2.2e-10     6e-07   29.4   0.2     4    67   176   239   173   242 0.94 HAMP domain
PAS                  PF00989.19   113 seq329_BIOID48249    -            525   2.7e-06   26.9   0.0   1   1   3.3e-09   8.9e-06   25.3   0.0    20   101    27   107    20   114 0.90 PAS fold
HTH_Tnp_1            PF01527.15    76 seq330_BIOID48249    -            118   8.3e-18   64.0   0.2   1   1   2.3e-21   1.1e-17   63.6   0.1     2    76     2    72     1    72 0.89 Transposase
HTH_28               PF13518.1     52 seq330_BIOID48249    -            118   2.9e-05   23.8   0.0   1   1   1.2e-08   5.3e-05   22.9   0.0     1    36    10    46    10    48 0.92 Helix-turn-helix domain
Ribosomal_L10        PF00466.15   100 seq331_BIOID48249    -            165   2.5e-26   91.3   0.0   1   1   2.6e-30   3.6e-26   90.8   0.0     3   100     5   101     3   101 0.98 Ribosomal protein L10
HTH_38               PF13936.1     44 seq334_BIOID48249    -            383   6.1e-22   76.8   2.1   1   1     7e-21   1.9e-17   62.4   0.9     4    44    58    98    55    98 0.97 Helix-turn-helix domain
rve                  PF00665.21   120 seq334_BIOID48249    -            383     1e-16   60.9   0.0   1   1   8.1e-20   2.2e-16   59.9   0.0     3   120   228   337   226   337 0.94 Integrase core domain
Lambda_tail_I        PF06805.7     82 seq335_BIOID48249    -            190   1.6e-14   53.3   0.0   1   1   2.1e-18   2.9e-14   52.5   0.0    25    82     2    64     1    64 0.98 Bacteriophage lambda tail assembly protein I
DUF1161              PF06649.7     52 seq336_BIOID48249    -            102   1.3e-25   88.9   0.0   1   1   1.2e-29   1.6e-25   88.6   0.0     1    52    27    80    27    80 0.99 Protein of unknown function (DUF1161)
Nol1_Nop2_Fmu        PF01189.12   283 seq339_BIOID48249    -            429  1.3e-104  349.5   0.0   1   1  8.1e-108  1.6e-104  349.1   0.0     1   282   164   426   164   427 0.99 NOL1/NOP2/sun family
NusB                 PF01029.13   134 seq339_BIOID48249    -            429   6.1e-26   90.8   0.0   1   1   5.1e-29   9.9e-26   90.1   0.0     1   134     5   127     5   127 0.97 NusB family
Methyltransf_26      PF13659.1    117 seq339_BIOID48249    -            429     8e-11   41.8   0.0   1   1     8e-14   1.6e-10   40.9   0.0     2   116   248   375   247   376 0.90 Methyltransferase domain
Methyltransf_18      PF12847.2    112 seq339_BIOID48249    -            429     3e-10   40.5   0.0   1   1   2.7e-13   5.4e-10   39.7   0.0     2   112   247   375   246   375 0.84 Methyltransferase domain
Methyltransf_31      PF13847.1    152 seq339_BIOID48249    -            429   2.2e-09   36.9   0.0   1   1   2.1e-12   4.1e-09   36.0   0.0     2   113   245   380   244   416 0.82 Methyltransferase domain
MTS                  PF05175.9    170 seq339_BIOID48249    -            429   1.3e-06   27.7   0.0   1   1   1.3e-09   2.5e-06   26.8   0.0    24   151   239   385   229   397 0.86 Methyltransferase small domain
FtsJ                 PF01728.14   181 seq339_BIOID48249    -            429   8.7e-05   22.4   0.0   1   1   8.9e-08   0.00017   21.4   0.0    19    99   242   323   233   400 0.60 FtsJ-like methyltransferase
Curlin_rpt           PF07012.7     34 seq341_BIOID48249    -            160   8.3e-22   76.5  32.2   1   3   1.1e-15   1.5e-11   43.7   0.8     1    34    62    95    62    95 0.99 Curlin associated repeat
Curlin_rpt           PF07012.7     34 seq341_BIOID48249    -            160   8.3e-22   76.5  32.2   2   3   2.3e-09   3.2e-05   23.4   2.1     9    32    92   115    91   116 0.95 Curlin associated repeat
Curlin_rpt           PF07012.7     34 seq341_BIOID48249    -            160   8.3e-22   76.5  32.2   3   3   7.8e-12   1.1e-07   31.3   4.2     1    34   106   139   106   139 0.98 Curlin associated repeat
DUF945               PF06097.6    459 seq343_BIOID48249    -             86   9.7e-19   67.3   4.2   1   1   7.7e-23   1.1e-18   67.2   2.9   383   459     1    77     1    77 0.98 Bacterial protein of unknown function (DUF945)
YfiO                 PF13525.1    203 seq344_BIOID48249    -            245   1.1e-84  282.8   5.8   1   1   2.8e-88   1.3e-84  282.6   4.0     1   202    28   236    28   238 0.97 Outer membrane lipoprotein
TPR_18               PF13512.1    142 seq344_BIOID48249    -            245   5.1e-65  217.7   7.3   1   1     3e-68   1.4e-64  216.3   1.2     2   142    24   167    23   167 0.98 Tetratricopeptide repeat
Ribosomal_L12        PF00542.14    68 seq346_BIOID48249    -            121   1.8e-31  107.8   8.6   1   1   2.8e-35   3.8e-31  106.7   6.0     1    68    54   121    54   121 0.99 Ribosomal protein L7/L12 C-terminal domain
Ribosomal_L34        PF00468.12    44 seq349_BIOID48249    -             46   5.1e-25   86.7  10.1   1   1   4.1e-29   5.5e-25   86.6   7.0     1    44     1    44     1    44 0.99 Ribosomal protein L34
Methyltransf_11      PF08241.7     95 seq351_BIOID48249    -            240   2.3e-12   47.1   0.0   1   1   2.6e-16   3.6e-12   46.4   0.0    45    95    67   125    50   125 0.83 Methyltransferase domain
CoA_binding          PF02629.14    96 seq352_BIOID48249    -            317   9.5e-18   64.3   0.0   1   1   2.6e-20   3.6e-16   59.3   0.1     3    96   193   288   191   288 0.96 CoA binding domain
Molybdopterin        PF00384.17   432 seq353_BIOID48249    -            808   6.6e-96  321.5   0.0   1   1   1.8e-99   8.2e-96  321.2   0.0     1   432   111   566   111   566 0.92 Molybdopterin oxidoreductase
Molydop_binding      PF01568.16   109 seq353_BIOID48249    -            808   1.1e-27   95.8   0.0   1   1   5.8e-31   2.6e-27   94.6   0.0     1   107   687   800   687   802 0.96 Molydopterin dinucleotide binding domain
Molybdop_Fe4S4       PF04879.11    55 seq353_BIOID48249    -            808   1.2e-14   53.6   1.0   1   1   4.8e-18   2.2e-14   52.8   0.7     1    55    49   108    49   108 0.97 Molybdopterin oxidoreductase Fe4S4 domain
RelB                 PF04221.7     83 seq354_BIOID48249    -             79   3.3e-28   97.1   0.1   1   1   2.6e-32   3.5e-28   97.0   0.1     1    82     1    78     1    79 0.95 RelB antitoxin
N6_N4_Mtase          PF01555.13   231 seq355_BIOID48249    -            349   1.6e-43  148.7   0.0   1   1   6.4e-47   4.4e-43  147.3   0.0     1   229    29   340    29   342 0.82 DNA methylase
Methyltransf_26      PF13659.1    117 seq355_BIOID48249    -            349   8.3e-13   48.2   0.0   1   1   1.1e-11   7.5e-08   32.3   0.0    51   116     9    82     5    83 0.81 Methyltransferase domain
Curlin_rpt           PF07012.7     34 seq356_BIOID48249    -            151   9.8e-29   98.6  29.3   1   3   3.6e-16   4.9e-12   45.2   0.6     1    34    40    74    40    74 0.99 Curlin associated repeat
Curlin_rpt           PF07012.7     34 seq356_BIOID48249    -            151   9.8e-29   98.6  29.3   2   3   7.7e-17   1.1e-12   47.3   0.3     2    34    86   119    85   119 0.98 Curlin associated repeat
Curlin_rpt           PF07012.7     34 seq356_BIOID48249    -            151   9.8e-29   98.6  29.3   3   3   1.2e-09   1.7e-05   24.3   3.5     8    34   115   141   114   141 0.95 Curlin associated repeat
Phage-tail_3         PF13550.1    164 seq357_BIOID48249    -            931   2.7e-40  137.7   1.0   1   1   1.5e-43   6.7e-40  136.4   0.0     1   160   330   496   330   500 0.94 Putative phage tail protein
DUF1983              PF09327.6     81 seq357_BIOID48249    -            931   2.2e-10   40.2   0.3   1   1   1.3e-13   6.1e-10   38.8   0.2     1    43   873   915   873   920 0.95 Domain of unknown function (DUF1983)
Ribonuclease_P       PF00825.13   111 seq358_BIOID48249    -            108   2.9e-29  101.0   0.3   1   1   2.3e-33   3.2e-29  100.9   0.2     9   109     3   100     1   102 0.97 Ribonuclease P
Plasmid_stabil       PF05016.9     90 seq359_BIOID48249    -             95   5.4e-12   45.8   0.2   1   1   4.6e-16   6.2e-12   45.6   0.1     2    88     6    83     5    85 0.94 Plasmid stabilisation system protein
DUF905               PF06006.7     71 seq360_BIOID48249    -             64   1.1e-19   69.4   0.0   1   1   9.3e-24   1.3e-19   69.2   0.0     3    47    20    64    18    64 0.98 Bacterial protein of unknown function (DUF905)
DUF905               PF06006.7     71 seq361_BIOID48249    -             64   1.1e-19   69.4   0.0   1   1   9.3e-24   1.3e-19   69.2   0.0     3    47    20    64    18    64 0.98 Bacterial protein of unknown function (DUF905)
RNA_pol_Rpb2_6       PF00562.23   386 seq363_BIOID48249    -           1342  4.7e-162  539.0   0.0   1   1  3.5e-162  7.9e-159  528.4   0.1     2   386   716  1264   715  1264 0.98 RNA polymerase Rpb2, domain 6
RNA_pol_Rpb2_7       PF04560.15    83 seq363_BIOID48249    -           1342   5.7e-32  109.6   0.1   1   1   8.2e-35   1.9e-31  108.0   0.0     1    82  1266  1341  1266  1342 0.98 RNA polymerase Rpb2, domain 7
RNA_pol_Rpb2_3       PF04565.11    68 seq363_BIOID48249    -           1342   7.1e-30  102.4   0.0   1   1   7.4e-33   1.7e-29  101.2   0.0     1    68   513   582   513   582 0.98 RNA polymerase Rpb2, domain 3
RNA_pol_Rpb2_45      PF10385.4     66 seq363_BIOID48249    -           1342   4.6e-29   99.9   0.3   1   1   1.5e-31   3.5e-28   97.0   0.2     1    66   591   656   591   656 1.00 RNA polymerase beta subunit external 1 domain
RNA_pol_Rpb2_1       PF04563.10   203 seq363_BIOID48249    -           1342   1.5e-26   92.4   0.0   1   1   1.4e-29   3.1e-26   91.4   0.0     2   203    27   509    26   509 0.98 RNA polymerase beta subunit
RNA_pol_Rpb2_2       PF04561.9    190 seq363_BIOID48249    -           1342   1.6e-25   89.5   0.9   1   2   8.4e-11   1.9e-07   30.5   0.0     1    74   151   225   151   276 0.82 RNA polymerase Rpb2, domain 2
RNA_pol_Rpb2_2       PF04561.9    190 seq363_BIOID48249    -           1342   1.6e-25   89.5   0.9   2   2   1.9e-18   4.4e-15   55.4   0.0    80   190   340   454   329   454 0.88 RNA polymerase Rpb2, domain 2
ZapA                 PF05164.8     89 seq366_BIOID48249    -            109   2.1e-20   72.3   0.6   1   1     2e-24   2.7e-20   72.0   0.4     2    89     6    91     5    91 0.98 Cell division protein ZapA
NIF3                 PF01784.13   242 seq367_BIOID48249    -            247     1e-56  192.1   0.0   1   1   9.1e-61   1.2e-56  191.8   0.0     2   240     6   235     5   238 0.95 NIF3 (NGG1p interacting factor 3)
Tafi-CsgC            PF10610.4    106 seq370_BIOID48249    -            110   4.7e-67  222.3   4.6   1   1     4e-71   5.4e-67  222.1   3.2     1   106     5   110     5   110 0.99 Thin aggregative fimbriae synthesis protein
HOK_GEF              PF01848.11    43 seq371_BIOID48249    -             51   1.3e-19   69.1   4.6   1   1     1e-23   1.4e-19   69.0   3.2     1    43     5    47     5    47 0.99 Hok/gef family
60KD_IMP             PF02096.15   196 seq372_BIOID48249    -            548   3.4e-67  225.7  14.3   1   1   2.5e-71   3.4e-67  225.7   9.9     1   193   352   533   352   536 0.94 60Kd inner membrane protein
Ribosomal_S30AE      PF02482.14    94 seq373_BIOID48249    -            113   3.8e-29  100.7   0.1   1   1   3.5e-33   4.8e-29  100.4   0.1     2    92     3    93     2    95 0.97 Sigma 54 modulation protein / S30EA ribosomal protein
DUF932               PF06067.6    239 seq375_BIOID48249    -            272   2.9e-63  213.2   0.0   1   1   2.4e-67   3.3e-63  213.0   0.0     2   239    37   261    36   261 0.99 Domain of unknown function (DUF932)
DUF932               PF06067.6    239 seq376_BIOID48249    -            166   3.5e-41  140.9   0.0   1   1   2.9e-45   3.9e-41  140.7   0.0     2   134    37   163    36   166 0.96 Domain of unknown function (DUF932)
TrkA_N               PF02254.13   116 seq378_BIOID48249    -            458   4.2e-58  194.2   3.5   1   2   5.4e-33   5.3e-30  103.6   0.0     1   108     3   111     3   125 0.92 TrkA-N domain
TrkA_N               PF02254.13   116 seq378_BIOID48249    -            458   4.2e-58  194.2   3.5   2   2   5.9e-29   5.7e-26   90.6   0.7     1   116   235   350   235   350 0.95 TrkA-N domain
TrkA_C               PF02080.16    71 seq378_BIOID48249    -            458   1.9e-21   75.3   0.7   1   2   4.7e-13   4.5e-10   38.8   0.0     3    70   157   225   155   226 0.91 TrkA-C domain
TrkA_C               PF02080.16    71 seq378_BIOID48249    -            458   1.9e-21   75.3   0.7   2   2     2e-11   1.9e-08   33.6   0.2     8    70   390   451   388   452 0.89 TrkA-C domain
F420_oxidored        PF03807.12    96 seq378_BIOID48249    -            458   1.9e-12   47.2   2.2   1   2   1.5e-07   0.00015   22.0   0.0     1    52     2    49     2    88 0.87 NADP oxidoreductase coenzyme F420-dependent
F420_oxidored        PF03807.12    96 seq378_BIOID48249    -            458   1.9e-12   47.2   2.2   2   2   1.5e-07   0.00015   22.0   0.3     2    48   235   279   234   355 0.80 NADP oxidoreductase coenzyme F420-dependent
NAD_binding_7        PF13241.1    103 seq378_BIOID48249    -            458   1.2e-11   44.6   3.0   1   1   7.5e-08   7.3e-05   22.8   0.0     8    82   233   319   228   323 0.75 Putative NAD(P)-binding
Shikimate_DH         PF01488.15   135 seq378_BIOID48249    -            458   1.4e-11   44.4   0.6   1   1   5.3e-09   5.2e-06   26.4   0.2    12   102   232   332   222   367 0.77 Shikimate / quinate 5-dehydrogenase
HTH_18               PF12833.2     81 seq379_BIOID48249    -            195   1.8e-26   91.9   2.0   1   1   4.7e-30   3.2e-26   91.1   0.8     1    80   110   188   110   189 0.97 Helix-turn-helix domain
HTH_AraC             PF00165.18    42 seq379_BIOID48249    -            195   2.8e-21   74.5   0.1   1   2   5.4e-12   3.7e-08   32.8   0.0     1    42    97   138    97   138 0.97 Bacterial regulatory helix-turn-helix proteins, AraC family
HTH_AraC             PF00165.18    42 seq379_BIOID48249    -            195   2.8e-21   74.5   0.1   2   2   3.8e-14   2.6e-10   39.6   0.0     1    42   149   188   149   188 0.93 Bacterial regulatory helix-turn-helix proteins, AraC family
Ligase_CoA           PF00549.14   153 seq380_BIOID48249    -            269     2e-52  176.7   0.1   1   1   1.9e-56   2.6e-52  176.3   0.0     1   152    50   205    50   206 0.98 CoA-ligase
DUF188               PF02639.9    130 seq382_BIOID48249    -            152     1e-50  170.3   0.0   1   1   8.8e-55   1.2e-50  170.1   0.0     1   127    17   143    17   146 0.98 Uncharacterized BCR, YaiI/YqxD family COG1671
5-FTHF_cyc-lig       PF01812.15   186 seq383_BIOID48249    -            248   1.3e-43  148.8   0.0   1   1   1.2e-47   1.7e-43  148.4   0.0     2   186    62   242    61   242 0.98 5-formyltetrahydrofolate cyclo-ligase family
DUF2776              PF10951.3    347 seq385_BIOID48249    -            383  1.1e-165  550.7  33.0   1   1  9.5e-170  1.3e-165  550.5  22.9     1   347    34   381    34   381 0.99 Protein of unknown function (DUF2776)
PMI_typeI            PF01238.16   373 seq388_BIOID48249    -            417  4.8e-125  417.2   0.1   1   1  5.4e-128  3.7e-124  414.3   0.0     1   373    27   383    27   383 0.99 Phosphomannose isomerase type I
RNase_T              PF00929.19   164 seq389_BIOID48249    -            246   5.9e-40  137.1   0.4   1   1   9.7e-44   1.3e-39  135.9   0.1     1   164    12   178    12   178 0.93 Exonuclease
DNA_pol_A            PF00476.15   383 seq390_BIOID48249    -            928  2.7e-160  533.0   0.0   1   1  1.1e-163  3.7e-160  532.6   0.0     2   383   548   927   547   927 0.99 DNA polymerase family A
5_3_exonuc_N         PF02739.11   169 seq390_BIOID48249    -            928   1.7e-59  199.8   0.0   1   1   1.1e-62   3.9e-59  198.7   0.0     2   169     8   169     7   169 0.99 5'-3' exonuclease, N-terminal resolvase-like domain
DNA_pol_A_exo1       PF01612.15   174 seq390_BIOID48249    -            928   6.4e-45  152.5   0.1   1   1   3.6e-48   1.2e-44  151.6   0.1     1   174   330   517   330   517 0.97 3'-5' exonuclease
5_3_exonuc           PF01367.15   101 seq390_BIOID48249    -            928     3e-31  107.5   0.0   1   1   2.2e-34   7.5e-31  106.2   0.0     1    99   171   275   171   277 0.97 5'-3' exonuclease, C-terminal SAM fold
DUF932               PF06067.6    239 seq391_BIOID48249    -            104   3.1e-15   56.0   0.0   1   1   2.5e-19   3.4e-15   55.9   0.0   141   239     2    93     1    93 0.95 Domain of unknown function (DUF932)
PDT                  PF00800.13   182 seq392_BIOID48249    -            386   9.1e-61  204.4   0.2   1   1     2e-64   1.3e-60  203.9   0.1     1   180   106   286   106   288 0.96 Prephenate dehydratase
CM_2                 PF01817.16    81 seq392_BIOID48249    -            386   1.9e-22   79.0   2.0   1   1   6.3e-26   4.3e-22   77.8   1.4     1    80    11    90    11    91 0.99 Chorismate mutase type II
AHS1                 PF02682.11   202 seq393_BIOID48249    -            218   2.9e-69  232.4   0.0   1   1   2.4e-73   3.3e-69  232.2   0.0     2   202     5   202     4   202 0.95 Allophanate hydrolase subunit 1
AraC_binding         PF02311.14   136 seq395_BIOID48249    -            340   9.8e-23   80.2   1.3   1   1   4.2e-26   1.4e-22   79.6   0.2     7   120    80   198    76   214 0.89 AraC-like ligand binding domain
HTH_18               PF12833.2     81 seq395_BIOID48249    -            340   1.5e-21   76.1   1.3   1   1   6.4e-25   2.2e-21   75.6   0.1     2    79   257   333   256   335 0.97 Helix-turn-helix domain
HTH_AraC             PF00165.18    42 seq395_BIOID48249    -            340   1.9e-20   71.9   0.2   1   2   3.6e-10   1.2e-06   27.9   0.0     2    42   244   284   243   284 0.93 Bacterial regulatory helix-turn-helix proteins, AraC family
HTH_AraC             PF00165.18    42 seq395_BIOID48249    -            340   1.9e-20   71.9   0.2   2   2   1.8e-14     6e-11   41.6   0.0     2    42   296   334   295   334 0.94 Bacterial regulatory helix-turn-helix proteins, AraC family
Cupin_2              PF07883.6     71 seq395_BIOID48249    -            340   1.4e-06   27.5   0.0   1   1   9.5e-10   3.2e-06   26.4   0.0     7    60    85   137    81   144 0.92 Cupin domain
DUF3927              PF13064.1     46 seq397_BIOID48249    -             38   1.1e-15   56.6  11.0   1   1   8.4e-20   1.1e-15   56.6   7.6     8    41     2    35     1    38 0.91 Protein of unknown function (DUF3927)
Macro                PF01661.16   118 seq399_BIOID48249    -            177     3e-41  139.8   0.0   1   1   2.8e-45   3.8e-41  139.5   0.0     1   118    21   137    21   137 0.99 Macro domain
Voltage_CLC          PF00654.15   355 seq400_BIOID48249    -            473   2.4e-90  303.0  36.4   1   1   1.1e-92   1.5e-88  297.0  20.9     2   354    89   437    88   438 0.94 Voltage gated chloride channel
Antirestrict         PF03230.8     94 seq401_BIOID48249    -            284   1.7e-38  130.3   0.2   1   1   1.9e-42   2.6e-38  129.7   0.1     1    94   187   284   187   284 0.98 Antirestriction protein
DUF968               PF06147.6    200 seq403_BIOID48249    -            362   7.5e-79  264.1   0.0   1   1   8.6e-83   1.2e-78  263.5   0.0     2   200   143   359   142   359 0.99 Protein of unknown function (DUF968)
SKI                  PF01202.17   158 seq404_BIOID48249    -            174   4.8e-48  162.8   0.0   1   1   1.6e-51   5.5e-48  162.7   0.0     1   157    11   168    11   169 0.98 Shikimate kinase
AAA_17               PF13207.1    121 seq404_BIOID48249    -            174   1.9e-06   28.5   0.0   1   1   1.3e-09   4.3e-06   27.4   0.0     3    66     6    67     5   172 0.67 AAA domain
AAA                  PF00004.24   132 seq404_BIOID48249    -            174   2.2e-06   27.7   0.0   1   1   3.1e-08   0.00011   22.3   0.0     2    30     6    34     5    95 0.86 ATPase family associated with various cellular activities (AAA)
DUF1116              PF06545.6    216 seq406_BIOID48249    -            419   3.3e-99  330.2   1.3   1   1  3.3e-103   4.5e-99  329.7   0.9     1   216    87   303    87   303 0.99 Protein of unknown function (DUF1116)
OmpA                 PF00691.15    97 seq411_BIOID48249    -            256   5.3e-15   55.4   0.1   1   1   1.5e-18   2.1e-14   53.5   0.0     1    94   115   209   115   212 0.83 OmpA family
PLDc_2               PF13091.1    126 seq412_BIOID48249    -            493   5.5e-35  119.7   0.0   1   2   1.1e-13   7.8e-10   38.4   0.0     6   126    59   204    55   204 0.68 PLD-like domain
PLDc_2               PF13091.1    126 seq412_BIOID48249    -            493   5.5e-35  119.7   0.0   2   2   2.6e-26   1.8e-22   79.3   0.0     5   123   295   437   291   440 0.92 PLD-like domain
AHS2                 PF02626.10   272 seq413_BIOID48249    -            310  8.5e-101  336.6   0.0   1   1  7.4e-105    1e-100  336.4   0.0     2   272    24   288    23   288 0.98 Allophanate hydrolase subunit 2
MscL                 PF01741.13   128 seq416_BIOID48249    -            136   2.3e-57  192.5   3.1   1   1   1.9e-61   2.6e-57  192.3   2.2     1   128     3   132     3   132 0.98 Large-conductance mechanosensitive channel, MscL
RadC                 PF04002.10   123 seq418_BIOID48249    -            158   1.3e-46  157.2   0.0   1   1   1.2e-50   1.6e-46  156.8   0.0     2   123    37   158    36   158 0.98 RadC-like JAB domain
TrmE_N               PF10396.4    114 seq419_BIOID48249    -            454   2.6e-43  146.4   0.0   1   1   3.9e-46   7.6e-43  144.9   0.0     1   114     6   120     6   120 0.99 GTP-binding protein TrmE N-terminus
GTPase_Cys_C         PF12631.2     73 seq419_BIOID48249    -            454   1.5e-22   79.6   2.9   1   1   1.5e-25     3e-22   78.6   0.2     3    73   381   451   379   451 0.98 Catalytic cysteine-containing C-terminus of GTPase, MnmE
MMR_HSR1             PF01926.18   114 seq419_BIOID48249    -            454   3.9e-22   78.2   0.0   1   1   4.7e-25   9.1e-22   77.1   0.0     1   114   218   336   218   336 0.77 50S ribosome-binding GTPase
Miro                 PF08477.8    119 seq419_BIOID48249    -            454   3.6e-11   43.4   0.0   1   1   5.6e-14   1.1e-10   41.9   0.0     1   119   218   338   218   338 0.85 Miro-like protein
FeoB_N               PF02421.13   189 seq419_BIOID48249    -            454   7.5e-09   34.9   0.0   1   1   2.4e-10   4.7e-07   29.0   0.0     2    89   218   306   217   311 0.84 Ferrous iron transport protein B
Molybdopterin        PF00384.17   432 seq421_BIOID48249    -            808   1.8e-88  297.0   0.0   1   1   4.8e-92   2.2e-88  296.7   0.0     1   432   115   566   115   566 0.93 Molybdopterin oxidoreductase
Molydop_binding      PF01568.16   109 seq421_BIOID48249    -            808   5.3e-27   93.6   0.0   1   1   2.2e-30     1e-26   92.7   0.0     1   107   687   800   687   802 0.97 Molydopterin dinucleotide binding domain
Molybdop_Fe4S4       PF04879.11    55 seq421_BIOID48249    -            808   2.7e-13   49.4   0.9   1   1     1e-16   4.7e-13   48.6   0.6     1    55    53   112    53   112 0.96 Molybdopterin oxidoreductase Fe4S4 domain
DUF945               PF06097.6    459 seq424_BIOID48249    -            502  1.6e-149  498.4  18.7   1   1  1.3e-153  1.8e-149  498.3  13.0     1   459     1   482     1   482 0.99 Bacterial protein of unknown function (DUF945)
AroM                 PF07302.6    221 seq425_BIOID48249    -            225   1.2e-86  289.5   2.8   1   1   9.7e-91   1.3e-86  289.3   1.9     2   220     5   224     4   225 0.99 AroM protein
Antiterm             PF03589.8     95 seq426_BIOID48249    -            250   6.6e-51  170.2   0.6   1   2   8.1e-22   5.5e-18   64.7   0.0     2    95    15   107    14   107 0.92 Antitermination protein
Antiterm             PF03589.8     95 seq426_BIOID48249    -            250   6.6e-51  170.2   0.6   2   2   9.8e-33   6.7e-29   99.7   0.1     2    95   155   247   154   247 0.98 Antitermination protein
IMS                  PF00817.15   148 seq427_BIOID48249    -            351     9e-48  161.7   0.0   1   1   3.2e-51   1.4e-47  161.0   0.0     1   148     7   154     7   154 0.98 impB/mucB/samB family
IMS_C                PF11799.3    137 seq427_BIOID48249    -            351   2.1e-09   37.7   0.1   1   1   8.2e-13   3.7e-09   36.9   0.0     3    99   211   309   210   327 0.85 impB/mucB/samB family C-terminal
IMS_HHH              PF11798.3     32 seq427_BIOID48249    -            351   1.3e-08   34.2   0.0   1   1   7.1e-12   3.2e-08   33.0   0.0     1    32   166   197   166   197 0.96 IMS family HHH motif
DUF3672              PF12421.3    136 seq430_BIOID48249    -            247   2.5e-38  131.1   2.0   1   1   5.5e-42   3.8e-38  130.5   1.4     1   135    59   208    59   209 0.94 Fibronectin type III protein
DUF1983              PF09327.6     81 seq430_BIOID48249    -            247     1e-09   38.0   0.1   1   1   5.6e-13   3.8e-09   36.2   0.1    47    81     1    35     1    35 0.97 Domain of unknown function (DUF1983)
DUF303               PF03629.13   255 seq431_BIOID48249    -            623   1.2e-26   93.4   0.0   1   1   2.3e-30   1.6e-26   92.9   0.0     1   200    69   300    69   355 0.74 Domain of unknown function (DUF303)
DUF1737              PF08410.5     54 seq431_BIOID48249    -            623   3.5e-18   65.0   0.1   1   1   4.3e-21   2.9e-17   62.0   0.0     1    53     6    55     6    56 0.97 Domain of unknown function (DUF1737)
LamB_YcsF            PF03746.11   242 seq432_BIOID48249    -            244  1.7e-102  341.5   1.1   1   1  1.4e-106  1.9e-102  341.3   0.8     1   241     2   237     2   238 0.99 LamB/YcsF family
DUF987               PF06174.6     66 seq434_BIOID48249    -             73   1.7e-43  145.8   0.2   1   1   1.4e-47   1.9e-43  145.6   0.1     1    66     1    66     1    66 0.99 Protein of unknown function (DUF987)
DUF2877              PF11392.3    111 seq436_BIOID48249    -            271   2.4e-28   98.4   0.0   1   1   3.7e-32   5.1e-28   97.3   0.0     1   110   158   265   158   266 0.89 Protein of unknown function (DUF2877)
Transposase_20       PF02371.11    87 seq437_BIOID48249    -            140   1.4e-21   76.2   0.5   1   1   1.5e-25   2.1e-21   75.6   0.2     1    86    13    96    13    97 0.96 Transposase IS116/IS110/IS902 family
Fe-S_biosyn          PF01521.15    91 seq438_BIOID48249    -            114   4.3e-29   99.9   0.0   1   1   3.7e-33     5e-29   99.7   0.0     1    91     9   100     9   100 0.99 Iron-sulphur cluster biosynthesis
YagB_YeeU_YfjZ       PF06154.6    105 seq442_BIOID48249    -            122   3.2e-52  175.0   0.0   1   1   2.8e-56   3.9e-52  174.8   0.0     2   104    16   118    15   119 0.98 YagB/YeeU/YfjZ family
DUF1255              PF06865.6     94 seq445_BIOID48249    -             94   5.4e-35  119.4   0.0   1   1   4.3e-39   5.9e-35  119.3   0.0     1    94     1    94     1    94 0.98 Protein of unknown function (DUF1255)
H2TH                 PF06831.9     93 seq452_BIOID48249    -            263   3.4e-18   65.0   0.0   1   1   1.4e-21   6.4e-18   64.1   0.0     1    77   126   205   126   215 0.85 Formamidopyrimidine-DNA glycosylase H2TH domain
Fapy_DNA_glyco       PF01149.19   116 seq452_BIOID48249    -            263   7.2e-15   55.2   0.0   1   1   2.7e-18   1.3e-14   54.4   0.0     1   106     2   104     2   111 0.90 Formamidopyrimidine-DNA glycosylase N-terminal domain
zf-FPG_IleRS         PF06827.9     30 seq452_BIOID48249    -            263   1.4e-07   30.8   3.6   1   1   5.7e-11   2.6e-07   30.0   2.5     1    29   235   263   235   263 0.98 Zinc finger found in FPG and IleRS
Sod_Fe_C             PF02777.13   106 seq453_BIOID48249    -            208   5.1e-40  135.4   0.6   1   1   1.1e-43   7.5e-40  134.9   0.1     4   106    98   204    95   204 0.91 Iron/manganese superoxide dismutases, C-terminal domain
Sod_Fe_N             PF00081.17    82 seq453_BIOID48249    -            208   9.5e-34  115.4   2.3   1   1   2.3e-37   1.5e-33  114.7   1.6     1    81     4    91     4    92 0.97 Iron/manganese superoxide dismutases, alpha-hairpin domain
Ail_Lom              PF06316.6    199 seq454_BIOID48249    -            199  7.9e-120  397.4   4.9   1   1  1.9e-123  8.8e-120  397.3   3.4     1   199     1   199     1   199 1.00 Enterobacterial Ail/Lom protein
OMP_b-brl            PF13505.1    176 seq454_BIOID48249    -            199   1.9e-26   92.9   5.3   1   1   5.1e-30   2.3e-26   92.6   3.6     2   176    11   199     8   199 0.87 Outer membrane protein beta-barrel domain
AA_kinase            PF00696.23   241 seq455_BIOID48249    -            297   5.8e-25   88.1   0.0   1   1     1e-28   1.4e-24   86.8   0.0     1   239     2   277     2   279 0.79 Amino acid kinase family
DUF1219              PF06755.7    117 seq456_BIOID48249    -            124   2.8e-58  194.3   0.0   1   1   2.4e-62   3.2e-58  194.2   0.0     1   113     1   113     1   123 0.98 Protein of unknown function (DUF1219)
DUF1219              PF06755.7    117 seq457_BIOID48249    -            125   3.9e-59  197.1   0.0   1   1   3.3e-63   4.6e-59  196.9   0.0     1   113     1   113     1   123 0.98 Protein of unknown function (DUF1219)
DUF2773              PF10971.3     81 seq460_BIOID48249    -             93     6e-47  157.4   2.4   1   1   5.1e-51   6.9e-47  157.2   1.7     1    81    13    93    13    93 0.99 Protein of unknown function (DUF2773)
PhdYeFM_antitox      PF02604.14    75 seq461_BIOID48249    -             97   1.5e-09   37.1   0.1   1   1     2e-13   2.8e-09   36.3   0.1     2    73     8    74     7    79 0.90 Antitoxin Phd_YefM, type II toxin-antitoxin system
DUF3521              PF12035.3     35 seq468_BIOID48249    -             31   7.3e-07   28.8   0.0   1   1     6e-11   8.1e-07   28.6   0.0     6    35     1    29     1    29 0.91 Protein of unknown function (DUF3521)
YafO_toxin           PF13957.1    109 seq471_BIOID48249    -            132   7.8e-34  115.6   0.0   1   1   6.6e-38     9e-34  115.4   0.0     1   109    25   132    25   132 0.98 Toxin YafO, type II toxin-antitoxin system
DUF957               PF06117.6     65 seq473_BIOID48249    -            181   3.5e-27   93.6   0.0   1   1   3.6e-31   4.9e-27   93.1   0.0     1    57   124   180   124   181 0.98 Enterobacterial protein of unknown function (DUF957)
Beta_elim_lyase      PF01212.16   290 seq474_BIOID48249    -            476   1.8e-97  325.8   0.0   1   1  3.1e-101   2.1e-97  325.6   0.0     1   289    54   442    54   443 0.99 Beta-eliminating lyase
phage_tail_N         PF08400.5    134 seq475_BIOID48249    -           1152     6e-59  197.4   0.3   1   1   3.4e-62   1.6e-58  196.1   0.2     1   134     1   134     1   134 0.99 Prophage tail fibre N-terminal
Lipase_GDSL          PF00657.17   234 seq475_BIOID48249    -           1152   1.2e-05   25.1   0.0   1   1   5.8e-09   2.6e-05   24.0   0.0    81   225  1027  1137   930  1138 0.85 GDSL-like Lipase/Acylhydrolase
CSD                  PF00313.17    66 seq476_BIOID48249    -             71   8.8e-32  108.5   0.2   1   1     7e-36   9.5e-32  108.4   0.2     1    64     5    68     5    70 0.98 'Cold-shock' DNA-binding domain
KdgT                 PF03812.8    314 seq478_BIOID48249    -            329  9.4e-181  599.7  30.6   1   1  7.8e-185  1.1e-180  599.6  21.2     1   314     3   316     3   316 1.00 2-keto-3-deoxygluconate permease
RNA_pol_Rpb1_1       PF04997.7    338 seq479_BIOID48249    -           1407  1.8e-100  336.3   0.1   1   1  1.8e-103  4.8e-100  335.0   0.1     2   338    15   342    14   342 0.95 RNA polymerase Rpb1, domain 1
RNA_pol_Rpb1_5       PF04998.12   277 seq479_BIOID48249    -           1407   1.1e-80  270.7   0.0   1   1     8e-84   2.2e-80  269.7   0.0     1   276   766  1321   766  1322 1.00 RNA polymerase Rpb1, domain 5
RNA_pol_Rpb1_2       PF00623.15   166 seq479_BIOID48249    -           1407   6.1e-51  172.5   0.0   1   1   5.3e-53   1.5e-49  168.0   0.0     1   166   344   486   344   486 0.95 RNA polymerase Rpb1, domain 2
RNA_pol_Rpb1_3       PF04983.13   157 seq479_BIOID48249    -           1407   1.4e-27   96.2   0.0   1   1   1.2e-30   3.3e-27   95.0   0.0     1   157   489   644   489   644 0.93 RNA polymerase Rpb1, domain 3
RNA_pol_Rpb1_4       PF05000.12   108 seq479_BIOID48249    -           1407   2.5e-18   65.7   0.3   1   1   9.1e-22   2.5e-18   65.7   0.2     2   107   674   763   673   764 0.82 RNA polymerase Rpb1, domain 4
HTH_1                PF00126.22    60 seq480_BIOID48249    -            319   1.7e-19   69.2   1.3   1   1   4.7e-23   3.2e-19   68.3   0.1     2    60    29    86    28    86 0.97 Bacterial regulatory helix-turn-helix protein, lysR family
LysR_substrate       PF03466.15   209 seq480_BIOID48249    -            319   2.6e-12   46.1   1.1   1   1   7.3e-16     5e-12   45.2   0.8     8   206   115   310   110   312 0.89 LysR substrate binding domain
Acetyltransf_10      PF13673.1    117 seq483_BIOID48249    -            124   1.1e-17   64.1   0.0   1   1   2.8e-21   1.3e-17   63.8   0.0    17   117     4    98     1    98 0.92 Acetyltransferase (GNAT) domain
Acetyltransf_7       PF13508.1     79 seq483_BIOID48249    -            124   5.8e-09   35.8   0.0   1   1     2e-12     9e-09   35.2   0.0     2    78    29    99    28   100 0.90 Acetyltransferase (GNAT) domain
Acetyltransf_1       PF00583.19    83 seq483_BIOID48249    -            124   4.5e-07   29.6   0.0   1   1   2.2e-10     1e-06   28.5   0.0    24    83    48    99     9    99 0.78 Acetyltransferase (GNAT) family
Lysis_S              PF04971.7     68 seq486_BIOID48249    -             97   3.3e-47  157.9   0.5   1   1   3.5e-51   4.7e-47  157.4   0.3     1    68    30    97    30    97 1.00 Lysis protein S
DUF2799              PF10973.3     89 seq488_BIOID48249    -            134   3.4e-17   62.1   0.9   1   1   3.3e-21   4.5e-17   61.7   0.6     1    88    44   126    44   127 0.93 Protein of unknown function (DUF2799)
Fer4_11              PF13247.1     99 seq489_BIOID48249    -            205   1.2e-31  108.4  10.9   1   1   8.5e-35   1.2e-31  108.4   7.5     3    97    60   153    58   155 0.97 4Fe-4S dicluster domain
Fer4_2               PF12797.2     22 seq489_BIOID48249    -            205   1.1e-13   50.0  30.8   1   1   6.7e-10   9.1e-07   28.3   0.6     2    20     6    24     5    33 0.89 4Fe-4S binding domain
Fer4                 PF00037.22    24 seq489_BIOID48249    -            205   9.1e-13   47.1  35.1   1   1   8.5e-11   1.2e-07   30.9   3.3     1    23    92   114    92   115 0.94 4Fe-4S binding domain
Fer4_7               PF12838.2     52 seq489_BIOID48249    -            205   2.4e-12   46.9  28.1   1   1   9.2e-10   1.3e-06   28.6   7.3     2    50    99   147    98   149 0.87 4Fe-4S dicluster domain
Fer4_9               PF13187.1     55 seq489_BIOID48249    -            205   8.2e-12   45.0  26.6   1   1   5.5e-10   7.5e-07   29.2   7.4     2    53    99   148    98   150 0.95 4Fe-4S dicluster domain
Fer4_10              PF13237.1     52 seq489_BIOID48249    -            205   4.5e-11   42.2  30.2   1   1   8.2e-09   1.1e-05   24.9   8.0     2    52    92   146    91   146 0.76 4Fe-4S dicluster domain
Fer4_4               PF12800.2     17 seq489_BIOID48249    -            205   1.7e-10   40.2  32.5   1   3     3e-05      0.04   14.1   2.3     1    15    11    25    11    29 0.90 4Fe-4S binding domain
Fer4_4               PF12800.2     17 seq489_BIOID48249    -            205   1.7e-10   40.2  32.5   2   3   3.3e-05     0.045   13.9   2.0     2    16    65    81    64    85 0.86 4Fe-4S binding domain
Fer4_4               PF12800.2     17 seq489_BIOID48249    -            205   1.7e-10   40.2  32.5   3   3   2.9e-07    0.0004   20.3   2.0     2    17    97   112    96   112 0.91 4Fe-4S binding domain
Fer4_6               PF12837.2     24 seq489_BIOID48249    -            205   2.4e-10   39.7  39.6   1   1   3.1e-09   4.2e-06   26.2   3.2     1    23    91   113    91   114 0.95 4Fe-4S binding domain
Fer4_3               PF12798.2     15 seq489_BIOID48249    -            205   7.3e-07   29.1  40.1   1   2   9.4e-06     0.013   15.9   4.2     1    15    67    83    67    83 0.98 4Fe-4S binding domain
Fer4_3               PF12798.2     15 seq489_BIOID48249    -            205   7.3e-07   29.1  40.1   2   2   4.8e-05     0.065   13.7   1.6     1    13   126   147   126   149 0.94 4Fe-4S binding domain
MdoG                 PF04349.7    484 seq492_BIOID48249    -            517  1.1e-262  871.3   1.2   1   1  9.2e-267  1.3e-262  871.1   0.8     1   483    29   514    29   515 1.00 Periplasmic glucan biosynthesis protein, MdoG
DUF1327              PF07041.6    113 seq496_BIOID48249    -            104     2e-47  159.6   0.0   1   1   1.7e-51   2.3e-47  159.4   0.0     1    86     1    86     1   103 0.94 Protein of unknown function (DUF1327)
DcuC                 PF03606.10   463 seq499_BIOID48249    -            455  4.1e-129  430.7  48.6   1   1  3.4e-133  4.6e-129  430.5  33.7     1   462     2   454     2   455 0.98 C4-dicarboxylate anaerobic carrier
ROK                  PF00480.15   179 seq500_BIOID48249    -            331   1.1e-58  197.9   0.2   1   1     3e-62   1.4e-58  197.5   0.1     1   179    33   222    33   222 0.96 ROK family
Glucokinase          PF02685.11   316 seq500_BIOID48249    -            331   5.3e-10   38.4   0.0   1   1   2.2e-13   9.9e-10   37.5   0.0     4   235    35   266    32   276 0.81 Glucokinase
DmsC                 PF04976.7    276 seq501_BIOID48249    -            364  1.7e-115  384.9  19.9   1   1  1.5e-119  2.1e-115  384.6  13.8     1   276    81   354    81   354 0.99 DMSO reductase anchor subunit (DmsC)
Lysis_S              PF04971.7     68 seq502_BIOID48249    -             71   1.9e-46  155.4   0.4   1   1   1.5e-50   2.1e-46  155.3   0.3     1    68     4    71     4    71 1.00 Lysis protein S
UPF0027              PF01139.12   420 seq503_BIOID48249    -             88     3e-12   46.1   0.0   1   1   2.4e-16   3.3e-12   46.0   0.0     6    61    18    73    13    74 0.92 Uncharacterized protein family UPF0027
DUF4154              PF13689.1    145 seq506_BIOID48249    -            172     6e-33  113.3   0.0   1   1   5.4e-37   7.3e-33  113.0   0.0     6   145    32   168    27   168 0.95 Domain of unknown function (DUF4154)
Phage_lysozyme       PF00959.14   110 seq507_BIOID48249    -            177   1.6e-30  105.4   0.0   1   1   1.6e-34   2.2e-30  105.0   0.0     1   110    48   166    48   166 0.98 Phage lysozyme
RF-1                 PF00472.15   114 seq509_BIOID48249    -            185   1.1e-23   83.0   2.0   1   1   1.2e-27   1.6e-23   82.5   1.4     9   104    84   178    78   181 0.86 RF-1 domain
DUF1327              PF07041.6    113 seq510_BIOID48249    -            103   6.9e-44  148.2   1.6   1   1   5.9e-48   8.1e-44  148.0   1.1     1   100     1    88     1    94 0.96 Protein of unknown function (DUF1327)
YihI                 PF04220.7    169 seq511_BIOID48249    -            169   3.4e-56  189.0  15.5   1   1   2.8e-60   3.9e-56  188.9  10.8     3   167     5   165     2   167 0.94 Der GTPase activator (YihI)
MOSC                 PF03473.12   133 seq513_BIOID48249    -            224   3.1e-27   94.5   0.0   1   1   6.2e-31   4.2e-27   94.1   0.0     2   132    38   161    37   162 0.97 MOSC domain
3-alpha              PF03475.9     47 seq513_BIOID48249    -            224   1.7e-16   59.5   0.1   1   1   4.6e-20   3.1e-16   58.6   0.0     1    47   168   214   168   214 0.97 3-alpha domain
MM_CoA_mutase        PF01642.17   516 seq515_BIOID48249    -            714  3.8e-256  850.0   1.2   1   1  6.5e-260  4.5e-256  849.8   0.9     1   516    27   542    27   542 1.00 Methylmalonyl-CoA mutase
B12-binding          PF02310.14   121 seq515_BIOID48249    -            714   3.6e-15   55.7   0.5   1   1   1.5e-18     1e-14   54.3   0.0     2   117   586   699   585   703 0.92 B12 binding domain
Molybdop_Fe4S4       PF04879.11    55 seq516_BIOID48249    -            195   2.2e-21   75.3   0.2   1   1   2.6e-24   1.8e-20   72.4   0.1     2    55    44   104    43   104 0.96 Molybdopterin oxidoreductase Fe4S4 domain
Molybdopterin        PF00384.17   432 seq516_BIOID48249    -            195   2.4e-06   26.4   0.1   1   1   4.2e-10   2.9e-06   26.1   0.0     1    35   107   139   107   190 0.79 Molybdopterin oxidoreductase
HD                   PF01966.17   122 seq518_BIOID48249    -            443     4e-11   42.8   0.1   1   1     2e-14   1.3e-10   41.1   0.0     1    64     4    84     4   121 0.88 HD domain
Trp_Tyr_perm         PF03222.8    394 seq519_BIOID48249    -            415  1.1e-149  498.4  35.3   1   1  9.1e-154  1.2e-149  498.2  24.5     1   394     7   403     7   403 0.99 Tryptophan/tyrosine permease family
Phage_lysozyme       PF00959.14   110 seq520_BIOID48249    -            177     9e-32  109.5   0.0   1   1   8.7e-36   1.2e-31  109.1   0.0     1   110    48   166    48   166 0.98 Phage lysozyme
GGDEF                PF00990.16   161 seq521_BIOID48249    -            408   1.5e-44  151.2   0.5   1   1   1.7e-48   2.4e-44  150.6   0.3     1   159   249   403   249   405 0.96 GGDEF domain
Phage_lysis          PF03245.8    125 seq522_BIOID48249    -            152   8.2e-47  158.1   7.0   1   1   6.9e-51   9.4e-47  157.9   4.8     1   125    29   151    29   151 0.99 Bacteriophage lysis protein
Phage_AlpA           PF05930.7     51 seq523_BIOID48249    -            120   1.2e-18   66.3   0.1   1   1   1.2e-22   1.7e-18   65.9   0.1     1    50    34    82    34    83 0.98 Prophage CP4-57 regulatory protein (AlpA)
DUF3521              PF12035.3     35 seq526_BIOID48249    -             65   3.1e-24   84.4  10.4   1   2   2.5e-16   3.4e-12   45.8   0.4     1    35     1    28     1    28 0.99 Protein of unknown function (DUF3521)
DUF3521              PF12035.3     35 seq526_BIOID48249    -             65   3.1e-24   84.4  10.4   2   2   1.7e-15   2.3e-11   43.2   2.4     1    34    35    65    35    65 0.99 Protein of unknown function (DUF3521)
Radical_SAM          PF04055.16   166 seq528_BIOID48249    -            457   3.7e-15   56.3   0.0   1   1     8e-19   5.4e-15   55.8   0.0     2   164    57   227    56   229 0.79 Radical SAM superfamily
HemN_C               PF06969.11    66 seq528_BIOID48249    -            457     4e-12   45.8   0.3   1   1   2.7e-15   1.8e-11   43.7   0.0     1    66   363   431   363   431 0.94 HemN C-terminal domain
MarC                 PF01914.12   203 seq529_BIOID48249    -            197   6.1e-63  211.4  18.6   1   1     1e-66   6.8e-63  211.3  12.9     1   203     1   195     1   195 0.97 MarC family integral membrane protein
TerC                 PF03741.11   184 seq529_BIOID48249    -            197   3.6e-05   23.1   1.0   1   1   5.3e-09   3.6e-05   23.1   0.7    14    82    20    92     6   107 0.89 Integral membrane protein TerC family
Molybdopterin        PF00384.17   432 seq531_BIOID48249    -            803   9.9e-25   87.0   0.0   1   1   3.2e-25   2.2e-21   75.9   0.0   103   379     2   377     1   381 0.85 Molybdopterin oxidoreductase
Molydop_binding      PF01568.16   109 seq531_BIOID48249    -            803   5.6e-17   61.4   0.1   1   1     3e-20     2e-16   59.6   0.1     4   108   681   796   678   797 0.93 Molydopterin dinucleotide binding domain
Nitrate_red_del      PF02613.10   136 seq532_BIOID48249    -            204     4e-31  107.5   1.1   1   1   4.1e-35   5.6e-31  107.0   0.7     7   134    41   164    19   166 0.93 Nitrate reductase delta subunit
DUF2514              PF10721.4    162 seq534_BIOID48249    -            140   1.7e-36  125.2  19.2   1   1   1.4e-40   1.9e-36  125.0  13.3    31   161     2   134     1   135 0.98 Protein of unknown function (DUF2514)
Glycos_transf_2      PF00535.21   169 seq536_BIOID48249    -            847   1.4e-19   70.2   0.0   1   1   6.3e-23   2.2e-19   69.6   0.0     2   168   246   429   245   430 0.98 Glycosyl transferase family 2
Glyco_tranf_2_3      PF13641.1    230 seq536_BIOID48249    -            847   3.3e-15   56.4   0.3   1   1     3e-18     1e-14   54.8   0.0     2   230   243   493   242   493 0.84 Glycosyltransferase like family 2
Glyco_trans_2_3      PF13632.1    192 seq536_BIOID48249    -            847   2.9e-13   49.8  14.5   1   1   8.6e-17   2.9e-13   49.8  10.1     1   185   341   533   341   708 0.82 Glycosyl transferase family group 2
Glyco_transf_21      PF13506.1    174 seq536_BIOID48249    -            847   4.5e-08   32.5   0.0   1   1   4.7e-11   1.6e-07   30.6   0.0     6   147   312   468   308   492 0.77 Glycosyl transferase family 21
Pilus_PilP           PF11356.3     87 seq542_BIOID48249    -            271   1.2e-11   44.5   0.0   1   1   1.4e-15   1.9e-11   43.9   0.0     4    86    67   150    64   151 0.89 Type IV pilus biogenesis
NAD_synthase         PF02540.12   242 seq544_BIOID48249    -            275   7.5e-79  263.9   0.0   1   1   6.3e-83   8.7e-79  263.7   0.0     2   242    23   265    22   265 0.98 NAD synthase
FliD_C               PF07195.7    239 seq545_BIOID48249    -            468   1.6e-60  204.2  20.3   1   1   2.4e-64   1.6e-60  204.2  14.1     1   239   222   452   222   452 0.98 Flagellar hook-associated protein 2 C-terminus
FliD_N               PF02465.13    99 seq545_BIOID48249    -            468   1.7e-23   82.7  12.7   1   1   2.5e-27   1.7e-23   82.7   8.8     1    99    10   107    10   107 0.96 Flagellar hook-associated protein 2 C-terminus
Voltage_CLC          PF00654.15   355 seq547_BIOID48249    -            438   1.1e-72  244.9  33.6   1   1   7.9e-77   1.1e-72  244.9  23.3     5   354    83   422    79   423 0.91 Voltage gated chloride channel
MFS_1                PF07690.11   354 seq548_BIOID48249    -            391   2.3e-43  148.1  38.3   1   1   5.1e-47   2.3e-43  148.1  26.6     3   350    10   342     8   346 0.85 Major Facilitator Superfamily
Sugar_tr             PF00083.19   451 seq548_BIOID48249    -            391   1.1e-12   47.1   7.3   1   1   2.5e-16   1.1e-12   47.1   5.0    42   191    34   177    21   183 0.87 Sugar (and other) transporter
TRI12                PF06609.8    599 seq548_BIOID48249    -            391   4.2e-07   28.4   3.4   1   1   9.1e-11   4.2e-07   28.4   2.4    66   215    25   175     4   223 0.77 Fungal trichothecene efflux pump (TRI12)
CSD                  PF00313.17    66 seq550_BIOID48249    -             70   9.7e-32  108.4   0.2   1   1   7.7e-36   1.1e-31  108.3   0.1     1    65     5    69     5    70 0.98 'Cold-shock' DNA-binding domain
PDZ                  PF00595.19    81 seq551_BIOID48249    -            474   3.1e-29  100.8   8.2   1   2   2.7e-19   9.1e-16   57.6   0.1     7    80   285   367   279   368 0.90 PDZ domain (Also known as DHR or GLGF)
PDZ                  PF00595.19    81 seq551_BIOID48249    -            474   3.1e-29  100.8   8.2   2   2   3.7e-15   1.3e-11   44.4   2.2    11    81   394   463   385   463 0.89 PDZ domain (Also known as DHR or GLGF)
PDZ_2                PF13180.1     82 seq551_BIOID48249    -            474     2e-26   91.5   2.4   1   2   1.2e-18   4.1e-15   55.3   0.0    12    82   300   380   285   380 0.88 PDZ domain
PDZ_2                PF13180.1     82 seq551_BIOID48249    -            474     2e-26   91.5   2.4   2   2   2.5e-12   8.6e-09   35.0   0.4     4    59   399   454   396   471 0.87 PDZ domain
Trypsin_2            PF13365.1    120 seq551_BIOID48249    -            474   8.2e-21   74.0   0.6   1   1   5.5e-24   1.9e-20   72.9   0.4     1   120   114   250   114   250 0.79 Trypsin-like peptidase domain
Trypsin              PF00089.21   220 seq551_BIOID48249    -            474   1.4e-20   73.7   0.3   1   1   6.5e-24   2.2e-20   73.0   0.2    21   218   114   275    87   277 0.83 Trypsin
OmpA                 PF00691.15    97 seq552_BIOID48249    -             87     7e-14   51.9   0.1   1   1   5.7e-18   7.8e-14   51.7   0.1    32    97    12    78     1    78 0.90 OmpA family
Secretin             PF00263.16   165 seq556_BIOID48249    -            654   2.9e-51  173.0   5.0   1   1   9.4e-55   6.4e-51  171.8   3.4     1   165   437   599   437   599 0.93 Bacterial type II and III secretion system protein
Secretin_N           PF03958.12    82 seq556_BIOID48249    -            654   7.7e-47  157.2   9.9   1   3   1.1e-14   7.4e-11   41.9   0.1     1    78   131   190   131   193 0.97 Bacterial type II/III secretion system short domain
Secretin_N           PF03958.12    82 seq556_BIOID48249    -            654   7.7e-47  157.2   9.9   2   3   6.5e-21   4.4e-17   61.9   0.1     2    80   197   266   196   268 0.94 Bacterial type II/III secretion system short domain
Secretin_N           PF03958.12    82 seq556_BIOID48249    -            654   7.7e-47  157.2   9.9   3   3   1.4e-19   9.3e-16   57.6   0.8     1    82   272   351   272   351 0.95 Bacterial type II/III secretion system short domain
Transposase_20       PF02371.11    87 seq557_BIOID48249    -            115   9.5e-12   44.7   0.1   1   1   9.3e-16   1.3e-11   44.3   0.0    24    81     6    64     1    70 0.85 Transposase IS116/IS110/IS902 family
Pribosyltran         PF00156.22   125 seq559_BIOID48249    -            152   2.2e-11   43.4   0.0   1   1   2.3e-15   3.2e-11   42.9   0.0     2   112     4   105     3   112 0.87 Phosphoribosyl transferase domain
ArgK                 PF03308.11   267 seq561_BIOID48249    -            331  1.3e-114  381.3   0.2   1   1  3.3e-118  1.5e-114  381.1   0.1     1   266    22   294    22   295 0.99 ArgK protein
CbiA                 PF01656.18   195 seq561_BIOID48249    -            331   2.6e-07   30.1   0.0   1   1   9.9e-11   4.5e-07   29.3   0.0     8   104    63   156    59   224 0.77 CobQ/CobB/MinD/ParA nucleotide binding domain
cobW                 PF02492.14   178 seq561_BIOID48249    -            331     4e-07   29.5   1.1   1   1     7e-10   3.2e-06   26.5   0.8     3   157    57   208    55   225 0.69 CobW/HypB/UreG, nucleotide-binding domain
tRNA-synt_1e         PF01406.14   301 seq562_BIOID48249    -            461  5.1e-144  478.8   0.1   1   1  2.4e-147  6.6e-144  478.4   0.1     2   300    15   313    14   314 0.99 tRNA synthetases class I (C) catalytic domain
DALR_2               PF09190.6     63 seq562_BIOID48249    -            461     2e-26   91.9   1.7   1   1   7.1e-30     2e-26   91.9   1.2     1    63   341   402   341   402 0.99 DALR domain
tRNA-synt_1g         PF09334.6    391 seq562_BIOID48249    -            461   3.1e-16   58.9   1.9   1   2   4.8e-10   1.3e-06   27.2   0.1    13   112    35   133    29   147 0.82 tRNA synthetases class I (M)
tRNA-synt_1g         PF09334.6    391 seq562_BIOID48249    -            461   3.1e-16   58.9   1.9   2   2   3.1e-11   8.6e-08   31.1   0.1   312   373   251   311   231   317 0.85 tRNA synthetases class I (M)
tRNA-synt_1f         PF01921.13   360 seq562_BIOID48249    -            461   1.6e-07   30.2   0.0   1   1     2e-08   5.6e-05   21.8   0.0   276   317   261   301   214   329 0.85 tRNA synthetases class I (K)
tRNA-synt_1          PF00133.17   601 seq562_BIOID48249    -            461   1.1e-06   26.8   0.2   1   1   3.5e-09   9.5e-06   23.7   0.0   515   596   221   300   206   305 0.81 tRNA synthetases class I (I, L, M and V)
GnsAB                PF08178.6     54 seq567_BIOID48249    -             44   7.4e-13   47.8   0.3   1   1   6.4e-17   8.7e-13   47.6   0.2     1    32     2    33     2    36 0.97 GnsA/GnsB family
GIY-YIG              PF01541.19    80 seq568_BIOID48249    -            295   2.9e-05   24.2   0.0   1   1   4.2e-09   5.8e-05   23.2   0.0     2    76    35   104    34   109 0.76 GIY-YIG catalytic domain
LysR_substrate       PF03466.15   209 seq571_BIOID48249    -            319   1.2e-15   57.0   0.2   1   1   2.7e-19   1.8e-15   56.4   0.1    21   206   112   313    92   316 0.89 LysR substrate binding domain
HTH_1                PF00126.22    60 seq571_BIOID48249    -            319   4.6e-14   51.7   0.0   1   1   1.4e-17   9.3e-14   50.8   0.0     1    57    10    66    10    67 0.96 Bacterial regulatory helix-turn-helix protein, lysR family
DUF1100              PF06500.6    411 seq572_BIOID48249    -            414  1.1e-222  738.7   0.0   1   1  2.8e-226  1.3e-222  738.5   0.0     1   411     1   414     1   414 0.99 Alpha/beta hydrolase of unknown function (DUF1100)
Abhydrolase_5        PF12695.2    142 seq572_BIOID48249    -            414   2.3e-08   33.7   0.0   1   1   9.2e-12   4.2e-08   32.9   0.0     1   121   196   375   196   392 0.75 Alpha/beta hydrolase family
Abhydrolase_6        PF12697.2    228 seq572_BIOID48249    -            414   2.2e-06   27.6   0.5   1   1   9.9e-10   4.5e-06   26.6   0.1    12   107   208   326   197   390 0.70 Alpha/beta hydrolase family
PduV-EutP            PF10662.4    143 seq574_BIOID48249    -            121   1.5e-14   53.5   0.0   1   1   2.1e-18   2.9e-14   52.6   0.0    86   142    60   115    47   116 0.93 Ethanolamine utilisation - propanediol utilisation
Phage_fiber          PF03335.8     14 seq577_BIOID48249    -             76   8.1e-05   21.6  27.6   1   4     8e-05       1.1    9.0   0.9     6    14    16    24    15    24 0.92 Phage tail fibre repeat
Phage_fiber          PF03335.8     14 seq577_BIOID48249    -             76   8.1e-05   21.6  27.6   2   4   9.3e-05       1.3    8.8   1.9     2    13    26    37    25    38 0.88 Phage tail fibre repeat
Phage_fiber          PF03335.8     14 seq577_BIOID48249    -             76   8.1e-05   21.6  27.6   3   4     4e-06     0.054   13.0   1.2     2    12    35    45    34    46 0.86 Phage tail fibre repeat
Phage_fiber          PF03335.8     14 seq577_BIOID48249    -             76   8.1e-05   21.6  27.6   4   4   5.1e-06     0.069   12.7   0.9     2    13    44    55    43    56 0.87 Phage tail fibre repeat
FliS                 PF02561.9    122 seq578_BIOID48249    -            136   2.5e-45  153.1   1.2   1   1   2.1e-49   2.9e-45  152.9   0.8     2   121     4   128     2   129 0.97 Flagellar protein FliS
LTXXQ                PF07813.7    100 seq581_BIOID48249    -            167     4e-20   72.0  12.1   1   1   5.8e-24     4e-20   72.0   8.4     4   100    41   137    38   137 0.96 LTXXQ motif family protein
Metal_resist         PF13801.1    125 seq581_BIOID48249    -            167   1.5e-09   37.7   9.4   1   1   2.2e-13   1.5e-09   37.7   6.5    19   124    30   131     8   132 0.85 Heavy-metal resistance
Caudo_TAP            PF02413.12   130 seq584_BIOID48249    -            194   1.2e-39  135.2   0.3   1   1   1.2e-43   1.6e-39  134.9   0.2     1   129    72   191    72   192 0.98 Caudovirales tail fibre assembly protein
Fer4_11              PF13247.1     99 seq585_BIOID48249    -            294   1.2e-29  101.9  13.1   1   1   1.8e-32   2.2e-29  101.1   5.5     2    98    92   188    91   189 0.94 4Fe-4S dicluster domain
Form-deh_trans       PF09163.6     44 seq585_BIOID48249    -            294   7.8e-20   69.9   0.0   1   1   1.1e-22   1.4e-19   69.1   0.0     1    44   246   289   246   290 0.96 Formate dehydrogenase N, transmembrane
Fer4_7               PF12838.2     52 seq585_BIOID48249    -            294   4.9e-15   55.5  25.2   1   1   8.3e-11     1e-07   32.0   5.6     1    50    38   114    38   117 0.90 4Fe-4S dicluster domain
Fer4_9               PF13187.1     55 seq585_BIOID48249    -            294   3.3e-13   49.5  27.2   1   1   4.6e-11   5.7e-08   32.7   7.7     1    55   132   184   132   184 0.97 4Fe-4S dicluster domain
Fer4_10              PF13237.1     52 seq585_BIOID48249    -            294   2.6e-12   46.2  27.8   1   1   3.4e-11   4.2e-08   32.7   7.1     2    52    93   144    92   144 0.86 4Fe-4S dicluster domain
Fer4_2               PF12797.2     22 seq585_BIOID48249    -            294   3.3e-10   39.1  34.5   1   1   6.4e-09     8e-06   25.3   2.4     4    20    33    49    31    51 0.91 4Fe-4S binding domain
Fer4_3               PF12798.2     15 seq585_BIOID48249    -            294   9.7e-08   31.9  41.1   1   3   0.00035      0.43   11.1   3.8     1    15   100   117   100   117 0.89 4Fe-4S binding domain
Fer4_3               PF12798.2     15 seq585_BIOID48249    -            294   9.7e-08   31.9  41.1   2   3   6.7e-05     0.083   13.3   2.9     1    14   133   146   133   147 0.94 4Fe-4S binding domain
Fer4_3               PF12798.2     15 seq585_BIOID48249    -            294   9.7e-08   31.9  41.1   3   3   3.4e-06    0.0042   17.4   2.5     1    15   160   183   160   183 0.98 4Fe-4S binding domain
Fer4_4               PF12800.2     17 seq585_BIOID48249    -            294   3.1e-07   30.0  31.6   1   2   4.7e-05     0.059   13.6   1.8     3    15    38    50    36    56 0.91 4Fe-4S binding domain
Fer4_4               PF12800.2     17 seq585_BIOID48249    -            294   3.1e-07   30.0  31.6   2   2     1e-07   0.00013   21.9   1.8     1    17   130   146   130   146 0.92 4Fe-4S binding domain
Fer4                 PF00037.22    24 seq585_BIOID48249    -            294   3.1e-07   29.6  37.3   1   1   4.1e-08   5.1e-05   22.5   2.0     5    22   130   147   126   149 0.87 4Fe-4S binding domain
Diacid_rec           PF05651.8    135 seq587_BIOID48249    -            269   7.9e-53  177.3   0.9   1   1     1e-56   1.4e-52  176.5   0.6     1   135     6   140     6   140 0.99 Putative sugar diacid recognition
ECH                  PF00378.15   245 seq590_BIOID48249    -            261   5.4e-43  146.7   0.0   1   1   4.4e-47   6.1e-43  146.5   0.0     6   245    12   253     7   253 0.93 Enoyl-CoA hydratase/isomerase family
Phage_Nu1            PF07471.7    164 seq591_BIOID48249    -            182   6.2e-80  266.3   0.7   1   1   5.2e-84   7.1e-80  266.1   0.5     1   164     1   164     1   164 0.99 Phage DNA packaging protein Nu1
FliT                 PF05400.8     84 seq593_BIOID48249    -            121   1.3e-16   60.6   3.7   1   1   1.4e-20   1.9e-16   60.0   2.6     1    84    21   106    21   106 0.98 Flagellar protein FliT
DUF3521              PF12035.3     35 seq596_BIOID48249    -             57   3.6e-19   68.1   1.8   1   1   3.4e-23   4.6e-19   67.8   1.3     1    35     1    35     1    35 0.99 Protein of unknown function (DUF3521)
DUF1375              PF07119.7     76 seq597_BIOID48249    -             75   8.9e-21   73.3   0.2   1   1   9.2e-25   1.3e-20   72.9   0.1     6    75     8    69     3    70 0.91 Protein of unknown function (DUF1375)
Cation_efflux        PF01545.16   285 seq602_BIOID48249    -            300   2.3e-65  220.4   5.4   1   1   1.9e-69   2.5e-65  220.2   3.7     2   283    14   289    13   291 0.97 Cation efflux family
Terminase_GpA        PF05876.7    557 seq604_BIOID48249    -            656  1.1e-180  601.6   0.0   1   1  9.8e-185  1.3e-180  601.3   0.0     1   547    53   615    53   623 0.98 Phage terminase large subunit (GpA)
Alpha-amylase        PF00128.19   316 seq605_BIOID48249    -            495   3.4e-26   92.2   0.4   1   1   1.3e-29     9e-26   90.9   0.3     8   304    26   367    21   375 0.69 Alpha amylase, catalytic domain
Glyco_hydro_70       PF02324.11   809 seq605_BIOID48249    -            495   1.7e-13   49.1   0.2   1   1   2.9e-10     2e-06   25.8   0.0   589   698    24   132    22   143 0.86 Glycosyl hydrolase family 70
Crl                  PF07417.7    127 seq609_BIOID48249    -            133     1e-54  183.5   0.1   1   1   8.7e-59   1.2e-54  183.3   0.1     2   122     3   123     2   131 0.96 Transcriptional regulator Crl
AcetylCoA_hydro      PF02550.10   198 seq610_BIOID48249    -            492   2.2e-76  255.9   0.0   1   1   6.9e-80   3.2e-76  255.4   0.0     1   198     1   213     1   213 0.99 Acetyl-CoA hydrolase/transferase N-terminal domain
AcetylCoA_hyd_C      PF13336.1    154 seq610_BIOID48249    -            492   5.4e-40  136.4   0.0   1   1   2.1e-43   9.5e-40  135.6   0.0     3   153   317   461   316   462 0.98 Acetyl-CoA hydrolase/transferase C-terminal domain
CitF                 PF04223.7    466 seq610_BIOID48249    -            492   2.2e-05   23.1   0.1   1   1   8.4e-09   3.8e-05   22.4   0.1   291   403   312   431   282   439 0.74 Citrate lyase, alpha subunit (CitF)
HTH_Tnp_IS1          PF12759.2     50 seq611_BIOID48249    -             91   2.2e-32  110.1   0.1   1   1   4.8e-36   3.3e-32  109.6   0.1     1    50    39    88    39    88 0.99 InsA C-terminal domain
Zn_Tnp_IS1           PF03811.8     36 seq611_BIOID48249    -             91   1.1e-21   75.9   4.5   1   1   3.1e-25   2.1e-21   74.9   3.1     1    36     1    36     1    36 0.99 InsA N-terminal domain
Cytochrom_B_N        PF00033.14   188 seq612_BIOID48249    -            217   1.4e-20   73.3  19.2   1   1   2.5e-24   1.7e-20   73.0  13.3     4   188    10   186     7   186 0.92 Cytochrome b(N-terminal)/b6/petB
Ni_hydr_CYTB         PF01292.15   182 seq612_BIOID48249    -            217   1.4e-18   66.8  17.8   1   1   2.5e-22   1.7e-18   66.5  12.3     5   182    13   186     9   186 0.89 Prokaryotic cytochrome b561
T2SE                 PF00437.15   272 seq613_BIOID48249    -            493   5.6e-88  294.2   4.0   1   1   8.2e-92   5.6e-88  294.2   2.8     3   271   115   380   113   381 0.98 Type II/IV secretion system protein
AAA_23               PF13476.1    202 seq613_BIOID48249    -            493   1.6e-07   31.7   0.1   1   1   5.2e-11   3.6e-07   30.6   0.0     2    46   219   269   218   336 0.74 AAA domain
DDE_Tnp_IS1          PF03400.8    131 seq618_BIOID48249    -            125   4.5e-74  246.6   1.5   1   1   3.6e-78   4.9e-74  246.4   1.1     7   131     1   125     1   125 1.00 IS1 transposase
Terminase_GpA        PF05876.7    557 seq620_BIOID48249    -            176   7.8e-36  123.4   0.0   1   1   6.7e-40   9.2e-36  123.2   0.0     1   129    39   166    39   174 0.95 Phage terminase large subunit (GpA)
FMN_red              PF03358.10   152 seq622_BIOID48249    -            188   2.4e-39  134.1   0.0   1   1   4.4e-43     3e-39  133.8   0.0     2   147     6   149     5   153 0.94 NADPH-dependent FMN reductase
Flavodoxin_2         PF02525.12   199 seq622_BIOID48249    -            188   7.2e-09   35.3   0.0   1   1   1.5e-12     1e-08   34.8   0.0     9   136    13   118     6   144 0.69 Flavodoxin-like fold
PFK                  PF00365.15   282 seq626_BIOID48249    -            340  1.5e-129  430.8   2.2   1   1  1.3e-133  1.8e-129  430.5   1.6     1   281    23   297    23   298 0.98 Phosphofructokinase
HTH_30               PF13556.1     59 seq628_BIOID48249    -            115   2.5e-23   81.3   2.4   1   1   2.9e-27     4e-23   80.6   1.7     1    59    53   111    53   111 0.98 PucR C-terminal helix-turn-helix domain
DUF1043              PF06295.7    128 seq630_BIOID48249    -            134   2.2e-57  192.1   0.0   1   1   1.8e-61   2.4e-57  191.9   0.0     1   127     7   132     7   133 0.99 Protein of unknown function (DUF1043)
Peptidase_M23        PF01551.17    96 seq633_BIOID48249    -            245   5.8e-26   90.2   0.4   1   1   6.3e-30   8.6e-26   89.7   0.3     2    95   122   215   121   216 0.97 Peptidase family M23
Terminase_GpA        PF05876.7    557 seq634_BIOID48249    -            440  8.7e-109  364.2   1.6   1   1  8.1e-113  1.1e-108  363.9   1.1   182   534     2   371     1   377 0.96 Phage terminase large subunit (GpA)
PDZ                  PF00595.19    81 seq637_BIOID48249    -            455   5.7e-29   99.9   6.3   1   2   7.2e-19   2.5e-15   56.3   0.0     5    80   261   345   257   346 0.94 PDZ domain (Also known as DHR or GLGF)
PDZ                  PF00595.19    81 seq637_BIOID48249    -            455   5.7e-29   99.9   6.3   2   2   5.6e-15   1.9e-11   43.8   0.8    12    80   376   443   366   444 0.87 PDZ domain (Also known as DHR or GLGF)
PDZ_2                PF13180.1     82 seq637_BIOID48249    -            455   9.5e-29   99.0   0.6   1   2   3.1e-21   1.1e-17   63.5   0.0     7    82   273   358   267   358 0.89 PDZ domain
PDZ_2                PF13180.1     82 seq637_BIOID48249    -            455   9.5e-29   99.0   0.6   2   2     1e-11   3.4e-08   33.1   0.1    13    59   389   435   375   451 0.86 PDZ domain
Trypsin_2            PF13365.1    120 seq637_BIOID48249    -            455   6.1e-20   71.2   0.3   1   1   3.1e-23     1e-19   70.5   0.2     1   120    92   228    92   228 0.80 Trypsin-like peptidase domain
Trypsin              PF00089.21   220 seq637_BIOID48249    -            455   1.1e-16   60.9   0.0   1   1   5.4e-20   1.9e-16   60.2   0.0    28   215    93   250    84   254 0.82 Trypsin
T2SF                 PF00482.18   124 seq639_BIOID48249    -            398   1.9e-56  189.1   6.7   1   2   9.2e-35   1.3e-30  105.7   0.1     1   124    64   187    64   187 0.99 Type II secretion system (T2SS), protein F
T2SF                 PF00482.18   124 seq639_BIOID48249    -            398   1.9e-56  189.1   6.7   2   2   2.1e-28   2.9e-24   85.2   1.9     1   124   267   389   267   389 0.98 Type II secretion system (T2SS), protein F
gpW                  PF02831.10    68 seq640_BIOID48249    -             68   2.2e-33  113.4   2.3   1   1   1.8e-37   2.4e-33  113.3   1.6     1    68     1    68     1    68 0.99 gpW
AA_kinase            PF00696.23   241 seq641_BIOID48249    -            396   4.4e-43  147.4   2.1   1   1   8.2e-47   5.6e-43  147.1   1.5     2   240    35   263    34   264 0.93 Amino acid kinase family
PUA                  PF01472.15    74 seq641_BIOID48249    -            396     1e-22   79.4   0.1   1   1   4.6e-26   3.1e-22   77.9   0.1     1    74   305   379   305   379 0.98 PUA domain
Cytochrom_C_asm      PF01578.15   214 seq642_BIOID48249    -            288   5.7e-45  153.3  17.3   1   1   4.2e-49   5.7e-45  153.3  12.0     5   212    62   286    58   288 0.97 Cytochrome C assembly protein
Sulf_transp          PF04143.9     43 seq644_BIOID48249    -            401   3.2e-19   68.5  35.9   1   2     6e-14   8.2e-10   38.4   5.6     3    41   114   153   112   155 0.94 Sulphur transport
Sulf_transp          PF04143.9     43 seq644_BIOID48249    -            401   3.2e-19   68.5  35.9   2   2   1.2e-15   1.6e-11   43.8   5.0     3    42   290   329   288   336 0.93 Sulphur transport
Fimbrial             PF00419.15   145 seq645_BIOID48249    -            180     8e-20   71.4   7.7   1   1     7e-24   9.6e-20   71.1   5.3     1   145    30   180    30   180 0.87 Fimbrial protein
Phage_portal_2       PF05136.8    355 seq646_BIOID48249    -            530  3.1e-107  358.0   0.1   1   1  2.7e-111  3.7e-107  357.8   0.1     1   355    26   398    26   398 0.98 Phage portal protein, lambda family
FlxA                 PF14282.1    106 seq647_BIOID48249    -             64   5.9e-07   29.2   1.0   1   1   4.7e-11   6.4e-07   29.1   0.7     5    50    10    54     2    59 0.76 FlxA-like protein
MFS_1                PF07690.11   354 seq649_BIOID48249    -            417   5.8e-39  133.7  62.6   1   2   3.2e-31   2.2e-27   95.6  18.9     1   224    41   261    40   270 0.82 Major Facilitator Superfamily
MFS_1                PF07690.11   354 seq649_BIOID48249    -            417   5.8e-39  133.7  62.6   2   2   9.1e-15   6.2e-11   41.5  23.0     7   168   249   407   247   415 0.82 Major Facilitator Superfamily
Sugar_tr             PF00083.19   451 seq649_BIOID48249    -            417   2.8e-14   52.4  34.3   1   1   9.1e-18   6.2e-14   51.2   7.0    46   197    71   217    11   223 0.90 Sugar (and other) transporter
SBP_bac_11           PF13531.1    231 seq651_BIOID48249    -            329   2.9e-44  151.3   0.2   1   1     1e-47   3.6e-44  151.0   0.1     4   231    28   280    25   280 0.87 Bacterial extracellular solute-binding protein
SBP_bac_1            PF01547.20   314 seq651_BIOID48249    -            329   3.4e-18   66.3   2.6   1   1   1.3e-21   4.4e-18   65.9   1.8     4   314    32   272    29   272 0.86 Bacterial extracellular solute-binding protein
SBP_bac_8            PF13416.1    281 seq651_BIOID48249    -            329   1.4e-13   51.0   1.2   1   1   7.3e-17   2.5e-13   50.2   0.7    85   262   108   281    34   300 0.75 Bacterial extracellular solute-binding protein
SBP_bac_6            PF13343.1    242 seq651_BIOID48249    -            329   3.9e-13   49.1   1.0   1   1   2.2e-16   7.4e-13   48.2   0.7    53   235   112   303    77   306 0.83 Bacterial extracellular solute-binding protein
PTS_EIIC             PF02378.13   321 seq654_BIOID48249    -            598   8.9e-83  277.6  29.6   1   1   1.3e-86   8.9e-83  277.6  20.5     1   321    87   429    87   429 0.94 Phosphotransferase system, EIIC
PTS_EIIB             PF00367.15    35 seq654_BIOID48249    -            598   1.4e-16   59.2   0.1   1   1   4.6e-20   3.1e-16   58.1   0.1     3    35   522   554   520   554 0.97 phosphotransferase system, EIIB
Methyltransf_27      PF13708.1    194 seq655_BIOID48249    -            277   5.7e-77  257.5   0.4   1   1   5.5e-81   7.5e-77  257.1   0.3     2   194    82   274    81   274 0.99 Methyltransferase domain
gpW                  PF02831.10    68 seq657_BIOID48249    -             68   3.5e-37  125.6   1.1   1   1   2.7e-41   3.8e-37  125.5   0.8     1    68     1    68     1    68 0.99 gpW
Phage_portal_2       PF05136.8    355 seq659_BIOID48249    -            238   4.3e-52  176.6   0.1   1   1   3.5e-56   4.8e-52  176.5   0.0     2   201    31   237    30   238 0.97 Phage portal protein, lambda family
Pili_assembly_N      PF00345.15   122 seq663_BIOID48249    -            230   2.2e-37  127.4   0.2   1   1   8.5e-41   5.8e-37  126.0   0.0     1   121    26   145    26   146 0.91 Gram-negative pili assembly chaperone, N-terminal domain
Pili_assembly_C      PF02753.12    68 seq663_BIOID48249    -            230     2e-16   59.4   0.3   1   1   5.2e-20   3.6e-16   58.6   0.2     1    65   165   223   165   226 0.96 Gram-negative pili assembly chaperone, C-terminal domain
Response_reg         PF00072.19   112 seq664_BIOID48249    -            229   1.1e-29  102.5   0.0   1   1   2.4e-33   1.6e-29  102.0   0.0     1   112     5   117     5   117 0.97 Response regulator receiver domain
Trans_reg_C          PF00486.23    77 seq664_BIOID48249    -            229   5.8e-28   96.5   0.0   1   1   1.4e-31   9.6e-28   95.8   0.0     2    77   151   225   149   225 0.95 Transcriptional regulatory protein, C terminal
DUF21                PF01595.15   183 seq666_BIOID48249    -            420   3.5e-55  186.0   4.7   1   1   1.1e-58   4.9e-55  185.5   3.3     3   175     2   175     1   180 0.98 Domain of unknown function DUF21
CorC_HlyC            PF03471.12    81 seq666_BIOID48249    -            420   2.9e-20   71.7   0.2   1   1     2e-23   9.2e-20   70.1   0.1     2    79   335   410   334   412 0.95 Transporter associated domain
CBS                  PF00571.23    57 seq666_BIOID48249    -            420   9.6e-06   25.0   0.2   1   1   8.6e-08   0.00039   19.9   0.0     8    56   270   318   249   319 0.87 CBS domain
Acetyltransf_8       PF13523.1    152 seq667_BIOID48249    -            188   3.1e-15   56.2   0.2   1   1     2e-18   3.9e-15   55.9   0.1     1   141    32   167    32   174 0.87 Acetyltransferase (GNAT) domain
Acetyltransf_1       PF00583.19    83 seq667_BIOID48249    -            188   3.8e-15   55.5   0.0   1   1   3.2e-18   6.3e-15   54.8   0.0     2    83    83   163    79   163 0.93 Acetyltransferase (GNAT) family
Acetyltransf_4       PF13420.1    155 seq667_BIOID48249    -            188   6.1e-15   55.3   0.0   1   1   3.8e-18   7.4e-15   55.1   0.0     1   152    32   180    32   183 0.89 Acetyltransferase (GNAT) domain
Acetyltransf_3       PF13302.1    142 seq667_BIOID48249    -            188   1.7e-12   47.7   0.0   1   1   1.1e-15   2.1e-12   47.3   0.0     2   142    30   163    29   163 0.80 Acetyltransferase (GNAT) domain
Acetyltransf_10      PF13673.1    117 seq667_BIOID48249    -            188   1.2e-09   38.1   0.0   1   1   8.7e-13   1.7e-09   37.6   0.0     1   117    39   162    39   162 0.79 Acetyltransferase (GNAT) domain
Acetyltransf_7       PF13508.1     79 seq667_BIOID48249    -            188   3.1e-08   33.5   0.0   1   1   2.6e-11     5e-08   32.8   0.0     6    78    80   163    76   164 0.80 Acetyltransferase (GNAT) domain
FR47                 PF08445.5     86 seq667_BIOID48249    -            188     8e-06   25.4   0.0   1   1   6.9e-09   1.4e-05   24.6   0.0    26    79   109   164    99   171 0.94 FR47-like protein
HAD_2                PF13419.1    176 seq669_BIOID48249    -            221   7.9e-22   78.2   0.0   1   1   1.4e-25   9.3e-22   78.0   0.0     1   176     7   185     7   185 0.89 Haloacid dehalogenase-like hydrolase
T2SG                 PF08334.6    108 seq670_BIOID48249    -            145   8.3e-35  118.6   0.3   1   1   2.1e-38   9.8e-35  118.4   0.2     1   108    32   138    32   138 0.97 Type II secretion system (T2SS), protein G
N_methyl_2           PF13544.1     31 seq670_BIOID48249    -            145   7.8e-09   34.5   0.7   1   1   3.3e-12   1.5e-08   33.6   0.5     8    31     2    25     1    25 0.90 Type IV pilin N-term methylation site GFxxxE
N_methyl             PF07963.7     20 seq670_BIOID48249    -            145   2.1e-07   30.1   4.1   1   1   7.8e-11   3.5e-07   29.4   2.8     1    20     8    27     8    27 0.96 Prokaryotic N-terminal methylation motif
Rhodanese            PF00581.15   113 seq671_BIOID48249    -            350   4.8e-17   62.2   0.1   1   1   9.6e-21   1.3e-16   60.8   0.0     2   112   138   233   137   234 0.94 Rhodanese-like domain
Exonuc_X-T_C         PF08411.5    269 seq672_BIOID48249    -            491  3.5e-104  347.4   0.1   1   1  6.3e-108  4.3e-104  347.1   0.1     1   268   228   489   228   490 0.99 Exonuclease C-terminal
RNase_T              PF00929.19   164 seq672_BIOID48249    -            491   3.9e-25   88.9   0.0   1   1   1.1e-28   7.4e-25   88.0   0.0     2   162    29   208    28   210 0.95 Exonuclease
Trypsin              PF00089.21   220 seq673_BIOID48249    -            355   6.1e-17   61.8   0.0   1   1   3.8e-20   1.3e-16   60.7   0.0    23   214    72   239    50   245 0.79 Trypsin
Trypsin_2            PF13365.1    120 seq673_BIOID48249    -            355   9.9e-17   60.9   0.5   1   1   4.5e-20   1.5e-16   60.3   0.4     1   120    80   215    80   215 0.82 Trypsin-like peptidase domain
PDZ_2                PF13180.1     82 seq673_BIOID48249    -            355   8.9e-14   51.0   0.5   1   1     1e-16   3.5e-13   49.1   0.1     3    82   259   348   257   348 0.87 PDZ domain
PDZ                  PF00595.19    81 seq673_BIOID48249    -            355   4.3e-11   42.7   1.4   1   1   1.2e-14   4.3e-11   42.7   0.9    10    80   257   335   248   336 0.77 PDZ domain (Also known as DHR or GLGF)
Aldedh               PF00171.17   462 seq674_BIOID48249    -            417   1.2e-20   73.2   3.4   1   1   2.2e-20     3e-16   58.6   1.0    37   298     8   282     2   304 0.81 Aldehyde dehydrogenase family
CDH                  PF02611.10   222 seq676_BIOID48249    -            300   9.7e-96  319.1   0.0   1   1  8.4e-100   1.1e-95  318.9   0.0     2   221    80   299    79   300 0.99 CDP-diacylglycerol pyrophosphatase
GTP_EFTU             PF00009.22   188 seq677_BIOID48249    -            607     1e-56  191.2   0.0   1   1   7.2e-60     2e-56  190.3   0.0     2   187     4   195     3   196 0.96 Elongation factor Tu GTP binding domain
EFG_C                PF00679.19    89 seq677_BIOID48249    -            607   1.9e-21   75.6   0.0   1   1   1.6e-24   4.3e-21   74.4   0.0     3    83   397   477   395   483 0.96 Elongation factor G C-terminus
GTP_EFTU_D2          PF03144.20    74 seq677_BIOID48249    -            607   7.4e-10   38.6   3.2   1   1   8.1e-13   2.2e-09   37.1   2.2     1    74   219   289   219   289 0.94 Elongation factor Tu domain 2
MMR_HSR1             PF01926.18   114 seq677_BIOID48249    -            607   1.3e-05   25.0   0.2   1   1   1.5e-08   4.1e-05   23.4   0.0     2   113     8   128     7   129 0.55 50S ribosome-binding GTPase
GspH                 PF12019.3    114 seq680_BIOID48249    -            169   7.1e-09   35.7   0.0   1   1     2e-12   9.3e-09   35.3   0.0     2   107    44   147    43   156 0.73 Type II transport protein GspH
N_methyl_2           PF13544.1     31 seq680_BIOID48249    -            169   6.2e-07   28.5   1.1   1   1   2.6e-10   1.2e-06   27.6   0.7    11    30     2    21     1    22 0.93 Type IV pilin N-term methylation site GFxxxE
N_methyl             PF07963.7     20 seq680_BIOID48249    -            169   1.5e-06   27.4   2.0   1   1     9e-10   4.1e-06   26.0   1.4     1    19     5    23     5    24 0.94 Prokaryotic N-terminal methylation motif
SirA                 PF01206.12    70 seq681_BIOID48249    -             38   7.9e-07   28.4   0.0   1   1     6e-11   8.2e-07   28.4   0.0    34    70     2    38     1    38 0.97 SirA-like protein
Sdh_cyt              PF01127.17   121 seq682_BIOID48249    -            134   4.5e-30  103.8   5.0   1   1   3.8e-34   5.2e-30  103.6   3.4     2   120    11   128    10   129 0.90 Succinate dehydrogenase/Fumarate reductase transmembrane subunit
Phage_portal_2       PF05136.8    355 seq683_BIOID48249    -            279   4.6e-37  127.2   2.3   1   1   4.4e-41   6.1e-37  126.8   1.6   220   355     1   147     1   147 0.98 Phage portal protein, lambda family
PapC_N               PF13954.1    146 seq684_BIOID48249    -            104   4.4e-14   52.1   0.0   1   1   4.1e-18   5.6e-14   51.8   0.0     2    61    38   103    37   104 0.93 PapC N-terminal domain
DUF3329              PF11808.3     90 seq686_BIOID48249    -            431   1.1e-31  108.5   6.1   1   1   8.1e-35   1.8e-31  107.9   4.2     2    90     4    92     3    92 0.98 Domain of unknown function (DUF3329)
HATPase_c            PF02518.21   111 seq686_BIOID48249    -            431   1.4e-30  105.1   0.0   1   1   1.1e-33   2.6e-30  104.3   0.0     2   110   314   423   313   424 0.98 Histidine kinase-, DNA gyrase B-, and HSP90-like ATPase
HisKA                PF00512.20    68 seq686_BIOID48249    -            431   2.6e-20   72.0   1.5   1   1   2.1e-23   4.9e-20   71.1   0.3     2    67   204   268   203   269 0.97 His Kinase A (phospho-acceptor) domain
PAS                  PF00989.19   113 seq686_BIOID48249    -            431   3.9e-11   42.6   0.0   1   1   3.7e-14   8.4e-11   41.5   0.0     2   113    99   194    98   194 0.95 PAS fold
HATPase_c_2          PF13581.1    125 seq686_BIOID48249    -            431   1.6e-08   34.2   0.0   1   1   1.3e-11   2.9e-08   33.4   0.0    30   114   316   408   281   420 0.83 Histidine kinase-like ATPase domain
HATPase_c_3          PF13589.1    137 seq686_BIOID48249    -            431   1.1e-06   28.2   0.0   1   1   7.7e-10   1.8e-06   27.5   0.0     3    93   318   410   316   429 0.78 Histidine kinase-, DNA gyrase B-, and HSP90-like ATPase
DUF159               PF02586.9    208 seq688_BIOID48249    -            223   2.7e-46  157.6   0.0   1   1   2.2e-50     3e-46  157.4   0.0     1   207     1   215     1   216 0.89 Uncharacterised ACR, COG2135
Peptidase_S49        PF01343.13   154 seq692_BIOID48249    -            501   3.8e-46  156.5   0.6   1   1     5e-50   6.8e-46  155.7   0.4     2   153   145   295   144   296 0.97 Peptidase family S49
DUF796               PF05638.7    134 seq693_BIOID48249    -            392   6.5e-22   77.8   0.1   1   1   1.5e-25     1e-21   77.2   0.0     1   133     6   139     6   140 0.91 Protein of unknown function (DUF796)
Colicin-DNase        PF12639.2    110 seq693_BIOID48249    -            392     4e-05   23.7   0.1   1   1   2.4e-08   0.00016   21.7   0.0    39   104   271   349   245   355 0.78 DNase/tRNase domain of colicin-like bacteriocin
Asr                  PF06392.6     19 seq695_BIOID48249    -            111   7.1e-07   29.3  23.9   1   1   5.2e-11   7.1e-07   29.3  16.6     1    19    53    71    53    71 0.99 Acid shock protein repeat
Sdh_cyt              PF01127.17   121 seq696_BIOID48249    -            115   8.9e-12   44.7  15.1   1   1   7.9e-16   1.1e-11   44.5  10.5    18   120    11   104     2   113 0.83 Succinate dehydrogenase/Fumarate reductase transmembrane subunit
T2SI                 PF02501.12    81 seq698_BIOID48249    -            125   1.3e-12   47.3   0.1   1   1   1.3e-16   1.8e-12   46.9   0.1     1    77    39   114    39   118 0.92 Type II secretion system (T2SS), protein I
HTH_Tnp_IS1          PF12759.2     50 seq700_BIOID48249    -             91   2.2e-32  110.1   0.1   1   1   4.8e-36   3.3e-32  109.6   0.1     1    50    39    88    39    88 0.99 InsA C-terminal domain
Zn_Tnp_IS1           PF03811.8     36 seq700_BIOID48249    -             91   1.1e-21   75.9   4.5   1   1   3.1e-25   2.1e-21   74.9   3.1     1    36     1    36     1    36 0.99 InsA N-terminal domain
UPF0167              PF03691.9    176 seq703_BIOID48249    -            208   2.5e-35  121.3   2.1   1   1   2.7e-39   3.8e-35  120.7   1.4     3    81     6    85     4   115 0.90 Uncharacterised protein family (UPF0167)
FAD_binding_2        PF00890.19   421 seq704_BIOID48249    -            588  2.6e-117  392.1   6.1   1   1    7e-121  3.2e-117  391.8   4.2     1   421     9   405     9   405 0.98 FAD binding domain
Succ_DH_flav_C       PF02910.15   129 seq704_BIOID48249    -            588   3.1e-38  130.4   0.1   1   1   1.1e-41   5.1e-38  129.7   0.1     1   129   460   588   460   588 0.96 Fumarate reductase flavoprotein C-term
Aminotran_1_2        PF00155.16   363 seq705_BIOID48249    -            390     4e-60  203.5   0.0   1   1   3.3e-64   4.5e-60  203.4   0.0     3   360    30   379    28   382 0.94 Aminotransferase class I and II
AAA_5                PF07728.9    139 seq706_BIOID48249    -            497   3.5e-14   52.5   0.0   1   1   1.5e-13     1e-09   38.0   0.0    55   139   247   335   196   335 0.80 AAA domain (dynein-related subfamily)
DDE_Tnp_IS1          PF03400.8    131 seq710_BIOID48249    -            125   4.5e-74  246.6   1.5   1   1   3.6e-78   4.9e-74  246.4   1.1     7   131     1   125     1   125 1.00 IS1 transposase
T2SJ                 PF11612.3    169 seq711_BIOID48249    -            195   1.1e-21   77.2   4.3   1   1   4.4e-25     2e-21   76.3   3.0     2   168    39   177    38   178 0.91 Type II secretion system (T2SS), protein J
N_methyl_2           PF13544.1     31 seq711_BIOID48249    -            195   5.3e-08   31.8   0.6   1   1   2.4e-11   1.1e-07   30.8   0.4    10    31     2    23     1    23 0.93 Type IV pilin N-term methylation site GFxxxE
N_methyl             PF07963.7     20 seq711_BIOID48249    -            195   2.3e-06   26.8   1.3   1   1   1.1e-09   4.9e-06   25.8   0.9     1    20     6    25     6    25 0.95 Prokaryotic N-terminal methylation motif
Peptidase_S49        PF01343.13   154 seq714_BIOID48249    -            275     2e-36  125.0   0.1   1   1   2.7e-40   3.7e-36  124.1   0.1     2   114   149   261   148   264 0.97 Peptidase family S49
Trypsin              PF00089.21   220 seq716_BIOID48249    -            273   1.1e-11   44.6   0.0   1   1   4.4e-15     3e-11   43.2   0.0     9   198    50   244    44   266 0.72 Trypsin
Trypsin_2            PF13365.1    120 seq716_BIOID48249    -            273   1.5e-07   31.2   0.0   1   1   3.8e-11   2.6e-07   30.5   0.0     1   120    69   240    69   240 0.66 Trypsin-like peptidase domain
Usher                PF00577.15   552 seq720_BIOID48249    -            630  1.2e-200  667.7  21.8   1   1  2.3e-204  1.6e-200  667.4  15.1     5   536    54   611    50   619 0.98 Type VII secretion system (T7SS), usher protein
PapC_N               PF13954.1    146 seq720_BIOID48249    -            630     7e-14   51.5   0.0   1   1     2e-17   1.3e-13   50.5   0.0   106   146     1    41     1    41 0.97 PapC N-terminal domain
T2SK                 PF03934.8    280 seq721_BIOID48249    -            334   3.3e-66  223.2   3.0   1   1     3e-70   4.1e-66  222.8   2.1     3   272    32   310    30   317 0.93 Type II secretion system (T2SS), protein K
NAD_kinase           PF01513.16   285 seq723_BIOID48249    -            292   6.2e-73  244.9   0.0   1   1   5.2e-77     7e-73  244.7   0.0     2   284     8   271     7   272 0.98 ATP-NAD kinase
HDPD                 PF02924.9    118 seq728_BIOID48249    -            115   6.8e-18   64.4   0.7   1   1   5.5e-22   7.5e-18   64.3   0.5     2   115     4   109     3   112 0.93 Bacteriophage lambda head decoration protein D
UTRA                 PF07702.8    141 seq729_BIOID48249    -            236   2.1e-20   72.6   0.0   1   1   5.6e-24   3.8e-20   71.8   0.0     1   140    91   230    91   231 0.97 UTRA domain
GntR                 PF00392.16    64 seq729_BIOID48249    -            236   6.3e-20   70.2   0.0   1   1   1.4e-23   9.4e-20   69.7   0.0     2    64     8    70     7    70 0.97 Bacterial regulatory proteins, gntR family
Branch_AA_trans      PF05525.8    428 seq731_BIOID48249    -            439  5.8e-158  525.8  32.2   1   1  4.9e-162  6.6e-158  525.6  22.3     3   427     8   429     6   430 0.99 Branched-chain amino acid transport protein
A_deaminase          PF00962.17   330 seq735_BIOID48249    -            333  6.3e-101  337.5   0.0   1   1  5.2e-105  7.1e-101  337.3   0.0     2   329     6   328     5   329 0.99 Adenosine/AMP deaminase
OsmC                 PF02566.14   100 seq737_BIOID48249    -            143   1.5e-19   69.9   0.1   1   1   1.4e-23   1.9e-19   69.5   0.0     2    99    42   139    41   140 0.89 OsmC-like protein
Arg_repressor        PF01316.16    70 seq738_BIOID48249    -            156   3.1e-26   90.5   0.1   1   1   7.1e-30   4.9e-26   89.9   0.0     2    69     6    74     5    75 0.97 Arginine repressor, DNA binding domain
Arg_repressor_C      PF02863.13    70 seq738_BIOID48249    -            156   2.1e-24   84.6   0.1   1   1   5.1e-28   3.5e-24   83.9   0.1     2    69    82   150    81   151 0.96 Arginine repressor, C-terminal domain
Phage_cap_E          PF03864.10   329 seq739_BIOID48249    -            342   4.3e-62  209.8   0.0   1   1   3.6e-66   4.9e-62  209.6   0.0     1   329     4   341     4   341 0.92 Phage major capsid protein E
HDPD                 PF02924.9    118 seq740_BIOID48249    -            118     3e-13   49.4   0.3   1   1   2.6e-17   3.6e-13   49.2   0.2     4   106     7    99     4   104 0.85 Bacteriophage lambda head decoration protein D
DUF805               PF05656.9    117 seq742_BIOID48249    -            146   2.4e-20   72.4  11.7   1   1   3.8e-24   5.2e-20   71.3   8.1     2   116     7   134     6   135 0.82 Protein of unknown function (DUF805)
McrBC                PF10117.4    321 seq743_BIOID48249    -            436   2.9e-97  325.3   2.2   1   1  2.5e-101   3.4e-97  325.1   1.5     1   321    65   386    65   386 0.97 McrBC 5-methylcytosine restriction system component
T2SL                 PF05134.8    230 seq745_BIOID48249    -            387   2.7e-57  193.4   2.5   1   1   7.1e-61   4.9e-57  192.6   1.7     1   230     6   233     6   233 0.98 Type II secretion system (T2SS), protein L
GspL_C               PF12693.2    158 seq745_BIOID48249    -            387   2.4e-35  121.5   3.9   1   1     6e-39   4.1e-35  120.7   2.7     6   157   241   385   237   387 0.97 GspL periplasmic domain
SMC_N                PF02463.14   220 seq746_BIOID48249    -            553   8.4e-19   67.5   0.0   1   1   2.4e-22   1.6e-18   66.5   0.0     1   217     1   511     1   514 0.94 RecF/RecN/SMC N terminal domain
AAA_23               PF13476.1    202 seq746_BIOID48249    -            553     2e-18   67.3   4.3   1   1   1.5e-19   9.9e-16   58.5   3.0     1   195     4   215     4   381 0.48 AAA domain
Fer2_3               PF13085.1    110 seq747_BIOID48249    -            238   6.5e-31  106.2   0.0   1   1   2.8e-34   9.5e-31  105.7   0.0     2   109     5   111     4   112 0.93 2Fe-2S iron-sulfur cluster binding domain
Fer4_17              PF13534.1     61 seq747_BIOID48249    -            238     2e-10   40.7   0.8   1   1   1.1e-13   3.9e-10   39.8   0.5     1    61   148   221   148   221 0.80 4Fe-4S dicluster domain
Fer4_8               PF13183.1     57 seq747_BIOID48249    -            238   1.3e-09   37.8   1.5   1   1     8e-13   2.7e-09   36.7   1.0     2    56   146   219   145   220 0.71 4Fe-4S dicluster domain
Fer4_18              PF13746.1     69 seq747_BIOID48249    -            238   3.3e-07   30.5   1.1   1   1     1e-09   3.5e-06   27.2   0.1     2    67   155   221   154   223 0.97 4Fe-4S dicluster domain
AP_endonuc_2         PF01261.19   211 seq748_BIOID48249    -            326   3.1e-14   52.6   0.1   1   1   3.4e-18   4.7e-14   52.0   0.1     1   204    41   222    41   229 0.91 Xylose isomerase-like TIM barrel
DUF406               PF04175.7     94 seq750_BIOID48249    -             99   2.1e-28   98.5   3.1   1   1   1.6e-32   2.3e-28   98.4   2.2     4    94     3    96     1    96 0.96 Protein of unknown function (DUF406)
UPF0118              PF01594.11   327 seq751_BIOID48249    -            344   5.1e-74  249.0  42.7   1   1   4.2e-78   5.8e-74  248.8  29.6     2   326    14   328    13   329 0.99 Domain of unknown function DUF20
DUF1471              PF07338.8     56 seq752_BIOID48249    -            104     1e-22   79.3   0.2   1   1   1.2e-26   1.6e-22   78.7   0.1     2    56    51   104    50   104 0.97 Protein of unknown function (DUF1471)
YscJ_FliF            PF01514.12   207 seq753_BIOID48249    -            552   4.6e-65  218.5   0.0   1   1   3.3e-68   2.3e-64  216.2   0.0     9   202    28   220    17   225 0.96 Secretory protein of YscJ/FliF family
YscJ_FliF_C          PF08345.6    160 seq753_BIOID48249    -            552   4.2e-52  176.2   4.9   1   1   6.1e-56   4.2e-52  176.2   3.4     1   160   250   429   250   429 0.88 Flagellar M-ring protein C-terminal
NUDIX                PF00293.23   135 seq755_BIOID48249    -            257   1.9e-21   75.9   0.1   1   1   1.3e-24     6e-21   74.3   0.0     6   125   132   240   127   249 0.90 NUDIX domain
zf-NADH-PPase        PF09297.6     32 seq755_BIOID48249    -            257   2.8e-10   39.4   5.4   1   1     1e-13   4.8e-10   38.6   3.8     1    32    93   124    93   124 0.98 NADH pyrophosphatase zinc ribbon domain
NUDIX-like           PF09296.6     98 seq755_BIOID48249    -            257   3.7e-06   27.0   0.1   1   1   1.6e-09   7.3e-06   26.1   0.1     2    97    11    90    10    91 0.96 NADH pyrophosphatase-like rudimentary NUDIX domain
Usp                  PF00582.21   140 seq756_BIOID48249    -            142   3.2e-17   62.8   0.0   1   1   2.7e-21   3.7e-17   62.7   0.0     2   140     3   138     2   138 0.95 Universal stress protein family
PapC_C               PF13953.1     68 seq757_BIOID48249    -             87   2.1e-24   84.8   0.1   1   1   1.8e-28   2.4e-24   84.6   0.0     1    67     5    70     5    71 0.97 PapC C-terminal domain
AA_permease          PF00324.16   479 seq758_BIOID48249    -            457  4.2e-103  345.1  48.2   1   1  7.3e-107    5e-103  344.8  33.4     1   474    15   451    15   455 0.96 Amino acid permease
AA_permease_2        PF13520.1    426 seq758_BIOID48249    -            457   1.1e-47  162.4  56.6   1   1   1.8e-51   1.2e-47  162.2  39.2     2   425    12   442    11   445 0.88 Amino acid permease
Packaging_FI         PF14000.1    125 seq759_BIOID48249    -            127   2.9e-40  137.2   0.3   1   1   2.3e-44   3.2e-40  137.0   0.2     1   125     3   124     3   124 0.95 DNA packaging protein FI
UPF0167              PF03691.9    176 seq762_BIOID48249    -            138   6.3e-41  139.5   1.5   1   1   5.2e-45   7.1e-41  139.4   1.0    77   176    39   138    14   138 0.92 Uncharacterised protein family (UPF0167)
Fimbrial             PF00419.15   145 seq764_BIOID48249    -            376   1.1e-18   67.6   0.1   1   1   1.3e-22   1.8e-18   67.0   0.0     2   145   229   376   228   376 0.92 Fimbrial protein
Transket_pyr         PF02779.19   178 seq766_BIOID48249    -            933   5.3e-67  224.6   0.0   1   1   1.3e-70     9e-67  223.8   0.0     3   178   591   785   589   785 0.99 Transketolase, pyrimidine binding domain
E1_dh                PF00676.15   300 seq766_BIOID48249    -            933   1.7e-46  158.1   0.0   1   1   5.4e-50   3.7e-46  157.1   0.0    15   282   219   511   207   516 0.84 Dehydrogenase E1 component
T2SM                 PF04612.7    160 seq767_BIOID48249    -            161   7.6e-29  100.4   0.1   1   1   6.3e-33   8.6e-29  100.2   0.1     2   158     8   158     7   160 0.93 Type II secretion system (T2SS), protein M
MFS_1                PF07690.11   354 seq769_BIOID48249    -            421   3.6e-23   81.7  32.6   1   1   2.6e-27   3.6e-23   81.7  22.6    21   351    32   365    13   367 0.79 Major Facilitator Superfamily
Phage_attach         PF05354.6    117 seq770_BIOID48249    -            117   1.1e-58  195.8   0.1   1   1   1.7e-62   1.2e-58  195.6   0.1     1   117     1   117     1   117 1.00 Phage Head-Tail Attachment
Gifsy-2              PF13856.1     95 seq770_BIOID48249    -            117   2.4e-29  101.1   0.0   1   1   4.1e-33   2.8e-29  100.9   0.0     1    95     4   105     4   105 0.98 ATP-binding sugar transporter from pro-phage
Ribosomal_S2         PF00318.15   211 seq775_BIOID48249    -            306   3.3e-85  284.4   0.0   1   1   2.9e-89     4e-85  284.2   0.0     1   211    74   290    74   290 0.99 Ribosomal protein S2
Minor_tail_Z         PF06763.6    189 seq777_BIOID48249    -            177   3.2e-78  261.6  13.5   1   1   3.1e-82   4.3e-78  261.2   9.3     1   189     3   177     3   177 0.97 Prophage minor tail protein Z (GPZ)
Peptidase_A24        PF01478.13   106 seq778_BIOID48249    -            225   2.3e-29  101.5  12.0   1   1   1.7e-33   2.3e-29  101.5   8.3     1   105    81   189    81   190 0.95 Type IV leader peptidase family
URO-D                PF01208.12   343 seq779_BIOID48249    -            354  1.7e-140  467.7   0.0   1   1  1.4e-144  1.9e-140  467.5   0.0     2   342     5   347     4   348 0.98 Uroporphyrinogen decarboxylase (URO-D)
Exo_endo_phos        PF03372.18   251 seq780_BIOID48249    -            272     2e-26   93.3   0.0   1   1   1.7e-30   2.3e-26   93.0   0.0     1   251     8   263     8   263 0.80 Endonuclease/Exonuclease/phosphatase family
SmpA_OmlA            PF04355.8     71 seq782_BIOID48249    -            113   5.7e-27   93.0   0.3   1   1   5.1e-31     7e-27   92.7   0.2     1    70    35   104    35   105 0.98 SmpA / OmlA family
Phage_tail_U         PF06141.6    133 seq784_BIOID48249    -            131   5.1e-64  214.1   1.0   1   1   4.1e-68   5.6e-64  213.9   0.7     1   133     1   131     1   131 0.99 Phage minor tail protein U
Fimbrial             PF00419.15   145 seq785_BIOID48249    -            171   1.3e-15   57.8   0.1   1   1   1.1e-19   1.5e-15   57.5   0.1     1   145    29   171    27   171 0.87 Fimbrial protein
DUF2756              PF10956.3    104 seq786_BIOID48249    -            146     1e-53  179.8  30.3   1   1   7.3e-58     1e-53  179.8  21.0     1   104     1   105     1   105 0.99 Protein of unknown function (DUF2756)
FliG_C               PF01706.11   110 seq788_BIOID48249    -            331   1.8e-39  134.0  15.8   1   1   3.2e-42   2.2e-38  130.5   2.3     2   109   216   323   215   324 0.98 FliG C-terminal domain
HHA                  PF05321.6     57 seq791_BIOID48249    -             71   3.8e-25   87.6   0.0   1   1   3.2e-29   4.3e-25   87.4   0.0     1    57     8    68     8    68 0.97 Haemolysin expression modulating protein
Alpha-amylase        PF00128.19   316 seq793_BIOID48249    -            605   3.3e-80  269.7   0.0   1   1   6.3e-84   4.3e-80  269.3   0.0     1   316   178   494   178   494 0.96 Alpha amylase, catalytic domain
Alpha-amylase_N      PF02903.9    120 seq793_BIOID48249    -            605   5.9e-09   35.8   0.0   1   1   1.9e-12   1.3e-08   34.7   0.0     5   108     4   105     1   115 0.84 Alpha amylase, N-terminal ig-like domain
Big_2                PF02368.13    79 seq794_BIOID48249    -            250     5e-12   45.4  10.5   1   1   7.3e-16     5e-12   45.4   7.3     2    75   161   237   160   243 0.93 Bacterial Ig-like domain (group 2)
DUF2569              PF10754.4    149 seq795_BIOID48249    -            146   1.5e-47  161.3  10.4   1   1   1.3e-51   1.7e-47  161.2   7.2     2   149     4   145     3   145 0.99 Protein of unknown function (DUF2569)
Endonuclease_5       PF04493.9    206 seq796_BIOID48249    -            223   1.1e-70  237.0   0.0   1   1   9.3e-75   1.3e-70  236.8   0.0     1   205     9   208     9   209 0.99 Endonuclease V
EF_TS                PF00889.14   221 seq797_BIOID48249    -            283   2.3e-71  239.5   5.7   1   1   3.3e-75   2.3e-71  239.5   4.0     1   221    57   263    57   263 0.98 Elongation factor TS
UBA                  PF00627.26    37 seq797_BIOID48249    -            283   3.5e-11   42.4   0.1   1   1   3.4e-14   2.3e-10   39.8   0.1     1    35     4    39     4    40 0.96 UBA/TS-N domain
SNARE_assoc          PF09335.6    123 seq798_BIOID48249    -            236   3.2e-27   95.0   6.3   1   1   2.3e-31   3.2e-27   95.0   4.3     1   121    63   180    63   182 0.98 SNARE associated Golgi protein
SmpB                 PF01668.13    68 seq802_BIOID48249    -            160   1.3e-29  101.6   0.0   1   1   1.5e-33   2.1e-29  100.9   0.0     2    67    13    78    12    80 0.96 SmpB protein
Rnf-Nqr              PF02508.9    190 seq804_BIOID48249    -            193   2.6e-71  239.0  21.0   1   1   2.1e-75   2.9e-71  238.8  14.6     1   189     1   191     1   192 0.99 Rnf-Nqr subunit, membrane protein
FliH                 PF02108.11   128 seq805_BIOID48249    -            228   5.2e-40  136.1   0.5   1   1   1.2e-43   5.2e-40  136.1   0.3     5   128    96   219    77   219 0.98 Flagellar assembly protein FliH
HrpE                 PF06188.7    191 seq805_BIOID48249    -            228   3.6e-08   33.2   6.7   1   1   1.6e-11   7.4e-08   32.2   4.7    25   182    48   211    25   222 0.74 HrpE/YscL/FliH and V-type ATPase subunit E
Phage_lambd_GpG      PF06894.6    127 seq807_BIOID48249    -            143   7.4e-57  190.3   0.3   1   1   6.3e-61   8.6e-57  190.1   0.2     1   127     1   127     1   127 0.98 Bacteriophage lambda minor tail protein (GpG)
DUF416               PF04222.7    191 seq809_BIOID48249    -            196   2.2e-87  291.0   0.1   1   1   1.8e-91   2.5e-87  290.8   0.0     1   189     4   192     4   194 0.99 Protein of unknown function (DUF416)
DUF1440              PF07274.7    136 seq812_BIOID48249    -            204   3.9e-55  185.4   2.3   1   1   3.4e-59   4.7e-55  185.1   1.6     1   136    26   182    26   182 0.99 Protein of unknown function (DUF1440)
AA_kinase            PF00696.23   241 seq813_BIOID48249    -            241   1.7e-27   96.3   0.2   1   1   1.9e-31   2.7e-27   95.7   0.2     1   241    10   219    10   219 0.77 Amino acid kinase family
FeS                  PF04060.8     35 seq814_BIOID48249    -            192     1e-14   53.6   5.2   1   1   1.9e-17   2.8e-14   52.2   3.6     1    35    43    77    43    77 0.97 Putative Fe-S cluster
Fer4                 PF00037.22    24 seq814_BIOID48249    -            192   8.5e-13   47.2  25.0   1   2     1e-10   1.5e-07   30.5   4.8     2    23   111   132   110   133 0.95 4Fe-4S binding domain
Fer4                 PF00037.22    24 seq814_BIOID48249    -            192   8.5e-13   47.2  25.0   2   2   2.5e-09   3.8e-06   26.1   2.4     2    24   141   163   140   163 0.91 4Fe-4S binding domain
Fer4_9               PF13187.1     55 seq814_BIOID48249    -            192   2.3e-10   40.4  32.0   1   1     1e-10   1.6e-07   31.3  10.2     1    55   116   162   116   162 0.95 4Fe-4S dicluster domain
Fer4_6               PF12837.2     24 seq814_BIOID48249    -            192   2.9e-08   33.0  28.2   1   1   4.9e-10   7.5e-07   28.6   4.5     1    24   109   132   109   132 0.96 4Fe-4S binding domain
Fer4_10              PF13237.1     52 seq814_BIOID48249    -            192   3.3e-08   33.0  25.8   1   1   1.2e-10   1.8e-07   30.7   9.6     3    52   111   158   109   158 0.86 4Fe-4S dicluster domain
Fer4_2               PF12797.2     22 seq814_BIOID48249    -            192   1.6e-07   30.6  20.1   1   1   8.7e-09   1.3e-05   24.6   2.9     3    22   110   129   108   129 0.93 4Fe-4S binding domain
Phage_tail_T         PF06223.7    103 seq815_BIOID48249    -            137   3.1e-42  143.0   0.5   1   1   1.8e-41   2.4e-37  127.3   0.1     6   100     1    99     1   102 0.88 Minor tail protein T
ATP-synt_ab          PF00006.20   215 seq820_BIOID48249    -            457   3.9e-69  232.3   0.0   1   1     4e-73   5.5e-69  231.8   0.0     1   215   161   373   161   373 1.00 ATP synthase alpha/beta family, nucleotide-binding domain
2-oxoacid_dh         PF00198.18   231 seq822_BIOID48249    -            405   7.8e-82  273.8   0.0   1   1   2.2e-85     1e-81  273.5   0.0     3   231   175   403   173   403 0.98 2-oxoacid dehydrogenases acyltransferase (catalytic domain)
Biotin_lipoyl        PF00364.17    74 seq822_BIOID48249    -            405   6.9e-18   63.9   0.3   1   1   3.6e-21   1.6e-17   62.7   0.2     2    73     5    76     4    77 0.96 Biotin-requiring enzyme
E3_binding           PF02817.12    39 seq822_BIOID48249    -            405     4e-15   55.0   2.3   1   1     1e-18   4.6e-15   54.8   0.1     5    39   114   148   111   148 0.96 e3 binding domain
SNARE_assoc          PF09335.6    123 seq824_BIOID48249    -            235   1.3e-24   86.6   8.0   1   1   9.3e-29   1.3e-24   86.6   5.6     1   122    80   197    78   198 0.96 SNARE associated Golgi protein
TMP_2                PF06791.8    210 seq825_BIOID48249    -            286   1.8e-69  233.4  13.1   1   1   1.4e-73   1.9e-69  233.3   8.5     2   209    50   257    49   258 0.98 Prophage tail length tape measure protein
Bac_DNA_binding      PF00216.16    90 seq827_BIOID48249    -             90   3.2e-33  113.4   1.4   1   1   2.6e-37   3.6e-33  113.3   1.0     1    90     1    90     1    90 0.99 Bacterial DNA-binding protein
Phage_integrase      PF00589.17   173 seq828_BIOID48249    -            413     3e-33  114.8   0.0   1   1   9.1e-37   6.2e-33  113.7   0.0     3   171   214   378   212   380 0.92 Phage integrase family
DUF4102              PF13356.1     89 seq828_BIOID48249    -            413   1.4e-24   85.6   0.1   1   1   7.9e-28   5.4e-24   83.7   0.2     1    87     8    95     8    97 0.91 Domain of unknown function (DUF4102)
Complex1_51K         PF01512.12   151 seq829_BIOID48249    -            616   1.3e-48  164.4   1.6   1   1   1.8e-51   1.7e-48  164.0   0.0     1   151   115   260   115   260 0.98 Respiratory-chain NADH dehydrogenase 51 Kd subunit
RnfC_N               PF13375.1    101 seq829_BIOID48249    -            616   2.9e-27   94.2   0.3   1   1   9.9e-30   9.7e-27   92.5   0.0    13   101     2    91     1    91 0.96 RnfC Barrel sandwich hybrid domain
SLBB                 PF10531.4     59 seq829_BIOID48249    -            616   1.8e-11   43.6   0.1   1   1     5e-14   4.9e-11   42.2   0.0     1    58   272   320   272   321 0.95 SLBB domain
Fer4_7               PF12838.2     52 seq829_BIOID48249    -            616   1.5e-09   37.9   8.5   1   1   4.3e-12   4.2e-09   36.5   5.9     1    52   352   406   352   406 0.79 4Fe-4S dicluster domain
Fer4_8               PF13183.1     57 seq829_BIOID48249    -            616   2.5e-09   36.8   4.6   1   1   7.4e-12   7.2e-09   35.4   3.2     3    57   351   406   348   443 0.81 4Fe-4S dicluster domain
Fer4_10              PF13237.1     52 seq829_BIOID48249    -            616   4.8e-08   32.5  10.1   1   1   1.4e-10   1.3e-07   31.1   7.0     6    52   350   403   346   403 0.91 4Fe-4S dicluster domain
Fer4_9               PF13187.1     55 seq829_BIOID48249    -            616   1.1e-07   31.9   7.7   1   1   3.2e-10   3.1e-07   30.4   5.3     2    53   353   405   352   406 0.76 4Fe-4S dicluster domain
Fer4_4               PF12800.2     17 seq829_BIOID48249    -            616   1.9e-07   30.7  10.6   1   2   3.1e-06     0.003   17.6   1.6     2    16   351   365   350   372 0.91 4Fe-4S binding domain
Fer4_4               PF12800.2     17 seq829_BIOID48249    -            616   1.9e-07   30.7  10.6   2   2   4.7e-06    0.0046   17.0   1.0     3    16   391   404   389   412 0.91 4Fe-4S binding domain
Fer4_17              PF13534.1     61 seq829_BIOID48249    -            616   1.4e-06   28.4  10.0   1   1   1.2e-08   1.2e-05   25.4   6.6     2    61   353   407   352   407 0.83 4Fe-4S dicluster domain
DUF1481              PF07356.7    195 seq830_BIOID48249    -            211   5.4e-71  237.9   0.6   1   1   4.5e-75   6.2e-71  237.7   0.4     1   195    22   207    22   207 0.99 Protein of unknown function (DUF1481)
LysR_substrate       PF03466.15   209 seq831_BIOID48249    -            309     7e-38  129.7   0.0   1   1   1.3e-41   9.1e-38  129.3   0.0     4   207    90   291    87   293 0.95 LysR substrate binding domain
HTH_1                PF00126.22    60 seq831_BIOID48249    -            309   2.1e-20   72.0   0.7   1   1   5.1e-24   3.5e-20   71.3   0.5     1    60     4    63     4    63 0.97 Bacterial regulatory helix-turn-helix protein, lysR family
HisG                 PF01634.13   163 seq835_BIOID48249    -            299   8.2e-55  184.7   0.0   1   1   1.7e-58   1.2e-54  184.1   0.0     1   163    53   221    53   221 0.94 ATP phosphoribosyltransferase
HisG_C               PF08029.6     75 seq835_BIOID48249    -            299   5.6e-28   96.5   0.1   1   1   2.2e-31   1.5e-27   95.2   0.0     1    75   222   297   222   297 0.98 HisG, C-terminal domain
RRF                  PF01765.14   165 seq836_BIOID48249    -            185   3.9e-68  227.9   1.7   1   1   3.7e-72     5e-68  227.6   1.2     1   165    19   183    19   183 0.99 Ribosome recycling factor
CMD                  PF02627.15    85 seq837_BIOID48249    -            182   8.1e-09   35.1   0.1   1   1     4e-12   5.5e-08   32.4   0.0    14    85    52   122    43   122 0.91 Carboxymuconolactone decarboxylase family
Queuosine_synth      PF02547.10   341 seq838_BIOID48249    -            356  2.2e-144  480.2   0.0   1   1  1.8e-148  2.5e-144  480.1   0.0     2   341     3   344     2   344 0.96 Queuosine biosynthesis protein
Tape_meas_lam_C      PF09718.5     78 seq840_BIOID48249    -            509   4.3e-21   74.4   8.8   1   1   4.9e-25   6.7e-21   73.8   3.9     1    78   362   439   362   439 0.98 Lambda phage tail tape-measure protein (Tape_meas_lam_C)
FliJ                 PF02050.11   123 seq842_BIOID48249    -            147   2.5e-32  111.3  20.6   1   1   2.3e-36   3.1e-32  111.0  14.3     1   122    19   141    19   142 0.98 Flagellar FliJ protein
DXP_reductoisom      PF02670.11   129 seq843_BIOID48249    -            398     6e-49  165.7   0.7   1   1   1.3e-52     6e-49  165.7   0.5     1   129     4   132     4   132 0.99 1-deoxy-D-xylulose 5-phosphate reductoisomerase
DXPR_C               PF13288.1    121 seq843_BIOID48249    -            398   2.4e-45  153.3   0.3   1   1   1.1e-48   5.2e-45  152.2   0.2     1   121   271   389   271   389 0.99 DXP reductoisomerase C-terminal domain
DXP_redisom_C        PF08436.7     84 seq843_BIOID48249    -            398   7.5e-34  115.3   0.0   1   1   4.4e-37     2e-33  113.9   0.0     1    84   146   239   146   239 0.96 1-deoxy-D-xylulose 5-phosphate reductoisomerase C-terminal
SBP_bac_8            PF13416.1    281 seq844_BIOID48249    -            389   2.8e-30  105.9   0.2   1   1     7e-34   4.8e-30  105.1   0.0    10   265    61   343    53   354 0.84 Bacterial extracellular solute-binding protein
SBP_bac_1            PF01547.20   314 seq844_BIOID48249    -            389     1e-05   25.3   1.7   1   1   2.4e-09   1.7e-05   24.6   1.1    19   313    58   327    32   328 0.79 Bacterial extracellular solute-binding protein
ATP-grasp_2          PF08442.5    202 seq848_BIOID48249    -            388   1.4e-82  275.8   0.0   1   1   5.7e-86   1.9e-82  275.4   0.0     1   202     2   203     2   203 1.00 ATP-grasp domain
Ligase_CoA           PF00549.14   153 seq848_BIOID48249    -            388     1e-24   86.7   3.4   1   1   5.1e-28   1.8e-24   86.0   2.4     1   153   262   382   262   382 0.98 CoA-ligase
ATP-grasp_5          PF13549.1    222 seq848_BIOID48249    -            388   1.5e-13   50.3   0.1   1   1   1.2e-16     4e-13   48.9   0.1    10   219     3   215     1   217 0.83 ATP-grasp domain
ATP-grasp_4          PF13535.1    184 seq848_BIOID48249    -            388   7.1e-08   32.2   0.1   1   1   5.1e-11   1.7e-07   31.0   0.0     7   110     7   126     4   200 0.77 ATP-grasp domain
Histidinol_dh        PF00815.15   413 seq851_BIOID48249    -            434    1e-179  597.4   1.1   1   1  8.5e-184  1.2e-179  597.2   0.7     2   413    18   428    17   428 0.99 Histidinol dehydrogenase
Flg_hook             PF02120.11    85 seq852_BIOID48249    -            375   4.1e-19   67.9   6.8   1   1   6.5e-23   8.8e-19   66.8   4.7     4    84   248   328   245   336 0.91 Flagellar hook-length control protein FliK
HTH_36               PF13730.1     55 seq853_BIOID48249    -            313   8.7e-11   41.6   0.0   1   1   4.9e-14   2.2e-10   40.3   0.0     5    55    20    70    16    70 0.91 Helix-turn-helix domain
GntR                 PF00392.16    64 seq853_BIOID48249    -            313     3e-07   29.6   0.0   1   1   1.5e-10   6.6e-07   28.5   0.0    25    60    41    76    35    78 0.95 Bacterial regulatory proteins, gntR family
PaaX                 PF07848.7     70 seq853_BIOID48249    -            313   2.2e-05   24.2   0.1   1   1   1.1e-08   4.9e-05   23.1   0.0    29    60    46    79    38    89 0.80 PaaX-like protein
HATPase_c            PF02518.21   111 seq854_BIOID48249    -            465   3.6e-28   97.3   0.6   1   1   1.2e-31   8.3e-28   96.2   0.1     2   110   353   456   352   457 0.98 Histidine kinase-, DNA gyrase B-, and HSP90-like ATPase
HisKA                PF00512.20    68 seq854_BIOID48249    -            465   1.5e-14   53.6   0.4   1   1   8.2e-18   5.6e-14   51.7   0.0     2    65   245   307   244   309 0.91 His Kinase A (phospho-acceptor) domain
Acetyltransf_3       PF13302.1    142 seq856_BIOID48249    -            194   8.5e-20   71.3   0.1   1   1     3e-23     1e-19   71.1   0.0     1   142    17   162    17   162 0.87 Acetyltransferase (GNAT) domain
Acetyltransf_4       PF13420.1    155 seq856_BIOID48249    -            194   6.1e-14   52.1   0.2   1   1   2.4e-17   8.2e-14   51.7   0.1     2   154    21   181    20   182 0.78 Acetyltransferase (GNAT) domain
Acetyltransf_1       PF00583.19    83 seq856_BIOID48249    -            194   1.9e-08   34.0   0.1   1   1   8.7e-12     3e-08   33.4   0.0     2    83    83   162    82   162 0.96 Acetyltransferase (GNAT) family
Acetyltransf_8       PF13523.1    152 seq856_BIOID48249    -            194   1.5e-06   28.1   0.1   1   1   5.7e-10   1.9e-06   27.6   0.1    61   141    76   166    20   170 0.80 Acetyltransferase (GNAT) domain
Response_reg         PF00072.19   112 seq859_BIOID48249    -            226     1e-25   89.8   0.0   1   1   2.3e-29   1.6e-25   89.1   0.0     1   112     3   113     3   113 0.99 Response regulator receiver domain
Trans_reg_C          PF00486.23    77 seq859_BIOID48249    -            226   3.8e-25   87.4   0.0   1   1     1e-28   7.1e-25   86.6   0.0     1    77   146   221   146   221 0.95 Transcriptional regulatory protein, C terminal
TGT                  PF01702.13   238 seq860_BIOID48249    -            375    6e-105  349.6   0.0   1   1  5.3e-109  7.2e-105  349.3   0.0     1   237   125   362   125   363 0.99 Queuine tRNA-ribosyltransferase
DUF904               PF06005.7     72 seq861_BIOID48249    -             79     3e-28   97.7  17.2   1   1   2.6e-32   3.6e-28   97.5  11.9     1    72     1    79     1    79 0.99 Protein of unknown function (DUF904)
DUF480               PF04337.7    148 seq867_BIOID48249    -            215   8.6e-65  216.9   0.5   1   1   1.1e-68   1.5e-64  216.2   0.3     1   148     5   158     5   158 0.99 Protein of unknown function, DUF480
NQR2_RnfD_RnfE       PF03116.10   314 seq869_BIOID48249    -            352  1.2e-121  405.6  16.1   1   1  9.8e-126  1.3e-121  405.4  11.1     3   314     4   350     2   350 0.93 NQR2, RnfD, RnfE family
HATPase_c            PF02518.21   111 seq871_BIOID48249    -            491   6.5e-24   83.6   0.0   1   1     4e-27   1.8e-23   82.2   0.0     1   109   372   480   372   482 0.97 Histidine kinase-, DNA gyrase B-, and HSP90-like ATPase
HisKA                PF00512.20    68 seq871_BIOID48249    -            491     8e-13   48.0   1.1   1   1   4.2e-16   1.9e-12   46.8   0.4     3    67   264   327   262   328 0.96 His Kinase A (phospho-acceptor) domain
HAMP                 PF00672.20    70 seq871_BIOID48249    -            491   8.3e-09   35.4   0.5   1   1   1.8e-12   8.3e-09   35.4   0.4     3    69   191   257   188   258 0.82 HAMP domain
CoA_binding          PF02629.14    96 seq872_BIOID48249    -            289   1.7e-30  105.2   0.7   1   1   4.9e-34   1.7e-30  105.2   0.5     1    96     6    99     6    99 0.99 CoA binding domain
Ligase_CoA           PF00549.14   153 seq872_BIOID48249    -            289   2.4e-20   72.5   0.6   1   1   1.2e-23     4e-20   71.8   0.4     1   152   151   271   151   272 0.96 CoA-ligase
Succ_CoA_lig         PF13607.1    138 seq872_BIOID48249    -            289   8.7e-12   44.7   0.0   1   1   4.4e-15   1.5e-11   43.9   0.0     1   138   145   284   145   287 0.83 Succinyl-CoA ligase like flavodoxin domain
Phage_integrase      PF00589.17   173 seq873_BIOID48249    -            200     8e-49  165.5   0.0   1   1   6.6e-53   9.1e-49  165.3   0.0     1   171    11   181    11   183 0.98 Phage integrase family
Phage_min_tail       PF05939.8    109 seq874_BIOID48249    -            109   8.2e-39  131.8   0.0   1   1   6.6e-43     9e-39  131.6   0.0     1   109     1   109     1   109 0.99 Phage minor tail protein
PerC                 PF06069.6     90 seq875_BIOID48249    -            164   3.9e-09   36.3   1.2   1   1   4.8e-13   6.5e-09   35.5   0.8     5    56   100   151    96   156 0.92 PerC transcriptional activator
Prenyltransf         PF01255.14   223 seq877_BIOID48249    -            252   6.7e-82  273.8   0.0   1   1   5.6e-86   7.7e-82  273.6   0.0     1   222    23   243    23   244 0.99 Putative undecaprenyl diphosphate synthase
FliL                 PF03748.9     99 seq882_BIOID48249    -            154   4.4e-23   81.0   0.0   1   1     4e-27   5.5e-23   80.7   0.0     1    98    54   153    54   154 0.94 Flagellar basal body-associated protein FliL
Aminotran_1_2        PF00155.16   363 seq883_BIOID48249    -            356   4.8e-68  229.6   0.0   1   1   4.2e-72   5.8e-68  229.3   0.0    31   363    46   351    30   351 0.94 Aminotransferase class I and II
Phage_tail_L         PF05100.7    206 seq886_BIOID48249    -            232   1.8e-97  324.3   0.2   1   1  1.6e-101   2.1e-97  324.1   0.1     1   206    29   230    29   230 0.99 Phage minor tail protein L
GFO_IDH_MocA         PF01408.17   120 seq887_BIOID48249    -            307   9.4e-26   90.5   0.0   1   1   2.2e-29   1.5e-25   89.9   0.0     1   120     4   121     4   121 0.98 Oxidoreductase family, NAD-binding Rossmann fold
GFO_IDH_MocA_C       PF02894.12   115 seq887_BIOID48249    -            307   2.7e-07   30.2   0.1   1   1   9.2e-11   6.3e-07   29.0   0.0    19   114   141   226   132   227 0.92 Oxidoreductase family, C-terminal alpha/beta domain
YajC                 PF02699.10    83 seq888_BIOID48249    -            110   3.5e-28   96.9   0.4   1   1   3.3e-32   4.5e-28   96.6   0.3     2    83    20   102    19   102 0.96 Preprotein translocase subunit
Sigma54_activat      PF00158.21   168 seq890_BIOID48249    -            441   3.7e-72  241.1   0.1   1   1   2.2e-75     6e-72  240.4   0.1     1   168   141   308   141   308 0.99 Sigma-54 interaction domain
Response_reg         PF00072.19   112 seq890_BIOID48249    -            441   7.2e-30  103.1   0.2   1   1   5.4e-33   1.5e-29  102.1   0.1     1   111     8   117     8   118 0.98 Response regulator receiver domain
HTH_8                PF02954.14    42 seq890_BIOID48249    -            441     2e-14   52.7   0.6   1   1   7.2e-18     2e-14   52.7   0.4     3    39   403   439   401   441 0.93 Bacterial regulatory protein, Fis family
AAA_5                PF07728.9    139 seq890_BIOID48249    -            441   1.4e-07   31.1   0.0   1   1     1e-10   2.8e-07   30.2   0.0     2   123   165   283   164   301 0.84 AAA domain (dynein-related subfamily)
AAA                  PF00004.24   132 seq890_BIOID48249    -            441   1.7e-05   24.9   0.0   1   1   1.3e-08   3.5e-05   23.9   0.0     1   126   165   296   165   302 0.72 ATPase family associated with various cellular activities (AAA)
LexA_DNA_bind        PF01726.11    65 seq891_BIOID48249    -            108   1.6e-19   69.0   0.0   1   1   1.6e-23   2.1e-19   68.7   0.0     1    65     1    65     1    65 0.99 LexA DNA binding domain
FliM                 PF02154.10   192 seq892_BIOID48249    -            349   1.4e-80  269.3   0.2   1   1   3.6e-84   2.5e-80  268.6   0.0     1   192    53   246    53   246 0.99 Flagellar motor switch protein FliM
SpoA                 PF01052.15    77 seq892_BIOID48249    -            349   1.5e-15   56.3   0.0   1   1   4.7e-19   3.2e-15   55.3   0.0     3    75   267   337   265   338 0.96 Surface presentation of antigens (SPOA)
BPD_transp_1         PF00528.17   185 seq893_BIOID48249    -            217   1.6e-09   37.4  17.1   1   1   1.2e-13   1.6e-09   37.4  11.9    26   183    52   209    50   211 0.91 Binding-protein-dependent transport system inner membrane component
SecD-TM1             PF13721.1    101 seq894_BIOID48249    -            615   1.4e-39  134.2   3.4   1   1   2.6e-41   8.8e-38  128.5   0.1     1   101     2   103     2   103 0.96 SecD export protein N-terminal TM region
SecD_SecF            PF02355.11   189 seq894_BIOID48249    -            615   7.3e-16   57.7  10.3   1   1     4e-19   1.4e-15   56.9   7.1    14   184   434   602   427   606 0.90 Protein export membrane protein
MMPL                 PF03176.10   333 seq894_BIOID48249    -            615   1.7e-08   33.4  12.2   1   1     5e-12   1.7e-08   33.4   8.5   180   299   481   601   458   612 0.81 MMPL family
Sec_GG               PF07549.9     29 seq894_BIOID48249    -            615   3.8e-08   32.1   0.0   1   1     3e-11     1e-07   30.7   0.0     1    27   112   141   112   143 0.86 SecD/SecF GG Motif
CTP_transf_1         PF01148.15   259 seq896_BIOID48249    -            285   1.3e-63  214.9  19.9   1   1   1.1e-67   1.5e-63  214.7  13.8     2   257     4   279     3   281 0.88 Cytidylyltransferase family
RusA                 PF05866.6    116 seq897_BIOID48249    -            129   7.4e-21   74.6   0.0   1   1   6.2e-25   8.5e-21   74.4   0.0     1   115     5   120     5   121 0.92 Endodeoxyribonuclease RusA
FMN_bind             PF04205.9     81 seq898_BIOID48249    -            206   2.6e-18   65.8   0.1   1   1     4e-22   5.5e-18   64.7   0.0     1    77    99   187    99   191 0.98 FMN-binding domain
Prok-JAB             PF14464.1    105 seq899_BIOID48249    -            247   8.9e-20   70.1   0.2   1   1   2.2e-23   1.5e-19   69.3   0.1     4    96     4    98     1   109 0.93 Prokaryotic homologs of the JAB domain
NLPC_P60             PF00877.14   105 seq899_BIOID48249    -            247   1.7e-13   50.2   0.0   1   1   3.4e-17   2.3e-13   49.7   0.0     1   104   111   223   111   224 0.92 NlpC/P60 family
Phage_integrase      PF00589.17   173 seq900_BIOID48249    -            198   1.4e-46  158.1   0.6   1   1   1.2e-50   1.6e-46  158.0   0.4     1   172     5   177     5   178 0.98 Phage integrase family
KilA-N               PF04383.8    111 seq901_BIOID48249    -            265   2.9e-24   84.7   0.0   1   1   3.2e-28   4.4e-24   84.1   0.0     6   108     8   104     4   107 0.93 KilA-N domain
IGPD                 PF00475.13   145 seq902_BIOID48249    -            355   2.2e-64  215.5   0.4   1   1   1.2e-67     4e-64  214.7   0.3     1   145   196   338   196   338 0.99 Imidazoleglycerol-phosphate dehydratase
HAD_2                PF13419.1    176 seq902_BIOID48249    -            355   1.3e-06   28.6   0.0   1   1   1.5e-08   5.3e-05   23.4   0.0    76   173    30   145    19   148 0.80 Haloacid dehalogenase-like hydrolase
Hydrolase_like       PF13242.1     75 seq902_BIOID48249    -            355   1.9e-06   27.3   0.0   1   1   1.1e-09   3.8e-06   26.4   0.0     1    44   102   144   102   149 0.90 HAD-hyrolase-like
PNK3P                PF08645.6    158 seq902_BIOID48249    -            355   2.7e-06   26.8   0.0   1   1   1.4e-09   4.8e-06   26.0   0.0     5   129     8   134     4   184 0.77 Polynucleotide kinase 3 phosphatase
ABC_tran             PF00005.22   118 seq903_BIOID48249    -            228   6.9e-19   68.2   0.0   1   1   6.7e-23   9.1e-19   67.8   0.0     1   117    52   172    52   173 0.88 ABC transporter
DUF1602              PF07673.9     39 seq904_BIOID48249    -             47   2.5e-09   36.2   6.6   1   1   2.6e-13   3.5e-09   35.8   4.6     1    30    17    46    17    47 0.96 Protein of unknown function (DUF1602)
MVIN                 PF03023.9    452 seq905_BIOID48249    -            511  3.6e-161  536.4  32.4   1   1  3.2e-165  4.4e-161  536.1  22.4     1   450    28   478    28   480 0.99 MviN-like protein
Rnf-Nqr              PF02508.9    190 seq907_BIOID48249    -            231   7.9e-59  198.3   9.5   1   1   6.7e-63   9.1e-59  198.1   6.6     1   189     1   200     1   201 0.98 Rnf-Nqr subunit, membrane protein
SpoA                 PF01052.15    77 seq910_BIOID48249    -            137   2.9e-24   84.3   0.8   1   1   2.7e-28   3.7e-24   84.0   0.6     3    76    55   128    54   129 0.97 Surface presentation of antigens (SPOA)
Peptidase_M50        PF02163.17   192 seq911_BIOID48249    -            450   2.7e-70  235.1   0.3   1   1   6.9e-74   3.1e-70  234.9   0.2     2   192    11   446    10   446 0.99 Peptidase family M50
PDZ                  PF00595.19    81 seq911_BIOID48249    -            450   8.1e-13   48.2   0.3   1   1     1e-13   4.6e-10   39.4   0.0     8    81   209   277   203   277 0.91 PDZ domain (Also known as DHR or GLGF)
PDZ_2                PF13180.1     82 seq911_BIOID48249    -            450   7.3e-11   41.6   0.0   1   1   1.1e-11   5.1e-08   32.5   0.0    19    78   227   285   211   287 0.84 PDZ domain
PTS_EIIA_2           PF00359.17   142 seq913_BIOID48249    -            658   2.4e-31  108.2   0.0   1   1   8.9e-35     4e-31  107.5   0.0     5   141    29   170    25   171 0.95 Phosphoenolpyruvate-dependent sugar phosphotransferase system, EIIA 2
PTS_IIB              PF02302.12    90 seq913_BIOID48249    -            658   1.4e-15   57.3   0.1   1   1   5.6e-19   2.6e-15   56.5   0.1     2    90   188   279   187   279 0.95 PTS system, Lactose/Cellobiose specific IIB subunit
PTS_EIIC             PF02378.13   321 seq913_BIOID48249    -            658   3.4e-11   42.4  34.9   1   1   5.3e-14   2.4e-10   39.6  23.8     2   268   312   562   311   632 0.72 Phosphotransferase system, EIIC
Lambda_tail_I        PF06805.7     82 seq914_BIOID48249    -            180   9.7e-14   50.8   0.0   1   1   1.2e-17   1.6e-13   50.1   0.0    25    82     2    64     1    64 0.98 Bacteriophage lambda tail assembly protein I
DUF968               PF06147.6    200 seq917_BIOID48249    -            331   1.8e-79  266.1   0.0   1   1   1.8e-83   2.4e-79  265.7   0.0     2   200   131   328   130   328 0.99 Protein of unknown function (DUF968)
Rhodanese            PF00581.15   113 seq918_BIOID48249    -            440   9.2e-29   99.9   0.2   1   2   3.6e-15     5e-11   42.8   0.0    22   112   183   268   161   269 0.81 Rhodanese-like domain
Rhodanese            PF00581.15   113 seq918_BIOID48249    -            440   9.2e-29   99.9   0.2   2   2   8.6e-15   1.2e-10   41.6   0.0     5   112   304   423   300   424 0.83 Rhodanese-like domain
FliO                 PF04347.8     84 seq920_BIOID48249    -            121     3e-24   84.7   0.2   1   1   2.9e-28     4e-24   84.3   0.2     1    84    36   117    36   117 0.88 Flagellar biosynthesis protein, FliO
Fimbrial             PF00419.15   145 seq921_BIOID48249    -            184   9.4e-21   74.4   9.3   1   1   6.9e-25   9.4e-21   74.4   6.4     1   145    35   184    35   184 0.87 Fimbrial protein
HhH-GPD              PF00730.20   121 seq922_BIOID48249    -            211   9.8e-19   67.6   0.0   1   1   3.1e-22   1.4e-18   67.1   0.0     1   120    34   168    34   169 0.95 HhH-GPD superfamily base excision DNA repair protein
HHH                  PF00633.18    30 seq922_BIOID48249    -            211   7.1e-08   31.6   0.0   1   1   3.7e-11   1.7e-07   30.4   0.0     2    29   100   127    99   128 0.94 Helix-hairpin-helix motif
EndIII_4Fe-2S        PF10576.4     17 seq922_BIOID48249    -            211   9.7e-05   22.2   3.3   1   1   3.7e-08   0.00017   21.5   2.3     1    17   187   203   187   203 0.99 Iron-sulfur binding domain of endonuclease III
DUF305               PF03713.8    151 seq923_BIOID48249    -            116   1.6e-21   76.5   8.6   1   1   2.7e-25   1.9e-21   76.3   6.0    62   151    24   112     6   112 0.74 Domain of unknown function (DUF305)
DUF4142              PF13628.1    139 seq923_BIOID48249    -            116   1.6e-06   28.0   3.6   1   1     4e-10   2.7e-06   27.3   2.5    57   131    29   103     7   110 0.80 Domain of unknown function (DUF4142)
GATase               PF00117.23   192 seq927_BIOID48249    -            196   8.4e-28   97.0   0.0   1   1   2.8e-31   9.7e-28   96.8   0.0     1   189     4   194     4   196 0.81 Glutamine amidotransferase class-I
GATase_3             PF07685.9    158 seq927_BIOID48249    -            196   9.6e-06   25.1   0.0   1   1   4.3e-09   1.5e-05   24.5   0.0     8    79    39   100    32   106 0.87 CobB/CobQ-like glutamine amidotransferase domain
FliP                 PF00813.15   194 seq933_BIOID48249    -            245   4.6e-81  271.0  10.9   1   1   4.8e-85   6.5e-81  270.5   7.5     2   193    48   239    47   240 0.99 FliP family
SecD_SecF            PF02355.11   189 seq935_BIOID48249    -            338   2.4e-68  228.9  10.7   1   1   5.3e-72   3.7e-68  228.3   7.4     4   188   132   316   129   317 0.97 Protein export membrane protein
Sec_GG               PF07549.9     29 seq935_BIOID48249    -            338     2e-08   33.0   0.1   1   1   7.5e-12   5.2e-08   31.7   0.0     2    27    56    81    55    83 0.90 SecD/SecF GG Motif
Fimbrial             PF00419.15   145 seq937_BIOID48249    -            179   6.8e-16   58.6   0.0   1   1   5.9e-20     8e-16   58.4   0.0     2   145    33   179    32   179 0.86 Fimbrial protein
DUF3672              PF12421.3    136 seq938_BIOID48249    -           1159   6.3e-41  139.5   0.0   1   1   5.2e-44   1.8e-40  138.1   0.0     1   135   977  1117   977  1118 0.89 Fibronectin type III protein
Phage-tail_3         PF13550.1    164 seq938_BIOID48249    -           1159   3.6e-40  137.3   0.0   1   1   2.7e-43   9.3e-40  135.9   0.0     1   161   330   497   330   500 0.94 Putative phage tail protein
DUF1983              PF09327.6     81 seq938_BIOID48249    -           1159   5.9e-27   93.3   1.6   1   1   4.1e-30   1.4e-26   92.1   1.1     1    81   873   953   873   953 0.99 Domain of unknown function (DUF1983)
His_biosynth         PF00977.16   228 seq939_BIOID48249    -            245   5.3e-76  254.7   0.2   1   1   1.7e-79   5.9e-76  254.6   0.2     1   228     1   234     1   234 0.98 Histidine biosynthesis protein
Trp_syntA            PF00290.15   259 seq939_BIOID48249    -            245   1.9e-06   26.4   1.0   1   1     1e-08   3.5e-05   22.2   0.1   174   232    51   108    33   114 0.88 Tryptophan synthase alpha chain
Phage_antitermQ      PF06530.7    126 seq941_BIOID48249    -            118   3.7e-40  136.2   0.1   1   1   3.2e-44   4.4e-40  136.0   0.1     1   114     1   114     1   117 0.99 Phage antitermination protein Q
Bac_surface_Ag       PF01103.18   323 seq943_BIOID48249    -            810  1.7e-100  336.4  16.0   1   1  1.1e-103  3.7e-100  335.4  11.1     1   323   448   810   448   810 0.96 Surface antigen
Surf_Ag_VNR          PF07244.10    78 seq943_BIOID48249    -            810   3.1e-65  216.4  10.4   1   5   6.3e-10   2.2e-06   27.8   0.0     1    78    24    91    24    91 0.87 Surface antigen variable number repeat
Surf_Ag_VNR          PF07244.10    78 seq943_BIOID48249    -            810   3.1e-65  216.4  10.4   2   5   5.9e-15     2e-11   44.0   0.0     1    78    92   172    92   172 0.93 Surface antigen variable number repeat
Surf_Ag_VNR          PF07244.10    78 seq943_BIOID48249    -            810   3.1e-65  216.4  10.4   3   5   3.5e-17   1.2e-13   51.1   0.1     2    78   176   263   175   263 0.86 Surface antigen variable number repeat
Surf_Ag_VNR          PF07244.10    78 seq943_BIOID48249    -            810   3.1e-65  216.4  10.4   4   5   5.8e-14     2e-10   40.8   0.0     1    78   266   344   266   344 0.92 Surface antigen variable number repeat
Surf_Ag_VNR          PF07244.10    78 seq943_BIOID48249    -            810   3.1e-65  216.4  10.4   5   5     1e-18   3.5e-15   56.0   0.1     1    78   347   421   347   421 0.91 Surface antigen variable number repeat
Bac_export_3         PF01313.14    76 seq946_BIOID48249    -             89   2.3e-30  103.9   9.5   1   1   1.9e-34   2.6e-30  103.8   6.6     2    75     5    78     4    79 0.97 Bacterial export proteins, family 3
Pili_assembly_N      PF00345.15   122 seq948_BIOID48249    -            120   1.3e-16   60.3   0.0   1   1   1.2e-20   1.7e-16   60.0   0.0     1    65    37    98    37   107 0.90 Gram-negative pili assembly chaperone, N-terminal domain
DUF796               PF05638.7    134 seq949_BIOID48249    -            172   9.9e-35  119.3   0.0   1   1   8.3e-39   1.1e-34  119.1   0.0     1   133     6   155     6   156 0.94 Protein of unknown function (DUF796)
PTR2                 PF00854.16   373 seq952_BIOID48249    -            500   3.8e-75  252.8  26.0   1   1   6.9e-79   4.7e-75  252.5  15.9     2   370    89   428    88   431 0.97 POT family
MFS_1                PF07690.11   354 seq952_BIOID48249    -            500   2.6e-20   72.3  54.6   1   1   3.7e-21   2.5e-17   62.5  25.8    10   301    35   372    26   382 0.78 Major Facilitator Superfamily
Bac_export_1         PF01311.15   249 seq953_BIOID48249    -            261   1.6e-76  256.7  28.7   1   1   1.3e-80   1.8e-76  256.5  19.9     2   248     8   251     7   252 0.99 Bacterial export proteins, family 1
His_biosynth         PF00977.16   228 seq955_BIOID48249    -            258   1.1e-78  263.5   0.6   1   1   3.6e-82   1.2e-78  263.3   0.4     1   227     5   239     5   240 0.96 Histidine biosynthesis protein
Pili_assembly_C      PF02753.12    68 seq956_BIOID48249    -            121   9.3e-17   60.5   0.2   1   1   1.9e-20   1.3e-16   60.0   0.1     1    66    56   115    56   117 0.95 Gram-negative pili assembly chaperone, C-terminal domain
Pili_assembly_N      PF00345.15   122 seq956_BIOID48249    -            121   5.7e-07   29.2   0.1   1   1     2e-10   1.4e-06   27.9   0.0    86   122     1    37     1    37 0.89 Gram-negative pili assembly chaperone, N-terminal domain
HNH                  PF01844.18    47 seq958_BIOID48249    -            115   5.6e-10   38.8   8.2   1   1   5.6e-14   7.7e-10   38.3   5.7     1    47    27    75    27    75 0.98 HNH endonuclease
Glyco_hydro_38       PF01074.17   277 seq959_BIOID48249    -            877   8.9e-44  149.7   0.0   1   1   2.9e-47   1.3e-43  149.1   0.0     2   263     7   263     6   274 0.88 Glycosyl hydrolases family 38 N-terminal domain
Glyco_hydro_38C      PF07748.8    458 seq959_BIOID48249    -            877   1.4e-28   99.7   0.0   1   1   4.6e-32   2.1e-28   99.2   0.0     2   417   386   843   385   862 0.75 Glycosyl hydrolases family 38 C-terminal domain
Alpha-mann_mid       PF09261.6     80 seq959_BIOID48249    -            877   1.2e-06   28.4   0.0   1   1   6.3e-10   2.9e-06   27.2   0.0     2    79   280   356   279   357 0.88 Alpha mannosidase, middle domain
Usher                PF00577.15   552 seq962_BIOID48249    -            878    8e-223  741.0  25.6   1   1  2.2e-226  9.9e-223  740.7  17.8     1   552   208   790   208   790 0.99 Type VII secretion system (T7SS), usher protein
PapC_N               PF13954.1    146 seq962_BIOID48249    -            878     5e-48  162.2   0.0   1   1   2.8e-51   1.3e-47  160.9   0.0     2   146    48   194    47   194 0.98 PapC N-terminal domain
PapC_C               PF13953.1     68 seq962_BIOID48249    -            878   1.4e-27   95.0   0.1   1   1   1.1e-30   4.8e-27   93.2   0.1     1    67   800   865   800   866 0.97 PapC C-terminal domain
NUDIX                PF00293.23   135 seq963_BIOID48249    -            135   4.3e-21   74.8   0.2   1   1   4.2e-25   5.8e-21   74.4   0.2     5   132     6   125     3   128 0.83 NUDIX domain
Phage_GPD            PF05954.6    292 seq965_BIOID48249    -            713   7.3e-63  212.3   0.1   1   1   1.5e-66     1e-62  211.8   0.0     2   291    28   328    27   329 0.92 Phage late control gene D protein (GPD)
Phage_base_V         PF04717.7     79 seq965_BIOID48249    -            713   4.1e-27   93.8   0.1   1   1   1.2e-30     8e-27   92.8   0.1     1    77   366   458   366   460 0.93 Phage-related baseplate assembly protein
PRA-CH               PF01502.13    75 seq967_BIOID48249    -            202   1.4e-33  114.2   0.0   1   1   3.1e-37   2.1e-33  113.6   0.0     1    74    33   106    33   107 0.99 Phosphoribosyl-AMP cyclohydrolase
PRA-PH               PF01503.12    83 seq967_BIOID48249    -            202   3.6e-15   55.8   0.2   1   1   7.4e-19   5.1e-15   55.4   0.2     2    82   116   201   115   202 0.96 Phosphoribosyl-ATP pyrophosphohydrolase
GerE                 PF00196.14    58 seq970_BIOID48249    -            207   3.2e-19   67.8   1.4   1   1   4.6e-23   6.3e-19   66.9   1.0     3    57   137   191   135   192 0.96 Bacterial regulatory proteins, luxR family
Peptidase_M48        PF01435.13   226 seq971_BIOID48249    -            325   5.6e-27   94.6   0.3   1   1   5.3e-31   7.2e-27   94.2   0.2     5   226   113   314   109   314 0.88 Peptidase family M48
Flg_bb_rod           PF00460.15    31 seq974_BIOID48249    -            138   8.6e-13   47.5   0.2   1   1   1.5e-16   2.1e-12   46.3   0.2     1    31     9    39     9    39 0.98 Flagella basal body rod protein
ELFV_dehydrog        PF00208.16   244 seq977_BIOID48249    -            447   2.4e-88  295.7   2.0   1   1   5.6e-92   3.8e-88  295.0   1.4     1   244   202   445   202   445 0.96 Glutamate/Leucine/Phenylalanine/Valine dehydrogenase
ELFV_dehydrog_N      PF02812.13   131 seq977_BIOID48249    -            447   8.7e-47  157.8   0.0   1   1   3.6e-50   2.5e-46  156.3   0.0     1   130    57   186    57   187 0.99 Glu/Leu/Phe/Val dehydrogenase, dimerisation domain
Flg_bbr_C            PF06429.8     74 seq979_BIOID48249    -            134   1.5e-12   47.0   3.0   1   1   3.6e-16   2.5e-12   46.4   2.1    29    73    87   131    11   132 0.91 Flagellar basal body rod FlgEFG protein C-terminal
Flg_bb_rod           PF00460.15    31 seq979_BIOID48249    -            134   2.7e-11   42.8   1.2   1   1   3.9e-15   2.7e-11   42.8   0.8     1    30     7    37     7    38 0.95 Flagella basal body rod protein
GST_C                PF00043.20    95 seq980_BIOID48249    -            201   1.7e-15   56.6   0.1   1   1     1e-18   2.9e-15   55.9   0.1     5    95   104   189   100   189 0.94 Glutathione S-transferase, C-terminal domain
GST_N_2              PF13409.1     70 seq980_BIOID48249    -            201   9.5e-12   44.6   0.0   1   1   1.4e-14   3.7e-11   42.7   0.0     5    69    11    75     9    76 0.95 Glutathione S-transferase, N-terminal domain
GST_N_3              PF13417.1     75 seq980_BIOID48249    -            201   3.6e-11   43.0   0.0   1   1   2.8e-14   7.6e-11   41.9   0.0    15    73    16    79    11    81 0.89 Glutathione S-transferase, N-terminal domain
GST_C_2              PF13410.1     69 seq980_BIOID48249    -            201   1.8e-10   40.4   0.1   1   1   9.6e-14   2.6e-10   39.8   0.0     7    69   125   184    71   184 0.90 Glutathione S-transferase, C-terminal domain
GST_N                PF02798.15    76 seq980_BIOID48249    -            201   8.7e-09   35.3   0.0   1   1     9e-12   2.5e-08   33.8   0.0     3    76     1    75     1    75 0.94 Glutathione S-transferase, N-terminal domain
FlgD                 PF03963.9     82 seq982_BIOID48249    -            231   9.9e-25   86.3   5.1   1   1   1.1e-27   4.8e-24   84.1   2.8     7    81     7    79     2    80 0.86 Flagellar hook capping protein - N-terminal region
FlgD_ig              PF13860.1     81 seq982_BIOID48249    -            231   2.4e-21   75.1   2.5   1   1   5.2e-25   2.4e-21   75.1   1.8     9    81   119   189   105   189 0.91 FlgD Ig-like domain
FLgD_tudor           PF13861.1     61 seq982_BIOID48249    -            231   4.4e-15   55.3   0.0   1   1   3.3e-18   1.5e-14   53.6   0.0     1    60    86   230    86   231 0.98 FlgD Tudor-like domain
DUF2525              PF10733.4     58 seq984_BIOID48249    -             76   5.4e-38  128.5   4.1   1   1   5.1e-42     7e-38  128.1   2.9     1    58    19    76    19    76 0.99 Protein of unknown function (DUF2525)
OmpH                 PF03938.9    158 seq986_BIOID48249    -            161   6.2e-23   81.3  16.0   1   1   5.4e-27   7.4e-23   81.1  11.1     3   157    10   160     6   161 0.93 Outer membrane protein (OmpH-like)
PfkB                 PF00294.19   301 seq988_BIOID48249    -            300   2.7e-63  213.7   0.5   1   1   2.3e-67   3.1e-63  213.5   0.4     3   299     5   287     3   289 0.93 pfkB family carbohydrate kinase
Lysis_S              PF04971.7     68 seq989_BIOID48249    -             71   2.5e-47  158.3   0.6   1   1     2e-51   2.8e-47  158.1   0.4     1    68     4    71     4    71 1.00 Lysis protein S
Hydrolase_3          PF08282.7    254 seq991_BIOID48249    -            271   8.9e-16   58.1   0.0   1   1   6.6e-18   4.5e-14   52.5   0.0     1   229    10   233    10   241 0.76 haloacid dehalogenase-like hydrolase
S6PP                 PF05116.8    247 seq991_BIOID48249    -            271   1.1e-07   31.3   0.0   1   1   7.6e-09   5.2e-05   22.5   0.0   119   245   144   267   119   268 0.76 Sucrose-6F-phosphate phosphohydrolase
Hexapep              PF00132.19    36 seq992_BIOID48249    -            341   4.3e-32  108.0  41.1   1   3   1.2e-14   8.4e-11   40.7   2.6     2    36   110   144   109   144 0.95 Bacterial transferase hexapeptide (six repeats)
Hexapep              PF00132.19    36 seq992_BIOID48249    -            341   4.3e-32  108.0  41.1   2   3   1.7e-12   1.2e-08   33.9   0.3     1    35   145   179   145   180 0.96 Bacterial transferase hexapeptide (six repeats)
Hexapep              PF00132.19    36 seq992_BIOID48249    -            341   4.3e-32  108.0  41.1   3   3   4.2e-11   2.9e-07   29.5   6.4     1    35   222   256   222   257 0.94 Bacterial transferase hexapeptide (six repeats)
LpxD                 PF04613.9     72 seq992_BIOID48249    -            341   1.9e-23   81.6   0.0   1   1   4.7e-27   3.2e-23   80.9   0.0     1    72    21    90    21    90 0.97 UDP-3-O-[3-hydroxymyristoyl] glucosamine N-acyltransferase, LpxD
ATP-cone             PF03477.11    90 seq994_BIOID48249    -            149     2e-17   63.2   0.1   1   1     2e-21   2.8e-17   62.8   0.1     2    89    50   136    49   137 0.98 ATP cone domain
FlaE                 PF07559.9    130 seq995_BIOID48249    -            402   2.8e-22   79.6  11.7   1   1   6.2e-26   2.8e-22   79.6   8.1     1   130   170   283   170   283 0.92 Flagellar basal body protein FlaE
Flg_bbr_C            PF06429.8     74 seq995_BIOID48249    -            402   4.1e-21   74.5   1.6   1   1   4.6e-24   2.1e-20   72.2   1.1     2    74   324   401   323   401 0.92 Flagellar basal body rod FlgEFG protein C-terminal
Flg_bb_rod           PF00460.15    31 seq995_BIOID48249    -            402   9.7e-12   44.2   4.1   1   1   2.1e-15   9.7e-12   44.2   2.8     2    31     4    33     3    33 0.96 Flagella basal body rod protein
DUF1327              PF07041.6    113 seq997_BIOID48249    -            114   9.4e-66  218.6   0.0   1   1   7.6e-70     1e-65  218.5   0.0     1   112     1   112     1   113 0.99 Protein of unknown function (DUF1327)
Ail_Lom              PF06316.6    199 seq1001_BIOID48249   -            199  8.4e-128  423.5   5.4   1   1  1.4e-131  9.3e-128  423.3   3.7     1   199     1   199     1   199 1.00 Enterobacterial Ail/Lom protein
OMP_b-brl            PF13505.1    176 seq1001_BIOID48249   -            199     5e-25   88.3   6.6   1   1     9e-29   6.2e-25   88.0   4.6     2   176    11   199    10   199 0.84 Outer membrane protein beta-barrel domain
RHS_repeat           PF05593.9     38 seq1002_BIOID48249   -           1410   2.5e-61  202.6 105.6   1   6   2.2e-12   1.5e-08   34.4   0.3     1    38   438   476   438   476 0.96 RHS Repeat
RHS_repeat           PF05593.9     38 seq1002_BIOID48249   -           1410   2.5e-61  202.6 105.6   2   6   3.1e-10   2.1e-06   27.6   0.2     3    37   462   496   460   497 0.95 RHS Repeat
RHS_repeat           PF05593.9     38 seq1002_BIOID48249   -           1410   2.5e-61  202.6 105.6   3   6   3.2e-12   2.2e-08   33.9   0.3     1    37   588   624   588   625 0.98 RHS Repeat
RHS_repeat           PF05593.9     38 seq1002_BIOID48249   -           1410   2.5e-61  202.6 105.6   4   6   3.2e-11   2.2e-07   30.7   0.3     1    37   630   665   630   666 0.97 RHS Repeat
RHS_repeat           PF05593.9     38 seq1002_BIOID48249   -           1410   2.5e-61  202.6 105.6   5   6   3.9e-08   0.00026   20.9   1.2     1    31   671   701   671   705 0.93 RHS Repeat
RHS_repeat           PF05593.9     38 seq1002_BIOID48249   -           1410   2.5e-61  202.6 105.6   6   6   1.3e-08     9e-05   22.4   0.3     1    31   733   766   733   774 0.90 RHS Repeat
RHS                  PF03527.9     41 seq1002_BIOID48249   -           1410   1.7e-18   65.9   1.6   1   1   2.6e-22   1.7e-18   65.9   1.1     1    41  1153  1193  1153  1193 0.97 RHS protein
OEP                  PF02321.13   188 seq1004_BIOID48249   -            457   9.8e-52  175.1  39.3   1   2   7.2e-27   9.8e-23   80.5  12.6     3   188    65   247    63   247 0.97 Outer membrane efflux protein
OEP                  PF02321.13   188 seq1004_BIOID48249   -            457   9.8e-52  175.1  39.3   2   2   4.7e-33   6.5e-29  100.7   9.1     7   188   275   455   270   455 0.94 Outer membrane efflux protein
DUF3749              PF12568.3    128 seq1006_BIOID48249   -            127   1.3e-47  160.5   0.0   1   1     1e-51   1.4e-47  160.3   0.0     1   128     2   125     2   125 0.98 Acetyltransferase (GNAT) domain
RibD_C               PF01872.12   200 seq1010_BIOID48249   -            355     7e-61  205.2   0.0   1   1   1.5e-64     1e-60  204.6   0.0     1   184   147   346   147   353 0.94 RibD C-terminal domain
dCMP_cyt_deam_1      PF00383.17   102 seq1010_BIOID48249   -            355   1.2e-24   85.7   0.3   1   1   2.7e-28   1.8e-24   85.1   0.2     3   100     2    98     1   100 0.94 Cytidine and deoxycytidylate deaminase zinc-binding region
Fimbrial             PF00419.15   145 seq1013_BIOID48249   -            176   1.6e-21   76.9   4.0   1   1   1.4e-25   1.9e-21   76.7   2.8     1   145    27   176    27   176 0.94 Fimbrial protein
DUF3521              PF12035.3     35 seq1016_BIOID48249   -             40   2.7e-11   42.9   0.2   1   1   3.7e-15     5e-11   42.1   0.1     1    35     7    38     7    38 0.92 Protein of unknown function (DUF3521)
HTH_DeoR             PF08220.7     57 seq1017_BIOID48249   -            122   7.6e-24   82.8   0.9   1   1     1e-26   1.2e-23   82.2   0.6     1    56    11    66    11    67 0.97 DeoR-like helix-turn-helix domain
HTH_11               PF08279.7     55 seq1017_BIOID48249   -            122   1.7e-10   40.2   0.1   1   1   2.5e-13   2.8e-10   39.5   0.1     4    44    14    53    11    60 0.86 HTH domain
MarR_2               PF12802.2     62 seq1017_BIOID48249   -            122   1.1e-07   31.3   0.1   1   1   1.5e-10   1.7e-07   30.6   0.1     5    61    10    63     4    64 0.88 MarR family
MarR                 PF01047.17    59 seq1017_BIOID48249   -            122   1.4e-07   30.9   0.1   1   1     2e-10   2.3e-07   30.2   0.0     8    50    15    57     9    59 0.94 MarR family
HTH_20               PF12840.2     61 seq1017_BIOID48249   -            122   8.1e-07   28.6   0.1   1   1   1.1e-09   1.3e-06   28.0   0.1     6    57     6    57     2    61 0.85 Helix-turn-helix domain
HTH_27               PF13463.1     68 seq1017_BIOID48249   -            122   1.6e-06   28.2   0.1   1   1   2.2e-09   2.5e-06   27.6   0.0     2    53     9    59     9    70 0.88 Winged helix DNA-binding domain
GntR                 PF00392.16    64 seq1017_BIOID48249   -            122   2.7e-06   26.6   0.1   1   1   4.1e-09   4.7e-06   25.8   0.1    27    60    27    60    14    63 0.93 Bacterial regulatory proteins, gntR family
HTH_24               PF13412.1     48 seq1017_BIOID48249   -            122   7.7e-06   25.0   0.1   1   1   1.1e-08   1.3e-05   24.3   0.1     7    48    14    55     9    55 0.95 Winged helix-turn-helix DNA-binding
HTH_5                PF01022.15    47 seq1017_BIOID48249   -            122   3.9e-05   23.0   0.0   1   1   5.6e-08   6.3e-05   22.4   0.0     6    46    14    55     9    56 0.95 Bacterial regulatory protein, arsR family
HTH_Mga              PF08280.6     59 seq1017_BIOID48249   -            122   4.7e-05   22.9   0.1   1   1     1e-07   0.00012   21.7   0.0     9    44    14    49    11    53 0.94 M protein trans-acting positive regulator (MGA) HTH domain
Phage_lysozyme       PF00959.14   110 seq1018_BIOID48249   -            177     8e-31  106.4   0.0   1   1   7.8e-35   1.1e-30  106.0   0.0     1   110    48   166    48   166 0.98 Phage lysozyme
SlyX                 PF04102.7     69 seq1019_BIOID48249   -             72   4.1e-26   91.0   2.4   1   1   3.4e-30   4.6e-26   90.8   1.7     1    69     5    72     5    72 0.99 SlyX
Bac_Ubq_Cox          PF01654.12   436 seq1020_BIOID48249   -            523  1.2e-183  610.3  21.3   1   1    1e-187  1.4e-183  610.1  14.7     1   435     8   503     8   504 0.98 Bacterial Cytochrome Ubiquinol Oxidase
FabA                 PF07977.8    138 seq1021_BIOID48249   -            151   8.4e-43  145.0   0.0   1   1   7.2e-47   9.8e-43  144.8   0.0     1   137    17   141    17   142 0.97 FabA-like domain
DeoRC                PF00455.17   162 seq1022_BIOID48249   -            141   3.2e-32  111.2   0.2   1   1   2.7e-36   3.7e-32  111.0   0.2    45   161     1   117     1   118 0.99 DeoR C terminal sensor domain
Fimbrial             PF00419.15   145 seq1023_BIOID48249   -            110   5.2e-05   23.3   0.1   1   1   5.2e-09   7.1e-05   22.9   0.0     1    66    30    96    30   106 0.78 Fimbrial protein
Flg_bbr_C            PF06429.8     74 seq1024_BIOID48249   -            251   8.8e-21   73.4   3.2   1   1   1.7e-24   1.2e-20   73.0   0.5     2    74   170   247   169   247 0.89 Flagellar basal body rod FlgEFG protein C-terminal
Flg_bb_rod           PF00460.15    31 seq1024_BIOID48249   -            251   2.2e-10   39.9   3.3   1   1   3.2e-14   2.2e-10   39.9   2.3     1    31     5    35     5    35 0.97 Flagella basal body rod protein
Phage_lysis          PF03245.8    125 seq1025_BIOID48249   -            152   5.2e-47  158.8   6.6   1   1   4.3e-51   5.9e-47  158.6   4.6     1   125    29   151    29   151 0.99 Bacteriophage lysis protein
Acetyltransf_11      PF13720.1     83 seq1027_BIOID48249   -            262   2.4e-30  104.4   0.0   1   1   5.6e-34   3.8e-30  103.8   0.0     1    83   180   262   180   262 0.98 Udp N-acetylglucosamine O-acyltransferase; Domain 2
Hexapep              PF00132.19    36 seq1027_BIOID48249   -            262     5e-30  101.5  21.3   1   5   3.6e-09   2.5e-05   23.4   0.3     4    35     2    33     1    34 0.91 Bacterial transferase hexapeptide (six repeats)
Hexapep              PF00132.19    36 seq1027_BIOID48249   -            262     5e-30  101.5  21.3   2   5   5.4e-13   3.7e-09   35.5   3.3     1    36    17    52    17    52 0.96 Bacterial transferase hexapeptide (six repeats)
Hexapep              PF00132.19    36 seq1027_BIOID48249   -            262     5e-30  101.5  21.3   3   5   1.5e-07     0.001   18.3   1.1     1    35    35    69    35    69 0.92 Bacterial transferase hexapeptide (six repeats)
Hexapep              PF00132.19    36 seq1027_BIOID48249   -            262     5e-30  101.5  21.3   4   5   3.1e-07    0.0021   17.3   0.0     2    35    66    99    65   100 0.95 Bacterial transferase hexapeptide (six repeats)
Hexapep              PF00132.19    36 seq1027_BIOID48249   -            262     5e-30  101.5  21.3   5   5   1.9e-13   1.3e-09   37.0   0.1     2    36   109   143   108   143 0.96 Bacterial transferase hexapeptide (six repeats)
DMRL_synthase        PF00885.14   144 seq1029_BIOID48249   -            156   2.2e-57  192.6   1.1   1   1   1.8e-61   2.5e-57  192.5   0.8     2   143    11   153    10   154 0.98 6,7-dimethyl-8-ribityllumazine synthase
FimH_man-bind        PF09160.5    147 seq1030_BIOID48249   -            303   1.5e-57  193.4   0.2   1   1     4e-61   2.8e-57  192.5   0.1     1   147    27   171    27   171 0.99 FimH, mannose binding
Fimbrial             PF00419.15   145 seq1030_BIOID48249   -            303   1.1e-09   38.4   7.6   1   1   1.7e-13   1.1e-09   38.4   5.3     7   145   176   303   170   303 0.85 Fimbrial protein
HAD_2                PF13419.1    176 seq1031_BIOID48249   -            199   4.9e-29  101.7   0.1   1   1   1.7e-32   5.7e-29  101.5   0.1     2   176     4   184     3   184 0.85 Haloacid dehalogenase-like hydrolase
Hydrolase_like       PF13242.1     75 seq1031_BIOID48249   -            199   2.5e-08   33.3   0.0   1   1   1.6e-11   5.5e-08   32.2   0.0     2    50   139   186   138   198 0.93 HAD-hyrolase-like
Hydrolase            PF00702.21   204 seq1031_BIOID48249   -            199   1.8e-06   28.4   0.0   1   1   6.1e-10   2.1e-06   28.3   0.0   109   203    73   177     6   178 0.76 haloacid dehalogenase-like hydrolase
Ribosomal_L31        PF01197.13    69 seq1032_BIOID48249   -             70   1.4e-30  104.9   0.2   1   1   1.1e-34   1.5e-30  104.8   0.1     1    67     1    65     1    67 0.98 Ribosomal protein L31
CusF_Ec              PF11604.3     70 seq1035_BIOID48249   -            110   1.2e-21   76.1   0.3   1   1   1.2e-25   1.6e-21   75.7   0.2     1    67    42   107    42   110 0.93 Copper binding periplasmic protein CusF
DUF3442              PF11924.3    280 seq1038_BIOID48249   -            173   3.3e-24   85.8   0.2   1   1   3.1e-28   4.2e-24   85.5   0.1     2   104    71   173    70   173 0.97 Protein of unknown function (DUF3442)
ORF11CD3             PF10549.4     57 seq1039_BIOID48249   -            165   2.9e-26   90.8   0.0   1   1   6.5e-30   4.5e-26   90.2   0.0     2    57   108   163   107   163 0.97 ORF11CD3 domain
KilA-N               PF04383.8    111 seq1039_BIOID48249   -            165   4.7e-16   58.2   0.0   1   1   1.1e-19   7.7e-16   57.5   0.0     9   110    10   101     4   102 0.89 KilA-N domain
HlyD_2               PF12700.2    328 seq1041_BIOID48249   -            407   1.3e-14   53.9   0.0   1   1   1.2e-17     8e-14   51.4   0.0   136   327   187   378    98   379 0.77 HlyD family secretion protein
HlyD_3               PF13437.1    105 seq1041_BIOID48249   -            407   1.7e-13   50.7   0.2   1   1     2e-14   1.4e-10   41.3   0.0     1   105   209   310   209   310 0.96 HlyD family secretion protein
NusB                 PF01029.13   134 seq1042_BIOID48249   -            139   1.4e-34  118.8   0.2   1   1   1.2e-38   1.6e-34  118.6   0.1     1   133     7   131     7   132 0.93 NusB family
Flg_bbr_C            PF06429.8     74 seq1043_BIOID48249   -            260   5.3e-27   93.4   3.1   1   1   1.6e-30   1.1e-26   92.4   1.3     2    74   183   260   182   260 0.91 Flagellar basal body rod FlgEFG protein C-terminal
Flg_bb_rod           PF00460.15    31 seq1043_BIOID48249   -            260   2.9e-14   52.2   1.2   1   1   1.1e-17   7.4e-14   50.9   0.8     1    31     5    35     5    35 0.98 Flagella basal body rod protein
Phage_fiber_2        PF03406.8     44 seq1044_BIOID48249   -            580   7.6e-84  275.0  48.8   1   4   1.6e-25   7.4e-22   76.6   4.9     1    44     7    50     7    50 0.98 Phage tail fibre repeat
Phage_fiber_2        PF03406.8     44 seq1044_BIOID48249   -            580   7.6e-84  275.0  48.8   2   4   2.9e-24   1.3e-20   72.5   3.9     1    44    51    94    51    94 0.97 Phage tail fibre repeat
Phage_fiber_2        PF03406.8     44 seq1044_BIOID48249   -            580   7.6e-84  275.0  48.8   3   4   2.1e-24   9.6e-21   73.0   4.1     1    44    95   138    95   138 0.97 Phage tail fibre repeat
Phage_fiber_2        PF03406.8     44 seq1044_BIOID48249   -            580   7.6e-84  275.0  48.8   4   4   5.9e-24   2.7e-20   71.6   4.4     1    42   139   180   139   182 0.95 Phage tail fibre repeat
Collar               PF07484.7     57 seq1044_BIOID48249   -            580   6.4e-12   44.9   0.2   1   1   3.9e-15   1.8e-11   43.5   0.1     1    56   350   396   350   397 0.97 Phage Tail Collar Domain
Phage_fiber          PF03335.8     14 seq1044_BIOID48249   -            580     9e-07   27.5  58.9   1   7   0.00022         1    9.1   1.5     1    14   413   426   413   426 0.88 Phage tail fibre repeat
Phage_fiber          PF03335.8     14 seq1044_BIOID48249   -            580     9e-07   27.5  58.9   2   7   1.1e-05     0.049   13.1   2.5     1    14   445   458   445   458 0.94 Phage tail fibre repeat
Phage_fiber          PF03335.8     14 seq1044_BIOID48249   -            580     9e-07   27.5  58.9   3   7    0.0019       8.8    6.3   0.8     1     9   459   467   459   471 0.87 Phage tail fibre repeat
Phage_fiber          PF03335.8     14 seq1044_BIOID48249   -            580     9e-07   27.5  58.9   4   7   1.9e-05     0.085   12.4   1.8     2    14   516   528   515   528 0.92 Phage tail fibre repeat
Phage_fiber          PF03335.8     14 seq1044_BIOID48249   -            580     9e-07   27.5  58.9   5   7    0.0012       5.4    6.9   1.6     2    12   530   540   529   541 0.85 Phage tail fibre repeat
Phage_fiber          PF03335.8     14 seq1044_BIOID48249   -            580     9e-07   27.5  58.9   6   7    0.0002      0.89    9.3   0.9     2    11   539   548   538   549 0.86 Phage tail fibre repeat
Phage_fiber          PF03335.8     14 seq1044_BIOID48249   -            580     9e-07   27.5  58.9   7   7   0.00022         1    9.1   0.9     2    13   548   559   547   560 0.87 Phage tail fibre repeat
Virul_fac_BrkB       PF03631.10   260 seq1045_BIOID48249   -            290     1e-55  188.8  24.6   1   1   8.7e-60   1.2e-55  188.6  17.0     2   258    29   274    28   276 0.88 Virulence factor BrkB
LpxB                 PF02684.10   373 seq1046_BIOID48249   -            382  4.4e-154  512.5   0.0   1   1  3.6e-158    5e-154  512.3   0.0     1   373     9   377     9   377 1.00 Lipid-A-disaccharide synthetase
DUF3442              PF11924.3    280 seq1052_BIOID48249   -           1240   3.2e-72  243.3   1.2   1   1     2e-75   4.6e-72  242.8   0.0   109   280     1   172     1   172 0.99 Protein of unknown function (DUF3442)
Big_1                PF02369.11   100 seq1052_BIOID48249   -           1240   1.8e-53  178.5  98.0   1   3   3.5e-17   7.9e-14   51.2   7.8     4    97   815   908   812   910 0.87 Bacterial Ig-like domain (group 1)
Big_1                PF02369.11   100 seq1052_BIOID48249   -           1240   1.8e-53  178.5  98.0   2   3   1.5e-15   3.5e-12   45.9   1.7    10    96   920  1007   911  1013 0.82 Bacterial Ig-like domain (group 1)
Big_1                PF02369.11   100 seq1052_BIOID48249   -           1240   1.8e-53  178.5  98.0   3   3   1.4e-15   3.3e-12   46.0   9.8     2    95  1015  1109  1013  1114 0.87 Bacterial Ig-like domain (group 1)
AIRS                 PF00586.19    96 seq1053_BIOID48249   -            325   1.7e-23   82.5   0.0   1   1   6.1e-27   4.2e-23   81.2   0.0     1    96    28   123    28   123 0.98 AIR synthase related protein, N-terminal domain
AIRS_C               PF02769.17   153 seq1053_BIOID48249   -            325   1.2e-09   38.1   0.0   1   1   2.6e-13   1.7e-09   37.6   0.0     1   145   150   299   150   303 0.74 AIR synthase related protein, C-terminal domain
Cyto_ox_2            PF02322.10   328 seq1054_BIOID48249   -            379  7.9e-121  403.1  36.0   1   1  6.7e-125  9.2e-121  402.8  25.0     2   327     7   362     6   363 0.99 Cytochrome oxidase subunit II
FlgH                 PF02107.11   180 seq1059_BIOID48249   -            232   3.4e-69  231.9   0.3   1   1   2.9e-73   3.9e-69  231.6   0.2     4   180    44   231    41   231 0.95 Flagellar L-ring protein
Tyr_Deacylase        PF02580.11   145 seq1060_BIOID48249   -            145   6.3e-55  185.0   0.1   1   1   5.1e-59     7e-55  184.8   0.0     2   144     3   144     2   145 0.99 D-Tyr-tRNA(Tyr) deacylase
Cys_Met_Meta_PP      PF01053.15   386 seq1062_BIOID48249   -            445  9.2e-140  465.1   0.0   1   1  2.3e-143  1.1e-139  464.9   0.0     1   385    65   439    65   440 0.99 Cys/Met metabolism PLP-dependent enzyme
Aminotran_1_2        PF00155.16   363 seq1062_BIOID48249   -            445   1.2e-07   30.9   0.0   1   1   3.8e-11   1.7e-07   30.3   0.0    49   192   116   237   102   270 0.84 Aminotransferase class I and II
Aminotran_5          PF00266.14   371 seq1062_BIOID48249   -            445   0.00011   20.9   0.0   1   1     4e-08   0.00018   20.2   0.0    68   201   132   257   103   273 0.84 Aminotransferase class-V
ACR_tran             PF00873.14  1021 seq1064_BIOID48249   -           1047  1.9e-238  793.5   2.0   1   1  1.8e-242  2.4e-238  793.2   1.4     2  1019     6  1037     2  1039 0.97 AcrB/AcrD/AcrF family
S-AdoMet_synt_C      PF02773.11   138 seq1065_BIOID48249   -            384   3.7e-76  253.3   0.0   1   1   1.2e-79   5.6e-76  252.7   0.0     1   138   233   370   233   370 1.00 S-adenosylmethionine synthetase, C-terminal domain
S-AdoMet_synt_M      PF02772.11   120 seq1065_BIOID48249   -            384   5.5e-51  171.4   0.0   1   1   3.7e-54   1.7e-50  169.8   0.0     2   120   114   231   113   231 0.99 S-adenosylmethionine synthetase, central domain
S-AdoMet_synt_N      PF00438.15   100 seq1065_BIOID48249   -            384     2e-43  146.5   0.1   1   1   8.4e-47   3.8e-43  145.6   0.1     2   100     3   101     2   101 0.99 S-adenosylmethionine synthetase, N-terminal domain
RNase_HII            PF01351.13   198 seq1066_BIOID48249   -            198   2.7e-57  193.5   0.0   1   1   2.2e-61     3e-57  193.3   0.0     1   197    13   189    13   190 0.98 Ribonuclease HII
YiiD_Cterm           PF09500.5    144 seq1068_BIOID48249   -            329   6.7e-49  165.0   0.0   1   1   2.9e-52   9.9e-49  164.4   0.0     1   143   174   313   174   314 0.99 Putative thioesterase (yiiD_Cterm)
Acetyltransf_7       PF13508.1     79 seq1068_BIOID48249   -            329   4.5e-13   49.0   0.0   1   1   2.4e-16   8.3e-13   48.1   0.0     3    78    60   139    58   140 0.87 Acetyltransferase (GNAT) domain
Acetyltransf_1       PF00583.19    83 seq1068_BIOID48249   -            329   2.5e-12   46.5   0.0   1   1   2.1e-15   7.1e-12   45.0   0.0     2    82    66   138    65   139 0.96 Acetyltransferase (GNAT) family
Acetyltransf_10      PF13673.1    117 seq1068_BIOID48249   -            329   1.6e-08   34.5   0.0   1   1   7.8e-12   2.7e-08   33.8   0.0    38   117    55   138    16   138 0.81 Acetyltransferase (GNAT) domain
PgpA                 PF04608.8    143 seq1069_BIOID48249   -            172   4.8e-51  172.2   8.6   1   1   4.1e-55   5.5e-51  172.0   6.0     2   142    22   162    21   163 0.92 Phosphatidylglycerophosphatase A
FlgI                 PF02119.11   342 seq1070_BIOID48249   -            366  3.2e-138  459.9  15.5   1   1  2.7e-142  3.6e-138  459.7  10.8     1   342    22   366    22   366 0.99 Flagellar P-ring protein
YbgT_YccB            PF08173.6     28 seq1071_BIOID48249   -             37   6.1e-16   57.8   4.2   1   1   4.9e-20   6.7e-16   57.6   2.9     1    28     1    28     1    28 0.97 Membrane bound YbgT-like protein
Cyd_oper_YbgE        PF09600.5     82 seq1073_BIOID48249   -             97   1.5e-33  114.6   7.9   1   1   1.4e-37   1.9e-33  114.3   5.5     1    81    16    96    16    97 0.97 Cyd operon protein YbgE (Cyd_oper_YbgE)
Caudo_TAP            PF02413.12   130 seq1074_BIOID48249   -            194   2.7e-39  134.2   0.7   1   1   2.5e-43   3.4e-39  133.8   0.5     1   129    72   191    72   192 0.98 Caudovirales tail fibre assembly protein
EamA                 PF00892.15   126 seq1075_BIOID48249   -            306   9.1e-37  125.8  34.2   1   2   1.8e-25   2.5e-21   75.9   6.2     1   125    18   140    18   141 0.93 EamA-like transporter family
EamA                 PF00892.15   126 seq1075_BIOID48249   -            306   9.1e-37  125.8  34.2   2   2   3.1e-19   4.2e-15   55.7  12.0     1   125   160   284   160   285 0.87 EamA-like transporter family
DNA_pol3_alpha       PF07733.7    426 seq1078_BIOID48249   -           1160    2e-177  589.7   0.0   1   1  5.8e-181  2.6e-177  589.4   0.0     2   426   291   735   290   735 0.96 Bacterial DNA polymerase III alpha subunit
PHP                  PF02811.14   175 seq1078_BIOID48249   -           1160   3.9e-30  104.7   0.0   1   1   2.4e-33   1.1e-29  103.3   0.0     1   170     7   178     7   192 0.96 PHP domain
tRNA_anti            PF01336.20    76 seq1078_BIOID48249   -           1160   1.2e-08   34.4   0.1   1   1   5.4e-12   2.5e-08   33.5   0.1     2    75  1000  1072   994  1073 0.88 OB-fold nucleic acid binding domain
4HBT                 PF03061.17    79 seq1083_BIOID48249   -            134     8e-19   67.4   0.4   1   1   2.4e-22   1.1e-18   66.9   0.3     1    77    20   103    20   105 0.98 Thioesterase superfamily
4HBT_2               PF13279.1    121 seq1083_BIOID48249   -            134   2.7e-12   47.0   0.2   1   1   7.1e-16   3.2e-12   46.8   0.1     3   117    14   128    12   132 0.88 Thioesterase-like superfamily
Acyl-ACP_TE          PF01643.12   249 seq1083_BIOID48249   -            134   1.3e-05   24.2   0.1   1   1   3.1e-09   1.4e-05   24.0   0.0    31   132    33   132     4   134 0.79 Acyl-ACP thioesterase
Rick_17kDa_Anti      PF05433.10    42 seq1084_BIOID48249   -            155   1.4e-07   30.9  26.2   1   1   1.8e-11   2.5e-07   30.1  18.2     1    42    62   103    62   103 0.96 Glycine zipper 2TM domain
UxuA                 PF03786.8    351 seq1086_BIOID48249   -            394  4.2e-163  541.7   0.2   1   1    7e-167  4.8e-163  541.6   0.1     1   350     1   388     1   389 0.99 D-mannonate dehydratase (UxuA)
AP_endonuc_2         PF01261.19   211 seq1086_BIOID48249   -            394   7.7e-09   35.0   0.0   1   1   7.8e-12   5.3e-08   32.3   0.0     3   189    18   299    16   322 0.81 Xylose isomerase-like TIM barrel
ABC_tran             PF00005.22   118 seq1088_BIOID48249   -            637     1e-36  125.7   1.1   1   2   2.4e-18   3.3e-15   56.3   0.0     1   118    41   178    41   178 0.87 ABC transporter
ABC_tran             PF00005.22   118 seq1088_BIOID48249   -            637     1e-36  125.7   1.1   2   2   2.6e-21   3.6e-18   65.9   0.0     1   118   352   459   352   459 0.92 ABC transporter
ABC_tran_2           PF12848.2     85 seq1088_BIOID48249   -            637   6.6e-29   99.4   4.3   1   1   4.8e-32   6.6e-29   99.4   3.0     1    83   217   298   217   302 0.93 ABC transporter
Homoserine_dh        PF00742.14   179 seq1089_BIOID48249   -            810   6.9e-51  172.3   0.0   1   1   2.3e-54   1.1e-50  171.7   0.0     1   178   608   803   608   804 0.99 Homoserine dehydrogenase
AA_kinase            PF00696.23   241 seq1089_BIOID48249   -            810   1.8e-42  145.4   0.0   1   1   8.3e-46   3.8e-42  144.3   0.0     2   238    12   284    11   287 0.89 Amino acid kinase family
NAD_binding_3        PF03447.11   117 seq1089_BIOID48249   -            810   3.5e-24   85.3   0.0   1   1   1.8e-27   8.4e-24   84.1   0.0     1   116   465   599   465   600 0.98 Homoserine dehydrogenase, NAD binding domain
MotA_ExbB            PF01618.11   139 seq1092_BIOID48249   -            230   6.2e-47  158.6   0.2   1   1     6e-51   8.1e-47  158.2   0.1     2   138    74   210    73   211 0.98 MotA/TolQ/ExbB proton channel family
Glucosaminidase      PF01832.15   134 seq1093_BIOID48249   -            299   1.1e-25   90.2   0.1   1   1   3.2e-29   2.2e-25   89.2   0.1     5   100   170   275   167   286 0.90 Mannosyl-glycoprotein endo-beta-N-acetylglucosaminidase
Rod-binding          PF10135.4     49 seq1093_BIOID48249   -            299   9.3e-20   70.2   2.8   1   1   2.9e-23     2e-19   69.1   1.9     1    49    60   107    60   107 0.99 Rod binding protein
Sugar_tr             PF00083.19   451 seq1097_BIOID48249   -            464  3.2e-138  460.9  29.0   1   1    8e-142  3.6e-138  460.7  20.1     1   449    18   449    18   451 0.97 Sugar (and other) transporter
MFS_1                PF07690.11   354 seq1097_BIOID48249   -            464   5.7e-42  143.6  43.8   1   2     9e-34   4.1e-30  104.6  13.1     2   241    23   284    22   287 0.82 Major Facilitator Superfamily
MFS_1                PF07690.11   354 seq1097_BIOID48249   -            464   5.7e-42  143.6  43.8   2   2   1.5e-16   6.7e-13   48.0  13.2     3   186   258   449   256   460 0.85 Major Facilitator Superfamily
Peptidase_S49        PF01343.13   154 seq1100_BIOID48249   -            666  2.5e-101  335.7   0.1   1   2   2.7e-49   1.8e-45  154.3   0.0     2   152   189   342   188   344 0.98 Peptidase family S49
Peptidase_S49        PF01343.13   154 seq1100_BIOID48249   -            666  2.5e-101  335.7   0.1   2   2   6.6e-57   4.5e-53  179.0   0.0     2   154   440   591   439   591 0.98 Peptidase family S49
DDE_Tnp_1_assoc      PF13808.1     90 seq1102_BIOID48249   -            171   1.3e-33  114.3   0.0   1   1   1.3e-37   1.8e-33  113.9   0.0     1    90     6    95     6    95 0.99 DDE_Tnp_1-associated
Caudo_TAP            PF02413.12   130 seq1104_BIOID48249   -            106   2.3e-20   72.9   0.2   1   1   2.1e-24   2.9e-20   72.6   0.2    62   121    19    78     4    81 0.86 Caudovirales tail fibre assembly protein
HTS                  PF04204.11   298 seq1105_BIOID48249   -            309  5.5e-131  435.5   0.0   1   1  4.5e-135  6.1e-131  435.4   0.0     1   298     2   299     2   299 1.00 Homoserine O-succinyltransferase
RHH_1                PF01402.16    39 seq1107_BIOID48249   -             81   4.7e-11   41.9   0.5   1   1   5.7e-15   7.7e-11   41.2   0.4     2    39    15    52    14    52 0.96 Ribbon-helix-helix protein, copG family
ExbD                 PF02472.11   130 seq1108_BIOID48249   -            142     5e-23   81.3   0.1   1   1   4.1e-27   5.6e-23   81.2   0.1     2   129    10   141     9   142 0.89 Biopolymer transport protein ExbD/TolR
DUF1656              PF07869.7     58 seq1109_BIOID48249   -             78   3.3e-18   65.1   9.6   1   1   2.4e-22   3.3e-18   65.1   6.7     3    57    16    70    14    72 0.95 Protein of unknown function (DUF1656)
ADH_zinc_N           PF00107.21   130 seq1111_BIOID48249   -            324   1.8e-17   62.9   0.1   1   1   6.8e-21   3.1e-17   62.2   0.1     1   128   158   282   158   284 0.91 Zinc-binding dehydrogenase
ADH_N                PF08240.7    109 seq1111_BIOID48249   -            324   3.9e-06   26.4   0.1   1   1   6.4e-09   2.9e-05   23.6   0.0     2    61    28    85    27    92 0.89 Alcohol dehydrogenase GroES-like domain
AlaDh_PNT_C          PF01262.16   168 seq1111_BIOID48249   -            324   4.6e-05   22.9   0.2   1   1   2.1e-08   9.8e-05   21.8   0.1    17    69   142   197   126   211 0.82 Alanine dehydrogenase/PNT, C-terminal domain
Mannitol_dh_C        PF08125.8    245 seq1113_BIOID48249   -            486   1.8e-96  321.9   0.0   1   1  3.5e-100   2.4e-96  321.5   0.0     1   245   216   463   216   463 0.99 Mannitol dehydrogenase C-terminal domain
Mannitol_dh          PF01232.18   151 seq1113_BIOID48249   -            486   2.9e-54  182.9   0.0   1   1   7.2e-58   4.9e-54  182.2   0.0     2   151    24   188    23   188 0.99 Mannitol dehydrogenase Rossmann domain
HlyD                 PF00529.15   306 seq1115_BIOID48249   -            285   1.2e-47  162.6   4.9   1   2   1.7e-22   4.7e-19   68.6   2.4     1    78    43   120    43   135 0.88 HlyD family secretion protein
HlyD                 PF00529.15   306 seq1115_BIOID48249   -            285   1.2e-47  162.6   4.9   2   2   1.7e-30   4.6e-27   95.0   0.1   139   302   127   278   118   282 0.92 HlyD family secretion protein
HlyD_2               PF12700.2    328 seq1115_BIOID48249   -            285     1e-21   77.3   0.2   1   1   5.3e-25   1.4e-21   76.8   0.1    15   239    38   229    31   242 0.86 HlyD family secretion protein
HlyD_3               PF13437.1    105 seq1115_BIOID48249   -            285   1.1e-18   67.3   0.1   1   1   2.5e-15     7e-12   45.5   0.0     1    82   153   232   153   248 0.90 HlyD family secretion protein
Biotin_lipoyl_2      PF13533.1     50 seq1115_BIOID48249   -            285     4e-18   64.6   2.2   1   1   1.9e-18   5.1e-15   54.7   0.7     1    50    43    92    43   103 0.89 Biotin-lipoyl like
Flg_bbr_C            PF06429.8     74 seq1116_BIOID48249   -            547     6e-08   32.3   2.6   1   1   8.8e-12     6e-08   32.3   1.8    23    74   491   546   469   546 0.81 Flagellar basal body rod FlgEFG protein C-terminal
Flg_bb_rod           PF00460.15    31 seq1116_BIOID48249   -            547   2.8e-05   23.5  11.0   1   1   4.2e-09   2.8e-05   23.5   7.6     1    31     5    35     5    35 0.97 Flagella basal body rod protein
Phage_integrase      PF00589.17   173 seq1120_BIOID48249   -             93     8e-10   38.5   0.0   1   1   6.1e-14   8.3e-10   38.4   0.0    29    79     2    52     1    83 0.88 Phage integrase family
OmpW                 PF03922.9    192 seq1121_BIOID48249   -             35   6.4e-10   38.8   0.0   1   1   4.9e-14   6.7e-10   38.8   0.0   157   192     1    35     1    35 0.97 OmpW family
Abhydrolase_1        PF00561.15   230 seq1122_BIOID48249   -            340   3.4e-26   92.1   0.0   1   1   2.6e-29     9e-26   90.7   0.0     4   218   105   312   102   315 0.96 alpha/beta hydrolase fold
Abhydrolase_6        PF12697.2    228 seq1122_BIOID48249   -            340     3e-16   59.9   0.7   1   1   1.2e-19   4.2e-16   59.4   0.5     1   219    75   312    75   320 0.70 Alpha/beta hydrolase family
Abhydrolase_5        PF12695.2    142 seq1122_BIOID48249   -            340   7.6e-11   41.8   0.4   1   1   7.2e-14   2.5e-10   40.1   0.2     2   141    75   308    74   309 0.65 Alpha/beta hydrolase family
SprT-like            PF10263.4    157 seq1125_BIOID48249   -            165   9.7e-25   86.9   0.6   1   1   8.5e-29   1.2e-24   86.6   0.4     3   154    20   163    18   165 0.86 SprT-like family
Malate_synthase      PF01274.17   523 seq1126_BIOID48249   -            539  1.4e-214  712.8   0.0   1   1  1.1e-218  1.6e-214  712.6   0.0     2   522    18   538    17   539 0.99 Malate synthase
AA_permease          PF00324.16   479 seq1127_BIOID48249   -            470  1.2e-115  386.4  42.4   1   1    2e-119  1.4e-115  386.3  29.4     1   436    39   447    39   470 0.93 Amino acid permease
AA_permease_2        PF13520.1    426 seq1127_BIOID48249   -            470   2.9e-43  147.8  47.0   1   1   5.5e-47   3.8e-43  147.5  32.6     9   408    43   442    39   464 0.83 Amino acid permease
FUSC                 PF04632.7    650 seq1129_BIOID48249   -            670  5.1e-163  543.8  47.2   1   1  8.4e-167  5.8e-163  543.6  32.7     1   649    20   662    20   663 0.97 Fusaric acid resistance protein family
FUSC_2               PF13515.1    128 seq1129_BIOID48249   -            670   2.7e-16   59.5  13.2   1   1     4e-20   2.7e-16   59.5   9.2     1   125    33   163    31   166 0.86 Fusaric acid resistance protein-like
Cons_hypoth95        PF03602.10   183 seq1131_BIOID48249   -            198   5.4e-61  205.0   0.0   1   1   8.9e-65   6.1e-61  204.8   0.0     1   183    12   188    12   188 0.95 Conserved hypothetical protein 95
MTS                  PF05175.9    170 seq1131_BIOID48249   -            198   7.7e-05   22.0   0.0   1   1   1.6e-08   0.00011   21.5   0.0    26   113    46   136    34   145 0.82 Methyltransferase small domain
Endonuclease_1       PF04231.8    218 seq1135_BIOID48249   -            235   6.7e-79  264.6   6.5   1   1   5.8e-83   7.9e-79  264.3   4.5    34   218    39   230    20   230 0.94 Endonuclease I
TolA                 PF06519.6     96 seq1136_BIOID48249   -             48   1.9e-16   59.6   0.1   1   1   1.5e-20   2.1e-16   59.5   0.0    50    96     1    46     1    46 0.97 TolA C-terminal
MTHFR                PF02219.12   287 seq1137_BIOID48249   -            296  3.1e-109  364.3   0.0   1   1  2.5e-113  3.5e-109  364.2   0.0     4   287    14   291    11   291 0.97 Methylenetetrahydrofolate reductase
HTH_Tnp_IS1          PF12759.2     50 seq1138_BIOID48249   -             75     5e-32  109.0   0.1   1   1   9.8e-36   6.7e-32  108.6   0.1     1    50    23    72    23    72 0.99 InsA C-terminal domain
Zn_Tnp_IS1           PF03811.8     36 seq1138_BIOID48249   -             75   3.5e-09   35.8   2.2   1   1   1.2e-12   7.9e-09   34.7   1.5    18    36     2    20     1    20 0.96 InsA N-terminal domain
DUF1145              PF06611.7     61 seq1140_BIOID48249   -             90   8.1e-26   89.3   6.8   1   1   8.3e-30   1.1e-25   88.8   4.7     1    60     2    61     2    62 0.97 Protein of unknown function (DUF1145)
Asparaginase         PF00710.15   313 seq1141_BIOID48249   -            338  2.1e-112  374.9   0.0   1   1  1.8e-116  2.4e-112  374.7   0.0     2   313     6   323     5   323 0.97 Asparaginase
GntR                 PF00392.16    64 seq1142_BIOID48249   -            257   1.8e-23   81.5   1.4   1   1     7e-27   3.2e-23   80.8   0.2     1    64    10    73    10    73 0.99 Bacterial regulatory proteins, gntR family
FCD                  PF07729.7    125 seq1142_BIOID48249   -            257   7.8e-21   74.5   6.9   1   1   2.6e-24   1.2e-20   74.0   4.8     1   125    97   226    97   226 0.92 FCD domain
Rrf2                 PF02082.15    83 seq1142_BIOID48249   -            257   6.5e-05   22.8   0.1   1   1   3.8e-08   0.00017   21.4   0.0    28    67    36    74    23    80 0.88 Transcriptional regulator
PD40                 PF07676.7     39 seq1143_BIOID48249   -            431   1.2e-35  120.5   5.0   1   4   2.5e-08   8.6e-05   21.9   0.0    11    34   203   224   198   227 0.82 WD40-like Beta Propeller Repeat
PD40                 PF07676.7     39 seq1143_BIOID48249   -            431   1.2e-35  120.5   5.0   2   4   8.4e-13   2.9e-09   36.2   0.0     2    39   238   273   237   273 0.95 WD40-like Beta Propeller Repeat
PD40                 PF07676.7     39 seq1143_BIOID48249   -            431   1.2e-35  120.5   5.0   3   4   6.4e-13   2.2e-09   36.6   0.1     2    38   282   316   281   317 0.96 WD40-like Beta Propeller Repeat
PD40                 PF07676.7     39 seq1143_BIOID48249   -            431   1.2e-35  120.5   5.0   4   4   4.2e-07    0.0014   18.0   0.0     3    30   370   397   368   403 0.93 WD40-like Beta Propeller Repeat
TolB_N               PF04052.8    105 seq1143_BIOID48249   -            431   9.2e-32  109.1   0.0   1   1   7.2e-35   2.5e-31  107.7   0.0     1    99    24   122    24   127 0.97 TolB amino-terminal domain
DPPIV_N              PF00930.16   353 seq1143_BIOID48249   -            431   1.6e-13   49.8   0.0   1   1   2.3e-13     8e-10   37.7   0.0   239   348   249   353   220   358 0.87 Dipeptidyl peptidase IV (DPP IV) N-terminal region
UPF0270              PF06794.7     70 seq1144_BIOID48249   -             72   9.2e-36  121.3   0.1   1   1   7.4e-40     1e-35  121.2   0.0     1    70     1    70     1    70 0.99 Uncharacterised protein family (UPF0270)
Flagellin_N          PF00669.15   139 seq1145_BIOID48249   -            317   4.4e-34  117.1   9.6   1   1   3.2e-38   4.4e-34  117.1   6.7     2   139     4   141     3   141 0.99 Bacterial flagellin N-terminal helical region
DDE_Tnp_IS1          PF03400.8    131 seq1147_BIOID48249   -            125   4.5e-74  246.6   1.5   1   1   3.6e-78   4.9e-74  246.4   1.1     7   131     1   125     1   125 1.00 IS1 transposase
Biotin_lipoyl        PF00364.17    74 seq1148_BIOID48249   -            156   5.4e-27   93.1   0.5   1   1   7.9e-31   5.4e-27   93.1   0.4     2    74    82   155    81   155 0.98 Biotin-requiring enzyme
ACCA                 PF03255.9    145 seq1149_BIOID48249   -            319     6e-65  217.1   0.2   1   1   1.9e-68   8.7e-65  216.5   0.1     2   145     5   151     4   151 0.97 Acetyl co-enzyme A carboxylase carboxyltransferase alpha subunit
Carboxyl_trans       PF01039.17   493 seq1149_BIOID48249   -            319   1.5e-18   66.3   0.1   1   1   4.1e-22   1.9e-18   66.0   0.0   272   473    85   288    58   300 0.84 Carboxyl transferase domain
MdcE                 PF06833.6    234 seq1149_BIOID48249   -            319   6.6e-06   25.3   0.0   1   1     2e-09   9.1e-06   24.9   0.0     5   176    88   262    84   313 0.81 Malonate decarboxylase gamma subunit (MdcE)
PRK                  PF00485.13   194 seq1150_BIOID48249   -            289     3e-74  248.6   0.0   1   1   2.7e-78   3.6e-74  248.4   0.0     1   194     7   214     7   214 0.99 Phosphoribulokinase / Uridine kinase family
Methyltrans_RNA      PF04452.9    225 seq1154_BIOID48249   -            123   8.3e-27   93.6   0.0   1   1   7.2e-31   9.9e-27   93.4   0.0     3    96    20   113    18   120 0.95 RNA methyltransferase
YhhN                 PF07947.9    185 seq1156_BIOID48249   -            208   2.2e-39  134.6  23.2   1   1     2e-43   2.7e-39  134.3  16.1     1   185    25   206    25   206 0.99 YhhN-like protein
CPSase_L_D2          PF02786.12   211 seq1157_BIOID48249   -            449   1.5e-86  288.9   0.0   1   1   1.3e-89   2.2e-86  288.4   0.0     1   210   115   323   115   324 0.99 Carbamoyl-phosphate synthase L chain, ATP binding domain
CPSase_L_chain       PF00289.17   110 seq1157_BIOID48249   -            449   4.7e-41  139.2   0.1   1   1   5.6e-44   9.7e-41  138.2   0.1     1   110     1   110     1   110 0.99 Carbamoyl-phosphate synthase L chain, N-terminal domain
Biotin_carb_C        PF02785.14   107 seq1157_BIOID48249   -            449   5.6e-38  129.0   0.0   1   1   6.7e-41   1.2e-37  128.0   0.0     1   107   336   441   336   441 0.99 Biotin carboxylase C-terminal domain
ATP-grasp_4          PF13535.1    184 seq1157_BIOID48249   -            449   7.3e-13   48.5   0.0   1   1   1.8e-15     3e-12   46.5   0.0     4   179   115   293   112   294 0.76 ATP-grasp domain
ATP-grasp_3          PF02655.9    161 seq1157_BIOID48249   -            449   1.6e-07   31.2   0.0   1   1   1.6e-10   2.8e-07   30.4   0.0     2   159   114   294   113   296 0.87 ATP-grasp domain
Dala_Dala_lig_C      PF07478.8    203 seq1157_BIOID48249   -            449   1.8e-07   30.6   0.0   1   1   3.1e-10   5.3e-07   29.1   0.0    25   173   145   291   123   292 0.80 D-ala D-ala ligase C-terminus
ATP-grasp            PF02222.17   172 seq1157_BIOID48249   -            449   1.1e-06   28.0   0.0   1   1   1.2e-09   2.1e-06   27.0   0.0    18   160   143   292   138   294 0.81 ATP-grasp domain
ICL                  PF00463.16   526 seq1158_BIOID48249   -            439  4.7e-200  665.1   2.1   1   2    5e-118  3.4e-114  381.8   0.0     1   255    12   262    12   264 0.99 Isocitrate lyase family
ICL                  PF00463.16   526 seq1158_BIOID48249   -            439  4.7e-200  665.1   2.1   2   2   1.5e-88     1e-84  284.5   1.0   353   526   262   439   260   439 0.98 Isocitrate lyase family
PEP_mutase           PF13714.1    238 seq1158_BIOID48249   -            439   4.9e-19   68.3   0.0   1   1   2.3e-22   1.6e-18   66.7   0.0    26   198    86   320    74   352 0.86 Phosphoenolpyruvate phosphomutase
PHO4                 PF01384.15   326 seq1159_BIOID48249   -            499  4.3e-100  334.4  19.9   1   1  3.7e-104    5e-100  334.2  13.8     1   326    30   488    30   488 0.88 Phosphate transporter family
Methyltrans_RNA      PF04452.9    225 seq1161_BIOID48249   -             90   5.7e-21   74.5   0.0   1   1   4.5e-25   6.2e-21   74.4   0.0   137   225     1    84     1    84 0.95 RNA methyltransferase
Isochorismatase      PF00857.15   174 seq1162_BIOID48249   -            219   1.6e-38  132.2   0.0   1   1   1.4e-42   1.9e-38  132.0   0.0     2   174    11   213    10   213 0.96 Isochorismatase family
peroxidase           PF00141.18   229 seq1163_BIOID48249   -            739   6.6e-87  290.6   0.0   1   2   4.1e-53   5.6e-49  166.5   0.0     3   229    89   409    87   409 0.87 Peroxidase
peroxidase           PF00141.18   229 seq1163_BIOID48249   -            739   6.6e-87  290.6   0.0   2   2   1.9e-39   2.6e-35  121.8   0.0     3   229   416   713   414   713 0.88 Peroxidase
Porin_1              PF00267.16   337 seq1164_BIOID48249   -            357    2e-122  408.5  31.1   1   1  3.3e-126  2.3e-122  408.3  21.5     1   337    27   357    27   357 0.96 Gram-negative porin
Porin_4              PF13609.1    311 seq1164_BIOID48249   -            357   2.3e-19   69.9  40.3   1   1   3.4e-23   2.3e-19   69.9  28.0     6   306    12   331     6   339 0.78 Gram-negative porin
ThiI                 PF02568.9    197 seq1166_BIOID48249   -            482   5.4e-77  257.5   0.0   1   1   1.2e-80   8.1e-77  257.0   0.0     1   197   175   369   175   369 0.99 Thiamine biosynthesis protein (ThiI)
THUMP                PF02926.12    93 seq1166_BIOID48249   -            482   3.1e-20   71.9   0.1   1   1   1.9e-23   1.3e-19   69.9   0.1     2    89    76   161    75   164 0.95 THUMP domain
GSH-S_ATP            PF02955.11   174 seq1167_BIOID48249   -            316   7.6e-77  256.2   0.0   1   1   2.4e-80   1.1e-76  255.6   0.0     1   171   124   295   124   298 0.99 Prokaryotic glutathione synthetase, ATP-grasp domain
GSH-S_N              PF02951.9    119 seq1167_BIOID48249   -            316   1.8e-48  163.1   0.0   1   1     6e-52   2.7e-48  162.5   0.0     1   119     2   120     2   120 0.99 Prokaryotic glutathione synthetase, N-terminal domain
RimK                 PF08443.6    190 seq1167_BIOID48249   -            316   1.6e-11   43.9   0.0   1   1   4.8e-15   2.2e-11   43.4   0.0    18   156   135   277   131   309 0.81 RimK-like ATP-grasp domain
OKR_DC_1             PF01276.15   417 seq1168_BIOID48249   -            713    2e-194  645.8   0.0   1   1  5.3e-198  2.4e-194  645.5   0.0     1   417   130   545   130   545 1.00 Orn/Lys/Arg decarboxylase, major domain
OKR_DC_1_C           PF03711.10   137 seq1168_BIOID48249   -            713   8.5e-53  177.9   0.0   1   1   4.3e-56   1.9e-52  176.8   0.0     1   135   570   702   570   704 0.99 Orn/Lys/Arg decarboxylase, C-terminal domain
OKR_DC_1_N           PF03709.10   115 seq1168_BIOID48249   -            713   8.4e-27   93.3   0.0   1   1   3.8e-30   1.7e-26   92.4   0.0     1   115    14   124    14   124 0.99 Orn/Lys/Arg decarboxylase, N-terminal domain
OmpA                 PF00691.15    97 seq1169_BIOID48249   -            173   1.1e-19   70.5   0.0   1   1   1.4e-23     2e-19   69.6   0.0     1    97    72   167    72   167 0.95 OmpA family
E1-E2_ATPase         PF00122.15   230 seq1170_BIOID48249   -            732   3.6e-47  160.2   0.0   1   1   2.8e-50   7.7e-47  159.1   0.0     1   230   205   426   205   426 0.98 E1-E2 ATPase
Hydrolase            PF00702.21   204 seq1170_BIOID48249   -            732   2.2e-36  126.2   7.1   1   1   1.5e-39   4.2e-36  125.2   4.9     3   203   432   639   430   640 0.87 haloacid dehalogenase-like hydrolase
HAD                  PF12710.2    191 seq1170_BIOID48249   -            732   2.8e-13   50.3   0.0   1   1   2.1e-16   5.8e-13   49.3   0.0     1   191   433   637   433   637 0.67 haloacid dehalogenase-like hydrolase
HMA                  PF00403.21    62 seq1170_BIOID48249   -            732   1.2e-12   47.6   0.1   1   1   9.2e-16   2.5e-12   46.6   0.1     3    61    53   109    52   110 0.95 Heavy-metal-associated domain
Hydrolase_3          PF08282.7    254 seq1170_BIOID48249   -            732   1.6e-07   31.0   1.4   1   1   2.1e-09   5.8e-06   25.9   0.7   187   254   610   672   608   672 0.85 haloacid dehalogenase-like hydrolase
TPR_6                PF13174.1     33 seq1172_BIOID48249   -            263   1.8e-22   78.1   1.7   1   3   2.8e-07   0.00047   20.3   0.0     4    33   146   176   145   176 0.86 Tetratricopeptide repeat
TPR_6                PF13174.1     33 seq1172_BIOID48249   -            263   1.8e-22   78.1   1.7   2   3   2.2e-08   3.8e-05   23.7   0.1     3    33   183   213   181   213 0.95 Tetratricopeptide repeat
TPR_6                PF13174.1     33 seq1172_BIOID48249   -            263   1.8e-22   78.1   1.7   3   3   7.2e-11   1.2e-07   31.5   0.0     1    33   218   250   218   250 0.96 Tetratricopeptide repeat
TPR_16               PF13432.1     65 seq1172_BIOID48249   -            263   6.3e-12   45.7   0.0   1   1   1.6e-09   2.7e-06   27.7   0.0     2    65   147   214   146   214 0.92 Tetratricopeptide repeat
TPR_2                PF07719.12    34 seq1172_BIOID48249   -            263   1.2e-09   37.1   0.1   1   2   2.1e-06    0.0035   17.0   0.1     2    33   181   212   180   213 0.93 Tetratricopeptide repeat
TPR_2                PF07719.12    34 seq1172_BIOID48249   -            263   1.2e-09   37.1   0.1   2   2   5.3e-06    0.0091   15.7   0.0     1    33   217   249   217   250 0.95 Tetratricopeptide repeat
TPR_8                PF13181.1     34 seq1172_BIOID48249   -            263   2.8e-06   26.6   0.9   1   2   0.00027      0.46   10.2   0.2     2    29   181   208   180   213 0.89 Tetratricopeptide repeat
TPR_8                PF13181.1     34 seq1172_BIOID48249   -            263   2.8e-06   26.6   0.9   2   2   2.7e-05     0.046   13.3   0.0     5    29   221   245   217   250 0.85 Tetratricopeptide repeat
cNMP_binding         PF00027.24    91 seq1174_BIOID48249   -            210   8.8e-24   83.0   0.0   1   1     4e-27   1.4e-23   82.4   0.0     3    90    23   111    21   112 0.97 Cyclic nucleotide-binding domain
Crp                  PF00325.15    32 seq1174_BIOID48249   -            210   2.1e-15   55.7   0.4   1   1   1.1e-18   3.9e-15   54.8   0.3     1    32   166   197   166   197 0.98 Bacterial regulatory proteins, crp family
HTH_Crp_2            PF13545.1     76 seq1174_BIOID48249   -            210   2.2e-11   43.2   0.1   1   1   1.5e-14     5e-11   42.1   0.1     1    67   142   206   142   207 0.94 Crp-like helix-turn-helix domain
DUF997               PF06196.7     80 seq1178_BIOID48249   -             80     2e-31  107.1   1.1   1   1   1.6e-35   2.2e-31  107.0   0.8     2    78     7    78     6    80 0.97 Protein of unknown function (DUF997)
DUF179               PF02622.10   161 seq1179_BIOID48249   -            211   4.9e-53  178.9   0.0   1   1   4.2e-57   5.8e-53  178.7   0.0     1   161    35   198    35   198 0.94 Uncharacterized ACR, COG1678
AceK                 PF06315.6    562 seq1182_BIOID48249   -            578  6.2e-240  797.1   0.0   1   1  5.2e-244  7.1e-240  796.9   0.0     1   562     9   568     9   568 0.99 Isocitrate dehydrogenase kinase/phosphatase (AceK)
SSF                  PF00474.12   406 seq1183_BIOID48249   -            485  8.8e-143  475.6  29.8   1   1    8e-147  1.1e-142  475.3  20.6     1   406    38   434    38   434 1.00 Sodium:solute symporter family
GPW_gp25             PF04965.9     99 seq1184_BIOID48249   -            130   6.7e-13   47.9   0.0   1   1   6.2e-17   8.4e-13   47.5   0.0     3    94    18   108    16   113 0.90 Gene 25-like lysozyme
FUSC-like            PF12805.2    284 seq1187_BIOID48249   -            696     3e-72  242.8   3.3   1   1   8.7e-76     3e-72  242.8   2.3     2   280    63   335    62   340 0.95 FUSC-like inner membrane protein yccS
FUSC_2               PF13515.1    128 seq1187_BIOID48249   -            696   8.6e-20   70.8  11.0   1   1   2.5e-23   8.6e-20   70.8   7.6     2   126   377   498   375   500 0.90 Fusaric acid resistance protein-like
FUSC                 PF04632.7    650 seq1187_BIOID48249   -            696   5.1e-08   31.7   4.2   1   1   1.5e-11   5.1e-08   31.7   2.9     7   280   369   659   363   690 0.80 Fusaric acid resistance protein family
ALMT                 PF11744.3    406 seq1187_BIOID48249   -            696   1.5e-05   23.7   1.9   1   1   1.7e-08   5.7e-05   21.8   1.0    41   193   389   528   373   594 0.80 Aluminium activated malate transporter
DJ-1_PfpI            PF01965.19   147 seq1188_BIOID48249   -            283   4.2e-12   45.6   0.0   1   1   5.2e-16   7.1e-12   44.8   0.0    22   143   125   274   108   278 0.81 DJ-1/PfpI family
UPF0081              PF03652.10   135 seq1190_BIOID48249   -            138   4.2e-44  149.8   0.0   1   1   3.4e-48   4.6e-44  149.7   0.0     2   135     4   136     3   136 0.98 Uncharacterised protein family (UPF0081)
DDE_Tnp_IS240        PF13610.1    140 seq1191_BIOID48249   -            238   1.1e-50  171.1   0.0   1   1   3.3e-54   1.5e-50  170.6   0.0     4   139    79   216    77   217 0.99 DDE domain
rve                  PF00665.21   120 seq1191_BIOID48249   -            238   4.5e-11   42.7   0.1   1   1   1.9e-13   8.5e-10   38.6   0.0     9   119    79   186    74   187 0.89 Integrase core domain
DDE_Tnp_IS66         PF03050.9    271 seq1191_BIOID48249   -            238   3.3e-10   39.5   0.3   1   1   9.3e-14   4.2e-10   39.1   0.2     5   132    14   148    10   178 0.87 Transposase IS66 family
TetR_N               PF00440.18    47 seq1192_BIOID48249   -            199   2.5e-11   42.9   0.0   1   1   2.9e-15   3.9e-11   42.2   0.0     1    46    13    58    13    59 0.93 Bacterial regulatory proteins, tetR family
MMR_HSR1             PF01926.18   114 seq1193_BIOID48249   -            304   1.8e-14   53.5   0.0   1   1   9.8e-18   3.4e-14   52.7   0.0     2    90    48   140    47   180 0.75 50S ribosome-binding GTPase
AIG1                 PF04548.11   212 seq1193_BIOID48249   -            304   3.2e-06   26.3   0.0   1   1   1.5e-09   5.1e-06   25.6   0.0     5   112    50   153    47   200 0.81 AIG1 family
DUF258               PF03193.11   161 seq1193_BIOID48249   -            304   8.3e-06   24.9   0.0   1   1     4e-09   1.4e-05   24.2   0.0    24    99    33   105    21   125 0.72 Protein of unknown function, DUF258
Usp                  PF00582.21   140 seq1194_BIOID48249   -            144   5.2e-21   75.1   0.0   1   1   4.3e-25   5.9e-21   75.0   0.0     2   140     3   138     2   138 0.98 Universal stress protein family
EamA                 PF00892.15   126 seq1196_BIOID48249   -            312     1e-47  161.1  36.0   1   2   2.4e-25   1.7e-21   76.4  11.3     1   125    31   152    31   153 0.93 EamA-like transporter family
EamA                 PF00892.15   126 seq1196_BIOID48249   -            312     1e-47  161.1  36.0   2   2   8.1e-30   5.5e-26   90.9   8.2     1   125   173   300   173   301 0.98 EamA-like transporter family
Glyoxalase           PF00903.20   128 seq1198_BIOID48249   -            129   8.2e-23   80.6   0.0   1   1     2e-26   9.2e-23   80.5   0.0     2   128     7   126     6   126 0.97 Glyoxalase/Bleomycin resistance protein/Dioxygenase superfamily
Glyoxalase_2         PF12681.2    108 seq1198_BIOID48249   -            129   3.4e-18   66.1   0.0   1   1   8.5e-22   3.9e-18   65.9   0.0     1   108    12   127    12   127 0.78 Glyoxalase-like domain
Glyoxalase_4         PF13669.1    110 seq1198_BIOID48249   -            129   2.3e-13   50.0   0.0   1   1   6.2e-17   2.8e-13   49.7   0.0     1   109     8   114     8   115 0.86 Glyoxalase/Bleomycin resistance protein/Dioxygenase superfamily
Cupin_6              PF12852.2    186 seq1201_BIOID48249   -            284   1.9e-26   92.7   0.5   1   1   1.2e-29   5.6e-26   91.1   0.4     1   186     2   162     2   162 0.93 Cupin
HTH_18               PF12833.2     81 seq1201_BIOID48249   -            284     5e-21   74.4   0.3   1   1   7.6e-24   3.5e-20   71.7   0.1     1    81   199   278   199   278 0.97 Helix-turn-helix domain
HTH_AraC             PF00165.18    42 seq1201_BIOID48249   -            284   2.3e-15   55.7   0.0   1   2   1.1e-08   4.9e-05   22.9   0.0     7    41   192   226   188   227 0.94 Bacterial regulatory helix-turn-helix proteins, AraC family
HTH_AraC             PF00165.18    42 seq1201_BIOID48249   -            284   2.3e-15   55.7   0.0   2   2   4.1e-11   1.9e-07   30.5   0.0    11    41   245   276   238   277 0.91 Bacterial regulatory helix-turn-helix proteins, AraC family
Oxidored_FMN         PF00724.15   341 seq1203_BIOID48249   -            365   2.3e-90  302.9   0.0   1   1   1.9e-94   2.6e-90  302.7   0.0     1   340     5   343     5   344 0.93 NADH:flavin oxidoreductase / NADH oxidase family
PrmA                 PF06325.8    295 seq1204_BIOID48249   -            293  1.2e-105  352.7   0.0   1   1  9.1e-109  1.4e-105  352.5   0.0     1   294     2   292     2   293 0.99 Ribosomal protein L11 methyltransferase (PrmA)
Methyltransf_18      PF12847.2    112 seq1204_BIOID48249   -            293   2.2e-11   44.2   0.1   1   1   2.4e-14   3.6e-11   43.5   0.1     2    77   159   230   158   273 0.82 Methyltransferase domain
Methyltransf_26      PF13659.1    117 seq1204_BIOID48249   -            293   1.5e-11   44.2   0.0   1   1   2.2e-14   3.4e-11   43.0   0.0     1    78   159   231   159   252 0.80 Methyltransferase domain
MTS                  PF05175.9    170 seq1204_BIOID48249   -            293   4.3e-11   42.3   0.0   1   1   4.4e-14   6.7e-11   41.7   0.0    17   105   142   230   127   238 0.81 Methyltransferase small domain
Methyltransf_31      PF13847.1    152 seq1204_BIOID48249   -            293   1.5e-10   40.7   0.0   1   1   1.5e-13   2.2e-10   40.1   0.0     4    80   159   230   156   277 0.79 Methyltransferase domain
Methyltransf_23      PF13489.1    162 seq1204_BIOID48249   -            293   1.1e-07   31.5   0.0   1   1   1.3e-10     2e-07   30.7   0.0    21    86   157   230   141   268 0.73 Methyltransferase domain
UPF0020              PF01170.13   180 seq1204_BIOID48249   -            293   8.9e-06   25.2   0.1   1   1     1e-08   1.5e-05   24.5   0.1    29   113   159   230   155   231 0.85 Putative RNA methylase family UPF0020
Methyltransf_11      PF08241.7     95 seq1204_BIOID48249   -            293   2.2e-05   24.7   0.0   1   1   2.6e-08     4e-05   23.9   0.0     2    65   164   228   163   238 0.76 Methyltransferase domain
Cons_hypoth95        PF03602.10   183 seq1204_BIOID48249   -            293   1.3e-05   24.5   0.0   1   1   1.5e-08   2.3e-05   23.7   0.0    34    98   150   214   138   234 0.86 Conserved hypothetical protein 95
ATP_bind_3           PF01171.15   182 seq1205_BIOID48249   -            432   3.5e-60  202.5   0.0   1   1     1e-63   4.6e-60  202.1   0.0     1   180    14   191    14   193 0.97 PP-loop family
TilS_C               PF11734.3     74 seq1205_BIOID48249   -            432   3.2e-26   90.2   0.0   1   1   2.7e-29   1.2e-25   88.3   0.0     1    74   356   427   356   427 0.90 TilS substrate C-terminal domain
TilS                 PF09179.6     69 seq1205_BIOID48249   -            432   8.8e-23   80.0   4.7   1   1   7.8e-26   3.5e-22   78.0   3.2     1    69   241   309   241   309 0.98 TilS substrate binding domain
PTR2                 PF00854.16   373 seq1207_BIOID48249   -            489   2.3e-79  266.7  24.6   1   1   4.4e-83     3e-79  266.3  17.1     2   372    82   427    81   428 0.97 POT family
MFS_1                PF07690.11   354 seq1207_BIOID48249   -            489   7.5e-15   54.4  59.6   1   1   3.1e-16   2.1e-12   46.3  21.2    12   298    30   288    16   339 0.65 Major Facilitator Superfamily
NadA                 PF02445.11   296 seq1208_BIOID48249   -            347  2.8e-105  351.2   0.0   1   1  2.3e-109  3.2e-105  351.0   0.0     2   295    31   340    30   341 0.98 Quinolinate synthetase A protein
DUF165               PF02592.10   145 seq1210_BIOID48249   -            221   6.3e-35  120.3  11.9   1   1   7.8e-39   1.1e-34  119.5   8.3     1   145    43   186    43   186 0.90 Uncharacterized ACR, YhhQ family COG1738
DUF520               PF04461.8    160 seq1213_BIOID48249   -            163     4e-66  221.6   3.7   1   1   3.3e-70   4.5e-66  221.5   2.5     1   160     1   162     1   162 0.99 Protein of unknown function (DUF520)
Ala_racemase_N       PF01168.15   217 seq1215_BIOID48249   -            234   1.3e-49  168.5   0.2   1   1   1.1e-53   1.5e-49  168.3   0.1     2   217     7   230     6   230 0.90 Alanine racemase, N-terminal domain
DUF2655              PF10848.3     82 seq1218_BIOID48249   -            106   1.4e-57  191.3   1.3   1   1   1.3e-61   1.8e-57  191.0   0.9     1    82     1    82     1    82 1.00 Protein of unknown function (DUF2655)
NTP_transferase      PF00483.18   248 seq1219_BIOID48249   -            297   1.5e-21   76.6   0.0   1   1   2.8e-25   1.9e-21   76.3   0.0     1   242     5   273     5   278 0.85 Nucleotidyl transferase
NTP_transf_3         PF12804.2    179 seq1219_BIOID48249   -            297   3.2e-07   30.5   0.0   1   1   6.7e-11   4.6e-07   30.0   0.0     2   112     7   148     6   263 0.71 MobA-like NTP transferase domain
FdhD-NarQ            PF02634.10   236 seq1222_BIOID48249   -            277   7.6e-73  244.7   0.0   1   1   6.6e-77     9e-73  244.4   0.0     1   235    38   275    38   276 0.92 FdhD/NarQ family
DUF1795              PF08786.6    130 seq1224_BIOID48249   -            185   5.8e-05   22.8   1.0   1   1   7.3e-09    0.0001   22.0   0.7     2   130    50   182    49   182 0.90 Domain of unknown function (DUF1795)
Glyoxalase           PF00903.20   128 seq1225_BIOID48249   -            135   3.7e-25   88.2   0.0   1   1   9.3e-29   4.2e-25   88.0   0.0     2   128     3   123     2   123 0.92 Glyoxalase/Bleomycin resistance protein/Dioxygenase superfamily
Glyoxalase_2         PF12681.2    108 seq1225_BIOID48249   -            135   3.6e-18   66.0   0.0   1   1   9.1e-22   4.2e-18   65.8   0.0     1   108     8   124     8   124 0.77 Glyoxalase-like domain
Glyoxalase_4         PF13669.1    110 seq1225_BIOID48249   -            135   5.7e-09   35.8   0.0   1   1   6.2e-12   2.8e-08   33.6   0.0     2   106     5   108     4   112 0.88 Glyoxalase/Bleomycin resistance protein/Dioxygenase superfamily
PseudoU_synth_2      PF00849.17   164 seq1226_BIOID48249   -            319   2.6e-30  105.3   0.1   1   1   6.1e-34   4.2e-30  104.6   0.0     1   163   101   249   101   250 0.90 RNA pseudouridylate synthase
S4                   PF01479.20    48 seq1226_BIOID48249   -            319   1.7e-10   40.0   0.2   1   1   4.7e-14   3.2e-10   39.1   0.2     1    48    20    66    20    66 0.96 S4 domain
Dus                  PF01207.12   310 seq1227_BIOID48249   -            321  9.6e-116  385.8   0.0   1   1  1.6e-119  1.1e-115  385.6   0.0     2   307    14   318    12   321 0.98 Dihydrouridine synthase (Dus)
CCG                  PF02754.11    85 seq1230_BIOID48249   -            239     2e-30  104.5   0.2   1   2   2.2e-17   3.1e-13   49.4   0.0     1    84     3    84     3    85 0.95 Cysteine-rich domain
CCG                  PF02754.11    85 seq1230_BIOID48249   -            239     2e-30  104.5   0.2   2   2   1.3e-18   1.7e-14   53.4   0.0     2    84   133   216   132   217 0.92 Cysteine-rich domain
NMN_transporter      PF04973.7    182 seq1231_BIOID48249   -            239   1.6e-46  157.9  27.1   1   1   1.3e-48   1.8e-44  151.2  18.8     1   180    23   227    23   229 0.94 Nicotinamide mononucleotide transporter
YGGT                 PF02325.12    75 seq1233_BIOID48249   -            188   1.3e-41  140.2  21.6   1   2   8.4e-26   1.1e-21   76.3   3.0     1    73     8    80     8    82 0.97 YGGT family
YGGT                 PF02325.12    75 seq1233_BIOID48249   -            188   1.3e-41  140.2  21.6   2   2   8.2e-24   1.1e-19   69.9   6.5     3    73   101   170    88   172 0.93 YGGT family
DUF932               PF06067.6    239 seq1234_BIOID48249   -            319     1e-61  208.1   0.0   1   1     9e-66   1.2e-61  207.9   0.0     1   239    82   307    82   307 0.99 Domain of unknown function (DUF932)
RNase_T              PF00929.19   164 seq1235_BIOID48249   -            215   9.4e-37  126.7   0.1   1   1   7.9e-41   1.1e-36  126.5   0.0     1   164    20   194    20   194 0.96 Exonuclease
DUF3829              PF12889.2    277 seq1238_BIOID48249   -            351   2.1e-79  266.5  12.1   1   1   1.8e-83   2.4e-79  266.2   8.4     2   277    71   351    70   351 0.98 Protein of unknown function (DUF3829)
DUF167               PF02594.11    78 seq1239_BIOID48249   -             96   6.3e-29   99.6   0.1   1   1   5.3e-33   7.2e-29   99.4   0.1     2    77     8    82     7    83 0.97 Uncharacterised ACR, YggU family COG1872
DUF162               PF02589.10   189 seq1241_BIOID48249   -            475   2.8e-51  173.6   0.1   1   1   2.5e-54   3.7e-51  173.2   0.1     3   189    72   294    70   294 0.99 Uncharacterised ACR, YkgG family COG1556
Fer4_8               PF13183.1     57 seq1241_BIOID48249   -            475     1e-11   44.5   2.2   1   1   1.6e-14   2.4e-11   43.3   1.5     2    57   309   376   308   376 0.79 4Fe-4S dicluster domain
DUF3390              PF11870.3     93 seq1241_BIOID48249   -            475   4.5e-10   39.2   0.6   1   1   7.1e-13   1.1e-09   37.9   0.4    13    92   387   470   379   471 0.83 Domain of unknown function (DUF3390)
Fer4_9               PF13187.1     55 seq1241_BIOID48249   -            475   9.3e-09   35.3   0.7   1   1   1.8e-11   2.7e-08   33.8   0.5     1    53   311   375   311   376 0.94 4Fe-4S dicluster domain
Fer4_7               PF12838.2     52 seq1241_BIOID48249   -            475   1.7e-07   31.3   4.0   1   1     3e-10   4.6e-07   30.0   2.7     1    51   311   375   311   376 0.77 4Fe-4S dicluster domain
Fer4_17              PF13534.1     61 seq1241_BIOID48249   -            475   2.1e-07   31.0   2.1   1   1   4.4e-10   6.7e-07   29.4   1.5     1    60   311   376   311   377 0.71 4Fe-4S dicluster domain
Fer4_10              PF13237.1     52 seq1241_BIOID48249   -            475   4.1e-07   29.5   5.9   1   1   1.3e-09     2e-06   27.3   4.5     7    52   310   373   305   373 0.69 4Fe-4S dicluster domain
Transthyretin        PF00576.16   112 seq1243_BIOID48249   -            137   1.9e-42  143.5   0.1   1   1   1.6e-46   2.2e-42  143.3   0.1     2   112    28   136    27   136 0.98 HIUase/Transthyretin family
YaeQ                 PF07152.7    175 seq1244_BIOID48249   -            181   4.4e-72  240.9   1.2   1   1   3.7e-76     5e-72  240.7   0.8     1   174     1   175     1   176 0.99 YaeQ protein
Epimerase            PF01370.16   236 seq1245_BIOID48249   -            338   1.6e-54  184.6   0.0   1   1   1.5e-57     2e-54  184.4   0.0     1   236     3   262     3   262 0.95 NAD dependent epimerase/dehydratase family
Epimerase_Csub       PF13950.1     62 seq1245_BIOID48249   -            338   2.6e-28   97.6   2.3   1   1   3.1e-31   4.2e-28   96.9   1.6     1    62   275   336   275   336 0.99 UDP-glucose 4-epimerase C-term subunit
3Beta_HSD            PF01073.14   280 seq1245_BIOID48249   -            338   6.7e-22   77.3   0.0   1   1   1.4e-24   1.9e-21   75.8   0.0     1   177     4   176     4   189 0.82 3-beta hydroxysteroid dehydrogenase/isomerase family
Polysacc_synt_2      PF02719.10   294 seq1245_BIOID48249   -            338     9e-19   67.3   0.1   1   1   1.5e-20   2.1e-17   62.8   0.0     1   171     3   180     3   187 0.81 Polysaccharide biosynthesis protein
NAD_binding_4        PF07993.7    249 seq1245_BIOID48249   -            338   8.4e-12   44.4   0.0   1   1   1.3e-14   1.7e-11   43.4   0.0     1   194     5   176     5   224 0.80 Male sterility protein
NAD_binding_10       PF13460.1    183 seq1245_BIOID48249   -            338   2.3e-11   43.9   0.0   1   1   3.2e-14   4.4e-11   43.0   0.0     1   108     3   134     3   206 0.80 NADH(P)-binding
adh_short            PF00106.20   167 seq1245_BIOID48249   -            338   2.2e-11   43.8   0.0   1   1   2.6e-14   3.5e-11   43.1   0.0     2   141     2   129     1   145 0.83 short chain dehydrogenase
RmlD_sub_bind        PF04321.12   287 seq1245_BIOID48249   -            338   2.4e-10   39.6   0.0   1   1   3.6e-13   4.9e-10   38.6   0.0     1   139     1   163     1   174 0.91 RmlD substrate binding domain
KR                   PF08659.5    181 seq1245_BIOID48249   -            338   1.2e-09   37.9   0.0   1   1   1.8e-12   2.5e-09   36.9   0.0     2   144     2   131     1   138 0.86 KR domain
NmrA                 PF05368.8    233 seq1245_BIOID48249   -            338   1.3e-09   37.6   0.1   1   1   8.2e-10   1.1e-06   27.9   0.0     1   104     3   125     3   139 0.83 NmrA-like family
Ham1p_like           PF01725.11   189 seq1247_BIOID48249   -            197   1.2e-64  217.0   0.0   1   1   9.8e-69   1.3e-64  216.9   0.0     1   188     4   193     4   194 0.97 Ham1 family
HTH_8                PF02954.14    42 seq1249_BIOID48249   -             98     1e-14   53.6   0.3   1   1   1.1e-18   1.5e-14   53.0   0.2     2    42    55    95    54    95 0.98 Bacterial regulatory protein, Fis family
DEAD_assoc           PF08494.6    187 seq1254_BIOID48249   -           1538     2e-58  197.1   0.0   1   1   1.9e-61   6.5e-58  195.4   0.0     2   186   679   867   678   868 0.96 DEAD/H associated
DEAD                 PF00270.24   173 seq1254_BIOID48249   -           1538     6e-27   94.0   0.0   1   1   4.5e-30   1.5e-26   92.7   0.0     1   167    31   218    31   224 0.88 DEAD/DEAH box helicase
Helicase_C           PF00271.26    78 seq1254_BIOID48249   -           1538     2e-13   49.8   0.1   1   1   1.9e-16   6.6e-13   48.2   0.0    12    75   354   417   348   419 0.96 Helicase conserved C-terminal domain
ResIII               PF04851.10   184 seq1254_BIOID48249   -           1538   2.2e-07   30.7   0.0   1   1   1.4e-10   4.8e-07   29.6   0.0    23   182    42   217    21   219 0.74 Type III restriction enzyme, res subunit
PTS_2-RNA            PF01885.11   186 seq1255_BIOID48249   -            184   1.7e-52  177.3   0.0   1   1   1.5e-56     2e-52  177.0   0.0     2   180     6   175     5   180 0.96 RNA 2'-phosphotransferase, Tpt1 / KptA family
Antirestrict         PF03230.8     94 seq1257_BIOID48249   -            147   4.4e-38  129.0   0.2   1   1   4.3e-42   5.9e-38  128.6   0.2     1    94    52   147    52   147 0.98 Antirestriction protein
Oxidored_molyb       PF00174.14   169 seq1258_BIOID48249   -            334   8.1e-41  139.1   0.0   1   1   9.6e-45   1.3e-40  138.4   0.0    11   168   108   268    97   269 0.94 Oxidoreductase molybdopterin binding domain
N6_N4_Mtase          PF01555.13   231 seq1259_BIOID48249   -            294   7.1e-54  182.6   0.0   1   1   1.9e-57   8.8e-54  182.2   0.0     1   227    34   250    34   254 0.92 DNA methylase
RF-1                 PF00472.15   114 seq1260_BIOID48249   -            147   2.9e-24   84.9   0.0   1   1   2.8e-28   3.8e-24   84.5   0.0     4    85     4   109     1   134 0.86 RF-1 domain
Radical_SAM          PF04055.16   166 seq1264_BIOID48249   -            378   3.2e-17   63.0   0.0   1   1   7.4e-21   5.1e-17   62.4   0.0     2   158    11   175    10   180 0.79 Radical SAM superfamily
HemN_C               PF06969.11    66 seq1264_BIOID48249   -            378   2.2e-07   30.7   0.0   1   1   7.3e-11     5e-07   29.5   0.0     3    66   304   366   302   366 0.92 HemN C-terminal domain
UPF0118              PF01594.11   327 seq1265_BIOID48249   -            376   1.2e-79  267.5  38.9   1   1     1e-83   1.4e-79  267.3  26.9     2   326    41   355    40   356 0.99 Domain of unknown function DUF20
RadC                 PF04002.10   123 seq1266_BIOID48249   -            180   2.9e-44  149.5   0.0   1   1   2.8e-48   3.8e-44  149.2   0.0     3   123    60   180    58   180 0.97 RadC-like JAB domain
DUF177               PF02620.12   119 seq1268_BIOID48249   -            173   4.8e-23   81.3   0.7   1   1   5.4e-27   7.4e-23   80.7   0.5     1   119    61   171    61   171 0.90 Uncharacterized ACR, COG1399
NlpE                 PF04170.7     87 seq1270_BIOID48249   -            236   1.6e-35  121.2   0.0   1   1   1.9e-39   2.6e-35  120.5   0.0     1    86    45   130    45   131 0.99 NlpE N-terminal domain
Glycos_transf_1      PF00534.15   172 seq1272_BIOID48249   -            738   1.6e-16   60.1   0.0   1   1   1.2e-14   8.1e-11   41.5   0.0    83   166   216   301   209   307 0.88 Glycosyl transferases group 1
Glyco_trans_1_4      PF13692.1    135 seq1272_BIOID48249   -            738     1e-14   54.6   0.0   1   1   2.3e-12   1.6e-08   34.6   0.0    58   135   211   290   175   290 0.81 Glycosyl transferases group 1
DUF162               PF02589.10   189 seq1273_BIOID48249   -            231   6.5e-36  123.5   0.1   1   1   6.9e-40   9.5e-36  122.9   0.0    19   189    65   228    47   228 0.91 Uncharacterised ACR, YkgG family COG1556
DUF987               PF06174.6     66 seq1275_BIOID48249   -             73   1.8e-37  126.5   0.4   1   1   1.5e-41     2e-37  126.3   0.2     1    65     1    65     1    66 0.99 Protein of unknown function (DUF987)
Ferric_reduct        PF01794.14   125 seq1276_BIOID48249   -            211   3.5e-13   49.6  11.2   1   1   2.6e-17   3.5e-13   49.6   7.8     5   124    51   161    18   162 0.90 Ferric reductase like transmembrane component
Ribosomal_L32p       PF01783.18    56 seq1277_BIOID48249   -             57   4.1e-19   68.3   0.9   1   1   3.3e-23   4.4e-19   68.2   0.7     1    56     2    57     2    57 0.98 Ribosomal L32p protein family
PHP                  PF02811.14   175 seq1279_BIOID48249   -            293   6.9e-33  113.7   0.1   1   1   6.7e-37   9.1e-33  113.3   0.1     1   169    10   233    10   239 0.92 PHP domain
DAHP_synth_1         PF00793.15   272 seq1281_BIOID48249   -            350  3.1e-105  350.6   0.0   1   1  2.7e-109  3.7e-105  350.3   0.0     8   271    40   338    25   339 0.96 DAHP synthetase I family
S-methyl_trans       PF02574.11   305 seq1282_BIOID48249   -           1227  1.3e-104  349.6   0.1   1   1  9.1e-108  2.5e-104  348.7   0.1     1   304    16   326    16   327 0.98 Homocysteine S-methyltransferase
Met_synt_B12         PF02965.12   136 seq1282_BIOID48249   -           1227   9.3e-54  180.5   0.0   1   1   8.9e-57   2.4e-53  179.2   0.0     1   136  1055  1192  1055  1192 0.99 Vitamin B12 dependent methionine synthase, activation domain
Pterin_bind          PF00809.17   210 seq1282_BIOID48249   -           1227   1.5e-48  164.8   0.4   1   1   1.7e-51   4.6e-48  163.2   0.3     1   210   356   568   356   568 0.98 Pterin binding enzyme
B12-binding_2        PF02607.12    79 seq1282_BIOID48249   -           1227   4.4e-21   74.6   0.0   1   1   6.4e-24   1.8e-20   72.6   0.0     4    79   659   734   657   734 0.96 B12 binding domain
B12-binding          PF02310.14   121 seq1282_BIOID48249   -           1227   6.7e-20   71.0   0.2   1   1   1.8e-22     5e-19   68.2   0.1     2    94   748   840   747   851 0.93 B12 binding domain
YagB_YeeU_YfjZ       PF06154.6    105 seq1283_BIOID48249   -            121   1.3e-50  169.9   0.0   1   1   1.1e-54   1.5e-50  169.7   0.0     4   104    17   117    14   118 0.98 YagB/YeeU/YfjZ family
FA_synthesis         PF02504.10   323 seq1284_BIOID48249   -            346  4.2e-124  413.5   0.0   1   1  3.4e-128  4.7e-124  413.3   0.0     8   323     1   321     1   321 0.99 Fatty acid synthesis protein
ACPS                 PF01648.15   113 seq1287_BIOID48249   -            195   9.7e-12   44.6   0.0   1   1   1.1e-15   1.5e-11   44.0   0.0     2    73    88   155    87   189 0.80 4'-phosphopantetheinyl transferase superfamily
DUF1219              PF06755.7    117 seq1288_BIOID48249   -            109   2.6e-52  175.1   0.0   1   1     2e-56   2.8e-52  175.0   0.0     1   108     1   108     1   109 0.98 Protein of unknown function (DUF1219)
YodA                 PF09223.6    182 seq1291_BIOID48249   -            223   1.6e-85  285.2   4.5   1   1   1.4e-89   1.9e-85  285.0   3.1     2   182    43   223    42   223 0.99 YodA lipocalin-like domain
Sua5_yciO_yrdC       PF01300.13   179 seq1292_BIOID48249   -            206   1.2e-47  161.3   0.0   1   1   1.1e-51   1.4e-47  161.0   0.0     2   179    23   198    22   198 0.95 Telomere recombination
MFS_1                PF07690.11   354 seq1293_BIOID48249   -            393     2e-24   85.8  58.2   1   1   1.3e-26   1.8e-22   79.4  34.4     2   328    14   320    10   327 0.84 Major Facilitator Superfamily
DUF519               PF04378.8    245 seq1295_BIOID48249   -            280  3.8e-115  382.9   0.0   1   1  3.2e-119  4.4e-115  382.7   0.0     1   245    33   278    33   278 1.00 Protein of unknown function (DUF519)
SBP_bac_5            PF00496.17   374 seq1296_BIOID48249   -            524   2.6e-88  296.2   2.5   1   1   2.3e-92   3.1e-88  296.0   1.8     2   370    68   437    67   441 0.90 Bacterial extracellular solute-binding proteins, family 5 Middle
HlyD                 PF00529.15   306 seq1298_BIOID48249   -            385   1.5e-81  273.9  13.7   1   1     5e-85   1.7e-81  273.7   9.5     1   306    63   360    63   360 0.99 HlyD family secretion protein
HlyD_2               PF12700.2    328 seq1298_BIOID48249   -            385   4.2e-19   68.7   2.2   1   1   1.4e-22   4.9e-19   68.5   1.5     2   328    44   360    43   360 0.82 HlyD family secretion protein
HlyD_3               PF13437.1    105 seq1298_BIOID48249   -            385   1.2e-15   57.6   4.6   1   1   7.4e-15   2.5e-11   43.7   0.2     1   105   174   289   174   289 0.94 HlyD family secretion protein
Biotin_lipoyl_2      PF13533.1     50 seq1298_BIOID48249   -            385     3e-13   49.0   0.2   1   1   8.2e-12   2.8e-08   33.1   0.0     4    49    66   111    59   121 0.88 Biotin-lipoyl like
ACP_syn_III_C        PF08541.5     90 seq1300_BIOID48249   -            317   2.8e-37  126.5   0.0   1   1   2.8e-40   9.5e-37  124.7   0.0     1    90   228   317   228   317 0.98 3-Oxoacyl-[acyl-carrier-protein (ACP)] synthase III C terminal
ACP_syn_III          PF08545.5     80 seq1300_BIOID48249   -            317   4.2e-30  103.1   1.3   1   1   2.3e-33     8e-30  102.2   0.9     1    80   106   183   106   183 0.99 3-Oxoacyl-[acyl-carrier-protein (ACP)] synthase III
HMG_CoA_synt_N       PF01154.12   174 seq1300_BIOID48249   -            317   1.2e-05   24.8   0.1   1   1   5.7e-09     2e-05   24.1   0.1     7   150     5   143     2   167 0.85 Hydroxymethylglutaryl-coenzyme A synthase N terminal
Chal_sti_synt_N      PF00195.14   227 seq1300_BIOID48249   -            317   2.5e-05   23.5   0.7   1   1   1.3e-08   4.5e-05   22.6   0.5    98   225    48   168    21   170 0.81 Chalcone and stilbene synthases, N-terminal domain
DUF2207              PF09972.4    511 seq1301_BIOID48249   -            631     2e-91  307.0   0.0   1   1   1.7e-95   2.3e-91  306.7   0.0     2   508    33   573    32   576 0.97 Predicted membrane protein (DUF2207)
ABC2_membrane        PF01061.19   209 seq1303_BIOID48249   -            259   1.5e-17   63.3  33.0   1   1   1.5e-21     2e-17   62.9  22.9     3   207    18   219    16   221 0.93 ABC-2 type transporter
Pyr_redox_2          PF07992.9    200 seq1305_BIOID48249   -            450   4.6e-43  147.3   1.5   1   1   2.2e-46   7.4e-43  146.6   0.7     2   196     7   305     6   308 0.95 Pyridine nucleotide-disulphide oxidoreductase
Pyr_redox_dim        PF02852.17   110 seq1305_BIOID48249   -            450   3.9e-37  126.5   0.7   1   1   1.8e-39   6.1e-36  122.6   0.2     1   110   339   450   339   450 0.99 Pyridine nucleotide-disulphide oxidoreductase, dimerisation domain
Pyr_redox            PF00070.22    80 seq1305_BIOID48249   -            450   5.3e-18   65.0   0.0   1   1   5.6e-21   1.9e-17   63.2   0.0     1    80   169   249   169   250 0.96 Pyridine nucleotide-disulphide oxidoreductase
Pyr_redox_3          PF13738.1    203 seq1305_BIOID48249   -            450   3.3e-09   36.9   0.1   1   1   7.3e-11   2.5e-07   30.8   0.0     3   200    10   200     8   203 0.77 Pyridine nucleotide-disulphide oxidoreductase
Cytochrom_B_N        PF00033.14   188 seq1306_BIOID48249   -            122   2.2e-17   62.9   4.9   1   1   3.3e-21   2.3e-17   62.8   3.4    85   187     9   119     1   120 0.95 Cytochrome b(N-terminal)/b6/petB
Ni_hydr_CYTB         PF01292.15   182 seq1306_BIOID48249   -            122   4.2e-15   55.5   3.0   1   1   6.7e-19   4.6e-15   55.3   2.0    96   181    20   119     3   120 0.82 Prokaryotic cytochrome b561
AsnA                 PF03590.10   244 seq1307_BIOID48249   -            330  1.1e-129  430.9   0.0   1   1    2e-133  1.4e-129  430.6   0.0     2   244     4   246     3   246 0.99 Aspartate-ammonia ligase
Acyl_transf_1        PF00698.16   318 seq1308_BIOID48249   -            309   8.7e-43  146.7   3.3   1   1   7.6e-47     1e-42  146.4   2.3     2   281     6   290     5   306 0.90 Acyl transferase domain
ACR_tran             PF00873.14  1021 seq1310_BIOID48249   -           1034         0 1450.4  22.8   1   1         0         0 1450.2  15.8     1  1021     1  1029     1  1029 1.00 AcrB/AcrD/AcrF family
SecD_SecF            PF02355.11   189 seq1310_BIOID48249   -           1034   1.1e-07   31.1  31.7   1   1   3.1e-08   0.00014   21.0   5.2    31   180   870  1018   856  1029 0.84 Protein export membrane protein
MMPL                 PF03176.10   333 seq1310_BIOID48249   -           1034   8.7e-06   24.5   9.7   1   1   1.9e-09   8.7e-06   24.5   6.7   135   306   330   500   289   525 0.78 MMPL family
Pyr_redox_2          PF07992.9    200 seq1312_BIOID48249   -            847     2e-36  125.6   0.0   1   1   3.9e-39   8.8e-36  123.5   0.0     1   198     5   285     5   287 0.95 Pyridine nucleotide-disulphide oxidoreductase
NIR_SIR              PF01077.17   157 seq1312_BIOID48249   -            847     3e-27   94.8   0.1   1   1   3.5e-30     8e-27   93.4   0.0     2   150   632   770   631   776 0.94 Nitrite and sulphite reductase 4Fe-4S domain
Fer2_BFD             PF04324.10    55 seq1312_BIOID48249   -            847   2.8e-21   75.1   4.8   1   1     7e-19   1.6e-15   56.7   2.0     2    53   423   472   422   474 0.93 BFD-like [2Fe-2S] binding domain
Pyr_redox            PF00070.22    80 seq1312_BIOID48249   -            847   1.5e-15   57.2   0.7   1   1   6.4e-19   1.5e-15   57.2   0.5     2    72   148   219   147   229 0.91 Pyridine nucleotide-disulphide oxidoreductase
NIR_SIR_ferr         PF03460.12    69 seq1312_BIOID48249   -            847   8.6e-12   44.3   0.0   1   1   7.8e-15   1.8e-11   43.3   0.0     3    68   560   622   558   623 0.95 Nitrite/Sulfite reductase ferredoxin-like half domain
Pyr_redox_3          PF13738.1    203 seq1312_BIOID48249   -            847     2e-08   34.3   0.4   1   1   1.5e-09   3.5e-06   27.1   0.0    78   196    55   174    42   179 0.83 Pyridine nucleotide-disulphide oxidoreductase
ABC_tran             PF00005.22   118 seq1313_BIOID48249   -            250   8.6e-11   42.1   0.0   1   1   5.1e-14   3.5e-10   40.1   0.0     1   115    74   180    74   182 0.75 ABC transporter
BPD_transp_1         PF00528.17   185 seq1314_BIOID48249   -            314   8.5e-45  152.4   9.9   1   1   6.2e-49   8.5e-45  152.4   6.9     2   185   117   308   116   308 0.99 Binding-protein-dependent transport system inner membrane component
MtfA                 PF06167.7    253 seq1317_BIOID48249   -            278     5e-75  252.0   0.1   1   1   4.5e-79   6.1e-75  251.7   0.1    11   253    18   256     9   256 0.95 Phosphoenolpyruvate:glucose-phosphotransferase regulator
Glycos_transf_1      PF00534.15   172 seq1319_BIOID48249   -            359   8.1e-35  119.6   0.0   1   1   7.1e-38   1.6e-34  118.6   0.0    17   172   183   333   174   333 0.95 Glycosyl transferases group 1
Glyco_transf_4       PF13439.1    177 seq1319_BIOID48249   -            359   8.3e-18   64.6   0.0   1   1   5.2e-21   1.2e-17   64.1   0.0    10   176    11   171     6   172 0.89 Glycosyltransferase Family 4
Glyco_trans_4_4      PF13579.1    160 seq1319_BIOID48249   -            359   1.9e-16   60.5   0.0   1   1   1.5e-19   3.3e-16   59.6   0.0     1   159    13   164    13   165 0.87 Glycosyl transferase 4-like domain
Glyco_trans_1_4      PF13692.1    135 seq1319_BIOID48249   -            359   2.3e-15   56.7   0.0   1   1   2.2e-18     5e-15   55.7   0.0    17   130   196   313   181   316 0.78 Glycosyl transferases group 1
Glyco_trans_4_2      PF13477.1    139 seq1319_BIOID48249   -            359   7.3e-09   35.4   0.0   1   1   6.6e-12   1.5e-08   34.4   0.0    14   134    20   136    12   141 0.80 Glycosyl transferase 4-like
Glyco_trans_1_2      PF13524.1     92 seq1319_BIOID48249   -            359   3.6e-08   33.4   0.0   1   1   4.2e-11   9.6e-08   32.0   0.0     5    90   258   347   247   349 0.88 Glycosyl transferases group 1
adh_short            PF00106.20   167 seq1320_BIOID48249   -            244   5.1e-40  136.9   1.7   1   1   3.2e-43   8.7e-40  136.2   1.2     1   166     6   169     6   170 0.92 short chain dehydrogenase
adh_short_C2         PF13561.1    243 seq1320_BIOID48249   -            244     3e-33  115.5   1.8   1   1   1.3e-36   3.7e-33  115.2   1.3     5   242    14   241    12   242 0.94 Enoyl-(Acyl carrier protein) reductase
KR                   PF08659.5    181 seq1320_BIOID48249   -            244   4.7e-21   75.1   0.9   1   1   2.8e-24   7.5e-21   74.4   0.6     3   174     8   180     7   196 0.84 KR domain
NAD_binding_10       PF13460.1    183 seq1320_BIOID48249   -            244   2.7e-06   27.3   0.4   1   1   2.5e-09   6.8e-06   26.0   0.3     2   125     9   156     8   190 0.72 NADH(P)-binding
Epimerase            PF01370.16   236 seq1320_BIOID48249   -            244   2.1e-05   23.9   0.2   1   1   1.1e-08   2.9e-05   23.4   0.1     1   119     8   142     8   192 0.77 NAD dependent epimerase/dehydratase family
PTS_IIB              PF02302.12    90 seq1323_BIOID48249   -            106   5.2e-21   74.7   1.5   1   1   4.5e-25   6.1e-21   74.5   1.0     2    88     6    95     5    97 0.94 PTS system, Lactose/Cellobiose specific IIB subunit
PseudoU_synth_2      PF00849.17   164 seq1326_BIOID48249   -            291   3.3e-16   59.4   0.0   1   1   2.9e-19     2e-15   56.9   0.0     2   161    69   199    68   202 0.83 RNA pseudouridylate synthase
S4                   PF01479.20    48 seq1326_BIOID48249   -            291     1e-11   43.9   0.2   1   1     4e-15   2.8e-11   42.5   0.1     2    43     4    43     3    57 0.93 S4 domain
BPD_transp_1         PF00528.17   185 seq1327_BIOID48249   -            277   6.8e-29  100.5  11.6   1   1     5e-33   6.8e-29  100.5   8.0     1   183    89   271    86   273 0.98 Binding-protein-dependent transport system inner membrane component
PFL                  PF02901.10   648 seq1328_BIOID48249   -            765  6.5e-204  678.9   0.0   1   1  1.2e-207    8e-204  678.6   0.0     1   648     1   626     1   626 0.98 Pyruvate formate lyase
Gly_radical          PF01228.16   106 seq1328_BIOID48249   -            765   2.5e-25   88.7   0.0   1   1   9.7e-29   6.6e-25   87.4   0.0     3   106   645   747   643   747 0.97 Glycine radical
Na_Pi_cotrans        PF02690.10   142 seq1331_BIOID48249   -            543   1.6e-44  150.9  30.2   1   2   1.4e-39   9.5e-36  122.5   7.0     1   140    13   148    13   150 0.98 Na+/Pi-cotransporter
Na_Pi_cotrans        PF02690.10   142 seq1331_BIOID48249   -            543   1.6e-44  150.9  30.2   2   2   1.6e-13   1.1e-09   38.0  10.2     1   123   139   265   139   284 0.90 Na+/Pi-cotransporter
NLPC_P60             PF00877.14   105 seq1332_BIOID48249   -            271   1.2e-33  114.8   0.0   1   1   4.7e-37   3.2e-33  113.5   0.0     1   105   153   263   153   263 0.98 NlpC/P60 family
HTH_5                PF01022.15    47 seq1335_BIOID48249   -            117   2.6e-18   65.2   1.9   1   1   6.1e-22   4.2e-18   64.6   1.3     1    45    15    60    15    62 0.98 Bacterial regulatory protein, arsR family
HTH_20               PF12840.2     61 seq1335_BIOID48249   -            117   4.7e-11   42.2   0.3   1   1   9.9e-15   6.8e-11   41.7   0.2     2    61     8    67     7    67 0.97 Helix-turn-helix domain
PP-binding           PF00550.20    67 seq1336_BIOID48249   -             78   2.7e-16   59.4   0.4   1   1   4.4e-20     3e-16   59.3   0.3     1    67     6    73     6    73 0.96 Phosphopantetheine attachment site
DUF1493              PF07377.7    111 seq1336_BIOID48249   -             78   0.00024   21.0   0.4   1   1   4.1e-08   0.00028   20.8   0.3     1    59     1    55     1    62 0.91 Protein of unknown function (DUF1493)
Big_1                PF02369.11   100 seq1339_BIOID48249   -           2367  1.3e-293  949.0 222.7   1  13   4.3e-21   1.2e-17   63.5   8.8     2    94   749   837   744   843 0.88 Bacterial Ig-like domain (group 1)
Big_1                PF02369.11   100 seq1339_BIOID48249   -           2367  1.3e-293  949.0 222.7   2  13   2.9e-25   7.9e-22   76.9   8.0     3    99   845   939   842   940 0.93 Bacterial Ig-like domain (group 1)
Big_1                PF02369.11   100 seq1339_BIOID48249   -           2367  1.3e-293  949.0 222.7   3  13     3e-28   8.2e-25   86.5   2.0     2    98   942  1040   941  1042 0.95 Bacterial Ig-like domain (group 1)
Big_1                PF02369.11   100 seq1339_BIOID48249   -           2367  1.3e-293  949.0 222.7   4  13   1.2e-27   3.2e-24   84.6   7.0     4   100  1054  1146  1051  1146 0.94 Bacterial Ig-like domain (group 1)
Big_1                PF02369.11   100 seq1339_BIOID48249   -           2367  1.3e-293  949.0 222.7   5  13   1.1e-22   3.1e-19   68.6   7.3     4   100  1152  1246  1149  1246 0.84 Bacterial Ig-like domain (group 1)
Big_1                PF02369.11   100 seq1339_BIOID48249   -           2367  1.3e-293  949.0 222.7   6  13   1.6e-27   4.4e-24   84.1   6.7     2   100  1257  1359  1256  1359 0.93 Bacterial Ig-like domain (group 1)
Big_1                PF02369.11   100 seq1339_BIOID48249   -           2367  1.3e-293  949.0 222.7   7  13   2.5e-24     7e-21   73.9   3.3     2    98  1361  1457  1360  1459 0.90 Bacterial Ig-like domain (group 1)
Big_1                PF02369.11   100 seq1339_BIOID48249   -           2367  1.3e-293  949.0 222.7   8  13   4.8e-30   1.3e-26   92.2   6.8     6    99  1465  1561  1461  1562 0.94 Bacterial Ig-like domain (group 1)
Big_1                PF02369.11   100 seq1339_BIOID48249   -           2367  1.3e-293  949.0 222.7   9  13   1.2e-28   3.4e-25   87.7   6.2     2    99  1564  1663  1563  1664 0.95 Bacterial Ig-like domain (group 1)
Big_1                PF02369.11   100 seq1339_BIOID48249   -           2367  1.3e-293  949.0 222.7  10  13   9.4e-25   2.6e-21   75.3   3.9     7    97  1676  1760  1668  1763 0.92 Bacterial Ig-like domain (group 1)
Big_1                PF02369.11   100 seq1339_BIOID48249   -           2367  1.3e-293  949.0 222.7  11  13   1.8e-24   4.8e-21   74.4   2.1     8    96  1773  1860  1767  1863 0.87 Bacterial Ig-like domain (group 1)
Big_1                PF02369.11   100 seq1339_BIOID48249   -           2367  1.3e-293  949.0 222.7  12  13   4.9e-24   1.4e-20   72.9   5.3     5   100  1871  1959  1865  1959 0.90 Bacterial Ig-like domain (group 1)
Big_1                PF02369.11   100 seq1339_BIOID48249   -           2367  1.3e-293  949.0 222.7  13  13   2.3e-22   6.2e-19   67.6   8.4     3   100  1964  2062  1962  2062 0.94 Bacterial Ig-like domain (group 1)
DUF3442              PF11924.3    280 seq1339_BIOID48249   -           2367  4.3e-100  334.7   3.1   1   1  1.6e-103  4.3e-100  334.7   2.2     3   280   150   428   148   428 0.99 Protein of unknown function (DUF3442)
Gp_dh_C              PF02800.15   157 seq1340_BIOID48249   -            331   4.2e-75  250.3   0.1   1   1   8.7e-79   5.9e-75  249.8   0.0     1   157   155   312   155   312 1.00 Glyceraldehyde 3-phosphate dehydrogenase, C-terminal domain
Gp_dh_N              PF00044.19   151 seq1340_BIOID48249   -            331   3.1e-60  202.3   0.6   1   1     8e-64   5.5e-60  201.5   0.1     1   151     3   150     3   150 0.99 Glyceraldehyde 3-phosphate dehydrogenase, NAD binding domain
ABC_tran             PF00005.22   118 seq1341_BIOID48249   -            254   1.5e-14   54.2   0.0   1   1   2.1e-18   2.9e-14   53.3   0.0     9   118    55   169    47   169 0.81 ABC transporter
ketoacyl-synt        PF00109.21   255 seq1342_BIOID48249   -            413     6e-60  202.7   1.1   1   1   1.7e-63     6e-60  202.7   0.8     2   255     4   247     3   247 0.93 Beta-ketoacyl synthase, N-terminal domain
Ketoacyl-synt_C      PF02801.17   119 seq1342_BIOID48249   -            413   2.5e-39  133.6   1.7   1   1   1.4e-42   4.7e-39  132.7   1.2     1   119   255   370   255   370 0.97 Beta-ketoacyl synthase, C-terminal domain
Thiolase_N           PF00108.18   264 seq1342_BIOID48249   -            413   1.2e-06   27.6   0.1   1   1   8.7e-10     3e-06   26.3   0.0    80   120   156   196   145   216 0.93 Thiolase, N-terminal domain
ArsB                 PF02040.10   423 seq1344_BIOID48249   -            429  1.7e-230  765.0  39.1   1   1  2.9e-234    2e-230  764.9  27.1     1   423     3   425     3   425 1.00 Arsenical pump membrane protein
CitMHS               PF03600.11   349 seq1344_BIOID48249   -            429   2.2e-15   55.9  35.6   1   1   4.5e-19   3.1e-15   55.5  24.7     3   343     7   363     5   369 0.82 Citrate transporter
GlgS                 PF08971.6     66 seq1346_BIOID48249   -             66   8.9e-42  140.7   0.7   1   1   7.1e-46   9.7e-42  140.6   0.5     1    66     1    66     1    66 0.99 Glycogen synthesis protein
Glycos_transf_1      PF00534.15   172 seq1347_BIOID48249   -            240   2.4e-33  114.8   0.0   1   1   7.3e-37   3.3e-33  114.3   0.0    15   169    53   207    48   209 0.91 Glycosyl transferases group 1
Glyco_trans_1_4      PF13692.1    135 seq1347_BIOID48249   -            240   5.1e-17   62.1   0.0   1   1   1.5e-20     7e-17   61.7   0.0     5   129    56   190    52   196 0.83 Glycosyl transferases group 1
Glyco_trans_1_2      PF13524.1     92 seq1347_BIOID48249   -            240   1.7e-07   31.2   0.0   1   1   5.9e-11   2.7e-07   30.6   0.0     2    82   134   216   133   226 0.93 Glycosyl transferases group 1
Rieske_2             PF13806.1    104 seq1348_BIOID48249   -            108   2.3e-40  136.3   0.0   1   1   1.9e-44   2.6e-40  136.2   0.0     1   103     3   106     3   107 0.98 Rieske-like [2Fe-2S] domain
Sod_Fe_C             PF02777.13   106 seq1350_BIOID48249   -            193   1.9e-45  152.9   1.9   1   1   1.5e-48     1e-44  150.5   0.1     1   105    87   190    87   191 0.98 Iron/manganese superoxide dismutases, C-terminal domain
Sod_Fe_N             PF00081.17    82 seq1350_BIOID48249   -            193     3e-35  120.2   0.6   1   1   7.4e-39   5.1e-35  119.5   0.4     1    82     2    82     2    82 0.98 Iron/manganese superoxide dismutases, alpha-hairpin domain
ABC_tran             PF00005.22   118 seq1353_BIOID48249   -            268   1.3e-25   89.9   0.1   1   1   3.1e-29   2.1e-25   89.2   0.0     1   117    52   179    52   180 0.92 ABC transporter
Form_Nir_trans       PF01226.12   250 seq1355_BIOID48249   -            268   4.6e-62  209.0  28.1   1   1     4e-66   5.5e-62  208.7  19.5    16   249    20   248     4   249 0.92 Formate/nitrite transporter
Aldose_epim          PF01263.15   301 seq1356_BIOID48249   -            301   3.5e-46  157.5   0.2   1   1   3.1e-50   4.2e-46  157.3   0.1     1   284    34   281    34   294 0.88 Aldose 1-epimerase
BCCT                 PF02028.12   485 seq1357_BIOID48249   -            677  1.6e-173  577.3  44.2   1   1  1.3e-177  1.8e-173  577.1  30.6     1   484    17   502    17   503 0.99 BCCT family transporter
Methyltransf_31      PF13847.1    152 seq1358_BIOID48249   -            415   2.5e-21   75.7   3.6   1   1   3.2e-24   3.6e-21   75.2   0.0     3   117    51   168    49   225 0.79 Methyltransferase domain
Methyltransf_11      PF08241.7     95 seq1358_BIOID48249   -            415   4.5e-17   62.2   0.0   1   1   1.1e-19   1.3e-16   60.7   0.0     1    95    56   152    56   152 0.98 Methyltransferase domain
Methyltransf_23      PF13489.1    162 seq1358_BIOID48249   -            415   2.5e-16   59.6   0.0   1   1   4.1e-19   4.6e-16   58.7   0.0    20   150    49   182    31   186 0.77 Methyltransferase domain
Methyltransf_18      PF12847.2    112 seq1358_BIOID48249   -            415   8.1e-13   48.8   0.1   1   1   3.2e-15   3.6e-12   46.7   0.0     2   110    52   153    51   155 0.86 Methyltransferase domain
Methyltransf_25      PF13649.1    101 seq1358_BIOID48249   -            415   4.9e-12   45.9   0.0   1   1   2.3e-14   2.6e-11   43.6   0.0     1    85    55   134    55   147 0.84 Methyltransferase domain
Methyltransf_12      PF08242.7     99 seq1358_BIOID48249   -            415   1.9e-11   44.1   0.2   1   1   9.6e-14   1.1e-10   41.7   0.0     1    98    56   149    56   150 0.91 Methyltransferase domain
Methyltransf_26      PF13659.1    117 seq1358_BIOID48249   -            415   2.4e-08   33.9   0.0   1   1   5.7e-11   6.5e-08   32.5   0.0     2    76    53   123    52   156 0.85 Methyltransferase domain
CMAS                 PF02353.15   273 seq1358_BIOID48249   -            415   5.8e-08   32.0   0.1   1   1   1.2e-10   1.4e-07   30.8   0.0    54   178    43   166    25   186 0.73 Mycolic acid cyclopropane synthetase
MetW                 PF07021.7    193 seq1358_BIOID48249   -            415   2.2e-06   27.0   0.0   1   1   4.3e-09   4.9e-06   25.9   0.0     4   107    43   149    41   162 0.83 Methionine biosynthesis protein MetW
Methyltransf_9       PF08003.6    315 seq1358_BIOID48249   -            415   1.8e-06   26.7   0.5   1   1   9.5e-09   1.1e-05   24.2   0.0   110   209    46   144    35   152 0.80 Protein of unknown function (DUF1698)
MTS                  PF05175.9    170 seq1358_BIOID48249   -            415     6e-06   25.6   0.0   1   1   1.9e-08   2.1e-05   23.8   0.0    27   104    47   123    41   126 0.83 Methyltransferase small domain
Aminotran_4          PF01063.14   231 seq1360_BIOID48249   -            269   1.9e-42  145.1   0.0   1   1   1.7e-46   2.4e-42  144.8   0.0     2   225    38   259    37   266 0.87 Aminotransferase class IV
ArsC                 PF03960.10   110 seq1361_BIOID48249   -            141     9e-32  109.3   0.0   1   1   7.8e-36   1.1e-31  109.0   0.0     1   109     7   114     7   115 0.99 ArsC family
NikR_C               PF08753.6     79 seq1364_BIOID48249   -            133   3.2e-30  103.7   4.0   1   1   6.9e-34   4.7e-30  103.1   2.8     2    78    54   130    53   131 0.97 NikR C terminal nickel binding domain
RHH_1                PF01402.16    39 seq1364_BIOID48249   -            133   2.3e-10   39.7   0.5   1   1   5.4e-14   3.7e-10   39.1   0.3     1    38     3    41     3    42 0.95 Ribbon-helix-helix protein, copG family
Radical_SAM          PF04055.16   166 seq1365_BIOID48249   -            292   1.9e-22   80.1   0.0   1   1   5.8e-26   2.6e-22   79.6   0.0     1   157    41   222    41   231 0.94 Radical SAM superfamily
Fer4_12              PF13353.1    139 seq1365_BIOID48249   -            292   1.1e-10   41.5   0.1   1   1   9.2e-14   4.2e-10   39.7   0.1     2    82    34   145    33   186 0.81 4Fe-4S single cluster domain
Fer4_14              PF13394.1    117 seq1365_BIOID48249   -            292     1e-06   28.6   0.6   1   1     6e-09   2.7e-05   24.0   0.4     3   103    42   171    40   183 0.83 4Fe-4S single cluster domain
Peptidase_S49_N      PF08496.5    155 seq1366_BIOID48249   -            349   2.9e-64  215.4   3.5   1   1   6.3e-68   2.9e-64  215.4   2.4     1   155     1   158     1   158 0.98 Peptidase family S49 N-terminal
Peptidase_S49        PF01343.13   154 seq1366_BIOID48249   -            349   1.2e-50  171.1   2.2   1   1   3.1e-54   1.4e-50  170.9   0.0     2   153   161   310   160   311 0.98 Peptidase family S49
SDH_sah              PF01972.11   286 seq1366_BIOID48249   -            349   1.7e-05   23.6   1.8   1   1   5.1e-09   2.3e-05   23.2   0.0    89   163   133   208   119   225 0.81 Serine dehydrogenase proteinase
TP_methylase         PF00590.15   210 seq1369_BIOID48249   -            457   9.3e-50  169.1   0.1   1   1   3.2e-53   1.5e-49  168.4   0.1     2   209   218   426   217   427 0.92 Tetrapyrrole (Corrin/Porphyrin) Methylases
NAD_binding_7        PF13241.1    103 seq1369_BIOID48249   -            457   6.1e-28   96.9   0.1   1   1   1.3e-29     6e-26   90.5   0.0     1   103     6   115     6   115 0.89 Putative NAD(P)-binding
CysG_dimeriser       PF10414.4     60 seq1369_BIOID48249   -            457   1.7e-19   68.9   0.9   1   1   3.7e-23   1.7e-19   68.9   0.6     2    60   150   209   149   209 0.97 Sirohaem synthase dimerisation region
K_trans              PF02705.11   534 seq1371_BIOID48249   -            622    3e-206  685.8  25.8   1   1  2.5e-210  3.4e-206  685.6  17.9     2   534    14   544    13   544 0.99 K+ potassium transporter
SBP_bac_3            PF00497.15   225 seq1372_BIOID48249   -            341   1.2e-33  116.2   0.0   1   1   1.2e-37   1.7e-33  115.6   0.0     2   211    38   251    37   256 0.91 Bacterial extracellular solute-binding proteins, family 3
BolA                 PF01722.13    75 seq1378_BIOID48249   -            104   2.1e-29  101.1   0.1   1   1   1.8e-33   2.5e-29  100.8   0.1     1    75     9    84     8    84 0.97 BolA-like protein
PseudoU_synth_2      PF00849.17   164 seq1379_BIOID48249   -            290   5.7e-16   58.6   0.1   1   1   3.6e-18   2.5e-14   53.3   0.1     2   164    69   195    68   195 0.85 RNA pseudouridylate synthase
S4                   PF01479.20    48 seq1379_BIOID48249   -            290   2.7e-14   52.2   1.5   1   1   1.1e-17   7.6e-14   50.7   0.0     1    48     7    52     7    52 0.98 S4 domain
RHS_repeat           PF05593.9     38 seq1380_BIOID48249   -           1411   1.6e-61  203.2 104.9   1   9     1e-10   4.7e-07   29.7   1.4     1    38   425   463   425   463 0.97 RHS Repeat
RHS_repeat           PF05593.9     38 seq1380_BIOID48249   -           1411   1.6e-61  203.2 104.9   2   9   4.9e-11   2.2e-07   30.7   0.1     1    37   468   504   468   505 0.97 RHS Repeat
RHS_repeat           PF05593.9     38 seq1380_BIOID48249   -           1411   1.6e-61  203.2 104.9   3   9   1.6e-09   7.4e-06   25.8   0.4     1    25   489   513   489   517 0.95 RHS Repeat
RHS_repeat           PF05593.9     38 seq1380_BIOID48249   -           1411   1.6e-61  203.2 104.9   4   9     7e-09   3.2e-05   23.8   0.0     1    36   533   568   533   570 0.92 RHS Repeat
RHS_repeat           PF05593.9     38 seq1380_BIOID48249   -           1411   1.6e-61  203.2 104.9   5   9   1.2e-11   5.3e-08   32.7   0.3     1    37   575   611   575   612 0.98 RHS Repeat
RHS_repeat           PF05593.9     38 seq1380_BIOID48249   -           1411   1.6e-61  203.2 104.9   6   9   1.9e-08   8.6e-05   22.4   0.3     1    37   617   652   617   653 0.96 RHS Repeat
RHS_repeat           PF05593.9     38 seq1380_BIOID48249   -           1411   1.6e-61  203.2 104.9   7   9   4.3e-12   1.9e-08   34.1   0.8     1    38   637   674   637   674 0.99 RHS Repeat
RHS_repeat           PF05593.9     38 seq1380_BIOID48249   -           1411   1.6e-61  203.2 104.9   8   9   3.3e-08   0.00015   21.7   1.2     1    31   699   729   699   738 0.92 RHS Repeat
RHS_repeat           PF05593.9     38 seq1380_BIOID48249   -           1411   1.6e-61  203.2 104.9   9   9   1.8e-12   8.2e-09   35.3   2.9     1    37   939   984   939   985 0.92 RHS Repeat
DUF4329              PF14220.1    124 seq1380_BIOID48249   -           1411   1.1e-36  125.6   1.0   1   1   6.8e-40   3.1e-36  124.2   0.7     2   116  1279  1396  1278  1402 0.95 Domain of unknown function (DUF4329)
RHS                  PF03527.9     41 seq1380_BIOID48249   -           1411   8.4e-23   79.7   1.8   1   1   2.3e-24   1.1e-20   73.0   0.3     1    41  1143  1183  1143  1183 0.98 RHS protein
YceG                 PF02618.11   297 seq1381_BIOID48249   -            550   1.2e-94  316.5   0.0   1   1   2.3e-98   1.5e-94  316.2   0.0     3   297    42   330    40   330 0.94 YceG-like family
Thymidylate_kin      PF02223.12   186 seq1381_BIOID48249   -            550   1.2e-59  200.6   0.0   1   1   2.8e-63   1.9e-59  200.0   0.0     1   186   345   537   345   537 0.98 Thymidylate kinase
Glycos_transf_1      PF00534.15   172 seq1382_BIOID48249   -            680   1.5e-18   66.6   0.0   1   1   1.3e-21   3.5e-18   65.5   0.0    61   160   548   647   535   657 0.89 Glycosyl transferases group 1
Glycos_transf_2      PF00535.21   169 seq1382_BIOID48249   -            680   1.5e-15   57.1   0.0   1   1   1.3e-18   3.6e-15   55.9   0.0    14   158    58   216    56   227 0.82 Glycosyl transferase family 2
Glyco_trans_1_4      PF13692.1    135 seq1382_BIOID48249   -            680   2.4e-11   43.8   0.0   1   1   2.8e-14   7.6e-11   42.1   0.0    52   134   553   644   519   645 0.79 Glycosyl transferases group 1
Glyco_tranf_2_3      PF13641.1    230 seq1382_BIOID48249   -            680   8.6e-08   32.1   0.0   1   1   7.4e-11     2e-07   30.9   0.0    16   203    57   255    44   281 0.84 Glycosyltransferase like family 2
Glyco_tranf_2_2      PF10111.4    281 seq1382_BIOID48249   -            680   1.3e-07   30.8   0.0   1   1   1.4e-10   3.8e-07   29.3   0.0    34   227    72   269    46   284 0.80 Glycosyltransferase like family 2
HTH_Tnp_IS1          PF12759.2     50 seq1383_BIOID48249   -             75   1.5e-31  107.5   0.1   1   1   2.8e-35   1.9e-31  107.1   0.0     1    50    23    72    23    72 0.99 InsA C-terminal domain
Zn_Tnp_IS1           PF03811.8     36 seq1383_BIOID48249   -             75   7.9e-09   34.7   2.2   1   1   1.2e-12   7.9e-09   34.7   1.5    18    36     2    20     1    20 0.96 InsA N-terminal domain
DDE_Tnp_IS1          PF03400.8    131 seq1386_BIOID48249   -             97     2e-30  105.4   0.2   1   1   1.8e-34   2.5e-30  105.1   0.1     1    61    37    97    37    97 0.98 IS1 transposase
PTS_IIB              PF02302.12    90 seq1387_BIOID48249   -            113   1.5e-11   44.4   0.0   1   1   1.3e-15   1.8e-11   44.2   0.0     2    87     6    94     5    97 0.90 PTS system, Lactose/Cellobiose specific IIB subunit
Hydrolase_like       PF13242.1     75 seq1390_BIOID48249   -            147     1e-13   50.6   0.1   1   1   2.2e-17   1.5e-13   50.1   0.1     1    75    64   135    64   135 0.90 HAD-hyrolase-like
PNK3P                PF08645.6    158 seq1390_BIOID48249   -            147   0.00011   21.5   0.0   1   1   1.9e-08   0.00013   21.3   0.0    46   126     3    93     1   126 0.84 Polynucleotide kinase 3 phosphatase
DDE_Tnp_IS1          PF03400.8    131 seq1393_BIOID48249   -             69   1.6e-36  125.1   0.8   1   1   1.3e-40   1.8e-36  125.0   0.6    63   131     1    69     1    69 0.99 IS1 transposase
Trigger_N            PF05697.8    145 seq1394_BIOID48249   -            432   6.8e-46  155.5   0.2   1   1   1.5e-49   6.8e-46  155.5   0.1     1   145     1   145     1   145 0.99 Bacterial trigger factor protein (TF)
Trigger_C            PF05698.9    162 seq1394_BIOID48249   -            432   5.7e-39  133.4  11.0   1   1   1.2e-42   5.7e-39  133.4   7.6     1   161   262   412   262   413 0.99 Bacterial trigger factor protein (TF) C-terminus
FKBP_C               PF00254.23    94 seq1394_BIOID48249   -            432     8e-17   60.9   0.4   1   1   4.7e-20   2.1e-16   59.5   0.3     5    93   158   237   154   238 0.93 FKBP-type peptidyl-prolyl cis-trans isomerase
BPD_transp_1         PF00528.17   185 seq1396_BIOID48249   -            399   7.5e-16   58.0  32.3   1   1   9.3e-19   1.3e-14   54.0  18.2     2   183   109   394   108   396 0.88 Binding-protein-dependent transport system inner membrane component
Peripla_BP_3         PF13377.1    160 seq1398_BIOID48249   -            341   9.6e-43  145.8   0.0   1   1   9.5e-46   3.2e-42  144.1   0.0     2   160   171   331   170   331 0.92 Periplasmic binding protein-like domain
Peripla_BP_1         PF00532.16   279 seq1398_BIOID48249   -            341   8.6e-35  120.1   0.0   1   1     3e-38     1e-34  119.9   0.0     2   275    60   325    59   329 0.93 Periplasmic binding proteins and sugar binding domain of LacI family
LacI                 PF00356.16    46 seq1398_BIOID48249   -            341   3.7e-21   74.3   0.8   1   1   2.1e-24   7.1e-21   73.4   0.6     1    46     3    48     3    48 0.99 Bacterial regulatory proteins, lacI family
Peripla_BP_4         PF13407.1    258 seq1398_BIOID48249   -            341   2.6e-20   72.7   0.0   1   1   1.1e-23   3.6e-20   72.3   0.0     1   253    62   308    62   313 0.89 Periplasmic binding protein domain
DUF497               PF04365.8     80 seq1399_BIOID48249   -             98   8.4e-27   92.7   0.7   1   1   7.1e-31   9.7e-27   92.6   0.5     1    80    10    92    10    92 0.96 Protein of unknown function (DUF497)
DUF4223              PF13978.1     56 seq1402_BIOID48249   -             55   1.2e-36  124.0   0.7   1   1   9.5e-41   1.3e-36  123.9   0.5     1    55     1    55     1    55 0.99 Protein of unknown function (DUF4223)
Topoisom_bac         PF01131.15   403 seq1403_BIOID48249   -            318   1.4e-36  126.0   0.2   1   1   2.1e-40   1.4e-36  126.0   0.1     2   137   171   317   170   318 0.92 DNA topoisomerase
Toprim               PF01751.17    88 seq1403_BIOID48249   -            318   6.4e-27   93.1   0.0   1   1   1.5e-30   1.1e-26   92.4   0.0     2    88    19   156    18   156 0.98 Toprim domain
DUF4415              PF14384.1     62 seq1405_BIOID48249   -            100     4e-18   65.1   0.1   1   1   4.3e-22   5.8e-18   64.6   0.1     1    62    37    93    37    93 0.96 Domain of unknown function (DUF4415)
AA_permease_2        PF13520.1    426 seq1408_BIOID48249   -            462   5.2e-59  199.7  44.0   1   1   9.4e-63   6.4e-59  199.4  30.5     1   405    27   427    27   448 0.85 Amino acid permease
AA_permease          PF00324.16   479 seq1408_BIOID48249   -            462   1.4e-35  122.4  39.7   1   1   3.6e-39   2.5e-35  121.6  27.5     2   475    32   457    31   461 0.83 Amino acid permease
RbsD_FucU            PF05025.8    142 seq1409_BIOID48249   -            151   1.7e-50  170.9   0.4   1   1   1.4e-54   1.9e-50  170.7   0.3     1   142    13   151    13   151 0.99 RbsD / FucU transport protein family
EAL                  PF00563.15   236 seq1410_BIOID48249   -            362   6.7e-59  199.1   0.0   1   1   2.1e-62   9.7e-59  198.5   0.0     3   236   112   346   111   346 0.94 EAL domain
GerE                 PF00196.14    58 seq1410_BIOID48249   -            362   6.3e-11   41.3   0.2   1   1   2.8e-14   1.3e-10   40.3   0.1     4    52    25    73    23    77 0.95 Bacterial regulatory proteins, luxR family
Slp                  PF03843.8    160 seq1411_BIOID48249   -            199   5.8e-46  155.2   0.0   1   1   5.1e-50     7e-46  155.0   0.0     1   157    27   184    27   187 0.91 Outer membrane lipoprotein Slp family
AAA_PrkA             PF08298.6    358 seq1414_BIOID48249   -            644  1.3e-180  599.6   0.0   1   1  2.6e-184  1.8e-180  599.1   0.0     2   358    20   380    19   380 0.99 PrkA AAA domain
PrkA                 PF06798.7    254 seq1414_BIOID48249   -            644   6.8e-86  287.5   2.2   1   1   2.2e-89   1.5e-85  286.4   1.5     1   254   382   636   382   636 0.98 PrkA serine protein kinase C-terminal domain
DNApol3-delta_C      PF09115.5    119 seq1415_BIOID48249   -            270   1.3e-37  128.3   0.1   1   1   2.8e-41   1.9e-37  127.7   0.1     2   119   143   259   142   259 0.98 DNA polymerase III, delta subunit, C terminal
DNA_pol3_delta2      PF13177.1    162 seq1415_BIOID48249   -            270   1.3e-23   83.3   0.0   1   1   3.6e-27   2.4e-23   82.4   0.0    75   159    17   101     7   104 0.93 DNA polymerase III, delta subunit
BPD_transp_1         PF00528.17   185 seq1416_BIOID48249   -            368   3.2e-26   91.8  11.3   1   1   2.4e-30   3.2e-26   91.8   7.8     2   183   175   361   174   363 0.94 Binding-protein-dependent transport system inner membrane component
Topoisom_bac         PF01131.15   403 seq1417_BIOID48249   -            561   1.3e-85  287.5   0.1   1   1   4.2e-89   1.9e-85  287.0   0.0   139   403     1   261     1   261 0.93 DNA topoisomerase
Topo_Zn_Ribbon       PF08272.6     42 seq1417_BIOID48249   -            561     4e-40  134.7   0.7   1   2   6.6e-20     3e-16   58.3   0.0     2    42   454   493   453   493 0.96 Topoisomerase I zinc-ribbon-like
Topo_Zn_Ribbon       PF08272.6     42 seq1417_BIOID48249   -            561     4e-40  134.7   0.7   2   2   3.2e-24   1.5e-20   72.1   1.9     1    42   520   561   520   561 0.98 Topoisomerase I zinc-ribbon-like
zf-C4_Topoisom       PF01396.14    39 seq1417_BIOID48249   -            561     3e-19   68.1  19.5   1   2   1.6e-09   7.2e-06   25.2   0.3     2    27   293   318   292   335 0.83 Topoisomerase DNA binding C4 zinc finger
zf-C4_Topoisom       PF01396.14    39 seq1417_BIOID48249   -            561     3e-19   68.1  19.5   2   2     3e-15   1.4e-11   43.5   1.9     2    38   405   440   404   441 0.94 Topoisomerase DNA binding C4 zinc finger
ABC_tran             PF00005.22   118 seq1419_BIOID48249   -            501   1.4e-34  118.8   0.0   1   2   1.6e-21   7.4e-18   64.9   0.0     1   117    44   169    44   170 0.91 ABC transporter
ABC_tran             PF00005.22   118 seq1419_BIOID48249   -            501   1.4e-34  118.8   0.0   2   2   1.9e-17   8.5e-14   51.8   0.0     3   117   294   423   292   424 0.77 ABC transporter
CLP_protease         PF00574.18   182 seq1420_BIOID48249   -            207   9.3e-87  289.2   0.0   1   1     8e-91   1.1e-86  289.0   0.0     1   181    25   205    25   206 0.99 Clp protease
NAD_binding_2        PF03446.10   162 seq1422_BIOID48249   -             33   1.7e-05   24.6   0.2   1   1   1.2e-09   1.7e-05   24.6   0.1     1    23     3    25     3    30 0.91 NAD binding domain of 6-phosphogluconate dehydrogenase
AraC_binding         PF02311.14   136 seq1423_BIOID48249   -             67   1.1e-09   38.0   0.3   1   1   9.6e-14   1.3e-09   37.7   0.2     4    44    16    56    14    61 0.92 AraC-like ligand binding domain
GerE                 PF00196.14    58 seq1425_BIOID48249   -            176   9.6e-09   34.3   1.3   1   1   1.3e-12   1.8e-08   33.4   0.9     3    56   115   168   113   170 0.96 Bacterial regulatory proteins, luxR family
DUF2592              PF10766.4     41 seq1427_BIOID48249   -             49     1e-26   91.8   4.7   1   1   8.2e-31   1.1e-26   91.7   3.3     1    41     4    44     4    44 0.98 Protein of unknown function (DUF2592)
TatD_DNase           PF01026.16   255 seq1429_BIOID48249   -            265   1.2e-76  257.2   0.0   1   1   9.8e-81   1.3e-76  257.0   0.0     1   255     4   255     4   255 0.96 TatD related DNase
SBP_bac_11           PF13531.1    231 seq1432_BIOID48249   -            257   1.6e-55  188.1   4.9   1   1   2.7e-59   1.8e-55  187.9   3.4     1   231    29   255    29   255 0.95 Bacterial extracellular solute-binding protein
SBP_bac_1            PF01547.20   314 seq1432_BIOID48249   -            257   3.8e-17   62.8   6.9   1   1   7.1e-21   4.9e-17   62.5   4.8     1   313    34   246    34   247 0.89 Bacterial extracellular solute-binding protein
AAA_2                PF07724.9    171 seq1433_BIOID48249   -            424   5.9e-49  166.1   0.0   1   1   5.3e-52   9.1e-49  165.5   0.0     3   170   112   310   110   311 0.97 AAA domain (Cdc48 subfamily)
zf-C4_ClpX           PF06689.8     41 seq1433_BIOID48249   -            424   2.3e-22   78.0   3.5   1   1   3.7e-25   6.3e-22   76.7   2.4     2    41    13    51    12    51 0.97 ClpX C4-type zinc finger
ClpB_D2-small        PF10431.4     81 seq1433_BIOID48249   -            424   4.3e-18   64.8   0.6   1   1   2.5e-21   4.3e-18   64.8   0.4     1    74   317   394   317   399 0.95 C-terminal, D2-small domain, of ClpB protein
AAA                  PF00004.24   132 seq1433_BIOID48249   -            424   4.3e-16   59.1   0.0   1   1   1.3e-18   2.2e-15   56.8   0.0     1    98   115   220   115   256 0.83 ATPase family associated with various cellular activities (AAA)
Mg_chelatase         PF01078.16   207 seq1433_BIOID48249   -            424   2.5e-07   29.9   0.2   1   1   6.2e-08   0.00011   21.3   0.3    20    55   110   146    75   171 0.81 Magnesium chelatase, subunit ChlI
AAA_5                PF07728.9    139 seq1433_BIOID48249   -            424   7.9e-07   28.7   0.0   1   1   3.8e-09   6.4e-06   25.8   0.1     1    79   114   191   114   195 0.74 AAA domain (dynein-related subfamily)
RuvB_N               PF05496.7    234 seq1433_BIOID48249   -            424   2.6e-06   26.5   0.0   1   1   3.4e-09   5.8e-06   25.4   0.0    16   116    68   192    53   196 0.72 Holliday junction DNA helicase ruvB N-terminus
SIS                  PF01380.17   131 seq1434_BIOID48249   -            347   3.1e-21   75.2   0.0   1   2   1.2e-12   1.6e-08   34.0   0.0     5   122    51   170    48   175 0.87 SIS domain
SIS                  PF01380.17   131 seq1434_BIOID48249   -            347   3.1e-21   75.2   0.0   2   2     3e-14   4.1e-10   39.2   0.0     4    87   214   299   211   305 0.93 SIS domain
MFS_1                PF07690.11   354 seq1435_BIOID48249   -            403   6.2e-43  146.7  42.3   1   1     9e-47   6.2e-43  146.7  29.4     4   347    14   341    11   348 0.86 Major Facilitator Superfamily
Sugar_tr             PF00083.19   451 seq1435_BIOID48249   -            403   5.6e-08   31.6   5.9   1   1   8.1e-12   5.6e-08   31.6   4.1    44   123    39   115    16   185 0.88 Sugar (and other) transporter
ABC_tran             PF00005.22   118 seq1436_BIOID48249   -            252   3.7e-26   91.7   0.0   1   1   7.8e-30   5.3e-26   91.1   0.0     1   118    52   176    52   176 0.91 ABC transporter
Alpha-amylase        PF00128.19   316 seq1437_BIOID48249   -            228   5.1e-07   29.2   0.1   1   1   5.7e-11   7.8e-07   28.6   0.0    21    78   128   197   110   214 0.85 Alpha amylase, catalytic domain
PGI                  PF00342.14   486 seq1440_BIOID48249   -            549  8.9e-235  779.5   0.1   1   1  7.4e-239    1e-234  779.3   0.0     1   486    52   541    52   541 0.99 Phosphoglucose isomerase
BPD_transp_2         PF02653.11   267 seq1445_BIOID48249   -            321   8.2e-53  178.9  42.6   1   1   9.2e-57   1.3e-52  178.3  29.6     1   267    45   314    45   314 0.95 Branched-chain amino acid transport system / permease component
BPD_transp_1         PF00528.17   185 seq1446_BIOID48249   -            229     4e-22   78.5  13.4   1   1   3.7e-26     5e-22   78.1   9.3     2   175    26   215    25   227 0.78 Binding-protein-dependent transport system inner membrane component
PTS_EIIC             PF02378.13   321 seq1448_BIOID48249   -            477   1.4e-80  270.4  33.4   1   1   2.1e-84   1.4e-80  270.4  23.2     1   321    13   320    13   320 0.94 Phosphotransferase system, EIIC
PTS_EIIB             PF00367.15    35 seq1448_BIOID48249   -            477   7.7e-14   50.5   0.1   1   1     2e-17   1.3e-13   49.7   0.0     3    35   404   436   402   436 0.95 phosphotransferase system, EIIB
Alpha-amylase        PF00128.19   316 seq1449_BIOID48249   -            263   1.8e-05   24.2   0.4   1   1   1.8e-09   2.4e-05   23.7   0.3   112   303    31   238     5   242 0.68 Alpha amylase, catalytic domain
DUF444               PF04285.7    421 seq1450_BIOID48249   -            427  3.1e-200  665.1   2.7   1   1  2.5e-204  3.4e-200  664.9   1.9     1   420     1   422     1   423 1.00 Protein of unknown function (DUF444)
HTH_35               PF13693.1     78 seq1451_BIOID48249   -             85   6.9e-35  118.5   0.3   1   1     6e-39   8.2e-35  118.3   0.2     1    76     7    82     7    83 0.97 Winged helix-turn-helix DNA-binding
LysR_substrate       PF03466.15   209 seq1452_BIOID48249   -            324   1.8e-44  151.2   0.0   1   1   3.5e-48   2.4e-44  150.8   0.0     5   206    92   293    90   296 0.96 LysR substrate binding domain
HTH_1                PF00126.22    60 seq1452_BIOID48249   -            324   5.4e-16   57.9   0.0   1   1   1.4e-19   9.6e-16   57.1   0.0     1    60     3    64     3    64 0.97 Bacterial regulatory helix-turn-helix protein, lysR family
AP_endonuc_2         PF01261.19   211 seq1453_BIOID48249   -            276   8.1e-32  110.1   0.0   1   1   7.5e-36     1e-31  109.7   0.0     1   210    19   225    19   226 0.97 Xylose isomerase-like TIM barrel
Lon_C                PF05362.8    205 seq1457_BIOID48249   -            799   2.1e-99  330.7   0.1   1   1  1.6e-102   3.7e-99  330.0   0.0     2   204   585   787   584   788 0.99 Lon protease (S16) C-terminal proteolytic domain
LON                  PF02190.11   205 seq1457_BIOID48249   -            799   4.9e-43  147.0   0.3   1   1   2.2e-46   4.9e-43  147.0   0.2     1   204    25   216    25   217 0.91 ATP-dependent protease La (LON) domain
AAA                  PF00004.24   132 seq1457_BIOID48249   -            799   7.1e-18   64.9   0.0   1   1   7.1e-21   1.6e-17   63.8   0.0     1   128   367   504   367   508 0.93 ATPase family associated with various cellular activities (AAA)
AAA_5                PF07728.9    139 seq1457_BIOID48249   -            799   5.6e-10   38.9   0.0   1   1   8.8e-13     2e-09   37.1   0.0     2   138   367   499   366   500 0.79 AAA domain (dynein-related subfamily)
ChlI                 PF13541.1    121 seq1457_BIOID48249   -            799   5.1e-08   32.3   0.0   1   1   5.6e-11   1.3e-07   31.0   0.0     1   121   628   755   628   755 0.83 Subunit ChlI of Mg-chelatase
AAA_PrkA             PF08298.6    358 seq1457_BIOID48249   -            799   7.9e-06   24.6   0.0   1   1   6.5e-09   1.5e-05   23.7   0.0    51   111   327   387   303   400 0.88 PrkA AAA domain
ABC_tran             PF00005.22   118 seq1458_BIOID48249   -            352   4.2e-26   91.5   0.0   1   1     2e-29     9e-26   90.4   0.0     1   117    38   156    38   157 0.91 ABC transporter
TOBE                 PF03459.12    64 seq1458_BIOID48249   -            352   3.5e-19   68.5   0.0   1   1     2e-20   9.2e-17   60.7   0.0     1    62   290   350   290   352 0.97 TOBE domain
Acetyltransf_1       PF00583.19    83 seq1459_BIOID48249   -            163   3.9e-05   23.4   0.0   1   1   4.1e-09   5.6e-05   22.9   0.0     3    82    72   148    70   149 0.88 Acetyltransferase (GNAT) family
CMAS                 PF02353.15   273 seq1461_BIOID48249   -            382  1.8e-106  355.1   0.2   1   1  1.6e-109  2.4e-106  354.6   0.2     2   273   108   368   107   368 0.98 Mycolic acid cyclopropane synthetase
Methyltransf_23      PF13489.1    162 seq1461_BIOID48249   -            382   1.5e-14   53.9   0.0   1   1   1.6e-17   2.4e-14   53.2   0.0    14   135   157   287   144   315 0.73 Methyltransferase domain
Methyltransf_11      PF08241.7     95 seq1461_BIOID48249   -            382   8.7e-13   48.4   0.0   1   1   1.1e-15   1.6e-12   47.5   0.0     1    94   172   264   172   265 0.97 Methyltransferase domain
Methyltransf_18      PF12847.2    112 seq1461_BIOID48249   -            382   8.2e-11   42.3   0.0   1   1   1.4e-13   2.1e-10   41.0   0.0     1   111   167   267   167   268 0.91 Methyltransferase domain
Methyltransf_31      PF13847.1    152 seq1461_BIOID48249   -            382   5.2e-11   42.2   0.0   1   1   5.6e-14   8.6e-11   41.5   0.0     2   112   166   269   165   329 0.85 Methyltransferase domain
Methyltransf_12      PF08242.7     99 seq1461_BIOID48249   -            382   4.1e-08   33.4   0.0   1   1   5.5e-11   8.4e-08   32.4   0.0     1    99   172   263   172   263 0.83 Methyltransferase domain
Methyltransf_25      PF13649.1    101 seq1461_BIOID48249   -            382   2.1e-07   31.0   0.0   1   1   2.8e-10   4.2e-07   30.1   0.0     1   101   171   261   171   261 0.90 Methyltransferase domain
PCMT                 PF01135.14   210 seq1461_BIOID48249   -            382   3.9e-06   26.4   0.0   1   1   3.8e-09   5.7e-06   25.8   0.0    61   123   155   215   135   230 0.82 Protein-L-isoaspartate(D-aspartate) O-methyltransferase (PCMT)
MTS                  PF05175.9    170 seq1461_BIOID48249   -            382   3.8e-05   23.0   0.0   1   1     4e-08   6.1e-05   22.3   0.0    22   104   158   234   152   265 0.81 Methyltransferase small domain
Peripla_BP_4         PF13407.1    258 seq1465_BIOID48249   -            296   7.1e-59  199.1  12.0   1   1   2.5e-62   8.4e-59  198.9   8.3     1   258    29   281    29   281 0.97 Periplasmic binding protein domain
Peripla_BP_1         PF00532.16   279 seq1465_BIOID48249   -            296   2.2e-27   95.8   2.4   1   1     8e-31   2.7e-27   95.5   1.7     2   250    27   268    26   289 0.86 Periplasmic binding proteins and sugar binding domain of LacI family
Peripla_BP_3         PF13377.1    160 seq1465_BIOID48249   -            296   1.5e-15   57.4   0.0   1   1     2e-18   6.9e-15   55.2   0.0    19   145   158   284   148   296 0.81 Periplasmic binding protein-like domain
Peripla_BP_6         PF13458.1    343 seq1465_BIOID48249   -            296     3e-12   46.4   4.0   1   1   1.1e-15   3.8e-12   46.0   2.7    44   235    58   249    19   283 0.87 Periplasmic binding protein
Ank_2                PF12796.2     89 seq1467_BIOID48249   -            201   2.2e-29  101.4   1.7   1   2   2.2e-15   6.1e-12   45.5   0.2     3    86    12    99    10   102 0.96 Ankyrin repeats (3 copies)
Ank_2                PF12796.2     89 seq1467_BIOID48249   -            201   2.2e-29  101.4   1.7   2   2   2.3e-11   6.3e-08   32.7   0.0    39    83   157   201   153   201 0.94 Ankyrin repeats (3 copies)
Ank_4                PF13637.1     54 seq1467_BIOID48249   -            201   2.6e-27   94.5   0.8   1   2   8.3e-12   2.3e-08   34.2   0.0     8    54    13    59    10    59 0.97 Ankyrin repeats (many copies)
Ank_4                PF13637.1     54 seq1467_BIOID48249   -            201   2.6e-27   94.5   0.8   2   2   2.3e-09   6.4e-06   26.4   0.0    16    54   159   197   155   197 0.96 Ankyrin repeats (many copies)
Ank                  PF00023.25    33 seq1467_BIOID48249   -            201   1.2e-23   81.5   6.5   1   2   7.6e-10   2.1e-06   27.1   0.0     2    32    39    69    38    70 0.96 Ankyrin repeat
Ank                  PF00023.25    33 seq1467_BIOID48249   -            201   1.2e-23   81.5   6.5   2   2   1.9e-08   5.1e-05   22.7   0.0     2    33   139   175   138   175 0.97 Ankyrin repeat
DUF308               PF03729.8     72 seq1469_BIOID48249   -            190   3.5e-19   68.4  37.0   1   2   1.1e-15   1.5e-11   43.9   9.4     2    71    27    97    26    98 0.93 Short repeat of unknown function (DUF308)
DUF308               PF03729.8     72 seq1469_BIOID48249   -            190   3.5e-19   68.4  37.0   2   2   6.2e-13   8.5e-09   35.1   9.2     1    71    84   153    84   154 0.94 Short repeat of unknown function (DUF308)
PfkB                 PF00294.19   301 seq1470_BIOID48249   -            261   7.5e-38  130.2   0.1   1   1   7.5e-42     1e-37  129.7   0.1    34   294    22   260     7   261 0.87 pfkB family carbohydrate kinase
HTH_Tnp_IS1          PF12759.2     50 seq1473_BIOID48249   -             91   2.2e-32  110.1   0.1   1   1   4.8e-36   3.3e-32  109.6   0.1     1    50    39    88    39    88 0.99 InsA C-terminal domain
Zn_Tnp_IS1           PF03811.8     36 seq1473_BIOID48249   -             91     3e-21   74.4   3.8   1   1   8.7e-25   5.9e-21   73.5   2.6     1    36     1    36     1    36 0.99 InsA N-terminal domain
DUF2877              PF11392.3    111 seq1474_BIOID48249   -            276   1.5e-22   79.7   0.0   1   1   2.4e-26   3.3e-22   78.6   0.0     1    90   167   256   167   259 0.98 Protein of unknown function (DUF2877)
CsiD                 PF08943.5    297 seq1475_BIOID48249   -            360  2.1e-149  496.2   0.3   1   1  4.6e-153  3.1e-149  495.6   0.0     1   297    55   350    55   350 1.00 CsiD
TauD                 PF02668.11   258 seq1475_BIOID48249   -            360   5.5e-11   42.4   0.1   1   1   1.2e-14   8.1e-11   41.9   0.0    34   256   125   344    98   346 0.80 Taurine catabolism dioxygenase TauD, TfdA family
GGDEF                PF00990.16   161 seq1476_BIOID48249   -            491   1.5e-44  151.3   0.0   1   1   1.5e-48   2.1e-44  150.8   0.0     1   161   328   485   328   485 0.98 GGDEF domain
MCPsignal            PF00015.16   213 seq1477_BIOID48249   -            551   3.9e-74  248.6  37.0   1   1   2.1e-75   9.7e-72  240.8  18.4     1   213   324   518   324   518 0.99 Methyl-accepting chemotaxis protein (MCP) signalling domain
TarH                 PF02203.10   171 seq1477_BIOID48249   -            551   1.1e-52  178.1   3.4   1   1   2.5e-56   1.1e-52  178.1   2.4     1   169     1   175     1   177 0.96 Tar ligand binding domain homologue
HAMP                 PF00672.20    70 seq1477_BIOID48249   -            551   3.1e-14   52.7   0.4   1   1   6.8e-18   3.1e-14   52.7   0.3     1    68   196   263   196   265 0.95 HAMP domain
YjbE                 PF11106.3     80 seq1478_BIOID48249   -             80   1.5e-43  146.4  27.9   1   1   1.2e-47   1.7e-43  146.3  19.3     1    80     1    80     1    80 0.99 Exopolysaccharide production protein YjbE
DDE_Tnp_IS1          PF03400.8    131 seq1480_BIOID48249   -            125   4.5e-74  246.6   1.5   1   1   3.6e-78   4.9e-74  246.4   1.1     7   131     1   125     1   125 1.00 IS1 transposase
PfkB                 PF00294.19   301 seq1483_BIOID48249   -            314   3.8e-75  252.6   3.3   1   1   6.4e-79   4.4e-75  252.4   2.3     3   300    11   302     9   303 0.95 pfkB family carbohydrate kinase
Phos_pyr_kin         PF08543.7    246 seq1483_BIOID48249   -            314   1.9e-15   56.6   0.4   1   1   3.9e-19   2.6e-15   56.1   0.2   104   231   170   290   132   299 0.82 Phosphomethylpyrimidine kinase
UTRA                 PF07702.8    141 seq1484_BIOID48249   -            265     2e-32  111.6   0.0   1   1   9.8e-36   4.5e-32  110.5   0.0     1   140   118   256   118   257 0.99 UTRA domain
GntR                 PF00392.16    64 seq1484_BIOID48249   -            265   8.6e-24   82.6   0.0   1   1   2.9e-27   1.3e-23   82.0   0.0     1    64    34    97    34    97 0.99 Bacterial regulatory proteins, gntR family
HTH_DeoR             PF08220.7     57 seq1484_BIOID48249   -            265   7.6e-05   22.0   0.0   1   1   3.8e-08   0.00017   20.9   0.0    18    54    61    97    46   100 0.88 DeoR-like helix-turn-helix domain
DUF2886              PF11102.3    200 seq1487_BIOID48249   -            212   9.1e-57  191.7   1.0   1   1   7.5e-61     1e-56  191.5   0.7     1   199    13   206    13   207 0.98 Protein of unknown function (DUF2886)
Ligase_CoA           PF00549.14   153 seq1492_BIOID48249   -            484   7.6e-48  161.8   0.0   1   1   9.3e-51   6.4e-47  158.8   0.0     1   148   315   472   315   477 0.97 CoA-ligase
CoA_binding          PF02629.14    96 seq1492_BIOID48249   -            484   6.7e-18   64.8   0.2   1   1   3.5e-21   2.4e-17   63.1   0.0     2    94   157   251   156   252 0.97 CoA binding domain
GerE                 PF00196.14    58 seq1494_BIOID48249   -            175   8.1e-06   24.9   0.9   1   1   1.2e-09   1.6e-05   23.9   0.6     8    55   120   167   115   169 0.89 Bacterial regulatory proteins, luxR family
DAO                  PF01266.19   358 seq1497_BIOID48249   -            444   1.2e-62  211.8   0.0   1   1     1e-66   1.4e-62  211.5   0.0     1   356    25   412    25   414 0.86 FAD dependent oxidoreductase
Lactonase            PF10282.4    344 seq1498_BIOID48249   -            331   4.7e-87  292.1   0.0   1   1   1.3e-90     6e-87  291.7   0.0     2   343     5   327     4   328 0.95 Lactonase, 7-bladed beta-propeller
Caps_synth_GfcC      PF06251.6    229 seq1499_BIOID48249   -            277   2.5e-91  304.8   0.0   1   1   2.1e-95   2.9e-91  304.6   0.0     2   229    52   277    51   277 0.99 Capsule biosynthesis GfcC
Sugar_tr             PF00083.19   451 seq1500_BIOID48249   -            171   1.1e-15   57.0   5.2   1   1   1.9e-19   1.3e-15   56.8   3.6     6   147    27   170    23   171 0.88 Sugar (and other) transporter
MFS_1                PF07690.11   354 seq1500_BIOID48249   -            171   7.1e-10   38.0  14.0   1   1   1.7e-13   1.1e-09   37.3   9.7    35   129    63   168    23   170 0.72 Major Facilitator Superfamily
MatE                 PF01554.13   162 seq1502_BIOID48249   -            457   2.3e-73  245.0  36.2   1   2   1.4e-41   1.9e-37  128.2   3.8     1   162    17   177    17   177 0.98 MatE
MatE                 PF01554.13   162 seq1502_BIOID48249   -            457   2.3e-73  245.0  36.2   2   2   3.8e-42   5.2e-38  130.0   8.5     1   162   244   405   244   405 1.00 MatE
Peripla_BP_3         PF13377.1    160 seq1503_BIOID48249   -            330   1.3e-42  145.4   0.0   1   1   4.3e-45   1.5e-41  141.9   0.0     2   159   170   329   169   330 0.92 Periplasmic binding protein-like domain
Peripla_BP_1         PF00532.16   279 seq1503_BIOID48249   -            330   7.6e-35  120.3   0.0   1   1   2.9e-38   9.7e-35  119.9   0.0     1   272    59   321    59   327 0.91 Periplasmic binding proteins and sugar binding domain of LacI family
LacI                 PF00356.16    46 seq1503_BIOID48249   -            330   2.7e-21   74.8   0.9   1   1   1.3e-24   4.4e-21   74.0   0.6     1    46     3    48     3    48 0.99 Bacterial regulatory proteins, lacI family
Peripla_BP_4         PF13407.1    258 seq1503_BIOID48249   -            330   3.7e-19   68.9   0.0   1   1   1.7e-22   5.7e-19   68.3   0.0     1   251    62   305    62   310 0.90 Periplasmic binding protein domain
Aconitase            PF00330.15   465 seq1505_BIOID48249   -            891  2.1e-185  616.5   0.0   1   1  3.7e-189  2.6e-185  616.2   0.0     1   465    57   562    57   562 0.99 Aconitase family (aconitate hydratase)
Aconitase_C          PF00694.14   131 seq1505_BIOID48249   -            891   8.3e-49  164.9   0.0   1   1   2.7e-52   1.8e-48  163.8   0.0     3   130   691   818   689   819 0.98 Aconitase C-terminal domain
GGDEF                PF00990.16   161 seq1506_BIOID48249   -            556   6.1e-39  133.0   0.3   1   1   7.8e-43   1.1e-38  132.2   0.2     3   160   406   554   404   555 0.95 GGDEF domain
Bac_DNA_binding      PF00216.16    90 seq1507_BIOID48249   -             90   2.5e-34  117.0   0.1   1   1   2.1e-38   2.8e-34  116.8   0.1     1    90     1    90     1    90 1.00 Bacterial DNA-binding protein
MFS_1                PF07690.11   354 seq1508_BIOID48249   -            253   1.1e-14   53.8  27.5   1   1   1.3e-15   6.1e-12   44.8  15.7    23   173    92   246    81   253 0.78 Major Facilitator Superfamily
MFS_2                PF13347.1    427 seq1508_BIOID48249   -            253   3.7e-09   35.3   7.1   1   1   8.2e-13   3.7e-09   35.3   4.9   182   343    19   187     4   198 0.77 MFS/sugar transport protein
Sugar_tr             PF00083.19   451 seq1508_BIOID48249   -            253   1.1e-07   30.7  18.7   1   1   2.1e-10   9.7e-07   27.5  12.9   222   418    38   223     1   248 0.72 Sugar (and other) transporter
HlyD                 PF00529.15   306 seq1509_BIOID48249   -            385   2.4e-73  247.0  15.9   1   1   9.5e-77   3.2e-73  246.5  11.0     1   306    60   357    60   357 0.98 HlyD family secretion protein
HlyD_2               PF12700.2    328 seq1509_BIOID48249   -            385   2.6e-21   75.9   2.4   1   1   1.1e-24   3.7e-21   75.5   1.7    11   328    50   357    40   357 0.86 HlyD family secretion protein
HlyD_3               PF13437.1    105 seq1509_BIOID48249   -            385   3.8e-09   36.7   5.4   1   1   6.4e-11   2.2e-07   31.0   0.7     2   105   172   286   171   286 0.85 HlyD family secretion protein
Biotin_lipoyl_2      PF13533.1     50 seq1509_BIOID48249   -            385   3.5e-08   32.8   0.1   1   1     1e-11   3.5e-08   32.8   0.1     1    47    60   106    60   109 0.94 Biotin-lipoyl like
DUF940               PF06082.6    658 seq1510_BIOID48249   -            698  3.6e-258  858.3  13.6   1   1    3e-262  4.1e-258  858.2   9.5     1   658    29   693    29   693 0.97 Bacterial putative lipoprotein (DUF940)
Rotamase_2           PF13145.1    121 seq1511_BIOID48249   -            623   4.2e-34  117.6  24.5   1   1     9e-28   2.1e-24   86.3   0.2     1   121   247   369   247   369 0.92 PPIC-type PPIASE domain
SurA_N_3             PF13624.1    154 seq1511_BIOID48249   -            623   6.8e-32  110.4   1.1   1   1     3e-35   6.8e-32  110.4   0.8     1   153     1   165     1   166 0.86 SurA N-terminal domain
Rotamase_3           PF13616.1    117 seq1511_BIOID48249   -            623   1.8e-16   60.3   0.4   1   1   7.8e-20   1.8e-16   60.3   0.3    12   115   265   355   212   357 0.87 PPIC-type PPIASE domain
Rotamase             PF00639.16    95 seq1511_BIOID48249   -            623   6.7e-15   55.4   8.8   1   1   6.2e-18   1.4e-14   54.4   0.1    13    95   275   355   258   355 0.92 PPIC-type PPIASE domain
SurA_N_2             PF13623.1    145 seq1511_BIOID48249   -            623   1.5e-08   34.5   0.3   1   1   6.7e-12   1.5e-08   34.5   0.2     9   140    12   137     3   142 0.83 SurA N-terminal domain
GST_C_2              PF13410.1     69 seq1512_BIOID48249   -            304   7.6e-10   38.4   0.3   1   1   6.9e-13   1.9e-09   37.1   0.2     2    68   190   260   189   261 0.82 Glutathione S-transferase, C-terminal domain
GST_C                PF00043.20    95 seq1512_BIOID48249   -            304   6.7e-09   35.5   0.0   1   1     5e-12   1.4e-08   34.5   0.0    33    95   199   266   187   266 0.85 Glutathione S-transferase, C-terminal domain
GST_N_2              PF13409.1     70 seq1512_BIOID48249   -            304   1.9e-06   27.6   0.0   1   1   1.7e-09   4.7e-06   26.3   0.0     3    69    69   143    67   144 0.89 Glutathione S-transferase, N-terminal domain
GST_N                PF02798.15    76 seq1512_BIOID48249   -            304   3.3e-05   23.8   0.0   1   1   4.2e-08   0.00012   22.1   0.0    17    76    82   143    74   143 0.91 Glutathione S-transferase, N-terminal domain
DUF1116              PF06545.6    216 seq1514_BIOID48249   -            472   9.6e-94  312.3   0.3   1   1   9.3e-98   1.3e-93  311.9   0.2     1   216   143   358   143   358 1.00 Protein of unknown function (DUF1116)
Aldedh               PF00171.17   462 seq1515_BIOID48249   -            482  4.1e-175  582.4   0.1   1   1  3.4e-179  4.6e-175  582.2   0.1     1   461    19   477    19   478 0.99 Aldehyde dehydrogenase family
AMNp_N               PF10423.4    160 seq1516_BIOID48249   -            519   7.1e-51  171.8   0.1   1   1   1.5e-54   1.1e-50  171.2   0.1     2   158    47   205    46   207 0.96 Bacterial AMP nucleoside phosphorylase N-terminus
PNP_UDP_1            PF01048.15   234 seq1516_BIOID48249   -            519   5.2e-20   71.3   0.0   1   1   1.2e-23   8.2e-20   70.6   0.0    33   200   297   464   264   487 0.83 Phosphorylase superfamily
HOK_GEF              PF01848.11    43 seq1517_BIOID48249   -             83   8.4e-18   63.3   1.1   1   1   9.2e-22   1.3e-17   62.7   0.8     1    43    37    79    37    79 0.99 Hok/gef family
HIT                  PF01230.18    98 seq1518_BIOID48249   -            125   9.1e-30  102.9   0.0   1   1   1.6e-33   1.1e-29  102.7   0.0     1    97    18   115    18   116 0.97 HIT domain
DcpS_C               PF11969.3    116 seq1518_BIOID48249   -            125   2.7e-25   88.7   0.0   1   1   4.3e-29     3e-25   88.6   0.0     2   103    11   112    10   123 0.96 Scavenger mRNA decapping enzyme C-term binding
TerC                 PF03741.11   184 seq1519_BIOID48249   -            896   2.5e-48  163.8  14.3   1   1   1.8e-51   4.1e-48  163.1   9.9     1   183   383   572   383   573 0.94 Integral membrane protein TerC family
CorC_HlyC            PF03471.12    81 seq1519_BIOID48249   -            896   8.2e-20   70.3   0.1   1   1   2.2e-22   5.1e-19   67.7   0.0     2    79   809   885   808   887 0.93 Transporter associated domain
rve                  PF00665.21   120 seq1519_BIOID48249   -            896     2e-18   66.5   0.0   1   1   2.7e-21   6.1e-18   64.9   0.0     3   120   176   288   174   288 0.92 Integrase core domain
CBS                  PF00571.23    57 seq1519_BIOID48249   -            896   2.4e-15   55.8   1.3   1   2   3.3e-08   7.5e-05   22.2   0.4     1    53   671   727   671   730 0.94 CBS domain
CBS                  PF00571.23    57 seq1519_BIOID48249   -            896   2.4e-15   55.8   1.3   2   2   3.7e-11   8.4e-08   31.6   0.0     3    53   738   788   737   792 0.93 CBS domain
rve_3                PF13683.1     67 seq1519_BIOID48249   -            896   4.9e-15   54.6   0.0   1   1   6.2e-18   1.4e-14   53.2   0.0     2    67   260   328   259   328 0.98 Integrase core domain
DDE_Tnp_1            PF01609.16   211 seq1520_BIOID48249   -            370   2.5e-29  102.2   0.0   1   1   2.3e-33   3.2e-29  101.9   0.0     2   211   107   348   106   348 0.96 Transposase DDE domain
Semialdhyde_dh       PF01118.19   121 seq1521_BIOID48249   -            334   6.7e-33  113.4   0.0   1   1   1.9e-36   1.3e-32  112.5   0.0     3   121     5   146     3   146 0.97 Semialdehyde dehydrogenase, NAD binding domain
Semialdhyde_dhC      PF02774.13   184 seq1521_BIOID48249   -            334     3e-20   72.7   0.0   1   1   6.6e-24   4.5e-20   72.1   0.0     1   184   163   311   163   311 0.95 Semialdehyde dehydrogenase, dimerisation domain
DUF1425              PF07233.7     94 seq1522_BIOID48249   -            125   1.7e-23   81.8   0.0   1   1   1.5e-27     2e-23   81.6   0.0     2    93    34   124    33   125 0.98 Protein of unknown function (DUF1425)
ACR_tran             PF00873.14  1021 seq1523_BIOID48249   -           1037         0 1417.4  26.7   1   1         0         0 1417.2  18.5     1  1020     1  1027     1  1028 1.00 AcrB/AcrD/AcrF family
MMPL                 PF03176.10   333 seq1523_BIOID48249   -           1037   9.8e-07   27.6  11.1   1   1   2.1e-10   9.8e-07   27.6   7.7   138   305   333   499   284   523 0.83 MMPL family
YbaK                 PF04073.10   123 seq1527_BIOID48249   -            167   2.2e-25   88.7   0.0   1   1   2.1e-29   2.9e-25   88.3   0.0     1   122    30   154    30   155 0.94 YbaK / prolyl-tRNA synthetases associated domain
PrpF                 PF04303.8    371 seq1528_BIOID48249   -            350    7e-162  538.2   1.9   1   1  1.1e-165  7.8e-162  538.1   1.3     1   371     1   350     1   350 0.99 PrpF protein
DUF3897              PF13036.1    180 seq1529_BIOID48249   -            213   4.2e-52  176.2   0.0   1   1   3.7e-56   5.1e-52  175.9   0.0     1   180    10   210    10   210 0.92 Protein of unknown function (DUF3897)
Aminotran_3          PF00202.16   339 seq1535_BIOID48249   -            428  2.5e-121  404.5   0.1   1   1  2.2e-125  2.9e-121  404.3   0.1     2   338    29   362    28   363 0.98 Aminotransferase class-III
AA_kinase            PF00696.23   241 seq1536_BIOID48249   -            258   1.2e-39  136.1   2.6   1   1     1e-43   1.4e-39  135.9   1.8     3   240     5   235     3   236 0.93 Amino acid kinase family
APH                  PF01636.18   239 seq1537_BIOID48249   -            274   2.7e-19   69.7   8.3   1   1     4e-23   2.8e-19   69.7   5.3     2   237    25   233    24   235 0.78 Phosphotransferase enzyme family
Choline_kinase       PF01633.15   211 seq1537_BIOID48249   -            274     6e-06   25.8   0.0   1   1   1.3e-09   8.6e-06   25.3   0.0   142   194   158   212   140   235 0.78 Choline/ethanolamine kinase
DUF441               PF04284.8    140 seq1539_BIOID48249   -            148   7.7e-47  158.5  20.1   1   1   6.5e-51   8.9e-47  158.3  13.9     1   140     7   145     7   145 0.99 Protein of unknown function (DUF441)
HHH_3                PF12836.2     65 seq1542_BIOID48249   -            123   4.6e-19   68.0   0.0   1   1   8.8e-23     6e-19   67.6   0.0     3    61    59   118    57   122 0.93 Helix-hairpin-helix motif
AA_kinase            PF00696.23   241 seq1543_BIOID48249   -            316   1.7e-27   96.4   0.3   1   1   1.5e-31     2e-27   96.1   0.2     2   240     4   296     3   297 0.91 Amino acid kinase family
Na_sulph_symp        PF00939.14   471 seq1548_BIOID48249   -            477  2.2e-177  590.5  46.1   1   1  1.8e-181  2.5e-177  590.3  32.0     2   471     4   474     3   474 0.99 Sodium:sulfate symporter transmembrane region
ydhR                 PF08803.6     97 seq1549_BIOID48249   -            101   1.1e-43  147.1   0.0   1   1   8.6e-48   1.2e-43  146.9   0.0     1    97     4   100     4   100 0.99 Putative mono-oxygenase ydhR
4HBT_2               PF13279.1    121 seq1551_BIOID48249   -            132   5.5e-17   62.2   0.0   1   1   1.4e-20   6.3e-17   62.0   0.0     4   109    10   114     7   129 0.88 Thioesterase-like superfamily
Acyl-ACP_TE          PF01643.12   249 seq1551_BIOID48249   -            132   1.1e-14   53.8   0.2   1   2   9.6e-09   4.4e-05   22.4   0.1   155   182     2    29     1    33 0.91 Acyl-ACP thioesterase
Acyl-ACP_TE          PF01643.12   249 seq1551_BIOID48249   -            132   1.1e-14   53.8   0.2   2   2   5.4e-11   2.5e-07   29.8   0.0    46   133    39   128    32   132 0.90 Acyl-ACP thioesterase
4HBT                 PF03061.17    79 seq1551_BIOID48249   -            132   3.8e-14   52.4   0.0   1   1   1.1e-17   5.1e-14   52.0   0.0     2    77    16    97    15    99 0.96 Thioesterase superfamily
PsiE                 PF06146.7     69 seq1552_BIOID48249   -            136   1.8e-16   59.9   5.7   1   1   1.3e-20   1.8e-16   59.9   3.9     5    69    62   123    58   123 0.95 Phosphate-starvation-inducible E
Lyase_1              PF00206.15   312 seq1554_BIOID48249   -            457  3.7e-102  341.6   0.0   1   1  1.4e-105  1.9e-101  339.2   0.0     1   312     6   301     6   301 0.99 Lyase
Glyco_hydro_3        PF00933.16   299 seq1555_BIOID48249   -            341   4.4e-72  242.4   0.0   1   1   4.1e-76   5.6e-72  242.1   0.0     3   294     7   319     5   320 0.94 Glycosyl hydrolase family 3 N terminal domain
ABC_tran             PF00005.22   118 seq1559_BIOID48249   -            511   2.6e-30  105.0   0.1   1   2   1.5e-21     1e-17   64.4   0.0     1   118    51   169    51   169 0.95 ABC transporter
ABC_tran             PF00005.22   118 seq1559_BIOID48249   -            511   2.6e-30  105.0   0.1   2   2   1.8e-13   1.2e-09   38.4   0.0     3   117   305   431   303   432 0.77 ABC transporter
NAD_binding_9        PF13454.1    156 seq1560_BIOID48249   -            528   3.1e-30  104.9   0.2   1   1   4.9e-34   6.7e-30  103.8   0.0     4   155     2   158     1   159 0.90 FAD-NAD(P)-binding
PAP2                 PF01569.16   129 seq1561_BIOID48249   -            254   2.5e-28   98.2   1.2   1   1   1.8e-32   2.5e-28   98.2   0.9     6   126    78   232    73   234 0.89 PAP2 superfamily
Amidohydro_4         PF13147.1    304 seq1564_BIOID48249   -            460   1.4e-33  117.0   0.0   1   1   4.1e-37   1.9e-33  116.6   0.0     1   304   107   427   107   427 0.90 Amidohydrolase
Amidohydro_5         PF13594.1     68 seq1564_BIOID48249   -            460   3.5e-06   26.6   0.0   1   1   4.9e-09   2.2e-05   24.0   0.0     3    45    84   138    82   180 0.71 Amidohydrolase
ADH_N                PF08240.7    109 seq1565_BIOID48249   -            345   3.9e-34  116.5   1.6   1   1     2e-37     7e-34  115.7   1.1     2   108    33   138    32   139 0.97 Alcohol dehydrogenase GroES-like domain
ADH_zinc_N           PF00107.21   130 seq1565_BIOID48249   -            345     4e-24   84.5   0.1   1   1     2e-27   6.8e-24   83.7   0.0     1   129   178   305   178   306 0.98 Zinc-binding dehydrogenase
AlaDh_PNT_C          PF01262.16   168 seq1565_BIOID48249   -            345   1.1e-06   28.2   0.3   1   1   6.9e-10   2.3e-06   27.1   0.2    21    60   169   208   159   222 0.91 Alanine dehydrogenase/PNT, C-terminal domain
AA_permease          PF00324.16   479 seq1566_BIOID48249   -            487  7.7e-122  406.9  48.3   1   1  1.3e-125  8.8e-122  406.7  33.5     1   476    39   476    39   479 0.98 Amino acid permease
AA_permease_2        PF13520.1    426 seq1566_BIOID48249   -            487   1.3e-42  145.7  47.5   1   1   2.3e-46   1.6e-42  145.4  32.9     5   422    39   458    35   467 0.85 Amino acid permease
MFS_1                PF07690.11   354 seq1567_BIOID48249   -            393   2.3e-21   75.8  54.5   1   1   6.6e-23     9e-19   67.3  34.9     4   353    22   348    15   349 0.82 Major Facilitator Superfamily
UPF0227              PF05728.7    187 seq1568_BIOID48249   -            180   4.7e-72  241.5   0.0   1   1   3.9e-76   5.3e-72  241.3   0.0     1   186     1   177     1   178 0.99 Uncharacterised protein family (UPF0227)
DUF1049              PF06305.6     68 seq1570_BIOID48249   -            102   1.3e-25   88.5   0.7   1   1   9.6e-30   1.3e-25   88.5   0.5     1    66    22    87    22    89 0.97 Protein of unknown function (DUF1049)
Aconitase            PF00330.15   465 seq1573_BIOID48249   -            703   1.9e-47  161.7   0.0   1   1     4e-51   2.7e-47  161.1   0.0    92   450    64   406    52   421 0.88 Aconitase family (aconitate hydratase)
Aconitase_C          PF00694.14   131 seq1573_BIOID48249   -            703   6.9e-06   26.0   0.0   1   1   1.8e-09   1.3e-05   25.2   0.0    84   129   587   633   574   635 0.89 Aconitase C-terminal domain
TPR_7                PF13176.1     36 seq1574_BIOID48249   -            389     1e-13   49.8  11.5   1   1   1.8e-05     0.025   14.2   0.0     1    27    71    97    71   106 0.82 Tetratricopeptide repeat
TPR_2                PF07719.12    34 seq1574_BIOID48249   -            389   1.8e-12   46.0   7.2   1   1   1.4e-05     0.019   14.7   0.0     5    32   218   245   214   247 0.88 Tetratricopeptide repeat
Apc3                 PF12895.2     84 seq1574_BIOID48249   -            389   7.3e-10   38.7   1.4   1   1   1.3e-09   1.8e-06   27.8   0.1     4    83   156   239   153   240 0.89 Anaphase-promoting complex, cyclosome, subunit 3
TPR_1                PF00515.23    34 seq1574_BIOID48249   -            389   4.6e-09   35.3   2.5   1   1   2.6e-05     0.035   13.5   0.0     7    32   220   245   214   247 0.89 Tetratricopeptide repeat
TPR_8                PF13181.1     34 seq1574_BIOID48249   -            389   1.4e-07   30.6   1.1   1   1   1.7e-05     0.024   14.3   0.0     5    29   218   242   214   246 0.89 Tetratricopeptide repeat
LysR_substrate       PF03466.15   209 seq1576_BIOID48249   -            315   9.6e-55  184.8   0.6   1   1   1.9e-58   1.3e-54  184.3   0.4     4   208    99   303    96   304 0.99 LysR substrate binding domain
HTH_1                PF00126.22    60 seq1576_BIOID48249   -            315   8.8e-22   76.4   0.5   1   1   2.5e-25   1.7e-21   75.5   0.1     1    59    13    71    13    72 0.98 Bacterial regulatory helix-turn-helix protein, lysR family
BPD_transp_2         PF02653.11   267 seq1578_BIOID48249   -            359   2.1e-44  151.3  42.9   1   1   2.2e-48     3e-44  150.8  29.8     5   267    40   301    36   301 0.96 Branched-chain amino acid transport system / permease component
DUF488               PF04343.8    122 seq1579_BIOID48249   -            115   1.2e-31  109.4   0.3   1   1     1e-35   1.4e-31  109.3   0.2     2   122     5   112     4   112 0.96 Protein of unknown function, DUF488
Pyr_redox_2          PF07992.9    200 seq1583_BIOID48249   -            434   1.8e-33  116.0   0.0   1   1   1.6e-36   4.3e-33  114.7   0.0     1   197     7   318     7   320 0.91 Pyridine nucleotide-disulphide oxidoreductase
Pyr_redox            PF00070.22    80 seq1583_BIOID48249   -            434   2.5e-19   69.3   3.8   1   2     5e-08   0.00014   22.0   0.1     1    36     7    48     7    93 0.86 Pyridine nucleotide-disulphide oxidoreductase
Pyr_redox            PF00070.22    80 seq1583_BIOID48249   -            434   2.5e-19   69.3   3.8   2   2     1e-15   2.8e-12   46.7   0.5     1    68   172   254   172   265 0.91 Pyridine nucleotide-disulphide oxidoreductase
DAO                  PF01266.19   358 seq1583_BIOID48249   -            434   2.7e-11   42.8  10.3   1   1   1.2e-09   3.4e-06   26.1   0.0   147   236   226   308   223   336 0.80 FAD dependent oxidoreductase
FCD                  PF07729.7    125 seq1585_BIOID48249   -            226   5.6e-18   65.3  11.5   1   1   1.3e-21   8.7e-18   64.7   8.0     1   124    82   213    82   214 0.85 FCD domain
GntR                 PF00392.16    64 seq1585_BIOID48249   -            226     1e-12   47.1   0.0   1   1   3.3e-16   2.2e-12   46.0   0.0     7    64    16    72    12    72 0.96 Bacterial regulatory proteins, gntR family
ADH_zinc_N           PF00107.21   130 seq1586_BIOID48249   -            349   1.2e-28   99.1   0.1   1   1   4.3e-32     2e-28   98.4   0.1     1   129   185   308   185   309 0.97 Zinc-binding dehydrogenase
ADH_N                PF08240.7    109 seq1586_BIOID48249   -            349   4.3e-28   97.1   5.4   1   1   1.8e-31     8e-28   96.2   3.7     1   108    27   142    27   143 0.95 Alcohol dehydrogenase GroES-like domain
GGDEF                PF00990.16   161 seq1591_BIOID48249   -            341   2.4e-41  140.8   0.2   1   1     7e-45   2.4e-41  140.8   0.1     2   160   175   330   174   331 0.93 GGDEF domain
GAF_3                PF13492.1    129 seq1591_BIOID48249   -            341   3.7e-09   36.6   0.0   1   1   1.9e-12   6.3e-09   35.8   0.0     2   124    19   151    18   156 0.83 GAF domain
GAF_2                PF13185.1    148 seq1591_BIOID48249   -            341   2.5e-07   31.1   0.0   1   1   1.8e-10   6.1e-07   29.9   0.0     1   148    16   155    16   155 0.75 GAF domain
GAF                  PF01590.21   154 seq1591_BIOID48249   -            341   3.7e-05   23.8   0.0   1   1   2.1e-08   7.2e-05   22.8   0.0    85   153    97   153    18   154 0.76 GAF domain
BPD_transp_2         PF02653.11   267 seq1594_BIOID48249   -            330   4.7e-47  160.0  43.0   1   1   4.2e-51   5.8e-47  159.7  29.8     3   267    36   305    34   305 0.94 Branched-chain amino acid transport system / permease component
OMPdecase            PF00215.19   226 seq1595_BIOID48249   -            265   2.2e-54  184.1   0.0   1   1   1.9e-58   2.6e-54  183.8   0.0     1   226    35   257    35   257 0.96 Orotidine 5'-phosphate decarboxylase / HUMPS family
Esterase             PF00756.15   251 seq1596_BIOID48249   -            400   7.7e-50  169.5   0.0   1   1   1.1e-53   7.7e-50  169.5   0.0     1   251   172   391   172   391 0.98 Putative esterase
DUF3327              PF11806.3    122 seq1596_BIOID48249   -            400   1.2e-35  122.3   2.6   1   1   3.7e-39   2.6e-35  121.2   0.4     3   121    29   155    21   156 0.97 Domain of unknown function (DUF3327)
Hydrolase_3          PF08282.7    254 seq1597_BIOID48249   -            276   2.9e-51  174.4   0.0   1   1   4.7e-55   3.2e-51  174.2   0.0     2   254    10   262     9   262 0.98 haloacid dehalogenase-like hydrolase
S6PP                 PF05116.8    247 seq1597_BIOID48249   -            276   4.5e-18   65.3   0.0   1   2     2e-08   0.00014   21.1   0.0     4    79     8    83     5   111 0.71 Sucrose-6F-phosphate phosphohydrolase
S6PP                 PF05116.8    247 seq1597_BIOID48249   -            276   4.5e-18   65.3   0.0   2   2   7.2e-15   4.9e-11   42.2   0.0   119   213   149   240   143   257 0.87 Sucrose-6F-phosphate phosphohydrolase
Rick_17kDa_Anti      PF05433.10    42 seq1599_BIOID48249   -            179   1.7e-11   43.4  15.7   1   1   5.1e-15   1.7e-11   43.4  10.9     2    42    73   113    72   113 0.96 Glycine zipper 2TM domain
Gly-zipper_OmpA      PF13436.1    118 seq1599_BIOID48249   -            179   5.2e-09   35.6   3.0   1   1   1.5e-12   5.2e-09   35.6   2.1     5   112    28   134    24   136 0.78 Glycine-zipper containing OmpA-like membrane domain
Gly-zipper_YMGG      PF13441.1     45 seq1599_BIOID48249   -            179   3.6e-08   32.6  12.7   1   1     1e-11   3.6e-08   32.6   8.8     2    45    69   111    68   111 0.97 YMGG-like Gly-zipper
Gly-zipper_Omp       PF13488.1     46 seq1599_BIOID48249   -            179   1.8e-05   24.1  13.8   1   1   5.3e-09   1.8e-05   24.1   9.6     2    42    73   112    72   118 0.82 Glycine zipper
SUI1                 PF01253.17    83 seq1600_BIOID48249   -            108   1.6e-22   78.9   1.9   1   1   1.4e-26   1.9e-22   78.7   1.3     2    82    28   104    27   105 0.95 Translation initiation factor SUI1
HTH_5                PF01022.15    47 seq1602_BIOID48249   -             99   1.2e-14   53.5   0.1   1   1   7.3e-18     2e-14   52.8   0.1     1    47    23    70    23    70 0.97 Bacterial regulatory protein, arsR family
HTH_20               PF12840.2     61 seq1602_BIOID48249   -             99   2.4e-11   43.1   0.4   1   1   1.3e-14   3.5e-11   42.6   0.3     2    58    16    72    15    75 0.96 Helix-turn-helix domain
MarR_2               PF12802.2     62 seq1602_BIOID48249   -             99     2e-09   36.8   0.1   1   1   1.2e-12   3.3e-09   36.1   0.1     5    60    24    75    19    77 0.89 MarR family
HTH_24               PF13412.1     48 seq1602_BIOID48249   -             99     2e-08   33.3   0.0   1   1   1.9e-11   5.1e-08   32.0   0.0     5    47    26    68    24    69 0.96 Winged helix-turn-helix DNA-binding
MarR                 PF01047.17    59 seq1602_BIOID48249   -             99   6.7e-06   25.6   0.0   1   1   4.6e-09   1.3e-05   24.7   0.0     5    53    26    74    23    75 0.95 MarR family
Peripla_BP_4         PF13407.1    258 seq1605_BIOID48249   -            340     6e-54  182.9   4.4   1   1   1.1e-57   7.6e-54  182.6   3.1     1   256    30   285    30   287 0.95 Periplasmic binding protein domain
AsnC_trans_reg       PF01037.16    74 seq1610_BIOID48249   -            152     9e-22   76.4   0.0   1   1   3.8e-25   1.3e-21   75.9   0.0     1    74    68   142    68   142 0.97 AsnC family
HTH_AsnC-type        PF13404.1     42 seq1610_BIOID48249   -            152   5.4e-18   64.1   0.7   1   1   2.4e-21   8.2e-18   63.5   0.5     1    42     2    43     2    43 0.99 AsnC-type helix-turn-helix domain
HTH_24               PF13412.1     48 seq1610_BIOID48249   -            152   2.8e-17   61.6   0.4   1   1   1.3e-20   4.3e-17   61.1   0.3     1    47     2    48     2    49 0.98 Winged helix-turn-helix DNA-binding
HTH_11               PF08279.7     55 seq1610_BIOID48249   -            152   7.8e-05   22.1   0.0   1   1   3.6e-08   0.00012   21.4   0.0     3    46     7    49     6    53 0.90 HTH domain
Rhodanese            PF00581.15   113 seq1612_BIOID48249   -            123   5.9e-12   45.8   0.0   1   1   6.2e-16   8.5e-12   45.3   0.0     2   112     8    98     7    99 0.80 Rhodanese-like domain
MbtH                 PF03621.8     54 seq1614_BIOID48249   -             72   3.9e-21   74.0   0.6   1   1   3.5e-25   4.8e-21   73.7   0.4     1    53     1    54     1    55 0.96 MbtH-like protein
DUF3521              PF12035.3     35 seq1616_BIOID48249   -             80   3.2e-07   29.9   0.2   1   1   2.3e-11   3.2e-07   29.9   0.2     1    35    50    78    50    78 0.89 Protein of unknown function (DUF3521)
AMP-binding          PF00501.23   418 seq1619_BIOID48249   -           1335  1.2e-116  389.3   0.0   1   1    6e-120  1.6e-116  388.9   0.0     1   417   524   928   524   929 0.96 AMP-binding enzyme
Condensation         PF00668.15   301 seq1619_BIOID48249   -           1335   2.7e-60  203.6   0.0   1   1   1.5e-63   4.2e-60  203.0   0.0     2   300    44   342    43   343 0.91 Condensation domain
Thioesterase         PF00975.15   229 seq1619_BIOID48249   -           1335   3.9e-46  158.0   0.6   1   1   1.2e-46   3.4e-43  148.3   0.0     2   219  1109  1319  1108  1332 0.95 Thioesterase domain
PP-binding           PF00550.20    67 seq1619_BIOID48249   -           1335   2.8e-09   37.0   0.1   1   1   3.1e-12   8.4e-09   35.4   0.1     3    65  1022  1082  1020  1084 0.90 Phosphopantetheine attachment site
Abhydrolase_6        PF12697.2    228 seq1619_BIOID48249   -           1335   1.4e-05   25.0   0.1   1   1     5e-09   1.4e-05   25.0   0.1     2   127  1111  1240  1110  1309 0.65 Alpha/beta hydrolase family
TetR_N               PF00440.18    47 seq1621_BIOID48249   -            234   1.3e-13   50.2   2.0   1   1   1.5e-17   2.1e-13   49.5   0.1     1    46    34    80    34    81 0.95 Bacterial regulatory proteins, tetR family
ABC_membrane         PF00664.18   275 seq1626_BIOID48249   -            590   7.8e-35  120.5   5.6   1   1   1.5e-38     1e-34  120.1   3.9     5   274    22   290    18   291 0.94 ABC transporter transmembrane region
ABC_tran             PF00005.22   118 seq1626_BIOID48249   -            590   1.2e-19   70.7   0.0   1   1   3.3e-23   2.2e-19   69.8   0.0     1   117   376   500   376   501 0.93 ABC transporter
MASE1                PF05231.9    299 seq1629_BIOID48249   -            145   2.1e-18   66.2  16.7   1   1   1.8e-22   2.4e-18   66.0  11.6     2   123    19   139    18   144 0.96 MASE1
DeoC                 PF01791.4    236 seq1635_BIOID48249   -            291   2.1e-16   59.8   0.1   1   1     2e-20   2.7e-16   59.4   0.0     1   235    51   258    51   259 0.90 DeoC/LacD family aldolase
DUF1422              PF07226.6    118 seq1637_BIOID48249   -            119   1.1e-54  183.0   1.2   1   1   9.1e-59   1.2e-54  182.9   0.9     3   116     2   115     1   117 0.97 Protein of unknown function (DUF1422)
DUF1471              PF07338.8     56 seq1638_BIOID48249   -             85   8.5e-20   70.0   0.1   1   1   8.2e-24   1.1e-19   69.6   0.0     2    56    33    85    32    85 0.98 Protein of unknown function (DUF1471)
MASE1                PF05231.9    299 seq1639_BIOID48249   -            225   1.9e-13   50.0  19.7   1   1   4.9e-17   2.2e-13   49.7  13.6   148   298     2   138     1   139 0.81 MASE1
PAS_8                PF13188.1     64 seq1639_BIOID48249   -            225   6.7e-05   22.4   0.0   1   1   2.7e-08   0.00012   21.6   0.0     2    51   147   202   146   215 0.72 PAS domain
DUF1144              PF06610.8    143 seq1644_BIOID48249   -            149   4.1e-71  237.2   7.6   1   1   3.3e-75   4.5e-71  237.0   5.3     4   143     3   142     1   142 0.98 Protein of unknown function (DUF1144)
ABM                  PF03992.11    78 seq1645_BIOID48249   -             96   4.4e-16   58.5   0.1   1   1   3.6e-20   4.9e-16   58.4   0.1     1    77     1    76     1    77 0.95 Antibiotic biosynthesis monooxygenase
DUF1471              PF07338.8     56 seq1646_BIOID48249   -             91     1e-16   60.1   0.6   1   1     1e-20   1.4e-16   59.7   0.4     1    56    36    89    36    89 0.98 Protein of unknown function (DUF1471)
Methyltransf_23      PF13489.1    162 seq1648_BIOID48249   -            252   2.1e-18   66.3   0.0   1   1   2.2e-21   3.4e-18   65.7   0.0     3   159    14   176    10   178 0.82 Methyltransferase domain
Methyltransf_31      PF13847.1    152 seq1648_BIOID48249   -            252   3.2e-16   59.1   0.0   1   1   2.6e-19     4e-16   58.8   0.0     6   117    34   145    29   201 0.83 Methyltransferase domain
Methyltransf_18      PF12847.2    112 seq1648_BIOID48249   -            252   2.3e-15   57.0   0.0   1   1   1.3e-17     2e-14   54.0   0.0     5   111    35   130    32   131 0.91 Methyltransferase domain
Methyltransf_11      PF08241.7     95 seq1648_BIOID48249   -            252   3.4e-15   56.1   0.0   1   1   2.2e-17   3.3e-14   53.0   0.0     2    94    37   127    36   128 0.95 Methyltransferase domain
Methyltransf_12      PF08242.7     99 seq1648_BIOID48249   -            252   4.6e-11   42.9   0.0   1   1   5.1e-14   7.8e-11   42.2   0.0     2    99    37   126    36   126 0.92 Methyltransferase domain
Methyltransf_25      PF13649.1    101 seq1648_BIOID48249   -            252   1.3e-10   41.4   0.0   1   1   3.2e-13   4.8e-10   39.5   0.0     1   101    35   124    35   124 0.89 Methyltransferase domain
MTS                  PF05175.9    170 seq1648_BIOID48249   -            252   1.7e-05   24.1   0.0   1   1   1.7e-08   2.6e-05   23.5   0.0    11   106    12   101    11   135 0.82 Methyltransferase small domain
ABC_membrane         PF00664.18   275 seq1649_BIOID48249   -            593   8.7e-35  120.3   8.8   1   1   1.6e-38   1.1e-34  120.0   6.1     3   274    27   297    25   298 0.91 ABC transporter transmembrane region
ABC_tran             PF00005.22   118 seq1649_BIOID48249   -            593   2.4e-20   72.9   0.1   1   1   7.5e-24   5.1e-20   71.8   0.0     1   118   381   505   381   505 0.95 ABC transporter
ABC_tran             PF00005.22   118 seq1652_BIOID48249   -            401   5.6e-22   78.2   0.0   1   1   3.6e-25   1.2e-21   77.0   0.0     1   117    73   191    73   192 0.92 ABC transporter
TOBE_2               PF08402.5     75 seq1652_BIOID48249   -            401   9.6e-12   44.6   0.3   1   1   1.2e-14   4.2e-11   42.5   0.1     1    75   313   385   313   385 0.95 TOBE domain
DUF413               PF04219.7     94 seq1653_BIOID48249   -            112   1.5e-38  130.2   0.1   1   1   1.4e-42   1.9e-38  129.9   0.1     1    90    10    99    10   102 0.97 Protein of unknown function, DUF
DUF883               PF05957.8     94 seq1654_BIOID48249   -            113   6.8e-27   93.5   1.2   1   1   5.9e-31   8.1e-27   93.3   0.9     1    94    19   111    19   111 0.97 Bacterial protein of unknown function (DUF883)
Aldo_ket_red         PF00248.16   283 seq1656_BIOID48249   -            346   2.4e-75  252.8   0.0   1   1     2e-79   2.7e-75  252.6   0.0     2   282    28   332    27   333 0.96 Aldo/keto reductase family
TonB_dep_Rec         PF00593.19   276 seq1657_BIOID48249   -            628   1.4e-30  107.0  21.3   1   1     2e-34   1.4e-30  107.0  14.8     1   276   404   627   404   627 0.90 TonB dependent receptor
Plug                 PF07715.10   108 seq1657_BIOID48249   -            628   6.4e-30  103.5   1.5   1   1   9.4e-34   6.4e-30  103.5   1.0     4   108    55   160    52   160 0.97 TonB-dependent Receptor Plug Domain
HSP70                PF00012.15   602 seq1658_BIOID48249   -            450   1.5e-24   85.8   0.0   1   2   9.2e-19   1.3e-14   53.0   0.0     2   207     3   228     2   259 0.76 Hsp70 protein
HSP70                PF00012.15   602 seq1658_BIOID48249   -            450   1.5e-24   85.8   0.0   2   2   1.3e-11   1.8e-07   29.3   0.0   250   352   329   423   305   448 0.80 Hsp70 protein
Iso_dh               PF00180.15   348 seq1659_BIOID48249   -            361   8.9e-87  291.1   0.0   1   1     8e-91   1.1e-86  290.8   0.0     1   347     6   354     6   355 0.93 Isocitrate/isopropylmalate dehydrogenase
BATS                 PF06968.8     92 seq1660_BIOID48249   -            346   1.7e-29  101.3   0.0   1   1   5.5e-33   3.7e-29  100.2   0.0     1    92   220   312   220   312 0.99 Biotin and Thiamin Synthesis associated domain
Radical_SAM          PF04055.16   166 seq1660_BIOID48249   -            346   3.9e-19   69.3   0.0   1   1   4.6e-22   3.2e-18   66.3   0.0     4   160    50   203    47   209 0.92 Radical SAM superfamily
Glutaredoxin         PF00462.19    60 seq1661_BIOID48249   -             81   7.9e-14   51.2   0.0   1   1   6.6e-18     9e-14   51.0   0.0     1    57     3    58     3    61 0.95 Glutaredoxin
Flavodoxin_NdrI      PF07972.6    122 seq1663_BIOID48249   -            136   5.1e-47  158.6   0.0   1   1   4.3e-51   5.8e-47  158.4   0.0     1   122     5   123     5   123 0.97 NrdI Flavodoxin like
Trehalase            PF01204.13   512 seq1664_BIOID48249   -            549  4.4e-161  536.8   0.1   1   1  3.9e-165  5.3e-161  536.5   0.0     1   511    70   546    70   547 0.96 Trehalase
LamB                 PF02264.10   398 seq1665_BIOID48249   -            446  1.3e-168  561.0  26.2   1   1  1.1e-172  1.5e-168  560.9  18.2     1   398    28   446    28   446 0.97 LamB porin
Ribonuc_red_lgC      PF02867.10   537 seq1668_BIOID48249   -            714  9.2e-152  506.2   0.0   1   1  9.3e-154  4.2e-150  500.7   0.0     1   537   175   694   175   694 0.97 Ribonucleotide reductase, barrel domain
RNR_N                PF08343.5     82 seq1668_BIOID48249   -            714     3e-29  100.5   0.1   1   1   1.7e-32   7.8e-29   99.2   0.1     1    82    16    97    16    97 0.99 Ribonucleotide reductase N-terminal
Ribonuc_red_lgN      PF00317.16    83 seq1668_BIOID48249   -            714   3.1e-12   45.9   0.0   1   1   1.8e-15     8e-12   44.6   0.0     2    82    99   171    98   172 0.95 Ribonucleotide reductase, all-alpha domain
GerE                 PF00196.14    58 seq1669_BIOID48249   -            241   2.9e-10   39.1   0.7   1   1   3.8e-14   5.2e-10   38.3   0.5     4    57   154   207   152   208 0.95 Bacterial regulatory proteins, luxR family
PEP_mutase           PF13714.1    238 seq1670_BIOID48249   -            296   1.3e-53  181.6   4.4   1   1   2.1e-57   1.5e-53  181.3   3.0     1   233    10   250    10   255 0.92 Phosphoenolpyruvate phosphomutase
ICL                  PF00463.16   526 seq1670_BIOID48249   -            296   1.2e-16   59.9   1.9   1   1   4.6e-20   3.1e-16   58.5   1.3   150   255    80   183    71   213 0.86 Isocitrate lyase family
P-II                 PF00543.17   102 seq1672_BIOID48249   -            112   2.4e-40  136.9   1.0   1   1     2e-44   2.7e-40  136.8   0.7     1   102     4   105     4   105 0.99 Nitrogen regulatory protein P-II
BCCT                 PF02028.12   485 seq1673_BIOID48249   -            476  4.8e-125  417.4  33.3   1   1  3.9e-129  5.4e-125  417.2  23.1    51   485     2   439     1   439 0.98 BCCT family transporter
Aminotran_1_2        PF00155.16   363 seq1674_BIOID48249   -            384   1.1e-69  235.0   0.0   1   1   1.8e-73   1.2e-69  234.8   0.0     2   363    40   380    39   380 0.97 Aminotransferase class I and II
Beta_elim_lyase      PF01212.16   290 seq1674_BIOID48249   -            384   2.2e-06   26.9   0.0   1   1   1.5e-09     1e-05   24.7   0.0    28    87    83   142    70   206 0.77 Beta-eliminating lyase
Wzz                  PF02706.10   152 seq1675_BIOID48249   -            377   4.1e-25   88.2   0.9   1   1     3e-29   4.1e-25   88.2   0.6     1   150    25   173    25   175 0.92 Chain length determinant protein
adh_short_C2         PF13561.1    243 seq1676_BIOID48249   -            294   4.9e-30  104.9   0.0   1   1   1.3e-33   5.7e-30  104.7   0.0     5   241    58   290    55   292 0.92 Enoyl-(Acyl carrier protein) reductase
adh_short            PF00106.20   167 seq1676_BIOID48249   -            294   3.3e-26   92.0   0.2   1   1     9e-30   4.1e-26   91.7   0.1     3   166    52   217    50   218 0.95 short chain dehydrogenase
KR                   PF08659.5    181 seq1676_BIOID48249   -            294   2.3e-08   33.7   0.0   1   1   6.9e-12   3.2e-08   33.3   0.0     4   167    53   221    51   234 0.77 KR domain
Ammonium_transp      PF00909.16   399 seq1677_BIOID48249   -            428    2e-131  438.0  40.4   1   1  1.6e-135  2.3e-131  437.8  28.0     1   399    33   426    33   426 0.97 Ammonium Transporter Family
PK                   PF00224.16   348 seq1680_BIOID48249   -            542  3.9e-150  499.1   9.5   1   1  7.1e-154  4.9e-150  498.8   6.6     1   345    73   414    73   417 0.98 Pyruvate kinase, barrel domain
PK_C                 PF02887.11   117 seq1680_BIOID48249   -            542   6.9e-28   96.4   3.0   1   1   1.3e-31   8.9e-28   96.0   0.6     1   116   427   540   427   541 0.97 Pyruvate kinase, alpha/beta domain
Asp_Glu_race         PF01177.17   217 seq1682_BIOID48249   -            285   6.4e-30  104.5   0.1   1   1   6.1e-34   8.3e-30  104.2   0.1     2   215    25   234    24   236 0.85 Asp/Glu/Hydantoin racemase
GerE                 PF00196.14    58 seq1683_BIOID48249   -            225   1.9e-15   55.7   0.1   1   1   2.5e-19   3.4e-15   55.0   0.1     3    55   152   204   150   207 0.95 Bacterial regulatory proteins, luxR family
TPP_enzyme_N         PF02776.13   172 seq1687_BIOID48249   -            548   2.7e-58  196.1   0.3   1   1   5.8e-62   2.7e-58  196.1   0.2     1   169     1   167     1   170 0.98 Thiamine pyrophosphate enzyme, N-terminal TPP binding domain
TPP_enzyme_C         PF02775.16   153 seq1687_BIOID48249   -            548   4.8e-52  175.4   0.5   1   1   3.5e-54   1.6e-50  170.5   0.0     1   153   374   522   374   522 0.98 Thiamine pyrophosphate enzyme, C-terminal TPP binding domain
TPP_enzyme_M         PF00205.17   137 seq1687_BIOID48249   -            548   2.6e-41  140.4   0.2   1   1   1.4e-44   6.3e-41  139.2   0.1     1   137   186   321   186   321 0.98 Thiamine pyrophosphate enzyme, central domain
Citrate_synt         PF00285.16   356 seq1688_BIOID48249   -            389  2.4e-116  388.2   0.0   1   1  2.1e-120  2.9e-116  387.9   0.0     2   356    22   370    22   370 0.98 Citrate synthase
MalM                 PF07148.7    136 seq1689_BIOID48249   -            306   2.3e-50  169.4   0.1   1   1   2.4e-54   3.3e-50  168.9   0.0     2   136    75   210    74   210 0.98 Maltose operon periplasmic protein precursor (MalM)
Methyltransf_11      PF08241.7     95 seq1691_BIOID48249   -            251   1.3e-23   83.1   0.0   1   1   1.4e-26   2.4e-23   82.3   0.0     1    95    47   138    47   138 0.98 Methyltransferase domain
Methyltransf_23      PF13489.1    162 seq1691_BIOID48249   -            251   6.2e-15   55.1   0.1   1   1   5.3e-18   9.1e-15   54.5   0.1     4   151    25   174    18   181 0.78 Methyltransferase domain
Methyltransf_31      PF13847.1    152 seq1691_BIOID48249   -            251   1.5e-14   53.7   0.0   1   1   1.1e-17   1.9e-14   53.3   0.0     5   118    44   147    40   196 0.84 Methyltransferase domain
Methyltransf_12      PF08242.7     99 seq1691_BIOID48249   -            251   1.8e-10   41.0   0.0   1   1   2.2e-13   3.8e-10   40.0   0.0     1    98    47   135    47   136 0.86 Methyltransferase domain
Methyltransf_18      PF12847.2    112 seq1691_BIOID48249   -            251   3.9e-09   36.9   0.0   1   1   4.4e-12   7.6e-09   36.0   0.0     4   110    45   139    42   141 0.78 Methyltransferase domain
Methyltransf_25      PF13649.1    101 seq1691_BIOID48249   -            251   8.5e-09   35.5   0.0   1   1   1.9e-11   3.3e-08   33.6   0.0     1   101    46   134    46   134 0.87 Methyltransferase domain
Ubie_methyltran      PF01209.13   233 seq1691_BIOID48249   -            251   5.1e-08   32.2   0.0   1   1   3.9e-11   6.7e-08   31.8   0.0    43   168    38   155     2   169 0.83 ubiE/COQ5 methyltransferase family
Methyltransf_8       PF05148.10   219 seq1691_BIOID48249   -            251   9.7e-05   21.9   0.0   1   1   8.4e-08   0.00014   21.4   0.0    59   155    30   137    17   158 0.76 Hypothetical methyltransferase
Ring_hydroxyl_A      PF00848.14   209 seq1692_BIOID48249   -            374   4.9e-36  124.2   0.6   1   1   9.8e-40   6.7e-36  123.7   0.4     3   205   184   370   182   374 0.91 Ring hydroxylating alpha subunit (catalytic domain)
Rieske               PF00355.21    98 seq1692_BIOID48249   -            374   4.8e-21   74.0   0.1   1   1   1.2e-24   7.9e-21   73.3   0.1     1    87    46   130    46   148 0.88 Rieske [2Fe-2S] domain
Ribonuc_red_sm       PF00268.16   281 seq1693_BIOID48249   -            319   1.1e-80  270.5   0.1   1   1   9.6e-85   1.3e-80  270.2   0.0     1   280     1   280     1   281 0.97 Ribonucleotide reductase, small chain
AAA_26               PF13500.1    199 seq1694_BIOID48249   -            225   4.7e-42  143.7   0.0   1   1   1.2e-45   5.5e-42  143.5   0.0     1   193     3   208     3   213 0.95 AAA domain
CbiA                 PF01656.18   195 seq1694_BIOID48249   -            225   2.6e-20   72.5   0.0   1   1   6.8e-24   3.1e-20   72.3   0.0     2   180     6   199     5   217 0.76 CobQ/CobB/MinD/ParA nucleotide binding domain
LysR_substrate       PF03466.15   209 seq1697_BIOID48249   -            323   9.4e-42  142.3   0.2   1   1   1.9e-45   1.3e-41  141.9   0.1     3   206   113   316   111   319 0.97 LysR substrate binding domain
HTH_1                PF00126.22    60 seq1697_BIOID48249   -            323   7.3e-19   67.1   0.6   1   1     2e-22   1.3e-18   66.3   0.4     2    59    29    86    28    87 0.97 Bacterial regulatory helix-turn-helix protein, lysR family
DUF1435              PF07256.7     78 seq1698_BIOID48249   -             91   5.9e-39  131.8   8.5   1   1   5.2e-43   7.1e-39  131.5   5.9     1    78    14    91    14    91 0.99 Protein of unknown function (DUF1435)
MmgE_PrpD            PF03972.9    445 seq1700_BIOID48249   -            483  3.5e-178  592.2   0.0   1   1  2.9e-182    4e-178  592.0   0.0     2   445    14   475    13   475 0.98 MmgE/PrpD family
LPP                  PF04728.8     11 seq1702_BIOID48249   -             78   5.8e-11   41.3  16.8   1   2   4.2e-10   5.8e-06   25.7   1.0     1    11    24    34    24    34 0.99 Repeated sequence found in lipoprotein LPP
LPP                  PF04728.8     11 seq1702_BIOID48249   -             78   5.8e-11   41.3  16.8   2   2   6.3e-10   8.6e-06   25.1   2.1     1    11    38    48    38    48 0.99 Repeated sequence found in lipoprotein LPP
SopA                 PF13981.1    135 seq1703_BIOID48249   -            431   2.6e-32  111.5   7.0   1   1   1.3e-35   4.5e-32  110.7   4.9     3   135   198   331   196   331 0.97 SopA-like central domain
Pentapeptide_4       PF13599.1     78 seq1703_BIOID48249   -            431   1.6e-17   62.9  19.5   1   1   3.7e-17   1.3e-13   50.4   4.5     6    78    79   154    74   158 0.91 Pentapeptide repeats (9 copies)
Pentapeptide_3       PF13576.1     48 seq1703_BIOID48249   -            431   1.4e-11   43.9  19.6   1   1   1.5e-10   5.1e-07   29.3   0.8     1    39    91   127    91   129 0.96 Pentapeptide repeats (9 copies)
ACT_5                PF13710.1     63 seq1704_BIOID48249   -             87   2.1e-26   91.4   0.1   1   1   1.9e-30   2.6e-26   91.0   0.1     2    63    13    73    12    73 0.98 ACT domain
Fer2                 PF00111.22    78 seq1706_BIOID48249   -            321   2.5e-12   46.2   3.7   1   1   1.6e-15   5.4e-12   45.1   2.6     6    77   242   312   238   313 0.88 2Fe-2S iron-sulfur cluster binding domain
FAD_binding_6        PF00970.19    99 seq1706_BIOID48249   -            321   1.5e-10   40.9   0.0   1   1   1.1e-13   3.7e-10   39.7   0.0     2    97     9   106     8   108 0.90 Oxidoreductase FAD-binding domain
NAD_binding_1        PF00175.16   109 seq1706_BIOID48249   -            321   3.8e-10   40.2   0.0   1   1   6.5e-13   2.2e-09   37.7   0.0     1   108   117   207   117   208 0.81 Oxidoreductase NAD-binding domain
Cys_Met_Meta_PP      PF01053.15   386 seq1708_BIOID48249   -            440  2.1e-122  408.0   0.0   1   1  1.7e-126  2.4e-122  407.8   0.0     1   385    52   436    52   437 0.97 Cys/Met metabolism PLP-dependent enzyme
YscW                 PF09619.5    106 seq1709_BIOID48249   -            190     8e-42  141.1   0.6   1   1   8.2e-46   1.1e-41  140.6   0.4     1   106    41   152    41   152 0.99 Type III secretion system lipoprotein chaperone (YscW)
Aminotran_4          PF01063.14   231 seq1710_BIOID48249   -            309   1.1e-46  159.0   0.0   1   1   9.6e-51   1.3e-46  158.8   0.0     3   231    54   289    52   289 0.96 Aminotransferase class IV
ABC_tran             PF00005.22   118 seq1711_BIOID48249   -            491   5.9e-26   91.0   0.0   1   1   2.7e-29   1.2e-25   90.0   0.0     1   117   159   283   159   284 0.97 ABC transporter
CBS                  PF00571.23    57 seq1711_BIOID48249   -            491   3.2e-06   26.5   0.0   1   1   3.4e-07    0.0015   18.0   0.0    32    55   460   483   437   485 0.86 CBS domain
Virul_fac_BrkB       PF03631.10   260 seq1714_BIOID48249   -            337   3.5e-49  167.4  16.0   1   1     3e-53   4.1e-49  167.1  11.1     4   258    65   325    62   327 0.91 Virulence factor BrkB
UvrB                 PF12344.3     44 seq1716_BIOID48249   -            673   6.7e-23   79.8   0.9   1   1   1.3e-25   2.9e-22   77.7   0.1     1    43   552   594   552   595 0.97 Ultra-violet resistance protein B
Helicase_C           PF00271.26    78 seq1716_BIOID48249   -            673   1.2e-15   57.0   0.0   1   1   1.2e-18   2.8e-15   55.8   0.0     2    77   465   545   464   546 0.98 Helicase conserved C-terminal domain
ResIII               PF04851.10   184 seq1716_BIOID48249   -            673   1.1e-11   44.8   0.0   1   1     3e-14   6.9e-11   42.1   0.0     4    94    13   101    10   134 0.79 Type III restriction enzyme, res subunit
UVR                  PF02151.14    36 seq1716_BIOID48249   -            673   5.2e-07   28.8   1.1   1   1     7e-10   1.6e-06   27.3   0.8     2    35   634   667   633   668 0.93 UvrB/uvrC motif
MacB_PCD             PF12704.2    232 seq1717_BIOID48249   -            399     3e-18   66.1   0.1   1   1   4.4e-22     3e-18   66.1   0.0     9   227    24   237    11   239 0.79 MacB-like periplasmic core domain
FtsX                 PF02687.16   121 seq1717_BIOID48249   -            399   2.4e-17   62.7  17.6   1   1   3.9e-21   2.7e-17   62.5  10.1     2   121   269   392   268   392 0.95 FtsX-like permease family
AMP-binding          PF00501.23   418 seq1718_BIOID48249   -            628   3.2e-91  305.6   0.0   1   1   8.3e-95   3.8e-91  305.4   0.0     1   418    85   525    85   525 0.96 AMP-binding enzyme
DUF3448              PF11930.3     82 seq1718_BIOID48249   -            628   4.2e-26   90.3   0.3   1   1   1.6e-29   7.5e-26   89.5   0.2     7    79     3    75     1    78 0.95 Domain of unknown function (DUF3448)
DUF4009              PF13193.1     41 seq1718_BIOID48249   -            628     9e-15   53.7   0.0   1   1   5.8e-18   2.7e-14   52.2   0.0     3    41   575   615   573   615 0.96 Domain of unknown function (DUF4009)
ILVD_EDD             PF00920.16   521 seq1719_BIOID48249   -            616  5.9e-195  648.4   1.9   1   1  4.9e-199  6.8e-195  648.3   1.4     1   521    34   607    34   607 0.95 Dehydratase family
Chor_lyase           PF04345.8    168 seq1721_BIOID48249   -            165   5.1e-31  107.2   0.0   1   1   4.5e-35   6.1e-31  106.9   0.0    12   163    17   165    10   165 0.90 Chorismate lyase
DUF1428              PF07237.6    103 seq1722_BIOID48249   -            117   1.3e-49  166.2   2.0   1   1     1e-53   1.4e-49  166.1   1.4     1   103     2   104     2   104 0.99 Protein of unknown function (DUF1428)
DNA_III_psi          PF03603.8    128 seq1724_BIOID48249   -            137   1.4e-45  154.1   0.1   1   1   1.2e-49   1.6e-45  153.9   0.1     1   128     1   128     1   128 0.99 DNA polymerase III psi subunit
SNARE_assoc          PF09335.6    123 seq1725_BIOID48249   -            233   3.9e-19   68.9   5.8   1   1   2.9e-23   3.9e-19   68.9   4.0     1   122    48   173    48   174 0.96 SNARE associated Golgi protein
MFS_1                PF07690.11   354 seq1727_BIOID48249   -            416   2.4e-25   88.9  61.2   1   2   3.7e-20   2.5e-16   59.2  19.1     1   224    22   237    22   245 0.81 Major Facilitator Superfamily
MFS_1                PF07690.11   354 seq1727_BIOID48249   -            416   2.4e-25   88.9  61.2   2   2   1.9e-12   1.3e-08   33.8  20.7    10   178   237   403   229   415 0.76 Major Facilitator Superfamily
MFS_3                PF05977.8    524 seq1727_BIOID48249   -            416   4.5e-21   74.4  33.8   1   1   8.4e-25   5.7e-21   74.1  23.4     9   397    16   403    12   414 0.89 Transmembrane secretion effector
BPD_transp_1         PF00528.17   185 seq1729_BIOID48249   -            354   2.5e-26   92.2  16.2   1   1   1.8e-30   2.5e-26   92.2  11.2     1   176   163   324   163   332 0.91 Binding-protein-dependent transport system inner membrane component
ABC_tran             PF00005.22   118 seq1731_BIOID48249   -            233     2e-27   95.7   0.0   1   1   4.9e-31   3.4e-27   95.0   0.0     1   117    49   173    49   174 0.94 ABC transporter
AAA_21               PF13304.1    303 seq1731_BIOID48249   -            233   1.6e-11   44.6   0.1   1   1   5.4e-13   3.7e-09   36.8   0.1     1   299    37   206    37   210 0.74 AAA domain
Acetyltransf_1       PF00583.19    83 seq1732_BIOID48249   -            148   2.5e-20   72.1   0.0   1   1   2.4e-23   3.6e-20   71.6   0.0     4    82    48   120    45   121 0.92 Acetyltransferase (GNAT) family
Acetyltransf_10      PF13673.1    117 seq1732_BIOID48249   -            148   3.5e-13   49.5   0.1   1   1   3.1e-16   4.7e-13   49.1   0.1    24   117    20   120     9   120 0.85 Acetyltransferase (GNAT) domain
FR47                 PF08445.5     86 seq1732_BIOID48249   -            148   1.4e-12   47.0   0.1   1   1   1.2e-15   1.9e-12   46.6   0.0    17    81    59   124    42   130 0.82 FR47-like protein
Acetyltransf_7       PF13508.1     79 seq1732_BIOID48249   -            148   3.5e-12   46.1   0.0   1   1   3.1e-15   4.8e-12   45.7   0.0     8    78    45   121    38   122 0.86 Acetyltransferase (GNAT) domain
Acetyltransf_4       PF13420.1    155 seq1732_BIOID48249   -            148     1e-08   35.1   0.0   1   1   7.9e-12   1.2e-08   34.9   0.0    30   148    21   134     6   141 0.82 Acetyltransferase (GNAT) domain
Acetyltransf_8       PF13523.1    152 seq1732_BIOID48249   -            148     9e-08   32.0   0.0   1   1   4.2e-10   6.4e-07   29.2   0.0    76   138    62   122     4   127 0.85 Acetyltransferase (GNAT) domain
Acetyltransf_3       PF13302.1    142 seq1732_BIOID48249   -            148   3.4e-07   30.5   0.1   1   1   6.6e-10     1e-06   29.0   0.1    67   142    49   121     3   121 0.74 Acetyltransferase (GNAT) domain
Acetyltransf_9       PF13527.1    128 seq1732_BIOID48249   -            148   4.7e-07   29.6   0.0   1   1   5.2e-10   7.9e-07   28.8   0.0    74   127    64   122    38   123 0.90 Acetyltransferase (GNAT) domain
Acetyltransf_6       PF13480.1    142 seq1732_BIOID48249   -            148   4.3e-05   23.3   0.0   1   1   3.6e-08   5.5e-05   23.0   0.0    73   131    42   100    14   107 0.90 Acetyltransferase (GNAT) domain
Sugar_tr             PF00083.19   451 seq1734_BIOID48249   -            440   1.2e-35  122.8  33.9   1   2   1.1e-31   7.4e-28   97.2   5.7     2   203    23   232    22   236 0.89 Sugar (and other) transporter
Sugar_tr             PF00083.19   451 seq1734_BIOID48249   -            440   1.2e-35  122.8  33.9   2   2   2.4e-12   1.6e-08   33.4  11.7   242   443   240   439   226   440 0.69 Sugar (and other) transporter
MFS_1                PF07690.11   354 seq1734_BIOID48249   -            440   1.8e-29  102.4  61.0   1   2   4.8e-21   3.3e-17   62.1  18.9     2   239    28   275    27   287 0.71 Major Facilitator Superfamily
MFS_1                PF07690.11   354 seq1734_BIOID48249   -            440   1.8e-29  102.4  61.0   2   2   5.7e-16   3.9e-12   45.4  19.4    27   176   283   435   271   440 0.81 Major Facilitator Superfamily
HlyD_2               PF12700.2    328 seq1735_BIOID48249   -            464   1.2e-25   90.2   1.5   1   1   4.6e-29   1.6e-25   89.8   1.0     9   328   123   425   115   425 0.82 HlyD family secretion protein
HlyD                 PF00529.15   306 seq1735_BIOID48249   -            464   2.7e-24   85.9  16.2   1   1     1e-27   3.5e-24   85.5  11.0     1   241   135   360   135   425 0.85 HlyD family secretion protein
HlyD_3               PF13437.1    105 seq1735_BIOID48249   -            464   1.8e-16   60.2   3.2   1   1   3.7e-14   1.3e-10   41.4   0.4     1   101   246   351   246   356 0.93 HlyD family secretion protein
Biotin_lipoyl_2      PF13533.1     50 seq1735_BIOID48249   -            464   8.2e-14   50.8   9.0   1   1   7.9e-17   2.7e-13   49.2   0.3     2    50   136   184   135   184 0.97 Biotin-lipoyl like
UbiA                 PF01040.13   257 seq1736_BIOID48249   -            290   1.1e-40  139.4  25.2   1   1   9.5e-45   1.3e-40  139.1  17.5     2   256    26   277    25   283 0.86 UbiA prenyltransferase family
HAD_2                PF13419.1    176 seq1738_BIOID48249   -            225   4.8e-28   98.4   0.0   1   1   1.2e-31   5.5e-28   98.2   0.0     1   176     6   195     6   195 0.91 Haloacid dehalogenase-like hydrolase
Hydrolase_like       PF13242.1     75 seq1738_BIOID48249   -            225   1.1e-12   47.3   0.0   1   1     4e-16   1.8e-12   46.6   0.0     3    75   149   218   147   218 0.86 HAD-hyrolase-like
Hydrolase            PF00702.21   204 seq1738_BIOID48249   -            225   2.2e-11   44.5   0.2   1   1   2.4e-14   1.1e-10   42.3   0.1   107   204    78   189     3   189 0.75 haloacid dehalogenase-like hydrolase
MacB_PCD             PF12704.2    232 seq1740_BIOID48249   -            414   1.2e-25   90.4   0.2   1   1   1.7e-29   1.2e-25   90.4   0.1    11   229    26   241    21   244 0.83 MacB-like periplasmic core domain
FtsX                 PF02687.16   121 seq1740_BIOID48249   -            414   1.9e-22   79.1  12.5   1   1   3.4e-26   2.3e-22   78.8   4.5     2   121   274   407   273   407 0.98 FtsX-like permease family
LysR_substrate       PF03466.15   209 seq1742_BIOID48249   -            293   3.7e-45  153.5   0.0   1   1   8.4e-49   5.7e-45  152.8   0.0     2   204    85   282    84   284 0.98 LysR substrate binding domain
HTH_1                PF00126.22    60 seq1742_BIOID48249   -            293   2.5e-18   65.4   0.9   1   1   6.9e-22   4.7e-18   64.5   0.6     1    60     3    62     3    62 0.97 Bacterial regulatory helix-turn-helix protein, lysR family
OpuAC                PF04069.7    257 seq1743_BIOID48249   -            344   4.2e-56  190.0   3.9   1   1   3.8e-60   5.2e-56  189.7   2.7     2   256    44   326    43   327 0.94 Substrate binding domain of ABC-type glycine betaine transport system
GTP_EFTU             PF00009.22   188 seq1744_BIOID48249   -            538     1e-44  152.1   0.0   1   1   3.4e-48   1.6e-44  151.5   0.0     3   187    22   286    20   287 0.92 Elongation factor Tu GTP binding domain
GTP_EFTU_D2          PF03144.20    74 seq1744_BIOID48249   -            538   2.8e-11   43.2   0.1   1   1   2.7e-14   1.2e-10   41.2   0.0     2    74   323   389   322   389 0.97 Elongation factor Tu domain 2
PALP                 PF00291.20   307 seq1745_BIOID48249   -            514   3.7e-69  233.1   2.0   1   1     7e-73   4.8e-69  232.8   1.4     5   305    29   314    25   316 0.90 Pyridoxal-phosphate dependent enzyme
Thr_dehydrat_C       PF00585.13    91 seq1745_BIOID48249   -            514   6.9e-64  211.3   0.0   1   2   3.6e-35   2.4e-31  107.0   0.0     1    91   329   419   329   419 0.98 C-terminal regulatory domain of Threonine dehydratase
Thr_dehydrat_C       PF00585.13    91 seq1745_BIOID48249   -            514   6.9e-64  211.3   0.0   2   2   1.2e-33   7.9e-30  102.1   0.0     2    91   425   512   424   512 0.96 C-terminal regulatory domain of Threonine dehydratase
ACR_tran             PF00873.14  1021 seq1746_BIOID48249   -           1053         0 1208.9  37.0   1   1         0         0 1208.2  25.7     2  1020    13  1035    12  1036 0.98 AcrB/AcrD/AcrF family
SecD_SecF            PF02355.11   189 seq1746_BIOID48249   -           1053   1.8e-08   33.6  32.5   1   1   1.6e-09   1.1e-05   24.6  10.9    36   183   348   495   339   501 0.82 Protein export membrane protein
Fe-ADH               PF00465.14   366 seq1747_BIOID48249   -            387   5.3e-88  295.0   0.1   1   1     9e-92   6.2e-88  294.7   0.1     1   351     9   363     9   377 0.91 Iron-containing alcohol dehydrogenase
Fe-ADH_2             PF13685.1    250 seq1747_BIOID48249   -            387   1.8e-13   50.2   0.1   1   1   3.3e-11   2.3e-07   30.3   0.0     4   101    16   111    13   114 0.81 Iron-containing alcohol dehydrogenase
Transp_cyt_pur       PF02133.10   439 seq1748_BIOID48249   -            419   1.2e-83  281.0  48.4   1   1   9.7e-88   1.3e-83  280.8  33.5     1   438    11   397    11   398 0.98 Permease for cytosine/purines, uracil, thiamine, allantoin
ROK                  PF00480.15   179 seq1749_BIOID48249   -            323   1.5e-45  155.0   0.0   1   1   3.1e-49   2.1e-45  154.6   0.0     1   179    24   214    24   214 0.95 ROK family
Glucokinase          PF02685.11   316 seq1749_BIOID48249   -            323   4.4e-10   38.7   0.0   1   1     5e-13   3.4e-09   35.8   0.0     4   265    26   276    24   288 0.80 Glucokinase
Transgly             PF00912.17   178 seq1751_BIOID48249   -            858   1.4e-67  226.3   0.0   1   1   4.3e-71   2.9e-67  225.2   0.0     1   177    62   237    62   238 0.98 Transglycosylase
Transpeptidase       PF00905.17   304 seq1751_BIOID48249   -            858   3.1e-28   98.5   3.4   1   1   1.5e-29   9.9e-26   90.3   0.1     2   204   436   617   435   681 0.79 Penicillin binding protein transpeptidase domain
MFS_1                PF07690.11   354 seq1753_BIOID48249   -            394   6.5e-37  126.9  54.8   1   2   8.2e-30   5.6e-26   91.0  17.0     2   188    17   198    16   220 0.87 Major Facilitator Superfamily
MFS_1                PF07690.11   354 seq1753_BIOID48249   -            394   6.5e-37  126.9  54.8   2   2   1.1e-14   7.4e-11   41.2  16.1     3   175   218   387   216   394 0.89 Major Facilitator Superfamily
Sugar_tr             PF00083.19   451 seq1753_BIOID48249   -            394   3.5e-13   48.8  16.6   1   1     5e-17   3.5e-13   48.8  11.5    43   188    39   181    11   184 0.88 Sugar (and other) transporter
Mob_synth_C          PF06463.8    128 seq1754_BIOID48249   -            352   7.1e-36  122.6   0.0   1   1   3.6e-39   1.2e-35  121.8   0.0     1   127   209   335   209   336 0.98 Molybdenum Cofactor Synthesis C
Radical_SAM          PF04055.16   166 seq1754_BIOID48249   -            352   6.6e-27   94.5   0.0   1   1   2.6e-30     9e-27   94.1   0.0     2   166    42   204    41   204 0.97 Radical SAM superfamily
Fer4_12              PF13353.1    139 seq1754_BIOID48249   -            352     2e-07   31.0   0.0   1   1   1.2e-10   3.9e-07   30.1   0.0    15   116    47   148    36   153 0.83 4Fe-4S single cluster domain
Fer4_14              PF13394.1    117 seq1754_BIOID48249   -            352   6.4e-07   29.3   0.0   1   1   6.3e-10   2.1e-06   27.6   0.0     6    90    45   127    38   148 0.71 4Fe-4S single cluster domain
Chorismate_bind      PF00425.13   257 seq1756_BIOID48249   -            391   2.1e-68  230.3   0.0   1   1   1.8e-72   2.5e-68  230.0   0.0     2   257   126   380   125   380 0.97 chorismate binding enzyme
Amidohydro_3         PF07969.6    404 seq1757_BIOID48249   -            432   5.8e-56  190.3   1.4   1   1   4.9e-59   2.2e-55  188.3   1.0     1   404    58   384    58   384 0.98 Amidohydrolase family
Amidohydro_4         PF13147.1    304 seq1757_BIOID48249   -            432   5.6e-16   59.3   1.1   1   1   1.6e-19   7.1e-16   58.9   0.7     1   303    53   382    53   383 0.95 Amidohydrolase
Amidohydro_5         PF13594.1     68 seq1757_BIOID48249   -            432   1.2e-05   24.8   2.1   1   1   4.7e-09   2.1e-05   24.1   0.1     2    45    29    85    28   135 0.74 Amidohydrolase
Aldo_ket_red         PF00248.16   283 seq1758_BIOID48249   -            275   7.7e-57  192.1   0.0   1   1   6.7e-61   9.2e-57  191.8   0.0     2   282    18   261    17   262 0.96 Aldo/keto reductase family
SIR2                 PF02146.12   181 seq1759_BIOID48249   -            279   1.9e-48  164.4   0.0   1   1   1.8e-52   2.5e-48  164.0   0.0     1   181    48   221    48   221 0.90 Sir2 family
MFS_1                PF07690.11   354 seq1760_BIOID48249   -            396   3.6e-34  117.9  59.3   1   1   2.6e-38   3.6e-34  117.9  41.1     2   353    19   349    18   350 0.89 Major Facilitator Superfamily
BON                  PF04972.12    64 seq1761_BIOID48249   -            201   6.9e-39  131.3  16.3   1   2   7.5e-23     1e-18   66.7   3.7     1    63    60   122    60   123 0.98 BON domain
BON                  PF04972.12    64 seq1761_BIOID48249   -            201   6.9e-39  131.3  16.3   2   2     5e-24   6.9e-20   70.4   2.2     1    62   139   200   139   201 0.97 BON domain
MoCF_biosynth        PF00994.19   144 seq1762_BIOID48249   -            170   5.6e-31  106.7   0.0   1   1   5.1e-35     7e-31  106.4   0.0     1   143    14   156    12   157 0.92 Probable molybdopterin binding domain
AzlC                 PF03591.9    143 seq1764_BIOID48249   -            245   1.3e-41  141.7  10.1   1   1   9.5e-46   1.3e-41  141.7   7.0     1   141    23   165    23   167 0.97 AzlC protein
AMP-binding          PF00501.23   418 seq1765_BIOID48249   -            826   2.1e-85  286.4   0.0   1   1   8.5e-89   2.9e-85  286.0   0.0     1   417    50   461    50   462 0.95 AMP-binding enzyme
Isochorismatase      PF00857.15   174 seq1765_BIOID48249   -            826   4.5e-37  127.5   0.0   1   1   2.2e-40   7.5e-37  126.8   0.0     2   173   573   745   572   746 0.97 Isochorismatase family
PP-binding           PF00550.20    67 seq1765_BIOID48249   -            826   4.5e-08   33.1   0.0   1   1   9.2e-11   3.1e-07   30.4   0.0     2    62   758   816   757   821 0.86 Phosphopantetheine attachment site
DUF4009              PF13193.1     41 seq1765_BIOID48249   -            826   4.2e-05   22.7   0.1   1   1   3.5e-08   0.00012   21.3   0.0     1    23   501   523   501   525 0.93 Domain of unknown function (DUF4009)
DAGK_prokar          PF01219.14   104 seq1768_BIOID48249   -            122   5.5e-39  131.8   8.1   1   1   4.6e-43   6.3e-39  131.6   5.6     2   104    16   118    15   118 0.99 Prokaryotic diacylglycerol kinase
DUF3828              PF12883.2    120 seq1770_BIOID48249   -            308   8.3e-12   44.9   2.7   1   1   4.2e-11   2.8e-07   30.3   0.1     2   118    26   142    25   144 0.88 Protein of unknown function (DUF3828)
Lumazine_bd          PF12870.2    111 seq1770_BIOID48249   -            308   2.9e-07   30.3   3.1   1   1   1.8e-08   0.00012   21.9   0.1    66   110   240   283   196   284 0.92 Lumazine-binding domain
MoaC                 PF01967.16   136 seq1771_BIOID48249   -            161   1.5e-60  202.6   1.3   1   1   1.3e-64   1.7e-60  202.4   0.9     1   136    15   150    15   150 1.00 MoaC family
DUF1328              PF07043.8     39 seq1772_BIOID48249   -             59   1.6e-12   47.0  24.5   1   1   1.4e-16   1.9e-12   46.8  17.0     1    39    12    50    12    50 0.99 Protein of unknown function (DUF1328)
IlvN                 PF07991.7    165 seq1773_BIOID48249   -            469   4.5e-61  204.8   0.1   1   1   1.1e-64   7.5e-61  204.1   0.1     2   165    13   182    12   182 0.98 Acetohydroxy acid isomeroreductase, catalytic domain
IlvC                 PF01450.14   145 seq1773_BIOID48249   -            469   9.1e-56  187.7   0.1   1   2   3.1e-21   2.1e-17   63.2   0.0     1   128   188   315   188   323 0.91 Acetohydroxy acid isomeroreductase, catalytic domain
IlvC                 PF01450.14   145 seq1773_BIOID48249   -            469   9.1e-56  187.7   0.1   2   2   1.8e-39   1.2e-35  122.4   0.0    15   145   337   463   327   463 0.93 Acetohydroxy acid isomeroreductase, catalytic domain
LexA_DNA_bind        PF01726.11    65 seq1774_BIOID48249   -            202   6.6e-32  108.7   0.1   1   1   1.5e-35   1.1e-31  108.1   0.1     1    65     1    65     1    65 0.99 LexA DNA binding domain
Peptidase_S24        PF00717.18    70 seq1774_BIOID48249   -            202   8.9e-17   60.3   0.8   1   1   1.9e-20   1.3e-16   59.8   0.5     1    68   114   180   114   182 0.96 Peptidase S24-like
AzlD                 PF05437.7     99 seq1776_BIOID48249   -            111   1.8e-12   46.9   5.7   1   1   1.5e-16   2.1e-12   46.7   4.0     1    98     5   104     5   105 0.92 Branched-chain amino acid transport protein (AzlD)
Patatin              PF01734.17   204 seq1777_BIOID48249   -            357   5.2e-22   78.6   0.2   1   1   3.1e-25   4.2e-21   75.7   0.2     1   203    27   195    27   196 0.91 Patatin-like phospholipase
ThiS                 PF02597.15    78 seq1778_BIOID48249   -             81     5e-22   77.9   0.0   1   1   4.1e-26   5.6e-22   77.8   0.0     1    78     4    81     4    81 0.99 ThiS family
MoaE                 PF02391.12   117 seq1781_BIOID48249   -            150   3.4e-40  136.3   0.0   1   1   2.9e-44     4e-40  136.1   0.0     2   116     6   121     5   122 0.97 MoaE protein
PfkB                 PF00294.19   301 seq1782_BIOID48249   -            337   1.7e-70  237.3   0.0   1   1   1.5e-74   2.1e-70  237.1   0.0     2   297    31   331    30   335 0.97 pfkB family carbohydrate kinase
ACR_tran             PF00873.14  1021 seq1783_BIOID48249   -           1025         0 1224.2  15.2   1   1         0         0 1224.0  10.5     2  1020     4  1008     3  1009 0.99 AcrB/AcrD/AcrF family
MMPL                 PF03176.10   333 seq1783_BIOID48249   -           1025   4.6e-13   48.4  19.9   1   2   4.8e-11   2.2e-07   29.7   5.7   138   313   327   501   226   521 0.83 MMPL family
MMPL                 PF03176.10   333 seq1783_BIOID48249   -           1025   4.6e-13   48.4  19.9   2   2   3.3e-09   1.5e-05   23.7   2.6    73   306   785  1012   693  1024 0.74 MMPL family
SecD_SecF            PF02355.11   189 seq1783_BIOID48249   -           1025   5.9e-12   45.0  19.3   1   2     3e-10   1.4e-06   27.5   6.0    35   186   336   489   317   492 0.80 Protein export membrane protein
SecD_SecF            PF02355.11   189 seq1783_BIOID48249   -           1025   5.9e-12   45.0  19.3   2   2   8.1e-09   3.7e-05   22.8   2.0    25   183   844  1005   831  1022 0.87 Protein export membrane protein
MarR                 PF01047.17    59 seq1784_BIOID48249   -            176   1.6e-17   62.8   2.8   1   1   1.3e-20     6e-17   60.9   0.1     1    58    53   112    53   113 0.98 MarR family
MarR_2               PF12802.2     62 seq1784_BIOID48249   -            176     1e-08   34.5   0.1   1   1   4.8e-12   2.2e-08   33.5   0.0     5    61    55   111    51   112 0.90 MarR family
HTH_27               PF13463.1     68 seq1784_BIOID48249   -            176   5.4e-07   29.7   0.1   1   1   2.7e-10   1.2e-06   28.5   0.0    17    68    70   121    54   121 0.86 Winged helix DNA-binding domain
MatE                 PF01554.13   162 seq1787_BIOID48249   -            441   5.6e-39  133.2  30.1   1   2   6.7e-35   9.1e-31  106.5   5.7     1   161    17   177    17   178 0.99 MatE
MatE                 PF01554.13   162 seq1787_BIOID48249   -            441   5.6e-39  133.2  30.1   2   2   3.3e-13   4.5e-09   36.0   6.7     2   142   241   381   241   403 0.92 MatE
Bax1-I               PF01027.15   205 seq1790_BIOID48249   -            234   3.6e-59  199.6  36.8   1   1     3e-63   4.1e-59  199.5  25.5     2   205    19   230    18   230 0.92 Inhibitor of apoptosis-promoting Bax1
MarR                 PF01047.17    59 seq1791_BIOID48249   -            144   5.8e-18   64.2   0.0   1   1   1.9e-21   8.8e-18   63.6   0.0     1    59    38    96    38    96 0.98 MarR family
MarR_2               PF12802.2     62 seq1791_BIOID48249   -            144   1.4e-13   50.1   0.0   1   1   5.2e-17   2.4e-13   49.4   0.0     1    62    36    95    36    95 0.98 MarR family
HTH_27               PF13463.1     68 seq1791_BIOID48249   -            144   4.1e-09   36.5   0.0   1   1   2.9e-12   1.3e-08   34.9   0.0     1    68    38   104    38   104 0.92 Winged helix DNA-binding domain
TatD_DNase           PF01026.16   255 seq1792_BIOID48249   -            260   8.7e-68  228.1   0.0   1   1   7.3e-72     1e-67  227.9   0.0     1   255     6   257     6   257 0.98 TatD related DNase
HlyD                 PF00529.15   306 seq1793_BIOID48249   -            390   5.6e-79  265.4  14.6   1   1     2e-82     7e-79  265.1  10.1     1   306    60   343    60   343 0.99 HlyD family secretion protein
HlyD_2               PF12700.2    328 seq1793_BIOID48249   -            390   2.9e-17   62.7   1.2   1   1   1.2e-20   4.2e-17   62.1   0.9    20   234    60   290    51   316 0.77 HlyD family secretion protein
HlyD_3               PF13437.1    105 seq1793_BIOID48249   -            390   5.6e-16   58.6   3.2   1   1   1.9e-16   6.3e-13   48.8   0.1     2   105   218   338   217   338 0.79 HlyD family secretion protein
Biotin_lipoyl_2      PF13533.1     50 seq1793_BIOID48249   -            390   7.7e-09   34.9   1.4   1   1   5.4e-11   1.9e-07   30.5   0.1     2    49    61   108    60   109 0.91 Biotin-lipoyl like
Pro_CA               PF00484.14   148 seq1794_BIOID48249   -            219   2.7e-48  163.5   0.0   1   1   2.4e-52   3.3e-48  163.3   0.0     1   147    34   188    34   189 0.85 Carbonic anhydrase
IgaA                 PF07095.6    706 seq1796_BIOID48249   -            711         0 1237.3   0.0   1   1         0         0 1237.0   0.0     1   705     1   706     1   707 1.00 Intracellular growth attenuator protein IgaA
HTH_18               PF12833.2     81 seq1797_BIOID48249   -            129   1.1e-19   70.2   0.3   1   1   2.1e-23   1.4e-19   69.8   0.2     2    79    34   110    33   112 0.96 Helix-turn-helix domain
HTH_AraC             PF00165.18    42 seq1797_BIOID48249   -            129   5.4e-18   64.0   0.2   1   2     2e-09   1.4e-05   24.6   0.0     1    42    20    61    20    61 0.97 Bacterial regulatory helix-turn-helix proteins, AraC family
HTH_AraC             PF00165.18    42 seq1797_BIOID48249   -            129   5.4e-18   64.0   0.2   2   2     2e-13   1.4e-09   37.3   0.0     2    41    73   110    68   111 0.93 Bacterial regulatory helix-turn-helix proteins, AraC family
Ribonuc_L-PSP        PF01042.16   121 seq1798_BIOID48249   -            115   3.4e-28   97.7   0.5   1   1   2.7e-32   3.7e-28   97.5   0.4     2   121     4   115     3   115 0.96 Endoribonuclease L-PSP
adh_short_C2         PF13561.1    243 seq1801_BIOID48249   -            258     6e-29  101.4   0.1   1   1   1.7e-32   7.7e-29  101.0   0.1     3   242    24   254    22   255 0.92 Enoyl-(Acyl carrier protein) reductase
adh_short            PF00106.20   167 seq1801_BIOID48249   -            258   2.8e-27   95.5   9.7   1   1   5.8e-30   2.6e-26   92.3   6.7     2   164    17   170    16   173 0.88 short chain dehydrogenase
KR                   PF08659.5    181 seq1801_BIOID48249   -            258   3.2e-11   43.1   8.8   1   1   1.3e-13   5.8e-10   39.0   5.9    56   160    57   165    17   183 0.91 KR domain
Bax1-I               PF01027.15   205 seq1802_BIOID48249   -            237   1.1e-12   47.9  25.5   1   1     1e-16   1.4e-12   47.5  17.7     3   201    19   220    17   225 0.85 Inhibitor of apoptosis-promoting Bax1
Cyanate_lyase        PF02560.9     73 seq1803_BIOID48249   -            156   1.8e-33  113.7   0.0   1   1   1.9e-37   2.6e-33  113.2   0.0     3    72    85   155    83   156 0.95 Cyanate lyase C-terminal domain
MarB                 PF13999.1     66 seq1804_BIOID48249   -             72   1.5e-34  117.2   0.5   1   1   1.3e-38   1.7e-34  117.0   0.3     2    66     6    70     5    70 0.98 MarB protein
CsbD                 PF05532.7     53 seq1806_BIOID48249   -             69   1.5e-21   75.6   8.3   1   1   1.3e-25   1.8e-21   75.4   5.8     1    53     4    56     4    56 0.97 CsbD-like
DUF1889              PF08986.5    119 seq1807_BIOID48249   -            119   2.3e-83  276.1   0.8   1   1   1.8e-87   2.5e-83  276.0   0.6     1   119     1   119     1   119 1.00 Domain of unknown function (DUF1889)
MFS_1                PF07690.11   354 seq1808_BIOID48249   -            512   5.7e-55  186.3  38.3   1   1   4.2e-59   5.7e-55  186.3  26.5     1   353    19   413    19   414 0.89 Major Facilitator Superfamily
UvrD_C               PF13361.1    319 seq1809_BIOID48249   -            673     7e-93  311.4   0.0   1   1     3e-95   6.9e-92  308.2   0.0     1   318   271   613   271   614 0.97 UvrD-like helicase C-terminal domain
UvrD-helicase        PF00580.16   315 seq1809_BIOID48249   -            673   1.3e-73  247.9   0.3   1   1   8.5e-76   1.9e-72  244.1   0.2     1   314     3   265     3   266 0.94 UvrD/REP helicase N-terminal domain
AAA_19               PF13245.1     76 seq1809_BIOID48249   -            673   1.9e-13   49.8   0.6   1   1   2.1e-16   4.7e-13   48.5   0.4     8    75    15    87     8    88 0.82 Part of AAA domain
UvrD_C_2             PF13538.1    104 seq1809_BIOID48249   -            673   2.1e-10   40.5   0.0   1   1   5.6e-13   1.3e-09   38.0   0.0    54   103   546   609   496   610 0.80 Family description
MFS_1                PF07690.11   354 seq1810_BIOID48249   -            393   2.4e-24   85.6  46.9   1   1   3.5e-28   2.4e-24   85.6  32.5    14   354    27   346    10   346 0.79 Major Facilitator Superfamily
MFS_2                PF13347.1    427 seq1810_BIOID48249   -            393   8.8e-08   30.8  11.4   1   1   1.3e-11   8.8e-08   30.8   7.9   136   331   127   315   124   330 0.73 MFS/sugar transport protein
4HBT                 PF03061.17    79 seq1812_BIOID48249   -            137   7.5e-17   61.1   0.1   1   1   8.9e-21   1.2e-16   60.4   0.1     1    79    50   127    50   127 0.98 Thioesterase superfamily
Chorismate_bind      PF00425.13   257 seq1816_BIOID48249   -            453   2.3e-90  302.2   0.0   1   1   4.3e-94   2.9e-90  301.9   0.0     2   257   190   443   189   443 0.98 chorismate binding enzyme
Anth_synt_I_N        PF04715.8    140 seq1816_BIOID48249   -            453   2.7e-29  101.8   0.1   1   1   3.3e-32   2.3e-28   98.8   0.0     9   139    22   153    16   154 0.90 Anthranilate synthase component I, N terminal region
CstA                 PF02554.9    376 seq1817_BIOID48249   -            701  5.2e-156  518.8  28.7   1   1  7.7e-160  5.2e-156  518.8  19.9     1   359    32   420    32   436 0.95 Carbon starvation protein CstA
DUF4161              PF13722.1    127 seq1817_BIOID48249   -            701   1.8e-46  157.4   7.5   1   1   2.7e-50   1.8e-46  157.4   5.2     3   127   467   596   464   596 0.98 C-terminal domain on CstA (DUF4161)
MFS_1                PF07690.11   354 seq1819_BIOID48249   -            395     2e-29  102.3  51.1   1   1   3.1e-33   2.1e-29  102.2  26.2     2   344    13   341    12   343 0.82 Major Facilitator Superfamily
DUF2713              PF10897.3    246 seq1820_BIOID48249   -            246  2.3e-165  547.7   6.8   1   1  1.9e-169  2.5e-165  547.5   4.7     1   246     1   246     1   246 1.00 Protein of unknown function (DUF2713)
MFS_1                PF07690.11   354 seq1821_BIOID48249   -            471     7e-57  192.6  67.0   1   2   8.5e-55   5.8e-51  173.1  33.1     1   353    15   405    15   406 0.91 Major Facilitator Superfamily
[truncated: 1,343,216 more chars]
