# Supplementary material for: A domain sequence approach to pangenomics: applications to Escherichia coli
Source: F1000Res. 2013 May 29;1:19. Originally published 2012 Oct 1. [Version 2] doi: 10.12688/f1000research.1-19.v2 (PMC3901455; doi:10.12688/f1000research.1-19.v2)
Supplement: The 347 text files show the results from scanning each of the fasta-files against the Pfam-A database [file f1000research-1-1101-s0002.tgz › Escherichia_coli_H120_BIOID38971.txt]

#                                                                            --- full sequence --- -------------- this domain -------------   hmm coord   ali coord   env coord
# target name        accession   tlen query name           accession   qlen   E-value  score  bias   #  of  c-Evalue  i-Evalue  score  bias  from    to  from    to  from    to  acc description of target
#------------------- ---------- ----- -------------------- ---------- ----- --------- ------ ----- --- --- --------- --------- ------ ----- ----- ----- ----- ----- ----- ----- ---- ---------------------
GPW_gp25             PF04965.9     99 seq4_BIOID38971      -            115   9.8e-20   69.8   0.0   1   1     9e-24   1.2e-19   69.5   0.0     5    94    17   106    14   111 0.93 Gene 25-like lysozyme
DUF159               PF02586.9    208 seq7_BIOID38971      -             86   1.1e-09   38.0   0.0   1   1   8.8e-14   1.2e-09   37.8   0.0   143   207     6    78     2    79 0.86 Uncharacterised ACR, COG2135
P2_Phage_GpR         PF06891.6    135 seq8_BIOID38971      -            155   1.8e-40  137.7   0.0   1   1   1.5e-44   2.1e-40  137.5   0.0     1   135     1   131     1   131 0.98 P2 phage tail completion protein R (GpR)
Phage_GPD            PF05954.6    292 seq11_BIOID38971     -            387   1.2e-59  201.8   0.3   1   1   1.1e-63   1.5e-59  201.5   0.2     1   292    42   365    42   365 0.91 Phage late control gene D protein (GPD)
RNB                  PF00773.14   325 seq12_BIOID38971     -            644   3.6e-82  276.1   0.0   1   1     1e-85   4.5e-82  275.8   0.0     1   324   189   516   189   517 0.95 RNB domain
OB_RNB               PF08206.6     58 seq12_BIOID38971     -            644   4.3e-19   67.6   0.0   1   1   2.6e-22   1.2e-18   66.2   0.0     1    57    24    80    24    81 0.95 Ribonuclease B OB domain
S1                   PF00575.18    74 seq12_BIOID38971     -            644   2.2e-12   46.7   1.0   1   1   5.6e-13   2.6e-09   36.9   0.2     4    69   560   638   557   640 0.78 S1 RNA binding domain
DEDD_Tnp_IS110       PF01548.12   144 seq16_BIOID38971     -            326   4.2e-44  149.5   0.2   1   1   2.4e-47   1.7e-43  147.6   0.1     1   144     7   151     7   151 0.99 Transposase
Transposase_20       PF02371.11    87 seq16_BIOID38971     -            326   1.1e-27   95.7   0.4   1   1     3e-31     2e-27   94.9   0.3     2    85   196   280   195   282 0.96 Transposase IS116/IS110/IS902 family
Phage_portal         PF04860.7    347 seq17_BIOID38971     -             87   2.2e-14   52.8   0.0   1   1   1.9e-18   2.6e-14   52.5   0.0   233   316     5    82     3    86 0.89 Phage portal protein
Caudo_TAP            PF02413.12   130 seq18_BIOID38971     -            144   2.3e-28   98.8   0.5   1   1   1.8e-32   2.5e-28   98.7   0.3     3   130     9   143     7   143 0.98 Caudovirales tail fibre assembly protein
Anti-adapt_IraP      PF10796.4     87 seq21_BIOID38971     -             86   1.7e-37  127.5   2.4   1   1   1.3e-41   1.8e-37  127.4   1.7     1    87     1    86     1    86 0.99 Sigma-S stabilisation anti-adaptor protein
SpoU_methylase       PF00588.14   142 seq26_BIOID38971     -            157   2.4e-34  118.0   0.0   1   1     2e-38   2.7e-34  117.9   0.0     1   142     1   142     1   142 0.95 SpoU rRNA Methylase family
HDPD                 PF02924.9    118 seq27_BIOID38971     -            112   2.1e-16   59.6   0.7   1   1   1.8e-20   2.4e-16   59.4   0.5     4   114     7   108     4   111 0.86 Bacteriophage lambda head decoration protein D
DNA_pol_A            PF00476.15   383 seq30_BIOID38971     -            746  1.7e-160  533.7   0.0   1   1  4.8e-164  2.2e-160  533.3   0.0     2   383   366   745   365   745 0.99 DNA polymerase family A
DNA_pol_A_exo1       PF01612.15   174 seq30_BIOID38971     -            746   3.8e-44  150.0   0.1   1   1   1.7e-47   7.8e-44  149.0   0.0     1   174   148   335   148   335 0.97 3'-5' exonuclease
5_3_exonuc           PF01367.15   101 seq30_BIOID38971     -            746   4.7e-26   90.8   0.0   1   1   2.9e-29   1.3e-25   89.4   0.0    13    99     1    93     1    95 0.97 5'-3' exonuclease, C-terminal SAM fold
Phage_GPD            PF05954.6    292 seq31_BIOID38971     -            387     1e-58  198.7   0.4   1   1   9.4e-63   1.3e-58  198.4   0.3     1   292    42   365    42   365 0.91 Phage late control gene D protein (GPD)
Baseplate_J          PF04865.9    243 seq39_BIOID38971     -            302   7.5e-61  205.4   3.4   1   1   2.6e-63   3.5e-59  199.9   2.4     2   243    86   262    85   262 0.99 Baseplate J-like protein
ABC_membrane         PF00664.18   275 seq41_BIOID38971     -            593   8.2e-35  120.4   9.0   1   1   1.5e-38     1e-34  120.1   6.3     3   274    27   297    25   298 0.92 ABC transporter transmembrane region
ABC_tran             PF00005.22   118 seq41_BIOID38971     -            593   2.4e-20   72.9   0.1   1   1   7.5e-24   5.1e-20   71.8   0.0     1   118   381   505   381   505 0.95 ABC transporter
DUF905               PF06006.7     71 seq43_BIOID38971     -             64   1.1e-19   69.4   0.0   1   1   9.3e-24   1.3e-19   69.2   0.0     3    47    20    64    18    64 0.98 Bacterial protein of unknown function (DUF905)
AsmA                 PF05170.9    604 seq45_BIOID38971     -            617  1.2e-140  469.9  15.2   1   2   2.9e-68     2e-64  218.2   0.3     1   266     1   241     1   242 0.99 AsmA family
AsmA                 PF05170.9    604 seq45_BIOID38971     -            617  1.2e-140  469.9  15.2   2   2   2.8e-80   1.9e-76  257.9   6.1   323   604   240   512   238   512 0.99 AsmA family
AsmA_2               PF13502.1    220 seq45_BIOID38971     -            617   1.5e-28   99.5  14.3   1   1   3.6e-30   2.5e-26   92.3   2.6     1   218   357   571   357   573 0.89 AsmA-like C-terminal region
Ldr_toxin            PF13940.1     35 seq47_BIOID38971     -             35   3.3e-25   87.4   1.7   1   1   2.6e-29   3.5e-25   87.3   1.2     1    35     1    35     1    35 1.00 Toxin Ldr, type I toxin-antitoxin system
DDE_Tnp_1            PF01609.16   211 seq50_BIOID38971     -            353   1.6e-31  109.4   0.3   1   1   3.3e-35   2.2e-31  108.9   0.2     3   211    77   318    75   318 0.93 Transposase DDE domain
DDE_Tnp_1_assoc      PF13808.1     90 seq50_BIOID38971     -            353   4.5e-22   77.4   0.0   1   1   1.4e-25   9.5e-22   76.3   0.0    23    90     3    70     1    70 0.97 DDE_Tnp_1-associated
FlxA                 PF14282.1    106 seq51_BIOID38971     -            113   2.9e-15   55.9  28.1   1   1   2.6e-19   3.5e-15   55.7  19.5     5    83    13    91     5    99 0.91 FlxA-like protein
AA_permease_2        PF13520.1    426 seq52_BIOID38971     -            511   1.9e-57  194.5  52.9   1   1   3.5e-61   2.4e-57  194.2  36.6     1   424    13   452    13   457 0.92 Amino acid permease
AA_permease          PF00324.16   479 seq52_BIOID38971     -            511   1.7e-20   72.7  45.6   1   1   3.8e-24   2.6e-20   72.1  31.6    20   462    32   459    15   474 0.76 Amino acid permease
TatD_DNase           PF01026.16   255 seq53_BIOID38971     -            260   2.3e-67  226.8   0.0   1   1   1.9e-71   2.6e-67  226.6   0.0     1   255     6   257     6   257 0.98 TatD related DNase
LysR_substrate       PF03466.15   209 seq54_BIOID38971     -            305   6.4e-33  113.4   0.3   1   1   1.3e-36   8.7e-33  113.0   0.2     2   206    87   289    86   292 0.95 LysR substrate binding domain
HTH_1                PF00126.22    60 seq54_BIOID38971     -            305   3.8e-22   77.6   0.1   1   1   1.1e-25   7.7e-22   76.6   0.1     1    60     3    62     3    62 0.98 Bacterial regulatory helix-turn-helix protein, lysR family
MFS_2                PF13347.1    427 seq55_BIOID38971     -            457  1.5e-110  369.4  37.8   1   1  2.5e-114  1.7e-110  369.2  26.2     3   427    10   431     8   431 0.97 MFS/sugar transport protein
MFS_1                PF07690.11   354 seq55_BIOID38971     -            457   2.2e-14   52.8  49.1   1   1   3.3e-17   2.3e-13   49.5  29.5    13   352    26   377    21   379 0.83 Major Facilitator Superfamily
Phage_P2_GpU         PF06995.6    121 seq56_BIOID38971     -            159   1.3e-47  159.9   0.0   1   1   1.2e-51   1.6e-47  159.7   0.0     1   120     6   125     6   126 0.99 Phage P2 GpU
Autotransporter      PF03797.14   265 seq64_BIOID38971     -            474   2.2e-43  148.4  30.1   1   1   3.2e-47   2.2e-43  148.4  20.9     3   259   212   454   210   466 0.95 Autotransporter beta-domain
Pertactin            PF03212.9    121 seq64_BIOID38971     -            474   4.1e-05   23.1   3.1   1   1     6e-09   4.1e-05   23.1   2.2    30   115    84   166    71   171 0.76 Pertactin
Phage_tail_S         PF05069.8    148 seq66_BIOID38971     -            150   1.5e-42  144.7   0.7   1   1   1.2e-46   1.6e-42  144.6   0.5     2   148     3   149     2   149 0.97 Phage virion morphogenesis family
Ldr_toxin            PF13940.1     35 seq67_BIOID38971     -             55   1.3e-24   85.5   1.7   1   1   1.2e-28   1.6e-24   85.2   1.2     1    35    21    55    21    55 1.00 Toxin Ldr, type I toxin-antitoxin system
Baseplate_J          PF04865.9    243 seq68_BIOID38971     -            302   1.5e-60  204.4   2.7   1   1   5.3e-63   7.2e-59  198.9   1.9     2   243    86   262    85   262 0.99 Baseplate J-like protein
Fimbrial_K88         PF02432.10   241 seq72_BIOID38971     -            220   1.4e-18   67.0   1.1   1   1   1.2e-22   1.7e-18   66.8   0.8    38   241     2   220     1   220 0.80 Fimbrial, major and minor subunit
HAD_2                PF13419.1    176 seq74_BIOID38971     -            188     1e-25   90.9   0.1   1   1   2.5e-29   1.1e-25   90.7   0.1     1   174     8   183     8   185 0.88 Haloacid dehalogenase-like hydrolase
Hydrolase            PF00702.21   204 seq74_BIOID38971     -            188   4.9e-14   53.2   0.1   1   1   1.5e-17   6.7e-14   52.7   0.0     4   204     8   179     5   179 0.89 haloacid dehalogenase-like hydrolase
Hydrolase_like       PF13242.1     75 seq74_BIOID38971     -            188   2.1e-06   27.2   0.1   1   1   1.1e-09   4.9e-06   26.0   0.0     3    48   141   185   139   186 0.94 HAD-hyrolase-like
rve                  PF00665.21   120 seq77_BIOID38971     -            137   1.3e-10   41.3   0.0   1   1   1.2e-14   1.7e-10   40.9   0.0     2    65    45   106    44   118 0.94 Integrase core domain
rve                  PF00665.21   120 seq78_BIOID38971     -            135   1.8e-09   37.5   0.0   1   1   1.7e-13   2.4e-09   37.2   0.0     2    78    45   119    44   129 0.93 Integrase core domain
Aldo_ket_red         PF00248.16   283 seq81_BIOID38971     -            267     1e-57  194.9   0.6   1   1   9.7e-62   1.3e-57  194.6   0.4     2   281     6   250     5   251 0.95 Aldo/keto reductase family
Transposase_mut      PF00872.13   381 seq84_BIOID38971     -            402  4.6e-122  407.1   0.0   1   1  7.5e-126  5.1e-122  406.9   0.0    11   379    12   377     1   379 0.94 Transposase, Mutator family
MULE                 PF10551.4     93 seq84_BIOID38971     -            402   3.2e-13   49.5   0.0   1   1     3e-16   2.1e-12   46.9   0.0    16    91   185   260   171   262 0.84 MULE transposase domain
Alk_phosphatase      PF00245.15   421 seq85_BIOID38971     -            471    2e-145  484.5   3.4   1   2  3.3e-138  1.5e-134  448.7   0.8     1   350    64   428    64   430 0.99 Alkaline phosphatase
Alk_phosphatase      PF00245.15   421 seq85_BIOID38971     -            471    2e-145  484.5   3.4   2   2   3.9e-13   1.8e-09   36.7   0.0   381   421   430   470   427   470 0.95 Alkaline phosphatase
Metalloenzyme        PF01676.13   262 seq85_BIOID38971     -            471     2e-07   30.4   3.7   1   1   5.5e-10   2.5e-06   26.8   0.6   136   228   322   447   315   468 0.84 Metalloenzyme superfamily
Phosphodiest         PF01663.17   364 seq85_BIOID38971     -            471   2.7e-05   23.5   0.0   1   1   9.8e-09   4.5e-05   22.8   0.0   144   254   293   407   224   448 0.66 Type I phosphodiesterase / nucleotide pyrophosphatase
Phage_tail_S         PF05069.8    148 seq86_BIOID38971     -            149   2.1e-36  124.8   0.0   1   1   1.7e-40   2.3e-36  124.6   0.0     3   148     4   148     2   148 0.97 Phage virion morphogenesis family
Bac_export_2         PF01312.14   343 seq89_BIOID38971     -            188   1.2e-34  119.6   0.8   1   1   9.8e-39   1.3e-34  119.4   0.6     1   153     1   146     1   185 0.87 FlhB HrpN YscU SpaS Family
YagB_YeeU_YfjZ       PF06154.6    105 seq92_BIOID38971     -            122   3.2e-52  175.0   0.0   1   1   2.8e-56   3.9e-52  174.8   0.0     2   104    16   118    15   119 0.98 YagB/YeeU/YfjZ family
Phage_cap_E          PF03864.10   329 seq94_BIOID38971     -            350   2.5e-64  217.1   0.4   1   1     2e-68   2.8e-64  217.0   0.2     1   328    13   348    13   349 0.93 Phage major capsid protein E
DDE_Tnp_ISL3         PF01610.12   248 seq96_BIOID38971     -            464     6e-20   71.7   0.0   1   1   7.2e-23   4.9e-19   68.7   0.0     1   139   160   294   160   340 0.80 Transposase
HTH_Tnp_ISL3         PF13542.1     65 seq96_BIOID38971     -            464   1.6e-08   34.0   5.6   1   1   5.7e-12   3.9e-08   32.7   3.9     3    57    39    96    37   104 0.90 Helix-turn-helix domain of transposase family ISL3
DUF977               PF06163.6    127 seq99_BIOID38971     -            151   3.5e-65  217.3   0.4   1   1   2.9e-69     4e-65  217.1   0.3     1   127     1   136     1   136 1.00 Bacterial protein of unknown function (DUF977)
Redoxin              PF08534.5    146 seq101_BIOID38971    -            169   4.6e-28   97.4   0.2   1   1   8.1e-32   5.5e-28   97.2   0.1     2   146    22   164    15   164 0.92 Redoxin
AhpC-TSA             PF00578.16   124 seq101_BIOID38971    -            169   1.7e-15   56.6   0.0   1   1     3e-19   2.1e-15   56.4   0.0     3   122    24   146    22   148 0.94 AhpC/TSA family
PLDc_2               PF13091.1    126 seq102_BIOID38971    -            114   1.2e-08   34.6   0.1   1   1   1.9e-12   1.3e-08   34.5   0.1    31   118     4   102     1   110 0.80 PLD-like domain
PLDc                 PF00614.17    28 seq102_BIOID38971    -            114   1.5e-06   27.6   0.1   1   1   6.3e-10   4.3e-06   26.2   0.0     2    25    53    76    52    78 0.93 Phospholipase D Active site motif
DUF932               PF06067.6    239 seq104_BIOID38971    -            272   4.8e-63  212.5   0.0   1   1     4e-67   5.5e-63  212.3   0.0     2   239    37   261    36   261 0.99 Domain of unknown function (DUF932)
VWA                  PF00092.23   179 seq106_BIOID38971    -            219   5.1e-11   42.5   0.0   1   1   1.2e-14   8.5e-11   41.7   0.0     4   154    24   173    23   179 0.86 von Willebrand factor type A domain
VWA_2                PF13519.1    172 seq106_BIOID38971    -            219   2.4e-08   34.1   0.0   1   1   6.6e-12   4.5e-08   33.2   0.0     3   147    23   172    21   206 0.77 von Willebrand factor type A domain
Fer2_BFD             PF04324.10    55 seq107_BIOID38971    -             64   7.6e-14   51.3   0.2   1   1   6.7e-18   9.1e-14   51.1   0.1     1    53     1    52     1    54 0.94 BFD-like [2Fe-2S] binding domain
GST_N_3              PF13417.1     75 seq108_BIOID38971    -            202   5.7e-16   58.4   0.0   1   1   2.7e-19   9.2e-16   57.7   0.0     1    68     3    71     3    78 0.95 Glutathione S-transferase, N-terminal domain
GST_N_2              PF13409.1     70 seq108_BIOID38971    -            202   2.2e-10   40.2   0.0   1   1   1.1e-13   3.8e-10   39.5   0.0     2    68     9    71     8    72 0.92 Glutathione S-transferase, N-terminal domain
GST_C                PF00043.20    95 seq108_BIOID38971    -            202   1.3e-09   37.8   0.0   1   1   5.1e-13   1.7e-09   37.3   0.0     2    95    97   192    96   192 0.96 Glutathione S-transferase, C-terminal domain
GST_N                PF02798.15    76 seq108_BIOID38971    -            202   1.4e-06   28.3   0.0   1   1     1e-09   3.5e-06   26.9   0.0    11    75    11    71     2    71 0.87 Glutathione S-transferase, N-terminal domain
Phage_GPL            PF05926.6    140 seq109_BIOID38971    -            189     5e-54  181.8   0.2   1   1   4.3e-58   5.8e-54  181.6   0.2     1   140    50   189    50   189 0.99 Phage head completion protein (GPL)
rve                  PF00665.21   120 seq110_BIOID38971    -            513   1.2e-16   60.7   0.0   1   1   1.9e-20   2.6e-16   59.7   0.0     2   119   137   268   136   269 0.96 Integrase core domain
AICARFT_IMPCHas      PF01808.13   315 seq111_BIOID38971    -            529  1.4e-146  487.4   5.0   1   1  2.5e-150  1.7e-146  487.1   3.5     1   315   137   461   137   461 0.99 AICARFT/IMPCHase bienzyme
MGS                  PF02142.17    95 seq111_BIOID38971    -            529   5.7e-32  109.4   0.0   1   1   1.9e-35   1.3e-31  108.2   0.0     1    95    19   132    19   132 0.99 MGS-like domain
Phage_sheath_1       PF04984.9    464 seq112_BIOID38971    -            390     1e-72  244.9   0.3   1   2   1.6e-19   2.2e-15   55.9   0.1     1    91     1    93     1    97 0.94 Phage tail sheath protein
Phage_sheath_1       PF04984.9    464 seq112_BIOID38971    -            390     1e-72  244.9   0.3   2   2   4.6e-60   6.3e-56  189.6   0.0   170   464    91   377    89   377 0.98 Phage tail sheath protein
AAA_30               PF13604.1    196 seq115_BIOID38971    -            608   3.2e-28   98.5   0.3   1   1     6e-31   8.2e-28   97.2   0.2     8   150   156   318   152   325 0.81 AAA domain
Helicase_RecD        PF05127.9    177 seq115_BIOID38971    -            608   3.5e-23   82.0   0.0   1   1     5e-26   6.9e-23   81.0   0.0     1   176   168   354   168   355 0.91 Helicase
UvrD_C_2             PF13538.1    104 seq115_BIOID38971    -            608     1e-16   60.8   0.0   1   1     2e-19   2.8e-16   59.4   0.0     3   103   478   579   476   580 0.78 Family description
AAA_19               PF13245.1     76 seq115_BIOID38971    -            608   8.2e-17   60.6   2.8   1   1     6e-20   8.2e-17   60.6   1.9     2    76   158   244   155   244 0.85 Part of AAA domain
Viral_helicase1      PF01443.13   226 seq115_BIOID38971    -            608   1.5e-10   40.9   4.3   1   1   3.9e-09   5.4e-06   26.0   0.1   174   225   530   580   517   581 0.83 Viral (Superfamily 1) RNA helicase
AAA_22               PF13401.1    131 seq115_BIOID38971    -            608   3.7e-07   30.1   0.0   1   1   7.1e-10   9.7e-07   28.8   0.0     3   122   163   295   159   303 0.65 AAA domain
UvrD-helicase        PF00580.16   315 seq115_BIOID38971    -            608   2.7e-07   30.0   0.3   1   1   5.1e-10     7e-07   28.7   0.2     7    89   158   240   153   247 0.85 UvrD/REP helicase N-terminal domain
DUF2075              PF09848.4    352 seq115_BIOID38971    -            608   1.4e-06   27.4   0.0   1   1   3.6e-08   4.9e-05   22.3   0.0     2    93   165   272   164   410 0.77 Uncharacterized conserved protein (DUF2075)
HTH_AraC             PF00165.18    42 seq119_BIOID38971    -            274   9.5e-20   69.6   0.7   1   2   1.1e-09   7.5e-06   25.4   0.0     1    41   151   190   151   191 0.93 Bacterial regulatory helix-turn-helix proteins, AraC family
HTH_AraC             PF00165.18    42 seq119_BIOID38971    -            274   9.5e-20   69.6   0.7   2   2   4.8e-15   3.3e-11   42.5   0.1     7    41   205   240   204   241 0.95 Bacterial regulatory helix-turn-helix proteins, AraC family
HTH_18               PF12833.2     81 seq119_BIOID38971    -            274   2.8e-16   59.2   0.1   1   1   7.3e-20     5e-16   58.4   0.1     1    81   164   242   164   242 0.96 Helix-turn-helix domain
rve_3                PF13683.1     67 seq123_BIOID38971    -             80     2e-11   43.0   0.0   1   1   4.5e-15   3.1e-11   42.5   0.0     7    67     1    62     1    62 0.96 Integrase core domain
rve_2                PF13333.1     52 seq123_BIOID38971    -             80   2.7e-07   30.4   0.0   1   1   4.8e-11   3.3e-07   30.1   0.0     1    50    14    68    14    70 0.87 Integrase core domain
RHS                  PF03527.9     41 seq126_BIOID38971    -            396   2.6e-21   74.9   0.6   1   1   3.7e-25   5.1e-21   74.0   0.4     1    41   143   183   143   183 0.98 RHS protein
Ferritin             PF00210.19   142 seq127_BIOID38971    -            158   1.7e-35  121.7   2.9   1   1   1.5e-39     2e-35  121.4   2.0     1   141     8   143     8   144 0.96 Ferritin-like domain
Phage_tube           PF04985.9    167 seq128_BIOID38971    -            172   1.5e-68  229.3   0.1   1   1   1.2e-72   1.7e-68  229.1   0.1     1   167     2   172     2   172 0.99 Phage tail tube protein FII
HATPase_c            PF02518.21   111 seq130_BIOID38971    -            445   1.8e-07   30.7   0.0   1   1   4.6e-11   6.3e-07   28.9   0.0    12    98   300   423   292   441 0.72 Histidine kinase-, DNA gyrase B-, and HSP90-like ATPase
SNARE_assoc          PF09335.6    123 seq135_BIOID38971    -            137     6e-11   42.5   4.7   1   1   7.6e-15     1e-10   41.7   3.3     6   109    28   122    21   130 0.79 SNARE associated Golgi protein
HTS                  PF04204.11   298 seq137_BIOID38971    -            309  2.3e-131  436.7   0.0   1   1  1.9e-135  2.6e-131  436.6   0.0     1   298     2   299     2   299 1.00 Homoserine O-succinyltransferase
Ligase_CoA           PF00549.14   153 seq140_BIOID38971    -            555     2e-51  173.5   0.5   1   1   6.1e-55   4.2e-51  172.4   0.0     1   152   336   491   336   492 0.98 CoA-ligase
CoA_binding          PF02629.14    96 seq140_BIOID38971    -            555   5.4e-17   61.9   0.0   1   1   1.4e-19   9.6e-16   57.9   0.1     3    96   193   288   191   288 0.96 CoA binding domain
Histone_HNS          PF00816.16    93 seq141_BIOID38971    -            134   2.2e-20   72.8   7.8   1   1   2.2e-24     3e-20   72.3   5.0     5    93    28   129    24   129 0.87 H-NS histone family
Bac_export_2         PF01312.14   343 seq142_BIOID38971    -             67   5.9e-23   81.1   1.1   1   1   4.3e-27   5.9e-23   81.1   0.7   187   245     4    62     1    67 0.93 FlhB HrpN YscU SpaS Family
DiS_P_DiS            PF06750.8     92 seq143_BIOID38971    -            353   1.6e-36  123.8   0.3   1   1   4.1e-40   2.8e-36  123.0   0.2     2    89   104   203   103   206 0.95 Bacterial Peptidase A24 N-terminal domain
Peptidase_A24        PF01478.13   106 seq143_BIOID38971    -            353   1.8e-22   79.3  10.8   1   1   2.6e-26   1.8e-22   79.3   7.5     1   106   214   324   214   324 0.95 Type IV leader peptidase family
2-oxoacid_dh         PF00198.18   231 seq144_BIOID38971    -             51     2e-12   46.7   0.0   1   1   1.5e-16   2.1e-12   46.6   0.0   182   231     2    51     1    51 0.95 2-oxoacid dehydrogenases acyltransferase (catalytic domain)
EamA                 PF00892.15   126 seq145_BIOID38971    -            315   1.1e-43  148.2  41.5   1   2   1.4e-28   1.9e-24   85.9  11.4     1   125    15   138    15   139 0.95 EamA-like transporter family
EamA                 PF00892.15   126 seq145_BIOID38971    -            315   1.1e-43  148.2  41.5   2   2   3.9e-23   5.4e-19   68.3  11.8     1   125   161   286   161   287 0.96 EamA-like transporter family
Transgly_assoc       PF04226.8     48 seq148_BIOID38971    -             82   1.5e-16   60.0  12.4   1   1   1.1e-20   1.5e-16   60.0   8.6     1    47    33    81    33    82 0.97 Transglycosylase associated protein
Tail_P2_I            PF09684.5    139 seq149_BIOID38971    -            176   1.6e-56  189.6   0.1   1   1   1.3e-60   1.8e-56  189.4   0.1     1   139     7   143     7   143 0.98 Phage tail protein (Tail_P2_I)
NTP_transferase      PF00483.18   248 seq152_BIOID38971    -            297   4.6e-22   78.3   0.0   1   1   8.4e-26   5.8e-22   78.0   0.0     1   242     5   273     5   278 0.87 Nucleotidyl transferase
NTP_transf_3         PF12804.2    179 seq152_BIOID38971    -            297   4.8e-07   30.0   0.0   1   1     1e-10   7.1e-07   29.4   0.0     2   111     7   147     6   262 0.74 MobA-like NTP transferase domain
HTH_3                PF01381.17    55 seq153_BIOID38971    -             99   5.1e-06   26.1   0.1   1   1   5.3e-10   7.3e-06   25.6   0.1     1    46     9    54     9    59 0.94 Helix-turn-helix
Phage_GPO            PF05929.6    276 seq156_BIOID38971    -            284  1.3e-139  464.0   0.5   1   1  1.1e-143  1.5e-139  463.8   0.3     1   276     6   284     6   284 1.00 Phage capsid scaffolding protein (GPO) serine peptidase
Phage_tail_X         PF05489.7     60 seq157_BIOID38971    -             67   5.9e-36  121.6   0.4   1   1   4.9e-40   6.6e-36  121.4   0.3     1    60     1    60     1    60 0.98 Phage Tail Protein X
Tra_M                PF05261.6    127 seq158_BIOID38971    -            127   5.4e-59  197.6   2.3   1   1   4.4e-63     6e-59  197.5   1.6     1   127     1   127     1   127 1.00 TraM protein
NAD_binding_10       PF13460.1    183 seq159_BIOID38971    -            211   1.8e-16   60.5   0.0   1   1   6.3e-20   2.1e-16   60.3   0.0     1   182     4   191     4   192 0.84 NADH(P)-binding
Semialdhyde_dh       PF01118.19   121 seq159_BIOID38971    -            211   7.9e-08   32.5   0.0   1   1   1.1e-10   3.8e-07   30.3   0.0     2    96     4    94     3   118 0.77 Semialdehyde dehydrogenase, NAD binding domain
Epimerase            PF01370.16   236 seq159_BIOID38971    -            211   1.2e-05   24.7   0.0   1   1   9.6e-09   3.3e-05   23.3   0.0     1   115     4   110     4   167 0.85 NAD dependent epimerase/dehydratase family
HEAT_2               PF13646.1     88 seq161_BIOID38971    -            252   3.6e-24   84.7   0.2   1   2   6.1e-10   2.1e-06   27.8   0.0     3    86    32   119    31   121 0.94 HEAT repeats
HEAT_2               PF13646.1     88 seq161_BIOID38971    -            252   3.6e-24   84.7   0.2   2   2   4.1e-11   1.4e-07   31.5   0.0    11    56   144   189   136   195 0.92 HEAT repeats
HEAT                 PF02985.17    31 seq161_BIOID38971    -            252   2.6e-16   58.0   1.4   1   1   2.1e-07   0.00073   19.3   0.0     2    24   166   188   165   189 0.95 HEAT repeat
HEAT_PBS             PF03130.11    27 seq161_BIOID38971    -            252   1.7e-05   24.7   0.8   1   1   3.8e-06     0.013   15.8   0.0     1    27   149   175   149   175 0.98 PBS lyase HEAT-like repeat
Fimbrial_K88         PF02432.10   241 seq163_BIOID38971    -            243   3.1e-69  232.9   2.4   1   1   2.5e-73   3.4e-69  232.8   1.7     1   241     9   243     9   243 0.99 Fimbrial, major and minor subunit
Ogr_Delta            PF04606.7     47 seq165_BIOID38971    -             93   6.7e-21   73.5   7.3   1   1   6.3e-25   8.6e-21   73.2   5.1     1    47    24    70    24    70 0.99 Ogr/Delta-like zinc finger
Bac_export_2         PF01312.14   343 seq168_BIOID38971    -            120   7.4e-24   84.1   0.1   1   1   6.1e-28   8.3e-24   83.9   0.1   262   342     2    82     1    83 0.98 FlhB HrpN YscU SpaS Family
Tail_P2_I            PF09684.5    139 seq171_BIOID38971    -            176   2.3e-57  192.3   0.1   1   1   1.9e-61   2.6e-57  192.1   0.0     1   139     7   143     7   143 0.98 Phage tail protein (Tail_P2_I)
HIM                  PF05662.9     21 seq172_BIOID38971    -            563   2.2e-35  118.8  30.9   1   4   3.1e-10   1.1e-06   28.0   0.0     1    21   130   150   130   150 0.98 Haemagglutinin
HIM                  PF05662.9     21 seq172_BIOID38971    -            563   2.2e-35  118.8  30.9   2   4   8.8e-13     3e-09   36.1   1.9     1    21   266   286   266   286 0.98 Haemagglutinin
HIM                  PF05662.9     21 seq172_BIOID38971    -            563   2.2e-35  118.8  30.9   3   4   4.5e-14   1.6e-10   40.1   1.8     1    21   387   407   387   407 0.98 Haemagglutinin
HIM                  PF05662.9     21 seq172_BIOID38971    -            563   2.2e-35  118.8  30.9   4   4   1.5e-10   5.1e-07   29.0   1.5     1    21   440   460   440   460 0.96 Haemagglutinin
YadA                 PF03895.10    78 seq172_BIOID38971    -            563   1.9e-24   85.3  10.1   1   1   5.5e-28   1.9e-24   85.3   7.0     2    78   486   563   485   563 0.98 YadA-like C-terminal region
Hep_Hag              PF05658.9     28 seq172_BIOID38971    -            563   4.2e-22   77.2  71.6   1   4   8.2e-11   2.8e-07   30.3   3.9     1    27    46    72    46    73 0.95 Hep_Hag
Hep_Hag              PF05658.9     28 seq172_BIOID38971    -            563   4.2e-22   77.2  71.6   2   4     3e-08    0.0001   22.2   4.4     1    28   206   233   206   233 0.96 Hep_Hag
Hep_Hag              PF05658.9     28 seq172_BIOID38971    -            563   4.2e-22   77.2  71.6   3   4   6.3e-11   2.1e-07   30.7   4.4     1    28   344   371   344   371 0.96 Hep_Hag
Hep_Hag              PF05658.9     28 seq172_BIOID38971    -            563   4.2e-22   77.2  71.6   4   4   2.2e-08   7.4e-05   22.6   2.2     1    27   358   384   358   385 0.93 Hep_Hag
PP2C_2               PF13672.1    211 seq174_BIOID38971    -            253   6.5e-44  149.7   0.0   1   1   5.3e-48   7.3e-44  149.5   0.0     1   206    11   220    11   232 0.88 Protein phosphatase 2C
DDE_Tnp_1            PF01609.16   211 seq175_BIOID38971    -            424   4.6e-24   85.0   0.0   1   1   4.6e-28   6.3e-24   84.6   0.0     2   211   107   348   106   348 0.95 Transposase DDE domain
AIPR                 PF10592.4    301 seq176_BIOID38971    -            591   1.6e-57  195.0   7.2   1   1   1.9e-61   2.5e-57  194.3   5.0     1   298   258   562   258   565 0.92 AIPR protein
Rsd_AlgQ             PF04353.8    153 seq177_BIOID38971    -            158     5e-50  169.0   0.4   1   1   4.2e-54   5.7e-50  168.8   0.3     1   150     1   148     1   151 0.98 Regulator of RNA polymerase sigma(70) subunit, Rsd/AlgQ
LysR_substrate       PF03466.15   209 seq178_BIOID38971    -            316   3.2e-42  143.8   0.1   1   1   7.4e-46   5.1e-42  143.2   0.1     3   206    90   293    88   296 0.96 LysR substrate binding domain
HTH_1                PF00126.22    60 seq178_BIOID38971    -            316   9.4e-14   50.7   0.0   1   1   2.5e-17   1.7e-13   49.9   0.0     1    59     3    63     3    64 0.95 Bacterial regulatory helix-turn-helix protein, lysR family
SelA                 PF03841.8    367 seq179_BIOID38971    -            463  1.6e-176  586.4   0.0   1   1  2.7e-180  1.8e-176  586.1   0.0     1   366    83   451    83   452 0.99 L-seryl-tRNA selenium transferase
Se-cys_synth_N       PF12390.3     40 seq179_BIOID38971    -            463   2.8e-10   40.0   0.5   1   1   4.1e-14   2.8e-10   40.0   0.4     1    40     9    48     9    48 0.99 Selenocysteine synthase N terminal
Ogr_Delta            PF04606.7     47 seq182_BIOID38971    -             93   6.9e-21   73.5   7.3   1   1   6.3e-25   8.6e-21   73.2   5.1     1    47    24    70    24    70 0.99 Ogr/Delta-like zinc finger
PRK                  PF00485.13   194 seq184_BIOID38971    -            368   3.8e-13   49.3   0.0   1   1   5.3e-17   7.2e-13   48.4   0.0     1   148   142   296   142   306 0.87 Phosphoribulokinase / Uridine kinase family
Caudo_TAP            PF02413.12   130 seq185_BIOID38971    -            175   2.3e-36  124.7   0.6   1   1   2.1e-40   2.9e-36  124.3   0.4     1   130    39   175    39   175 0.98 Caudovirales tail fibre assembly protein
Phage_holin_2        PF04550.7     90 seq186_BIOID38971    -             93   6.6e-40  134.9   4.6   1   1   5.4e-44   7.4e-40  134.8   3.2     1    89     1    89     1    90 0.98 Phage holin family 2
YjcZ                 PF13990.1    270 seq187_BIOID38971    -            292  3.9e-118  393.3   5.7   1   1  3.2e-122  4.4e-118  393.1   3.9     1   270    21   287    21   287 0.99 YjcZ-like protein
Glu_cys_ligase       PF04262.9    377 seq190_BIOID38971    -            518  4.4e-181  601.2   0.0   1   1    4e-185  5.5e-181  600.9   0.0     2   377     7   381     6   381 0.99 Glutamate-cysteine ligase
Pyr_redox_2          PF07992.9    200 seq196_BIOID38971    -            485   1.6e-44  152.1   1.7   1   1   1.9e-47   2.5e-44  151.4   1.2     1   198    19   328    19   330 0.94 Pyridine nucleotide-disulphide oxidoreductase
Pyr_redox_dim        PF02852.17   110 seq196_BIOID38971    -            485   9.1e-35  118.9   0.0   1   1   1.6e-37   2.2e-34  117.6   0.0     1   109   358   466   358   467 0.98 Pyridine nucleotide-disulphide oxidoreductase, dimerisation domain
Pyr_redox            PF00070.22    80 seq196_BIOID38971    -            485   2.7e-15   56.4   0.8   1   1   1.9e-18   2.7e-15   56.4   0.5     1    78   188   264   188   267 0.94 Pyridine nucleotide-disulphide oxidoreductase
GIDA                 PF01134.17   392 seq196_BIOID38971    -            485   1.9e-08   33.4   1.1   1   1   9.3e-11   1.3e-07   30.7   0.4     1    60    19    81    19    94 0.91 Glucose inhibited division protein A
FAD_oxidored         PF12831.2    428 seq196_BIOID38971    -            485   2.9e-08   33.0   0.9   1   1   4.5e-11   6.2e-08   32.0   0.6     1    38    19    56    19    74 0.94 FAD dependent oxidoreductase
FAD_binding_2        PF00890.19   421 seq196_BIOID38971    -            485   1.5e-06   27.2   0.7   1   1   3.4e-08   4.6e-05   22.3   0.2     2    35    20    53    19    58 0.90 FAD binding domain
Thi4                 PF01946.12   230 seq196_BIOID38971    -            485   1.5e-05   24.1   0.1   1   1   2.7e-08   3.7e-05   22.8   0.1    11    63    11    63     4    95 0.79 Thi4 family
Carb_kinase          PF01256.12   242 seq198_BIOID38971    -            515   6.1e-83  277.6   4.2   1   1   5.5e-86   3.7e-82  275.1   1.2     2   242   258   496   257   496 0.99 Carbohydrate kinase
YjeF_N               PF03853.10   173 seq198_BIOID38971    -            515   7.8e-47  158.9   0.1   1   1     2e-50   1.4e-46  158.1   0.0     2   173    35   199    34   199 0.98 YjeF-related protein N-terminus
ImpA-rel_N           PF06812.7     62 seq199_BIOID38971    -            164   2.2e-05   23.9   1.1   1   1   2.4e-09   3.3e-05   23.4   0.1     2    60    42    99    41   101 0.88 ImpA-related N-terminal
Phage_integrase      PF00589.17   173 seq201_BIOID38971    -            337   4.9e-33  114.0   0.0   1   1   6.3e-37   8.7e-33  113.3   0.0     2   171   164   309   163   311 0.91 Phage integrase family
Packaging_FI         PF14000.1    125 seq204_BIOID38971    -            131   3.4e-41  140.2   2.6   1   1   2.7e-45   3.8e-41  140.0   1.8     1   125     2   128     2   128 0.97 DNA packaging protein FI
Y1_Tnp               PF01797.11   121 seq205_BIOID38971    -             51   1.3e-07   31.3   0.0   1   1   9.6e-12   1.3e-07   31.3   0.0    23    57    17    51     6    51 0.92 Transposase IS200 like
GSP_synth            PF03738.9     97 seq206_BIOID38971    -            619   1.5e-27   95.5   0.1   1   1     6e-31   4.1e-27   94.1   0.1     2    96   382   495   381   496 0.94 Glutathionylspermidine synthase preATP-grasp
CHAP                 PF05257.11   125 seq206_BIOID38971    -            619   1.8e-23   82.4   0.0   1   1   5.5e-27   3.8e-23   81.3   0.0     7   124    45   175    39   176 0.94 CHAP domain
Mur_ligase_M         PF08245.7    189 seq207_BIOID38971    -            457   9.1e-17   61.6   0.0   1   1   2.8e-20   1.3e-16   61.1   0.0     1   189   108   291   108   291 0.77 Mur ligase middle domain
Mur_ligase           PF01225.20    83 seq207_BIOID38971    -            457   9.2e-16   57.5   0.0   1   1   4.7e-19   2.1e-15   56.4   0.0     1    80     2   100     2   103 0.96 Mur ligase family, catalytic domain
Mur_ligase_C         PF02875.16    91 seq207_BIOID38971    -            457   1.7e-10   40.6   0.0   1   1   1.3e-13     6e-10   38.9   0.0     2    50   312   361   311   390 0.83 Mur ligase family, glutamate ligase domain
DDE_Tnp_Tn3          PF01526.12   388 seq209_BIOID38971    -            938   4.7e-92  308.4   0.0   1   1   1.1e-95   7.4e-92  307.8   0.0     1   330   596   930   596   937 0.97 Tn3 transposase DDE domain
DUF4158              PF13700.1    166 seq209_BIOID38971    -            938   2.6e-39  134.2   0.0   1   1   1.6e-42   1.1e-38  132.2   0.0     1   165    10   173    10   174 0.97 Domain of unknown function (DUF4158)
DUF1040              PF06288.8     86 seq210_BIOID38971    -             89   1.6e-46  156.3   0.5   1   1   1.3e-50   1.8e-46  156.2   0.3     1    86     1    86     1    86 1.00 Protein of unknown function (DUF1040)
RHS                  PF03527.9     41 seq212_BIOID38971    -             89   2.1e-10   40.0   0.3   1   1   2.6e-14   3.5e-10   39.3   0.2    13    41     2    30     2    30 0.96 RHS protein
DUF4137              PF13593.1    313 seq214_BIOID38971    -            332  4.9e-106  354.2  22.4   1   1    4e-110  5.5e-106  354.0  15.6     1   313     8   316     8   316 0.98 SBF-like CPA transporter family (DUF4137)
Phage_fiber_2        PF03406.8     44 seq216_BIOID38971    -            728   3.8e-63  208.7  35.6   1   3   2.6e-26   1.8e-22   78.5   4.8     1    44   170   213   170   213 0.98 Phage tail fibre repeat
Phage_fiber_2        PF03406.8     44 seq216_BIOID38971    -            728   3.8e-63  208.7  35.6   2   3   2.4e-25   1.7e-21   75.4   3.6     1    44   214   257   214   257 0.97 Phage tail fibre repeat
Phage_fiber_2        PF03406.8     44 seq216_BIOID38971    -            728   3.8e-63  208.7  35.6   3   3   1.5e-22     1e-18   66.5   5.2     1    44   258   301   258   301 0.98 Phage tail fibre repeat
DUF3751              PF12571.3    159 seq216_BIOID38971    -            728   2.9e-42  144.0   0.1   1   1   1.1e-45   7.6e-42  142.7   0.0     1   159     1   154     1   154 0.98 Phage tail-collar fibre protein
HTH_Tnp_1            PF01527.15    76 seq217_BIOID38971    -             99   7.6e-09   35.2   2.9   1   1   7.1e-13   9.7e-09   34.9   2.0     3    76    11    79     9    79 0.90 Transposase
Phage_lysozyme       PF00959.14   110 seq218_BIOID38971    -            165   1.1e-19   70.5   0.0   1   1     1e-23   1.4e-19   70.2   0.0     1   110    34   152    34   152 0.98 Phage lysozyme
OprD                 PF03573.8    391 seq219_BIOID38971    -            421   5.8e-07   28.5   1.1   1   1   1.3e-10   1.8e-06   26.9   0.8    18   371    42   395    26   418 0.68 outer membrane porin, OprD family
Phage_P2_GpE         PF06528.7     39 seq221_BIOID38971    -             51   1.4e-23   81.9   0.0   1   1   1.2e-27   1.7e-23   81.6   0.0     1    39    13    51    13    51 0.98 Phage P2 GpE
APH                  PF01636.18   239 seq224_BIOID38971    -            423   9.1e-18   64.7   0.0   1   1   1.2e-21   1.7e-17   63.8   0.0     2   209    40   275    39   308 0.71 Phosphotransferase enzyme family
Phage_tube           PF04985.9    167 seq229_BIOID38971    -            171   8.7e-66  220.3   0.3   1   1   7.1e-70   9.7e-66  220.2   0.2     1   167     2   171     2   171 0.99 Phage tail tube protein FII
PAPS_reduct          PF01507.14   174 seq230_BIOID38971    -            302   8.7e-67  224.1   0.0   1   1   7.6e-71     1e-66  223.9   0.0     1   174    29   257    29   257 0.99 Phosphoadenosine phosphosulfate reductase family
Cation_efflux        PF01545.16   285 seq232_BIOID38971    -            300   2.3e-65  220.4   5.4   1   1   1.9e-69   2.5e-65  220.2   3.7     2   283    14   289    13   291 0.97 Cation efflux family
Inositol_P           PF00459.20   271 seq234_BIOID38971    -            267   2.5e-77  259.7   0.0   1   1   2.1e-81   2.8e-77  259.5   0.0     3   268     2   260     1   263 0.97 Inositol monophosphatase family
DUF318               PF03773.8    307 seq238_BIOID38971    -            346   2.4e-82  276.2  24.6   1   1   2.3e-86   3.2e-82  275.8  17.1     2   305    62   343    61   345 0.98 Predicted permease
Peptidase_M16        PF00675.15   149 seq242_BIOID38971    -            479   1.4e-38  131.8   0.0   1   1   3.5e-42   2.4e-38  131.1   0.0     2   148    55   191    54   192 0.98 Insulinase (Peptidase family M16)
Peptidase_M16_C      PF05193.16   184 seq242_BIOID38971    -            479   9.8e-23   80.6   0.0   1   1   2.4e-26   1.6e-22   79.9   0.0     5   182   216   394   214   396 0.88 Peptidase M16 inactive domain
PsiF_repeat          PF07769.9     35 seq244_BIOID38971    -            124   8.3e-37  124.3  21.0   1   2   9.6e-24   1.3e-19   69.2   4.0     2    35    44    77    43    77 0.97 psiF repeat
PsiF_repeat          PF07769.9     35 seq244_BIOID38971    -            124   8.3e-37  124.3  21.0   2   2   3.3e-21   4.5e-17   61.1   5.0     2    35    88   121    87   121 0.97 psiF repeat
DUF187               PF02638.10   401 seq245_BIOID38971    -            439  1.7e-173  576.5   0.1   1   1  1.4e-177    2e-173  576.3   0.1     1   401     3   431     3   431 0.99 Uncharacterised BCR, COG1649
DUF4113              PF13438.1     75 seq246_BIOID38971    -             62   1.7e-11   43.7   0.1   1   1   1.5e-15     2e-11   43.5   0.1    34    75    19    60    14    60 0.76 Domain of unknown function (DUF4113)
Fimbrial_K88         PF02432.10   241 seq247_BIOID38971    -            265   4.9e-70  235.5   0.0   1   1   4.1e-74   5.7e-70  235.3   0.0     1   241    39   265    39   265 0.99 Fimbrial, major and minor subunit
HTH_AraC             PF00165.18    42 seq248_BIOID38971    -            242   4.2e-19   67.6   0.9   1   2     1e-08   6.8e-05   22.4   0.0     1    37   145   181   145   186 0.88 Bacterial regulatory helix-turn-helix proteins, AraC family
HTH_AraC             PF00165.18    42 seq248_BIOID38971    -            242   4.2e-19   67.6   0.9   2   2   2.8e-15   1.9e-11   43.2   0.1     6    40   198   233   196   235 0.91 Bacterial regulatory helix-turn-helix proteins, AraC family
HTH_18               PF12833.2     81 seq248_BIOID38971    -            242   3.4e-12   46.1   0.3   1   1   8.5e-16   5.8e-12   45.4   0.2     1    80   158   235   158   236 0.93 Helix-turn-helix domain
APH                  PF01636.18   239 seq249_BIOID38971    -            328   2.2e-41  142.0   1.9   1   1     5e-45   3.4e-41  141.4   1.3     2   232    31   259    30   269 0.82 Phosphotransferase enzyme family
EcKinase             PF02958.15   293 seq249_BIOID38971    -            328   0.00012   21.2   0.0   1   1     3e-08   0.00021   20.4   0.0   197   280   176   252   149   257 0.79 Ecdysteroid kinase
Phage_attach         PF05354.6    117 seq252_BIOID38971    -            117   1.2e-62  208.4   0.1   1   1     2e-66   1.4e-62  208.3   0.1     1   117     1   117     1   117 1.00 Phage Head-Tail Attachment
Gifsy-2              PF13856.1     95 seq252_BIOID38971    -            117   9.8e-31  105.6   0.0   1   1   1.7e-34   1.1e-30  105.4   0.0     2    95     5   105     4   105 0.98 ATP-binding sugar transporter from pro-phage
ThiC                 PF01964.13   421 seq253_BIOID38971    -            598  9.2e-192  637.0   0.0   1   1  7.4e-195  5.1e-191  634.6   0.0     1   402   148   574   148   579 0.99 ThiC family
ThiC-associated      PF13667.1     80 seq253_BIOID38971    -            598   7.1e-34  115.1   0.1   1   1   2.8e-37   1.9e-33  113.7   0.0     2    80    26   109    25   109 0.94 ThiC-associated domain
DUF3702              PF12486.3    148 seq260_BIOID38971    -            215   2.3e-10   40.2   0.8   1   1   2.5e-14   3.4e-10   39.6   0.6    54   138   100   185    94   208 0.86 ImpA domain protein
ABC_tran             PF00005.22   118 seq263_BIOID38971    -            275   1.3e-25   89.9   0.0   1   1   3.3e-29   2.3e-25   89.1   0.0     1   118    75   203    75   203 0.91 ABC transporter
AAA_21               PF13304.1    303 seq263_BIOID38971    -            275   1.5e-14   54.5   0.4   1   1     1e-12   6.9e-09   35.9   0.0   233   297   171   232   146   236 0.85 AAA domain
Malate_synthase      PF01274.17   523 seq267_BIOID38971    -            539  1.9e-214  712.4   0.0   1   1  1.5e-218  2.1e-214  712.2   0.0     3   522    19   538    17   539 0.99 Malate synthase
CYTH                 PF01928.16   185 seq268_BIOID38971    -            433   1.6e-40  138.6   0.0   1   1   2.3e-44   3.1e-40  137.6   0.0     2   183     3   200     2   202 0.92 CYTH domain
IstB_IS21            PF01695.12   178 seq271_BIOID38971    -            249     1e-59  200.8   0.0   1   1   2.8e-63   1.3e-59  200.5   0.0     2   176    54   228    53   230 0.98 IstB-like ATP binding protein
IstB_IS21_ATP        PF08483.6     30 seq271_BIOID38971    -            249   2.5e-13   49.3   0.1   1   1   1.3e-16   5.9e-13   48.1   0.1     1    30    22    52    22    52 0.97 IstB-like ATP binding N-terminal
Bac_DnaA             PF00308.13   219 seq271_BIOID38971    -            249   4.6e-05   23.0   0.0   1   1   1.6e-08   7.1e-05   22.4   0.0    37   136   102   199    84   205 0.88 Bacterial dnaA  protein
Ribosomal_S10        PF00338.17    97 seq274_BIOID38971    -            103   4.1e-38  129.0   0.1   1   1   3.3e-42   4.5e-38  128.8   0.0     1    96     6   101     6   102 0.99 Ribosomal protein S10p/S20e
P-II                 PF00543.17   102 seq276_BIOID38971    -            112   2.4e-40  136.9   1.0   1   1     2e-44   2.7e-40  136.8   0.7     1   102     4   105     4   105 0.99 Nitrogen regulatory protein P-II
YkuD                 PF03734.9    146 seq278_BIOID38971    -            306   1.6e-17   63.9   0.0   1   1     2e-21   2.8e-17   63.2   0.0     4   144   101   231    98   238 0.79 L,D-transpeptidase catalytic domain
EAL                  PF00563.15   236 seq280_BIOID38971    -            661     1e-57  195.2   1.1   1   1   4.6e-61   1.6e-57  194.6   0.8     3   236   412   644   410   644 0.94 EAL domain
GGDEF                PF00990.16   161 seq280_BIOID38971    -            661   8.8e-46  155.3   0.0   1   1   4.6e-49   1.6e-45  154.4   0.0     1   160   237   390   237   391 0.97 GGDEF domain
PAS_9                PF13426.1    104 seq280_BIOID38971    -            661   3.3e-09   36.9   0.0   1   1   2.4e-12   8.4e-09   35.6   0.0     2   104   122   225   121   225 0.78 PAS domain
PAS                  PF00989.19   113 seq280_BIOID38971    -            661   5.2e-07   29.3   0.0   1   1     5e-10   1.7e-06   27.6   0.0     4   107   114   217   111   223 0.64 PAS fold
RadC                 PF04002.10   123 seq282_BIOID38971    -            158   4.8e-46  155.3   0.0   1   1   4.5e-50   6.2e-46  154.9   0.0     2   123    37   158    36   158 0.98 RadC-like JAB domain
GARS_A               PF01071.14   194 seq284_BIOID38971    -            429   1.2e-86  289.1   0.1   1   1   8.3e-90   1.6e-86  288.7   0.0     1   194   103   296   103   296 0.99 Phosphoribosylglycinamide synthetase, ATP-grasp (A) domain
GARS_N               PF02844.10   100 seq284_BIOID38971    -            429   4.1e-38  129.7   0.1   1   1   3.9e-41   7.7e-38  128.8   0.1     1   100     1   102     1   102 0.95 Phosphoribosylglycinamide synthetase, N domain
GARS_C               PF02843.11    93 seq284_BIOID38971    -            429   5.4e-30  103.3   0.1   1   1   1.7e-32   3.4e-29  100.7   0.0     1    92   330   423   330   424 0.94 Phosphoribosylglycinamide synthetase, C domain
ATP-grasp_4          PF13535.1    184 seq284_BIOID38971    -            429   6.5e-15   55.2   0.0   1   1   7.6e-18   1.5e-14   54.0   0.0     5   180   105   292   103   293 0.78 ATP-grasp domain
ATP-grasp_3          PF02655.9    161 seq284_BIOID38971    -            429   1.8e-07   31.0   0.0   1   1   1.5e-10     3e-07   30.3   0.0     3   159   104   292   103   294 0.79 ATP-grasp domain
CPSase_L_D2          PF02786.12   211 seq284_BIOID38971    -            429   1.3e-05   24.5   0.0   1   1   1.4e-08   2.8e-05   23.3   0.0     6   138   109   244   104   293 0.67 Carbamoyl-phosphate synthase L chain, ATP binding domain
ATP-grasp            PF02222.17   172 seq284_BIOID38971    -            429   8.3e-05   21.8   0.0   1   1   6.8e-08   0.00013   21.2   0.0     2    83   113   200   112   222 0.84 ATP-grasp domain
ADH_N                PF08240.7    109 seq287_BIOID38971    -            412   3.5e-30  103.8   0.1   1   1   1.7e-33   7.7e-30  102.7   0.1     2   106    26   151    25   154 0.94 Alcohol dehydrogenase GroES-like domain
ADH_N_assoc          PF13823.1     23 seq287_BIOID38971    -            412   3.7e-13   48.7   0.1   1   1   1.5e-16     7e-13   47.8   0.1     1    23     1    23     1    23 0.99 Alcohol dehydrogenase GroES-associated
ADH_zinc_N           PF00107.21   130 seq287_BIOID38971    -            412   2.3e-12   46.4   0.2   1   1   4.5e-13     2e-09   36.9   0.0     1    69   197   268   197   286 0.90 Zinc-binding dehydrogenase
PhdYeFM_antitox      PF02604.14    75 seq288_BIOID38971    -             92     8e-25   86.1   0.1   1   1   1.4e-28   9.5e-25   85.8   0.1     1    74    10    82    10    83 0.97 Antitoxin Phd_YefM, type II toxin-antitoxin system
RelB_N               PF12910.2     46 seq288_BIOID38971    -             92   3.4e-21   74.2   0.1   1   1     7e-25   4.8e-21   73.7   0.0     1    46    10    55    10    55 0.99 Antitoxin of toxin-antitoxin stability system N-terminal
FAD_binding_2        PF00890.19   421 seq290_BIOID38971    -            540  9.8e-108  360.5   1.7   1   1  3.4e-111  1.2e-107  360.3   1.2     1   421    10   392    10   392 0.95 FAD binding domain
Succ_DH_flav_C       PF02910.15   129 seq290_BIOID38971    -            540   3.1e-19   68.9   0.2   1   1   1.6e-22   5.5e-19   68.1   0.1     2    88   441   521   440   526 0.96 Fumarate reductase flavoprotein C-term
Pyr_redox_2          PF07992.9    200 seq290_BIOID38971    -            540   3.8e-11   43.1   3.2   1   1   3.3e-12   1.1e-08   35.0   2.2     1   196    10   377    10   380 0.79 Pyridine nucleotide-disulphide oxidoreductase
Ivy                  PF08816.6    118 seq293_BIOID38971    -            149   5.8e-35  119.7   0.1   1   1   5.1e-39     7e-35  119.4   0.1     1   118    29   144    29   144 0.98 Inhibitor of vertebrate lysozyme (Ivy)
Bac_surface_Ag       PF01103.18   323 seq294_BIOID38971    -            360   1.1e-11   44.6  17.2   1   1   1.2e-15   1.7e-11   44.0  11.9    17   323    94   360    65   360 0.85 Surface antigen
YedD                 PF13987.1    111 seq296_BIOID38971    -            138     1e-56  189.1   0.1   1   1   9.2e-61   1.3e-56  188.8   0.1     1   110    26   135    26   136 0.98 YedD-like protein
Phage_base_V         PF04717.7     79 seq297_BIOID38971    -            211   1.7e-28   98.2   1.8   1   1   5.1e-32   6.9e-28   96.2   0.2     1    79    21    96    21    96 0.97 Phage-related baseplate assembly protein
Epimerase            PF01370.16   236 seq300_BIOID38971    -            361   3.8e-79  265.3   0.1   1   1   2.1e-82   4.8e-79  264.9   0.1     1   236     3   259     3   259 0.97 NAD dependent epimerase/dehydratase family
RmlD_sub_bind        PF04321.12   287 seq300_BIOID38971    -            361   5.4e-17   61.4   0.0   1   1   3.8e-20   8.7e-17   60.8   0.0     1   283     1   332     1   336 0.85 RmlD substrate binding domain
Polysacc_synt_2      PF02719.10   294 seq300_BIOID38971    -            361   6.9e-15   54.5   0.0   1   1   8.5e-18   1.9e-14   53.1   0.1     1   117     3   113     3   118 0.86 Polysaccharide biosynthesis protein
NAD_binding_4        PF07993.7    249 seq300_BIOID38971    -            361   1.7e-14   53.2   0.0   1   1   1.6e-16   3.7e-13   48.8   0.0     1   197     5   196     5   257 0.77 Male sterility protein
3Beta_HSD            PF01073.14   280 seq300_BIOID38971    -            361   2.2e-14   52.7   0.0   1   1   1.7e-17   3.9e-14   51.9   0.0     1   224     4   242     4   250 0.78 3-beta hydroxysteroid dehydrogenase/isomerase family
adh_short            PF00106.20   167 seq300_BIOID38971    -            361     2e-07   30.9   1.7   1   1   9.5e-10   2.2e-06   27.5   0.2     3   118     3   107     2   124 0.76 short chain dehydrogenase
Exo_endo_phos        PF03372.18   251 seq301_BIOID38971    -            259   5.8e-12   45.9   0.4   1   1   7.6e-16     1e-11   45.1   0.3     2   251    41   245    40   245 0.65 Endonuclease/Exonuclease/phosphatase family
FluMu_gp41           PF10109.4     82 seq302_BIOID38971    -            100   3.1e-15   55.7   0.2   1   1   2.8e-19   3.8e-15   55.4   0.2     1    81     9    88     9    89 0.97 Mu-like prophage FluMu protein gp41
GGDEF                PF00990.16   161 seq303_BIOID38971    -            371   9.2e-48  161.7   0.0   1   1   1.8e-51   1.2e-47  161.3   0.0     2   161   211   366   210   366 0.97 GGDEF domain
MASE2                PF05230.6     91 seq303_BIOID38971    -            371   1.8e-32  111.0   9.9   1   1     7e-36   4.8e-32  109.6   3.5     1    91    39   129    39   129 0.99 MASE2 domain
Pmp3                 PF01679.12    51 seq307_BIOID38971    -             52   6.9e-21   73.6   7.8   1   1   5.2e-25   7.1e-21   73.5   5.4     3    49     3    49     1    51 0.95 Proteolipid membrane potential modulator
Ribosomal_L3         PF00297.17   263 seq311_BIOID38971    -            209     5e-50  170.2  10.0   1   1   1.6e-52   2.2e-48  164.8   6.9     1   263     8   204     8   204 0.99 Ribosomal protein L3
Sugar_tr             PF00083.19   451 seq313_BIOID38971    -            500   8.8e-71  238.6  25.4   1   1   3.5e-74   1.2e-70  238.2  17.6     3   446    28   448    25   453 0.95 Sugar (and other) transporter
MFS_1                PF07690.11   354 seq313_BIOID38971    -            500   5.1e-37  127.3  39.5   1   2   4.1e-30   1.4e-26   92.9  10.8     9   257    38   310    30   311 0.75 Major Facilitator Superfamily
MFS_1                PF07690.11   354 seq313_BIOID38971    -            500   5.1e-37  127.3  39.5   2   2   2.2e-14   7.6e-11   41.2  14.2    38   171   301   437   299   467 0.79 Major Facilitator Superfamily
Osmo_CC              PF08946.5     46 seq313_BIOID38971    -            500   3.7e-25   87.5   8.5   1   1   2.1e-28   7.2e-25   86.6   5.9     1    46   454   499   454   499 0.99 Osmosensory transporter coiled coil
Plasmid_Txe          PF06769.8     80 seq315_BIOID38971    -             84   1.2e-43  146.7   0.6   1   1   1.9e-47   1.3e-43  146.6   0.4     1    80     5    84     5    84 0.99 Plasmid encoded toxin Txe
Plasmid_stabil       PF05016.9     90 seq315_BIOID38971    -             84   4.3e-05   23.6   0.0   1   1   6.9e-09   4.7e-05   23.5   0.0    16    78    12    77     4    83 0.82 Plasmid stabilisation system protein
Ammonium_transp      PF00909.16   399 seq316_BIOID38971    -            428    2e-131  438.0  40.4   1   1  1.6e-135  2.3e-131  437.8  28.0     1   399    33   426    33   426 0.97 Ammonium Transporter Family
Pilus_PilP           PF11356.3     87 seq317_BIOID38971    -            319   2.9e-18   65.7   1.2   1   1   3.2e-22   4.4e-18   65.1   0.0     1    87   101   183   101   183 0.94 Type IV pilus biogenesis
FAD-oxidase_C        PF02913.14   249 seq323_BIOID38971    -            959   8.6e-64  215.1   0.0   1   1   2.8e-67   1.3e-63  214.5   0.0     1   249   281   539   281   539 0.98 FAD linked oxidases, C-terminal domain
FAD_binding_4        PF01565.18   139 seq323_BIOID38971    -            959   3.6e-38  130.0   0.3   1   1   2.2e-41   9.9e-38  128.6   0.0     1   138    52   192    52   193 0.96 FAD binding domain
Fer4_8               PF13183.1     57 seq323_BIOID38971    -            959   8.3e-09   35.2   0.5   1   1   4.6e-12   2.1e-08   33.9   0.4     4    57   577   687   574   687 0.79 4Fe-4S dicluster domain
SirA                 PF01206.12    70 seq324_BIOID38971    -             81   2.3e-26   91.0   0.0   1   1   1.9e-30   2.6e-26   90.8   0.0     1    70    10    79    10    79 0.98 SirA-like protein
DDE_Tnp_1_assoc      PF13808.1     90 seq325_BIOID38971    -            248   1.2e-32  111.2   0.0   1   1   2.8e-36   1.9e-32  110.6   0.0     1    90     6    95     6    95 0.99 DDE_Tnp_1-associated
DDE_Tnp_1            PF01609.16   211 seq325_BIOID38971    -            248   3.6e-14   52.7   0.0   1   1   7.3e-18     5e-14   52.2   0.0     4   125   103   222   100   243 0.80 Transposase DDE domain
MatE                 PF01554.13   162 seq327_BIOID38971    -            445   1.5e-63  213.1  30.7   1   2     1e-36   1.4e-32  112.4   6.7     5   160     2   158     1   160 0.97 MatE
MatE                 PF01554.13   162 seq327_BIOID38971    -            445   1.5e-63  213.1  30.7   2   2     2e-37   2.8e-33  114.7   9.0     1   162   228   389   228   389 1.00 MatE
DUF1116              PF06545.6    216 seq328_BIOID38971    -            419   3.3e-99  330.2   1.3   1   1  3.3e-103   4.5e-99  329.7   0.9     1   216    87   303    87   303 0.99 Protein of unknown function (DUF1116)
GTP_EFTU             PF00009.22   188 seq332_BIOID38971    -            614   2.5e-37  128.0   0.0   1   1   1.5e-40   4.2e-37  127.2   0.0     5   184     2   163     1   166 0.95 Elongation factor Tu GTP binding domain
SelB-wing_3          PF09107.6     50 seq332_BIOID38971    -            614   8.4e-20   69.7   0.6   1   1   9.4e-23   2.6e-19   68.2   0.4     1    50   557   606   557   606 0.96 Elongation factor SelB, winged helix
SelB-wing_2          PF09106.6     59 seq332_BIOID38971    -            614   3.3e-19   68.4   1.1   1   1   4.4e-22   1.2e-18   66.6   0.8     1    59   423   480   423   480 0.99 Elongation factor SelB, winged helix
GTP_EFTU_D2          PF03144.20    74 seq332_BIOID38971    -            614   9.2e-09   35.1   0.0   1   1   1.1e-11   2.9e-08   33.5   0.0     1    73   189   256   189   257 0.94 Elongation factor Tu domain 2
MMR_HSR1             PF01926.18   114 seq332_BIOID38971    -            614   1.7e-05   24.6   0.0   1   1   2.6e-08     7e-05   22.6   0.0     2   109     3   107     2   115 0.70 50S ribosome-binding GTPase
PrgH                 PF09480.5    375 seq334_BIOID38971    -            393  3.3e-138  460.5   4.4   1   1  2.7e-142  3.7e-138  460.3   3.1     1   375    16   391    16   391 1.00 Type III secretion system protein PrgH-EprH (PrgH)
LysM                 PF01476.15    44 seq335_BIOID38971    -            149   5.1e-13   48.5   0.0   1   1   1.4e-16   9.9e-13   47.6   0.0     1    44    99   147    99   147 0.98 LysM domain
BON                  PF04972.12    64 seq335_BIOID38971    -            149   1.4e-09   37.4   2.7   1   1     3e-13     2e-09   36.9   1.9     2    62    29    89    28    91 0.92 BON domain
Phage_P2_GpE         PF06528.7     39 seq336_BIOID38971    -             39   3.8e-23   80.5   0.1   1   1   2.9e-27     4e-23   80.4   0.0     1    39     1    39     1    39 0.99 Phage P2 GpE
GTP_EFTU             PF00009.22   188 seq339_BIOID38971    -            475   4.4e-43  146.8   0.0   1   1   1.2e-46   5.3e-43  146.5   0.0     3   182    27   232    25   314 0.90 Elongation factor Tu GTP binding domain
MMR_HSR1             PF01926.18   114 seq339_BIOID38971    -            475   4.2e-06   26.6   0.0   1   1   2.4e-09   1.1e-05   25.2   0.0     5   114    33   169    29   170 0.76 50S ribosome-binding GTPase
GTP_EFTU_D2          PF03144.20    74 seq339_BIOID38971    -            475   2.6e-05   24.1   0.2   1   1   1.2e-08   5.4e-05   23.1   0.1     6    73   265   324   261   325 0.83 Elongation factor Tu domain 2
GlgS                 PF08971.6     66 seq340_BIOID38971    -             66   8.9e-42  140.7   0.7   1   1   7.1e-46   9.7e-42  140.6   0.5     1    66     1    66     1    66 0.99 Glycogen synthesis protein
DUF987               PF06174.6     66 seq341_BIOID38971    -             73   1.7e-43  145.8   0.2   1   1   1.4e-47   1.9e-43  145.6   0.1     1    66     1    66     1    66 0.99 Protein of unknown function (DUF987)
Abhydrolase_5        PF12695.2    142 seq342_BIOID38971    -            293     5e-27   94.2   0.0   1   1   2.3e-30   6.3e-27   93.9   0.0     1   141    89   265    89   266 0.88 Alpha/beta hydrolase family
Abhydrolase_6        PF12697.2    228 seq342_BIOID38971    -            293     4e-16   59.4   0.2   1   1   9.1e-15   2.5e-11   43.8   0.0     1   102    90   194    90   212 0.89 Alpha/beta hydrolase family
Abhydrolase_1        PF00561.15   230 seq342_BIOID38971    -            293   1.8e-10   40.6   0.2   1   1   5.9e-09   1.6e-05   24.4   0.0     1    79   115   193   115   222 0.89 alpha/beta hydrolase fold
Peptidase_S9         PF00326.16   213 seq342_BIOID38971    -            293   2.3e-09   36.6   0.0   1   1     6e-12   1.6e-08   33.8   0.0     8   212   108   291   103   292 0.72 Prolyl oligopeptidase family
Hydrolase_4          PF12146.3     79 seq342_BIOID38971    -            293   1.7e-07   30.8   0.0   1   1   5.1e-10   1.4e-06   27.9   0.0    11    61    82   132    76   149 0.81 Putative lysophospholipase
DUF770               PF05591.7    158 seq344_BIOID38971    -            158   1.3e-45  154.7   0.1   1   1   1.1e-49   1.5e-45  154.4   0.1     2   146     8   148     7   154 0.96 Protein of unknown function (DUF770)
TraA                 PF05513.6    119 seq346_BIOID38971    -            121   1.7e-58  195.8  11.6   1   1   1.4e-62   1.9e-58  195.6   8.0     1   119     1   120     1   120 0.98 TraA
Elong-fact-P_C       PF09285.6     56 seq347_BIOID38971    -            188   5.3e-27   92.8   1.0   1   1   2.4e-30   1.1e-26   91.8   0.2     1    56   131   186   131   186 0.99 Elongation factor P, C-terminal
EFP                  PF01132.15    55 seq347_BIOID38971    -            188   3.2e-24   84.2   0.1   1   1   1.2e-27   5.5e-24   83.4   0.0     3    55    71   123    69   123 0.97 Elongation factor P (EF-P) OB domain
EFP_N                PF08207.7     58 seq347_BIOID38971    -            188   5.8e-24   83.6   0.0   1   1   4.5e-27     2e-23   81.8   0.0     3    57     7    61     5    62 0.97 Elongation factor P (EF-P) KOW-like domain
DUF333               PF03891.10    50 seq350_BIOID38971    -             84   1.4e-20   72.6   0.0   1   1   1.3e-24   1.7e-20   72.4   0.0     1    50    31    79    31    79 0.98 Domain of unknown function (DUF333)
PhageMin_Tail        PF10145.4    202 seq351_BIOID38971    -           1025   2.2e-28   99.1  13.3   1   1   1.6e-32   2.2e-28   99.1   9.2     1   202   244   457   244   457 0.96 Phage-related minor tail protein
PFK                  PF00365.15   282 seq355_BIOID38971    -            340  1.5e-129  430.8   2.2   1   1  1.3e-133  1.8e-129  430.5   1.6     1   281    23   297    23   298 0.98 Phosphofructokinase
NAD_binding_10       PF13460.1    183 seq357_BIOID38971    -            274   2.2e-15   57.0   0.0   1   1   1.1e-18   3.6e-15   56.3   0.0     1   181     4   201     4   203 0.82 NADH(P)-binding
Epimerase            PF01370.16   236 seq357_BIOID38971    -            274   6.3e-11   42.0   0.0   1   1   1.3e-12   4.5e-09   35.9   0.0     8   236    10   213     5   213 0.71 NAD dependent epimerase/dehydratase family
UDPG_MGDP_dh_N       PF03721.9    185 seq357_BIOID38971    -            274   1.9e-06   27.2   0.0   1   1   2.5e-09   8.5e-06   25.1   0.0     1   132     2   124     2   135 0.73 UDP-glucose/GDP-mannose dehydrogenase family, NAD binding domain
NAD_binding_2        PF03446.10   162 seq357_BIOID38971    -            274     1e-05   25.4   0.0   1   1   4.3e-09   1.5e-05   24.8   0.0     1    77     1    90     1   130 0.68 NAD binding domain of 6-phosphogluconate dehydrogenase
HTH_Tnp_1            PF01527.15    76 seq359_BIOID38971    -            141   7.1e-17   61.0   0.2   1   1   1.8e-20   1.2e-16   60.2   0.0     3    53    10    61     8    98 0.79 Transposase
HTH_23               PF13384.1     50 seq359_BIOID38971    -            141   3.3e-07   29.6   0.1   1   1     1e-10   6.8e-07   28.6   0.0     5    45    17    58    13    64 0.89 Homeodomain-like domain
SBP_bac_3            PF00497.15   225 seq360_BIOID38971    -            243   5.9e-68  228.3   0.8   1   1   4.9e-72   6.7e-68  228.1   0.6     1   224    23   242    23   243 0.96 Bacterial extracellular solute-binding proteins, family 3
DUF3440              PF11922.3    181 seq361_BIOID38971    -            407   4.5e-57  192.4   0.9   1   1   7.1e-58   4.9e-54  182.5   0.6     1   181   239   392   239   392 0.97 Domain of unknown function (DUF3440)
PAPS_reduct          PF01507.14   174 seq361_BIOID38971    -            407   1.4e-16   60.7   0.1   1   1     4e-19   2.7e-15   56.4   0.1     3   164    32   237    30   238 0.78 Phosphoadenosine phosphosulfate reductase family
Phage_tail_U         PF06141.6    133 seq362_BIOID38971    -            131   1.3e-62  209.5   0.4   1   1     1e-66   1.4e-62  209.4   0.2     1   133     1   131     1   131 0.99 Phage minor tail protein U
Transaldolase        PF00923.14   287 seq363_BIOID38971    -            338  2.6e-104  348.2   0.3   1   1  2.2e-108    3e-104  348.0   0.2     1   287    35   334    35   334 0.95 Transaldolase
DSBA                 PF01323.15   193 seq365_BIOID38971    -            208   6.8e-32  110.4   3.3   1   1   7.9e-35   5.4e-31  107.5   2.3     1   192    40   197    40   198 0.95 DSBA-like thioredoxin domain
Thioredoxin_4        PF13462.1    163 seq365_BIOID38971    -            208   4.4e-10   39.7   0.0   1   1   9.2e-14   6.3e-10   39.1   0.0    16   149    40   180    33   191 0.69 Thioredoxin
GerE                 PF00196.14    58 seq368_BIOID38971    -            200     7e-22   76.4   1.3   1   1   3.1e-25   1.1e-21   75.8   0.9     2    57   140   195   139   196 0.97 Bacterial regulatory proteins, luxR family
Sigma70_r4_2         PF08281.7     54 seq368_BIOID38971    -            200   6.7e-09   34.9   0.2   1   1   3.8e-12   1.3e-08   34.0   0.1     8    47   139   177   139   184 0.93 Sigma-70, region 4
Sigma70_r4           PF04545.11    50 seq368_BIOID38971    -            200     1e-06   27.7   0.3   1   1   5.9e-10     2e-06   26.8   0.2     2    48   139   184   139   186 0.91 Sigma-70, region 4
DAO                  PF01266.19   358 seq371_BIOID38971    -            542   1.2e-56  192.0   2.9   1   1   5.5e-60   1.9e-56  191.4   2.0     1   344    10   343    10   367 0.86 FAD dependent oxidoreductase
FAD_binding_2        PF00890.19   421 seq371_BIOID38971    -            542     5e-08   32.0   8.6   1   1     3e-10     1e-06   27.7   6.0     1   206    10   215    10   234 0.78 FAD binding domain
FAD_binding_3        PF01494.14   356 seq371_BIOID38971    -            542   1.3e-06   27.5   3.7   1   1   4.2e-09   1.4e-05   24.1   2.7     2   173     9   214     8   225 0.85 FAD binding domain
Fer2_BFD             PF04324.10    55 seq371_BIOID38971    -            542   2.2e-06   27.4   2.4   1   1   6.5e-10   2.2e-06   27.4   1.7     2    45   432   480   431   486 0.87 BFD-like [2Fe-2S] binding domain
IF-2B                PF01008.12   281 seq372_BIOID38971    -            371   5.8e-58  195.9   0.0   1   1   5.3e-62   7.2e-58  195.6   0.0     2   279    52   347    51   349 0.94 Initiation factor 2 subunit family
UPF0079              PF02367.12   123 seq373_BIOID38971    -            153   3.3e-45  152.5   0.0   1   1   2.8e-49   3.9e-45  152.3   0.0     1   121    14   134    14   136 0.98 Uncharacterised P-loop hydrolase UPF0079
AA_permease          PF00324.16   479 seq374_BIOID38971    -            514  1.9e-121  405.6  47.5   1   1  3.2e-125  2.2e-121  405.4  32.9     2   478    50   491    49   492 0.97 Amino acid permease
AA_permease_2        PF13520.1    426 seq374_BIOID38971    -            514   1.3e-43  149.0  50.8   1   1   2.3e-47   1.5e-43  148.7  35.2     5   423    49   477    45   480 0.85 Amino acid permease
CedA                 PF10729.4     80 seq375_BIOID38971    -             87   3.9e-54  180.0   0.5   1   1   3.3e-58   4.5e-54  179.8   0.3     1    80     8    87     8    87 0.99 Cell division activator CedA
Ribosomal_L4         PF00573.17   192 seq380_BIOID38971    -            201   9.2e-66  220.7   1.1   1   1   7.6e-70     1e-65  220.6   0.7     2   191    13   198    12   199 0.99 Ribosomal protein L4/L1 family
Aminotran_3          PF00202.16   339 seq381_BIOID38971    -            406  1.7e-112  375.4   0.0   1   1  3.1e-116  2.1e-112  375.2   0.0     3   337    26   343    24   345 0.99 Aminotransferase class-III
Aminotran_1_2        PF00155.16   363 seq381_BIOID38971    -            406   1.2e-06   27.6   0.0   1   1   2.1e-10   1.5e-06   27.3   0.0    61   327    78   361    47   393 0.69 Aminotransferase class I and II
TraL                 PF07178.6     95 seq382_BIOID38971    -            103   4.3e-37  125.9   0.2   1   1   3.5e-41   4.8e-37  125.7   0.2     1    95     9   103     9   103 0.99 TraL protein
PfkB                 PF00294.19   301 seq383_BIOID38971    -            300   2.7e-63  213.7   0.5   1   1   2.3e-67   3.1e-63  213.5   0.4     3   299     5   287     3   289 0.93 pfkB family carbohydrate kinase
HTH_Tnp_1            PF01527.15    76 seq384_BIOID38971    -            100   7.6e-09   35.3   2.9   1   1   7.3e-13     1e-08   34.9   2.0     3    76    11    79     9    79 0.90 Transposase
CSD                  PF00313.17    66 seq385_BIOID38971    -             74   2.9e-29  100.5   0.2   1   1   2.3e-33   3.2e-29  100.3   0.1     2    64     3    65     2    67 0.96 'Cold-shock' DNA-binding domain
Methyltransf_11      PF08241.7     95 seq386_BIOID38971    -            256   1.3e-24   86.3   0.0   1   1   2.2e-27   2.3e-24   85.5   0.0     1    95    49   145    49   145 0.97 Methyltransferase domain
Methyltransf_31      PF13847.1    152 seq386_BIOID38971    -            256   9.2e-21   73.9   0.0   1   1   1.1e-23   1.2e-20   73.5   0.0     4   112    45   149    43   234 0.86 Methyltransferase domain
Methyltransf_23      PF13489.1    162 seq386_BIOID38971    -            256   2.4e-19   69.4   0.0   1   1   3.2e-22   3.4e-19   68.9   0.0     7   159    31   191    26   194 0.82 Methyltransferase domain
Ubie_methyltran      PF01209.13   233 seq386_BIOID38971    -            256   9.3e-18   64.0   0.0   1   1   1.2e-20   1.2e-17   63.6   0.0    39   158    36   152     2   162 0.83 ubiE/COQ5 methyltransferase family
Methyltransf_18      PF12847.2    112 seq386_BIOID38971    -            256   2.8e-16   59.9   0.1   1   1   5.4e-19   5.7e-16   58.9   0.0     2   109    45   145    44   148 0.90 Methyltransferase domain
Methyltransf_12      PF08242.7     99 seq386_BIOID38971    -            256   4.2e-14   52.7   0.0   1   1   6.7e-17     7e-14   51.9   0.0     1    98    49   142    49   143 0.93 Methyltransferase domain
Methyltransf_25      PF13649.1    101 seq386_BIOID38971    -            256   2.1e-13   50.3   0.3   1   1   3.9e-16   4.1e-13   49.4   0.1     1   101    48   141    48   141 0.92 Methyltransferase domain
Methyltransf_26      PF13659.1    117 seq386_BIOID38971    -            256   3.3e-11   43.1   0.8   1   1   6.8e-14   7.2e-11   42.0   0.2     3   113    47   145    45   147 0.92 Methyltransferase domain
MTS                  PF05175.9    170 seq386_BIOID38971    -            256   2.3e-09   36.7   0.1   1   1   4.3e-12   4.5e-09   35.8   0.0    25   144    38   150    32   175 0.79 Methyltransferase small domain
Methyltransf_8       PF05148.10   219 seq386_BIOID38971    -            256   5.3e-08   32.6   0.0   1   1   3.9e-10   4.1e-07   29.7   0.0    49   164    15   153     6   177 0.69 Hypothetical methyltransferase
Methyltransf_29      PF03141.11   506 seq386_BIOID38971    -            256   7.1e-08   31.1   0.1   1   1   8.5e-11     9e-08   30.7   0.0   115   218    42   146     8   170 0.78 Putative S-adenosyl-L-methionine-dependent methyltransferase
TehB                 PF03848.9    192 seq386_BIOID38971    -            256   9.1e-06   24.8   0.0   1   1   1.7e-08   1.8e-05   23.9   0.0    31   135    45   149    14   157 0.79 Tellurite resistance protein TehB
PrmA                 PF06325.8    295 seq386_BIOID38971    -            256   6.6e-05   22.0   0.0   1   1   8.6e-08     9e-05   21.6   0.0   161   262    44   150    29   188 0.74 Ribosomal protein L11 methyltransferase (PrmA)
DUF877               PF05943.7    423 seq387_BIOID38971    -            492  4.8e-175  581.9   0.0   1   1    4e-179  5.5e-175  581.7   0.0     1   423    65   488    65   488 0.99 Protein of unknown function (DUF877)
Lactate_perm         PF02652.9    522 seq389_BIOID38971    -            560  6.8e-234  777.0  41.5   1   1  5.7e-238  7.8e-234  776.8  28.8     1   522    25   551    25   551 0.99 L-lactate permease
Peptidase_M16_C      PF05193.16   184 seq390_BIOID38971    -            510   6.1e-14   51.9   0.2   1   1   3.6e-17   4.9e-13   49.0   0.0     1   182   229   404   229   406 0.88 Peptidase M16 inactive domain
HTH_28               PF13518.1     52 seq391_BIOID38971    -            174   1.1e-21   76.2   0.3   1   2   4.4e-12   1.2e-08   34.6   0.0     2    49    11    59    10    61 0.88 Helix-turn-helix domain
HTH_28               PF13518.1     52 seq391_BIOID38971    -            174   1.1e-21   76.2   0.3   2   2   1.4e-13   3.7e-10   39.4   0.1     2    47    68   115    67   121 0.93 Helix-turn-helix domain
Big_2                PF02368.13    79 seq394_BIOID38971    -            246   3.7e-13   49.0  10.1   1   1   5.4e-17   3.7e-13   49.0   7.0     2    74   161   236   160   241 0.94 Bacterial Ig-like domain (group 2)
TnpB_IS66            PF05717.8    108 seq395_BIOID38971    -            116   5.7e-41  138.2   0.1   1   1   4.7e-45   6.4e-41  138.0   0.0     2   104     7   107     6   111 0.97 IS66 Orf2 like protein
DUF4056              PF13265.1    271 seq397_BIOID38971    -            392  1.1e-114  381.9   0.0   1   1  9.6e-119  1.3e-114  381.6   0.0     2   270    53   321    52   322 0.99 Protein of unknown function (DUF4056)
DUF955               PF06114.8    122 seq398_BIOID38971    -            161     2e-23   82.3   0.1   1   1   1.8e-27   2.5e-23   81.9   0.1     7   122    31   155    25   155 0.84 Domain of unknown function (DUF955)
HlyC                 PF02794.11   134 seq399_BIOID38971    -            170   2.7e-53  179.0   0.2   1   1   4.6e-57   6.3e-53  177.8   0.0     1   132     8   137     8   143 0.97 RTX toxin acyltransferase family
GlnE                 PF03710.10   248 seq400_BIOID38971    -            970  1.8e-188  623.4   2.7   1   2   6.4e-94   4.4e-90  301.1   0.0     4   247    56   300    53   301 0.98 Glutamate-ammonia ligase adenylyltransferase
GlnE                 PF03710.10   248 seq400_BIOID38971    -            970  1.8e-188  623.4   2.7   2   2  3.6e-100   2.5e-96  321.6   0.2     2   246   577   828   576   830 0.98 Glutamate-ammonia ligase adenylyltransferase
GlnD_UR_UTase        PF08335.6    142 seq400_BIOID38971    -            970   8.1e-52  174.7   6.7   1   2   6.6e-44   4.5e-40  136.6   0.3     1   142   321   460   321   460 0.99 GlnD PII-uridylyltransferase
GlnD_UR_UTase        PF08335.6    142 seq400_BIOID38971    -            970   8.1e-52  174.7   6.7   2   2   3.8e-14   2.6e-10   40.1   0.7     1    91   849   940   846   946 0.91 GlnD PII-uridylyltransferase
TonB_dep_Rec         PF00593.19   276 seq402_BIOID38971    -            760   1.6e-35  123.2  13.4   1   1   2.3e-39   1.6e-35  123.2   9.3     1   275   514   758   514   759 0.91 TonB dependent receptor
Plug                 PF07715.10   108 seq402_BIOID38971    -            760   2.6e-20   72.6   3.3   1   1   1.3e-23     9e-20   70.8   2.3     2   107    68   168    67   169 0.95 TonB-dependent Receptor Plug Domain
Entericidin          PF08085.6     21 seq403_BIOID38971    -             41   5.3e-09   35.3   0.0   1   1   4.6e-13   6.3e-09   35.1   0.0     1    21    20    40    20    40 0.99 Entericidin EcnA/B family
HOK_GEF              PF01848.11    43 seq405_BIOID38971    -             49   2.1e-18   65.2   2.8   1   1   1.7e-22   2.3e-18   65.1   1.9     1    43     3    45     3    45 0.99 Hok/gef family
RmlD_sub_bind        PF04321.12   287 seq406_BIOID38971    -            299  1.2e-109  365.4   0.1   1   1  4.1e-113  1.4e-109  365.3   0.1     1   285     1   293     1   295 0.98 RmlD substrate binding domain
Epimerase            PF01370.16   236 seq406_BIOID38971    -            299   1.5e-15   57.2   0.0   1   1   5.7e-19     2e-15   56.7   0.0     1   199     3   178     3   210 0.87 NAD dependent epimerase/dehydratase family
NAD_binding_4        PF07993.7    249 seq406_BIOID38971    -            299   1.5e-07   30.4   0.0   1   1   6.4e-11   2.2e-07   29.9   0.0    87   201    54   161    34   213 0.78 Male sterility protein
Polysacc_synt_2      PF02719.10   294 seq406_BIOID38971    -            299   2.5e-07   29.7   0.0   1   1     3e-10     1e-06   27.7   0.0    28   162     5   152     1   164 0.80 Polysaccharide biosynthesis protein
Pyr_redox_2          PF07992.9    200 seq407_BIOID38971    -            321     1e-32  113.5   0.1   1   1   5.5e-36   1.2e-32  113.2   0.1     1   198     8   291     8   293 0.92 Pyridine nucleotide-disulphide oxidoreductase
Pyr_redox            PF00070.22    80 seq407_BIOID38971    -            321   1.6e-19   69.9   1.8   1   1   1.9e-21   4.3e-18   65.3   0.5     1    79   148   225   148   229 0.93 Pyridine nucleotide-disulphide oxidoreductase
Pyr_redox_3          PF13738.1    203 seq407_BIOID38971    -            321   1.7e-17   64.0   0.0   1   1   2.6e-18     6e-15   55.7   0.0    34   200    17   179    13   181 0.81 Pyridine nucleotide-disulphide oxidoreductase
TraE                 PF05309.6    187 seq411_BIOID38971    -            188   1.8e-73  245.5   0.6   1   1   1.5e-77     2e-73  245.4   0.4     1   187     1   187     1   187 0.99 TraE protein
tRNA_U5-meth_tr      PF05958.6    352 seq412_BIOID38971    -            366  3.1e-187  621.3   1.3   1   1  1.3e-190  3.5e-187  621.1   0.9     1   351    10   365    10   366 0.99 tRNA (Uracil-5-)-methyltransferase
Methyltransf_4       PF02390.12   197 seq412_BIOID38971    -            366   5.4e-07   28.7   0.1   1   1   3.8e-10     1e-06   27.8   0.1    21    86   211   275   178   286 0.81 Putative methyltransferase
MTS                  PF05175.9    170 seq412_BIOID38971    -            366   8.1e-06   25.2   0.0   1   1   5.7e-09   1.6e-05   24.2   0.0    31    87   210   264   188   282 0.85 Methyltransferase small domain
Cons_hypoth95        PF03602.10   183 seq412_BIOID38971    -            366   1.6e-05   24.2   0.2   1   1   2.2e-08     6e-05   22.3   0.2    41   123   209   301   196   350 0.73 Conserved hypothetical protein 95
Amidase_3            PF01520.13   175 seq413_BIOID38971    -            445   3.7e-49  166.7   0.0   1   1   9.5e-53   6.5e-49  165.9   0.0     1   174   194   413   194   414 0.99 N-acetylmuramoyl-L-alanine amidase
Secretin_N           PF03958.12    82 seq414_BIOID38971    -            615   1.1e-44  150.3  16.2   1   3   1.9e-14   1.3e-10   41.2   0.3     1    80   145   206   145   208 0.95 Bacterial type II/III secretion system short domain
Secretin_N           PF03958.12    82 seq414_BIOID38971    -            615   1.1e-44  150.3  16.2   2   3   3.7e-20   2.5e-16   59.4   0.3     2    79   211   277   210   280 0.95 Bacterial type II/III secretion system short domain
Secretin_N           PF03958.12    82 seq414_BIOID38971    -            615   1.1e-44  150.3  16.2   3   3   7.5e-20   5.1e-16   58.5   0.3     2    82   285   362   284   362 0.88 Bacterial type II/III secretion system short domain
Secretin             PF00263.16   165 seq414_BIOID38971    -            615   3.5e-43  146.7   3.7   1   1   9.3e-47   6.4e-43  145.8   2.6     1   152   465   613   465   615 0.91 Bacterial type II and III secretion system protein
DAGK_cat             PF00781.19   130 seq415_BIOID38971    -            299   1.6e-26   92.1   0.3   1   1   3.7e-30   2.5e-26   91.4   0.2     3   129     8   131     6   132 0.96 Diacylglycerol kinase catalytic domain
NAD_kinase           PF01513.16   285 seq415_BIOID38971    -            299   7.2e-06   24.8   0.1   1   1   1.3e-09   8.6e-06   24.6   0.1    64   134    45   121    12   196 0.82 ATP-NAD kinase
GGDEF                PF00990.16   161 seq419_BIOID38971    -            460   8.4e-51  171.6   0.3   1   1   2.5e-54   3.4e-50  169.6   0.0     3   161   297   452   295   452 0.97 GGDEF domain
BPD_transp_1         PF00528.17   185 seq422_BIOID38971    -            238   1.4e-15   57.1  12.1   1   1   1.1e-19   1.4e-15   57.1   8.4     1   183    25   230    22   232 0.89 Binding-protein-dependent transport system inner membrane component
Entericidin          PF08085.6     21 seq423_BIOID38971    -             48   1.2e-08   34.2   2.6   1   1   1.2e-12   1.7e-08   33.7   1.8     1    21    23    43    23    43 0.98 Entericidin EcnA/B family
DDE_Tnp_IS66         PF03050.9    271 seq427_BIOID38971    -            537   4.7e-96  321.0   0.0   1   1   1.4e-99   4.7e-96  321.0   0.0     1   271   196   487   196   487 0.98 Transposase IS66 family
DDE_Tnp_IS66_C       PF13817.1     39 seq427_BIOID38971    -            537   2.5e-18   65.6   0.0   1   1   1.8e-21   6.3e-18   64.3   0.0     2    39   494   531   493   531 0.99 IS66 C-terminal element
HTH_Tnp_IS66         PF13005.2     59 seq427_BIOID38971    -            537   1.4e-14   53.5   4.2   1   1   4.1e-18   1.4e-14   53.5   2.9     1    59   134   190   134   190 0.98 putative Helix-turn-helix domain of transposase IS66
LZ_Tnp_IS66          PF13007.2     78 seq427_BIOID38971    -            537   4.3e-13   49.6  10.2   1   1   1.3e-16   4.3e-13   49.6   7.0     1    77    59   131    59   132 0.90 Transposase C of IS166 homeodomain
DUF945               PF06097.6    459 seq428_BIOID38971    -            476  1.1e-105  353.9  12.6   1   1  9.4e-110  1.3e-105  353.7   8.7     3   459     4   467     2   467 0.98 Bacterial protein of unknown function (DUF945)
Phage_AlpA           PF05930.7     51 seq431_BIOID38971    -             92   1.9e-19   69.0   0.1   1   1   3.6e-23   2.5e-19   68.6   0.1     1    51    34    83    34    83 0.98 Prophage CP4-57 regulatory protein (AlpA)
HTH_17               PF12728.2     51 seq431_BIOID38971    -             92   1.4e-07   31.4   0.1   1   1   2.8e-11   1.9e-07   31.0   0.1     9    50    44    86    39    87 0.90 Helix-turn-helix domain
PHO4                 PF01384.15   326 seq432_BIOID38971    -            213   5.5e-50  169.7   5.9   1   1   4.9e-54   6.7e-50  169.4   4.1     1   154    30   190    30   209 0.90 Phosphate transporter family
LysR_substrate       PF03466.15   209 seq433_BIOID38971    -            316     2e-22   79.2   0.0   1   1   3.5e-26   2.4e-22   78.9   0.0     2   204    96   296    95   301 0.92 LysR substrate binding domain
HTH_1                PF00126.22    60 seq433_BIOID38971    -            316   3.6e-13   48.9   0.0   1   1   1.4e-16   9.4e-13   47.5   0.0     3    59    14    70    12    71 0.95 Bacterial regulatory helix-turn-helix protein, lysR family
Phage_sheath_1       PF04984.9    464 seq436_BIOID38971    -            232   4.6e-39  134.0   1.0   1   2   2.1e-21   2.8e-17   62.1   0.1     1    89     1    91     1   102 0.93 Phage tail sheath protein
Phage_sheath_1       PF04984.9    464 seq436_BIOID38971    -            232   4.6e-39  134.0   1.0   2   2   2.6e-24   3.6e-20   71.7   0.0   175   311   101   230    90   232 0.94 Phage tail sheath protein
ICL                  PF00463.16   526 seq438_BIOID38971    -            439  3.2e-200  665.6   1.7   1   2  4.6e-118  3.2e-114  381.9   0.0     1   255    12   262    12   264 0.99 Isocitrate lyase family
ICL                  PF00463.16   526 seq438_BIOID38971    -            439  3.2e-200  665.6   1.7   2   2   1.5e-88     1e-84  284.5   1.0   353   526   262   439   260   439 0.98 Isocitrate lyase family
PEP_mutase           PF13714.1    238 seq438_BIOID38971    -            439   4.8e-19   68.4   0.0   1   1   2.3e-22   1.6e-18   66.7   0.0    26   198    86   320    74   352 0.86 Phosphoenolpyruvate phosphomutase
PmbA_TldD            PF01523.11   293 seq439_BIOID38971    -            203   4.8e-23   81.7   0.8   1   1   4.6e-27   6.3e-23   81.3   0.0     1   137    34   172    34   174 0.94 Putative modulator of DNA gyrase
Ribosomal_L23        PF00276.15    92 seq440_BIOID38971    -            100   1.1e-32  111.6   1.2   1   1   8.9e-37   1.2e-32  111.5   0.8     2    89     9    96     8    99 0.97 Ribosomal protein L23
SCP2                 PF02036.12   101 seq441_BIOID38971    -            174   3.3e-19   68.8   0.1   1   1   3.5e-23   4.8e-19   68.3   0.1    11   101    45   133    33   133 0.93 SCP-2 sterol transfer family
HTH_29               PF13551.1    113 seq442_BIOID38971    -            446   8.4e-18   64.4   0.2   1   1   9.6e-21   2.2e-17   63.0   0.1     1   112    15   119    15   120 0.92 Winged helix-turn helix
HTH_28               PF13518.1     52 seq442_BIOID38971    -            446   6.5e-13   48.2   5.3   1   1   1.7e-15   3.8e-12   45.7   1.3     1    52    14    66    14    67 0.95 Helix-turn-helix domain
rve                  PF00665.21   120 seq442_BIOID38971    -            446   3.2e-12   46.4   0.0   1   1   3.1e-14   7.1e-11   42.1   0.0     4   119   141   262   138   263 0.85 Integrase core domain
HTH_23               PF13384.1     50 seq442_BIOID38971    -            446     2e-09   36.6   0.5   1   1   8.8e-13     2e-09   36.6   0.3     2    49    10    58     9    59 0.96 Homeodomain-like domain
HTH_32               PF13565.1     77 seq442_BIOID38971    -            446   1.8e-08   34.9   0.0   1   1   3.3e-11   7.5e-08   32.9   0.0     2    77    43   116    42   116 0.85 Homeodomain-like domain
rve_3                PF13683.1     67 seq442_BIOID38971    -            446   2.6e-08   33.1   0.7   1   1   8.1e-10   1.8e-06   27.2   0.0     5    56   238   292   234   292 0.93 Integrase core domain
DeoC                 PF01791.4    236 seq443_BIOID38971    -            259   3.8e-61  206.2   1.8   1   1     3e-65   4.1e-61  206.1   1.2     3   230    12   240    10   246 0.94 DeoC/LacD family aldolase
MFS_1                PF07690.11   354 seq444_BIOID38971    -            402   1.1e-32  113.0  48.7   1   2   6.7e-25   9.1e-21   73.8  18.6     6   184    20   196    15   225 0.84 Major Facilitator Superfamily
MFS_1                PF07690.11   354 seq444_BIOID38971    -            402   1.1e-32  113.0  48.7   2   2   2.2e-15     3e-11   42.5  12.3     4   176   212   391   209   401 0.86 Major Facilitator Superfamily
PRD                  PF00874.15    90 seq445_BIOID38971    -            433   4.7e-25   87.4   0.0   1   2   3.6e-13   4.9e-09   36.0   0.0     2    89   138   224   137   225 0.97 PRD domain
PRD                  PF00874.15    90 seq445_BIOID38971    -            433   4.7e-25   87.4   0.0   2   2   2.6e-17   3.6e-13   49.3   0.0     2    89   247   335   246   336 0.97 PRD domain
Caudo_TAP            PF02413.12   130 seq446_BIOID38971    -            175   8.8e-36  122.8   0.9   1   1   7.9e-40   1.1e-35  122.5   0.6     1   130    39   175    39   175 0.97 Caudovirales tail fibre assembly protein
RepB-RCR_reg         PF10723.4     85 seq447_BIOID38971    -             85   5.2e-35  118.9   1.8   1   1   4.1e-39   5.7e-35  118.8   1.3     1    84     1    84     1    85 0.98 Replication regulatory protein RepB
DUF3560              PF12083.3    126 seq448_BIOID38971    -            453     8e-44  148.6   8.7   1   1   1.4e-47   1.9e-43  147.3   6.0     3   126    88   212    86   212 0.98 Domain of unknown function (DUF3560)
TMP-TENI             PF02581.12   180 seq450_BIOID38971    -            211   2.6e-56  189.4   0.4   1   1   2.2e-60     3e-56  189.2   0.3     3   180    17   189    15   189 0.98 Thiamine monophosphate synthase/TENI
RTX                  PF02382.10   653 seq453_BIOID38971    -           1024         0 1112.4  28.8   1   1         0         0 1112.4  19.9     2   653     6   656     5   656 1.00 RTX N-terminal domain
RTX_C                PF08339.5    145 seq453_BIOID38971    -           1024   1.5e-41  141.4   1.6   1   1   3.2e-45   1.5e-41  141.4   1.1     1   145   873  1024   873  1024 0.98 RTX C-terminal domain
HemolysinCabind      PF00353.14    18 seq453_BIOID38971    -           1024   1.4e-13   49.7  84.7   1   6    0.0011       4.9    7.6   0.4     1    18   732   749   732   749 0.91 Hemolysin-type calcium-binding repeat (2 copies)
HemolysinCabind      PF00353.14    18 seq453_BIOID38971    -           1024   1.4e-13   49.7  84.7   2   6   1.4e-07   0.00065   19.7   3.0     2    18   751   767   750   767 0.95 Hemolysin-type calcium-binding repeat (2 copies)
HemolysinCabind      PF00353.14    18 seq453_BIOID38971    -           1024   1.4e-13   49.7  84.7   3   6   1.3e-06    0.0057   16.8   5.2     1    18   768   785   768   785 0.94 Hemolysin-type calcium-binding repeat (2 copies)
HemolysinCabind      PF00353.14    18 seq453_BIOID38971    -           1024   1.4e-13   49.7  84.7   4   6   8.3e-06     0.038   14.2   5.6     1    18   786   803   786   803 0.94 Hemolysin-type calcium-binding repeat (2 copies)
HemolysinCabind      PF00353.14    18 seq453_BIOID38971    -           1024   1.4e-13   49.7  84.7   5   6   2.7e-07    0.0012   18.8   0.4     1    18   816   833   816   833 0.94 Hemolysin-type calcium-binding repeat (2 copies)
HemolysinCabind      PF00353.14    18 seq453_BIOID38971    -           1024   1.4e-13   49.7  84.7   6   6   2.5e-06     0.011   15.8   4.3     1    18   834   851   834   851 0.94 Hemolysin-type calcium-binding repeat (2 copies)
DUF2877              PF11392.3    111 seq455_BIOID38971    -            271   2.3e-28   98.5   0.0   1   1   3.7e-32   5.1e-28   97.3   0.0     1   110   158   265   158   266 0.89 Protein of unknown function (DUF2877)
SbmA_BacA            PF05992.7    315 seq457_BIOID38971    -            280   7.6e-96  320.8   7.2   1   1   1.9e-99   1.3e-95  320.1   5.0     1   193    80   272    80   276 0.99 SbmA/BacA-like family
ABC_membrane_2       PF06472.10   282 seq457_BIOID38971    -            280   1.1e-09   37.6   5.7   1   1   5.4e-13   3.7e-09   36.0   4.0    20   187    79   257    69   277 0.78 ABC transporter transmembrane region 2
YihI                 PF04220.7    169 seq458_BIOID38971    -            169   3.4e-56  189.0  15.5   1   1   2.8e-60   3.9e-56  188.9  10.8     3   167     5   165     2   167 0.94 Der GTPase activator (YihI)
Multi_Drug_Res       PF00893.14    93 seq461_BIOID38971    -            105   5.3e-33  113.2  10.3   1   1   4.9e-37   6.7e-33  112.9   7.2     1    93     1    93     1    93 0.99 Small Multidrug Resistance protein
PmbA_TldD            PF01523.11   293 seq465_BIOID38971    -            362   5.1e-38  130.9   0.0   1   1   4.8e-42   6.6e-38  130.5   0.0   125   292    67   238    55   239 0.93 Putative modulator of DNA gyrase
MoCF_biosynth        PF00994.19   144 seq466_BIOID38971    -            195   9.4e-28   96.2   0.0   1   1   8.5e-32   1.2e-27   95.9   0.0     2   138     8   147     7   152 0.88 Probable molybdopterin binding domain
Amidase_3            PF01520.13   175 seq467_BIOID38971    -            447   1.4e-52  177.8   0.3   1   1   3.4e-56   2.3e-52  177.1   0.2     1   174   220   434   220   435 0.99 N-acetylmuramoyl-L-alanine amidase
AMIN                 PF11741.3     95 seq467_BIOID38971    -            447   5.2e-25   87.1   0.1   1   1   1.4e-28   9.3e-25   86.3   0.1     1    95    69   172    69   172 0.98 AMIN domain
Phage_lambd_GpG      PF06894.6    127 seq468_BIOID38971    -            140   5.3e-56  187.5   0.9   1   1   4.4e-60   6.1e-56  187.3   0.6     1   126     1   125     1   126 0.99 Bacteriophage lambda minor tail protein (GpG)
Ribosomal_L2_C       PF03947.13   130 seq469_BIOID38971    -            273   2.4e-55  185.7   1.9   1   1   5.5e-59   3.8e-55  185.1   1.3     1   129   124   250   124   251 0.98 Ribosomal Proteins L2, C-terminal domain
Ribosomal_L2         PF00181.18    77 seq469_BIOID38971    -            273     7e-37  125.1   0.8   1   1   8.2e-40   5.6e-36  122.2   0.8     1    76    42   117    42   118 0.99 Ribosomal Proteins L2, RNA binding domain
OEP                  PF02321.13   188 seq473_BIOID38971    -            460     1e-51  175.1  39.3   1   2   7.3e-27     1e-22   80.5  12.6     3   188    65   247    63   247 0.97 Outer membrane efflux protein
OEP                  PF02321.13   188 seq473_BIOID38971    -            460     1e-51  175.1  39.3   2   2   4.8e-33   6.6e-29  100.7   9.1     7   188   275   455   270   455 0.94 Outer membrane efflux protein
TraK                 PF06586.6    234 seq474_BIOID38971    -            223   5.3e-68  228.5   0.0   1   1   4.3e-72   5.8e-68  228.3   0.0    18   234     4   216     1   216 0.98 TraK protein
ParBc                PF02195.13    90 seq475_BIOID38971    -            212   1.4e-08   34.6   0.1   1   1   1.7e-12   2.4e-08   33.8   0.0     2    77    54   133    53   149 0.75 ParB-like nuclease domain
HTH_DeoR             PF08220.7     57 seq478_BIOID38971    -            122   7.6e-24   82.8   0.9   1   1     1e-26   1.2e-23   82.2   0.6     1    56    11    66    11    67 0.97 DeoR-like helix-turn-helix domain
HTH_11               PF08279.7     55 seq478_BIOID38971    -            122   1.7e-10   40.2   0.1   1   1   2.5e-13   2.8e-10   39.5   0.1     4    44    14    53    11    60 0.86 HTH domain
MarR_2               PF12802.2     62 seq478_BIOID38971    -            122   1.1e-07   31.3   0.1   1   1   1.5e-10   1.7e-07   30.6   0.1     5    61    10    63     4    64 0.88 MarR family
MarR                 PF01047.17    59 seq478_BIOID38971    -            122   1.4e-07   30.9   0.1   1   1     2e-10   2.3e-07   30.2   0.0     8    50    15    57     9    59 0.94 MarR family
HTH_20               PF12840.2     61 seq478_BIOID38971    -            122   8.1e-07   28.6   0.1   1   1   1.1e-09   1.3e-06   28.0   0.1     6    57     6    57     2    61 0.85 Helix-turn-helix domain
HTH_27               PF13463.1     68 seq478_BIOID38971    -            122   1.6e-06   28.2   0.1   1   1   2.2e-09   2.5e-06   27.6   0.0     2    53     9    59     9    70 0.88 Winged helix DNA-binding domain
GntR                 PF00392.16    64 seq478_BIOID38971    -            122   2.7e-06   26.6   0.1   1   1   4.1e-09   4.7e-06   25.8   0.1    27    60    27    60    14    63 0.93 Bacterial regulatory proteins, gntR family
HTH_24               PF13412.1     48 seq478_BIOID38971    -            122   7.7e-06   25.0   0.1   1   1   1.1e-08   1.3e-05   24.3   0.1     7    48    14    55     9    55 0.95 Winged helix-turn-helix DNA-binding
HTH_5                PF01022.15    47 seq478_BIOID38971    -            122   3.9e-05   23.0   0.0   1   1   5.6e-08   6.3e-05   22.4   0.0     6    46    14    55     9    56 0.95 Bacterial regulatory protein, arsR family
HTH_Mga              PF08280.6     59 seq478_BIOID38971    -            122   4.7e-05   22.9   0.1   1   1     1e-07   0.00012   21.7   0.0     9    44    14    49    11    53 0.94 M protein trans-acting positive regulator (MGA) HTH domain
Metalloenzyme        PF01676.13   262 seq479_BIOID38971    -            514  4.5e-101  337.4   0.5   1   1  1.1e-104  5.2e-101  337.2   0.3     1   261     6   507     6   508 0.99 Metalloenzyme superfamily
iPGM_N               PF06415.8    223 seq479_BIOID38971    -            514   1.5e-88  295.7   0.7   1   1   4.9e-92   2.2e-88  295.2   0.5     2   223    85   308    84   308 0.99 BPG-independent PGAM N-terminus (iPGM_N)
Phosphodiest         PF01663.17   364 seq479_BIOID38971    -            514   2.3e-05   23.7   0.0   1   1   7.7e-09   3.5e-05   23.1   0.0   104   246   303   449   259   491 0.73 Type I phosphodiesterase / nucleotide pyrophosphatase
APS_kinase           PF01583.15   157 seq480_BIOID38971    -            201   4.6e-73  243.9   0.0   1   1   8.6e-77   5.9e-73  243.5   0.0     1   153    27   179    27   182 0.98 Adenylylsulphate kinase
AAA_33               PF13671.1    143 seq480_BIOID38971    -            201   4.7e-08   32.9   0.0   1   1     1e-11   6.8e-08   32.3   0.0     1   115    30   143    30   170 0.81 AAA domain
Aldolase_II          PF00596.16   183 seq481_BIOID38971    -            213   1.8e-47  161.2   0.2   1   1   1.6e-51   2.2e-47  161.0   0.1     2   182     9   181     8   182 0.94 Class II Aldolase and Adducin N-terminal domain
SBP_bac_11           PF13531.1    231 seq482_BIOID38971    -            329   1.4e-44  152.3   0.2   1   1     5e-48   1.7e-44  152.0   0.1     4   231    28   280    25   280 0.87 Bacterial extracellular solute-binding protein
SBP_bac_1            PF01547.20   314 seq482_BIOID38971    -            329   1.5e-18   67.5   2.8   1   1   5.5e-22   1.9e-18   67.1   2.0     4   314    32   272    29   272 0.88 Bacterial extracellular solute-binding protein
SBP_bac_8            PF13416.1    281 seq482_BIOID38971    -            329   1.8e-13   50.7   1.2   1   1     9e-17   3.1e-13   49.9   0.8    85   262   108   281    34   300 0.75 Bacterial extracellular solute-binding protein
SBP_bac_6            PF13343.1    242 seq482_BIOID38971    -            329   3.7e-13   49.2   1.1   1   1     2e-16   6.8e-13   48.3   0.8    53   235   112   303    77   306 0.83 Bacterial extracellular solute-binding protein
DUF2629              PF10945.3     44 seq485_BIOID38971    -             62   3.3e-27   93.4   1.3   1   1     3e-31   4.2e-27   93.1   0.9     2    44    18    60    17    60 0.98 Protein of unknown function (DUF2629)
Acetyltransf_9       PF13527.1    128 seq486_BIOID38971    -            167   9.1e-11   41.6   0.0   1   1   3.6e-14   1.2e-10   41.1   0.0     9   128    10   125     3   125 0.86 Acetyltransferase (GNAT) domain
Acetyltransf_1       PF00583.19    83 seq486_BIOID38971    -            167     1e-10   41.3   0.0   1   1   4.7e-14   1.6e-10   40.7   0.0     3    83    49   123    47   123 0.93 Acetyltransferase (GNAT) family
Acetyltransf_7       PF13508.1     79 seq486_BIOID38971    -            167   9.7e-07   28.7   0.0   1   1   5.1e-10   1.8e-06   27.9   0.0     6    78    45   123    43   124 0.74 Acetyltransferase (GNAT) domain
Acetyltransf_10      PF13673.1    117 seq486_BIOID38971    -            167   4.9e-05   23.3   0.0   1   1   2.3e-08   7.8e-05   22.6   0.0     1   117    10   122    10   122 0.71 Acetyltransferase (GNAT) domain
Polysacc_deac_1      PF01522.16   124 seq488_BIOID38971    -            672   1.2e-31  108.7   0.0   1   1   2.6e-35   3.5e-31  107.2   0.0     2   123   102   270   101   271 0.92 Polysaccharide deacetylase
BPD_transp_1         PF00528.17   185 seq491_BIOID38971    -            222   1.9e-12   46.9  16.4   1   1   1.1e-15   1.5e-11   44.0  11.5     3   182    32   214    14   217 0.90 Binding-protein-dependent transport system inner membrane component
AstA                 PF04958.7    342 seq493_BIOID38971    -            344  2.6e-142  473.1   0.0   1   1  2.1e-146  2.9e-142  473.0   0.0     1   341     1   336     1   337 0.97 Arginine N-succinyltransferase beta subunit
ECH                  PF00378.15   245 seq495_BIOID38971    -            771   2.3e-78  262.5   0.0   1   1   1.2e-81   5.5e-78  261.3   0.0     3   244    54   308    52   309 0.99 Enoyl-CoA hydratase/isomerase family
3HCDH_N              PF02737.13   180 seq495_BIOID38971    -            771   1.5e-60  203.8   0.2   1   1   8.6e-64   3.9e-60  202.4   0.1     2   180   358   536   357   536 0.99 3-hydroxyacyl-CoA dehydrogenase, NAD binding domain
3HCDH                PF00725.17    97 seq495_BIOID38971    -            771   2.6e-34  117.3   1.8   1   2   2.1e-29   9.5e-26   89.9   0.1     1    97   538   634   538   634 0.97 3-hydroxyacyl-CoA dehydrogenase, C-terminal domain
3HCDH                PF00725.17    97 seq495_BIOID38971    -            771   2.6e-34  117.3   1.8   2   2   1.2e-08   5.3e-05   23.4   0.0     4    62   670   732   669   753 0.85 3-hydroxyacyl-CoA dehydrogenase, C-terminal domain
PHO4                 PF01384.15   326 seq496_BIOID38971    -            279   1.4e-46  158.5   4.4   1   1   1.2e-50   1.6e-46  158.3   3.0   186   326     1   268     1   268 0.89 Phosphate transporter family
IncFII_repA          PF02387.10   281 seq497_BIOID38971    -            289   2.2e-97  325.5   0.1   1   1  2.1e-101   2.9e-97  325.1   0.1     3   271     9   269     2   276 0.98 IncFII RepA protein family
ThiF                 PF00899.16   136 seq498_BIOID38971    -            282   6.2e-44  148.9   0.1   1   1   1.3e-47   9.2e-44  148.4   0.1     2   134    59   190    58   192 0.98 ThiF family
MoeZ_MoeB            PF05237.8     84 seq498_BIOID38971    -            282   4.4e-29   99.7   0.0   1   1   1.2e-32   8.2e-29   98.9   0.0     4    82   199   276   197   278 0.96 MoeZ/MoeB domain
NTP_transferase      PF00483.18   248 seq500_BIOID38971    -            292   1.8e-73  246.7   0.0   1   1   3.1e-77   2.1e-73  246.5   0.0     1   246     5   241     5   243 0.99 Nucleotidyl transferase
NTP_transf_3         PF12804.2    179 seq500_BIOID38971    -            292   3.7e-09   36.9   0.0   1   1   5.8e-13     4e-09   36.7   0.0     1   126     6   142     6   233 0.73 MobA-like NTP transferase domain
DUF3304              PF11745.3    118 seq501_BIOID38971    -            184     1e-20   74.0   0.0   1   1   9.6e-25   1.3e-20   73.6   0.0     5   116    41   145    37   147 0.92 Protein of unknown function (DUF3304)
GFO_IDH_MocA         PF01408.17   120 seq503_BIOID38971    -            359   1.6e-25   89.8   0.0   1   1   5.6e-29   2.6e-25   89.1   0.0     1   120    18   135    18   135 0.96 Oxidoreductase family, NAD-binding Rossmann fold
GFO_IDH_MocA_C       PF02894.12   115 seq503_BIOID38971    -            359   2.2e-18   65.9   0.0   1   1   8.3e-22   3.8e-18   65.2   0.0     1   115   147   254   147   254 0.97 Oxidoreductase family, C-terminal alpha/beta domain
Semialdhyde_dh       PF01118.19   121 seq503_BIOID38971    -            359   4.3e-06   26.9   0.0   1   1   1.6e-09   7.2e-06   26.2   0.0     1    95    19   107    19   113 0.88 Semialdehyde dehydrogenase, NAD binding domain
DUF188               PF02639.9    130 seq504_BIOID38971    -            152     1e-50  170.3   0.0   1   1   8.8e-55   1.2e-50  170.1   0.0     1   127    17   143    17   146 0.98 Uncharacterized BCR, YaiI/YqxD family COG1671
YhjQ                 PF06564.7    244 seq505_BIOID38971    -             91   3.6e-49  167.2   0.6   1   1   5.8e-53   3.9e-49  167.0   0.4     1    91     1    91     1    91 0.99 YhjQ protein
ArsA_ATPase          PF02374.10   305 seq505_BIOID38971    -             91   1.1e-06   27.8   0.0   1   1   1.7e-10   1.2e-06   27.7   0.0     8    54     9    55     1    62 0.92 Anion-transporting ATPase
DeoRC                PF00455.17   162 seq507_BIOID38971    -            141   3.2e-32  111.2   0.2   1   1   2.7e-36   3.7e-32  111.0   0.2    45   161     1   117     1   118 0.99 DeoR C terminal sensor domain
Phage_tail_T         PF06223.7    103 seq509_BIOID38971    -            129   3.5e-54  181.3   1.0   1   1   1.9e-52   2.6e-48  162.5   0.2     6   103     1    98     1    98 0.99 Minor tail protein T
ABC_membrane         PF00664.18   275 seq513_BIOID38971    -            588   1.9e-38  132.3   3.2   1   1   5.4e-42   2.5e-38  131.9   2.2     3   259    26   279    24   296 0.93 ABC transporter transmembrane region
ABC_tran             PF00005.22   118 seq513_BIOID38971    -            588   7.7e-18   64.8   0.0   1   1   3.2e-21   1.5e-17   63.9   0.0     1   117   390   513   390   514 0.92 ABC transporter
Phage_integrase      PF00589.17   173 seq514_BIOID38971    -             84   1.2e-10   41.1   0.8   1   1     1e-14   1.4e-10   40.9   0.6   128   171    12    55     3    57 0.93 Phage integrase family
adh_short            PF00106.20   167 seq515_BIOID38971    -            286     4e-30  104.8   0.0   1   1   1.2e-33   5.7e-30  104.3   0.0     1   165    44   208    44   210 0.94 short chain dehydrogenase
adh_short_C2         PF13561.1    243 seq515_BIOID38971    -            286   5.2e-23   82.0   0.0   1   1   1.4e-26   6.5e-23   81.6   0.0     6   242    53   283    50   284 0.90 Enoyl-(Acyl carrier protein) reductase
KR                   PF08659.5    181 seq515_BIOID38971    -            286   6.7e-12   45.3   0.0   1   1   2.5e-15   1.1e-11   44.5   0.0     2   162    45   204    44   217 0.88 KR domain
DeoRC                PF00455.17   162 seq517_BIOID38971    -            249   1.5e-46  157.8   0.0   1   1   7.1e-50   2.4e-46  157.1   0.0     2   162    68   228    67   228 0.98 DeoR C terminal sensor domain
HTH_DeoR             PF08220.7     57 seq517_BIOID38971    -            249   5.5e-16   57.7   0.4   1   1   3.4e-19   1.2e-15   56.6   0.2     1    56     4    59     4    60 0.98 DeoR-like helix-turn-helix domain
HTH_11               PF08279.7     55 seq517_BIOID38971    -            249   1.9e-09   36.9   0.4   1   1     2e-12   6.7e-09   35.1   0.1     1    42     4    44     4    53 0.91 HTH domain
HTH_Mga              PF08280.6     59 seq517_BIOID38971    -            249   1.4e-06   27.8   0.0   1   1   1.1e-09   3.8e-06   26.4   0.0     5    44     3    42     2    46 0.94 M protein trans-acting positive regulator (MGA) HTH domain
Poly_export          PF02563.11    83 seq518_BIOID38971    -            379   6.1e-30  102.7   0.6   1   1   2.1e-32   1.5e-28   98.2   0.0     4    82    77   166    74   167 0.87 Polysaccharide biosynthesis/export protein
SLBB                 PF10531.4     59 seq518_BIOID38971    -            379   3.6e-12   45.8   0.4   1   1     3e-09   2.1e-05   24.2   0.0     3    45   174   217   172   223 0.92 SLBB domain
FAD_binding_2        PF00890.19   421 seq524_BIOID38971    -            419   8.2e-57  192.8   0.0   1   1   1.4e-60   9.4e-57  192.6   0.0     1   421     4   399     4   399 0.95 FAD binding domain
Radical_SAM          PF04055.16   166 seq525_BIOID38971    -            457   3.7e-15   56.3   0.0   1   1     8e-19   5.4e-15   55.8   0.0     2   164    57   227    56   229 0.79 Radical SAM superfamily
HemN_C               PF06969.11    66 seq525_BIOID38971    -            457     4e-12   45.8   0.3   1   1   2.7e-15   1.8e-11   43.7   0.0     1    66   363   431   363   431 0.94 HemN C-terminal domain
YscJ_FliF            PF01514.12   207 seq526_BIOID38971    -            178   1.6e-31  108.9   0.2   1   1   1.5e-35     2e-31  108.6   0.1    77   200     2   126     1   133 0.96 Secretory protein of YscJ/FliF family
DnaJ                 PF00226.26    64 seq528_BIOID38971    -            271   2.8e-14   52.4   0.2   1   1   7.4e-18     5e-14   51.6   0.1     4    56   208   266   205   269 0.94 DnaJ domain
TerB                 PF05099.8    140 seq528_BIOID38971    -            271   2.5e-09   36.8   0.7   1   1   3.7e-13   2.5e-09   36.8   0.5    14   137    44   170    32   173 0.89 Tellurite resistance protein TerB
HTH_Tnp_1            PF01527.15    76 seq529_BIOID38971    -             99   2.1e-17   62.7   0.2   1   1   5.4e-21   3.7e-17   61.9   0.0     2    49     9    62     8    94 0.77 Transposase
HTH_23               PF13384.1     50 seq529_BIOID38971    -             99     2e-07   30.3   0.0   1   1   4.5e-11   3.1e-07   29.7   0.0     6    45    18    58    13    64 0.89 Homeodomain-like domain
Hexapep              PF00132.19    36 seq530_BIOID38971    -            326     3e-06   26.3  17.3   1   1   2.7e-07    0.0038   16.5   0.5     8    36   232   260   226   260 0.89 Bacterial transferase hexapeptide (six repeats)
Glycos_transf_3      PF00591.16   254 seq532_BIOID38971    -            440   3.1e-61  206.7   0.4   1   1   9.1e-65   4.1e-61  206.3   0.2     2   253    79   332    78   333 0.98 Glycosyl transferase family, a/b domain
PYNP_C               PF07831.8     75 seq532_BIOID38971    -            440   2.4e-25   87.6   0.2   1   1     1e-28   4.7e-25   86.7   0.1     1    74   350   423   350   424 0.98 Pyrimidine nucleoside phosphorylase C-terminal domain
Glycos_trans_3N      PF02885.12    66 seq532_BIOID38971    -            440     3e-15   55.4   0.1   1   1   1.8e-18   8.4e-15   53.9   0.1     3    66     5    68     3    68 0.98 Glycosyl transferase family, helical bundle domain
Fe-ADH               PF00465.14   366 seq533_BIOID38971    -            383  3.5e-121  404.1   9.5   1   1  5.8e-125    4e-121  403.9   6.6     2   366    10   375     9   375 0.97 Iron-containing alcohol dehydrogenase
Fe-ADH_2             PF13685.1    250 seq533_BIOID38971    -            383     2e-19   69.7   5.2   1   1   1.2e-20   8.4e-17   61.1   3.6     2   246    14   278    13   280 0.91 Iron-containing alcohol dehydrogenase
PerC                 PF06069.6     90 seq534_BIOID38971    -            108   1.8e-25   88.6   0.3   1   1   1.6e-29   2.2e-25   88.3   0.2     2    77    30   107    29   108 0.97 PerC transcriptional activator
AA_kinase            PF00696.23   241 seq537_BIOID38971    -            297   7.1e-25   87.8   0.0   1   1   1.2e-28   1.7e-24   86.5   0.0     1   239     2   277     2   279 0.79 Amino acid kinase family
DEAD                 PF00270.24   173 seq539_BIOID38971    -            444   1.3e-45  154.7   0.0   1   1   1.1e-48   5.1e-45  152.8   0.0     1   171    28   197    28   199 0.92 DEAD/DEAH box helicase
Helicase_C           PF00271.26    78 seq539_BIOID38971    -            444   5.9e-27   93.2   0.0   1   1   2.5e-30   1.1e-26   92.3   0.0     3    78   268   343   266   343 0.98 Helicase conserved C-terminal domain
ResIII               PF04851.10   184 seq539_BIOID38971    -            444   8.1e-05   22.4   0.2   1   1   3.8e-08   0.00017   21.3   0.0    31   183    47   192    18   193 0.73 Type III restriction enzyme, res subunit
HTH_18               PF12833.2     81 seq540_BIOID38971    -            273   1.8e-16   59.8   0.0   1   1   8.9e-20     3e-16   59.1   0.0     2    79   181   256   180   258 0.95 Helix-turn-helix domain
AraC_binding         PF02311.14   136 seq540_BIOID38971    -            273   2.1e-05   24.1   0.1   1   1   1.2e-08   4.2e-05   23.1   0.1     5    79    22    96    19   152 0.76 AraC-like ligand binding domain
RelB                 PF04221.7     83 seq541_BIOID38971    -             84   3.6e-15   55.3   0.1   1   1   2.9e-19   3.9e-15   55.2   0.0     1    68     1    72     1    83 0.79 RelB antitoxin
TrbI                 PF03743.9    187 seq542_BIOID38971    -            475   2.9e-40  137.6   1.3   1   1   8.8e-44   1.2e-39  135.6   0.3     2   187   213   409   212   409 0.95 Bacterial conjugation TrbI-like protein
DUF3561              PF12084.3    107 seq544_BIOID38971    -            107   1.1e-51  173.0   8.8   1   1   8.8e-56   1.2e-51  172.8   6.1     1   107     1   107     1   107 0.99 Protein of unknown function (DUF3561)
DNA_mis_repair       PF01119.14   119 seq548_BIOID38971    -            615   4.9e-37  125.9   0.0   1   1   2.5e-40   8.6e-37  125.1   0.0     2   118   213   330   212   331 0.95 DNA mismatch repair protein, C-terminal domain
MutL_C               PF08676.6    144 seq548_BIOID38971    -            615   1.6e-23   82.7   0.2   1   1   4.7e-27   1.6e-23   82.7   0.1     2   134   435   563   434   572 0.92 MutL C terminal dimerisation domain
HATPase_c_3          PF13589.1    137 seq548_BIOID38971    -            615   9.9e-14   51.0   0.0   1   1   5.1e-17   1.7e-13   50.2   0.0     4   103    24   123    21   142 0.80 Histidine kinase-, DNA gyrase B-, and HSP90-like ATPase
HATPase_c            PF02518.21   111 seq548_BIOID38971    -            615   5.4e-11   42.0   0.0   1   1   3.7e-14   1.3e-10   40.8   0.0     2    72    19    87    18   147 0.78 Histidine kinase-, DNA gyrase B-, and HSP90-like ATPase
SbmA_BacA            PF05992.7    315 seq551_BIOID38971    -             90   2.8e-35  121.9   0.8   1   1   2.3e-39   3.1e-35  121.7   0.6   238   314     1    77     1    78 0.98 SbmA/BacA-like family
YhjQ                 PF06564.7    244 seq552_BIOID38971    -            112   1.9e-54  184.4   1.2   1   1   1.7e-58   2.3e-54  184.2   0.8   139   241     1   103     1   106 0.98 YhjQ protein
FCD                  PF07729.7    125 seq556_BIOID38971    -            258   3.1e-23   82.3   2.7   1   1   4.6e-27   3.1e-23   82.3   1.9     1   124   100   223   100   224 0.90 FCD domain
GntR                 PF00392.16    64 seq556_BIOID38971    -            258   2.1e-22   78.2   0.4   1   1   6.1e-26   4.2e-22   77.2   0.3     1    64     8    71     8    71 0.98 Bacterial regulatory proteins, gntR family
AA_permease          PF00324.16   479 seq557_BIOID38971    -            454     2e-38  131.8  38.0   1   1   3.6e-42   2.4e-38  131.5  26.4     2   427    25   418    24   440 0.83 Amino acid permease
AA_permease_2        PF13520.1    426 seq557_BIOID38971    -            454   1.9e-35  122.1  36.0   1   1   5.5e-39   3.8e-35  121.1  25.0    34   399    55   413    25   440 0.81 Amino acid permease
TMP_2                PF06791.8    210 seq559_BIOID38971    -            439   1.7e-69  233.4  12.8   1   1   1.3e-73   1.7e-69  233.4   8.9     2   209    36   243    35   244 0.97 Prophage tail length tape measure protein
Aconitase_2_N        PF06434.8    204 seq560_BIOID38971    -            916   1.5e-95  318.2   0.0   1   1   5.4e-99   2.4e-95  317.6   0.0     1   204   219   433   219   433 0.99 Aconitate hydratase 2 N-terminus
Aconitase_B_N        PF11791.3    154 seq560_BIOID38971    -            916   6.4e-68  227.3   0.1   1   1   2.5e-71   1.1e-67  226.5   0.1     1   154    55   207    55   207 1.00 Aconitate B N-terminal domain
Aconitase            PF00330.15   465 seq560_BIOID38971    -            916   2.9e-25   88.5   0.1   1   2   1.2e-12   5.5e-09   34.8   0.0   102   305   524   749   515   752 0.75 Aconitase family (aconitate hydratase)
Aconitase            PF00330.15   465 seq560_BIOID38971    -            916   2.9e-25   88.5   0.1   2   2   2.1e-17   9.6e-14   50.5   0.0   337   465   750   869   746   869 0.90 Aconitase family (aconitate hydratase)
YscW                 PF09619.5    106 seq561_BIOID38971    -            190   1.4e-41  140.3   0.5   1   1   1.5e-45     2e-41  139.8   0.3     1   106    41   152    41   152 0.99 Type III secretion system lipoprotein chaperone (YscW)
PTS_EIIA_2           PF00359.17   142 seq566_BIOID38971    -            637   6.7e-33  113.2   0.0   1   1   2.5e-36   1.1e-32  112.5   0.0     5   140   498   634   495   636 0.95 Phosphoenolpyruvate-dependent sugar phosphotransferase system, EIIA 2
PTS_EIIC             PF02378.13   321 seq566_BIOID38971    -            637   2.5e-19   69.1  33.4   1   1   5.5e-23   2.5e-19   69.1  23.2     1   321    17   277    17   277 0.92 Phosphotransferase system, EIIC
PTS_IIB              PF02302.12    90 seq566_BIOID38971    -            637   1.9e-09   37.6   0.3   1   1   1.1e-12   4.9e-09   36.3   0.0     1    79   379   453   379   458 0.87 PTS system, Lactose/Cellobiose specific IIB subunit
HAD_2                PF13419.1    176 seq567_BIOID38971    -            206   5.6e-29  101.5   0.1   1   1   1.9e-32   6.4e-29  101.3   0.1     2   176    11   191    10   191 0.85 Haloacid dehalogenase-like hydrolase
Hydrolase_like       PF13242.1     75 seq567_BIOID38971    -            206   2.5e-08   33.3   0.0   1   1   1.7e-11   5.9e-08   32.2   0.0     2    50   146   193   145   205 0.93 HAD-hyrolase-like
Hydrolase            PF00702.21   204 seq567_BIOID38971    -            206   1.9e-06   28.4   0.0   1   1   6.6e-10   2.2e-06   28.2   0.0   109   203    80   184    11   185 0.75 haloacid dehalogenase-like hydrolase
Plasmid_stabil       PF05016.9     90 seq569_BIOID38971    -             96   8.5e-11   41.9   0.2   1   1   1.4e-14   9.6e-11   41.8   0.1     2    88     6    84     5    86 0.93 Plasmid stabilisation system protein
Plasmid_Txe          PF06769.8     80 seq569_BIOID38971    -             96   0.00011   21.8   0.1   1   1   2.3e-08   0.00016   21.3   0.1     9    73    12    74     6    79 0.90 Plasmid encoded toxin Txe
Glutaredoxin2_C      PF04399.8    132 seq572_BIOID38971    -            215   1.3e-50  170.2   0.0   1   1   4.8e-54   1.6e-50  169.9   0.0     1   132    84   215    84   215 0.99 Glutaredoxin 2, C terminal domain
GST_N_3              PF13417.1     75 seq572_BIOID38971    -            215     2e-12   47.0   0.0   1   1     1e-15   3.5e-12   46.2   0.0     1    74     3    76     3    82 0.90 Glutathione S-transferase, N-terminal domain
GST_N_2              PF13409.1     70 seq572_BIOID38971    -            215   6.7e-08   32.3   0.0   1   1   3.6e-11   1.2e-07   31.4   0.0     1    68     8    70     8    72 0.88 Glutathione S-transferase, N-terminal domain
GST_N                PF02798.15    76 seq572_BIOID38971    -            215   6.6e-05   22.8   0.0   1   1   4.2e-08   0.00014   21.8   0.0     1    75     1    70     1    71 0.85 Glutathione S-transferase, N-terminal domain
EAL                  PF00563.15   236 seq573_BIOID38971    -            778   1.8e-68  230.4   0.1   1   1     2e-71   3.4e-68  229.5   0.0     3   236   526   760   524   760 0.96 EAL domain
PAS_9                PF13426.1    104 seq573_BIOID38971    -            778   1.6e-31  108.6   0.0   1   2   2.1e-20   3.6e-17   62.5   0.0     3   102     3   104     1   106 0.91 PAS domain
PAS_9                PF13426.1    104 seq573_BIOID38971    -            778   1.6e-31  108.6   0.0   2   2   2.2e-14   3.7e-11   43.2   0.0     3   104   127   229   125   229 0.87 PAS domain
GGDEF                PF00990.16   161 seq573_BIOID38971    -            778     4e-22   78.4   0.0   1   1   5.3e-25     9e-22   77.2   0.0     3   160   357   504   355   505 0.94 GGDEF domain
PAS                  PF00989.19   113 seq573_BIOID38971    -            778     9e-21   73.6   0.1   1   2   2.1e-12   3.6e-09   36.2   0.0    14   112     4   103     2   104 0.81 PAS fold
PAS                  PF00989.19   113 seq573_BIOID38971    -            778     9e-21   73.6   0.1   2   2   1.3e-11   2.3e-08   33.6   0.0     7   113   121   227   117   227 0.83 PAS fold
PAS_4                PF08448.5    110 seq573_BIOID38971    -            778   1.7e-13   50.4   0.0   1   1   2.7e-12   4.6e-09   36.1   0.0     1   110   121   232   121   232 0.94 PAS fold
PAS_8                PF13188.1     64 seq573_BIOID38971    -            778   1.5e-11   43.5   0.0   1   2   1.5e-06    0.0026   17.4   0.0    13    52     4    46     1    58 0.68 PAS domain
PAS_8                PF13188.1     64 seq573_BIOID38971    -            778   1.5e-11   43.5   0.0   2   2   2.6e-08   4.5e-05   23.0   0.0     7    44   121   162   112   185 0.67 PAS domain
SKI                  PF01202.17   158 seq576_BIOID38971    -            174   4.8e-48  162.8   0.0   1   1   1.6e-51   5.5e-48  162.7   0.0     1   157    11   168    11   169 0.98 Shikimate kinase
AAA_17               PF13207.1    121 seq576_BIOID38971    -            174   1.9e-06   28.5   0.0   1   1   1.3e-09   4.3e-06   27.4   0.0     3    66     6    67     5   172 0.67 AAA domain
AAA                  PF00004.24   132 seq576_BIOID38971    -            174   2.2e-06   27.7   0.0   1   1   3.1e-08   0.00011   22.3   0.0     2    30     6    34     5    95 0.86 ATPase family associated with various cellular activities (AAA)
TnpB_IS66            PF05717.8    108 seq577_BIOID38971    -            116     6e-41  138.1   0.0   1   1   4.9e-45   6.7e-41  137.9   0.0     2   104     7   107     6   111 0.97 IS66 Orf2 like protein
DUF1615              PF07759.7    319 seq580_BIOID38971    -            364  2.5e-148  492.9   0.0   1   1  2.1e-152  2.8e-148  492.7   0.0     2   318    49   363    48   364 0.99 Protein of unknown function (DUF1615)
Ribosomal_L22        PF00237.14   105 seq581_BIOID38971    -            110   1.6e-41  140.4   2.4   1   1   1.3e-45   1.7e-41  140.2   1.6     1   104     5   108     5   109 0.99 Ribosomal protein L22p/L17e
ThiG                 PF05690.9    247 seq583_BIOID38971    -            328  3.4e-109  363.5   1.4   1   1  2.9e-113    4e-109  363.3   1.0     2   247    76   319    75   319 0.99 Thiazole biosynthesis protein ThiG
OrgA_MxiK            PF09482.5    183 seq584_BIOID38971    -            193   2.3e-64  216.3   0.3   1   1   1.9e-68   2.5e-64  216.1   0.2     1   182     5   185     5   186 0.99 Bacterial type III secretion apparatus protein (OrgA_MxiK)
Glyco_tranf_2_3      PF13641.1    230 seq585_BIOID38971    -            872   1.7e-32  113.0   0.0   1   1   1.3e-35   2.5e-32  112.4   0.0     1   230   273   500   273   500 0.87 Glycosyltransferase like family 2
Glycos_transf_2      PF00535.21   169 seq585_BIOID38971    -            872   3.9e-30  104.6   0.0   1   1   3.2e-33   6.2e-30  103.9   0.0     1   169   276   447   276   447 0.98 Glycosyl transferase family 2
Glyco_trans_2_3      PF13632.1    192 seq585_BIOID38971    -            872   4.7e-19   68.7   1.1   1   1   2.4e-22   4.7e-19   68.7   0.7     2   187   356   555   355   570 0.70 Glycosyl transferase family group 2
Cellulose_synt       PF03552.9    722 seq585_BIOID38971    -            872   1.1e-16   60.3   6.6   1   1   3.3e-16   6.5e-13   47.7   1.8   414   651   445   662   434   684 0.76 Cellulose synthase
PilZ                 PF07238.9    102 seq585_BIOID38971    -            872   4.9e-15   55.2   0.1   1   1   4.6e-18     9e-15   54.4   0.0     1   101   694   790   694   791 0.95 PilZ domain
Glyco_transf_21      PF13506.1    174 seq585_BIOID38971    -            872   1.2e-13   50.6   0.0   1   1   1.1e-16   2.1e-13   49.8   0.0    12   174   334   499   325   499 0.87 Glycosyl transferase family 21
Glyco_tranf_2_2      PF10111.4    281 seq585_BIOID38971    -            872   2.5e-06   26.6   0.0   1   1   1.9e-09   3.7e-06   26.1   0.0    32   185   303   448   277   474 0.84 Glycosyltransferase like family 2
SIR2_2               PF13289.1    140 seq586_BIOID38971    -            193   1.2e-05   25.1   0.0   1   1   1.2e-09   1.6e-05   24.6   0.0    66   124    56   110    26   129 0.69 SIR2-like domain
ThiS                 PF02597.15    78 seq587_BIOID38971    -             66   1.2e-17   63.9   0.1   1   1   9.5e-22   1.3e-17   63.8   0.1     1    78     3    66     3    66 0.98 ThiS family
HTH_28               PF13518.1     52 seq588_BIOID38971    -             64   5.4e-06   26.1   0.0   1   1   9.3e-10   6.3e-06   25.9   0.0     1    39     6    45     6    57 0.82 Helix-turn-helix domain
HTH_Tnp_1            PF01527.15    76 seq588_BIOID38971    -             64   2.1e-05   24.2   0.1   1   1   3.1e-09   2.1e-05   24.2   0.0     9    57     4    53     1    64 0.82 Transposase
SBP_bac_3            PF00497.15   225 seq589_BIOID38971    -            260   1.4e-71  240.1   0.3   1   1   2.4e-75   1.6e-71  240.0   0.2     1   224    40   259    40   260 0.96 Bacterial extracellular solute-binding proteins, family 3
GPW_gp25             PF04965.9     99 seq590_BIOID38971    -            140   1.1e-06   27.9   0.0   1   1   1.2e-10   1.6e-06   27.4   0.0     9    87    27   116    24   125 0.82 Gene 25-like lysozyme
Methyltransf_26      PF13659.1    117 seq592_BIOID38971    -            187   3.1e-10   39.9   0.0   1   1   1.5e-13     5e-10   39.3   0.0     2   114    52   147    51   150 0.90 Methyltransferase domain
Methyltransf_18      PF12847.2    112 seq592_BIOID38971    -            187     1e-08   35.6   0.0   1   1   6.1e-12   2.1e-08   34.6   0.0     4   109    53   146    50   148 0.87 Methyltransferase domain
RrnaAD               PF00398.15   262 seq592_BIOID38971    -            187   2.2e-06   26.7   0.0   1   1   7.7e-10   2.6e-06   26.5   0.0     9    92    29   111    24   148 0.90 Ribosomal RNA adenine dimethylase
MTS                  PF05175.9    170 seq592_BIOID38971    -            187   2.9e-05   23.4   0.0   1   1   1.2e-08     4e-05   22.9   0.0    31   142    50   150    40   167 0.84 Methyltransferase small domain
CDH                  PF02611.10   222 seq594_BIOID38971    -            258   9.8e-96  319.1   0.0   1   1  8.3e-100   1.1e-95  318.9   0.0     2   221    38   257    37   258 0.99 CDP-diacylglycerol pyrophosphatase
Cytochrom_B562       PF07361.6    103 seq595_BIOID38971    -            128   7.8e-35  119.2   5.2   1   1   6.5e-39   8.9e-35  119.0   3.6     1   103    23   128    23   128 0.99 Cytochrome b562
rve                  PF00665.21   120 seq596_BIOID38971    -            242   1.2e-18   67.2   0.0   1   1   3.5e-22   2.4e-18   66.2   0.0     2   120    49   160    48   160 0.89 Integrase core domain
rve_3                PF13683.1     67 seq596_BIOID38971    -            242   1.4e-18   66.0   0.3   1   1   3.5e-22   2.4e-18   65.2   0.2     2    67   132   196   131   196 0.97 Integrase core domain
SIS_2                PF13580.1    138 seq597_BIOID38971    -            246   3.1e-31  107.7   0.3   1   1   9.4e-35   6.4e-31  106.7   0.2    15   138    78   200    56   200 0.92 SIS domain
SIS                  PF01380.17   131 seq597_BIOID38971    -            246   5.9e-08   32.2   0.0   1   1   2.3e-11   1.6e-07   30.9   0.0    51   104   163   216   152   229 0.91 SIS domain
DivIC                PF04977.10    80 seq600_BIOID38971    -            103   5.7e-30  102.5   0.0   1   1   4.9e-34   6.7e-30  102.2   0.0     1    79    11    89    11    90 0.98 Septum formation initiator
AceK                 PF06315.6    562 seq601_BIOID38971    -            578    7e-240  796.9   0.0   1   1  5.8e-244  7.9e-240  796.7   0.0     1   562     9   568     9   568 0.99 Isocitrate dehydrogenase kinase/phosphatase (AceK)
T2SE                 PF00437.15   272 seq604_BIOID38971    -            326   1.9e-41  141.6   0.0   1   1   4.6e-45   3.1e-41  140.9   0.0    74   265    73   260    12   266 0.84 Type II/IV secretion system protein
Aldedh               PF00171.17   462 seq606_BIOID38971    -            492  4.7e-113  377.8   0.0   1   1  4.2e-117  5.7e-113  377.5   0.0     2   449    10   455     9   464 0.95 Aldehyde dehydrogenase family
AlkA_N               PF06029.6    116 seq609_BIOID38971    -            285   1.6e-29  102.1   0.0   1   1   3.8e-33   2.6e-29  101.5   0.0     3   116     3   112     1   112 0.98 AlkA N-terminal domain
HhH-GPD              PF00730.20   121 seq609_BIOID38971    -            285   2.6e-17   63.0   0.0   1   1   5.8e-21     4e-17   62.4   0.0     1   120   118   261   118   263 0.93 HhH-GPD superfamily base excision DNA repair protein
FAD_binding_4        PF01565.18   139 seq613_BIOID38971    -            484   3.2e-37  126.9   1.5   1   1   8.3e-41   5.7e-37  126.1   1.0     1   138    51   190    51   191 0.97 FAD binding domain
FAD-oxidase_C        PF02913.14   249 seq613_BIOID38971    -            484   4.7e-21   75.1   0.1   1   1   3.8e-24   2.6e-20   72.7   0.1     2   247   228   477   227   479 0.79 FAD linked oxidases, C-terminal domain
CusF_Ec              PF11604.3     70 seq614_BIOID38971    -            110   1.3e-21   76.0   0.3   1   1   1.3e-25   1.7e-21   75.6   0.2     1    67    42   107    42   110 0.93 Copper binding periplasmic protein CusF
HTH_Tnp_1            PF01527.15    76 seq615_BIOID38971    -            129   2.5e-21   75.2   0.0   1   1   2.5e-25   3.4e-21   74.8   0.0     1    69    13    88    13    95 0.86 Transposase
Ribosomal_S3_C       PF00189.15    85 seq616_BIOID38971    -            233   3.5e-35  119.9   0.3   1   1   1.8e-38   1.2e-34  118.2   0.1     1    85   119   202   119   202 0.96 Ribosomal protein S3, C-terminal domain
KH_2                 PF07650.12    78 seq616_BIOID38971    -            233   6.9e-20   70.2   3.4   1   1   2.1e-23   1.4e-19   69.2   2.4     1    78    38   111    38   111 0.97 KH domain
T2SE                 PF00437.15   272 seq618_BIOID38971    -            440   2.8e-87  291.9   3.1   1   1   2.8e-91   3.8e-87  291.5   2.2     3   271   124   389   122   390 0.98 Type II/IV secretion system protein
Rick_17kDa_Anti      PF05433.10    42 seq619_BIOID38971    -             72     2e-08   33.6  20.8   1   1     2e-12   2.7e-08   33.1  14.4     2    42    33    71    32    71 0.96 Glycine zipper 2TM domain
Virul_fac_BrkB       PF03631.10   260 seq620_BIOID38971    -            290     1e-55  188.8  24.6   1   1   8.7e-60   1.2e-55  188.6  17.0     2   258    29   274    28   276 0.88 Virulence factor BrkB
4HBT                 PF03061.17    79 seq621_BIOID38971    -            136   5.8e-17   61.4   0.1   1   1   6.2e-21   8.5e-17   60.9   0.1     1    79    50   127    50   127 0.99 Thioesterase superfamily
Sulfatase            PF00884.18   379 seq622_BIOID38971    -            418   1.2e-46  159.3   1.7   1   1   1.1e-50   1.6e-46  158.9   1.2     1   308   108   375   108   415 0.89 Sulfatase
IspD                 PF01128.14   221 seq623_BIOID38971    -            236   6.5e-96  319.9   0.0   1   1   1.1e-99   7.4e-96  319.8   0.0     1   221     8   229     8   229 0.98 Uncharacterized protein family UPF0007
NTP_transf_3         PF12804.2    179 seq623_BIOID38971    -            236     5e-17   62.5   1.4   1   1   1.1e-20   7.3e-17   61.9   1.0     1   145    10   181    10   208 0.77 MobA-like NTP transferase domain
CCP_MauG             PF03150.9    159 seq625_BIOID38971    -            465   6.2e-52  175.9   0.0   1   1     2e-52   9.1e-49  165.6   0.0     2   159   184   335   183   335 0.97 Di-haem cytochrome c peroxidase
Haem_bd              PF14376.1    137 seq625_BIOID38971    -            465   9.4e-42  141.8   0.0   1   1   2.1e-45   9.4e-42  141.8   0.0     2   137    17   155    16   155 0.99 Haem-binding domain
Cytochrom_C          PF00034.16    91 seq625_BIOID38971    -            465   5.1e-15   55.9   0.1   1   1   4.1e-11   1.9e-07   31.7   0.0     2    90   340   453   339   454 0.86 Cytochrome c
DUF879               PF05947.7    602 seq626_BIOID38971    -            600  1.2e-134  449.8   0.0   1   1  9.9e-139  1.4e-134  449.6   0.0     1   599     4   597     4   600 0.93 Bacterial protein of unknown function (DUF879)
2OG-FeII_Oxy_3       PF13640.1    100 seq627_BIOID38971    -            237   6.3e-13   48.9   0.1   1   1   2.5e-16   1.1e-12   48.1   0.1     3    99    96   187    95   188 0.91 2OG-Fe(II) oxygenase superfamily
2OG-FeII_Oxy         PF03171.15    99 seq627_BIOID38971    -            237   9.2e-06   25.7   0.0   1   1   3.5e-09   1.6e-05   25.0   0.0     6    98    95   188    91   189 0.88 2OG-Fe(II) oxygenase superfamily
Peptidase_M23        PF01551.17    96 seq628_BIOID38971    -            427   2.2e-25   88.4   0.2   1   1   3.6e-29     5e-25   87.2   0.1     3    96   328   421   327   421 0.98 Peptidase family M23
FMN_dh               PF01070.13   357 seq629_BIOID38971    -            267   1.5e-59  201.5   0.0   1   1   1.4e-63     2e-59  201.1   0.0     1   225    13   245    13   247 0.94 FMN-dependent dehydrogenase
LMWPc                PF01451.16   138 seq630_BIOID38971    -            147   2.7e-44  150.7   0.0   1   1   2.2e-48   3.1e-44  150.5   0.0     1   138     5   139     5   139 0.97 Low molecular weight phosphotyrosine protein phosphatase
MltA                 PF03562.12   158 seq631_BIOID38971    -            365   3.5e-44  150.1   0.7   1   1   4.1e-46   2.8e-42  144.0   0.5     1   158   125   257   125   257 0.96 MltA specific insert domain
3D                   PF06725.6     75 seq631_BIOID38971    -            365   1.2e-25   89.1   0.0   1   1   4.2e-29   2.9e-25   87.9   0.0     2    75   277   354   276   354 0.93 3D domain
Phage_integrase      PF00589.17   173 seq635_BIOID38971    -            200     8e-49  165.5   0.0   1   1   6.6e-53   9.1e-49  165.3   0.0     1   171    11   181    11   183 0.98 Phage integrase family
HlyD_2               PF12700.2    328 seq637_BIOID38971    -            407   1.1e-14   54.2   0.0   1   1     9e-18   6.2e-14   51.7   0.0   136   327   187   378    98   379 0.78 HlyD family secretion protein
HlyD_3               PF13437.1    105 seq637_BIOID38971    -            407   1.6e-13   50.8   0.2   1   1     2e-14   1.4e-10   41.3   0.0     1   105   209   310   209   310 0.96 HlyD family secretion protein
DUF1439              PF07273.7    152 seq639_BIOID38971    -            186   8.1e-54  181.3   1.0   1   1   6.8e-58   9.3e-54  181.1   0.7     1   152    27   179    27   179 0.99 Protein of unknown function (DUF1439)
Aldedh               PF00171.17   462 seq645_BIOID38971    -            558  7.4e-163  542.0   0.0   1   1  6.2e-167  8.4e-163  541.8   0.0     1   460    79   544    79   546 0.96 Aldehyde dehydrogenase family
CCG                  PF02754.11    85 seq647_BIOID38971    -            396   2.2e-33  113.9   0.6   1   2     3e-19   8.3e-16   57.6   0.0     1    85   163   249   163   249 0.94 Cysteine-rich domain
CCG                  PF02754.11    85 seq647_BIOID38971    -            396   2.2e-33  113.9   0.6   2   2   2.5e-18     7e-15   54.7   0.0     1    84   293   376   293   377 0.95 Cysteine-rich domain
Fer4_8               PF13183.1     57 seq647_BIOID38971    -            396   6.4e-10   38.8   5.9   1   1   2.3e-13   6.4e-10   38.8   4.1     2    57     6    70     5    71 0.81 4Fe-4S dicluster domain
Fer4_17              PF13534.1     61 seq647_BIOID38971    -            396     3e-07   30.5   6.3   1   1   1.1e-10     3e-07   30.5   4.4     1    60     8    70     8    71 0.78 4Fe-4S dicluster domain
Fumerase             PF05681.9    271 seq650_BIOID38971    -            548   4.8e-89  297.9   0.0   1   1   8.8e-93     6e-89  297.5   0.0     2   271    48   328    47   328 0.98 Fumarate hydratase (Fumerase)
Fumerase_C           PF05683.7    206 seq650_BIOID38971    -            548   1.8e-84  281.8   0.0   1   1   5.4e-88   3.7e-84  280.8   0.0     1   204   332   539   332   541 0.98 Fumarase C-terminus
DUF2500              PF10694.4    110 seq652_BIOID38971    -            119   2.1e-36  124.1   0.1   1   1   1.7e-40   2.3e-36  123.9   0.0     1   108     5   115     5   117 0.98 Protein of unknown function (DUF2500)
Pyr_redox_2          PF07992.9    200 seq653_BIOID38971    -            466   5.3e-32  111.2   0.0   1   1   5.4e-35   1.1e-31  110.2   0.0     1   198     8   315     8   317 0.89 Pyridine nucleotide-disulphide oxidoreductase
Pyr_redox_dim        PF02852.17   110 seq653_BIOID38971    -            466   4.1e-30  103.9   0.8   1   1   5.4e-33   1.1e-29  102.5   0.5     1   109   346   457   346   458 0.97 Pyridine nucleotide-disulphide oxidoreductase, dimerisation domain
Pyr_redox            PF00070.22    80 seq653_BIOID38971    -            466   1.7e-18   66.6   1.7   1   1   4.2e-19   8.3e-16   58.0   0.0     1    76   178   251   178   258 0.94 Pyridine nucleotide-disulphide oxidoreductase
Pyr_redox_3          PF13738.1    203 seq653_BIOID38971    -            466   3.4e-08   33.6   0.0   1   1   1.7e-10   3.2e-07   30.4   0.0     1   176    10   185    10   212 0.71 Pyridine nucleotide-disulphide oxidoreductase
FAD_binding_2        PF00890.19   421 seq653_BIOID38971    -            466   6.7e-06   25.0   3.4   1   1   3.2e-08   6.2e-05   21.9   1.5     1    40     8    48     8    51 0.96 FAD binding domain
Thi4                 PF01946.12   230 seq653_BIOID38971    -            466   1.5e-05   24.1   0.4   1   1   3.4e-08   6.6e-05   21.9   0.2    17    61     6    50     2    64 0.89 Thi4 family
TonB_dep_Rec         PF00593.19   276 seq656_BIOID38971    -            700   2.1e-38  132.7  12.9   1   1     3e-42   2.1e-38  132.7   8.9     2   275   449   695   448   696 0.97 TonB dependent receptor
Plug                 PF07715.10   108 seq656_BIOID38971    -            700   5.7e-23   81.1   2.1   1   1   1.9e-26   1.3e-22   80.0   1.5     3   108    41   151    39   151 0.96 TonB-dependent Receptor Plug Domain
Metalloenzyme        PF01676.13   262 seq659_BIOID38971    -            407   1.2e-57  195.1   0.0   1   1   9.9e-62   1.4e-57  194.9   0.0     1   261     2   405     2   406 0.97 Metalloenzyme superfamily
DUF3521              PF12035.3     35 seq661_BIOID38971    -             50   1.6e-18   66.1   1.0   1   1   1.4e-22     2e-18   65.8   0.7     1    35    16    50    16    50 0.98 Protein of unknown function (DUF3521)
Ureidogly_hydro      PF04115.7    165 seq662_BIOID38971    -            160   1.7e-52  177.0   0.0   1   1   1.4e-56   1.9e-52  176.8   0.0     3   159     2   153     1   158 0.95 Ureidoglycolate hydrolase
Phage_sheath_1       PF04984.9    464 seq663_BIOID38971    -            225   2.5e-33  115.1   1.0   1   2   3.9e-20   5.3e-16   58.0   0.2     1    89     1    91     1   102 0.93 Phage tail sheath protein
Phage_sheath_1       PF04984.9    464 seq663_BIOID38971    -            225   2.5e-33  115.1   1.0   2   2   8.5e-20   1.2e-15   56.8   0.0   175   298   101   217    90   220 0.94 Phage tail sheath protein
EI24                 PF07264.6    219 seq665_BIOID38971    -            253   2.9e-52  177.1  20.5   1   1   2.4e-56   3.3e-52  176.9  14.2     1   219    11   232    11   232 0.96 Etoposide-induced protein 2.4 (EI24)
AroM                 PF07302.6    221 seq666_BIOID38971    -            225   1.2e-86  289.5   2.8   1   1   9.7e-91   1.3e-86  289.3   1.9     2   220     5   224     4   225 0.99 AroM protein
Wzz                  PF02706.10   152 seq672_BIOID38971    -            720   3.2e-51  173.0   3.6   1   1   3.1e-54   8.5e-51  171.6   0.0     1   152    16   252    16   252 0.99 Chain length determinant protein
GNVR                 PF13807.1     82 seq672_BIOID38971    -            720   8.6e-30  102.2   0.9   1   1   3.1e-33   8.6e-30  102.2   0.6     1    81   367   447   367   448 0.98 G-rich domain on putative tyrosine kinase
AAA_31               PF13614.1    157 seq672_BIOID38971    -            720   3.3e-17   62.7   0.0   1   1   2.2e-20     6e-17   61.8   0.0     2   151   528   669   527   675 0.90 AAA domain
CbiA                 PF01656.18   195 seq672_BIOID38971    -            720   3.2e-12   46.1   0.0   1   1   3.7e-15     1e-11   44.5   0.0    10   161   538   701   529   716 0.68 CobQ/CobB/MinD/ParA nucleotide binding domain
RHH_1                PF01402.16    39 seq673_BIOID38971    -             94   2.1e-08   33.5   0.0   1   1   2.8e-12   3.9e-08   32.7   0.0     2    39    14    51    13    51 0.96 Ribbon-helix-helix protein, copG family
BATS                 PF06968.8     92 seq676_BIOID38971    -            377   6.1e-22   77.1   0.0   1   1   4.1e-25   2.8e-21   75.0   0.0     1    92   256   361   256   361 0.98 Biotin and Thiamin Synthesis associated domain
Radical_SAM          PF04055.16   166 seq676_BIOID38971    -            377   1.4e-08   34.9   0.0   1   1   3.5e-12   2.4e-08   34.2   0.0     4   151    82   227    79   235 0.85 Radical SAM superfamily
AAA_15               PF13175.1    415 seq679_BIOID38971    -            606   1.7e-22   79.9  13.8   1   1     2e-22     7e-19   68.0   9.6     3   415     5   387     3   387 0.58 AAA ATPase domain
AAA_21               PF13304.1    303 seq679_BIOID38971    -            606   2.1e-21   77.0   1.6   1   1   7.1e-18   2.4e-14   53.8   0.3   101   303   176   388   120   388 0.82 AAA domain
DUF2813              PF11398.3    373 seq679_BIOID38971    -            606   5.7e-12   45.2   0.7   1   1   3.1e-13   1.1e-09   37.8   0.0     1    50     1    50     1    60 0.93 Protein of unknown function (DUF2813)
AAA_23               PF13476.1    202 seq679_BIOID38971    -            606   1.5e-09   38.4   0.1   1   1   8.9e-13     3e-09   37.3   0.1     1   165     5   274     5   315 0.62 AAA domain
GATase_4             PF13230.1    272 seq680_BIOID38971    -            255  3.2e-107  357.1   0.0   1   1  7.7e-111  3.5e-107  357.0   0.0     1   252     1   252     1   255 0.99 Glutamine amidotransferases class-II
GATase_2             PF00310.16   361 seq680_BIOID38971    -            255   3.3e-17   62.1   0.1   1   1   2.1e-15   9.7e-12   44.1   0.1   189   359    65   215    60   217 0.87 Glutamine amidotransferases class-II
DUF1428              PF07237.6    103 seq681_BIOID38971    -            117   1.3e-49  166.2   2.0   1   1     1e-53   1.4e-49  166.1   1.4     1   103     2   104     2   104 0.99 Protein of unknown function (DUF1428)
Ribosomal_L16        PF00252.13   133 seq683_BIOID38971    -            136   1.2e-50  170.5   0.8   1   1     1e-54   1.4e-50  170.4   0.6     1   132     4   131     4   132 0.97 Ribosomal protein L16p/L10e
Methyltransf_11      PF08241.7     95 seq684_BIOID38971    -            240   2.3e-12   47.1   0.0   1   1   2.6e-16   3.6e-12   46.4   0.0    45    95    67   125    50   125 0.83 Methyltransferase domain
Tape_meas_lam_C      PF09718.5     78 seq685_BIOID38971    -            395     7e-21   73.8   5.7   1   1   5.1e-25     7e-21   73.8   3.9     1    78   168   245   168   245 0.98 Lambda phage tail tape-measure protein (Tape_meas_lam_C)
ABC_tran             PF00005.22   118 seq686_BIOID38971    -            573   1.2e-23   83.5   0.0   1   1     9e-27   4.1e-23   81.8   0.0     1   117   380   502   380   503 0.89 ABC transporter
ABC_membrane         PF00664.18   275 seq686_BIOID38971    -            573     2e-07   30.6  11.6   1   1   2.3e-10     1e-06   28.2   8.1    65   271    84   289    17   292 0.80 ABC transporter transmembrane region
Glyco_tranf_2_3      PF13641.1    230 seq689_BIOID38971    -            441   5.5e-41  140.7   0.0   1   1   2.4e-44   5.5e-41  140.7   0.0     1   230    75   299    75   299 0.96 Glycosyltransferase like family 2
Glycos_transf_2      PF00535.21   169 seq689_BIOID38971    -            441   2.5e-36  124.7   0.0   1   1   1.7e-39   3.9e-36  124.1   0.0     1   168    78   245    78   246 0.95 Glycosyl transferase family 2
Glyco_trans_2_3      PF13632.1    192 seq689_BIOID38971    -            441   3.8e-26   91.8  13.0   1   1   1.7e-29   3.8e-26   91.8   9.0     1   177   158   359   158   423 0.72 Glycosyl transferase family group 2
Glyco_transf_21      PF13506.1    174 seq689_BIOID38971    -            441   7.5e-15   54.5   0.1   1   1   5.1e-18   1.2e-14   53.9   0.1    17   174   141   298   104   298 0.89 Glycosyl transferase family 21
Chitin_synth_2       PF03142.10   527 seq689_BIOID38971    -            441   2.3e-08   32.7   5.8   1   1   5.1e-10   1.2e-06   27.1   0.0   177   305   131   257    85   261 0.85 Chitin synthase
Glyco_tranf_2_2      PF10111.4    281 seq689_BIOID38971    -            441   5.1e-08   32.2   0.1   1   1   3.8e-11   8.8e-08   31.4   0.0     1   111    78   178    78   185 0.94 Glycosyltransferase like family 2
PfkB                 PF00294.19   301 seq690_BIOID38971    -            477   3.1e-55  187.3   0.5   1   1   1.4e-58   4.8e-55  186.6   0.1     2   299    11   305    10   307 0.87 pfkB family carbohydrate kinase
CTP_transf_2         PF01467.21   157 seq690_BIOID38971    -            477   1.6e-11   44.3   0.0   1   1   1.9e-14   6.5e-11   42.4   0.0     1   156   344   469   344   470 0.90 Cytidylyltransferase
Phos_pyr_kin         PF08543.7    246 seq690_BIOID38971    -            477   1.3e-08   34.3   0.0   1   1   8.5e-12   2.9e-08   33.1   0.0   118   224   187   287   166   293 0.89 Phosphomethylpyrimidine kinase
Carb_kinase          PF01256.12   242 seq690_BIOID38971    -            477     4e-06   26.1   0.1   1   1   1.9e-09   6.4e-06   25.5   0.0    61   212   137   287    82   310 0.74 Carbohydrate kinase
Phage_GPD            PF05954.6    292 seq691_BIOID38971    -            366   1.1e-63  215.0   0.6   1   1   9.5e-68   1.3e-63  214.8   0.4     1   291    42   348    42   349 0.91 Phage late control gene D protein (GPD)
RelB                 PF04221.7     83 seq694_BIOID38971    -             79   3.3e-28   97.1   0.1   1   1   2.6e-32   3.5e-28   97.0   0.1     1    82     1    78     1    79 0.95 RelB antitoxin
Metal_resist         PF13801.1    125 seq696_BIOID38971    -            143   3.3e-19   69.0   2.8   1   1   2.4e-23   3.3e-19   69.0   1.9     7   122    11   120     5   123 0.84 Heavy-metal resistance
FMN_dh               PF01070.13   357 seq697_BIOID38971    -            149     1e-54  185.6   7.6   1   1   4.6e-58   1.3e-54  185.3   5.3   228   355     1   128     1   131 0.97 FMN-dependent dehydrogenase
IMPDH                PF00478.20   351 seq697_BIOID38971    -            149   1.8e-06   26.9   4.2   1   1   4.4e-09   1.2e-05   24.2   1.2   200   244    43    86     6    99 0.83 IMP dehydrogenase / GMP reductase domain
NMO                  PF03060.10   330 seq697_BIOID38971    -            149   7.4e-06   25.2   2.8   1   1     3e-09   8.2e-06   25.0   2.0   139   225     2    88     1   127 0.86 Nitronate monooxygenase
IGPS                 PF00218.16   254 seq697_BIOID38971    -            149   7.4e-05   21.8   0.1   1   1   6.7e-08   0.00018   20.5   0.0   167   243     8    87     2    96 0.82 Indole-3-glycerol phosphate synthase
Plasmid_stabil       PF05016.9     90 seq698_BIOID38971    -             91   1.1e-16   60.8   0.1   1   1   8.7e-21   1.2e-16   60.7   0.1     1    89     3    90     3    91 0.91 Plasmid stabilisation system protein
Tyr_Deacylase        PF02580.11   145 seq699_BIOID38971    -            145   6.3e-55  185.0   0.1   1   1   5.1e-59     7e-55  184.8   0.0     2   144     3   144     2   145 0.99 D-Tyr-tRNA(Tyr) deacylase
zf-dskA_traR         PF01258.12    36 seq700_BIOID38971    -             88   4.3e-12   45.4   5.9   1   1   4.4e-16     6e-12   44.9   4.1     5    34    38    67    31    69 0.89 Prokaryotic dksA/traR C4-type zinc finger
Amidohydro_1         PF01979.15   333 seq706_BIOID38971    -            348   2.9e-27   96.1   0.0   1   1   2.7e-31   3.8e-27   95.7   0.0     8   295    15   310    10   323 0.91 Amidohydrolase family
HTH_AraC             PF00165.18    42 seq707_BIOID38971    -            256   1.2e-11   43.8   0.8   1   1   1.1e-12   7.6e-09   35.0   0.1     6    42   218   255   216   255 0.94 Bacterial regulatory helix-turn-helix proteins, AraC family
HTH_18               PF12833.2     81 seq707_BIOID38971    -            256   6.5e-11   42.0   0.1   1   1   1.6e-14   1.1e-10   41.3   0.0     1    80   179   255   179   256 0.89 Helix-turn-helix domain
Sulf_transp          PF04143.9     43 seq708_BIOID38971    -            334   1.6e-18   66.3  43.7   1   2     2e-15   2.8e-11   43.1   8.5     1    41    56    96    56    98 0.96 Sulphur transport
Sulf_transp          PF04143.9     43 seq708_BIOID38971    -            334   1.6e-18   66.3  43.7   2   2     1e-12   1.4e-08   34.4  11.4     2    43   265   307   264   307 0.97 Sulphur transport
IclR                 PF01614.13   129 seq710_BIOID38971    -            271   6.1e-40  135.7   0.0   1   1   1.4e-43   9.6e-40  135.1   0.0     2   128   140   263   139   264 0.98 Bacterial transcriptional regulator
HTH_IclR             PF09339.5     52 seq710_BIOID38971    -            271   1.1e-12   47.1   0.1   1   1   5.9e-16     4e-12   45.4   0.0     1    51    23    73    23    74 0.98 IclR helix-turn-helix domain
Plasmid_stabil       PF05016.9     90 seq711_BIOID38971    -             95   5.4e-12   45.8   0.2   1   1   4.6e-16   6.2e-12   45.6   0.1     2    88     6    83     5    85 0.94 Plasmid stabilisation system protein
Ribosomal_L29        PF00831.18    58 seq713_BIOID38971    -             63     5e-25   86.8   6.8   1   1     4e-29   5.5e-25   86.7   4.7     1    58     3    60     3    60 0.99 Ribosomal L29 protein
TP_methylase         PF00590.15   210 seq714_BIOID38971    -            286   6.6e-32  110.8   0.3   1   1   8.1e-36   1.1e-31  110.0   0.2     1   209    13   213    13   214 0.85 Tetrapyrrole (Corrin/Porphyrin) Methylases
DUF535               PF04393.8    288 seq715_BIOID38971    -            330  1.9e-104  348.5   0.5   1   1  1.6e-108  2.2e-104  348.3   0.3     5   288    44   328    40   328 0.98 Protein of unknown function (DUF535)
Thiolase_N           PF00108.18   264 seq716_BIOID38971    -            387   4.6e-93  310.9   1.6   1   1   1.4e-96   6.4e-93  310.4   1.1     1   264     1   254     1   254 0.97 Thiolase, N-terminal domain
Thiolase_C           PF02803.13   123 seq716_BIOID38971    -            387   1.6e-50  169.5   0.2   1   1   9.2e-54   4.2e-50  168.1   0.1     1   123   261   386   261   386 0.98 Thiolase, C-terminal domain
ketoacyl-synt        PF00109.21   255 seq716_BIOID38971    -            387   3.5e-05   23.3   1.0   1   1   7.6e-09   3.5e-05   23.3   0.7   169   217    83   131    76   145 0.85 Beta-ketoacyl synthase, N-terminal domain
IPPT                 PF01715.12   253 seq717_BIOID38971    -            316  8.7e-108  359.0   0.0   1   1  1.5e-111    1e-107  358.7   0.0     2   252    45   297    44   298 0.99 IPP transferase
IPT                  PF01745.11   233 seq717_BIOID38971    -            316   6.5e-07   28.6   0.0   1   1   1.7e-08   0.00012   21.2   0.0     5   100    14   109    10   120 0.80 Isopentenyl transferase
DUF2754              PF10953.3     70 seq720_BIOID38971    -            114   6.2e-47  157.4   2.6   1   1   6.3e-51   8.5e-47  156.9   1.8     1    70    45   114    45   114 0.99 Protein of unknown function (DUF2754)
Flagellin_N          PF00669.15   139 seq721_BIOID38971    -            610   2.7e-42  143.7  19.2   1   1   5.8e-46   2.7e-42  143.7  13.3     1   137     5   141     5   143 0.99 Bacterial flagellin N-terminal helical region
Flagellin_C          PF00700.16    86 seq721_BIOID38971    -            610   5.3e-30  103.3   7.7   1   1   1.2e-33   5.3e-30  103.3   5.4     2    86   524   608   523   608 0.98 Bacterial flagellin C-terminal helical region
FliC                 PF12445.3    129 seq721_BIOID38971    -            610   2.5e-24   85.7  29.4   1   1   5.4e-28   2.5e-24   85.7  20.4     2   129   377   514   376   514 0.91 Flagellin protein
MMR_HSR1             PF01926.18   114 seq725_BIOID38971    -            311   1.4e-13   50.7   0.0   1   1   1.8e-16     5e-13   48.9   0.0     2   111    60   171    59   175 0.75 50S ribosome-binding GTPase
DUF258               PF03193.11   161 seq725_BIOID38971    -            311   1.2e-06   27.6   0.0   1   1   7.6e-10   2.1e-06   26.9   0.0    24   103    45   121    25   138 0.72 Protein of unknown function, DUF258
TruD                 PF01142.13   378 seq726_BIOID38971    -            349    4e-106  354.7   0.2   1   1  2.1e-109  2.8e-105  351.9   0.1     5   378     3   337     1   337 0.96 tRNA pseudouridine synthase D (TruD)
GerE                 PF00196.14    58 seq727_BIOID38971    -            148   5.2e-23   80.0   0.6   1   1   1.2e-26   8.1e-23   79.3   0.4     2    57    84   139    83   140 0.96 Bacterial regulatory proteins, luxR family
Sigma70_r4_2         PF08281.7     54 seq727_BIOID38971    -            148     9e-07   28.1   0.0   1   1   2.3e-10   1.6e-06   27.3   0.0     9    54    84   128    84   128 0.95 Sigma-70, region 4
Ribosomal_S17        PF00366.15    69 seq728_BIOID38971    -             84   1.1e-32  111.7   1.3   1   1   9.4e-37   1.3e-32  111.5   0.9     1    69    10    78    10    78 0.99 Ribosomal protein S17
DUF1255              PF06865.6     94 seq729_BIOID38971    -             94   5.4e-35  119.4   0.0   1   1   4.3e-39   5.9e-35  119.3   0.0     1    94     1    94     1    94 0.98 Protein of unknown function (DUF1255)
AstB                 PF04996.7    440 seq730_BIOID38971    -            447  4.6e-247  819.8   2.3   1   1    4e-251  5.5e-247  819.5   1.6     1   439     1   441     1   443 1.00 Succinylarginine dihydrolase
Mannitol_dh_C        PF08125.8    245 seq731_BIOID38971    -            470   2.3e-71  239.7   0.0   1   1   9.9e-75   4.5e-71  238.7   0.0     1   244   236   461   236   462 0.98 Mannitol dehydrogenase C-terminal domain
Mannitol_dh          PF01232.18   151 seq731_BIOID38971    -            470   9.4e-28   96.9   0.1   1   1   4.1e-31   1.9e-27   95.9   0.1     1   151    89   211    89   211 0.97 Mannitol dehydrogenase Rossmann domain
DUF3521              PF12035.3     35 seq731_BIOID38971    -            470   7.5e-08   31.9   4.7   1   1   3.7e-11   1.7e-07   30.8   3.2     4    33    26    58    25    59 0.81 Protein of unknown function (DUF3521)
Fe-S_biosyn          PF01521.15    91 seq733_BIOID38971    -            122   2.2e-25   88.1   0.0   1   1   1.9e-29   2.6e-25   87.8   0.0     1    91    18   108    18   108 0.99 Iron-sulphur cluster biosynthesis
HSP70                PF00012.15   602 seq734_BIOID38971    -            642  4.9e-270  896.5  15.9   1   1  4.2e-274  5.8e-270  896.2  11.0     1   600     4   602     4   604 0.99 Hsp70 protein
Phage_integrase      PF00589.17   173 seq735_BIOID38971    -            198   1.4e-46  158.1   0.6   1   1   1.2e-50   1.6e-46  158.0   0.4     1   172     5   177     5   178 0.98 Phage integrase family
YiiD_Cterm           PF09500.5    144 seq736_BIOID38971    -            329   6.7e-49  165.0   0.0   1   1   2.9e-52   9.9e-49  164.4   0.0     1   143   174   313   174   314 0.99 Putative thioesterase (yiiD_Cterm)
Acetyltransf_7       PF13508.1     79 seq736_BIOID38971    -            329   8.3e-13   48.1   0.0   1   1   4.5e-16   1.5e-12   47.3   0.0     3    77    60   138    58   140 0.87 Acetyltransferase (GNAT) domain
Acetyltransf_1       PF00583.19    83 seq736_BIOID38971    -            329   2.9e-12   46.3   0.0   1   1   2.4e-15   8.2e-12   44.8   0.0     2    82    66   138    65   139 0.96 Acetyltransferase (GNAT) family
Acetyltransf_10      PF13673.1    117 seq736_BIOID38971    -            329   1.6e-08   34.5   0.0   1   1   7.8e-12   2.7e-08   33.8   0.0    38   117    55   138    16   138 0.81 Acetyltransferase (GNAT) domain
PTS_EIIC             PF02378.13   321 seq738_BIOID38971    -            648     5e-71  239.0  33.0   1   1   1.1e-74     5e-71  239.0  22.9     2   321    12   300    11   300 0.94 Phosphotransferase system, EIIC
PTS_EIIA_1           PF00358.15   133 seq738_BIOID38971    -            648   1.6e-52  176.4   0.6   1   1   5.5e-56   2.5e-52  175.8   0.4     4   131   499   626   496   628 0.98 phosphoenolpyruvate-dependent sugar phosphotransferase system, EIIA 1
PTS_EIIB             PF00367.15    35 seq738_BIOID38971    -            648   1.2e-12   46.6   0.9   1   1   5.3e-16   2.4e-12   45.7   0.7     1    35   393   427   393   427 0.97 phosphotransferase system, EIIB
ThiF                 PF00899.16   136 seq739_BIOID38971    -            268     5e-41  139.5   0.5   1   1   5.7e-45   7.8e-41  138.9   0.3     2   128    30   157    29   164 0.96 ThiF family
Sugar_tr             PF00083.19   451 seq741_BIOID38971    -            469   9.6e-50  169.3  24.9   1   1   1.8e-53   1.3e-49  168.9  17.2     7   445    49   454    44   459 0.88 Sugar (and other) transporter
MFS_1                PF07690.11   354 seq741_BIOID38971    -            469   8.9e-36  123.2  53.3   1   2     3e-33     2e-29  102.3  26.8     5   317    52   374    45   382 0.79 Major Facilitator Superfamily
MFS_1                PF07690.11   354 seq741_BIOID38971    -            469   8.9e-36  123.2  53.3   2   2   1.2e-12   7.9e-09   34.6  13.2    60   180   332   450   327   460 0.88 Major Facilitator Superfamily
Polysacc_deac_2      PF04748.8    213 seq743_BIOID38971    -            319   9.8e-81  269.7   0.4   1   1   8.6e-85   1.2e-80  269.4   0.3     1   212    28   238    28   239 0.99 Divergent polysaccharide deacetylase
DUF1471              PF07338.8     56 seq745_BIOID38971    -             86   1.6e-18   65.9   2.7   1   1     2e-22   2.7e-18   65.2   1.9     1    56    33    86    33    86 0.99 Protein of unknown function (DUF1471)
HOK_GEF              PF01848.11    43 seq747_BIOID38971    -             51   1.3e-19   69.1   4.6   1   1     1e-23   1.4e-19   69.0   3.2     1    43     5    47     5    47 0.99 Hok/gef family
Peptidase_C39        PF03412.10   131 seq748_BIOID38971    -            190   1.7e-27   95.6   0.0   1   1   1.6e-31   2.2e-27   95.3   0.0    12   130     8   129     3   130 0.96 Peptidase C39 family
PALP                 PF00291.20   307 seq750_BIOID38971    -            323   1.3e-63  214.9   0.3   1   1   1.1e-67   1.5e-63  214.7   0.2     3   306    10   300     8   301 0.87 Pyridoxal-phosphate dependent enzyme
T2SF                 PF00482.18   124 seq752_BIOID38971    -            407   5.9e-56  187.6  12.7   1   2   9.1e-36   1.2e-31  109.0   0.4     1   124    72   195    72   195 0.99 Type II secretion system (T2SS), protein F
T2SF                 PF00482.18   124 seq752_BIOID38971    -            407   5.9e-56  187.6  12.7   2   2   1.3e-27   1.8e-23   82.6   4.1     2   122   276   395   275   397 0.97 Type II secretion system (T2SS), protein F
ACR_tran             PF00873.14  1021 seq753_BIOID38971    -           1047  1.1e-238  794.3   1.5   1   1    1e-242  1.4e-238  794.0   1.1     2  1019     6  1037     2  1039 0.98 AcrB/AcrD/AcrF family
TraV                 PF09676.5    119 seq758_BIOID38971    -            171   4.5e-40  136.9   1.4   1   1   3.8e-44   5.2e-40  136.7   1.0     1   119    23   165    23   165 0.98 Type IV conjugative transfer system lipoprotein (TraV)
UPF0051              PF01458.12   230 seq759_BIOID38971    -            508   6.1e-62  208.9   0.2   1   1   5.7e-66   7.8e-62  208.6   0.1     3   230   244   479   242   479 0.97 Uncharacterized protein family (UPF0051)
SRP54                PF00448.17   196 seq761_BIOID38971    -            526     3e-80  268.2   2.2   1   1   2.2e-83   7.5e-80  266.9   1.5     1   195   322   522   322   523 0.99 SRP54-type protein, GTPase domain
SRP54_N              PF02881.14    75 seq761_BIOID38971    -            526   1.1e-16   60.5   2.6   1   1   3.2e-20   1.1e-16   60.5   1.8     1    75   228   304   228   304 0.95 SRP54-type protein, helical bundle domain
Zeta_toxin           PF06414.7    201 seq761_BIOID38971    -            526   2.3e-07   30.0   0.1   1   1   1.7e-10   5.8e-07   28.7   0.1    10   131   316   441   308   445 0.80 Zeta toxin
LysE                 PF01810.13   191 seq762_BIOID38971    -            195   3.1e-14   52.5  17.2   1   1   2.6e-18   3.6e-14   52.3  11.9     1   188    14   194    14   195 0.81 LysE type translocator
Ribosomal_L14        PF00238.14   122 seq763_BIOID38971    -            123   3.4e-54  181.7   0.4   1   1   2.7e-58   3.7e-54  181.5   0.3     1   122     1   123     1   123 0.98 Ribosomal protein L14p/L23e
Transposase_31       PF04754.7    205 seq764_BIOID38971    -            300     9e-82  273.2   0.0   1   1   9.1e-86   1.2e-81  272.8   0.0     2   204     9   209     8   210 0.99 Putative transposase, YhgA-like
RVT_1                PF00078.22   214 seq765_BIOID38971    -            633   9.8e-63  211.2   0.0   1   1   2.2e-66   1.5e-62  210.6   0.0     1   214    89   367    89   367 0.98 Reverse transcriptase (RNA-dependent DNA polymerase)
Intron_maturas2      PF01348.16   146 seq765_BIOID38971    -            633     7e-14   51.9   1.9   1   1   7.7e-17   5.2e-13   49.0   1.1    22   100   413   508   393   555 0.70 Type II intron maturase
PNP_UDP_1            PF01048.15   234 seq768_BIOID38971    -            239   3.4e-43  147.1   1.3   1   1   2.9e-47   3.9e-43  146.9   0.9     2   213    16   217    15   234 0.88 Phosphorylase superfamily
Glycos_transf_2      PF00535.21   169 seq769_BIOID38971    -            290   8.6e-17   61.2   0.2   1   1   3.7e-20   1.7e-16   60.2   0.1     2   165     5   159     5   162 0.86 Glycosyl transferase family 2
Glyco_tranf_2_3      PF13641.1    230 seq769_BIOID38971    -            290   1.7e-08   34.4   0.0   1   1   7.5e-12   3.4e-08   33.4   0.0     6   203     6   189     2   200 0.77 Glycosyltransferase like family 2
Glyco_trans_2_3      PF13632.1    192 seq769_BIOID38971    -            290   1.6e-06   27.8   0.0   1   1   4.7e-10   2.1e-06   27.4   0.0     2   120    84   196    83   228 0.83 Glycosyl transferase family group 2
Ring_hydroxyl_A      PF00848.14   209 seq773_BIOID38971    -            453   2.4e-32  112.1   0.0   1   1   4.9e-36   3.4e-32  111.6   0.0     2   208   164   433   163   435 0.90 Ring hydroxylating alpha subunit (catalytic domain)
Rieske               PF00355.21    98 seq773_BIOID38971    -            453   2.5e-24   84.5   0.1   1   1   6.3e-28   4.3e-24   83.7   0.1     1    86    42   125    42   142 0.90 Rieske [2Fe-2S] domain
DUF1305              PF06996.6    303 seq774_BIOID38971    -            319   2.3e-50  171.2   0.0   1   1   1.9e-54   2.6e-50  171.0   0.0     5   297    17   300    13   306 0.91 Protein of unknown function (DUF1305)
Phage_min_tail       PF05939.8    109 seq775_BIOID38971    -            109   2.5e-38  130.2   0.0   1   1     2e-42   2.7e-38  130.1   0.0     1   109     1   109     1   109 0.99 Phage minor tail protein
RNase_T              PF00929.19   164 seq777_BIOID38971    -            246     5e-40  137.3   0.4   1   1   9.7e-44   1.3e-39  135.9   0.1     1   164    12   178    12   178 0.93 Exonuclease
SirA                 PF01206.12    70 seq778_BIOID38971    -             75   9.9e-19   66.6   0.0   1   1     8e-23   1.1e-18   66.4   0.0     1    70     4    74     4    74 0.97 SirA-like protein
TPP_enzyme_N         PF02776.13   172 seq779_BIOID38971    -            593     2e-54  183.5   2.8   1   1   4.3e-56     2e-52  177.0   0.9     1   170     4   173     4   175 0.98 Thiamine pyrophosphate enzyme, N-terminal TPP binding domain
TPP_enzyme_C         PF02775.16   153 seq779_BIOID38971    -            593   3.9e-36  123.8   0.2   1   1   9.6e-38   4.4e-34  117.1   0.0     2   153   393   553   392   553 0.96 Thiamine pyrophosphate enzyme, C-terminal TPP binding domain
TPP_enzyme_M         PF00205.17   137 seq779_BIOID38971    -            593   9.2e-35  119.2   0.6   1   1   4.4e-38     2e-34  118.1   0.0     1   136   193   328   193   329 0.94 Thiamine pyrophosphate enzyme, central domain
ABC_membrane         PF00664.18   275 seq780_BIOID38971    -            529   1.1e-50  172.4  10.3   1   1     3e-54   1.4e-50  172.1   7.1    39   275    12   246     1   246 0.96 ABC transporter transmembrane region
ABC_tran             PF00005.22   118 seq780_BIOID38971    -            529   8.7e-21   74.3   0.0   1   1   3.5e-24   1.6e-20   73.5   0.0     1   118   331   456   331   456 0.94 ABC transporter
DinI                 PF06183.8     65 seq782_BIOID38971    -             81   1.7e-29  101.4   0.1   1   1   1.8e-33   2.5e-29  100.9   0.0     1    65    13    79    13    79 0.98 DinI-like family
PgaD                 PF13994.1    138 seq783_BIOID38971    -            137   6.1e-31  106.6   5.3   1   1   7.7e-35   1.1e-30  105.8   3.7     1   137     4   126     4   127 0.94 PgaD-like protein
KOW                  PF00467.24    32 seq785_BIOID38971    -            104   4.4e-06   25.9   3.9   1   1   7.1e-10   9.8e-06   24.8   2.7     2    32     8    37     7    37 0.93 KOW motif
Peptidase_M15        PF01427.12   198 seq786_BIOID38971    -            193     2e-75  252.6   0.0   1   1   4.3e-79     3e-75  252.1   0.0     2   197     4   186     3   187 0.98 D-ala-D-ala dipeptidase
VanY                 PF02557.12   132 seq786_BIOID38971    -            193   3.9e-10   39.5   0.0   1   1   8.9e-14   6.1e-10   38.9   0.0     4   128    42   167    39   171 0.87 D-alanyl-D-alanine carboxypeptidase
DUF805               PF05656.9    117 seq787_BIOID38971    -            146   2.4e-20   72.4  11.7   1   1   3.8e-24   5.2e-20   71.3   8.1     2   116     7   134     6   135 0.82 Protein of unknown function (DUF805)
Polysacc_synt_3      PF13440.1    251 seq788_BIOID38971    -            449   4.5e-20   72.0  11.9   1   1   6.6e-24   4.5e-20   72.0   8.2    49   250    86   302    68   303 0.86 Polysaccharide biosynthesis protein
Polysacc_synt        PF01943.12   273 seq788_BIOID38971    -            449   8.4e-15   54.6  28.1   1   1   1.4e-17   9.3e-14   51.2   6.6     1   267    18   298    18   303 0.93 Polysaccharide biosynthesis protein
LSM                  PF01423.17    68 seq790_BIOID38971    -            102   7.6e-09   34.8   0.2   1   1   1.1e-12   1.4e-08   33.9   0.1     6    68    17    64    10    64 0.85 LSM domain
Lyase_1              PF00206.15   312 seq792_BIOID38971    -            467    7e-126  419.5   0.1   1   1  1.5e-129    1e-125  419.0   0.1     1   312    12   342    12   342 0.98 Lyase
FumaraseC_C          PF10415.4     55 seq792_BIOID38971    -            467   3.7e-26   90.8   0.7   1   1   1.6e-29   1.1e-25   89.3   0.1     1    54   408   461   408   462 0.98 Fumarase C C-terminus
Phage_tail_L         PF05100.7    206 seq793_BIOID38971    -            232   5.2e-97  322.8   0.2   1   1  4.5e-101   6.1e-97  322.6   0.1     1   206    29   230    29   230 0.99 Phage minor tail protein L
UPF0231              PF06062.6    121 seq794_BIOID38971    -            136   2.9e-41  140.0   2.4   1   1   2.4e-45   3.3e-41  139.8   1.6     1   121    17   134    17   134 0.99 Uncharacterised protein family (UPF0231)
EamA                 PF00892.15   126 seq795_BIOID38971    -            295   1.2e-22   80.1  31.2   1   2   3.9e-10   5.3e-06   26.3   8.0     9   124    30   135    15   137 0.86 EamA-like transporter family
EamA                 PF00892.15   126 seq795_BIOID38971    -            295   1.2e-22   80.1  31.2   2   2   1.7e-20   2.4e-16   59.8   8.1     2   123   159   278   158   281 0.90 EamA-like transporter family
BcsB                 PF03170.8    605 seq796_BIOID38971    -            779  2.8e-225  748.8   1.8   1   1  2.4e-229  3.3e-225  748.6   1.2     4   605    68   681    65   681 0.99 Bacterial cellulose synthase subunit
zf-dskA_traR         PF01258.12    36 seq797_BIOID38971    -             73   2.3e-13   49.5   3.4   1   1   2.4e-17   3.3e-13   48.9   2.3     5    36    35    67    30    67 0.91 Prokaryotic dksA/traR C4-type zinc finger
SurE                 PF01975.12   197 seq798_BIOID38971    -            253   1.9e-63  213.2   0.0   1   1   1.7e-67   2.4e-63  212.9   0.0     1   195     1   182     1   184 0.93 Survival protein SurE
DUF968               PF06147.6    200 seq800_BIOID38971    -            362   4.7e-79  264.8   0.0   1   1   5.4e-83   7.4e-79  264.1   0.0     2   200   143   359   142   359 0.99 Protein of unknown function (DUF968)
Fimbrial             PF00419.15   145 seq801_BIOID38971    -            182   6.5e-21   74.9   9.9   1   1   6.6e-25     9e-21   74.4   6.8     1   145    33   182    33   182 0.85 Fimbrial protein
Ribosomal_L5_C       PF00673.16    95 seq802_BIOID38971    -            179   3.2e-42  142.0   0.0   1   1   7.3e-46     5e-42  141.4   0.0     1    94    84   177    84   178 0.99 ribosomal L5P family C-terminus
Ribosomal_L5         PF00281.14    56 seq802_BIOID38971    -            179   2.8e-25   87.7   0.1   1   1   7.4e-29     5e-25   86.9   0.0     1    56    24    80    23    80 0.98 Ribosomal protein L5
Leu_Phe_trans        PF03588.9    173 seq809_BIOID38971    -            234   5.7e-75  250.1   0.0   1   1   4.9e-79   6.7e-75  249.8   0.0     2   173    35   204    34   204 0.99 Leucyl/phenylalanyl-tRNA protein transferase
DUF3302              PF11742.3     78 seq810_BIOID38971    -            107   1.7e-45  152.6   8.2   1   1   1.5e-49     2e-45  152.4   5.7     1    78     3    80     3    80 0.99 Protein of unknown function (DUF3302)
MMR_HSR1             PF01926.18   114 seq811_BIOID38971    -            426   3.4e-21   75.2   0.1   1   1   3.3e-24   9.1e-21   73.8   0.1     2   114   200   318   199   318 0.83 50S ribosome-binding GTPase
GTP-bdg_N            PF13167.1     95 seq811_BIOID38971    -            426   1.6e-15   56.9   0.0   1   1   1.4e-18   3.8e-15   55.6   0.0     8    95    25   112    18   112 0.96 GTP-binding GTPase N-terminal
FeoB_N               PF02421.13   189 seq811_BIOID38971    -            426     1e-08   34.5   0.1   1   1   7.5e-12   2.1e-08   33.5   0.0     2   168   199   369   198   390 0.81 Ferrous iron transport protein B
Arf                  PF00025.16   175 seq811_BIOID38971    -            426   1.2e-05   24.4   0.6   1   1   2.8e-08   7.6e-05   21.9   0.4    19   132   202   326   190   360 0.79 ADP-ribosylation factor family
SBP_bac_5            PF00496.17   374 seq812_BIOID38971    -            562   1.3e-92  310.4   7.0   1   1   1.4e-96     2e-92  309.8   4.8     2   371   124   478   123   480 0.97 Bacterial extracellular solute-binding proteins, family 5 Middle
BssS                 PF13991.1     73 seq814_BIOID38971    -             85   3.8e-34  116.1   0.0   1   1   3.1e-38   4.3e-34  115.9   0.0     1    72    12    83    12    84 0.98 BssS protein family
Frataxin_Cyay        PF01491.11   109 seq815_BIOID38971    -            106   3.6e-38  129.5   0.2   1   1   2.9e-42     4e-38  129.4   0.1     1   108     1   105     1   106 0.97 Frataxin-like domain
AstE_AspA            PF04952.9    292 seq816_BIOID38971    -            322   1.8e-72  243.6   0.0   1   1   1.5e-76     2e-72  243.4   0.0     4   289    45   319    42   322 0.97 Succinylglutamate desuccinylase / Aspartoacylase family
TraC_F_IV            PF11130.3    235 seq820_BIOID38971    -            875   4.5e-59  199.6   0.0   1   1   2.1e-62   7.3e-59  198.9   0.0     2   235    37   277    36   277 0.98 F pilus assembly Type-IV secretion system for plasmid transfer
AAA_10               PF12846.2    328 seq820_BIOID38971    -            875   1.7e-43  149.0   0.1   1   1     8e-47   2.7e-43  148.3   0.0     1   322   479   772   479   774 0.83 AAA-like domain
DUF87                PF01935.12   229 seq820_BIOID38971    -            875   1.6e-05   24.7   0.0   1   1   1.3e-08   4.5e-05   23.2   0.0    26   222   482   669   468   676 0.77 Domain of unknown function DUF87
MtlR                 PF05068.7    170 seq821_BIOID38971    -            195   4.1e-76  254.0   0.0   1   1   3.5e-80   4.8e-76  253.8   0.0     5   169    26   188     2   189 0.96 Mannitol repressor
T2SG                 PF08334.6    108 seq824_BIOID38971    -            151   6.2e-40  135.1   0.4   1   1   2.2e-43   7.4e-40  134.9   0.3     1   108    36   145    36   145 0.97 Type II secretion system (T2SS), protein G
N_methyl_2           PF13544.1     31 seq824_BIOID38971    -            151   9.2e-09   34.2   0.6   1   1   4.6e-12   1.6e-08   33.5   0.4     4    31     2    29     1    29 0.91 Type IV pilin N-term methylation site GFxxxE
N_methyl             PF07963.7     20 seq824_BIOID38971    -            151   1.9e-06   27.1   5.9   1   1   8.6e-10   2.9e-06   26.5   4.1     2    20    13    31    12    31 0.95 Prokaryotic N-terminal methylation motif
N_methyl_3           PF13633.1     22 seq824_BIOID38971    -            151   2.6e-05   23.6   6.8   1   1   1.3e-08   4.3e-05   22.9   4.7     1    22    14    35    14    35 0.97 Prokaryotic N-terminal methylation site
DUF406               PF04175.7     94 seq825_BIOID38971    -             99     2e-28   98.5   3.2   1   1   1.6e-32   2.2e-28   98.4   2.2     4    94     3    96     1    96 0.96 Protein of unknown function (DUF406)
ETF                  PF01012.16   164 seq826_BIOID38971    -            259   1.5e-31  109.2   0.0   1   1     2e-35   2.7e-31  108.3   0.0    16   159    42   185    37   191 0.95 Electron transfer flavoprotein domain
PTS-HPr              PF00381.14    84 seq829_BIOID38971    -             85   1.3e-31  108.2   0.2   1   1   9.9e-36   1.4e-31  108.1   0.1     1    82     1    82     1    84 0.98 PTS HPr component phosphorylation site
Phage_GPD            PF05954.6    292 seq830_BIOID38971    -            658   3.2e-38  131.4   0.0   1   1   6.5e-42   4.4e-38  131.0   0.0     2   292    36   331    35   331 0.86 Phage late control gene D protein (GPD)
Phage_base_V         PF04717.7     79 seq830_BIOID38971    -            658   1.2e-21   76.3   0.0   1   1   4.5e-25   3.1e-21   74.9   0.0    10    77   381   457   364   459 0.90 Phage-related baseplate assembly protein
HlyD                 PF00529.15   306 seq832_BIOID38971    -            378   1.9e-59  201.3  13.0   1   1   6.2e-63   2.1e-59  201.2   9.0     3   306    64   349    62   349 0.98 HlyD family secretion protein
HlyD_3               PF13437.1    105 seq832_BIOID38971    -            378   3.8e-11   43.1   0.6   1   1   9.5e-12   3.3e-08   33.7   0.0     2    80   222   301   221   335 0.87 HlyD family secretion protein
Biotin_lipoyl_2      PF13533.1     50 seq832_BIOID38971    -            378   2.6e-09   36.4   1.0   1   1   1.3e-09   4.4e-06   26.1   0.2     4    49    65   110    61   113 0.93 Biotin-lipoyl like
HlyD_2               PF12700.2    328 seq832_BIOID38971    -            378   8.1e-09   34.9   0.2   1   1   4.3e-12   1.5e-08   34.1   0.2    26   240    68   301    63   319 0.74 HlyD family secretion protein
Fimbrial             PF00419.15   145 seq834_BIOID38971    -            223   1.3e-15   57.7   0.0   1   1   1.2e-19   1.6e-15   57.4   0.0     2   145    77   223    76   223 0.86 Fimbrial protein
Prok-JAB             PF14464.1    105 seq836_BIOID38971    -            247   1.5e-19   69.4   0.1   1   1   3.7e-23   2.5e-19   68.6   0.1     3    96     3    98     1   109 0.93 Prokaryotic homologs of the JAB domain
NLPC_P60             PF00877.14   105 seq836_BIOID38971    -            247   5.7e-14   51.6   0.0   1   1   1.2e-17     8e-14   51.2   0.0     1   104   111   223   111   224 0.92 NlpC/P60 family
Glycos_transf_2      PF00535.21   169 seq837_BIOID38971    -            279   2.5e-29  101.9   0.0   1   1   9.5e-33   4.3e-29  101.2   0.0     1   125     8   132     8   172 0.84 Glycosyl transferase family 2
Glyco_tranf_2_3      PF13641.1    230 seq837_BIOID38971    -            279   4.9e-10   39.5   0.0   1   1   1.3e-13   5.9e-10   39.2   0.0     3   111     7   109     4   187 0.85 Glycosyltransferase like family 2
DAO                  PF01266.19   358 seq838_BIOID38971    -            372     5e-57  193.3   0.0   1   1   4.1e-61   5.6e-57  193.1   0.0     1   357     4   352     4   353 0.86 FAD dependent oxidoreductase
Ribosomal_S14        PF00253.16    55 seq839_BIOID38971    -            101   9.1e-25   85.7   0.7   1   1     9e-29   1.2e-24   85.2   0.5     1    55    46   100    46   100 0.98 Ribosomal protein S14p/S29e
UDG                  PF03167.14   152 seq840_BIOID38971    -            229   1.5e-30  105.5   0.0   1   1   1.6e-34   2.2e-30  105.0   0.0     6   152    54   211    50   211 0.96 Uracil DNA glycosylase superfamily
NLPC_P60             PF00877.14   105 seq841_BIOID38971    -            257   4.6e-31  106.6   0.0   1   1   1.2e-34   8.2e-31  105.8   0.0     1   105   139   249   139   249 0.98 NlpC/P60 family
PCMT                 PF01135.14   210 seq842_BIOID38971    -            208   2.1e-82  275.6   0.0   1   1   9.1e-86   2.5e-82  275.3   0.0     2   209     5   206     4   207 0.98 Protein-L-isoaspartate(D-aspartate) O-methyltransferase (PCMT)
Methyltransf_18      PF12847.2    112 seq842_BIOID38971    -            208     3e-08   34.1   0.0   1   1   1.8e-11     5e-08   33.3   0.0     2   108    76   169    75   193 0.82 Methyltransferase domain
Methyltransf_26      PF13659.1    117 seq842_BIOID38971    -            208   6.9e-07   29.1   0.0   1   1   4.2e-10   1.1e-06   28.4   0.0     2    76    77   147    76   189 0.84 Methyltransferase domain
RrnaAD               PF00398.15   262 seq842_BIOID38971    -            208     5e-07   28.8   0.0   1   1   2.4e-10   6.6e-07   28.4   0.0    16   116    61   161    54   182 0.81 Ribosomal RNA adenine dimethylase
Methyltransf_31      PF13847.1    152 seq842_BIOID38971    -            208   1.3e-06   27.9   0.0   1   1   6.9e-10   1.9e-06   27.4   0.0     3    84    75   157    73   201 0.76 Methyltransferase domain
Usp                  PF00582.21   140 seq844_BIOID38971    -            142   8.8e-17   61.4   0.0   1   1   7.4e-21     1e-16   61.3   0.0     2   140     3   138     2   138 0.95 Universal stress protein family
PhdYeFM_antitox      PF02604.14    75 seq846_BIOID38971    -             83   4.9e-10   38.7   0.0   1   1     4e-14   5.5e-10   38.5   0.0     3    69    10    74     8    80 0.91 Antitoxin Phd_YefM, type II toxin-antitoxin system
PEP-utilizers_C      PF02896.13   294 seq847_BIOID38971    -            575  1.6e-124  414.4   0.2   1   1  4.8e-128  2.2e-124  414.0   0.1     1   293   250   541   250   542 0.99 PEP-utilising enzyme, TIM barrel domain
PEP-utilisers_N      PF05524.8    123 seq847_BIOID38971    -            575   1.9e-31  108.3   5.0   1   1   4.2e-35   1.9e-31  108.3   3.5     2   123     3   127     2   127 0.96 PEP-utilising enzyme, N-terminal
PEP-utilizers        PF00391.18    81 seq847_BIOID38971    -            575     7e-25   86.2   0.2   1   1   4.5e-28   2.1e-24   84.7   0.1     9    80   152   224   147   225 0.93 PEP-utilising enzyme, mobile domain
ABC_tran             PF00005.22   118 seq849_BIOID38971    -            248   1.4e-07   31.7   0.0   1   1   2.8e-11   1.9e-07   31.3   0.0     1   115    41   171    41   174 0.82 ABC transporter
GspH                 PF12019.3    114 seq851_BIOID38971    -            187   4.4e-07   29.9   0.0   1   1   8.7e-11   5.9e-07   29.5   0.0     1   110    40   169    40   175 0.82 Type II transport protein GspH
N_methyl             PF07963.7     20 seq851_BIOID38971    -            187   3.7e-05   23.0   2.9   1   1   9.7e-09   6.6e-05   22.3   2.0     1    19     4    22     4    23 0.94 Prokaryotic N-terminal methylation motif
Ring_hydroxyl_B      PF00866.13   145 seq852_BIOID38971    -            172   2.4e-47  160.1   5.2   1   1     2e-51   2.7e-47  159.9   3.6     1   145    19   166    19   166 0.98 Ring hydroxylating beta subunit
ROK                  PF00480.15   179 seq853_BIOID38971    -            331   1.1e-58  197.8   0.2   1   1     3e-62   1.4e-58  197.5   0.1     1   179    33   222    33   222 0.96 ROK family
Glucokinase          PF02685.11   316 seq853_BIOID38971    -            331   5.4e-10   38.4   0.0   1   1   2.2e-13     1e-09   37.5   0.0     4   235    35   266    32   276 0.81 Glucokinase
ABC_tran             PF00005.22   118 seq857_BIOID38971    -            222   1.2e-28   99.7   0.0   1   1     4e-32   2.8e-28   98.5   0.0     1   117    42   165    42   166 0.97 ABC transporter
AAA_21               PF13304.1    303 seq857_BIOID38971    -            222   3.8e-11   43.3   0.0   1   1   1.6e-10   1.1e-06   28.7   0.0   181   302   101   200    58   201 0.76 AAA domain
tRNA-synt_1e         PF01406.14   301 seq858_BIOID38971    -            461  4.5e-144  479.0   0.1   1   1  2.1e-147  5.7e-144  478.6   0.1     2   300    15   313    14   314 0.99 tRNA synthetases class I (C) catalytic domain
DALR_2               PF09190.6     63 seq858_BIOID38971    -            461     2e-26   91.9   1.7   1   1   7.1e-30     2e-26   91.9   1.2     1    63   341   402   341   402 0.99 DALR domain
tRNA-synt_1g         PF09334.6    391 seq858_BIOID38971    -            461   2.2e-16   59.4   1.6   1   2   3.9e-10   1.1e-06   27.5   0.1    13   112    35   133    29   147 0.82 tRNA synthetases class I (M)
tRNA-synt_1g         PF09334.6    391 seq858_BIOID38971    -            461   2.2e-16   59.4   1.6   2   2   3.1e-11   8.6e-08   31.1   0.1   312   373   251   311   231   317 0.85 tRNA synthetases class I (M)
tRNA-synt_1f         PF01921.13   360 seq858_BIOID38971    -            461   1.7e-07   30.1   0.0   1   1     2e-08   5.6e-05   21.8   0.0   276   317   261   301   214   329 0.85 tRNA synthetases class I (K)
tRNA-synt_1          PF00133.17   601 seq858_BIOID38971    -            461   1.1e-06   26.8   0.2   1   1   3.5e-09   9.5e-06   23.7   0.0   515   596   221   300   206   305 0.81 tRNA synthetases class I (I, L, M and V)
Glyco_transf_9       PF01075.12   247 seq860_BIOID38971    -            350   1.7e-07   30.6   0.0   1   1   2.5e-11   3.4e-07   29.6   0.0   106   220   207   318   168   342 0.75 Glycosyltransferase family 9 (heptosyltransferase)
Ribosomal_S8         PF00410.14   129 seq861_BIOID38971    -            130   2.3e-48  163.1   0.0   1   1   1.8e-52   2.5e-48  163.0   0.0     1   128     5   129     5   130 0.97 Ribosomal protein S8
DHBP_synthase        PF00926.14   194 seq862_BIOID38971    -            217   5.3e-80  267.1   0.6   1   1   4.4e-84     6e-80  266.9   0.4     1   194    16   209    16   209 0.99 3,4-dihydroxy-2-butanone 4-phosphate synthase
DnaJ_C               PF01556.13    81 seq864_BIOID38971    -            376   7.3e-34  115.4   0.1   1   1   3.5e-24   1.6e-20   72.6   0.0     1    81   262   340   262   340 0.95 DnaJ C terminal domain
DnaJ                 PF00226.26    64 seq864_BIOID38971    -            376   6.5e-29   99.3   4.4   1   1   2.3e-32     1e-28   98.6   3.1     1    64     5    67     5    67 0.99 DnaJ domain
DnaJ_CXXCXGXG        PF00684.14    66 seq864_BIOID38971    -            376   8.4e-16   57.6  16.9   1   1   3.3e-19   1.5e-15   56.8  11.7     1    66   144   204   144   204 0.97 DnaJ central domain
Plasmid_stabil       PF05016.9     90 seq865_BIOID38971    -             95   3.5e-15   56.0   0.2   1   1   2.9e-19     4e-15   55.8   0.1     1    88     5    83     5    85 0.97 Plasmid stabilisation system protein
Ferritin             PF00210.19   142 seq867_BIOID38971    -            167   2.7e-18   66.0   0.1   1   1   2.3e-22   3.1e-18   65.7   0.1     2   136    31   166    30   167 0.94 Ferritin-like domain
Antiterm             PF03589.8     95 seq870_BIOID38971    -            250   6.6e-51  170.2   0.6   1   2   8.1e-22   5.5e-18   64.7   0.0     2    95    15   107    14   107 0.92 Antitermination protein
Antiterm             PF03589.8     95 seq870_BIOID38971    -            250   6.6e-51  170.2   0.6   2   2   9.8e-33   6.7e-29   99.7   0.1     2    95   155   247   154   247 0.98 Antitermination protein
eIF-1a               PF01176.14    65 seq871_BIOID38971    -             72   5.3e-29   99.3   0.0   1   1   4.3e-33   5.9e-29   99.1   0.0     1    65     5    70     5    70 0.98 Translation initiation factor 1A / IF-1
tRNA-synt_1c         PF00749.16   314 seq872_BIOID38971    -            554  2.2e-124  414.0   0.0   1   1  4.1e-128  2.8e-124  413.7   0.0     2   313    28   337    27   338 0.99 tRNA synthetases class I (E and Q), catalytic domain
tRNA-synt_1c_C       PF03950.13   174 seq872_BIOID38971    -            554   1.1e-63  213.8   0.0   1   1   3.5e-67   2.4e-63  212.8   0.0     1   174   340   528   340   528 0.97 tRNA synthetases class I (E and Q), anti-codon binding domain
Phage_CP76           PF06892.6    162 seq874_BIOID38971    -            169   5.3e-63  211.0   0.3   1   1   4.4e-67     6e-63  210.8   0.2     1   161     3   160     3   161 0.99 Phage regulatory protein CII (CP76)
ETF_alpha            PF00766.14    86 seq876_BIOID38971    -            286   3.3e-21   74.5   1.5   1   1   8.8e-25     6e-21   73.7   1.0     3    86   164   245   162   245 0.92 Electron transfer flavoprotein FAD-binding domain
ETF                  PF01012.16   164 seq876_BIOID38971    -            286     1e-07   31.7   0.2   1   1   5.3e-11   3.6e-07   29.9   0.0    78   159    41   123    27   128 0.83 Electron transfer flavoprotein domain
Pili_assembly_N      PF00345.15   122 seq878_BIOID38971    -            241   2.3e-40  137.0   0.1   1   1   5.7e-44   3.9e-40  136.3   0.0     1   121    37   156    37   157 0.91 Gram-negative pili assembly chaperone, N-terminal domain
Pili_assembly_C      PF02753.12    68 seq878_BIOID38971    -            241   9.6e-17   60.4   0.3   1   1   8.1e-20   5.6e-16   58.0   0.1     1    65   176   234   176   237 0.95 Gram-negative pili assembly chaperone, C-terminal domain
HlyD                 PF00529.15   306 seq879_BIOID38971    -            478   8.5e-32  110.5  13.2   1   1     3e-35     1e-31  110.2   9.2     1   305    95   407    95   408 0.92 HlyD family secretion protein
HlyD_3               PF13437.1    105 seq879_BIOID38971    -            478   1.6e-20   73.2   2.6   1   1   1.4e-21   4.8e-18   65.3   0.5     1    97   329   432   329   445 0.89 HlyD family secretion protein
HlyD_2               PF12700.2    328 seq879_BIOID38971    -            478   1.2e-08   34.4  15.1   1   1   6.6e-11   2.3e-07   30.1  10.5    11   226    84   396    77   460 0.77 HlyD family secretion protein
AAA_12               PF13087.1    199 seq880_BIOID38971    -            224     2e-20   72.8   0.0   1   1   1.3e-23   1.7e-19   69.8   0.0    84   198    16   136     3   137 0.85 AAA domain
Lambda_tail_I        PF06805.7     82 seq881_BIOID38971    -            190   1.6e-14   53.3   0.0   1   1   2.1e-18   2.9e-14   52.5   0.0    25    82     2    64     1    64 0.98 Bacteriophage lambda tail assembly protein I
Ribosomal_L6         PF00347.18    77 seq885_BIOID38971    -            177   4.8e-40  135.8   0.1   1   2     4e-21   5.5e-17   61.9   0.0     1    77    11    82    11    82 0.98 Ribosomal protein L6
Ribosomal_L6         PF00347.18    77 seq885_BIOID38971    -            177   4.8e-40  135.8   0.1   2   2   2.3e-24   3.2e-20   72.3   0.0     1    76    90   164    90   165 0.98 Ribosomal protein L6
Rieske               PF00355.21    98 seq886_BIOID38971    -            106   1.7e-17   62.6   0.0   1   1   2.8e-21   1.9e-17   62.4   0.0     3    97     4    94     2    95 0.85 Rieske [2Fe-2S] domain
Rieske_2             PF13806.1    104 seq886_BIOID38971    -            106   1.9e-12   46.6   0.0   1   1   3.3e-16   2.2e-12   46.4   0.0    18   103    17    99     4   100 0.82 Rieske-like [2Fe-2S] domain
T2SI                 PF02501.12    81 seq887_BIOID38971    -            123     7e-21   73.8   2.0   1   1     2e-24     9e-21   73.5   1.4     2    79    38   116    37   118 0.96 Type II secretion system (T2SS), protein I
N_methyl             PF07963.7     20 seq887_BIOID38971    -            123   7.4e-07   28.4   1.6   1   1   2.8e-10   1.3e-06   27.6   1.1     1    20     3    22     3    22 0.94 Prokaryotic N-terminal methylation motif
N_methyl_3           PF13633.1     22 seq887_BIOID38971    -            123     2e-05   23.9   6.0   1   1   8.4e-09   3.8e-05   23.0   4.1     1    22     5    26     5    26 0.97 Prokaryotic N-terminal methylation site
AP_endonuc_2         PF01261.19   211 seq888_BIOID38971    -            122   1.5e-11   43.9   0.1   1   1   1.1e-15   1.5e-11   43.8   0.0     1    92    21   107    21   122 0.90 Xylose isomerase-like TIM barrel
Hexapep              PF00132.19    36 seq889_BIOID38971    -            162   2.4e-11   42.4  14.7   1   1   2.2e-13     3e-09   35.8   3.3     2    34   109   141   108   143 0.96 Bacterial transferase hexapeptide (six repeats)
DUF2810              PF10928.3     54 seq890_BIOID38971    -            120   3.1e-32  109.9   2.6   1   1   2.4e-36   3.3e-32  109.8   1.1     1    53    66   118    66   119 0.96 Protein of unknown function (DUF2810)
Peptidase_M23        PF01551.17    96 seq891_BIOID38971    -            379   1.2e-30  105.2   0.9   1   1   1.8e-34   1.2e-30  105.2   0.6     3    96   279   372   277   372 0.96 Peptidase family M23
LysM                 PF01476.15    44 seq891_BIOID38971    -            379   8.6e-11   41.4   0.4   1   1   2.9e-14     2e-10   40.2   0.0     1    43   123   165   123   166 0.98 LysM domain
HTH_31               PF13560.1     64 seq892_BIOID38971    -             96   6.8e-11   42.0   0.0   1   1   7.9e-14   3.6e-10   39.7   0.0     4    46    35    76    34    93 0.82 Helix-turn-helix domain
HTH_3                PF01381.17    55 seq892_BIOID38971    -             96   3.2e-09   36.3   0.1   1   1     2e-12   9.2e-09   34.9   0.0     1    38    37    74    37    85 0.96 Helix-turn-helix
HTH_19               PF12844.2     64 seq892_BIOID38971    -             96     2e-08   34.0   0.0   1   1   2.1e-11   9.4e-08   31.8   0.0     3    55    36    87    36    95 0.83 Helix-turn-helix domain
Peptidase_S11        PF00768.15   241 seq894_BIOID38971    -            390   1.8e-97  325.2   0.0   1   1  4.8e-101   2.2e-97  324.9   0.0     4   240    30   264    27   265 0.99 D-alanyl-D-alanine carboxypeptidase
PBP5_C               PF07943.8     91 seq894_BIOID38971    -            390   8.1e-23   80.1   0.0   1   1   2.7e-26   1.3e-22   79.5   0.0     1    90   284   374   284   375 0.99 Penicillin-binding protein 5, C-terminal domain
Beta-lactamase2      PF13354.1    197 seq894_BIOID38971    -            390   4.7e-11   42.3   0.0   1   1   1.4e-14   6.3e-11   41.9   0.0     2   175    47   241    46   266 0.74 Beta-lactamase enzyme family
Glyco_trans_1_4      PF13692.1    135 seq895_BIOID38971    -            352   1.1e-11   44.9   0.0   1   1   3.2e-15   2.2e-11   43.9   0.0     3   135   181   316   179   316 0.88 Glycosyl transferases group 1
Glyco_trans_1_2      PF13524.1     92 seq895_BIOID38971    -            352   2.9e-08   33.7   0.0   1   1   8.4e-12   5.7e-08   32.7   0.0     8    89   257   344   250   347 0.83 Glycosyl transferases group 1
Band_7               PF01145.20   179 seq896_BIOID38971    -            419   4.9e-33  114.4   1.1   1   1   1.2e-36   8.4e-33  113.6   0.7     1   178    98   271    98   272 0.96 SPFH domain / Band 7 family
HflK_N               PF12221.3     42 seq896_BIOID38971    -            419   7.8e-17   60.6  18.5   1   1   4.1e-20   2.8e-16   58.8  12.8     1    42     1    60     1    60 0.96 Bacterial membrane protein N terminal
UPF0051              PF01458.12   230 seq897_BIOID38971    -            423   6.3e-78  261.2   3.7   1   1   5.9e-82     8e-78  260.9   2.5     4   230   167   393   164   393 0.99 Uncharacterized protein family (UPF0051)
FtsX                 PF02687.16   121 seq898_BIOID38971    -            357   3.2e-12   46.1  12.8   1   1     4e-16   5.5e-12   45.3   6.7     2   116   232   346   230   353 0.81 FtsX-like permease family
LTXXQ                PF07813.7    100 seq900_BIOID38971    -            161   5.3e-23   81.2  11.4   1   1   7.7e-27   5.3e-23   81.2   7.9     3    99    45   141    43   142 0.97 LTXXQ motif family protein
Metal_resist         PF13801.1    125 seq900_BIOID38971    -            161   1.8e-10   40.7   8.8   1   1   3.5e-14   2.4e-10   40.3   5.4    14   124    29   136     6   137 0.90 Heavy-metal resistance
Polyketide_cyc       PF03364.15   130 seq904_BIOID38971    -            158   1.1e-31  109.3   0.0   1   1   1.9e-35   1.3e-31  109.1   0.0     1   130    23   148    23   148 0.99 Polyketide cyclase / dehydrase and lipid transport
Polyketide_cyc2      PF10604.4    139 seq904_BIOID38971    -            158   8.5e-11   42.0   0.0   1   1   1.5e-14     1e-10   41.7   0.0     1   128    14   145    14   154 0.74 Polyketide cyclase / dehydrase and lipid transport
DUF2724              PF10893.3     68 seq905_BIOID38971    -            100   6.6e-35  118.6   0.6   1   1   6.6e-39     9e-35  118.2   0.4     1    63     3    71     3    76 0.90 Protein of unknown function (DUF2724)
DUF903               PF06004.7     50 seq906_BIOID38971    -             76     8e-26   89.2   3.9   1   1   6.9e-30   9.4e-26   88.9   2.7     1    50    25    74    25    74 0.98 Bacterial protein of unknown function (DUF903)
adh_short            PF00106.20   167 seq907_BIOID38971    -            270   2.1e-22   79.7   0.3   1   1   7.4e-26   3.4e-22   79.0   0.2     2   166     8   174     7   175 0.87 short chain dehydrogenase
adh_short_C2         PF13561.1    243 seq907_BIOID38971    -            270   1.8e-13   50.7   0.0   1   1   4.6e-17   2.1e-13   50.5   0.0     6   225    16   238    13   257 0.75 Enoyl-(Acyl carrier protein) reductase
KR                   PF08659.5    181 seq907_BIOID38971    -            270   2.1e-06   27.4   0.0   1   1   1.2e-09   5.5e-06   26.0   0.0     4   103    10   103     8   122 0.84 KR domain
Peripla_BP_1         PF00532.16   279 seq910_BIOID38971    -            325  8.5e-102  339.9   0.0   1   1  3.4e-105  1.2e-101  339.5   0.0     2   278    48   324    47   325 0.99 Periplasmic binding proteins and sugar binding domain of LacI family
Peripla_BP_3         PF13377.1    160 seq910_BIOID38971    -            325   4.1e-17   62.5   0.2   1   1   3.4e-20   1.2e-16   61.0   0.1     2   155   158   322   157   325 0.85 Periplasmic binding protein-like domain
Peripla_BP_4         PF13407.1    258 seq910_BIOID38971    -            325   2.8e-14   53.0   0.0   1   1   1.1e-17   3.7e-14   52.6   0.0     1   208    50   251    50   281 0.85 Periplasmic binding protein domain
LacI                 PF00356.16    46 seq910_BIOID38971    -            325   9.2e-11   41.0   0.0   1   1   5.8e-14     2e-10   40.0   0.0    12    46     2    36     1    36 0.98 Bacterial regulatory proteins, lacI family
Phage_integr_N       PF02899.12    84 seq911_BIOID38971    -            195     4e-14   52.4   0.3   1   1   9.3e-17   1.3e-12   47.6   0.0     2    81   102   176   101   178 0.93 Phage integrase, N-terminal SAM-like domain
DUF2770              PF10968.3     36 seq912_BIOID38971    -             46   1.8e-20   72.2  13.8   1   1   1.6e-24   2.1e-20   71.9   9.6     1    36    10    45    10    45 0.99 Protein of unknown function (DUF2770)
tRNA-synt_2          PF00152.15   335 seq913_BIOID38971    -            335   5.4e-70  235.6   0.0   1   1     5e-74   6.9e-70  235.3   0.0    21   333    25   333    14   335 0.88 tRNA synthetases class II (D, K and N)
T2SJ                 PF11612.3    169 seq914_BIOID38971    -            199     4e-39  133.9   0.1   1   1     1e-42   4.7e-39  133.7   0.1     3   167    40   197    38   199 0.92 Type II secretion system (T2SS), protein J
N_methyl_2           PF13544.1     31 seq914_BIOID38971    -            199   6.1e-07   28.5   1.1   1   1   2.8e-10   1.3e-06   27.5   0.8    10    29     2    21     1    23 0.91 Type IV pilin N-term methylation site GFxxxE
N_methyl             PF07963.7     20 seq914_BIOID38971    -            199   9.8e-06   24.9   4.1   1   1   3.6e-09   1.7e-05   24.1   2.8     2    19     7    24     6    25 0.93 Prokaryotic N-terminal methylation motif
AP_endonuc_2         PF01261.19   211 seq915_BIOID38971    -            127   5.5e-12   45.3   0.2   1   1   4.9e-16   6.8e-12   45.0   0.1   122   211     4    88     1    88 0.90 Xylose isomerase-like TIM barrel
MIP                  PF00230.15   227 seq916_BIOID38971    -            231   4.3e-49  166.9  19.6   1   1   3.5e-53   4.9e-49  166.7  13.6     8   227     2   223     1   223 0.90 Major intrinsic protein
HTH_Tnp_IS1          PF12759.2     50 seq917_BIOID38971    -             92   9.9e-29   98.4   0.1   1   1   2.2e-32   1.5e-28   97.9   0.0     1    50    39    89    39    89 0.97 InsA C-terminal domain
Zn_Tnp_IS1           PF03811.8     36 seq917_BIOID38971    -             92     6e-20   70.3   2.8   1   1   8.7e-24     6e-20   70.3   2.0     1    36     1    36     1    36 0.99 InsA N-terminal domain
GTP_cyclohydro2      PF00925.15   169 seq919_BIOID38971    -            196     1e-69  233.0   0.0   1   1   8.5e-74   1.2e-69  232.8   0.0     2   169     4   171     3   171 0.99 GTP cyclohydrolase II
DUF4051              PF13260.1     54 seq920_BIOID38971    -             64   2.3e-36  122.8   1.8   1   1   1.9e-40   2.6e-36  122.6   1.2     1    54     9    62     9    62 0.98 Protein of unknown function (DUF4051)
HdeA                 PF06411.6     94 seq924_BIOID38971    -            110   2.6e-26   91.3   0.2   1   1   2.2e-30     3e-26   91.0   0.2     4    94     6    98     3    98 0.91 HdeA/HdeB family
BPD_transp_1         PF00528.17   185 seq927_BIOID38971    -            340   1.9e-45  154.5  12.9   1   1   1.4e-49   1.9e-45  154.5   8.9     1   183   115   334   115   336 0.99 Binding-protein-dependent transport system inner membrane component
TetR_C_2             PF08361.6    121 seq928_BIOID38971    -            220   1.4e-46  157.2   0.6   1   1   5.2e-50   2.4e-46  156.4   0.1     1   120    84   202    84   203 0.99 MAATS-type transcriptional repressor, C-terminal region
TetR_N               PF00440.18    47 seq928_BIOID38971    -            220     2e-18   65.6   0.0   1   1   1.3e-21   5.9e-18   64.1   0.0     1    47    16    62    16    62 0.98 Bacterial regulatory proteins, tetR family
TetR_C_4             PF08359.6    133 seq928_BIOID38971    -            220   2.3e-06   27.4   0.2   1   1   1.9e-09   8.6e-06   25.5   0.0    72   126   139   193   120   201 0.91 YsiA-like protein, C-terminal region
Ribosomal_L18p       PF00861.17   119 seq929_BIOID38971    -            117   1.1e-37  128.6   4.6   1   1   9.2e-42   1.3e-37  128.5   3.2     2   119     2   117     1   117 0.95 Ribosomal L18p/L5e family
Glycos_transf_1      PF00534.15   172 seq931_BIOID38971    -            405   8.9e-08   31.6   0.0   1   1     3e-11     2e-07   30.4   0.0    74   135   287   349   284   372 0.85 Glycosyl transferases group 1
YtfJ_HI0045          PF09695.5    160 seq933_BIOID38971    -            187   7.4e-65  217.0   0.1   1   1   6.2e-69   8.5e-65  216.8   0.1     2   159    25   183    24   184 0.98 Bacterial protein of unknown function (YtfJ_HI0045)
DUF3672              PF12421.3    136 seq934_BIOID38971    -           1132   4.6e-45  152.9   2.9   1   1   3.3e-48   1.1e-44  151.7   2.0     1   136   949  1091   949  1091 0.94 Fibronectin type III protein
Phage-tail_3         PF13550.1    164 seq934_BIOID38971    -           1132   3.1e-40  137.5   0.0   1   1   2.6e-43     9e-40  136.0   0.0     1   161   330   497   330   500 0.94 Putative phage tail protein
DUF1983              PF09327.6     81 seq934_BIOID38971    -           1132   1.1e-27   95.7   0.1   1   1   9.1e-31   3.1e-27   94.2   0.0     2    81   846   925   845   925 0.97 Domain of unknown function (DUF1983)
SBP_bac_3            PF00497.15   225 seq938_BIOID38971    -            248   3.1e-71  239.1   2.2   1   1   2.6e-75   3.5e-71  238.9   1.5     1   224    27   244    27   245 0.97 Bacterial extracellular solute-binding proteins, family 3
DUF905               PF06006.7     71 seq939_BIOID38971    -             77   4.5e-36  121.9   0.1   1   1   3.7e-40     5e-36  121.7   0.1     2    71     9    77     8    77 0.98 Bacterial protein of unknown function (DUF905)
LysR_substrate       PF03466.15   209 seq940_BIOID38971    -            354   1.4e-33  115.6   0.0   1   1     3e-37     2e-33  115.1   0.0     6   208   148   352   143   353 0.97 LysR substrate binding domain
HTH_1                PF00126.22    60 seq940_BIOID38971    -            354   6.2e-19   67.3   2.6   1   1   1.9e-22   1.3e-18   66.3   1.8     1    60    60   119    60   119 0.94 Bacterial regulatory helix-turn-helix protein, lysR family
DDE_Tnp_IS1          PF03400.8    131 seq942_BIOID38971    -             98     2e-30  105.4   0.2   1   1   1.9e-34   2.6e-30  105.1   0.1     1    61    38    98    38    98 0.98 IS1 transposase
S-methyl_trans       PF02574.11   305 seq943_BIOID38971    -           1232  1.4e-104  349.6   0.1   1   1  9.1e-108  2.5e-104  348.7   0.1     1   304    21   331    21   332 0.98 Homocysteine S-methyltransferase
Met_synt_B12         PF02965.12   136 seq943_BIOID38971    -           1232   9.2e-54  180.5   0.0   1   1     9e-57   2.4e-53  179.2   0.0     1   136  1060  1197  1060  1197 0.99 Vitamin B12 dependent methionine synthase, activation domain
Pterin_bind          PF00809.17   210 seq943_BIOID38971    -           1232   1.5e-48  164.8   0.4   1   1   1.7e-51   4.6e-48  163.2   0.3     1   210   361   573   361   573 0.98 Pterin binding enzyme
B12-binding_2        PF02607.12    79 seq943_BIOID38971    -           1232   4.4e-21   74.5   0.0   1   1   6.5e-24   1.8e-20   72.6   0.0     4    79   664   739   662   739 0.96 B12 binding domain
B12-binding          PF02310.14   121 seq943_BIOID38971    -           1232   6.4e-20   71.1   0.2   1   1   1.8e-22     5e-19   68.2   0.1     2    94   753   845   752   856 0.93 B12 binding domain
PRK                  PF00485.13   194 seq944_BIOID38971    -            213     7e-45  152.8   0.0   1   1   2.3e-48     8e-45  152.6   0.0     1   193    10   199    10   200 0.94 Phosphoribulokinase / Uridine kinase family
AAA_18               PF13238.1    129 seq944_BIOID38971    -            213   1.5e-08   34.8   0.0   1   1   6.7e-12   2.3e-08   34.2   0.0     1   118    11   158    11   169 0.81 AAA domain
AAA_17               PF13207.1    121 seq944_BIOID38971    -            213     5e-07   30.4   0.0   1   1   2.5e-10   8.4e-07   29.6   0.0     1   119    10   161    10   163 0.71 AAA domain
Usher                PF00577.15   552 seq945_BIOID38971    -            878  1.7e-222  739.9  25.9   1   1  4.5e-226  2.1e-222  739.6  17.9     1   552   208   790   208   790 0.99 Type VII secretion system (T7SS), usher protein
PapC_N               PF13954.1    146 seq945_BIOID38971    -            878   5.1e-48  162.2   0.0   1   1   2.8e-51   1.3e-47  160.9   0.0     2   146    48   194    47   194 0.98 PapC N-terminal domain
PapC_C               PF13953.1     68 seq945_BIOID38971    -            878   1.3e-27   95.0   0.1   1   1   1.1e-30   4.8e-27   93.2   0.1     1    67   800   865   800   866 0.97 PapC C-terminal domain
Ub-RnfH              PF03658.9     84 seq949_BIOID38971    -             96   1.8e-38  130.1   0.1   1   1   1.5e-42     2e-38  130.0   0.1     1    84     5    88     5    88 0.99 RnfH family Ubiquitin
Cytochrom_B_N        PF00033.14   188 seq950_BIOID38971    -            188   1.3e-31  109.3  13.7   1   1   2.1e-35   1.4e-31  109.1   9.5     2   187     8   180     7   181 0.98 Cytochrome b(N-terminal)/b6/petB
Ni_hydr_CYTB         PF01292.15   182 seq950_BIOID38971    -            188   1.3e-28   99.5  13.7   1   1   2.3e-32   1.6e-28   99.2   9.5     1   181     9   180     9   181 0.93 Prokaryotic cytochrome b561
Rep_3                PF01051.16   218 seq951_BIOID38971    -            325   4.4e-21   75.3   0.1   1   1   4.8e-25   6.6e-21   74.7   0.1     4   210    11   265     9   271 0.86 Initiator Replication protein
HutD                 PF05962.6    184 seq954_BIOID38971    -            191     4e-46  156.9   0.0   1   1   3.3e-50   4.5e-46  156.7   0.0     2   184     5   179     4   179 0.91 HutD
LysR_substrate       PF03466.15   209 seq956_BIOID38971    -            305   6.7e-42  142.8   0.2   1   1   1.5e-45     1e-41  142.2   0.1     3   208    91   292    89   293 0.95 LysR substrate binding domain
HTH_1                PF00126.22    60 seq956_BIOID38971    -            305   7.8e-23   79.8   2.6   1   1   2.7e-26   1.9e-22   78.6   1.8     1    60     8    67     8    67 0.98 Bacterial regulatory helix-turn-helix protein, lysR family
Ribosomal_S5         PF00333.15    67 seq957_BIOID38971    -            167   6.6e-32  108.9   1.8   1   1   1.8e-35   1.3e-31  108.0   1.3     1    66    10    75    10    76 0.98 Ribosomal protein S5, N-terminal domain
Ribosomal_S5_C       PF03719.10    74 seq957_BIOID38971    -            167     5e-32  108.8   1.4   1   1   1.3e-35   8.7e-32  108.1   0.9     1    74    85   158    85   158 0.98 Ribosomal protein S5, C-terminal domain
Glyco_hydro_8        PF01270.12   342 seq958_BIOID38971    -            368  1.7e-120  401.7   2.7   1   1  1.4e-124    2e-120  401.5   1.9     1   342     1   346     1   346 0.98 Glycosyl hydrolases family 8
ParBc                PF02195.13    90 seq960_BIOID38971    -            652   5.8e-22   77.4   0.0   1   1     1e-25   1.4e-21   76.3   0.0     1    89    36   131    36   132 0.95 ParB-like nuclease domain
NAD_binding_2        PF03446.10   162 seq961_BIOID38971    -            292   6.5e-49  165.8   0.7   1   1   2.2e-52   1.5e-48  164.6   0.3     2   161     1   160     1   162 0.97 NAD binding domain of 6-phosphogluconate dehydrogenase
F420_oxidored        PF03807.12    96 seq961_BIOID38971    -            292   1.9e-07   31.2   0.2   1   1   1.3e-10   9.2e-07   29.0   0.1     1    93     2    92     2    94 0.81 NADP oxidoreductase coenzyme F420-dependent
HdeA                 PF06411.6     94 seq962_BIOID38971    -            112   1.4e-28   98.5   0.5   1   1   1.2e-32   1.6e-28   98.3   0.3     4    93    13   101    10   102 0.90 HdeA/HdeB family
DDE_Tnp_IS1          PF03400.8    131 seq963_BIOID38971    -             69   1.1e-35  122.5   0.8   1   1   8.5e-40   1.2e-35  122.3   0.5    63   131     1    69     1    69 0.99 IS1 transposase
RHH_1                PF01402.16    39 seq964_BIOID38971    -             81   4.8e-11   41.9   0.5   1   1   5.7e-15   7.7e-11   41.2   0.4     2    39    15    52    14    52 0.96 Ribbon-helix-helix protein, copG family
DUF3251              PF11622.3    165 seq965_BIOID38971    -            227   6.2e-07   28.8   4.8   1   1   3.3e-10   4.5e-06   26.0   3.3     9   152    54   203    35   215 0.68 Protein of unknown function (DUF3251)
SBP_bac_3            PF00497.15   225 seq966_BIOID38971    -            285   4.4e-72  241.8   0.7   1   1   3.8e-76   5.3e-72  241.6   0.5     2   224    63   280    62   281 0.97 Bacterial extracellular solute-binding proteins, family 3
AA_permease          PF00324.16   479 seq967_BIOID38971    -            470    1e-115  386.7  42.2   1   1  1.7e-119  1.1e-115  386.5  29.3     1   464    39   462    39   470 0.93 Amino acid permease
AA_permease_2        PF13520.1    426 seq967_BIOID38971    -            470   2.2e-43  148.2  46.9   1   1   4.3e-47   2.9e-43  147.8  32.5     9   410    43   444    39   464 0.82 Amino acid permease
T2SK                 PF03934.8    280 seq968_BIOID38971    -            325   1.6e-85  286.5   7.7   1   1   1.3e-89   1.8e-85  286.3   5.4     1   275    32   312    32   317 0.97 Type II secretion system (T2SS), protein K
Hydrolase_3          PF08282.7    254 seq969_BIOID38971    -            322   7.5e-15   55.0   0.1   1   1   1.3e-16   4.5e-13   49.2   0.0   187   251   249   312   234   315 0.91 haloacid dehalogenase-like hydrolase
HAD                  PF12710.2    191 seq969_BIOID38971    -            322   5.7e-13   49.3   0.0   1   1   2.1e-16   7.1e-13   49.0   0.0    46   191   146   281    49   281 0.78 haloacid dehalogenase-like hydrolase
Hydrolase            PF00702.21   204 seq969_BIOID38971    -            322   9.1e-11   42.5   1.0   1   1   3.4e-14   1.2e-10   42.1   0.4    65   204   124   284    53   284 0.77 haloacid dehalogenase-like hydrolase
HTH_Tnp_1            PF01527.15    76 seq972_BIOID38971    -             99   7.6e-09   35.2   2.9   1   1   7.1e-13   9.7e-09   34.9   2.0     3    76    11    79     9    79 0.90 Transposase
Pyr_redox_2          PF07992.9    200 seq974_BIOID38971    -            400   2.7e-28   99.0   0.0   1   1   1.2e-30   1.7e-27   96.5   0.0     2   196     6   277     5   281 0.89 Pyridine nucleotide-disulphide oxidoreductase
Pyr_redox            PF00070.22    80 seq974_BIOID38971    -            400   7.9e-20   70.9   1.2   1   1   4.2e-20   5.8e-17   61.7   0.1     1    77   146   222   146   226 0.92 Pyridine nucleotide-disulphide oxidoreductase
DUF2732              PF10809.3     77 seq975_BIOID38971    -             77   7.6e-36  121.4   5.4   1   1   6.1e-40   8.3e-36  121.2   3.8     1    77     1    77     1    77 1.00 Protein of unknown function (DUF2732)
YjgP_YjgQ            PF03739.9    354 seq977_BIOID38971    -            356   2.3e-61  207.4   2.2   1   1   2.1e-65   2.8e-61  207.1   1.5     2   352     7   344     6   346 0.93 Predicted permease YjgP/YjgQ family
NusG                 PF02357.14    92 seq980_BIOID38971    -            162   3.6e-22   78.2   0.0   1   1   3.7e-26     5e-22   77.8   0.0     2    91     3    90     2    91 0.92 Transcription termination factor nusG
PTS_EIIA_1           PF00358.15   133 seq982_BIOID38971    -            169   5.4e-54  181.2   2.2   1   1   4.7e-58   6.5e-54  180.9   1.5     3   132    20   149    18   150 0.98 phosphoenolpyruvate-dependent sugar phosphotransferase system, EIIA 1
Glycos_transf_1      PF00534.15   172 seq983_BIOID38971    -            385   1.1e-19   70.4   0.1   1   1   3.9e-23   1.8e-19   69.7   0.0    16   162   205   347   192   355 0.90 Glycosyl transferases group 1
Glyco_trans_1_4      PF13692.1    135 seq983_BIOID38971    -            385   6.5e-10   39.1   0.0   1   1   2.3e-13     1e-09   38.5   0.0     5   133   207   341   203   343 0.83 Glycosyl transferases group 1
Glyco_trans_4_2      PF13477.1    139 seq983_BIOID38971    -            385   7.1e-08   32.2   0.3   1   1   4.1e-11   1.9e-07   30.8   0.2    14   136    23   151    15   154 0.73 Glycosyl transferase 4-like
Cu-oxidase_3         PF07732.10   120 seq989_BIOID38971    -            516   9.9e-32  109.0   0.2   1   1     6e-35   2.7e-31  107.6   0.1     5   119    55   166    51   167 0.93 Multicopper oxidase
Cu-oxidase_2         PF07731.9    138 seq989_BIOID38971    -            516   1.5e-20   72.9  10.5   1   1     1e-22   4.6e-19   68.1   7.0    16   134   396   516   373   516 0.76 Multicopper oxidase
Cu-oxidase           PF00394.17   159 seq989_BIOID38971    -            516   1.6e-09   37.7   0.0   1   1   1.7e-09   7.6e-06   25.7   0.0    54   130   203   292   165   312 0.77 Multicopper oxidase
Sigma70_r2           PF04542.9     71 seq990_BIOID38971    -            342   4.5e-23   80.5   0.1   1   1   2.9e-26   9.8e-23   79.4   0.1     1    71   106   176   106   176 0.97 Sigma-70 region 2
Sigma70_r3           PF04539.11    78 seq990_BIOID38971    -            342   3.2e-21   74.8  10.1   1   1   1.1e-23   3.7e-20   71.4   1.4     2    77   186   261   185   262 0.97 Sigma-70 region 3
Sigma70_r4           PF04545.11    50 seq990_BIOID38971    -            342   4.7e-17   60.9   3.7   1   1   5.5e-19   1.9e-15   55.7   2.0     1    50   274   327   274   327 0.97 Sigma-70, region 4
Sigma70_r1_2         PF00140.15    37 seq990_BIOID38971    -            342   2.6e-12   46.0   0.1   1   1   2.3e-15   7.9e-12   44.5   0.1     2    35    68   101    67   103 0.95 Sigma-70 factor, region 1.2
Thioredoxin          PF00085.15   104 seq991_BIOID38971    -            139   4.4e-30  103.3   0.9   1   1   2.9e-32   6.6e-29   99.5   0.0     2   102    37   136    36   138 0.94 Thioredoxin
Thioredoxin_2        PF13098.1    112 seq991_BIOID38971    -            139   1.4e-12   47.6   0.0   1   1     4e-15     9e-12   45.0   0.0     7   112    54   135    49   135 0.88 Thioredoxin-like domain
Thioredoxin_7        PF13899.1     82 seq991_BIOID38971    -            139   5.9e-08   32.5   0.4   1   1     3e-10   6.7e-07   29.1   0.0     7    81    42   114    36   115 0.82 Thioredoxin-like
Redoxin              PF08534.5    146 seq991_BIOID38971    -            139   2.6e-06   26.9   0.0   1   1     4e-08     9e-05   21.9   0.0    28    73    52    95    34   103 0.87 Redoxin
HyaE                 PF07449.6    107 seq991_BIOID38971    -            139   8.6e-05   22.2   0.0   1   1   6.1e-08   0.00014   21.6   0.0    52   100    76   124    67   129 0.87 Hydrogenase-1 expression protein HyaE
MgtC                 PF02308.11   135 seq992_BIOID38971    -            219   8.1e-48  161.5   9.8   1   1   8.6e-52   1.2e-47  161.0   6.8     1   128    13   140    13   147 0.96 MgtC family
YceI                 PF04264.8    164 seq993_BIOID38971    -            191   2.9e-39  134.5   0.6   1   1   2.5e-43   3.4e-39  134.3   0.4     2   163    25   187    24   188 0.93 YceI-like domain
zf-dskA_traR         PF01258.12    36 seq995_BIOID38971    -             75   2.2e-11   43.1   4.5   1   1   1.6e-15   2.2e-11   43.1   3.1     4    35    32    64    28    65 0.90 Prokaryotic dksA/traR C4-type zinc finger
MipA                 PF06629.7    226 seq996_BIOID38971    -            246   3.2e-73  245.7   1.7   1   1   2.6e-77   3.6e-73  245.5   1.2     2   226    24   246    23   246 0.99 MltA-interacting protein MipA
DUF481               PF04338.7    210 seq997_BIOID38971    -            252   8.2e-56  188.9  11.8   1   1   6.8e-60   9.3e-56  188.7   8.2     2   209    48   251    47   252 0.98 Protein of unknown function, DUF481
Ribosomal_L30        PF00327.15    52 seq1002_BIOID38971   -             59     2e-20   71.9   0.2   1   1   1.6e-24   2.2e-20   71.8   0.1     1    51     4    54     4    55 0.95 Ribosomal protein L30p/L7e
adh_short_C2         PF13561.1    243 seq1004_BIOID38971   -            255   2.1e-41  142.2   0.1   1   1   7.6e-45   2.6e-41  141.9   0.1     6   241    21   249    18   251 0.94 Enoyl-(Acyl carrier protein) reductase
adh_short            PF00106.20   167 seq1004_BIOID38971   -            255   1.3e-33  116.1   0.6   1   1   6.7e-37   2.3e-33  115.3   0.4     1   165    12   176    12   178 0.94 short chain dehydrogenase
KR                   PF08659.5    181 seq1004_BIOID38971   -            255   2.5e-08   33.6   0.2   1   1   1.1e-11   3.6e-08   33.1   0.2     4   161    15   171    13   178 0.89 KR domain
3HCDH_N              PF02737.13   180 seq1004_BIOID38971   -            255   9.5e-05   22.0   0.3   1   1   5.3e-08   0.00018   21.0   0.2     4    46    16    58    13    95 0.77 3-hydroxyacyl-CoA dehydrogenase, NAD binding domain
GyrI-like            PF06445.10   155 seq1005_BIOID38971   -            157   1.6e-32  112.5   0.4   1   1   1.3e-36   1.7e-32  112.4   0.3     1   155     1   153     1   153 0.99 GyrI-like small molecule binding domain
CSD                  PF00313.17    66 seq1006_BIOID38971   -             71   8.8e-32  108.5   0.2   1   1     7e-36   9.5e-32  108.4   0.2     1    64     5    68     5    70 0.98 'Cold-shock' DNA-binding domain
DUF606               PF04657.8    138 seq1008_BIOID38971   -            149   1.4e-21   76.8  22.4   1   1   1.2e-25   1.6e-21   76.6  15.5     2   138     6   143     5   143 0.95 Protein of unknown function, DUF606
Band_7               PF01145.20   179 seq1009_BIOID38971   -            334   1.4e-37  129.2   0.7   1   1   1.5e-41   2.1e-37  128.6   0.5     2   178    22   243    21   245 0.97 SPFH domain / Band 7 family
Aminotran_5          PF00266.14   371 seq1010_BIOID38971   -            406  3.8e-158  525.9   0.0   1   1  3.1e-162  4.3e-158  525.7   0.0     2   371    26   394    25   394 1.00 Aminotransferase class-V
BPD_transp_1         PF00528.17   185 seq1012_BIOID38971   -            219   7.2e-26   90.7  16.2   1   1   7.3e-30   9.9e-26   90.2  11.2     1   184    33   217    33   218 0.95 Binding-protein-dependent transport system inner membrane component
Sigma70_r2           PF04542.9     71 seq1013_BIOID38971   -            284   4.6e-19   67.6   0.0   1   1   1.3e-22   9.1e-19   66.7   0.0     1    70    53   122    53   123 0.97 Sigma-70 region 2
Sigma70_r4           PF04545.11    50 seq1013_BIOID38971   -            284   3.6e-18   64.4   1.1   1   1   1.3e-20   9.1e-17   59.9   0.2     1    50   228   280   228   280 0.97 Sigma-70, region 4
BPD_transp_1         PF00528.17   185 seq1015_BIOID38971   -            298   1.4e-31  109.3  12.9   1   1   9.4e-35   6.4e-31  107.1   6.5     1   182   111   292   111   295 0.97 Binding-protein-dependent transport system inner membrane component
OppC_N               PF12911.2     56 seq1015_BIOID38971   -            298   9.4e-09   34.4   0.5   1   1   1.4e-12   9.4e-09   34.4   0.3    12    56    27    71    24    71 0.94 N-terminal TM domain of oligopeptide transport permease C
GTP_EFTU             PF00009.22   188 seq1016_BIOID38971   -            607     1e-56  191.2   0.0   1   1   7.2e-60     2e-56  190.3   0.0     2   187     4   195     3   196 0.96 Elongation factor Tu GTP binding domain
EFG_C                PF00679.19    89 seq1016_BIOID38971   -            607   1.9e-21   75.6   0.0   1   1   1.6e-24   4.3e-21   74.4   0.0     3    83   397   477   395   483 0.96 Elongation factor G C-terminus
GTP_EFTU_D2          PF03144.20    74 seq1016_BIOID38971   -            607   7.4e-10   38.6   3.2   1   1   8.1e-13   2.2e-09   37.1   2.2     1    74   219   289   219   289 0.94 Elongation factor Tu domain 2
MMR_HSR1             PF01926.18   114 seq1016_BIOID38971   -            607   1.3e-05   25.0   0.2   1   1   1.5e-08   4.1e-05   23.4   0.0     2   113     8   128     7   129 0.55 50S ribosome-binding GTPase
TrbI_Ftype           PF09677.5    111 seq1017_BIOID38971   -            128   2.2e-51  172.2   0.5   1   1   1.9e-55   2.6e-51  172.0   0.3     1   111    15   125    15   125 0.99 Type-F conjugative transfer system protein (TrbI_Ftype)
Na_H_antiport_1      PF06965.7    378 seq1018_BIOID38971   -            388  6.7e-166  551.6  29.2   1   1  5.6e-170  7.6e-166  551.4  20.2     2   378     5   380     4   380 0.99 Na+/H+ antiporter 1
NUDIX                PF00293.23   135 seq1019_BIOID38971   -            141   4.3e-21   74.8   0.1   1   1   3.7e-25   5.1e-21   74.6   0.0     2   130     3   136     2   140 0.88 NUDIX domain
Ribosomal_L18e       PF00828.14   129 seq1020_BIOID38971   -            144   2.7e-23   82.6   2.7   1   1   2.7e-27   3.7e-23   82.2   1.9     3   127    27   143    26   144 0.88 Ribosomal protein L18e/L15
MethyltransfD12      PF02086.10   260 seq1021_BIOID38971   -            285   2.6e-71  240.0   0.3   1   1   2.1e-75   2.9e-71  239.8   0.2     1   260     7   244     7   244 0.97 D12 class N6 adenine-specific DNA methyltransferase
DUF340               PF03956.8    191 seq1022_BIOID38971   -            299   2.7e-72  241.9  27.5   1   1   2.5e-73   3.5e-69  231.8  11.8     2   190   112   298   111   299 0.99 Membrane protein of unknown function (DUF340)
LigB                 PF02900.13   272 seq1024_BIOID38971   -            271   2.3e-57  193.9   0.2   1   1   1.9e-61   2.6e-57  193.7   0.2     1   271    16   270    16   271 0.92 Catalytic LigB subunit of aromatic ring-opening dioxygenase
AA_permease_2        PF13520.1    426 seq1028_BIOID38971   -            485   2.9e-31  108.3  58.3   1   1   5.6e-35   3.8e-31  107.9  40.4     9   419     1   453     1   468 0.77 Amino acid permease
AA_permease          PF00324.16   479 seq1028_BIOID38971   -            485   2.7e-15   55.5  49.0   1   1   2.6e-18   1.8e-14   52.8  34.0    20   446    12   450     4   471 0.70 Amino acid permease
DTW                  PF03942.10   204 seq1031_BIOID38971   -            240   2.3e-59  199.9   0.0   1   1   1.9e-63   2.7e-59  199.7   0.0     1   202    35   224    35   226 0.97 DTW domain
DDE_Tnp_IS66_C       PF13817.1     39 seq1032_BIOID38971   -             40   1.7e-17   63.0   0.1   1   1   1.3e-21   1.8e-17   62.9   0.0     1    37     4    40     4    40 0.99 IS66 C-terminal element
DUF423               PF04241.10    89 seq1033_BIOID38971   -            131   4.2e-27   93.7   7.2   1   1   5.3e-31   7.2e-27   93.0   5.0     1    89    19   107    19   107 0.99 Protein of unknown function (DUF423)
PALP                 PF00291.20   307 seq1034_BIOID38971   -            360   5.1e-39  134.1   0.1   1   1   4.3e-43   5.8e-39  133.9   0.1     5   307    48   348    44   348 0.81 Pyridoxal-phosphate dependent enzyme
OprD                 PF03573.8    391 seq1036_BIOID38971   -            468   1.6e-25   89.6  12.1   1   1   1.5e-29     2e-25   89.2   8.4     1   365    33   431    33   443 0.83 outer membrane porin, OprD family
YmgB                 PF10798.3     61 seq1037_BIOID38971   -             97   1.1e-07   31.4   1.4   1   1   1.1e-11   1.5e-07   31.0   0.9     3    61    40    97    38    97 0.94 Biofilm development protein YmgB/AriR
TraW_N               PF12477.3     31 seq1040_BIOID38971   -            210   7.6e-11   41.5   0.2   1   1   8.2e-15   1.1e-10   40.9   0.2     1    30     1    30     1    31 0.97 Sex factor F TraW protein N terminal
Transp_cyt_pur       PF02133.10   439 seq1041_BIOID38971   -            484    3e-140  467.5  42.8   1   1  2.5e-144  3.5e-140  467.3  29.7     1   439    19   457    19   457 0.99 Permease for cytosine/purines, uracil, thiamine, allantoin
T2SL                 PF05134.8    230 seq1042_BIOID38971   -            392   4.4e-53  179.7   5.7   1   1   1.1e-56   7.5e-53  178.9   4.0     1   230     5   230     5   230 0.97 Type II secretion system (T2SS), protein L
GspL_C               PF12693.2    158 seq1042_BIOID38971   -            392   3.1e-41  140.6   8.7   1   1     1e-44     7e-41  139.5   6.0     1   156   234   391   234   392 0.99 GspL periplasmic domain
BCSC_C               PF05420.6    342 seq1043_BIOID38971   -           1157  2.8e-124  414.5  11.9   1   1  3.6e-127  5.5e-124  413.6   8.2     2   341   802  1139   801  1140 0.97 Cellulose synthase operon protein C C-terminus (BCSC_C)
TPR_16               PF13432.1     65 seq1043_BIOID38971   -           1157   2.4e-29  101.1  66.1   1   2     1e-11   1.6e-08   34.8   2.8     2    64   274   336   273   337 0.96 Tetratricopeptide repeat
TPR_16               PF13432.1     65 seq1043_BIOID38971   -           1157   2.4e-29  101.1  66.1   2   2   3.8e-12   5.7e-09   36.2   1.6     2    64   356   418   355   419 0.95 Tetratricopeptide repeat
TPR_11               PF13414.1     69 seq1043_BIOID38971   -           1157   1.6e-25   88.3  37.4   1   1   9.6e-14   1.5e-10   40.4   0.6     2    69   268   334   267   334 0.96 TPR repeat
TPR_2                PF07719.12    34 seq1043_BIOID38971   -           1157   5.5e-20   69.5  31.7   1   1   3.5e-08   5.3e-05   22.7   0.1     2    33   304   335   303   336 0.95 Tetratricopeptide repeat
TPR_7                PF13176.1     36 seq1043_BIOID38971   -           1157   6.5e-13   47.3  16.8   1   1   3.9e-07    0.0006   19.3   0.0     1    32   305   334   305   341 0.85 Tetratricopeptide repeat
TPR_8                PF13181.1     34 seq1043_BIOID38971   -           1157   2.4e-12   45.5  12.8   1   1   3.7e-08   5.6e-05   22.5   0.1     2    32   304   334   303   337 0.93 Tetratricopeptide repeat
TPR_1                PF00515.23    34 seq1043_BIOID38971   -           1157   2.5e-10   39.3  22.4   1   1   5.4e-08   8.3e-05   21.9   0.1     2    33   304   335   303   336 0.95 Tetratricopeptide repeat
SecY                 PF00344.15   342 seq1045_BIOID38971   -            443  3.3e-121  404.2  21.3   1   1  3.3e-125  4.5e-121  403.8  14.7     1   341    76   417    76   418 0.96 SecY translocase
AAA_25               PF13481.1    194 seq1046_BIOID38971   -            460     2e-26   92.5   0.0   1   1   1.7e-29   3.2e-26   91.7   0.0    10   194    72   226    64   226 0.90 AAA domain
KaiC                 PF06745.8    226 seq1046_BIOID38971   -            460   1.5e-18   66.6   0.1   1   1   6.2e-19   1.2e-15   57.1   0.1     2   202    78   261    77   278 0.85 KaiC
ChlI                 PF13541.1    121 seq1046_BIOID38971   -            460   5.6e-12   45.1   0.0   1   1   6.5e-15   1.3e-11   43.9   0.0    35   121   348   433   321   433 0.92 Subunit ChlI of Mg-chelatase
Lon_C                PF05362.8    205 seq1046_BIOID38971   -            460   4.1e-08   32.6   0.1   1   1   4.7e-11   9.2e-08   31.5   0.0    94   200   356   455   347   457 0.88 Lon protease (S16) C-terminal proteolytic domain
RecA                 PF00154.16   323 seq1046_BIOID38971   -            460   2.4e-05   23.4   0.1   1   1   2.3e-08   4.5e-05   22.5   0.0    17   140    61   179    49   189 0.77 recA bacterial DNA recombination protein
FUSC                 PF04632.7    650 seq1049_BIOID38971   -            352     2e-16   59.4   2.1   1   1   3.5e-20   2.4e-16   59.2   1.5     3   282    21   307    19   347 0.80 Fusaric acid resistance protein family
FUSC_2               PF13515.1    128 seq1049_BIOID38971   -            352   2.8e-13   49.7  12.8   1   1   6.3e-17   4.3e-13   49.1   8.8     2   128    33   158    28   158 0.83 Fusaric acid resistance protein-like
Porphobil_deam       PF01379.15   215 seq1051_BIOID38971   -            320   4.9e-92  306.5   0.0   1   1   8.8e-96     6e-92  306.2   0.0     2   214    13   223    12   224 0.99 Porphobilinogen deaminase, dipyromethane cofactor binding domain
Porphobil_deamC      PF03900.10    74 seq1051_BIOID38971   -            320   2.6e-25   88.2   0.1   1   1   7.3e-29     5e-25   87.2   0.1     1    74   232   303   232   303 0.97 Porphobilinogen deaminase, C-terminal domain
ABC_tran             PF00005.22   118 seq1053_BIOID38971   -            240   1.9e-26   92.6   0.0   1   1   9.7e-30   2.6e-26   92.1   0.0     1   118    41   165    41   165 0.89 ABC transporter
AAA_21               PF13304.1    303 seq1053_BIOID38971   -            240   3.9e-15   56.4   0.0   1   1   1.4e-10   3.9e-07   30.2   0.0   234   298   134   195   130   198 0.95 AAA domain
AAA_16               PF13191.1    166 seq1053_BIOID38971   -            240   2.1e-06   28.1   0.2   1   1   1.6e-09   4.3e-06   27.0   0.1    19   103    24   141    14   237 0.69 AAA ATPase domain
Omptin               PF01278.15   295 seq1054_BIOID38971   -            133   7.8e-30  103.8   0.2   1   1   7.3e-34     1e-29  103.5   0.2     2    78    22    98    21   110 0.95 Omptin family
FtsJ                 PF01728.14   181 seq1056_BIOID38971   -            366   1.8e-08   34.4   0.0   1   1   7.2e-12   9.8e-08   32.0   0.0     3    62   186   247   184   301 0.70 FtsJ-like methyltransferase
YjgP_YjgQ            PF03739.9    354 seq1057_BIOID38971   -            359   3.5e-64  216.6   3.8   1   1   3.2e-68   4.4e-64  216.3   2.6     1   352     6   352     6   354 0.97 Predicted permease YjgP/YjgQ family
Glycos_transf_2      PF00535.21   169 seq1060_BIOID38971   -            213   1.4e-06   27.9   1.1   1   1   1.2e-10   1.6e-06   27.7   0.8     4   132    12   147     9   183 0.80 Glycosyl transferase family 2
Lysis_S              PF04971.7     68 seq1063_BIOID38971   -             71   1.9e-46  155.4   0.4   1   1   1.5e-50   2.1e-46  155.3   0.3     1    68     4    71     4    71 1.00 Lysis protein S
TetR_N               PF00440.18    47 seq1064_BIOID38971   -            196   2.1e-18   65.5   0.1   1   1   6.1e-22   8.4e-18   63.6   0.0     1    47    16    62    16    62 0.98 Bacterial regulatory proteins, tetR family
oligo_HPY            PF08352.7     64 seq1065_BIOID38971   -            328   1.5e-18   66.7   0.8   1   1     6e-22   2.7e-18   65.9   0.5     1    64   236   300   236   300 0.98 Oligopeptide/dipeptide transporter, C-terminal region
ABC_tran             PF00005.22   118 seq1065_BIOID38971   -            328   1.9e-16   60.3   0.0   1   1   5.6e-20   2.5e-16   59.9   0.0    10   118    63   185    49   185 0.77 ABC transporter
Phage_GPA            PF05840.8    371 seq1067_BIOID38971   -            804  6.6e-146  485.6   0.1   1   1  4.9e-150  6.6e-146  485.6   0.1     1   370   188   562   188   563 0.99 Bacteriophage replication gene A protein (GPA)
ATP-grasp_5          PF13549.1    222 seq1069_BIOID38971   -            886   1.6e-75  253.0   0.2   1   1   1.8e-78   4.2e-75  251.6   0.0     1   221   472   693   472   694 0.96 ATP-grasp domain
Succ_CoA_lig         PF13607.1    138 seq1069_BIOID38971   -            886   1.3e-46  157.5   0.1   1   1   1.1e-49   2.4e-46  156.6   0.1     1   138   147   280   147   280 0.97 Succinyl-CoA ligase like flavodoxin domain
CoA_binding_2        PF13380.1    115 seq1069_BIOID38971   -            886   1.6e-23   82.9   0.0   1   1   1.1e-25   2.6e-22   79.0   0.0     1   113    13   130    13   132 0.95 CoA binding domain
Acetyltransf_1       PF00583.19    83 seq1069_BIOID38971   -            886   9.1e-11   41.5   0.0   1   1   1.6e-13   3.7e-10   39.5   0.0    10    82   781   863   775   864 0.81 Acetyltransferase (GNAT) family
Acetyltransf_3       PF13302.1    142 seq1069_BIOID38971   -            886   1.7e-09   38.0   0.0   1   1   1.7e-12   3.9e-09   36.8   0.0     1   142   725   864   725   864 0.80 Acetyltransferase (GNAT) domain
Acetyltransf_4       PF13420.1    155 seq1069_BIOID38971   -            886     1e-06   28.6   0.0   1   1   4.8e-08   0.00011   22.0   0.0     4   135   731   864   728   871 0.80 Acetyltransferase (GNAT) domain
DUF2065              PF09838.4     57 seq1070_BIOID38971   -             65   9.4e-23   79.5   3.3   1   1   7.6e-27     1e-22   79.4   2.3     1    57     5    61     5    61 0.98 Uncharacterized protein conserved in bacteria (DUF2065)
DoxX                 PF07681.7     85 seq1071_BIOID38971   -            105   9.6e-12   45.0   8.5   1   1   1.4e-15   9.6e-12   45.0   5.9    25    85     3    63     1    63 0.97 DoxX
SURF4                PF02077.10   267 seq1071_BIOID38971   -            105   8.4e-09   35.0   0.7   1   1   1.3e-12   8.9e-09   34.9   0.5   179   262    23   104     8   105 0.91 SURF4 family
Omptin               PF01278.15   295 seq1073_BIOID38971   -            182   2.8e-87  292.4  15.0   1   1   2.2e-91   3.1e-87  292.3  10.4   114   295     1   182     1   182 0.99 Omptin family
TraU                 PF06834.6    280 seq1074_BIOID38971   -            330   2.4e-84  282.6   0.7   1   1     2e-88   2.7e-84  282.4   0.5     2   279    29   329    28   330 0.97 TraU protein
Peptidase_M20        PF01546.23   171 seq1075_BIOID38971   -            396   9.6e-32  109.7   0.0   1   1   5.1e-35   3.5e-31  107.9   0.0     1   169    89   390    89   392 0.96 Peptidase family M20/M25/M40
M20_dimer            PF07687.9    109 seq1075_BIOID38971   -            396   5.9e-25   87.0   0.0   1   1   1.5e-28     1e-24   86.2   0.0     2   107   191   301   190   303 0.92 Peptidase dimerisation domain
DUF1327              PF07041.6    113 seq1079_BIOID38971   -            103   4.9e-43  145.5   1.5   1   1   4.2e-47   5.8e-43  145.2   1.0     1   100     1    88     1    94 0.96 Protein of unknown function (DUF1327)
Peripla_BP_6         PF13458.1    343 seq1080_BIOID38971   -            367   5.6e-57  193.5   6.3   1   1   1.5e-60   6.7e-57  193.2   4.4     2   325    26   344    25   361 0.94 Periplasmic binding protein
ANF_receptor         PF01094.23   349 seq1080_BIOID38971   -            367   2.5e-47  161.3   0.0   1   1   6.4e-51   2.9e-47  161.1   0.0     4   348    47   357    44   358 0.92 Receptor family ligand binding region
Peripla_BP_5         PF13433.1    364 seq1080_BIOID38971   -            367   1.4e-20   73.2   0.0   1   1     4e-24   1.8e-20   72.8   0.0     1   323    26   343    26   350 0.91 Periplasmic binding protein domain
Prismane             PF03063.15   516 seq1081_BIOID38971   -            550  1.1e-155  518.8   0.0   1   1  9.2e-160  1.3e-155  518.6   0.0     1   516     1   548     1   548 0.98 Prismane/CO dehydrogenase family
SufE                 PF02657.10   125 seq1084_BIOID38971   -            138   2.1e-49  166.1   0.0   1   1   1.7e-53   2.4e-49  166.0   0.0     2   124    11   134    10   135 0.98 Fe-S metabolism associated domain
DUF1768              PF08719.6    157 seq1085_BIOID38971   -            149   3.8e-46  156.5   0.1   1   1   3.1e-50   4.3e-46  156.4   0.1     1   155     6   145     6   147 0.97 Domain of unknown function (DUF1768)
HTH_1                PF00126.22    60 seq1088_BIOID38971   -            301     5e-16   58.0   0.0   1   1   1.5e-19     1e-15   57.0   0.0     2    60     9    67     8    67 0.97 Bacterial regulatory helix-turn-helix protein, lysR family
LysR_substrate       PF03466.15   209 seq1088_BIOID38971   -            301   4.8e-11   42.0   0.0   1   1   9.5e-15   6.5e-11   41.6   0.0     9   200    98   287    92   290 0.94 LysR substrate binding domain
Adenylsucc_synt      PF00709.16   421 seq1090_BIOID38971   -            432  3.4e-177  589.2   0.0   1   1  2.8e-181  3.9e-177  588.9   0.0     2   420     5   424     4   425 0.99 Adenylosuccinate synthetase
Phytase-like         PF13449.1    326 seq1092_BIOID38971   -            457   1.1e-33  116.7   0.0   1   1   1.4e-37   1.9e-33  115.9   0.0    60   311   146   396    50   410 0.85 Esterase-like activity of phytase
DegT_DnrJ_EryC1      PF01041.12   363 seq1094_BIOID38971   -            385  6.1e-133  443.2   0.1   1   1  2.5e-136  6.9e-133  443.0   0.0     3   363    18   380    16   380 0.98 DegT/DnrJ/EryC1/StrS aminotransferase family
Aminotran_1_2        PF00155.16   363 seq1094_BIOID38971   -            385   2.2e-09   36.6   0.1   1   1   2.9e-12     8e-09   34.7   0.0    46   197    41   170    24   216 0.89 Aminotransferase class I and II
Cys_Met_Meta_PP      PF01053.15   386 seq1094_BIOID38971   -            385   3.1e-08   32.2   0.1   1   1   1.6e-11   4.4e-08   31.6   0.1    54   193    38   176    36   252 0.81 Cys/Met metabolism PLP-dependent enzyme
Beta_elim_lyase      PF01212.16   290 seq1094_BIOID38971   -            385   7.1e-07   28.5   0.0   1   1   4.4e-10   1.2e-06   27.7   0.0    29   235    39   245    32   302 0.72 Beta-eliminating lyase
Aminotran_5          PF00266.14   371 seq1094_BIOID38971   -            385   2.8e-06   26.2   0.2   1   1   1.4e-09   3.8e-06   25.7   0.1    55   296    48   282    41   326 0.80 Aminotransferase class-V
Phage_lysozyme       PF00959.14   110 seq1095_BIOID38971   -            177     9e-32  109.5   0.0   1   1   8.7e-36   1.2e-31  109.1   0.0     1   110    48   166    48   166 0.98 Phage lysozyme
T6SS-SciN            PF12790.2    142 seq1096_BIOID38971   -            183   1.9e-17   63.0   0.0   1   1   1.5e-21   2.1e-17   62.9   0.0     2   128    17   154    16   182 0.90 Type VI secretion lipoprotein
BPD_transp_1         PF00528.17   185 seq1097_BIOID38971   -            222   1.8e-25   89.4  10.8   1   1   1.7e-29   2.4e-25   89.0   7.5     1   183    33   214    33   216 0.97 Binding-protein-dependent transport system inner membrane component
OmpA                 PF00691.15    97 seq1098_BIOID38971   -            127     5e-11   42.7   0.1   1   1     7e-15   9.6e-11   41.8   0.0    17    93     2    80     1    84 0.79 OmpA family
Flavoprotein         PF02441.14   129 seq1100_BIOID38971   -            197   9.8e-26   89.8   0.0   1   1   1.1e-29   1.6e-25   89.1   0.0     1   128     1   129     1   130 0.91 Flavoprotein
Glycos_transf_2      PF00535.21   169 seq1101_BIOID38971   -            248   8.5e-16   57.9   0.0   1   1   7.3e-20     1e-15   57.7   0.0     1    95     4    99     4   171 0.90 Glycosyl transferase family 2
GlpM                 PF06942.7    107 seq1103_BIOID38971   -            111   4.2e-48  161.9  11.9   1   1   3.4e-52   4.7e-48  161.7   8.3     1   107     5   111     5   111 0.99 GlpM protein
HATPase_c            PF02518.21   111 seq1106_BIOID38971   -            572     2e-19   69.1   0.0   1   1     1e-22   3.5e-19   68.4   0.0     2   110   449   559   448   560 0.95 Histidine kinase-, DNA gyrase B-, and HSP90-like ATPase
PAS_8                PF13188.1     64 seq1106_BIOID38971   -            572   2.9e-06   26.8   0.0   1   1   4.1e-09   1.4e-05   24.6   0.0     2    49   243   296   242   312 0.73 PAS domain
PAS                  PF00989.19   113 seq1106_BIOID38971   -            572   1.2e-05   24.9   0.0   1   1     1e-08   3.5e-05   23.4   0.0     4    64   245   305   242   313 0.88 PAS fold
Nuc_H_symport        PF03825.11   400 seq1108_BIOID38971   -            425  6.2e-186  617.8  32.5   1   1    1e-189  7.1e-186  617.6  22.6     1   400     1   405     1   405 0.99 Nucleoside H+ symporter
MFS_1                PF07690.11   354 seq1108_BIOID38971   -            425   5.3e-21   74.6  62.9   1   1   2.1e-20   1.4e-16   60.0  30.7     2   353     8   353     7   354 0.76 Major Facilitator Superfamily
HEM4                 PF02602.10   231 seq1110_BIOID38971   -            246   3.8e-39  134.1   0.0   1   1   3.1e-43   4.3e-39  134.0   0.0     2   230    14   242    13   243 0.93 Uroporphyrinogen-III synthase HemD
Fimbrial             PF00419.15   145 seq1114_BIOID38971   -            180     8e-20   71.4   7.7   1   1     7e-24   9.6e-20   71.1   5.3     1   145    30   180    30   180 0.87 Fimbrial protein
Abhydrolase_1        PF00561.15   230 seq1117_BIOID38971   -            484   3.5e-44  150.9   0.2   1   1   3.5e-45   1.6e-41  142.2   0.1     1   227   125   382   125   385 0.97 alpha/beta hydrolase fold
Abhydrolase_4        PF08386.5    103 seq1117_BIOID38971   -            484   2.3e-15   56.1   0.0   1   1   1.5e-18     7e-15   54.6   0.0     4    75   391   462   386   466 0.93 TAP-like protein
Abhydrolase_6        PF12697.2    228 seq1117_BIOID38971   -            484   5.9e-10   39.3   0.0   1   1   3.2e-13   1.5e-09   38.0   0.0    13   216   113   461    96   465 0.63 Alpha/beta hydrolase family
6PGD                 PF00393.14   291 seq1120_BIOID38971   -            468  6.3e-141  468.5   0.1   1   1  1.4e-144  9.5e-141  468.0   0.1     1   290   179   466   179   467 1.00 6-phosphogluconate dehydrogenase, C-terminal domain
NAD_binding_2        PF03446.10   162 seq1120_BIOID38971   -            468   1.8e-52  177.3   0.2   1   1   5.2e-56   3.6e-52  176.4   0.0     1   161     3   174     3   175 0.97 NAD binding domain of 6-phosphogluconate dehydrogenase
Lip_A_acyltrans      PF03279.8    295 seq1121_BIOID38971   -            306  4.3e-117  390.0   0.0   1   1  3.5e-121  4.8e-117  389.9   0.0     2   295     5   297     4   297 0.99 Bacterial lipid A biosynthesis acyltransferase
YkuD                 PF03734.9    146 seq1122_BIOID38971   -            334   2.2e-21   76.5   0.0   1   1   5.6e-25   3.8e-21   75.7   0.0     3   146    97   232    95   232 0.83 L,D-transpeptidase catalytic domain
LysM                 PF01476.15    44 seq1122_BIOID38971   -            334     7e-09   35.3   0.0   1   1   2.2e-12   1.5e-08   34.2   0.0     1    44    42    85    42    85 0.99 LysM domain
HTH_Tnp_1            PF01527.15    76 seq1124_BIOID38971   -             87   1.9e-20   72.4   0.2   1   1     5e-24   2.3e-20   72.2   0.1     4    76     2    71     1    71 0.97 Transposase
HTH_28               PF13518.1     52 seq1124_BIOID38971   -             87   3.1e-07   30.1   0.1   1   1   9.5e-11   4.4e-07   29.6   0.0     4    37    12    45     9    60 0.92 Helix-turn-helix domain
Fimbrial             PF00419.15   145 seq1125_BIOID38971   -            177   1.6e-21   76.9   4.0   1   1   1.4e-25   1.9e-21   76.6   2.8     1   145    28   177    28   177 0.94 Fimbrial protein
YbfN                 PF13982.1     89 seq1127_BIOID38971   -            108   6.2e-50  167.2   6.7   1   1   5.2e-54   7.2e-50  166.9   4.6     1    89    19   107    19   107 0.99 YbfN-like lipoprotein
DUF496               PF04363.7     95 seq1129_BIOID38971   -            109   1.8e-46  155.7   6.3   1   1   1.6e-50   2.1e-46  155.5   4.4     1    93     8   100     8   102 0.98 Protein of unknown function (DUF496)
PsiA                 PF06952.6    238 seq1130_BIOID38971   -            239  5.9e-113  375.6   8.3   1   1  4.8e-117  6.6e-113  375.5   5.7     1   237     1   236     1   237 1.00 PsiA protein
Ribosomal_L36        PF00444.13    38 seq1131_BIOID38971   -             38   3.7e-21   74.7   9.2   1   1   2.9e-25   3.9e-21   74.6   6.4     1    38     1    38     1    38 1.00 Ribosomal protein L36
ABC_tran             PF00005.22   118 seq1132_BIOID38971   -            308   1.1e-18   67.5   0.0   1   1   3.9e-22   1.8e-18   66.9   0.0     1   118    56   171    56   171 0.86 ABC transporter
oligo_HPY            PF08352.7     64 seq1132_BIOID38971   -            308   1.8e-17   63.3   0.1   1   1   6.8e-21   3.1e-17   62.5   0.1     1    64   222   287   222   287 0.98 Oligopeptide/dipeptide transporter, C-terminal region
AAA_21               PF13304.1    303 seq1132_BIOID38971   -            308   7.1e-11   42.4   0.0   1   1   1.5e-10   6.8e-07   29.4   0.0   220   302   126   206    86   207 0.80 AAA domain
IMS                  PF00817.15   148 seq1133_BIOID38971   -            351     9e-48  161.7   0.0   1   1   3.2e-51   1.4e-47  161.0   0.0     1   148     7   154     7   154 0.98 impB/mucB/samB family
IMS_C                PF11799.3    137 seq1133_BIOID38971   -            351   2.1e-09   37.7   0.1   1   1   8.2e-13   3.7e-09   36.9   0.0     3    99   211   309   210   327 0.85 impB/mucB/samB family C-terminal
IMS_HHH              PF11798.3     32 seq1133_BIOID38971   -            351   1.3e-08   34.2   0.0   1   1   7.1e-12   3.2e-08   33.0   0.0     1    32   166   197   166   197 0.96 IMS family HHH motif
AAA_28               PF13521.1    163 seq1136_BIOID38971   -            410   4.7e-29  101.3   0.0   1   1     2e-32   6.9e-29  100.7   0.0     2   163   234   394   233   394 0.92 AAA domain
HTH_3                PF01381.17    55 seq1136_BIOID38971   -            410   1.3e-09   37.6   0.1   1   1   1.3e-12   4.4e-09   35.9   0.0     1    52     7    59     7    61 0.95 Helix-turn-helix
HTH_19               PF12844.2     64 seq1136_BIOID38971   -            410   2.4e-08   33.7   0.0   1   1   1.9e-10   6.6e-07   29.1   0.0     3    55     6    59     5    67 0.94 Helix-turn-helix domain
DUF2514              PF10721.4    162 seq1137_BIOID38971   -            165   6.4e-47  159.1  10.9   1   1   5.2e-51   7.1e-47  158.9   7.6     2   161     2   159     1   160 0.96 Protein of unknown function (DUF2514)
Amidohydro_4         PF13147.1    304 seq1139_BIOID38971   -            453   4.4e-30  105.5   0.2   1   1   3.5e-33   1.2e-29  104.1   0.2     1   304    45   389    45   389 0.86 Amidohydrolase
Amidohydro_1         PF01979.15   333 seq1139_BIOID38971   -            453   3.1e-19   69.6   0.0   1   1   2.1e-21   7.1e-18   65.2   0.0     1   332    50   391    50   392 0.67 Amidohydrolase family
Amidohydro_5         PF13594.1     68 seq1139_BIOID38971   -            453   4.2e-17   61.6   0.9   1   1   2.9e-20   9.8e-17   60.4   0.6     1    68    23    88    23    88 0.84 Amidohydrolase
DUF876               PF05936.7    425 seq1140_BIOID38971   -            458   3.4e-61  206.8   0.0   1   1     3e-65   4.1e-61  206.5   0.0     1   422    20   446    20   447 0.94 Bacterial protein of unknown function (DUF876)
UbiD                 PF01977.11   407 seq1141_BIOID38971   -            475  1.8e-114  382.2   0.0   1   1  1.5e-118  2.1e-114  382.0   0.0     1   405    10   418    10   420 0.98 3-octaprenyl-4-hydroxybenzoate carboxy-lyase
Epimerase            PF01370.16   236 seq1142_BIOID38971   -            310   6.2e-50  169.7   0.0   1   1   2.8e-53   7.7e-50  169.3   0.0     1   236     2   236     2   236 0.92 NAD dependent epimerase/dehydratase family
3Beta_HSD            PF01073.14   280 seq1142_BIOID38971   -            310   1.7e-12   46.5   0.0   1   1   8.5e-16   2.3e-12   46.0   0.0     1   223     3   219     3   224 0.79 3-beta hydroxysteroid dehydrogenase/isomerase family
RmlD_sub_bind        PF04321.12   287 seq1142_BIOID38971   -            310   7.2e-10   38.1   0.0   1   1   7.5e-13   2.1e-09   36.6   0.0     3   155     2   174     1   267 0.79 RmlD substrate binding domain
NAD_binding_4        PF07993.7    249 seq1142_BIOID38971   -            310   1.8e-07   30.2   0.0   1   1   3.6e-08   9.9e-05   21.2   0.0    86   210    67   184    47   220 0.84 Male sterility protein
SmpA_OmlA            PF04355.8     71 seq1143_BIOID38971   -            112   8.1e-13   47.6   0.0   1   1   7.7e-17     1e-12   47.3   0.0     6    70    33    96    29    97 0.95 SmpA / OmlA family
TrbC_Ftype           PF09673.5    113 seq1144_BIOID38971   -            216   7.3e-28   96.3   0.0   1   1   1.1e-31   1.5e-27   95.3   0.0     1   113    97   195    97   195 0.97 Type-F conjugative transfer system pilin assembly protein
UTRA                 PF07702.8    141 seq1145_BIOID38971   -            236   2.4e-20   72.5   0.0   1   1   6.1e-24   4.2e-20   71.7   0.0     1   140    91   230    91   231 0.97 UTRA domain
GntR                 PF00392.16    64 seq1145_BIOID38971   -            236   6.3e-20   70.2   0.0   1   1   1.4e-23   9.4e-20   69.7   0.0     2    64     8    70     7    70 0.97 Bacterial regulatory proteins, gntR family
ABC_tran             PF00005.22   118 seq1146_BIOID38971   -            250   1.4e-26   93.1   0.0   1   1   1.1e-29   2.1e-26   92.4   0.0     1   118    43   173    43   173 0.88 ABC transporter
AAA_21               PF13304.1    303 seq1146_BIOID38971   -            250   4.3e-15   56.3   0.0   1   1   4.4e-11   8.6e-08   32.3   0.0   234   299   142   204   135   207 0.94 AAA domain
AAA_22               PF13401.1    131 seq1146_BIOID38971   -            250   1.1e-08   35.1   0.1   1   1   6.5e-11   1.3e-07   31.7   0.1     5   121    30   200    26   207 0.83 AAA domain
AAA_16               PF13191.1    166 seq1146_BIOID38971   -            250   6.7e-08   32.9   0.2   1   1   7.6e-11   1.5e-07   31.8   0.1    19   104    26   130    17   201 0.59 AAA ATPase domain
AAA_10               PF12846.2    328 seq1146_BIOID38971   -            250   3.3e-07   29.7   0.0   1   1   2.3e-10   4.5e-07   29.3   0.0     4   191    32   236    30   243 0.66 AAA-like domain
Ribosomal_S13        PF00416.17   106 seq1148_BIOID38971   -            118   9.2e-40  135.2   0.4   1   1   7.6e-44     1e-39  135.1   0.3     1   106     3   108     3   108 0.99 Ribosomal protein S13/S18
FAD_binding_1        PF00667.15   219 seq1151_BIOID38971   -            599   1.3e-52  178.2   0.0   1   1   4.9e-56   2.2e-52  177.5   0.0     2   219   230   424   229   424 0.98 FAD binding domain
Flavodoxin_1         PF00258.20   143 seq1151_BIOID38971   -            599   9.9e-33  113.0   0.2   1   1   5.6e-36   2.6e-32  111.6   0.1     1   136    66   195    66   200 0.90 Flavodoxin
NAD_binding_1        PF00175.16   109 seq1151_BIOID38971   -            599   4.3e-22   78.6   0.0   1   1   2.3e-25   1.1e-21   77.3   0.0     1   109   457   564   457   564 0.89 Oxidoreductase NAD-binding domain
Hexapep              PF00132.19    36 seq1154_BIOID38971   -            182   5.9e-13   47.5   6.4   1   1   7.5e-12     1e-07   31.0   0.2     2    34   125   157   124   159 0.93 Bacterial transferase hexapeptide (six repeats)
Fimbrial             PF00419.15   145 seq1158_BIOID38971   -            169   1.4e-09   38.1   8.1   1   1   1.3e-13   1.8e-09   37.8   5.6     1   144    30   168    30   169 0.74 Fimbrial protein
HemX                 PF04375.9    372 seq1161_BIOID38971   -            401  1.4e-152  507.5  33.4   1   1  1.2e-156  1.6e-152  507.2  23.2     1   370     8   370     8   375 0.98 HemX
DUF1778              PF08681.6     80 seq1162_BIOID38971   -             88     2e-29  101.1   0.4   1   1   1.6e-33   2.2e-29  100.9   0.3     1    79     8    86     8    87 0.98 Protein of unknown function (DUF1778)
Pili_assembly_N      PF00345.15   122 seq1163_BIOID38971   -            230   2.2e-37  127.4   0.2   1   1   8.5e-41   5.8e-37  126.0   0.0     1   121    26   145    26   146 0.91 Gram-negative pili assembly chaperone, N-terminal domain
Pili_assembly_C      PF02753.12    68 seq1163_BIOID38971   -            230   6.7e-17   60.9   0.2   1   1   1.8e-20   1.2e-16   60.1   0.1     1    65   165   223   165   226 0.96 Gram-negative pili assembly chaperone, C-terminal domain
Ribosomal_S11        PF00411.14   110 seq1167_BIOID38971   -            129   5.6e-50  168.0   0.2   1   1   4.9e-54   6.7e-50  167.7   0.1     1   110    19   128    19   128 0.99 Ribosomal protein S11
Ail_Lom              PF06316.6    199 seq1168_BIOID38971   -            199  1.4e-120  399.8   5.7   1   1  3.5e-124  1.6e-120  399.7   4.0     1   199     1   199     1   199 1.00 Enterobacterial Ail/Lom protein
OMP_b-brl            PF13505.1    176 seq1168_BIOID38971   -            199   2.8e-25   89.1   5.2   1   1   7.7e-29   3.5e-25   88.8   3.6     2   176    11   199     9   199 0.83 Outer membrane protein beta-barrel domain
OmpA_membrane        PF01389.12   183 seq1168_BIOID38971   -            199   5.1e-05   22.7   0.2   1   1   1.6e-08   7.4e-05   22.2   0.1    14   148    23   178    17   181 0.81 OmpA-like transmembrane domain
Glycos_transf_2      PF00535.21   169 seq1170_BIOID38971   -            322   1.1e-30  106.4   0.0   1   1   3.2e-34   1.4e-30  106.0   0.0     1   165    11   171    11   175 0.85 Glycosyl transferase family 2
Glyco_tranf_2_3      PF13641.1    230 seq1170_BIOID38971   -            322   3.3e-12   46.6   0.0   1   1   1.4e-15   6.2e-12   45.7   0.0     2   130     9   134     8   185 0.81 Glycosyltransferase like family 2
Glyco_tranf_2_2      PF10111.4    281 seq1170_BIOID38971   -            322   9.7e-06   24.7   0.0   1   1   3.1e-09   1.4e-05   24.2   0.0     1   104    11   108    11   120 0.81 Glycosyltransferase like family 2
E1-E2_ATPase         PF00122.15   230 seq1171_BIOID38971   -            372   1.9e-53  180.7   1.0   1   1   3.6e-57   2.5e-53  180.3   0.7     1   219   123   352   123   353 0.97 E1-E2 ATPase
Cation_ATPase_N      PF00690.21    69 seq1171_BIOID38971   -            372   7.5e-16   57.2   0.0   1   1   2.2e-19   1.5e-15   56.3   0.0     4    69    48   112    46   112 0.97 Cation transporter/ATPase, N-terminus
PEPcase              PF00311.12   793 seq1172_BIOID38971   -            883  1.2e-292  972.4   0.0   1   1  1.1e-296  1.5e-292  972.1   0.0     2   793   129   883   128   883 0.98 Phosphoenolpyruvate carboxylase
Acetyltransf_7       PF13508.1     79 seq1174_BIOID38971   -            175   4.9e-09   36.1   0.0   1   1   1.1e-12   7.3e-09   35.5   0.0    11    78    55   150    30   151 0.84 Acetyltransferase (GNAT) domain
Acetyltransf_1       PF00583.19    83 seq1174_BIOID38971   -            175   1.2e-05   25.1   0.1   1   1   2.9e-09     2e-05   24.4   0.0    26    82    91   149    39   150 0.84 Acetyltransferase (GNAT) family
PTS_IIB              PF02302.12    90 seq1177_BIOID38971   -            106   5.7e-16   58.6   0.0   1   1   5.3e-20   7.2e-16   58.2   0.0     2    89     6    94     5    95 0.90 PTS system, Lactose/Cellobiose specific IIB subunit
TraN                 PF06986.6    248 seq1179_BIOID38971   -            602   5.2e-74  248.6  25.3   1   1   3.8e-78   5.2e-74  248.6  17.5     4   247   306   552   303   553 0.95 Type-1V conjugative transfer system mating pair stabilisation
HOK_GEF              PF01848.11    43 seq1180_BIOID38971   -             91   2.5e-23   81.0   2.6   1   1   2.4e-27   3.3e-23   80.6   1.8     2    43    46    87    45    87 0.97 Hok/gef family
Epimerase            PF01370.16   236 seq1183_BIOID38971   -            373   6.3e-72  241.6   0.0   1   1   1.1e-75   7.8e-72  241.3   0.0     1   236     5   252     5   252 0.98 NAD dependent epimerase/dehydratase family
RmlD_sub_bind        PF04321.12   287 seq1183_BIOID38971   -            373     8e-09   34.6   0.0   1   1   1.9e-12   1.3e-08   33.9   0.0     3   130     5   162     2   173 0.94 RmlD substrate binding domain
Fer2                 PF00111.22    78 seq1185_BIOID38971   -            322   1.3e-14   53.5   2.5   1   1   5.9e-18   2.7e-14   52.5   1.7     8    77   248   315   242   316 0.87 2Fe-2S iron-sulfur cluster binding domain
FAD_binding_6        PF00970.19    99 seq1185_BIOID38971   -            322   2.6e-11   43.3   0.0   1   1     1e-14   4.6e-11   42.5   0.0     2    98    12   105    11   106 0.88 Oxidoreductase FAD-binding domain
NAD_binding_1        PF00175.16   109 seq1185_BIOID38971   -            322   5.7e-09   36.3   0.0   1   1   2.5e-12   1.1e-08   35.4   0.0     1   107   116   210   116   212 0.86 Oxidoreductase NAD-binding domain
AP_endonuc_2         PF01261.19   211 seq1186_BIOID38971   -            326   3.1e-14   52.6   0.1   1   1   3.4e-18   4.7e-14   52.0   0.1     1   204    41   222    41   229 0.91 Xylose isomerase-like TIM barrel
GrpE                 PF01025.14   166 seq1187_BIOID38971   -            196   1.4e-47  161.2   3.3   1   1   1.2e-51   1.7e-47  160.9   2.3     5   166    35   194     7   194 0.87 GrpE
CSD                  PF00313.17    66 seq1188_BIOID38971   -             70   9.7e-32  108.4   0.2   1   1   7.7e-36   1.1e-31  108.3   0.1     1    65     5    69     5    70 0.98 'Cold-shock' DNA-binding domain
MFS_1                PF07690.11   354 seq1190_BIOID38971   -            408   5.5e-53  179.8  43.4   1   2   2.9e-36     1e-32  113.2  19.4     2   248    20   256    19   263 0.81 Major Facilitator Superfamily
MFS_1                PF07690.11   354 seq1190_BIOID38971   -            408   5.5e-53  179.8  43.4   2   2   3.8e-24   1.3e-20   73.3  10.1     1   168   224   393   224   407 0.89 Major Facilitator Superfamily
Sugar_tr             PF00083.19   451 seq1190_BIOID38971   -            408   8.8e-15   54.0  29.4   1   2   1.1e-12   3.8e-09   35.5  11.1    10   191    24   192    14   195 0.82 Sugar (and other) transporter
Sugar_tr             PF00083.19   451 seq1190_BIOID38971   -            408   8.8e-15   54.0  29.4   2   2   2.5e-08   8.4e-05   21.2   4.2    46   185   258   391   222   397 0.87 Sugar (and other) transporter
MFS_2                PF13347.1    427 seq1190_BIOID38971   -            408   1.1e-12   46.9  24.8   1   1   4.8e-14   1.6e-10   39.8   3.3   148   315   146   312   137   340 0.80 MFS/sugar transport protein
MFS_1_like           PF12832.2     77 seq1190_BIOID38971   -            408   1.1e-05   25.0   7.2   1   1   3.2e-08   0.00011   21.8   0.2    12    72    26    91    18    95 0.81 MFS_1 like family
Rrf2                 PF02082.15    83 seq1191_BIOID38971   -            141   5.9e-25   87.0   0.2   1   1   6.8e-29   9.3e-25   86.4   0.2     1    82     1    82     1    83 0.99 Transcriptional regulator
ADP_ribosyl_GH       PF03747.9    289 seq1192_BIOID38971   -            334   8.2e-63  212.7   2.2   1   1     7e-67   9.5e-63  212.5   1.5     1   287     8   303     8   305 0.95 ADP-ribosylglycohydrolase
FimH_man-bind        PF09160.5    147 seq1193_BIOID38971   -            303   5.8e-57  191.5   0.2   1   1   1.5e-60     1e-56  190.7   0.1     1   147    27   171    27   171 0.99 FimH, mannose binding
Fimbrial             PF00419.15   145 seq1193_BIOID38971   -            303   1.1e-09   38.4   7.6   1   1   1.7e-13   1.1e-09   38.4   5.3     7   145   176   303   170   303 0.85 Fimbrial protein
Acetyltransf_10      PF13673.1    117 seq1197_BIOID38971   -            150   1.4e-20   73.4   0.0   1   1   5.1e-24   1.7e-20   73.1   0.0     1   117    13   124    13   124 0.92 Acetyltransferase (GNAT) domain
Acetyltransf_7       PF13508.1     79 seq1197_BIOID38971   -            150     7e-10   38.8   0.0   1   1   4.1e-13   1.4e-09   37.8   0.0     3    78    56   125    54   126 0.90 Acetyltransferase (GNAT) domain
Acetyltransf_9       PF13527.1    128 seq1197_BIOID38971   -            150   1.6e-07   31.1   0.0   1   1   8.1e-10   2.8e-06   27.1   0.0     1   128     5   127     5   127 0.93 Acetyltransferase (GNAT) domain
Acetyltransf_1       PF00583.19    83 seq1197_BIOID38971   -            150     7e-07   29.0   0.0   1   1   5.2e-10   1.8e-06   27.7   0.0    25    83    75   125    34   125 0.77 Acetyltransferase (GNAT) family
Glyco_transf_9       PF01075.12   247 seq1198_BIOID38971   -            348   2.6e-89  298.5   0.0   1   1   2.3e-93   3.1e-89  298.3   0.0     1   247    69   324    69   324 0.98 Glycosyltransferase family 9 (heptosyltransferase)
CobU                 PF02283.11   167 seq1200_BIOID38971   -            181   2.5e-62  209.0   0.2   1   1   2.1e-66   2.8e-62  208.9   0.1     1   167     3   180     3   180 0.97 Cobinamide kinase / cobinamide phosphate guanyltransferase
MipA                 PF06629.7    226 seq1201_BIOID38971   -            248   1.6e-76  256.5   6.4   1   1   1.3e-80   1.8e-76  256.3   4.5     2   226    26   248    25   248 0.99 MltA-interacting protein MipA
Na_Pi_cotrans        PF02690.10   142 seq1202_BIOID38971   -            543   1.6e-44  150.9  30.2   1   2   1.4e-39   9.5e-36  122.5   7.0     1   140    13   148    13   150 0.98 Na+/Pi-cotransporter
Na_Pi_cotrans        PF02690.10   142 seq1202_BIOID38971   -            543   1.6e-44  150.9  30.2   2   2   1.6e-13   1.1e-09   38.0  10.2     1   123   139   265   139   284 0.90 Na+/Pi-cotransporter
DUF904               PF06005.7     72 seq1204_BIOID38971   -             79     3e-28   97.7  17.2   1   1   2.6e-32   3.6e-28   97.5  11.9     1    72     1    79     1    79 0.99 Protein of unknown function (DUF904)
Autoind_bind         PF03472.10   149 seq1206_BIOID38971   -            240   2.6e-31  107.8   0.1   1   1   5.1e-35   3.5e-31  107.3   0.1     2   141    23   157    22   165 0.91 Autoinducer binding domain
GerE                 PF00196.14    58 seq1206_BIOID38971   -            240   3.5e-23   80.5   0.5   1   1   9.4e-27   6.5e-23   79.7   0.4     2    58   178   234   177   234 0.97 Bacterial regulatory proteins, luxR family
Glyco_hydro_4C       PF11975.3    232 seq1209_BIOID38971   -            451   2.6e-86  289.0   0.0   1   1   5.2e-90   3.5e-86  288.6   0.0     2   232   193   421   192   421 0.99 Family 4 glycosyl hydrolase C-terminal domain
Glyco_hydro_4        PF02056.11   183 seq1209_BIOID38971   -            451   7.6e-80  266.4   0.1   1   1   1.5e-83     1e-79  266.0   0.1     1   182     6   188     6   189 0.99 Family 4 glycosyl hydrolase
Usher                PF00577.15   552 seq1210_BIOID38971   -            780  1.4e-201  670.9  21.8   1   1  2.5e-205  1.7e-201  670.5  15.1     5   536   202   761   198   769 0.98 Type VII secretion system (T7SS), usher protein
PapC_N               PF13954.1    146 seq1210_BIOID38971   -            780   3.6e-46  156.2   0.0   1   1   9.5e-50   6.5e-46  155.4   0.0     2   146    38   189    37   189 0.98 PapC N-terminal domain
Response_reg         PF00072.19   112 seq1211_BIOID38971   -            290   1.6e-27   95.6   0.0   1   1   3.8e-31   2.6e-27   94.9   0.0     1   112    40   149    40   149 0.99 Response regulator receiver domain
Trans_reg_C          PF00486.23    77 seq1211_BIOID38971   -            290   5.9e-25   86.8   0.0   1   1   1.9e-28   1.3e-24   85.7   0.0     3    77   182   255   178   255 0.95 Transcriptional regulatory protein, C terminal
Response_reg         PF00072.19   112 seq1212_BIOID38971   -            226   1.2e-18   67.0   0.0   1   1   9.1e-22   6.2e-18   64.7   0.0     1   111     7   118     7   119 0.97 Response regulator receiver domain
CitT                 PF12431.3     30 seq1212_BIOID38971   -            226   5.6e-08   32.5   0.0   1   1   1.5e-11     1e-07   31.6   0.0     1    28   134   160   134   162 0.97 Transcriptional regulator
RNB                  PF00773.14   325 seq1213_BIOID38971   -            827    5e-105  351.2   0.0   1   1  2.1e-108  7.3e-105  350.7   0.0     1   325   274   602   274   602 0.97 RNB domain
OB_RNB               PF08206.6     58 seq1213_BIOID38971   -            827   1.9e-29  100.8   9.9   1   2   2.4e-25   8.1e-22   76.3   0.1     1    58   101   158   101   158 0.99 Ribonuclease B OB domain
OB_RNB               PF08206.6     58 seq1213_BIOID38971   -            827   1.9e-29  100.8   9.9   2   2     2e-09   6.7e-06   25.4   0.0     6    58   172   227   170   227 0.96 Ribonuclease B OB domain
S1                   PF00575.18    74 seq1213_BIOID38971   -            827   8.7e-20   70.4   0.4   1   1   6.9e-23   2.4e-19   69.0   0.3     2    73   655   738   654   739 0.98 S1 RNA binding domain
HTH_12               PF08461.5     66 seq1213_BIOID38971   -            827   1.7e-13   49.9   0.8   1   1   1.1e-16   3.8e-13   48.8   0.5     2    64    37    97    36    99 0.93 Ribonuclease R winged-helix domain
UDPG_MGDP_dh_N       PF03721.9    185 seq1217_BIOID38971   -            397   2.4e-43  147.5   0.2   1   1   8.1e-47   3.7e-43  146.9   0.2     1   182    10   179    10   184 0.93 UDP-glucose/GDP-mannose dehydrogenase family, NAD binding domain
UDPG_MGDP_dh         PF00984.14    96 seq1217_BIOID38971   -            397   6.7e-27   93.4   0.0   1   1   4.5e-30   2.1e-26   91.8   0.0     2    94   200   290   199   292 0.92 UDP-glucose/GDP-mannose dehydrogenase family, central domain
UDPG_MGDP_dh_C       PF03720.10   106 seq1217_BIOID38971   -            397   1.9e-09   37.5   2.1   1   1   4.9e-10   2.3e-06   27.6   0.1     2    76   310   378   309   392 0.87 UDP-glucose/GDP-mannose dehydrogenase family, UDP binding domain
DUF796               PF05638.7    134 seq1218_BIOID38971   -            172   9.9e-35  119.3   0.0   1   1   8.3e-39   1.1e-34  119.1   0.0     1   133     6   155     6   156 0.94 Protein of unknown function (DUF796)
tRNA-synt_2b         PF00587.20   173 seq1220_BIOID38971   -            642   1.3e-47  161.5   0.2   1   1   6.4e-51   2.2e-47  160.7   0.1     2   165   274   435   273   440 0.93 tRNA synthetase class II core domain (G, H, P, S and T)
HGTP_anticodon       PF03129.15    94 seq1220_BIOID38971   -            642   8.2e-24   83.2   0.9   1   1   6.9e-27   2.4e-23   81.7   0.6     1    93   541   630   541   631 0.98 Anticodon binding domain
tRNA_SAD             PF07973.9     44 seq1220_BIOID38971   -            642   1.2e-14   53.8   0.0   1   1     7e-18   2.4e-14   52.8   0.0     3    44   172   219   171   219 0.97 Threonyl and Alanyl tRNA synthetase second additional domain
TGS                  PF02824.16    60 seq1220_BIOID38971   -            642   1.8e-13   50.0   0.1   1   1   1.3e-15   4.3e-12   45.5   0.0     3    60     4    61     1    61 0.96 TGS domain
PTS_EIIC             PF02378.13   321 seq1221_BIOID38971   -            359   3.6e-45  154.1  28.2   1   1   2.6e-49   3.6e-45  154.1  19.6    58   319     1   270     1   271 0.89 Phosphotransferase system, EIIC
Xan_ur_permease      PF00860.15   389 seq1222_BIOID38971   -            433   1.2e-97  326.7  32.6   1   1    1e-101   1.4e-97  326.5  22.6     2   387     9   394     8   396 0.97 Permease family
DUF1956              PF09209.6    125 seq1224_BIOID38971   -            227   1.7e-37  128.0   1.1   1   1   6.6e-41   4.5e-37  126.6   0.3     2   125   100   222    99   222 0.96 Domain of unknown function (DUF1956)
TetR_N               PF00440.18    47 seq1224_BIOID38971   -            227   1.6e-13   49.9   0.6   1   1   2.4e-17   1.6e-13   49.9   0.4     1    47    21    66    21    66 0.97 Bacterial regulatory proteins, tetR family
Epimerase            PF01370.16   236 seq1228_BIOID38971   -            660   1.5e-41  142.2   0.0   1   1     8e-45   2.7e-41  141.4   0.0     1   236   318   566   318   566 0.91 NAD dependent epimerase/dehydratase family
Formyl_trans_N       PF00551.14   181 seq1228_BIOID38971   -            660   7.9e-25   87.3   0.0   1   1   3.5e-28   1.2e-24   86.7   0.0    72   178    68   174    27   177 0.93 Formyl transferase
Formyl_trans_C       PF02911.13   100 seq1228_BIOID38971   -            660   2.3e-20   72.4   0.0   1   1   1.2e-23   4.3e-20   71.5   0.0     3    98   202   295   200   297 0.95 Formyl transferase, C-terminal domain
3Beta_HSD            PF01073.14   280 seq1228_BIOID38971   -            660   5.8e-06   25.0   0.0   1   1   2.4e-09   8.2e-06   24.5   0.0     1   157   319   474   319   504 0.79 3-beta hydroxysteroid dehydrogenase/isomerase family
HemY_N               PF07219.8    108 seq1229_BIOID38971   -            398   1.4e-37  127.4   1.8   1   1     2e-41   1.4e-37  127.4   1.3     1   108    26   133    26   133 1.00 HemY protein N-terminus
TPR_2                PF07719.12    34 seq1229_BIOID38971   -            398     7e-07   28.5  16.9   1   1   2.2e-09   1.5e-05   24.4   0.0     2    33   329   360   328   361 0.94 Tetratricopeptide repeat
OKR_DC_1             PF01276.15   417 seq1230_BIOID38971   -            731  8.8e-202  670.0   0.0   1   1  2.3e-205  1.1e-201  669.7   0.0     1   417   121   563   121   563 1.00 Orn/Lys/Arg decarboxylase, major domain
OKR_DC_1_C           PF03711.10   137 seq1230_BIOID38971   -            731   6.3e-52  175.1   0.0   1   1   5.3e-55   2.4e-51  173.2   0.0     1   135   588   719   588   721 0.98 Orn/Lys/Arg decarboxylase, C-terminal domain
OKR_DC_1_N           PF03709.10   115 seq1230_BIOID38971   -            731     1e-13   51.2   0.0   1   1   4.7e-17   2.2e-13   50.1   0.0     1   114    24   114    24   115 0.89 Orn/Lys/Arg decarboxylase, N-terminal domain
CobS                 PF02654.10   235 seq1231_BIOID38971   -            247   1.4e-82  276.7  13.9   1   1   1.1e-86   1.5e-82  276.5   9.7     1   235     5   246     5   246 0.99 Cobalamin-5-phosphate synthase
DUF1778              PF08681.6     80 seq1232_BIOID38971   -             94   5.2e-22   77.3   1.3   1   1   4.2e-26   5.8e-22   77.1   0.9     2    77    13    88    12    91 0.97 Protein of unknown function (DUF1778)
RNA_pol_A_CTD        PF03118.10    67 seq1233_BIOID38971   -            329   1.1e-25   88.7   0.1   1   1   4.3e-29     2e-25   87.8   0.1     2    66   244   308   243   309 0.95 Bacterial RNA polymerase, alpha chain C terminal domain
RNA_pol_L            PF01193.19    82 seq1233_BIOID38971   -            329   2.7e-24   84.2   0.0   1   1   9.1e-28   4.1e-24   83.6   0.0     1    81    28   228    28   229 0.99 RNA polymerase Rpb3/Rpb11 dimerisation domain
RNA_pol_A_bac        PF01000.21   111 seq1233_BIOID38971   -            329   1.5e-23   83.0   0.3   1   1   7.3e-27   3.3e-23   81.8   0.1     2   109    60   156    58   178 0.90 RNA polymerase Rpb3/RpoA insert domain
YqgB                 PF11036.3     43 seq1234_BIOID38971   -             48   3.2e-33  112.8   0.7   1   1   2.6e-37   3.6e-33  112.6   0.5     1    43     6    48     6    48 0.99 Virulence promoting factor
Gp_dh_C              PF02800.15   157 seq1236_BIOID38971   -            333   1.6e-60  202.9   0.1   1   1   4.8e-64   3.3e-60  201.9   0.1     1   157   155   313   155   313 0.98 Glyceraldehyde 3-phosphate dehydrogenase, C-terminal domain
Gp_dh_N              PF00044.19   151 seq1236_BIOID38971   -            333   2.5e-52  176.7   0.0   1   1   7.1e-56   4.9e-52  175.7   0.0     2   151     3   150     2   150 0.98 Glyceraldehyde 3-phosphate dehydrogenase, NAD binding domain
UPF0027              PF01139.12   420 seq1237_BIOID38971   -            388   7.7e-98  328.1   0.0   1   2   1.1e-28   1.5e-24   86.6   0.0     6    98    23   115    19   124 0.94 Uncharacterized protein family UPF0027
UPF0027              PF01139.12   420 seq1237_BIOID38971   -            388   7.7e-98  328.1   0.0   2   2     4e-75   5.5e-71  239.6   0.0   145   419   128   381   116   382 0.92 Uncharacterized protein family UPF0027
BDM                  PF10684.4     92 seq1238_BIOID38971   -             71   3.2e-49  165.0   0.3   1   1   2.5e-53   3.5e-49  164.9   0.2    22    92     1    71     1    71 0.99 Putative biofilm-dependent modulation protein
DinI                 PF06183.8     65 seq1241_BIOID38971   -             85   5.4e-24   83.8   0.1   1   1   5.5e-28   7.6e-24   83.4   0.1     1    65    21    85    21    85 0.97 DinI-like family
Hydrolase            PF00702.21   204 seq1242_BIOID38971   -            546   9.5e-25   88.2   0.3   1   1     5e-28   1.4e-24   87.7   0.2     1   204    15   301    15   301 0.83 haloacid dehalogenase-like hydrolase
HAD                  PF12710.2    191 seq1242_BIOID38971   -            546   6.2e-17   62.2   0.1   1   1   3.9e-20   1.1e-16   61.5   0.0     2   191    19   298    18   298 0.78 haloacid dehalogenase-like hydrolase
Cation_ATPase_C      PF00689.16   182 seq1242_BIOID38971   -            546   7.8e-15   54.7  12.8   1   1   4.2e-18   1.1e-14   54.2   8.9     2   180   371   536   370   538 0.93 Cation transporting ATPase, C-terminus
Hydrolase_like2      PF13246.1     91 seq1242_BIOID38971   -            546   3.2e-11   42.8   0.0   1   1     2e-14   5.3e-11   42.1   0.0    40    91    59   129    17   129 0.68 Putative hydrolase of sodium-potassium ATPase alpha subunit
GnsAB                PF08178.6     54 seq1244_BIOID38971   -             58   1.2e-31  108.0   6.6   1   1   9.4e-36   1.3e-31  107.8   4.6     1    54     2    55     2    55 1.00 GnsA/GnsB family
Orn_Arg_deC_N        PF02784.11   251 seq1246_BIOID38971   -            658   1.2e-71  240.7   0.1   1   1   2.3e-75   1.6e-71  240.3   0.1     2   251    99   368    98   368 0.98 Pyridoxal-dependent decarboxylase, pyridoxal binding domain
Orn_DAP_Arg_deC      PF00278.17   116 seq1246_BIOID38971   -            658   2.1e-30  104.7   0.0   1   1   5.6e-34   3.8e-30  103.8   0.0     1   115   371   586   371   587 0.87 Pyridoxal-dependent decarboxylase, C-terminal sheet domain
PLDc_2               PF13091.1    126 seq1247_BIOID38971   -            451   1.4e-22   79.6   0.0   1   1   3.2e-19   2.2e-15   56.4   0.0     4   123   259   406   256   409 0.84 PLD-like domain
PLDc                 PF00614.17    28 seq1247_BIOID38971   -            451   1.3e-13   50.0   2.2   1   1   2.4e-11   1.6e-07   30.7   0.1     2    28   353   379   352   379 0.94 Phospholipase D Active site motif
PfkB                 PF00294.19   301 seq1250_BIOID38971   -            321   7.3e-51  172.9   0.0   1   1   6.4e-55   8.8e-51  172.6   0.0     4   294    19   305    16   311 0.90 pfkB family carbohydrate kinase
Acetyltransf_7       PF13508.1     79 seq1251_BIOID38971   -            161   1.1e-12   47.7   0.0   1   1   2.2e-16   1.5e-12   47.3   0.0     4    79    45   147    41   147 0.81 Acetyltransferase (GNAT) domain
Acetyltransf_1       PF00583.19    83 seq1251_BIOID38971   -            161   9.4e-08   31.8   0.1   1   1   3.2e-11   2.2e-07   30.7   0.1     6    83    55   146    50   146 0.71 Acetyltransferase (GNAT) family
Pribosyltran         PF00156.22   125 seq1252_BIOID38971   -            203   5.2e-18   64.8   0.1   1   1   5.1e-22     7e-18   64.4   0.1     9   124    42   153    32   154 0.91 Phosphoribosyl transferase domain
Aldo_ket_red         PF00248.16   283 seq1253_BIOID38971   -            284   1.8e-69  233.5   0.1   1   1   1.5e-73   2.1e-69  233.3   0.1     2   281    17   271    16   273 0.95 Aldo/keto reductase family
MFS_1                PF07690.11   354 seq1254_BIOID38971   -            421   5.4e-23   81.1  40.2   1   1   5.8e-27   7.9e-23   80.6  23.2    22   351    33   365    25   366 0.79 Major Facilitator Superfamily
TPP_enzyme_N         PF02776.13   172 seq1255_BIOID38971   -            572   4.2e-43  146.6   0.9   1   1   1.3e-45     6e-42  142.9   0.1     2   170     4   170     3   172 0.98 Thiamine pyrophosphate enzyme, N-terminal TPP binding domain
TPP_enzyme_C         PF02775.16   153 seq1255_BIOID38971   -            572   4.1e-41  139.9   1.1   1   1   2.3e-44   1.1e-40  138.6   0.3     1   153   379   525   379   525 0.96 Thiamine pyrophosphate enzyme, C-terminal TPP binding domain
TPP_enzyme_M         PF00205.17   137 seq1255_BIOID38971   -            572   3.9e-27   94.5   0.0   1   1     2e-30     9e-27   93.3   0.0     2   137   192   319   191   319 0.96 Thiamine pyrophosphate enzyme, central domain
Epimerase            PF01370.16   236 seq1257_BIOID38971   -            321   2.1e-70  236.7   0.0   1   1   3.5e-74   2.4e-70  236.5   0.0     1   236     6   246     6   246 0.95 NAD dependent epimerase/dehydratase family
RmlD_sub_bind        PF04321.12   287 seq1257_BIOID38971   -            321   1.4e-07   30.5   0.1   1   1   4.4e-11     3e-07   29.4   0.1     2    69     5    73     4   282 0.79 RmlD substrate binding domain
HATPase_c            PF02518.21   111 seq1259_BIOID38971   -            441   6.2e-14   51.5   0.0   1   1   2.4e-17   1.1e-13   50.7   0.0     2   109   334   438   333   440 0.87 Histidine kinase-, DNA gyrase B-, and HSP90-like ATPase
HisKA                PF00512.20    68 seq1259_BIOID38971   -            441   1.7e-11   43.8   1.0   1   1   9.6e-15   4.4e-11   42.4   0.7     2    66   225   288   224   290 0.97 His Kinase A (phospho-acceptor) domain
HAMP                 PF00672.20    70 seq1259_BIOID38971   -            441   6.6e-10   38.9   2.2   1   1   1.5e-13   6.7e-10   38.9   0.0     2    69   151   219   150   220 0.95 HAMP domain
Ribosomal_S22        PF08136.6     45 seq1261_BIOID38971   -             45   3.2e-32  110.3   1.3   1   1   2.5e-36   3.4e-32  110.2   0.9     1    45     1    45     1    45 1.00 30S ribosomal protein subunit S22 family
Peripla_BP_6         PF13458.1    343 seq1262_BIOID38971   -            369     1e-62  212.3   4.7   1   1   2.6e-66   1.2e-62  212.1   3.2     2   342    26   363    25   364 0.94 Periplasmic binding protein
ANF_receptor         PF01094.23   349 seq1262_BIOID38971   -            369   2.3e-51  174.6   0.0   1   1   5.8e-55   2.6e-51  174.4   0.0     4   349    47   360    44   360 0.94 Receptor family ligand binding region
Peripla_BP_5         PF13433.1    364 seq1262_BIOID38971   -            369   8.3e-22   77.3   0.0   1   1   2.2e-25   9.9e-22   77.0   0.0     1   323    26   345    26   365 0.92 Periplasmic binding protein domain
NIR_SIR              PF01077.17   157 seq1264_BIOID38971   -            570   3.5e-49  166.0   0.0   1   1   3.1e-47   2.1e-43  147.2   0.0     2   157   173   331   172   331 0.98 Nitrite and sulphite reductase 4Fe-4S domain
NIR_SIR_ferr         PF03460.12    69 seq1264_BIOID38971   -            570   3.9e-31  106.3   0.0   1   2   2.1e-16   1.4e-12   46.8   0.0    11    67    81   138    73   140 0.92 Nitrite/Sulfite reductase ferredoxin-like half domain
NIR_SIR_ferr         PF03460.12    69 seq1264_BIOID38971   -            570   3.9e-31  106.3   0.0   2   2   5.3e-19   3.6e-15   55.2   0.0     5    68   353   417   350   418 0.95 Nitrite/Sulfite reductase ferredoxin-like half domain
Glyco_transf_9       PF01075.12   247 seq1266_BIOID38971   -            330     6e-85  284.2   0.1   1   1   5.4e-89   7.4e-85  283.9   0.1     1   245    75   315    75   317 0.98 Glycosyltransferase family 9 (heptosyltransferase)
EAL                  PF00563.15   236 seq1268_BIOID38971   -            651   1.6e-55  188.0   1.2   1   1   2.4e-58   1.1e-54  185.3   0.0     3   236   404   637   402   637 0.91 EAL domain
GGDEF                PF00990.16   161 seq1268_BIOID38971   -            651   1.8e-11   43.7   0.0   1   1     2e-14   9.1e-11   41.4   0.0     6   161   236   383   231   383 0.94 GGDEF domain
HAMP                 PF00672.20    70 seq1268_BIOID38971   -            651   5.5e-11   42.3   0.3   1   1   1.2e-14   5.5e-11   42.3   0.2     3    69   151   221   149   222 0.84 HAMP domain
Phage_GPD            PF05954.6    292 seq1271_BIOID38971   -            713   2.2e-62  210.7   0.0   1   1   4.6e-66   3.1e-62  210.2   0.0     2   291    28   328    27   329 0.92 Phage late control gene D protein (GPD)
Phage_base_V         PF04717.7     79 seq1271_BIOID38971   -            713   2.7e-27   94.4   0.1   1   1   7.7e-31   5.3e-27   93.4   0.1     1    77   366   458   366   460 0.91 Phage-related baseplate assembly protein
UTRA                 PF07702.8    141 seq1272_BIOID38971   -            240   3.4e-37  127.1   0.1   1   1   7.1e-41   4.9e-37  126.5   0.0     2   141    91   229    90   229 0.98 UTRA domain
GntR                 PF00392.16    64 seq1272_BIOID38971   -            240   6.2e-25   86.2   0.8   1   1   1.6e-28   1.1e-24   85.5   0.5     1    64     6    69     6    69 0.99 Bacterial regulatory proteins, gntR family
Phage_fiber_2        PF03406.8     44 seq1273_BIOID38971   -            689   1.4e-40  136.5  23.3   1   2   1.7e-26   7.8e-23   79.7   5.3     1    44   144   187   144   187 0.98 Phage tail fibre repeat
Phage_fiber_2        PF03406.8     44 seq1273_BIOID38971   -            689   1.4e-40  136.5  23.3   2   2   6.8e-24   3.1e-20   71.4   5.3     1    44   188   231   188   231 0.98 Phage tail fibre repeat
Collar               PF07484.7     57 seq1273_BIOID38971   -            689   8.3e-12   44.5   0.2   1   1   4.8e-15   2.2e-11   43.2   0.1     1    56   480   526   480   527 0.97 Phage Tail Collar Domain
Phage_fiber          PF03335.8     14 seq1273_BIOID38971   -            689     4e-06   25.6  66.9   1   7    0.0006       2.7    7.8   0.9     1    13   543   555   543   556 0.86 Phage tail fibre repeat
Phage_fiber          PF03335.8     14 seq1273_BIOID38971   -            689     4e-06   25.6  66.9   2   7   1.2e-05     0.056   12.9   2.6     1    14   575   588   575   588 0.92 Phage tail fibre repeat
Phage_fiber          PF03335.8     14 seq1273_BIOID38971   -            689     4e-06   25.6  66.9   3   7   0.00011      0.52   10.0   0.8     2    12   590   600   589   602 0.88 Phage tail fibre repeat
Phage_fiber          PF03335.8     14 seq1273_BIOID38971   -            689     4e-06   25.6  66.9   4   7   2.1e-05     0.095   12.2   3.4     1    14   624   637   624   637 0.92 Phage tail fibre repeat
Phage_fiber          PF03335.8     14 seq1273_BIOID38971   -            689     4e-06   25.6  66.9   5   7   0.00027       1.2    8.9   1.7     2    12   639   649   638   650 0.89 Phage tail fibre repeat
Phage_fiber          PF03335.8     14 seq1273_BIOID38971   -            689     4e-06   25.6  66.9   6   7   0.00023         1    9.1   0.8     2    11   648   657   647   658 0.86 Phage tail fibre repeat
Phage_fiber          PF03335.8     14 seq1273_BIOID38971   -            689     4e-06   25.6  66.9   7   7   0.00027       1.2    8.9   0.9     2    13   657   668   656   669 0.87 Phage tail fibre repeat
HlyD                 PF00529.15   306 seq1274_BIOID38971   -            306   8.5e-24   84.2  12.3   1   1   3.2e-27   1.1e-23   83.9   8.5     1   220    42   249    42   261 0.84 HlyD family secretion protein
Biotin_lipoyl_2      PF13533.1     50 seq1274_BIOID38971   -            306   7.8e-12   44.5   0.0   1   1   2.3e-15   7.8e-12   44.5   0.0     1    49    42    90    42    91 0.96 Biotin-lipoyl like
HlyD_2               PF12700.2    328 seq1274_BIOID38971   -            306   1.8e-09   37.1   6.1   1   1   7.1e-12   2.4e-08   33.3   4.2    10   200    32   244    26   253 0.70 HlyD family secretion protein
DUF932               PF06067.6    239 seq1277_BIOID38971   -            309     2e-69  233.4   0.0   1   1   1.9e-73   2.6e-69  233.0   0.0     1   239    72   298    72   298 0.99 Domain of unknown function (DUF932)
Malic_M              PF03949.10   255 seq1279_BIOID38971   -            574   4.8e-93  311.2   0.0   1   1   9.9e-97   6.8e-93  310.7   0.0     1   254   280   539   280   540 0.99 Malic enzyme, NAD binding domain
malic                PF00390.14   182 seq1279_BIOID38971   -            574     2e-80  268.5   0.0   1   1   5.8e-84   3.9e-80  267.5   0.0     1   182    90   270    90   270 0.99 Malic enzyme, N-terminal domain
Glutaredoxin         PF00462.19    60 seq1280_BIOID38971   -             85   8.8e-15   54.3   0.1   1   1   1.7e-18   1.1e-14   53.9   0.0     2    60     4    69     3    69 0.90 Glutaredoxin
DUF836               PF05768.9     81 seq1280_BIOID38971   -             85   1.3e-05   25.2   0.0   1   1   2.2e-09   1.5e-05   25.0   0.0     3    57     4    66     2    81 0.77 Glutaredoxin-like domain (DUF836)
DBI_PRT              PF02277.12   327 seq1281_BIOID38971   -            359  1.5e-118  395.5  11.5   1   1  1.2e-122  1.7e-118  395.3   8.0     2   327     8   347     7   347 0.99 Phosphoribosyltransferase
Pro_dh               PF01619.13   345 seq1284_BIOID38971   -           1320  2.5e-133  444.1   0.0   1   1  5.1e-137  3.5e-133  443.6   0.0     2   344   229   573   228   574 0.99 Proline dehydrogenase
Aldedh               PF00171.17   462 seq1284_BIOID38971   -           1320  3.3e-111  371.7   0.3   1   1  8.5e-115  5.8e-111  370.9   0.2     7   450   659  1103   654  1111 0.94 Aldehyde dehydrogenase family
PTS_IIA              PF02255.11    96 seq1286_BIOID38971   -            116     5e-35  119.1   6.4   1   1   4.3e-39   5.9e-35  118.9   4.4     1    96    18   113    18   113 0.99 PTS system, Lactose/Cellobiose specific IIA subunit
TetR_C_2             PF08361.6    121 seq1287_BIOID38971   -            215   4.5e-57  191.0   1.6   1   1   9.1e-61   6.2e-57  190.6   1.1     1   119    84   202    84   204 0.99 MAATS-type transcriptional repressor, C-terminal region
TetR_N               PF00440.18    47 seq1287_BIOID38971   -            215   4.8e-20   70.8   0.0   1   1     1e-23   7.1e-20   70.2   0.0     1    47    16    62    16    62 0.98 Bacterial regulatory proteins, tetR family
TrbE                 PF11100.3     66 seq1289_BIOID38971   -             86   8.9e-33  111.8   4.1   1   1   7.8e-37   1.1e-32  111.5   2.8     1    65    10    74    10    75 0.97 Conjugal transfer protein TrbE
Response_reg         PF00072.19   112 seq1290_BIOID38971   -            218   3.8e-30  104.0   0.1   1   1   1.4e-33   6.2e-30  103.3   0.1     1   111     4   115     4   116 0.98 Response regulator receiver domain
GerE                 PF00196.14    58 seq1290_BIOID38971   -            218   3.4e-22   77.3   2.1   1   1   9.9e-26   4.5e-22   77.0   0.1     2    58   148   204   147   204 0.98 Bacterial regulatory proteins, luxR family
Sigma70_r4_2         PF08281.7     54 seq1290_BIOID38971   -            218   1.6e-06   27.3   0.3   1   1   7.2e-10   3.3e-06   26.3   0.1     9    50   148   188   147   192 0.92 Sigma-70, region 4
MFS_2                PF13347.1    427 seq1291_BIOID38971   -            473  1.2e-108  363.1  43.1   1   1    1e-112  1.4e-108  362.9  29.9     3   426     8   436     6   437 0.97 MFS/sugar transport protein
Ribosomal_L17        PF01196.14    97 seq1294_BIOID38971   -            127   6.3e-38  129.1   0.0   1   1   5.5e-42   7.5e-38  128.8   0.0     1    97    20   116    20   116 0.99 Ribosomal protein L17
NUDIX                PF00293.23   135 seq1295_BIOID38971   -            209   3.2e-14   52.6   0.2   1   1   3.5e-18   4.7e-14   52.0   0.1     4   127    59   187    56   198 0.87 NUDIX domain
MsyB                 PF13984.1    122 seq1297_BIOID38971   -            129   2.9e-66  220.9  12.7   1   1   2.5e-70   3.4e-66  220.7   8.8     1   122     8   129     8   129 0.99 MsyB protein
Gly_kinase           PF02595.10   378 seq1300_BIOID38971   -            383  1.7e-183  609.4  20.0   1   1  1.4e-187    2e-183  609.2  13.9     1   377     3   379     3   380 1.00 Glycerate kinase family
RF-1                 PF00472.15   114 seq1301_BIOID38971   -            204   2.7e-23   81.8   1.9   1   1   3.5e-27   4.8e-23   81.0   1.3     9   103   103   196    97   200 0.84 RF-1 domain
TraF                 PF13728.1    215 seq1302_BIOID38971   -            247   8.6e-79  263.8   0.3   1   1   7.1e-83   9.8e-79  263.6   0.2     1   215    23   237    23   237 1.00 F plasmid transfer operon protein
HTH_18               PF12833.2     81 seq1303_BIOID38971   -            280   6.4e-20   70.9   0.3   1   1     4e-23   1.4e-19   69.8   0.2     8    81   202   274   197   274 0.97 Helix-turn-helix domain
HTH_AraC             PF00165.18    42 seq1303_BIOID38971   -            280   3.6e-18   64.6   0.9   1   2   8.4e-08   0.00029   20.4   0.0    19    42   200   223   181   223 0.82 Bacterial regulatory helix-turn-helix proteins, AraC family
HTH_AraC             PF00165.18    42 seq1303_BIOID38971   -            280   3.6e-18   64.6   0.9   2   2   8.1e-15   2.8e-11   42.7   0.1     2    42   235   273   234   273 0.95 Bacterial regulatory helix-turn-helix proteins, AraC family
Cupin_2              PF07883.6     71 seq1303_BIOID38971   -            280   2.5e-08   33.1   0.2   1   1   1.2e-11   4.2e-08   32.4   0.1     4    56    29    81    26    90 0.91 Cupin domain
AraC_binding         PF02311.14   136 seq1303_BIOID38971   -            280   6.3e-05   22.5   0.3   1   1   3.1e-08    0.0001   21.8   0.2    17    60    38    81    26   103 0.90 AraC-like ligand binding domain
NUDIX                PF00293.23   135 seq1306_BIOID38971   -            160   1.4e-19   69.9   0.0   1   1   1.2e-23   1.6e-19   69.7   0.0     6   126    22   145    17   154 0.91 NUDIX domain
HTH_20               PF12840.2     61 seq1307_BIOID38971   -             98   2.4e-16   59.1   0.0   1   1   7.5e-20   3.4e-16   58.6   0.0     3    61     6    69     4    69 0.93 Helix-turn-helix domain
HTH_5                PF01022.15    47 seq1307_BIOID38971   -             98   1.4e-07   30.9   1.2   1   1   7.3e-11   3.3e-07   29.7   0.0     1    46    15    63    15    64 0.94 Bacterial regulatory protein, arsR family
HTH_IclR             PF09339.5     52 seq1307_BIOID38971   -             98   8.5e-07   28.3   0.2   1   1   3.7e-10   1.7e-06   27.4   0.0    13    51    27    65    23    66 0.93 IclR helix-turn-helix domain
rve                  PF00665.21   120 seq1309_BIOID38971   -             70   4.9e-08   32.9   0.0   1   1   4.1e-12   5.6e-08   32.8   0.0     3    54    13    62    11    67 0.86 Integrase core domain
Response_reg         PF00072.19   112 seq1310_BIOID38971   -            229   1.1e-29  102.5   0.0   1   1   2.4e-33   1.6e-29  102.0   0.0     1   112     5   117     5   117 0.97 Response regulator receiver domain
Trans_reg_C          PF00486.23    77 seq1310_BIOID38971   -            229   5.8e-28   96.5   0.0   1   1   1.4e-31   9.6e-28   95.8   0.0     2    77   151   225   149   225 0.95 Transcriptional regulatory protein, C terminal
SeqA                 PF03925.8    189 seq1314_BIOID38971   -            181   4.5e-71  238.3   0.1   1   1   3.7e-75     5e-71  238.1   0.1     1   189     1   181     1   181 0.91 SeqA protein
Wzy_C                PF04932.10   163 seq1315_BIOID38971   -            402     6e-18   65.0   9.6   1   1   8.7e-22     6e-18   65.0   6.6     3   162   196   337   193   338 0.82 O-Antigen ligase
O-antigen_lig        PF13425.1    137 seq1315_BIOID38971   -            402   3.8e-16   59.2  13.8   1   1   5.5e-20   3.8e-16   59.2   9.6     2   136   190   340   171   341 0.87 O-antigen ligase like membrane protein
Phage_Nu1            PF07471.7    164 seq1319_BIOID38971   -            181   1.2e-92  307.7   1.4   1   1   9.6e-97   1.3e-92  307.5   1.0     1   164     1   164     1   164 0.99 Phage DNA packaging protein Nu1
BPD_transp_2         PF02653.11   267 seq1320_BIOID38971   -            308   1.1e-68  231.0  41.8   1   1   9.1e-73   1.2e-68  230.8  29.0     1   267    11   292    11   292 0.98 Branched-chain amino acid transport system / permease component
ABC_tran             PF00005.22   118 seq1321_BIOID38971   -            578   4.7e-38  130.0   0.0   1   2   2.9e-21   7.9e-18   64.8   0.0     1   116    47   165    47   167 0.92 ABC transporter
ABC_tran             PF00005.22   118 seq1321_BIOID38971   -            578   4.7e-38  130.0   0.0   2   2   8.9e-21   2.4e-17   63.2   0.0     1   118   369   489   369   489 0.90 ABC transporter
AAA_21               PF13304.1    303 seq1321_BIOID38971   -            578   1.6e-24   87.2   0.1   1   2   1.9e-11   5.1e-08   33.1   0.0     1   285    35   184    35   192 0.88 AAA domain
AAA_21               PF13304.1    303 seq1321_BIOID38971   -            578   1.6e-24   87.2   0.1   2   2   9.4e-11   2.6e-07   30.8   0.0   236   297   460   518   457   518 0.96 AAA domain
GIY-YIG              PF01541.19    80 seq1322_BIOID38971   -            109   1.3e-13   50.9   0.1   1   1   1.3e-17   1.8e-13   50.5   0.1     2    80    18    93    17    93 0.83 GIY-YIG catalytic domain
Asp-Al_Ex            PF06826.7    169 seq1323_BIOID38971   -            561   3.3e-83  277.1  49.2   1   2   1.1e-44   7.2e-41  139.3  10.5     2   168    17   182    16   183 0.98 Predicted Permease Membrane Region
Asp-Al_Ex            PF06826.7    169 seq1323_BIOID38971   -            561   3.3e-83  277.1  49.2   2   2   3.9e-46   2.7e-42  144.0  18.1     1   169   385   555   385   555 0.99 Predicted Permease Membrane Region
TrkA_C               PF02080.16    71 seq1323_BIOID38971   -            561   1.8e-24   84.9   0.4   1   2   1.3e-15   8.9e-12   44.3   0.0    12    68   228   284   218   287 0.93 TrkA-C domain
TrkA_C               PF02080.16    71 seq1323_BIOID38971   -            561   1.8e-24   84.9   0.4   2   2   8.2e-14   5.6e-10   38.5   0.2     2    71   304   372   303   372 0.91 TrkA-C domain
DUF1249              PF06853.7    121 seq1327_BIOID38971   -            140   6.9e-46  154.6   0.2   1   1   5.8e-50     8e-46  154.4   0.1     2   118    21   136    20   139 0.97 Protein of unknown function (DUF1249)
ABC_tran             PF00005.22   118 seq1329_BIOID38971   -            308   2.2e-21   76.3   0.0   1   1   6.2e-25   4.2e-21   75.3   0.0     1   118    45   165    45   165 0.86 ABC transporter
AAA_21               PF13304.1    303 seq1329_BIOID38971   -            308   2.4e-15   57.1   0.3   1   1     5e-17   3.4e-13   50.0   0.2     2   298    34   195    33   198 0.69 AAA domain
MscS_TM              PF12794.2    340 seq1330_BIOID38971   -           1120     2e-97  325.7  28.8   1   1  4.5e-101     2e-97  325.7  20.0     5   340   508   826   505   826 0.97 Mechanosensitive ion channel inner membrane domain 1
MscS_porin           PF12795.2    240 seq1330_BIOID38971   -           1120   4.9e-66  222.3  54.0   1   1   1.1e-69   4.9e-66  222.3  37.4     1   240    49   290    49   290 0.98 Mechanosensitive ion channel porin domain
MS_channel           PF00924.13   206 seq1330_BIOID38971   -           1120   3.3e-61  206.0   0.5   1   1   7.3e-65   3.3e-61  206.0   0.3     2   206   887  1086   886  1086 0.99 Mechanosensitive ion channel
AraC_binding         PF02311.14   136 seq1331_BIOID38971   -            309   7.8e-27   93.4   0.6   1   1   2.3e-30   7.8e-27   93.4   0.4     4   136    40   177    37   177 0.91 AraC-like ligand binding domain
HTH_AraC             PF00165.18    42 seq1331_BIOID38971   -            309   3.2e-22   77.5   0.0   1   2   1.6e-12   5.6e-09   35.4   0.0     2    41   204   244   203   245 0.91 Bacterial regulatory helix-turn-helix proteins, AraC family
HTH_AraC             PF00165.18    42 seq1331_BIOID38971   -            309   3.2e-22   77.5   0.0   2   2   1.9e-13   6.5e-10   38.4   0.0     1    41   256   294   256   295 0.96 Bacterial regulatory helix-turn-helix proteins, AraC family
HTH_18               PF12833.2     81 seq1331_BIOID38971   -            309   2.9e-19   68.8   0.5   1   1   2.3e-22   7.9e-19   67.4   0.0     1    80   217   295   217   296 0.97 Helix-turn-helix domain
DUF2767              PF10965.3     69 seq1332_BIOID38971   -             69   8.2e-42  140.7   2.3   1   1   6.5e-46     9e-42  140.6   1.6     1    69     1    69     1    69 0.99 Protein of unknown function (DUF2767)
SLT                  PF01464.15   121 seq1335_BIOID38971   -            654     4e-31  106.9   0.1   1   1   5.2e-35   7.1e-31  106.1   0.0     2   116   492   606   491   611 0.95 Transglycosylase SLT domain
Thiolase_N           PF00108.18   264 seq1336_BIOID38971   -            393  9.3e-110  365.6   2.1   1   1  2.6e-113  1.2e-109  365.2   1.5     1   263     1   261     1   262 0.99 Thiolase, N-terminal domain
Thiolase_C           PF02803.13   123 seq1336_BIOID38971   -            393   5.6e-53  177.4   0.3   1   1   2.5e-56   1.1e-52  176.4   0.2     2   123   270   391   269   391 0.98 Thiolase, C-terminal domain
ketoacyl-synt        PF00109.21   255 seq1336_BIOID38971   -            393   2.2e-06   27.2   2.2   1   1   6.2e-10   2.8e-06   26.8   0.3   170   209    81   120    79   136 0.87 Beta-ketoacyl synthase, N-terminal domain
Glyco_trans_4_4      PF13579.1    160 seq1337_BIOID38971   -            407   1.9e-26   92.9   0.0   1   1   8.2e-30   3.7e-26   92.0   0.0     1   160    15   204    15   204 0.84 Glycosyl transferase 4-like domain
Glycos_transf_1      PF00534.15   172 seq1337_BIOID38971   -            407   4.9e-19   68.2   0.0   1   1   1.5e-22     7e-19   67.7   0.0     3   170   219   389   217   391 0.91 Glycosyl transferases group 1
Glyco_trans_1_4      PF13692.1    135 seq1337_BIOID38971   -            407   2.3e-07   30.8   0.0   1   1   4.5e-10     2e-06   27.8   0.0     3   133   232   375   230   376 0.78 Glycosyl transferases group 1
HOK_GEF              PF01848.11    43 seq1338_BIOID38971   -             50   7.7e-18   63.4   1.4   1   1   6.2e-22   8.5e-18   63.2   1.0     1    43     4    46     4    46 0.99 Hok/gef family
IF3_C                PF00707.17    88 seq1341_BIOID38971   -            144   7.7e-36  121.6   0.7   1   1   1.7e-39   1.2e-35  121.0   0.5     2    88    55   142    54   142 0.99 Translation initiation factor IF-3, C-terminal domain
IF3_N                PF05198.11    76 seq1341_BIOID38971   -            144     5e-23   80.7   0.1   1   1   1.3e-26   8.8e-23   79.9   0.1    28    76     1    49     1    49 0.99 Translation initiation factor IF-3, N-terminal domain
HTH_Tnp_1            PF01527.15    76 seq1343_BIOID38971   -            130   1.8e-08   34.1   1.3   1   1     1e-11   4.6e-08   32.7   0.9     9    74    29   102    28   104 0.75 Transposase
HTH_28               PF13518.1     52 seq1343_BIOID38971   -            130   5.6e-06   26.1   0.2   1   1   2.7e-09   1.2e-05   25.0   0.1     2    33    32    64    31    80 0.86 Helix-turn-helix domain
HTH_Tnp_IS630        PF01710.11   120 seq1343_BIOID38971   -            130   3.9e-05   23.1   0.3   1   1   1.6e-08   7.3e-05   22.3   0.1     8    67    33    96    27   113 0.80 Transposase
Sulfatase            PF00884.18   379 seq1345_BIOID38971   -            577   1.9e-48  165.2   6.9   1   1   4.2e-52   2.8e-48  164.7   4.8     2   308   238   535   237   565 0.93 Sulfatase
DUF1705              PF08019.7    156 seq1345_BIOID38971   -            577   5.4e-05   22.6   7.7   1   1   7.9e-09   5.4e-05   22.6   5.4    11   149    59   206    50   211 0.61 Domain of unknown function (DUF1705)
YkuD                 PF03734.9    146 seq1346_BIOID38971   -            311   5.5e-20   72.0   0.1   1   1   6.3e-24   8.5e-20   71.3   0.0     2   146    97   231    96   231 0.81 L,D-transpeptidase catalytic domain
PapC_C               PF13953.1     68 seq1347_BIOID38971   -             87   2.1e-24   84.8   0.1   1   1   1.8e-28   2.4e-24   84.6   0.0     1    67     5    70     5    71 0.97 PapC C-terminal domain
MerR_1               PF13411.1     69 seq1348_BIOID38971   -            141   5.8e-21   73.9   0.5   1   1   2.1e-24   9.7e-21   73.2   0.3     1    67     2    69     2    70 0.95 MerR HTH family regulatory protein
MerR-DNA-bind        PF09278.6     65 seq1348_BIOID38971   -            141   1.3e-20   73.4   6.9   1   1   4.3e-24     2e-20   72.8   4.8     1    65    45   110    45   110 0.97 MerR, DNA binding
MerR                 PF00376.18    38 seq1348_BIOID38971   -            141   1.8e-12   46.4   0.0   1   1   7.2e-16   3.3e-12   45.6   0.0     1    38     3    40     3    40 0.99 MerR family regulatory protein
UvrC_HhH_N           PF08459.6    155 seq1350_BIOID38971   -            513   2.7e-52  176.2   0.0   1   1   1.1e-55   5.1e-52  175.3   0.0     1   155   286   445   286   445 0.96 UvrC Helix-hairpin-helix N-terminal
HHH                  PF00633.18    30 seq1350_BIOID38971   -            513   7.7e-11   40.9   0.0   1   1   6.2e-10   2.8e-06   26.5   0.0     2    29   482   509   481   510 0.94 Helix-hairpin-helix motif
UVR                  PF02151.14    36 seq1350_BIOID38971   -            513   1.8e-10   39.8   1.0   1   1   7.5e-14   3.4e-10   38.9   0.7     1    34   107   140   107   142 0.94 UvrB/uvrC motif
Polysacc_deac_1      PF01522.16   124 seq1351_BIOID38971   -            296   2.5e-14   52.8   0.0   1   1   4.5e-18   6.1e-14   51.6   0.0    16   123    15   169     6   170 0.93 Polysaccharide deacetylase
AlaDh_PNT_C          PF01262.16   168 seq1354_BIOID38971   -            528   7.2e-57  191.4   1.4   1   1   2.4e-60   1.1e-56  190.9   1.0     2   168   165   329   164   329 0.98 Alanine dehydrogenase/PNT, C-terminal domain
AlaDh_PNT_N          PF05222.10   136 seq1354_BIOID38971   -            528   2.2e-52  176.5   0.0   1   1   9.7e-56   4.4e-52  175.5   0.0     1   136    22   155    22   155 0.99 Alanine dehydrogenase/PNT, N-terminal domain
DUF3814              PF12769.2     87 seq1354_BIOID38971   -            528   1.8e-37  127.2   7.5   1   1   9.8e-41   4.5e-37  125.9   4.8     3    87   445   527   443   527 0.96 Domain of unknown function (DUF3814)
PGM_PMM_I            PF02878.11   138 seq1356_BIOID38971   -            546   1.3e-35  121.7   0.2   1   1   1.4e-38   4.9e-35  119.9   0.1     2   134    40   180    39   183 0.97 Phosphoglucomutase/phosphomannomutase, alpha/beta/alpha domain I
PGM_PMM_III          PF02880.11   111 seq1356_BIOID38971   -            546   2.7e-27   94.9   0.0   1   1   1.5e-30   5.3e-27   93.9   0.0     1   111   320   440   320   440 0.93 Phosphoglucomutase/phosphomannomutase, alpha/beta/alpha domain III
PGM_PMM_II           PF02879.11   104 seq1356_BIOID38971   -            546   3.5e-13   49.6   0.0   1   1   3.2e-16   1.1e-12   48.0   0.0     2   104   210   317   209   317 0.90 Phosphoglucomutase/phosphomannomutase, alpha/beta/alpha domain II
PGM_PMM_IV           PF00408.15    73 seq1356_BIOID38971   -            546   3.6e-13   49.1   0.0   1   1   3.2e-16   1.1e-12   47.6   0.0    12    72   479   539   465   542 0.90 Phosphoglucomutase/phosphomannomutase, C-terminal domain
Terminase_GpA        PF05876.7    557 seq1360_BIOID38971   -            641  2.6e-177  590.4   0.4   1   1  2.4e-181  3.3e-177  590.1   0.2     1   547    39   600    39   607 0.97 Phage terminase large subunit (GpA)
Beta_elim_lyase      PF01212.16   290 seq1361_BIOID38971   -            333   9.6e-92  307.0   0.1   1   1   2.7e-95   1.2e-91  306.7   0.1     1   285     3   280     3   285 0.97 Beta-eliminating lyase
Aminotran_1_2        PF00155.16   363 seq1361_BIOID38971   -            333   4.2e-09   35.7   0.0   1   1   1.5e-12   6.9e-09   35.0   0.0    38   327    28   303     4   325 0.77 Aminotransferase class I and II
PseudoU_synth_2      PF00849.17   164 seq1363_BIOID38971   -            290   9.9e-16   57.8   0.1   1   1   6.3e-18   4.3e-14   52.5   0.1     2   164    69   195    68   195 0.87 RNA pseudouridylate synthase
S4                   PF01479.20    48 seq1363_BIOID38971   -            290   2.7e-14   52.1   1.5   1   1   1.1e-17   7.6e-14   50.7   0.0     1    48     7    52     7    52 0.98 S4 domain
UxuA                 PF03786.8    351 seq1364_BIOID38971   -            394  4.2e-163  541.7   0.2   1   1    7e-167  4.8e-163  541.6   0.1     1   350     1   388     1   389 0.99 D-mannonate dehydratase (UxuA)
AP_endonuc_2         PF01261.19   211 seq1364_BIOID38971   -            394     1e-08   34.6   0.0   1   1   8.1e-12   5.6e-08   32.2   0.0     3   189    18   299    16   320 0.82 Xylose isomerase-like TIM barrel
Metallophos          PF00149.23   201 seq1366_BIOID38971   -            275     1e-14   54.3   1.3   1   1   2.7e-18   1.8e-14   53.5   0.9     2   200    16   206    15   207 0.88 Calcineurin-like phosphoesterase
Metallophos_2        PF12850.2    156 seq1366_BIOID38971   -            275   3.2e-12   46.4   0.0   1   1   7.3e-16     5e-12   45.8   0.0     2   139    16   225    15   239 0.69 Calcineurin-like phosphoesterase superfamily domain
DUF3329              PF11808.3     90 seq1367_BIOID38971   -            431   2.4e-31  107.5   5.7   1   1   1.7e-34   3.9e-31  106.8   4.0     2    90     4    92     3    92 0.98 Domain of unknown function (DUF3329)
HATPase_c            PF02518.21   111 seq1367_BIOID38971   -            431   1.4e-30  105.1   0.0   1   1   1.1e-33   2.6e-30  104.3   0.0     2   110   314   423   313   424 0.98 Histidine kinase-, DNA gyrase B-, and HSP90-like ATPase
HisKA                PF00512.20    68 seq1367_BIOID38971   -            431   1.7e-20   72.6   1.4   1   1   1.4e-23   3.3e-20   71.7   0.3     2    67   204   268   203   269 0.97 His Kinase A (phospho-acceptor) domain
PAS                  PF00989.19   113 seq1367_BIOID38971   -            431     4e-11   42.5   0.0   1   1   3.7e-14   8.4e-11   41.5   0.0     2   113    99   194    98   194 0.95 PAS fold
HATPase_c_2          PF13581.1    125 seq1367_BIOID38971   -            431   1.6e-08   34.2   0.0   1   1   1.3e-11   2.9e-08   33.4   0.0    30   114   316   408   281   420 0.83 Histidine kinase-like ATPase domain
HATPase_c_3          PF13589.1    137 seq1367_BIOID38971   -            431   1.1e-06   28.2   0.0   1   1   7.7e-10   1.8e-06   27.5   0.0     3    93   318   410   316   429 0.78 Histidine kinase-, DNA gyrase B-, and HSP90-like ATPase
PAPS_reduct          PF01507.14   174 seq1369_BIOID38971   -            257   7.9e-52  175.4   0.0   1   1   7.6e-56     1e-51  175.0   0.0     2   173    61   232    60   233 0.99 Phosphoadenosine phosphosulfate reductase family
Fimbrial             PF00419.15   145 seq1370_BIOID38971   -            335   8.5e-19   68.0   0.1   1   1   9.9e-23   1.4e-18   67.4   0.0     2   145   188   335   187   335 0.92 Fimbrial protein
HOK_GEF              PF01848.11    43 seq1371_BIOID38971   -             83   7.1e-18   63.5   1.4   1   1   6.8e-22   9.3e-18   63.1   1.0     1    43    37    79    37    79 0.99 Hok/gef family
Glyco_hydro_4        PF02056.11   183 seq1373_BIOID38971   -            450   2.6e-77  258.1   0.0   1   1   5.7e-81   3.9e-77  257.5   0.0     1   182     6   187     6   188 0.99 Family 4 glycosyl hydrolase
Glyco_hydro_4C       PF11975.3    232 seq1373_BIOID38971   -            450   4.3e-71  239.2   0.0   1   1   8.2e-75   5.6e-71  238.8   0.0     1   232   192   415   192   415 0.99 Family 4 glycosyl hydrolase C-terminal domain
CbiA                 PF01656.18   195 seq1377_BIOID38971   -             71   6.1e-15   55.0   0.0   1   1   3.3e-18   6.4e-15   54.9   0.0     1    49     7    58     7    70 0.85 CobQ/CobB/MinD/ParA nucleotide binding domain
AAA_31               PF13614.1    157 seq1377_BIOID38971   -             71   5.4e-08   32.7   0.0   1   1   3.1e-11   6.1e-08   32.6   0.0     2    51     6    55     5    70 0.81 AAA domain
ArsA_ATPase          PF02374.10   305 seq1377_BIOID38971   -             71   4.7e-08   32.3   0.0   1   1   2.4e-11   4.7e-08   32.3   0.0     7    48    11    52     4    70 0.84 Anion-transporting ATPase
Fer4_NifH            PF00142.13   273 seq1377_BIOID38971   -             71   1.4e-05   24.3   0.0   1   1   7.2e-09   1.4e-05   24.3   0.0     6    45    11    50     5    68 0.87 4Fe-4S iron sulfur cluster binding proteins, NifH/frxC family
MipZ                 PF09140.6    261 seq1377_BIOID38971   -             71     2e-05   23.7   0.0   1   1     1e-08     2e-05   23.7   0.0     2    45     6    48     5    69 0.84 ATPase MipZ
VirC1                PF07015.6    231 seq1377_BIOID38971   -             71   2.3e-05   23.4   0.0   1   1   1.2e-08   2.3e-05   23.4   0.0     1    45     4    48     4    68 0.93 VirC1 protein
YhjQ                 PF06564.7    244 seq1377_BIOID38971   -             71     3e-05   23.3   0.0   1   1   1.7e-08   3.2e-05   23.2   0.0     1    49     4    52     4    63 0.91 YhjQ protein
PagP                 PF07017.6    147 seq1378_BIOID38971   -            186   4.2e-75  249.8   5.4   1   1   3.7e-79   5.1e-75  249.5   3.7     1   147    36   183    36   183 0.99 Antimicrobial peptide resistance and lipid A acylation protein PagP
SpoU_methylase       PF00588.14   142 seq1379_BIOID38971   -            243     7e-42  142.5   0.0   1   1   1.9e-45   1.3e-41  141.6   0.0     2   142    96   236    95   236 0.96 SpoU rRNA Methylase family
SpoU_sub_bind        PF08032.7     76 seq1379_BIOID38971   -            243   3.1e-19   68.7   0.1   1   1   2.9e-22     2e-18   66.2   0.0     1    72     4    76     4    80 0.96 RNA 2'-O ribose methyltransferase substrate binding
DUF331               PF03889.8     39 seq1382_BIOID38971   -             72   3.2e-21   74.1   0.6   1   1   3.1e-25   4.2e-21   73.8   0.4     1    37     9    45     9    47 0.97 Domain of unknown function
Wzz                  PF02706.10   152 seq1383_BIOID38971   -            344   5.3e-17   61.9   7.8   1   1   3.8e-21   5.3e-17   61.9   5.4     1   113    35   184    35   218 0.73 Chain length determinant protein
Fer4_11              PF13247.1     99 seq1385_BIOID38971   -            208   6.3e-19   67.5  25.1   1   1   1.2e-21   1.5e-18   66.3  13.6     3    97   116   201   114   203 0.95 4Fe-4S dicluster domain
Fer4                 PF00037.22    24 seq1385_BIOID38971   -            208   1.5e-16   59.0  32.3   1   2   1.6e-08     2e-05   23.8   1.2     1    20   149   168   149   170 0.92 4Fe-4S binding domain
Fer4                 PF00037.22    24 seq1385_BIOID38971   -            208   1.5e-16   59.0  32.3   2   2   1.1e-10   1.4e-07   30.7   1.6     6    24   181   199   178   199 0.93 4Fe-4S binding domain
Fer4_10              PF13237.1     52 seq1385_BIOID38971   -            208     5e-15   54.9  58.7   1   2   1.2e-09   1.5e-06   27.7  12.3     3    52   117   167   115   167 0.93 4Fe-4S dicluster domain
Fer4_10              PF13237.1     52 seq1385_BIOID38971   -            208     5e-15   54.9  58.7   2   2     2e-10   2.4e-07   30.3  11.8     2    52   149   194   148   194 0.89 4Fe-4S dicluster domain
Fer4_7               PF12838.2     52 seq1385_BIOID38971   -            208   1.2e-14   54.2  59.0   1   2   4.2e-10   5.3e-07   29.8  11.6     2    50   123   168   122   170 0.92 4Fe-4S dicluster domain
Fer4_7               PF12838.2     52 seq1385_BIOID38971   -            208   1.2e-14   54.2  59.0   2   2   3.3e-10   4.1e-07   30.1  11.1     1    52   155   197   155   197 0.93 4Fe-4S dicluster domain
Fer4_6               PF12837.2     24 seq1385_BIOID38971   -            208   8.7e-15   53.7  35.5   1   1     7e-09   8.8e-06   25.2   1.3     7    24   181   198   178   198 0.93 4Fe-4S binding domain
Fer4_9               PF13187.1     55 seq1385_BIOID38971   -            208   5.7e-12   45.6  32.9   1   1   3.2e-11     4e-08   33.2   9.2     1    54   155   197   155   198 0.95 4Fe-4S dicluster domain
Fer4_4               PF12800.2     17 seq1385_BIOID38971   -            208   1.3e-09   37.5  36.9   1   4   0.00016       0.2   11.9   2.6     2    14    66    78    65    82 0.92 4Fe-4S binding domain
Fer4_4               PF12800.2     17 seq1385_BIOID38971   -            208   1.3e-09   37.5  36.9   2   4    0.0003      0.37   11.1   1.2     2    15   121   136   120   145 0.84 4Fe-4S binding domain
Fer4_4               PF12800.2     17 seq1385_BIOID38971   -            208   1.3e-09   37.5  36.9   3   4   1.1e-06    0.0014   18.7   1.2     2    15   154   167   153   175 0.92 4Fe-4S binding domain
Fer4_4               PF12800.2     17 seq1385_BIOID38971   -            208   1.3e-09   37.5  36.9   4   4   8.3e-06      0.01   15.9   2.5     1    17   180   196   180   196 0.91 4Fe-4S binding domain
Fer4_3               PF12798.2     15 seq1385_BIOID38971   -            208   2.5e-07   30.6  42.6   1   3   0.00015      0.19   12.2   2.7     1    15   123   139   121   139 0.90 4Fe-4S binding domain
Fer4_3               PF12798.2     15 seq1385_BIOID38971   -            208   2.5e-07   30.6  42.6   2   3   4.7e-05     0.058   13.8   3.4     1    13   156   168   156   170 0.96 4Fe-4S binding domain
Fer4_3               PF12798.2     15 seq1385_BIOID38971   -            208   2.5e-07   30.6  42.6   3   3   3.4e-05     0.042   14.2   5.2     1    15   183   197   183   197 0.98 4Fe-4S binding domain
CbiA                 PF01656.18   195 seq1390_BIOID38971   -            254   4.4e-14   52.2   0.0   1   1   4.2e-18   5.8e-14   51.8   0.0    73   189    66   209    13   217 0.80 CobQ/CobB/MinD/ParA nucleotide binding domain
BPD_transp_2         PF02653.11   267 seq1391_BIOID38971   -            425   4.9e-58  196.0  28.1   1   1   7.1e-62   4.9e-58  196.0  19.5     3   267   112   398   110   398 0.99 Branched-chain amino acid transport system / permease component
DUF3382              PF11862.3    101 seq1391_BIOID38971   -            425   1.2e-23   82.7   6.4   1   1   1.8e-27   1.2e-23   82.7   4.4     4   101     5   103     2   103 0.98 Domain of unknown function (DUF3382)
ADH_N                PF08240.7    109 seq1392_BIOID38971   -            346   6.1e-31  106.3   7.9   1   1   1.3e-34   6.1e-31  106.3   5.5     2   109    35   141    34   141 0.97 Alcohol dehydrogenase GroES-like domain
ADH_zinc_N           PF00107.21   130 seq1392_BIOID38971   -            346   1.1e-29  102.4   1.6   1   1   4.9e-33   2.2e-29  101.5   1.1     1   129   182   308   182   309 0.98 Zinc-binding dehydrogenase
ADH_zinc_N_2         PF13602.1    127 seq1392_BIOID38971   -            346   5.6e-08   33.6   1.5   1   1   2.3e-11   1.1e-07   32.7   1.0     1   127   215   342   215   342 0.77 Zinc-binding dehydrogenase
Ribosomal_L20        PF00453.13   108 seq1397_BIOID38971   -            118   6.4e-48  161.0   8.9   1   1   5.3e-52   7.3e-48  160.8   6.2     1   108     2   109     2   109 0.99 Ribosomal protein L20
SDF                  PF00375.13   390 seq1398_BIOID38971   -            428  1.3e-114  382.9  40.9   1   1    1e-118  1.4e-114  382.7  28.3     1   390     9   401     9   401 0.97 Sodium:dicarboxylate symporter family
rve_2                PF13333.1     52 seq1399_BIOID38971   -             99   6.7e-14   51.5   0.4   1   1   1.6e-17   1.1e-13   50.8   0.1     1    48    46    99    46    99 0.90 Integrase core domain
rve_3                PF13683.1     67 seq1399_BIOID38971   -             99   1.5e-10   40.3   0.0   1   1   3.3e-14   2.3e-10   39.7   0.0     6    67    32    95    27    95 0.92 Integrase core domain
ABC2_membrane        PF01061.19   209 seq1400_BIOID38971   -            256   5.5e-36  123.5  24.8   1   1     4e-40   5.5e-36  123.5  17.2     3   209     9   219     7   219 0.93 ABC-2 type transporter
FdhD-NarQ            PF02634.10   236 seq1401_BIOID38971   -            277   7.6e-73  244.7   0.0   1   1   6.6e-77     9e-73  244.4   0.0     1   235    38   275    38   276 0.92 FdhD/NarQ family
TraQ                 PF09679.5     93 seq1409_BIOID38971   -             94   1.2e-50  169.2   0.3   1   1     1e-54   1.4e-50  169.0   0.2     1    93     2    94     2    94 0.99 Type-F conjugative transfer system pilin chaperone (TraQ)
SNARE_assoc          PF09335.6    123 seq1413_BIOID38971   -            254   3.8e-19   68.9   1.7   1   1   2.8e-23   3.8e-19   68.9   1.2     1   121    36   159    36   161 0.92 SNARE associated Golgi protein
PMT                  PF02366.13   245 seq1416_BIOID38971   -            550   1.4e-54  184.9  21.1   1   1   2.1e-58   1.4e-54  184.9  14.7     3   245     5   237     3   237 0.98 Dolichyl-phosphate-mannose-protein mannosyltransferase
PMT_2                PF13231.1    159 seq1416_BIOID38971   -            550   6.8e-12   45.4  22.0   1   1     1e-15   6.8e-12   45.4  15.3     2   159    61   222    60   222 0.80 Dolichyl-phosphate-mannose-protein mannosyltransferase
SRP54                PF00448.17   196 seq1417_BIOID38971   -            453   7.9e-76  253.7   0.3   1   1   5.5e-79   1.2e-75  253.1   0.2     1   196   100   296   100   296 0.99 SRP54-type protein, GTPase domain
SRP_SPB              PF02978.14   104 seq1417_BIOID38971   -            453   1.1e-36  125.1   7.9   1   1   4.7e-40   1.1e-36  125.1   5.5     2   104   329   427   328   427 0.99 Signal peptide binding domain
SRP54_N              PF02881.14    75 seq1417_BIOID38971   -            453   2.1e-21   75.6   0.5   1   1   9.2e-25   2.1e-21   75.6   0.3     1    75     5    82     5    82 0.99 SRP54-type protein, helical bundle domain
CbiA                 PF01656.18   195 seq1417_BIOID38971   -            453   2.8e-08   33.2   2.5   1   1   3.8e-11   8.6e-08   31.7   1.3     9   164   110   256   102   288 0.68 CobQ/CobB/MinD/ParA nucleotide binding domain
cobW                 PF02492.14   178 seq1417_BIOID38971   -            453   6.4e-05   22.3   0.4   1   1   7.5e-08   0.00017   20.9   0.3     2   152   102   251   100   260 0.79 CobW/HypB/UreG, nucleotide-binding domain
HTH_Tnp_1            PF01527.15    76 seq1418_BIOID38971   -            139   7.4e-17   60.9   0.2   1   1     2e-20   1.4e-16   60.1   0.0     2    50     9    58     8    92 0.82 Transposase
HTH_23               PF13384.1     50 seq1418_BIOID38971   -            139   4.2e-07   29.2   0.0   1   1   9.7e-11   6.6e-07   28.6   0.0     6    45    18    58    13    64 0.89 Homeodomain-like domain
UPF0227              PF05728.7    187 seq1422_BIOID38971   -            193   9.7e-75  250.2   0.0   1   1   1.6e-78   1.1e-74  250.1   0.0     2   186     4   188     3   189 0.99 Uncharacterised protein family (UPF0227)
Abhydrolase_5        PF12695.2    142 seq1422_BIOID38971   -            193   1.1e-06   28.3   0.0   1   1   2.6e-10   1.8e-06   27.6   0.0     1   141     3   172     3   173 0.67 Alpha/beta hydrolase family
AFOR_C               PF01314.13   382 seq1423_BIOID38971   -            728   3.9e-81  272.5   0.0   1   1   7.2e-85   4.9e-81  272.2   0.0     3   382   255   713   253   713 0.90 Aldehyde ferredoxin oxidoreductase, domains 2 & 3
AFOR_N               PF02730.10   202 seq1423_BIOID38971   -            728   6.1e-70  234.5   0.3   1   1   1.4e-73   9.3e-70  233.9   0.2     1   202    33   234    33   234 0.97 Aldehyde ferredoxin oxidoreductase, N-terminal domain
TraF                 PF13728.1    215 seq1425_BIOID38971   -            181   1.7e-13   50.4   0.6   1   1   1.7e-17   2.3e-13   50.0   0.0   121   206    70   159    63   167 0.88 F plasmid transfer operon protein
NTP_transferase      PF00483.18   248 seq1427_BIOID38971   -            478   1.9e-84  282.7   0.0   1   1   1.2e-87   4.2e-84  281.6   0.0     2   247     8   295     7   296 0.97 Nucleotidyl transferase
MannoseP_isomer      PF01050.13   151 seq1427_BIOID38971   -            478   4.7e-76  253.4   2.0   1   1   2.7e-79   9.1e-76  252.4   1.4     1   151   323   473   323   473 0.99 Mannose-6-phosphate isomerase
Cupin_2              PF07883.6     71 seq1427_BIOID38971   -            478   4.5e-11   41.9   0.9   1   1   6.1e-14   2.1e-10   39.8   0.1     3    70   390   457   388   458 0.89 Cupin domain
NTP_transf_3         PF12804.2    179 seq1427_BIOID38971   -            478     2e-09   37.7   0.1   1   1   2.3e-12     8e-09   35.8   0.1     2   112     9   136     8   255 0.71 MobA-like NTP transferase domain
rve_2                PF13333.1     52 seq1429_BIOID38971   -             82   6.8e-06   25.9   0.1   1   1     1e-09   1.4e-05   24.9   0.1     1    21    55    75    55    78 0.94 Integrase core domain
Caudo_TAP            PF02413.12   130 seq1430_BIOID38971   -             55   2.3e-25   89.1   1.4   1   1   1.8e-29   2.5e-25   89.0   1.0    75   129     1    55     1    55 0.98 Caudovirales tail fibre assembly protein
CSD                  PF00313.17    66 seq1431_BIOID38971   -             69   5.2e-34  115.7   0.7   1   1   8.2e-38   5.6e-34  115.6   0.5     2    65     5    68     4    69 0.97 'Cold-shock' DNA-binding domain
OB_RNB               PF08206.6     58 seq1431_BIOID38971   -             69   1.2e-05   24.6   0.3   1   1   2.5e-09   1.7e-05   24.1   0.2     7    30    14    37     6    67 0.82 Ribonuclease B OB domain
NAD_binding_10       PF13460.1    183 seq1432_BIOID38971   -            476   4.9e-19   68.9   0.1   1   1   3.3e-22   7.5e-19   68.3   0.0     1   160     5   165     5   193 0.88 NADH(P)-binding
Epimerase            PF01370.16   236 seq1432_BIOID38971   -            476   2.5e-13   49.8   0.0   1   1   5.8e-16   1.3e-12   47.5   0.0     1   121     5   116     5   132 0.89 NAD dependent epimerase/dehydratase family
NmrA                 PF05368.8    233 seq1432_BIOID38971   -            476   3.4e-10   39.4   0.0   1   1   1.8e-13   4.2e-10   39.1   0.0     1   227     5   228     5   303 0.80 NmrA-like family
3Beta_HSD            PF01073.14   280 seq1432_BIOID38971   -            476   7.2e-07   28.0   0.0   1   1   4.7e-10   1.1e-06   27.4   0.0     1   118     6   113     6   124 0.78 3-beta hydroxysteroid dehydrogenase/isomerase family
DUF2867              PF11066.3    149 seq1432_BIOID38971   -            476   2.7e-06   27.0   0.0   1   1   3.3e-09   7.5e-06   25.6   0.0    42   148   358   463   332   463 0.88 Protein of unknown function (DUF2867)
adh_short            PF00106.20   167 seq1432_BIOID38971   -            476   3.6e-06   26.8   0.2   1   1   3.8e-09   8.7e-06   25.6   0.1     3    89     5    78     3   114 0.87 short chain dehydrogenase
Arginase             PF00491.16   275 seq1436_BIOID38971   -            306   1.8e-83  279.9   0.5   1   1   1.5e-87   2.1e-83  279.7   0.3     1   274    33   297    33   298 0.92 Arginase family
Fimbrial             PF00419.15   145 seq1438_BIOID38971   -            171   5.2e-15   55.8   0.1   1   1   4.6e-19   6.2e-15   55.5   0.1     1   145    29   171    27   171 0.88 Fimbrial protein
DUF2170              PF09938.4    140 seq1439_BIOID38971   -            133   1.5e-42  144.1   1.5   1   1   1.2e-46   1.7e-42  143.9   1.0     3   139     2   132     1   133 0.96 Uncharacterized protein conserved in bacteria (DUF2170)
KduI                 PF04962.7    262 seq1441_BIOID38971   -            278   3.2e-42  144.2   0.2   1   1   2.8e-46   3.9e-42  144.0   0.1     8   261    31   273    24   274 0.89 KduI/IolB family
ABC_tran             PF00005.22   118 seq1443_BIOID38971   -            499   4.6e-35  120.4   0.5   1   2   1.5e-23   6.8e-20   71.4   0.0     1   118    45   172    45   172 0.91 ABC transporter
ABC_tran             PF00005.22   118 seq1443_BIOID38971   -            499   4.6e-35  120.4   0.5   2   2   4.6e-16   2.1e-12   47.3   0.0     3   117   298   427   296   428 0.88 ABC transporter
TnpB_IS66            PF05717.8    108 seq1446_BIOID38971   -            116   3.1e-41  139.0   0.0   1   1   2.6e-45   3.5e-41  138.8   0.0     2   104     7   107     6   111 0.97 IS66 Orf2 like protein
ABC2_membrane_3      PF12698.2    344 seq1447_BIOID38971   -            377   2.2e-44  151.7  22.3   1   1   7.2e-48   2.5e-44  151.6  15.5     2   344    27   370    26   370 0.88 ABC-2 family transporter protein
ABC2_membrane_2      PF12679.2    277 seq1447_BIOID38971   -            377   1.5e-39  135.4  14.8   1   1   5.9e-43     2e-39  134.9  10.3     2   270    13   370    12   375 0.87 ABC-2 family transporter protein
ABC2_membrane        PF01061.19   209 seq1447_BIOID38971   -            377   1.6e-23   82.8  36.0   1   1   8.6e-26   2.9e-22   78.7  16.2    47   208   179   341   146   342 0.91 ABC-2 type transporter
ABC2_membrane_4      PF12730.2    232 seq1447_BIOID38971   -            377   3.3e-16   59.0  17.3   1   1   1.4e-19   4.9e-16   58.4  12.0     3   229    18   363    17   369 0.74 ABC-2 family transporter protein
Phage_lysozyme       PF00959.14   110 seq1448_BIOID38971   -            150   1.3e-13   51.1   0.0   1   1   1.3e-17   1.7e-13   50.6   0.0     1   108    37   140    37   142 0.97 Phage lysozyme
Mannitol_dh_C        PF08125.8    245 seq1450_BIOID38971   -            486   9.6e-97  322.8   0.0   1   1  1.9e-100   1.3e-96  322.3   0.0     1   245   216   463   216   463 0.99 Mannitol dehydrogenase C-terminal domain
Mannitol_dh          PF01232.18   151 seq1450_BIOID38971   -            486   3.1e-54  182.9   0.0   1   1   7.2e-58   4.9e-54  182.2   0.0     2   151    24   188    23   188 0.99 Mannitol dehydrogenase Rossmann domain
tRNA-synt_2d         PF01409.15   247 seq1452_BIOID38971   -            331  1.2e-106  355.3   0.1   1   1  2.1e-110  1.4e-106  355.0   0.0     2   247    96   330    95   330 0.99 tRNA synthetases class II core domain (F)
Phe_tRNA-synt_N      PF02912.13    73 seq1452_BIOID38971   -            331   2.2e-29  100.8   1.7   1   1   5.5e-33   3.8e-29  100.1   0.7     2    73    21    92    20    92 0.98 Aminoacyl tRNA synthetase class II, N-terminal domain
DUF2575              PF10837.3     71 seq1456_BIOID38971   -             72   4.5e-47  157.8   3.1   1   1   3.6e-51     5e-47  157.7   2.1     1    71     2    72     2    72 1.00 Protein of unknown function (DUF2575)
EIIA-man             PF03610.11   116 seq1457_BIOID38971   -            146     2e-28   98.6   0.0   1   1   1.7e-32   2.3e-28   98.4   0.0     1   115     3   116     3   117 0.98 PTS system fructose IIA component
SelR                 PF01641.13   124 seq1458_BIOID38971   -            137   5.8e-56  187.4   0.0   1   1   4.8e-60   6.6e-56  187.2   0.0     2   123     8   128     7   129 0.97 SelR domain
CDP-OH_P_transf      PF01066.16   101 seq1460_BIOID38971   -            182   1.7e-16   60.2  10.8   1   1   1.2e-20   1.7e-16   60.2   7.5     2    77     3    91     2   141 0.81 CDP-alcohol phosphatidyltransferase
DEAD                 PF00270.24   173 seq1463_BIOID38971   -            899   1.8e-06   27.4   0.2   1   1   5.1e-09   3.5e-05   23.2   0.0     1   170   287   494   287   497 0.62 DEAD/DEAH box helicase
Helicase_C           PF00271.26    78 seq1463_BIOID38971   -            899   7.3e-05   22.4   0.1   1   1   9.8e-07    0.0067   16.1   0.1    20    77   610   671   596   671 0.76 Helicase conserved C-terminal domain
DNA_gyraseB          PF00204.20   173 seq1464_BIOID38971   -            630   3.7e-40  136.8   0.0   1   1     2e-43   6.8e-40  135.9   0.0     1   169   218   384   218   388 0.90 DNA gyrase B
DNA_gyraseB_C        PF00986.16    65 seq1464_BIOID38971   -            630   6.4e-25   86.5   2.7   1   1   3.6e-28   1.2e-24   85.6   1.9     2    65   554   620   553   620 0.92 DNA gyrase B subunit, carboxyl terminus
Toprim               PF01751.17    88 seq1464_BIOID38971   -            630   4.4e-16   58.4   0.0   1   1   2.5e-19   8.7e-16   57.4   0.0     1    86   413   522   413   524 0.93 Toprim domain
HATPase_c            PF02518.21   111 seq1464_BIOID38971   -            630   4.7e-13   48.7   0.1   1   1   2.4e-16   8.2e-13   47.9   0.1     2   109    28   170    27   172 0.93 Histidine kinase-, DNA gyrase B-, and HSP90-like ATPase
DUF2002              PF09400.5    111 seq1465_BIOID38971   -            114   8.2e-66  218.6   0.2   1   1   6.8e-70   9.3e-66  218.4   0.2     1   110     1   110     1   112 0.99 Protein of unknown function (DUF2002)
PNTB                 PF02233.11   464 seq1466_BIOID38971   -            462  7.5e-230  763.3  19.7   1   1  6.2e-234  8.5e-230  763.1  13.6     2   464     5   462     4   462 0.98 NAD(P) transhydrogenase beta subunit
Pribosyltran         PF00156.22   125 seq1467_BIOID38971   -            152   2.2e-11   43.4   0.0   1   1   2.3e-15   3.2e-11   42.9   0.0     2   112     4   105     3   112 0.87 Phosphoribosyl transferase domain
YdjC                 PF04794.7    261 seq1469_BIOID38971   -            252   8.8e-71  238.3   0.0   1   1   7.3e-75   9.9e-71  238.1   0.0     2   260     4   241     3   242 0.92 YdjC-like protein
DUF2077              PF09850.4    206 seq1470_BIOID38971   -            205   5.9e-30  104.0   0.0   1   1   4.9e-34   6.7e-30  103.9   0.0     2   200    11   204    10   205 0.86 Uncharacterized protein conserved in bacteria (DUF2077)
PspA_IM30            PF04012.7    221 seq1471_BIOID38971   -            232   4.3e-57  192.8  28.8   1   1   3.5e-61   4.8e-57  192.7  20.0     1   221     2   232     2   232 0.97 PspA/IM30 family
DUF3829              PF12889.2    277 seq1473_BIOID38971   -            346   2.3e-79  266.3  13.0   1   1   1.9e-83   2.6e-79  266.1   9.0     2   277    66   346    65   346 0.98 Protein of unknown function (DUF3829)
DDE_Tnp_IS66         PF03050.9    271 seq1475_BIOID38971   -            537   4.2e-95  317.9   0.0   1   1   1.2e-98   4.2e-95  317.9   0.0     1   271   196   487   196   487 0.98 Transposase IS66 family
DDE_Tnp_IS66_C       PF13817.1     39 seq1475_BIOID38971   -            537   2.3e-19   68.9   0.2   1   1   1.6e-22   5.3e-19   67.8   0.1     2    39   494   531   493   531 0.99 IS66 C-terminal element
HTH_Tnp_IS66         PF13005.2     59 seq1475_BIOID38971   -            537   3.3e-14   52.3   3.6   1   1   9.7e-18   3.3e-14   52.3   2.5     1    59   134   190   134   190 0.98 putative Helix-turn-helix domain of transposase IS66
LZ_Tnp_IS66          PF13007.2     78 seq1475_BIOID38971   -            537   7.1e-13   48.9  11.9   1   1   2.1e-16   7.1e-13   48.9   8.2     1    77    59   131    59   132 0.81 Transposase C of IS166 homeodomain
HTH_3                PF01381.17    55 seq1476_BIOID38971   -             94     2e-09   37.0   0.1   1   1   1.4e-12   1.9e-08   33.8   0.0     2    53    14    65    13    67 0.92 Helix-turn-helix
FAD_syn              PF06574.7    158 seq1478_BIOID38971   -            313   2.2e-57  193.0   0.0   1   1   4.4e-61     3e-57  192.5   0.0     2   158    12   168    11   168 0.98 FAD synthetase
Flavokinase          PF01687.12   125 seq1478_BIOID38971   -            313   6.1e-40  135.8   0.0   1   1   1.4e-43   9.4e-40  135.2   0.0     1   124   184   307   184   308 0.97 Riboflavin kinase
RNase_T              PF00929.19   164 seq1479_BIOID38971   -            181   3.3e-34  118.4   0.0   1   1   2.7e-38   3.7e-34  118.2   0.0     1   163     9   170     9   171 0.97 Exonuclease
ABC_tran             PF00005.22   118 seq1480_BIOID38971   -            255   5.2e-24   84.7   0.0   1   1   1.9e-27   8.8e-24   84.0   0.0     1   117    45   181    45   182 0.95 ABC transporter
BCA_ABC_TP_C         PF12399.3     23 seq1480_BIOID38971   -            255   3.8e-11   42.2   0.1   1   1     2e-14   9.3e-11   41.0   0.0     3    23   233   253   231   253 0.95 Branched-chain amino acid ATP-binding cassette transporter
Band_7               PF01145.20   179 seq1482_BIOID38971   -            375   1.3e-24   86.9   0.2   1   1   4.1e-27   5.6e-23   81.6   0.2     2   178   147   318   146   320 0.94 SPFH domain / Band 7 family
CN_hydrolase         PF00795.17   184 seq1483_BIOID38971   -            262   6.5e-21   74.3   0.1   1   1   6.6e-25     9e-21   73.9   0.0     6   184     7   172     2   172 0.85 Carbon-nitrogen hydrolase
HTH_18               PF12833.2     81 seq1487_BIOID38971   -            283   7.4e-21   73.9   1.7   1   1   1.7e-24   1.2e-20   73.2   0.1     1    81   191   270   191   270 0.97 Helix-turn-helix domain
HTH_AraC             PF00165.18    42 seq1487_BIOID38971   -            283   2.8e-17   61.8   0.4   1   1   6.6e-15   4.5e-11   42.0   0.0     8    42   234   269   230   269 0.95 Bacterial regulatory helix-turn-helix proteins, AraC family
Branch_AA_trans      PF05525.8    428 seq1488_BIOID38971   -            439  5.8e-158  525.8  32.2   1   1  4.9e-162  6.6e-158  525.6  22.3     3   427     8   429     6   430 0.99 Branched-chain amino acid transport protein
Trp_repressor        PF01371.14    88 seq1490_BIOID38971   -             98   2.8e-31  107.1   0.1   1   1   2.3e-35   3.2e-31  106.9   0.0     1    87     7    93     7    94 0.98 Trp repressor protein
DUF2498              PF10692.4     82 seq1491_BIOID38971   -             83   2.6e-44  148.6   0.1   1   1   2.2e-48   2.9e-44  148.4   0.1     2    82     3    83     2    83 0.98 Protein of unknown function (DUF2498)
DUF1315              PF07023.7     94 seq1494_BIOID38971   -             90   1.1e-38  130.8   0.5   1   1   8.3e-43   1.1e-38  130.8   0.4     2    80     4    82     3    90 0.94 Protein of unknown function (DUF1315)
gpW                  PF02831.10    68 seq1496_BIOID38971   -             68   3.5e-37  125.6   1.1   1   1   2.7e-41   3.8e-37  125.5   0.8     1    68     1    68     1    68 0.99 gpW
Polysacc_deac_1      PF01522.16   124 seq1497_BIOID38971   -            409   2.6e-20   72.1   0.0   1   1     3e-24   4.1e-20   71.5   0.0     3   122   228   366   226   368 0.93 Polysaccharide deacetylase
adh_short            PF00106.20   167 seq1499_BIOID38971   -            253   5.5e-28   97.8   0.2   1   1   1.7e-31   7.6e-28   97.4   0.1     1   166    11   176    11   177 0.93 short chain dehydrogenase
adh_short_C2         PF13561.1    243 seq1499_BIOID38971   -            253   1.3e-20   74.1   0.0   1   1   3.8e-24   1.8e-20   73.7   0.0     5   241    19   249    17   250 0.91 Enoyl-(Acyl carrier protein) reductase
KR                   PF08659.5    181 seq1499_BIOID38971   -            253   3.4e-06   26.7   0.1   1   1   1.2e-09   5.5e-06   26.0   0.1     3   125    13   129    12   193 0.83 KR domain
MFS_1                PF07690.11   354 seq1500_BIOID38971   -            402   2.2e-22   79.1  62.3   1   1   9.5e-22   6.5e-18   64.4  16.9     4   179   223   392   220   401 0.88 Major Facilitator Superfamily
Peptidase_M16_C      PF05193.16   184 seq1501_BIOID38971   -            498   6.3e-19   68.2   0.0   1   1   2.8e-22   1.9e-18   66.6   0.0     3   183   201   377   199   378 0.83 Peptidase M16 inactive domain
Peptidase_M16        PF00675.15   149 seq1501_BIOID38971   -            498   6.8e-07   29.0   0.0   1   1   2.6e-10   1.8e-06   27.6   0.0     2   123    46   169    45   190 0.86 Insulinase (Peptidase family M16)
DUF1100              PF06500.6    411 seq1502_BIOID38971   -            414  5.9e-222  736.4   0.0   1   1  1.5e-225  6.6e-222  736.2   0.0     1   411     1   414     1   414 0.99 Alpha/beta hydrolase of unknown function (DUF1100)
Abhydrolase_5        PF12695.2    142 seq1502_BIOID38971   -            414   2.3e-08   33.7   0.0   1   1   9.2e-12   4.2e-08   32.9   0.0     1   121   196   375   196   392 0.75 Alpha/beta hydrolase family
Abhydrolase_6        PF12697.2    228 seq1502_BIOID38971   -            414   2.2e-06   27.6   0.4   1   1   9.9e-10   4.5e-06   26.6   0.1    12   107   208   326   197   390 0.70 Alpha/beta hydrolase family
TraH                 PF06122.6    361 seq1504_BIOID38971   -            458  3.5e-117  391.1   5.0   1   1  3.3e-121  4.5e-117  390.7   3.5     1   361    30   379    30   379 0.96 Conjugative relaxosome accessory transposon protein
Phage_portal_2       PF05136.8    355 seq1505_BIOID38971   -            533  1.3e-104  349.4   1.3   1   1  1.2e-108  1.6e-104  349.1   0.9     2   355    30   401    29   401 0.98 Phage portal protein, lambda family
ImcF-related_N       PF14331.1    266 seq1506_BIOID38971   -           1136   3.1e-13   49.1   0.0   1   1   4.9e-17   6.7e-13   48.0   0.0    12   189   169   344   161   360 0.83 ImcF-related N-terminal domain
TrmB                 PF01978.14    68 seq1509_BIOID38971   -             87   7.3e-06   25.4   0.0   1   1     9e-10   1.2e-05   24.7   0.0    16    64    36    84    33    86 0.93 Sugar-specific transcriptional regulator TrmB
Ribosomal_S16        PF00886.14    62 seq1512_BIOID38971   -             82     6e-26   89.8   0.1   1   1   5.2e-30   7.1e-26   89.5   0.0     1    62     8    68     8    68 0.96 Ribosomal protein S16
DUF2491              PF10679.4    212 seq1513_BIOID38971   -            166   2.5e-50  170.3   0.0   1   1   2.1e-54   2.9e-50  170.1   0.0     2   155     5   159     1   163 0.96 Protein of unknown function (DUF2491)
B3_4                 PF03483.12   174 seq1515_BIOID38971   -            795   7.9e-72  240.2   0.0   1   1   3.7e-75   1.3e-71  239.5   0.0     1   174   212   385   212   385 1.00 B3/4 domain
FDX-ACB              PF03147.9     94 seq1515_BIOID38971   -            795   1.2e-28   99.0   0.0   1   1   6.5e-32   2.2e-28   98.1   0.0     1    94   701   794   701   794 0.99 Ferredoxin-fold anticodon binding domain
tRNA_bind            PF01588.15    95 seq1515_BIOID38971   -            795   2.7e-27   94.3   0.3   1   1   2.1e-30   7.2e-27   92.9   0.0     1    95    45   146    45   146 0.95 Putative tRNA binding domain
B5                   PF03484.10    70 seq1515_BIOID38971   -            795     1e-21   76.4   0.7   1   1   1.3e-24   4.6e-21   74.3   0.1     2    70   404   471   403   471 0.98 tRNA synthetase B5 domain
ABC2_membrane_3      PF12698.2    344 seq1516_BIOID38971   -            368   2.4e-53  181.2  14.5   1   1   8.4e-57   2.9e-53  181.0  10.1     7   338    25   355    21   361 0.91 ABC-2 family transporter protein
ABC2_membrane        PF01061.19   209 seq1516_BIOID38971   -            368   5.6e-36  123.5  16.2   1   1     3e-39     1e-35  122.6   7.6    52   207   164   331   120   333 0.87 ABC-2 type transporter
ABC2_membrane_2      PF12679.2    277 seq1516_BIOID38971   -            368   2.2e-30  105.3   9.0   1   1   8.4e-34   2.9e-30  104.9   6.3     1   275     6   366     6   368 0.87 ABC-2 family transporter protein
ABC2_membrane_4      PF12730.2    232 seq1516_BIOID38971   -            368   9.8e-20   70.5   7.7   1   1   3.8e-23   1.3e-19   70.2   5.3     2   224    11   352    10   358 0.79 ABC-2 family transporter protein
HTH_Tnp_IS1          PF12759.2     50 seq1519_BIOID38971   -             91   2.2e-32  110.1   0.1   1   1   4.8e-36   3.3e-32  109.6   0.1     1    50    39    88    39    88 0.99 InsA C-terminal domain
Zn_Tnp_IS1           PF03811.8     36 seq1519_BIOID38971   -             91   1.1e-21   75.9   4.5   1   1   3.1e-25   2.1e-21   74.9   3.1     1    36     1    36     1    36 0.99 InsA N-terminal domain
EamA                 PF00892.15   126 seq1520_BIOID38971   -            111   3.2e-10   40.0   8.9   1   1   8.4e-14   3.8e-10   39.7   6.2    24   124     3   107     1   109 0.84 EamA-like transporter family
Multi_Drug_Res       PF00893.14    93 seq1520_BIOID38971   -            111   3.4e-08   33.7   4.9   1   1     1e-11   4.6e-08   33.2   3.4     1    93     1   100     1   100 0.87 Small Multidrug Resistance protein
PGM_PMM_I            PF02878.11   138 seq1521_BIOID38971   -            472   8.9e-35  119.0   0.0   1   1   7.5e-38   2.6e-34  117.5   0.0     3   135    22   150    20   153 0.94 Phosphoglucomutase/phosphomannomutase, alpha/beta/alpha domain I
PGM_PMM_III          PF02880.11   111 seq1521_BIOID38971   -            472   3.1e-31  107.5   0.0   1   1   1.5e-34   5.2e-31  106.8   0.0     1   111   278   389   278   389 0.96 Phosphoglucomutase/phosphomannomutase, alpha/beta/alpha domain III
PGM_PMM_II           PF02879.11   104 seq1521_BIOID38971   -            472   4.5e-22   78.2   0.1   1   1   2.8e-25   9.4e-22   77.1   0.0     1   104   169   274   169   274 0.95 Phosphoglucomutase/phosphomannomutase, alpha/beta/alpha domain II
PGM_PMM_IV           PF00408.15    73 seq1521_BIOID38971   -            472   6.4e-10   38.7   0.1   1   1   3.9e-13   1.3e-09   37.7   0.0     1    64   394   462   394   471 0.85 Phosphoglucomutase/phosphomannomutase, C-terminal domain
Sigma54_activat      PF00158.21   168 seq1524_BIOID38971   -            538   2.6e-47  160.3   0.0   1   1   4.5e-50   1.5e-46  157.7   0.0     1   156    36   199    36   206 0.89 Sigma-54 interaction domain
AAA_5                PF07728.9    139 seq1524_BIOID38971   -            538   1.8e-06   27.6   0.0   1   1   1.1e-09   3.9e-06   26.5   0.0     1   101    61   172    61   201 0.77 AAA domain (dynein-related subfamily)
ADH_zinc_N           PF00107.21   130 seq1527_BIOID38971   -            358   9.1e-28   96.2   0.2   1   1   2.1e-31   1.4e-27   95.6   0.1     1   129   185   316   185   317 0.92 Zinc-binding dehydrogenase
ADH_N                PF08240.7    109 seq1527_BIOID38971   -            358   8.8e-28   96.1   3.8   1   1   1.3e-31   8.8e-28   96.1   2.6     1   103    26   131    26   141 0.96 Alcohol dehydrogenase GroES-like domain
RimM                 PF01782.13    84 seq1528_BIOID38971   -            183   8.8e-28   95.9   0.0   1   1     2e-31   1.3e-27   95.3   0.0     2    84    17    98    16    98 0.98 RimM N-terminal domain
PRC                  PF05239.11    79 seq1528_BIOID38971   -            183   8.9e-10   38.1   0.7   1   1   2.1e-13   1.4e-09   37.5   0.5     2    73   105   178   104   182 0.89 PRC-barrel domain
DLH                  PF01738.13   218 seq1531_BIOID38971   -            289   4.8e-76  254.7   0.0   1   1   2.2e-79   5.9e-76  254.4   0.0     1   217    60   283    60   284 0.99 Dienelactone hydrolase family
Abhydrolase_5        PF12695.2    142 seq1531_BIOID38971   -            289   1.5e-15   57.0   0.1   1   1   8.2e-19   2.2e-15   56.5   0.0     2   142    77   255    76   255 0.76 Alpha/beta hydrolase family
Abhydrolase_6        PF12697.2    228 seq1531_BIOID38971   -            289     3e-12   46.8   2.3   1   1   1.5e-09     4e-06   26.7   0.0   162   221   192   260   180   266 0.74 Alpha/beta hydrolase family
BAAT_C               PF08840.6    213 seq1531_BIOID38971   -            289   1.5e-08   34.5   0.1   1   1   4.8e-09   1.3e-05   24.9   0.2   109   178   204   271   190   287 0.78 BAAT / Acyl-CoA thioester hydrolase C terminal
Peptidase_S9         PF00326.16   213 seq1531_BIOID38971   -            289   9.3e-07   28.1   0.0   1   1   1.6e-08   4.4e-05   22.6   0.0   136   210   202   284   194   287 0.78 Prolyl oligopeptidase family
tRNA-synt_1          PF00133.17   601 seq1532_BIOID38971   -            938  9.3e-233  773.4   0.0   1   1  5.8e-236  1.1e-232  773.2   0.0     2   601    28   641    27   641 0.98 tRNA synthetases class I (I, L, M and V)
Anticodon_1          PF08264.8    153 seq1532_BIOID38971   -            938   4.5e-29  101.0   0.0   1   1   4.4e-32   8.6e-29  100.1   0.0     1   152   685   841   685   842 0.89 Anticodon-binding domain of tRNA
tRNA-synt_1g         PF09334.6    391 seq1532_BIOID38971   -            938   4.7e-21   74.7   0.2   1   2     7e-14   1.4e-10   40.3   0.0     8    69    58   119    56   246 0.63 tRNA synthetases class I (M)
tRNA-synt_1g         PF09334.6    391 seq1532_BIOID38971   -            938   4.7e-21   74.7   0.2   2   2   2.4e-08   4.8e-05   22.0   0.0   310   356   584   631   566   650 0.81 tRNA synthetases class I (M)
zf-FPG_IleRS         PF06827.9     30 seq1532_BIOID38971   -            938   1.1e-09   37.6   3.5   1   1   5.4e-13   1.1e-09   37.6   2.4     1    29   898   926   898   927 0.96 Zinc finger found in FPG and IleRS
tRNA-synt_1e         PF01406.14   301 seq1532_BIOID38971   -            938     3e-08   33.0   0.0   1   1   2.2e-09   4.2e-06   25.9   0.0   227   299   575   648   548   650 0.83 tRNA synthetases class I (C) catalytic domain
tRNA-synt_1_2        PF13603.1    185 seq1532_BIOID38971   -            938   7.9e-07   28.4   0.0   1   1   7.7e-10   1.5e-06   27.5   0.0    12   141   224   358   219   368 0.78 Leucyl-tRNA synthetase, Domain 2
tRNA-synt_1f         PF01921.13   360 seq1532_BIOID38971   -            938   2.8e-06   26.1   0.0   1   1     6e-09   1.2e-05   24.1   0.0   241   340   562   659   545   675 0.81 tRNA synthetases class I (K)
MttA_Hcf106          PF02416.11    53 seq1533_BIOID38971   -             67   1.7e-12   46.1   0.4   1   1   1.4e-16   1.9e-12   46.0   0.2     1    48     4    51     4    62 0.92 mttA/Hcf106 family
UPF0149              PF03695.8    178 seq1534_BIOID38971   -            221   2.3e-36  125.2   6.7   1   1   3.9e-40   2.7e-36  125.0   4.7     1   177    11   185    11   186 0.95 Uncharacterised protein family (UPF0149)
SEC-C                PF02810.10    21 seq1534_BIOID38971   -            221   1.2e-10   40.5   9.7   1   1   2.6e-14   1.8e-10   40.0   6.7     1    18   203   220   203   221 0.96 SEC-C motif
His_Phos_1           PF00300.17   158 seq1535_BIOID38971   -            215   1.1e-38  132.7   0.2   1   1   9.5e-43   1.3e-38  132.4   0.1     1   157     3   156     3   157 0.91 Histidine phosphatase superfamily (branch 1)
BPD_transp_2         PF02653.11   267 seq1536_BIOID38971   -            327   5.6e-51  172.9  43.5   1   1   5.5e-55   7.5e-51  172.5  30.2     1   267    50   317    50   317 0.91 Branched-chain amino acid transport system / permease component
FAD-oxidase_C        PF02913.14   249 seq1542_BIOID38971   -            499   2.4e-65  220.2   0.0   1   1   4.7e-69   3.2e-65  219.7   0.0     1   248   230   470   230   471 0.99 FAD linked oxidases, C-terminal domain
FAD_binding_4        PF01565.18   139 seq1542_BIOID38971   -            499   1.2e-35  121.9   1.1   1   1   3.3e-39   2.3e-35  120.9   0.2     1   139    56   195    56   195 0.98 FAD binding domain
DUF2491              PF10679.4    212 seq1543_BIOID38971   -             50   3.4e-10   39.1   0.0   1   1   2.7e-14   3.7e-10   39.0   0.0   166   212     1    48     1    48 0.97 Protein of unknown function (DUF2491)
Nuc-transf           PF10127.4    247 seq1545_BIOID38971   -            263   2.2e-99  331.6   0.0   1   1  1.8e-103   2.5e-99  331.5   0.0     1   246    10   256    10   257 0.99 Predicted nucleotidyltransferase
SIS                  PF01380.17   131 seq1547_BIOID38971   -            298   5.5e-09   35.6   0.0   1   1     8e-13   5.5e-09   35.6   0.0    50   128   128   208   114   211 0.95 SIS domain
SIS_2                PF13580.1    138 seq1547_BIOID38971   -            298   2.1e-07   30.5   1.5   1   1   8.6e-11   5.9e-07   29.1   0.1    20   136    47   164    39   166 0.85 SIS domain
DUF350               PF03994.9     54 seq1551_BIOID38971   -            132   1.6e-31  107.6  11.9   1   2   2.3e-22   3.1e-18   65.1   0.4     1    53    13    65    13    66 0.98 Domain of Unknown Function (DUF350)
DUF350               PF03994.9     54 seq1551_BIOID38971   -            132   1.6e-31  107.6  11.9   2   2   8.5e-17   1.2e-12   47.2   3.4     1    54    78   130    78   130 0.99 Domain of Unknown Function (DUF350)
GntR                 PF00392.16    64 seq1552_BIOID38971   -            257   1.8e-23   81.5   1.4   1   1     7e-27   3.2e-23   80.8   0.2     1    64    10    73    10    73 0.99 Bacterial regulatory proteins, gntR family
FCD                  PF07729.7    125 seq1552_BIOID38971   -            257   3.9e-21   75.5   7.6   1   1   1.3e-24   5.8e-21   74.9   5.3     1   125    97   226    97   226 0.92 FCD domain
Rrf2                 PF02082.15    83 seq1552_BIOID38971   -            257   6.6e-05   22.8   0.1   1   1   3.8e-08   0.00017   21.4   0.0    28    67    36    74    23    80 0.88 Transcriptional regulator
NicO                 PF03824.11   282 seq1553_BIOID38971   -            274   1.3e-57  195.2  20.2   1   1   3.1e-61   1.4e-57  195.0  14.0     1   280    13   273    13   274 0.95 High-affinity nickel-transport protein
DUF2910              PF11139.3    214 seq1553_BIOID38971   -            274     2e-08   33.5   0.1   1   1   8.2e-12   3.7e-08   32.6   0.1    34   213    53   269    21   270 0.87 Protein of unknown function (DUF2910)
DsbD_2               PF13386.1    199 seq1553_BIOID38971   -            274   1.7e-07   31.1  18.2   1   1   6.6e-11     3e-07   30.2   1.1   107   186   157   240   140   247 0.87 Family description
Sugar_tr             PF00083.19   451 seq1558_BIOID38971   -            472  5.2e-130  433.9  32.8   1   1  1.7e-133  5.9e-130  433.7  22.7     2   449    26   459    25   461 0.96 Sugar (and other) transporter
MFS_1                PF07690.11   354 seq1558_BIOID38971   -            472   3.9e-38  131.0  40.4   1   1   3.7e-41   1.3e-37  129.3  23.0     2   328    30   375    29   387 0.80 Major Facilitator Superfamily
TRI12                PF06609.8    599 seq1558_BIOID38971   -            472   9.9e-10   37.1   6.2   1   1   2.9e-13   9.9e-10   37.1   4.3    39   229    17   211     3   222 0.75 Fungal trichothecene efflux pump (TRI12)
MFS_2                PF13347.1    427 seq1558_BIOID38971   -            472   2.1e-09   36.1  34.6   1   1   2.5e-10   8.5e-07   27.5   5.6   230   344    30   142     6   148 0.86 MFS/sugar transport protein
tRNA_m1G_MT          PF01746.16   186 seq1559_BIOID38971   -            255   4.9e-60  202.2   0.0   1   1   4.3e-64   5.8e-60  201.9   0.0     2   186    23   221    22   221 0.98 tRNA (Guanine-1)-methyltransferase
AA_permease          PF00324.16   479 seq1560_BIOID38971   -            457  4.2e-103  345.1  48.2   1   1  7.3e-107    5e-103  344.8  33.4     1   474    15   451    15   455 0.96 Amino acid permease
AA_permease_2        PF13520.1    426 seq1560_BIOID38971   -            457   1.1e-47  162.4  56.6   1   1   1.8e-51   1.2e-47  162.2  39.2     2   425    12   442    11   445 0.88 Amino acid permease
MFS_1                PF07690.11   354 seq1561_BIOID38971   -            427   1.1e-32  113.1  40.7   1   2   1.4e-25   6.5e-22   77.6  17.7    33   258    27   262     6   265 0.81 Major Facilitator Superfamily
MFS_1                PF07690.11   354 seq1561_BIOID38971   -            427   1.1e-32  113.1  40.7   2   2   8.7e-15   3.9e-11   42.1   6.6    38   180   255   401   247   420 0.82 Major Facilitator Superfamily
Sugar_tr             PF00083.19   451 seq1561_BIOID38971   -            427   3.6e-25   88.3  32.8   1   1   6.7e-26   3.1e-22   78.6  22.8    51   448    34   408    10   411 0.82 Sugar (and other) transporter
DUF3521              PF12035.3     35 seq1564_BIOID38971   -             38   1.9e-15   56.3   1.7   1   1   1.5e-19   2.1e-15   56.1   1.2     1    35     1    33     1    33 0.98 Protein of unknown function (DUF3521)
Hydrolase_3          PF08282.7    254 seq1566_BIOID38971   -            271   2.2e-56  191.1   0.1   1   1   7.2e-60   2.5e-56  190.9   0.1     1   254     6   259     6   259 0.98 haloacid dehalogenase-like hydrolase
S6PP                 PF05116.8    247 seq1566_BIOID38971   -            271   1.2e-12   47.5   0.0   1   1   7.1e-12   2.4e-08   33.4   0.0   130   224   155   250    86   255 0.90 Sucrose-6F-phosphate phosphohydrolase
Hydrolase            PF00702.21   204 seq1566_BIOID38971   -            271   5.7e-08   33.4   0.9   1   1   2.8e-10   9.6e-07   29.4   0.2     1   204     3   227     3   227 0.54 haloacid dehalogenase-like hydrolase
HAD                  PF12710.2    191 seq1566_BIOID38971   -            271     2e-07   31.2   0.0   1   1     4e-10   1.4e-06   28.5   0.0    91   191    27   224    19   224 0.81 haloacid dehalogenase-like hydrolase
HD                   PF01966.17   122 seq1567_BIOID38971   -            231   5.4e-15   55.3   0.7   1   1   9.1e-19   1.2e-14   54.1   0.5     4   121    29   131    27   132 0.90 HD domain
DeoRC                PF00455.17   162 seq1569_BIOID38971   -            255   6.2e-52  175.3   0.6   1   1   3.1e-55     1e-51  174.6   0.4     3   161    75   232    73   233 0.98 DeoR C terminal sensor domain
HTH_DeoR             PF08220.7     57 seq1569_BIOID38971   -            255   7.4e-17   60.5   0.4   1   1   5.2e-20   1.8e-16   59.3   0.2     1    54     6    59     6    62 0.97 DeoR-like helix-turn-helix domain
HTH_11               PF08279.7     55 seq1569_BIOID38971   -            255   8.7e-10   38.0   0.2   1   1   5.5e-13   1.9e-09   36.9   0.2     1    46     6    50     5    57 0.81 HTH domain
GntR                 PF00392.16    64 seq1569_BIOID38971   -            255   3.9e-05   22.8   1.4   1   1   1.6e-08   5.5e-05   22.4   0.2    23    59    19    54     6    56 0.83 Bacterial regulatory proteins, gntR family
adh_short            PF00106.20   167 seq1570_BIOID38971   -            252   2.8e-37  128.1   0.1   1   1   1.2e-40   3.3e-37  127.8   0.1     2   166    14   183    13   184 0.95 short chain dehydrogenase
KR                   PF08659.5    181 seq1570_BIOID38971   -            252   2.4e-16   59.8   0.0   1   1   1.1e-19   3.1e-16   59.4   0.0     3   166    15   182    14   195 0.87 KR domain
adh_short_C2         PF13561.1    243 seq1570_BIOID38971   -            252   5.9e-16   58.8   0.0   1   1   2.7e-19   7.4e-16   58.5   0.0     6   189    22   204    19   223 0.90 Enoyl-(Acyl carrier protein) reductase
Polysacc_synt_2      PF02719.10   294 seq1570_BIOID38971   -            252   2.5e-05   23.1   0.0   1   1   1.2e-08   3.1e-05   22.8   0.0     1   156    15   183    15   198 0.70 Polysaccharide biosynthesis protein
Crl                  PF07417.7    127 seq1572_BIOID38971   -            133     1e-54  183.5   0.1   1   1   8.7e-59   1.2e-54  183.3   0.1     2   122     3   123     2   131 0.96 Transcriptional regulator Crl
DUF1190              PF06693.6    165 seq1573_BIOID38971   -            212   3.9e-36  124.4   3.2   1   1   3.5e-40   4.8e-36  124.1   2.2     1   165    63   212    63   212 0.91 Protein of unknown function (DUF1190)
TraG_N               PF07916.6    466 seq1574_BIOID38971   -            938  4.2e-126  421.0  14.9   1   1  3.1e-130  4.2e-126  421.0  10.4     1   465     3   450     3   451 0.98 TraG-like protein, N-terminal region
TetR_N               PF00440.18    47 seq1575_BIOID38971   -            197   5.1e-12   45.1   0.0   1   1   8.5e-16   1.2e-11   43.9   0.0     2    46    22    66    21    67 0.95 Bacterial regulatory proteins, tetR family
EAL                  PF00563.15   236 seq1576_BIOID38971   -            646   1.9e-32  112.5   0.1   1   1   6.3e-36   4.3e-32  111.3   0.0     8   234   407   628   400   630 0.92 EAL domain
GGDEF                PF00990.16   161 seq1576_BIOID38971   -            646   5.2e-32  110.5   0.1   1   1   1.4e-35   9.9e-32  109.6   0.1     1   160   224   380   224   381 0.96 GGDEF domain
IclR                 PF01614.13   129 seq1578_BIOID38971   -            282     3e-44  149.7   0.0   1   1   6.5e-48   4.5e-44  149.1   0.0     2   128   143   268   142   269 0.97 Bacterial transcriptional regulator
HTH_IclR             PF09339.5     52 seq1578_BIOID38971   -            282   1.8e-14   52.9   0.0   1   1   5.2e-18   3.5e-14   51.9   0.0     1    50    25    74    25    76 0.96 IclR helix-turn-helix domain
SBP_bac_8            PF13416.1    281 seq1579_BIOID38971   -            438   1.7e-45  155.7  14.1   1   1     3e-49   2.1e-45  155.5   9.8     2   278    44   368    43   371 0.79 Bacterial extracellular solute-binding protein
SBP_bac_1            PF01547.20   314 seq1579_BIOID38971   -            438   4.7e-39  134.8  13.1   1   1   9.1e-43   6.2e-39  134.4   9.1    10   313    41   337    34   338 0.87 Bacterial extracellular solute-binding protein
MFS_1                PF07690.11   354 seq1584_BIOID38971   -            459   7.6e-35  120.1  50.4   1   1   1.5e-36     1e-32  113.1  24.3     2   354    27   406    25   406 0.79 Major Facilitator Superfamily
Sugar_tr             PF00083.19   451 seq1584_BIOID38971   -            459   1.9e-31  109.0  29.9   1   1   3.5e-35   2.4e-31  108.6  20.7    44   448    56   452    24   455 0.82 Sugar (and other) transporter
Peripla_BP_4         PF13407.1    258 seq1585_BIOID38971   -            325   1.7e-68  230.6  13.0   1   1   4.6e-72   2.1e-68  230.3   9.0     3   257    38   292    36   293 0.98 Periplasmic binding protein domain
Peripla_BP_1         PF00532.16   279 seq1585_BIOID38971   -            325   2.4e-18   66.2   1.0   1   1   6.9e-22   3.1e-18   65.8   0.7     9   277    41   306    34   308 0.84 Periplasmic binding proteins and sugar binding domain of LacI family
Peripla_BP_3         PF13377.1    160 seq1585_BIOID38971   -            325   3.4e-11   43.3   0.0   1   1   2.2e-11     1e-07   31.9   0.0    13   155   161   305   158   309 0.86 Periplasmic binding protein-like domain
PTS_EIIC             PF02378.13   321 seq1586_BIOID38971   -            474   1.1e-39  136.0  29.2   1   1   1.6e-43   1.1e-39  136.0  20.2     2   321   119   401   118   401 0.88 Phosphotransferase system, EIIC
PTS_EIIB             PF00367.15    35 seq1586_BIOID38971   -            474   1.7e-12   46.2   0.3   1   1     5e-16   3.4e-12   45.2   0.2     4    35    13    44    11    44 0.96 phosphotransferase system, EIIB
Bac_luciferase       PF00296.15   307 seq1587_BIOID38971   -            364   5.1e-68  229.3   0.3   1   1   4.5e-72   6.2e-68  229.0   0.2     1   302     2   321     2   326 0.93 Luciferase-like monooxygenase
Esterase             PF00756.15   251 seq1588_BIOID38971   -            400   7.6e-49  166.2   0.0   1   1   1.1e-52   7.6e-49  166.2   0.0     1   251   172   391   172   391 0.98 Putative esterase
DUF3327              PF11806.3    122 seq1588_BIOID38971   -            400   2.4e-37  127.8   2.4   1   1   4.2e-41   2.9e-37  127.5   0.3     3   121    29   155    21   156 0.97 Domain of unknown function (DUF3327)
Fer4_11              PF13247.1     99 seq1589_BIOID38971   -            222   2.5e-26   91.3  14.9   1   1   2.2e-29   4.3e-26   90.5   7.0     2    98    84   180    83   181 0.95 4Fe-4S dicluster domain
Fer4_7               PF12838.2     52 seq1589_BIOID38971   -            222   5.8e-15   55.3  27.7   1   2   4.2e-10   8.2e-07   29.1   7.7     1    52    45   108    45   108 0.71 4Fe-4S dicluster domain
Fer4_7               PF12838.2     52 seq1589_BIOID38971   -            222   5.8e-15   55.3  27.7   2   2   1.3e-10   2.5e-07   30.8   6.1     1    52   123   175   123   175 0.88 4Fe-4S dicluster domain
Fer4_9               PF13187.1     55 seq1589_BIOID38971   -            222   6.1e-12   45.5  28.1   1   1   1.9e-10   3.7e-07   30.1   6.4     2    54   124   175   123   176 0.96 4Fe-4S dicluster domain
Fer4                 PF00037.22    24 seq1589_BIOID38971   -            222     3e-10   39.1  35.7   1   1   6.9e-08   0.00014   21.2   1.4     3    22   119   138   117   140 0.86 4Fe-4S binding domain
Fer4_10              PF13237.1     52 seq1589_BIOID38971   -            222   1.1e-09   37.7  28.5   1   1   2.9e-09   5.7e-06   25.9   6.2     2    52   117   172   116   172 0.88 4Fe-4S dicluster domain
Transposase_31       PF04754.7    205 seq1592_BIOID38971   -            300   1.5e-80  269.2   0.3   1   1   1.5e-84     2e-80  268.8   0.2     1   203     7   207     7   209 0.98 Putative transposase, YhgA-like
Bac_transf           PF02397.11   187 seq1595_BIOID38971   -            464     3e-75  251.3   0.2   1   1   1.2e-78   8.1e-75  249.9   0.0     1   185   274   462   274   464 0.95 Bacterial sugar transferase
CoA_binding_3        PF13727.1    175 seq1595_BIOID38971   -            464   7.8e-42  142.9   0.0   1   1   1.1e-45   7.8e-42  142.9   0.0     2   175    65   238    64   238 0.92 CoA-binding domain
Ribosomal_L19        PF01245.15   113 seq1596_BIOID38971   -            115   8.8e-51  170.3   2.5   1   1   7.2e-55   9.8e-51  170.1   1.8     2   112     3   113     2   114 0.99 Ribosomal protein L19
Exo_endo_phos        PF03372.18   251 seq1598_BIOID38971   -            253     1e-25   90.9   0.7   1   1     9e-30   1.2e-25   90.7   0.5     2   251    14   244    13   244 0.78 Endonuclease/Exonuclease/phosphatase family
DUF454               PF04304.8     71 seq1599_BIOID38971   -            125   3.1e-22   78.2  15.2   1   1   2.3e-26   3.1e-22   78.2  10.6     1    71    46   115    46   115 0.95 Protein of unknown function (DUF454)
GSP_synth            PF03738.9     97 seq1601_BIOID38971   -            387   1.7e-25   88.9   0.0   1   1   3.7e-29     5e-25   87.4   0.0     2    97   172   263   171   263 0.93 Glutathionylspermidine synthase preATP-grasp
DNA_methylase        PF00145.12   335 seq1602_BIOID38971   -            472   1.6e-76  257.4   0.0   1   1   1.8e-80   2.5e-76  256.8   0.0     1   331    87   448    87   451 0.88 C-5 cytosine-specific DNA methylase
DUF3315              PF11776.3     52 seq1603_BIOID38971   -            112   6.4e-23   79.9   0.2   1   1   7.5e-27     1e-22   79.2   0.1     1    51    52   102    52   103 0.98 Domain of unknown function (DUF3315)
PRD                  PF00874.15    90 seq1605_BIOID38971   -            321   1.9e-09   37.3   1.4   1   1   5.1e-13     7e-09   35.5   0.4     2    87   235   319   227   321 0.77 PRD domain
CobA_CobO_BtuR       PF02572.10   172 seq1606_BIOID38971   -            196   1.4e-71  239.5   0.1   1   1   2.5e-75   1.7e-71  239.2   0.0     2   172    27   196    26   196 0.99 ATP:corrinoid adenosyltransferase BtuR/CobO/CobP
Co_AT_N              PF12557.3     24 seq1606_BIOID38971   -            196   2.5e-07   30.2   6.4   1   1   3.7e-11   2.5e-07   30.2   4.5     6    24     3    21     1    21 0.94 Cob(I)alamin adenosyltransferase N terminal
CRISPR_Cse1          PF09481.5    477 seq1609_BIOID38971   -            543  2.8e-126  421.9   1.9   1   1  2.4e-130  3.3e-126  421.7   1.3     2   477    29   499    28   499 0.97 CRISPR-associated protein Cse1 (CRISPR_cse1)
DUF386               PF04074.7    153 seq1610_BIOID38971   -            150     3e-51  172.8   0.0   1   1   2.4e-55   3.3e-51  172.7   0.0     1   152     1   149     1   150 0.99 Domain of unknown function (DUF386)
Acyl_transf_3        PF01757.17   340 seq1611_BIOID38971   -            385   1.1e-41  142.7  46.1   1   1   8.7e-46   1.2e-41  142.5  32.0     2   339    10   356     9   357 0.95 Acyltransferase family
Methyltransf_4       PF02390.12   197 seq1612_BIOID38971   -            239   1.8e-65  219.5   0.0   1   1   1.6e-69   2.2e-65  219.3   0.0     5   197    49   238    42   238 0.97 Putative methyltransferase
FAD_binding_4        PF01565.18   139 seq1614_BIOID38971   -            350   3.1e-17   62.2   0.0   1   1   4.3e-21   5.9e-17   61.3   0.0    16   138    14   136     4   137 0.91 FAD binding domain
Multi_Drug_Res       PF00893.14    93 seq1615_BIOID38971   -            121   5.5e-26   90.7  12.2   1   1   5.6e-30   7.6e-26   90.2   8.5     2    92     4    94     3    95 0.98 Small Multidrug Resistance protein
CreA                 PF05981.7    129 seq1616_BIOID38971   -             65     1e-14   54.0   0.1   1   1   8.6e-19   1.2e-14   53.8   0.1     1    40    24    64    24    65 0.97 CreA protein
Ni_hydr_CYTB         PF01292.15   182 seq1617_BIOID38971   -            261   8.5e-29  100.1   9.9   1   1   1.2e-32   8.5e-29  100.1   6.9     2   182    69   257    68   257 0.91 Prokaryotic cytochrome b561
Cytochrom_B_N        PF00033.14   188 seq1617_BIOID38971   -            261   2.4e-28   98.6  11.7   1   1   3.5e-32   2.4e-28   98.6   8.1     1   188    66   257    66   257 0.92 Cytochrome b(N-terminal)/b6/petB
Fer4_11              PF13247.1     99 seq1619_BIOID38971   -            157   1.6e-17   63.1  23.4   1   1   3.6e-20   4.9e-17   61.5  12.1     7    98    55   143    50   144 0.88 4Fe-4S dicluster domain
Fer4                 PF00037.22    24 seq1619_BIOID38971   -            157   8.8e-14   50.3  40.2   1   1   2.5e-10   3.4e-07   29.4   0.9     3    23    84   104    82   105 0.89 4Fe-4S binding domain
Fer4_7               PF12838.2     52 seq1619_BIOID38971   -            157   3.3e-13   49.6  57.8   1   1   2.8e-10   3.8e-07   30.2   8.0     1    52    88   138    88   138 0.85 4Fe-4S dicluster domain
Fer4_9               PF13187.1     55 seq1619_BIOID38971   -            157     5e-13   48.9  29.6   1   1   6.7e-11   9.2e-08   32.1   6.3     1    54    88   138    88   139 0.88 4Fe-4S dicluster domain
Fer4_10              PF13237.1     52 seq1619_BIOID38971   -            157   4.8e-10   38.9  32.1   1   1   2.8e-10   3.8e-07   29.6   7.1     2    52    82   135    81   135 0.83 4Fe-4S dicluster domain
Fer4_2               PF12797.2     22 seq1619_BIOID38971   -            157   1.3e-09   37.3  40.9   1   1   2.2e-09     3e-06   26.7   1.0     2    21    81   100    80   101 0.93 4Fe-4S binding domain
Fer4_3               PF12798.2     15 seq1619_BIOID38971   -            157   1.8e-08   34.2  48.1   1   2   2.2e-06     0.003   17.8   2.9     1    15    89   103    89   103 0.98 4Fe-4S binding domain
Fer4_3               PF12798.2     15 seq1619_BIOID38971   -            157   1.8e-08   34.2  48.1   2   2   2.2e-07    0.0003   21.0   2.7     1    15   118   138   118   138 0.98 4Fe-4S binding domain
Fer4_4               PF12800.2     17 seq1619_BIOID38971   -            157   1.7e-05   24.6  42.5   1   2   0.00011      0.15   12.3   3.1     2    14    10    22     9    25 0.91 4Fe-4S binding domain
Fer4_4               PF12800.2     17 seq1619_BIOID38971   -            157   1.7e-05   24.6  42.5   2   2   1.7e-07   0.00023   21.1   1.9     1    17    86   102    86   102 0.92 4Fe-4S binding domain
Pribosyltran         PF00156.22   125 seq1620_BIOID38971   -            183   3.4e-20   71.8   0.2   1   1   3.2e-24   4.4e-20   71.5   0.1     2   124    33   155    32   156 0.95 Phosphoribosyl transferase domain
Phage_GPO            PF05929.6    276 seq1622_BIOID38971   -            277  7.2e-129  428.7   3.8   1   1  5.9e-133  8.1e-129  428.6   2.6     1   276     5   277     5   277 0.98 Phage capsid scaffolding protein (GPO) serine peptidase
Mannitol_dh_C        PF08125.8    245 seq1623_BIOID38971   -            486   1.1e-97  325.9   0.0   1   1    4e-101   2.7e-97  324.6   0.0     1   244   213   459   213   460 0.98 Mannitol dehydrogenase C-terminal domain
Mannitol_dh          PF01232.18   151 seq1623_BIOID38971   -            486   4.7e-52  175.8   0.0   1   1   1.1e-55   7.4e-52  175.1   0.0     2   151    23   185    22   185 0.99 Mannitol dehydrogenase Rossmann domain
CreA                 PF05981.7    129 seq1625_BIOID38971   -             89   5.7e-36  122.7   0.0   1   1   4.6e-40   6.2e-36  122.6   0.0    46   128     2    88     1    89 0.94 CreA protein
Asp_Glu_race         PF01177.17   217 seq1627_BIOID38971   -            230   3.4e-36  125.1   0.1   1   1   2.9e-40   3.9e-36  124.8   0.1     1   216     7   224     7   225 0.93 Asp/Glu/Hydantoin racemase
Alpha-amylase        PF00128.19   316 seq1629_BIOID38971   -            350   3.4e-47  161.2   0.1   1   1   7.6e-51   5.2e-47  160.6   0.0     1   175   178   344   178   349 0.94 Alpha amylase, catalytic domain
Alpha-amylase_N      PF02903.9    120 seq1629_BIOID38971   -            350     3e-09   36.7   0.0   1   1   7.7e-13   5.3e-09   35.9   0.0     5   108     4   105     1   115 0.81 Alpha amylase, N-terminal ig-like domain
FGGY_C               PF02782.11   197 seq1630_BIOID38971   -            540   8.4e-45  152.7   0.5   1   1   2.2e-48   1.5e-44  151.9   0.3     2   196   283   487   282   488 0.93 FGGY family of carbohydrate kinases, C-terminal domain
FGGY_N               PF00370.16   245 seq1630_BIOID38971   -            540   4.2e-30  104.7   0.0   1   1     9e-34   6.2e-30  104.1   0.0     1   242    19   269    19   272 0.92 FGGY family of carbohydrate kinases, N-terminal domain
Multi_Drug_Res       PF00893.14    93 seq1631_BIOID38971   -            109   6.2e-29  100.2   6.5   1   1   5.4e-33   7.4e-29   99.9   4.5     3    93     6    99     4    99 0.96 Small Multidrug Resistance protein
PLDc_2               PF13091.1    126 seq1632_BIOID38971   -            413   5.3e-35  119.8   0.0   1   2   3.9e-15   2.6e-11   43.2   0.0     3   112    26   154    24   165 0.78 PLD-like domain
PLDc_2               PF13091.1    126 seq1632_BIOID38971   -            413   5.3e-35  119.8   0.0   2   2   7.8e-25   5.3e-21   74.5   0.0     2   120   213   334   212   339 0.87 PLD-like domain
PLDc                 PF00614.17    28 seq1632_BIOID38971   -            413   2.3e-11   42.9   0.2   1   1   7.6e-12   5.2e-08   32.3   0.0     3    24   110   131   108   135 0.91 Phospholipase D Active site motif
Bac_DNA_binding      PF00216.16    90 seq1634_BIOID38971   -             99   6.2e-30  102.9   0.0   1   1   5.1e-34   6.9e-30  102.8   0.0     1    89     3    91     3    92 0.98 Bacterial DNA-binding protein
DUF2492              PF10678.4     78 seq1635_BIOID38971   -             79   1.9e-35  120.6   0.1   1   1   1.5e-39     2e-35  120.5   0.0     1    78     1    78     1    78 0.99 Protein of unknown function (DUF2492)
ROK                  PF00480.15   179 seq1637_BIOID38971   -            397   1.2e-27   96.8   0.0   1   1   1.2e-31   1.6e-27   96.3   0.0    26   179   111   267    85   267 0.89 ROK family
Isochorismatase      PF00857.15   174 seq1639_BIOID38971   -            244   3.5e-42  144.1   0.0   1   1   3.6e-46   4.9e-42  143.7   0.0     1   173    32   229    32   230 0.96 Isochorismatase family
EAL                  PF00563.15   236 seq1640_BIOID38971   -            255   1.6e-28   99.6   0.0   1   1   1.5e-32     2e-28   99.3   0.0    13   236    30   242    17   242 0.82 EAL domain
DUF2554              PF10829.3     76 seq1643_BIOID38971   -             76   5.7e-52  173.6   0.6   1   1   4.6e-56   6.3e-52  173.5   0.4     1    76     1    76     1    76 0.99 Protein of unknown function (DUF2554)
Response_reg         PF00072.19   112 seq1644_BIOID38971   -            229   4.1e-26   91.0   0.0   1   1   9.1e-30   6.2e-26   90.4   0.0     1   111     6   115     6   116 0.98 Response regulator receiver domain
Trans_reg_C          PF00486.23    77 seq1644_BIOID38971   -            229   7.3e-23   80.1   0.0   1   1   1.9e-26   1.3e-22   79.3   0.0     2    77   151   226   150   226 0.94 Transcriptional regulatory protein, C terminal
BPD_transp_1         PF00528.17   185 seq1649_BIOID38971   -            295   4.4e-20   71.8  20.9   1   1   3.2e-24   4.4e-20   71.8  14.5     3   184    88   293    86   294 0.90 Binding-protein-dependent transport system inner membrane component
MbtH                 PF03621.8     54 seq1650_BIOID38971   -             72   1.8e-21   75.1   0.6   1   1   1.6e-25   2.1e-21   74.8   0.4     1    53     1    54     1    55 0.96 MbtH-like protein
DUF469               PF04320.9    101 seq1651_BIOID38971   -            108   6.5e-42  142.2   0.5   1   1   5.4e-46   7.3e-42  142.1   0.4     1   101     7   107     7   107 1.00 Protein with unknown function (DUF469)
ADH_N                PF08240.7    109 seq1653_BIOID38971   -            347   4.3e-30  103.5   0.3   1   1   6.2e-34   4.3e-30  103.5   0.2     2   109    27   139    26   139 0.93 Alcohol dehydrogenase GroES-like domain
ADH_zinc_N           PF00107.21   130 seq1653_BIOID38971   -            347   5.4e-26   90.5   1.8   1   1     1e-29   6.8e-26   90.2   0.5     2   127   180   303   179   306 0.93 Zinc-binding dehydrogenase
AA_kinase            PF00696.23   241 seq1655_BIOID38971   -            396   4.4e-43  147.4   2.1   1   1   8.2e-47   5.6e-43  147.1   1.5     2   240    35   263    34   264 0.93 Amino acid kinase family
PUA                  PF01472.15    74 seq1655_BIOID38971   -            396     1e-22   79.4   0.1   1   1   4.6e-26   3.1e-22   77.9   0.1     1    74   305   379   305   379 0.98 PUA domain
AMP-binding          PF00501.23   418 seq1656_BIOID38971   -           1335  6.2e-117  390.3   0.0   1   1  2.4e-120  8.3e-117  389.9   0.0     1   417   524   928   524   929 0.96 AMP-binding enzyme
Condensation         PF00668.15   301 seq1656_BIOID38971   -           1335   9.4e-58  195.3   0.0   1   1   4.2e-61   1.4e-57  194.7   0.0     2   300    44   342    43   343 0.91 Condensation domain
Thioesterase         PF00975.15   229 seq1656_BIOID38971   -           1335   3.2e-44  151.7   0.5   1   1   4.5e-45   1.5e-41  142.9   0.0     2   216  1109  1320  1108  1333 0.95 Thioesterase domain
PP-binding           PF00550.20    67 seq1656_BIOID38971   -           1335   4.3e-11   42.8   0.1   1   1   3.8e-14   1.3e-10   41.2   0.1     3    65  1022  1082  1020  1084 0.91 Phosphopantetheine attachment site
FecCD                PF01032.13   311 seq1659_BIOID38971   -            326   3.2e-85  285.5  36.1   1   1   5.8e-89     4e-85  285.2  25.0     1   311    22   323    22   323 0.97 FecCD transport family
ABC-3                PF00950.12   258 seq1659_BIOID38971   -            326   8.9e-05   21.7   7.9   1   1   2.8e-08   0.00019   20.6   5.5    51   199   116   261    97   322 0.85 ABC 3 transport family
Beta-lactamase       PF00144.19   330 seq1661_BIOID38971   -            434   9.1e-72  241.7   1.0   1   1   7.7e-76   1.1e-71  241.5   0.7     1   328    43   412    43   414 0.94 Beta-lactamase
EIIA-man             PF03610.11   116 seq1662_BIOID38971   -            142     3e-16   59.4   0.0   1   1   2.6e-20   3.5e-16   59.1   0.0     2   115    13   122    12   123 0.94 PTS system fructose IIA component
Peptidase_M3         PF01432.15   458 seq1663_BIOID38971   -            285   1.1e-11   44.3   0.0   1   1   1.2e-15   1.6e-11   43.7   0.0     1    56   222   280   222   283 0.95 Peptidase family M3
DNA_pol3_tau_5       PF12170.3    142 seq1664_BIOID38971   -            643   1.2e-93  310.4   6.0   1   1   1.4e-96   2.4e-93  309.4   4.1     1   142   499   640   499   640 1.00 DNA polymerase III tau subunit V interacting with alpha
DNA_pol3_delta2      PF13177.1    162 seq1664_BIOID38971   -            643   3.2e-40  137.3   0.0   1   1   3.2e-43   5.5e-40  136.5   0.0     1   161    20   178    20   179 0.98 DNA polymerase III, delta subunit
DNA_pol3_gamma3      PF12169.3    143 seq1664_BIOID38971   -            643   1.5e-30  105.7   1.1   1   1   8.9e-34   1.5e-30  105.7   0.8     1   131   232   360   232   372 0.91 DNA polymerase III subunits gamma and tau domain III
DNA_pol3_tau_4       PF12168.3     84 seq1664_BIOID38971   -            643   4.1e-22   78.2  12.8   1   1   7.6e-25   1.3e-21   76.6   8.9     1    84   416   498   416   498 0.98 DNA polymerase III subunits tau domain IV DnaB-binding
AAA                  PF00004.24   132 seq1664_BIOID38971   -            643   7.7e-12   45.4   0.1   1   1   2.9e-14     5e-11   42.8   0.0     2   125    42   171    41   177 0.80 ATPase family associated with various cellular activities (AAA)
RuvB_N               PF05496.7    234 seq1664_BIOID38971   -            643   1.7e-06   27.1   0.0   1   1   2.2e-08   3.8e-05   22.7   0.0    15    85     7    73     2    82 0.85 Holliday junction DNA helicase ruvB N-terminus
AAA_5                PF07728.9    139 seq1664_BIOID38971   -            643   2.8e-05   23.7   0.0   1   1   5.2e-08   8.9e-05   22.1   0.0     3    93    42   147    40   161 0.76 AAA domain (dynein-related subfamily)
DNA_pol3_delta       PF06144.8    172 seq1664_BIOID38971   -            643   9.4e-05   21.8   0.1   1   1   1.1e-07    0.0002   20.8   0.1    73   161   131   215   121   219 0.86 DNA polymerase III, delta subunit
Acyl-CoA_dh_1        PF00441.19   150 seq1667_BIOID38971   -            546   1.1e-32  113.0   0.9   1   1   2.2e-35     1e-31  109.9   0.3     1   148   290   443   290   445 0.97 Acyl-CoA dehydrogenase, C-terminal domain
Acyl-CoA_dh_M        PF02770.14    52 seq1667_BIOID38971   -            546   4.8e-14   51.4   0.0   1   1     2e-17   8.9e-14   50.6   0.0     1    51   186   236   186   238 0.96 Acyl-CoA dehydrogenase, middle domain
Acyl-CoA_dh_2        PF08028.6    134 seq1667_BIOID38971   -            546   1.4e-08   34.9   0.2   1   1   1.3e-11   5.8e-08   32.9   0.0    10   123   314   423   308   432 0.86 Acyl-CoA dehydrogenase, C-terminal domain
Polysacc_synt        PF01943.12   273 seq1670_BIOID38971   -            492     1e-60  205.2  16.3   1   1   1.5e-64     1e-60  205.2  11.3     5   273    11   276     8   276 0.96 Polysaccharide biosynthesis protein
Polysacc_synt_3      PF13440.1    251 seq1670_BIOID38971   -            492   3.6e-16   59.2  15.1   1   1   5.3e-20   3.6e-16   59.2  10.4     3   250    24   274    22   275 0.88 Polysaccharide biosynthesis protein
DUF3521              PF12035.3     35 seq1671_BIOID38971   -             46   4.6e-10   39.0   0.3   1   1   4.6e-14   6.3e-10   38.6   0.2     1    35     1    28     1    28 0.99 Protein of unknown function (DUF3521)
CCG                  PF02754.11    85 seq1672_BIOID38971   -            407   1.2e-28   98.7  11.0   1   2   2.8e-16   4.2e-13   48.9   0.0     1    84   170   255   170   256 0.94 Cysteine-rich domain
CCG                  PF02754.11    85 seq1672_BIOID38971   -            407   1.2e-28   98.7  11.0   2   2   1.7e-16   2.5e-13   49.6   0.1     2    84   303   385   302   386 0.85 Cysteine-rich domain
Fer4_8               PF13183.1     57 seq1672_BIOID38971   -            407   2.1e-12   46.7   4.7   1   1   3.2e-15   4.9e-12   45.5   3.3     2    57    22    89    21    89 0.84 4Fe-4S dicluster domain
Fer4_17              PF13534.1     61 seq1672_BIOID38971   -            407   6.3e-12   45.5   5.7   1   1   5.5e-15   8.3e-12   45.1   3.2     1    60    24    89    24    90 0.88 4Fe-4S dicluster domain
Fer4_7               PF12838.2     52 seq1672_BIOID38971   -            407   2.5e-11   43.6   5.1   1   1   4.2e-14   6.4e-11   42.3   3.5     1    52    24    89    24    89 0.79 4Fe-4S dicluster domain
Fer4_10              PF13237.1     52 seq1672_BIOID38971   -            407   5.7e-08   32.3   4.8   1   1   1.8e-10   2.7e-07   30.1   3.7     7    52    23    86    18    86 0.93 4Fe-4S dicluster domain
Fer4_4               PF12800.2     17 seq1672_BIOID38971   -            407   2.2e-05   24.2  13.8   1   2   1.2e-05     0.018   15.2   2.1     3    16    24    37    22    39 0.91 4Fe-4S binding domain
Fer4_4               PF12800.2     17 seq1672_BIOID38971   -            407   2.2e-05   24.2  13.8   2   2   4.3e-05     0.066   13.4   2.1     2    16    73    87    72    90 0.92 4Fe-4S binding domain
Phage_cap_P2         PF05125.7    333 seq1673_BIOID38971   -            352  3.6e-146  486.2   0.5   1   1    3e-150  4.1e-146  486.0   0.3     1   333     6   340     6   340 0.97 Phage major capsid protein, P2 family
GPW_gp25             PF04965.9     99 seq1674_BIOID38971   -            130   1.3e-11   43.7   0.0   1   1   1.2e-15   1.7e-11   43.4   0.0     5    92    20   106    16   113 0.90 Gene 25-like lysozyme
DNA_processg_A       PF02481.10   212 seq1676_BIOID38971   -            374   2.3e-72  242.2   0.0   1   1   2.1e-76   2.9e-72  241.9   0.0     2   211    67   274    66   275 0.98 DNA recombination-mediator protein A
Peptidase_A8         PF01252.13   150 seq1678_BIOID38971   -            170   1.8e-44  150.8   6.4   1   1   1.6e-48   2.2e-44  150.6   4.5     2   146    15   159    13   164 0.92 Signal peptidase (SPase) II
Vsr                  PF03852.10    75 seq1679_BIOID38971   -            156   1.9e-34  116.9   0.1   1   1   2.3e-38   3.1e-34  116.2   0.1     1    73     2    74     2    76 0.98 DNA mismatch endonuclease Vsr
Rep_3                PF01051.16   218 seq1680_BIOID38971   -            279   1.5e-27   96.4   6.6   1   1   1.3e-31   1.8e-27   96.2   4.6     1   218     8   259     8   259 0.87 Initiator Replication protein
DUF2884              PF11101.3    229 seq1682_BIOID38971   -            239   1.7e-59  200.8   2.3   1   1   1.4e-63     2e-59  200.6   1.6     1   215    24   234    24   239 0.98 Protein of unknown function (DUF2884)
Ribonuc_L-PSP        PF01042.16   121 seq1684_BIOID38971   -            128   7.3e-33  112.7   0.0   1   1   6.5e-37   8.9e-33  112.5   0.0     4   120    13   125    10   126 0.97 Endoribonuclease L-PSP
AAA_2                PF07724.9    171 seq1685_BIOID38971   -            843     3e-39  134.5   0.0   1   1   1.7e-41   1.9e-38  131.9   0.0     2   169   577   740   576   742 0.98 AAA domain (Cdc48 subfamily)
AAA                  PF00004.24   132 seq1685_BIOID38971   -            843   1.4e-18   67.2   0.1   1   2   4.1e-13   4.7e-10   39.6   0.0     2   111   213   326   212   351 0.79 ATPase family associated with various cellular activities (AAA)
AAA                  PF00004.24   132 seq1685_BIOID38971   -            843   1.4e-18   67.2   0.1   2   2   2.1e-08   2.4e-05   24.4   0.0     2    73   582   665   581   706 0.79 ATPase family associated with various cellular activities (AAA)
AAA_16               PF13191.1    166 seq1685_BIOID38971   -            843   2.5e-12   47.3   0.4   1   1   3.6e-11   4.1e-08   33.6   0.3     3   129   191   317   189   341 0.72 AAA ATPase domain
AAA_5                PF07728.9    139 seq1685_BIOID38971   -            843   7.7e-11   41.7   0.6   1   1   4.2e-09   4.8e-06   26.2   0.0     2   124   581   701   580   708 0.76 AAA domain (dynein-related subfamily)
ClpB_D2-small        PF10431.4     81 seq1685_BIOID38971   -            843   2.7e-10   39.8   0.9   1   1   6.1e-13   6.9e-10   38.5   0.0     1    80   747   830   747   831 0.90 C-terminal, D2-small domain, of ClpB protein
Zeta_toxin           PF06414.7    201 seq1685_BIOID38971   -            843   4.6e-07   29.0   0.0   1   1   2.2e-08   2.6e-05   23.3   0.0    13    57   574   621   565   672 0.83 Zeta toxin
HATPase_c            PF02518.21   111 seq1686_BIOID38971   -            474   1.9e-21   75.7   0.0   1   1   7.1e-25   3.2e-21   74.9   0.0     5   109   367   470   363   472 0.92 Histidine kinase-, DNA gyrase B-, and HSP90-like ATPase
HisKA                PF00512.20    68 seq1686_BIOID38971   -            474     4e-13   49.0   0.3   1   1   2.8e-16   1.3e-12   47.4   0.2     6    67   260   319   256   320 0.91 His Kinase A (phospho-acceptor) domain
HAMP                 PF00672.20    70 seq1686_BIOID38971   -            474   2.2e-11   43.6  11.1   1   1   2.5e-13   1.1e-09   38.1   0.1     2    69   185   251   184   252 0.90 HAMP domain
PTSIIB_sorb          PF03830.10   151 seq1689_BIOID38971   -            161   1.7e-44  151.2   0.0   1   1   1.4e-48   1.9e-44  151.0   0.0     1   150     3   152     3   153 0.99 PTS system sorbose subfamily IIB component
AsmA                 PF05170.9    604 seq1690_BIOID38971   -            691  2.9e-173  577.6   0.0   1   1  4.9e-177  3.4e-173  577.4   0.0     1   603     6   587     6   588 0.99 AsmA family
AsmA_2               PF13502.1    220 seq1690_BIOID38971   -            691   5.5e-28   97.6   3.4   1   1   5.3e-30   3.6e-26   91.7   1.0     2   220   438   640   437   640 0.89 AsmA-like C-terminal region
MreB_Mbl             PF06723.8    327 seq1692_BIOID38971   -            367  1.1e-150  500.5   3.4   1   1  4.2e-154  1.4e-150  500.2   2.4     2   324    31   358    30   360 0.99 MreB/Mbl protein
HSP70                PF00012.15   602 seq1692_BIOID38971   -            367   3.5e-13   48.2   0.2   1   1   2.2e-16   7.4e-13   47.1   0.0   136   241   128   227   104   241 0.86 Hsp70 protein
Actin                PF00022.14   393 seq1692_BIOID38971   -            367   9.3e-11   40.6   0.0   1   1   1.8e-10   6.1e-07   28.0   0.0    45   211    72   246    31   258 0.79 Actin
FtsA                 PF14450.1    120 seq1692_BIOID38971   -            367   1.3e-08   34.6   0.2   1   1   1.4e-11   4.7e-08   32.7   0.0     2    98   182   339   181   348 0.92 Cell division protein FtsA
Alpha-amylase        PF00128.19   316 seq1694_BIOID38971   -            269   2.9e-28   99.0   0.0   1   1   2.8e-32   3.8e-28   98.7   0.0   178   316    19   158    12   158 0.95 Alpha amylase, catalytic domain
Flavodoxin_2         PF02525.12   199 seq1696_BIOID38971   -            201   3.9e-48  163.4   0.0   1   1   6.5e-52   4.5e-48  163.3   0.0     2   195     3   195     2   199 0.91 Flavodoxin-like fold
FMN_red              PF03358.10   152 seq1696_BIOID38971   -            201   2.4e-12   46.5   0.0   1   1   4.5e-16   3.1e-12   46.1   0.0     2   148     3   174     2   178 0.77 NADPH-dependent FMN reductase
CRISPR_Cse2          PF09485.5    146 seq1697_BIOID38971   -            179   4.1e-29  101.3   3.4   1   1     4e-33   5.5e-29  100.9   2.3     1   146    24   168    24   168 0.98 CRISPR-associated protein Cse2 (CRISPR_cse2)
BPD_transp_1         PF00528.17   185 seq1698_BIOID38971   -            281   1.6e-22   79.8  18.0   1   1   1.1e-26   1.6e-22   79.8  12.5     3   183    93   276    91   278 0.94 Binding-protein-dependent transport system inner membrane component
LysR_substrate       PF03466.15   209 seq1701_BIOID38971   -            317   2.2e-43  147.6   1.4   1   1   4.6e-47   3.1e-43  147.1   1.0     3   207    86   288    84   290 0.97 LysR substrate binding domain
HTH_1                PF00126.22    60 seq1701_BIOID38971   -            317   3.7e-17   61.6   1.4   1   1   1.4e-20   9.5e-17   60.3   1.0     2    60     5    63     4    63 0.97 Bacterial regulatory helix-turn-helix protein, lysR family
Ribosomal_L31        PF01197.13    69 seq1703_BIOID38971   -             70   1.4e-30  104.9   0.2   1   1   1.1e-34   1.5e-30  104.8   0.1     1    67     1    65     1    67 0.98 Ribosomal protein L31
Abhydrolase_6        PF12697.2    228 seq1705_BIOID38971   -            266   1.7e-34  119.6   4.3   1   1   4.3e-38     2e-34  119.3   3.0     1   227    16   249    16   250 0.79 Alpha/beta hydrolase family
Abhydrolase_1        PF00561.15   230 seq1705_BIOID38971   -            266   6.7e-17   61.6   0.3   1   1   1.4e-18   6.4e-15   55.2   0.2     1   228    40   251    40   253 0.79 alpha/beta hydrolase fold
Abhydrolase_5        PF12695.2    142 seq1705_BIOID38971   -            266     4e-16   58.9   1.1   1   1   4.3e-19   1.9e-15   56.7   0.8     1   141    15   237    15   238 0.73 Alpha/beta hydrolase family
UPF0104              PF03706.8    295 seq1706_BIOID38971   -            318   5.3e-22   78.3  32.9   1   1   5.2e-26   7.1e-22   77.9  22.8     2   294    24   296    23   297 0.88 Uncharacterised protein family (UPF0104)
PAP2                 PF01569.16   129 seq1707_BIOID38971   -            198   1.9e-19   69.4   9.6   1   1   1.4e-23   1.9e-19   69.4   6.7     3   118    58   162    56   172 0.89 PAP2 superfamily
FKBP_C               PF00254.23    94 seq1708_BIOID38971   -            149   1.2e-16   60.3   0.0   1   1   1.3e-20   1.7e-16   59.8   0.0     4    94     4   141     2   141 0.87 FKBP-type peptidyl-prolyl cis-trans isomerase
Peptidase_M3         PF01432.15   458 seq1711_BIOID38971   -            394  3.9e-156  520.5   0.0   1   1  3.2e-160  4.4e-156  520.3   0.0    63   457     1   391     1   392 0.99 Peptidase family M3
F_bP_aldolase        PF01116.15   287 seq1712_BIOID38971   -            278   1.5e-88  296.5   1.9   1   1   1.2e-92   1.7e-88  296.3   1.3     3   287     3   277     1   277 0.95 Fructose-bisphosphate aldolase class-II
EII-Sor              PF03609.9    237 seq1713_BIOID38971   -            249   7.8e-65  218.3  23.7   1   1   6.4e-69   8.7e-65  218.1  16.4     6   236     5   238     1   239 0.97 PTS system sorbose-specific iic component
GSHPx                PF00255.14   108 seq1716_BIOID38971   -            183   3.3e-46  154.9   0.0   1   1   3.1e-50   4.2e-46  154.6   0.0     3   107     7   111     5   112 0.97 Glutathione peroxidase
Aldedh               PF00171.17   462 seq1719_BIOID38971   -            417   1.4e-21   76.2   3.4   1   1   2.6e-21   3.6e-17   61.7   1.0    37   298     8   282     2   305 0.82 Aldehyde dehydrogenase family
Rep_3                PF01051.16   218 seq1720_BIOID38971   -            280   2.6e-19   69.5   7.3   1   1   2.5e-23   3.4e-19   69.1   5.0     3   218    73   277    71   277 0.90 Initiator Replication protein
Cas_CT1975           PF09344.5    354 seq1726_BIOID38971   -            351  9.4e-127  423.1   1.2   1   1  8.3e-131  1.1e-126  422.8   0.9     1   335     5   342     5   348 0.97 CT1975-like protein
Orn_Arg_deC_N        PF02784.11   251 seq1727_BIOID38971   -            420   1.1e-66  224.4   0.0   1   1   2.1e-70   1.4e-66  224.1   0.0     1   251    32   276    32   276 0.97 Pyridoxal-dependent decarboxylase, pyridoxal binding domain
Orn_DAP_Arg_deC      PF00278.17   116 seq1727_BIOID38971   -            420   5.8e-22   77.4   0.0   1   1   1.4e-25   9.4e-22   76.8   0.0     1   115   279   396   279   397 0.95 Pyridoxal-dependent decarboxylase, C-terminal sheet domain
Peripla_BP_4         PF13407.1    258 seq1728_BIOID38971   -            220   2.9e-08   33.2   0.0   1   1   8.4e-12   3.8e-08   32.8   0.0     2   150    67   207    66   217 0.93 Periplasmic binding protein domain
Peripla_BP_1         PF00532.16   279 seq1728_BIOID38971   -            220   2.7e-08   33.2   0.0   1   1     8e-12   3.7e-08   32.8   0.0     1   152    63   212    63   215 0.82 Periplasmic binding proteins and sugar binding domain of LacI family
LacI                 PF00356.16    46 seq1728_BIOID38971   -            220   1.8e-06   27.3   0.5   1   1   7.3e-10   3.3e-06   26.4   0.3     4    46     7    52     4    52 0.90 Bacterial regulatory proteins, lacI family
Asparaginase         PF00710.15   313 seq1729_BIOID38971   -            348   3.6e-89  298.6   4.1   1   1     3e-93   4.2e-89  298.4   2.9     1   313    25   342    25   342 0.96 Asparaginase
Glyco_transf_9       PF01075.12   247 seq1730_BIOID38971   -            392   2.3e-09   36.7   0.0   1   1   2.6e-13   3.6e-09   36.1   0.0   102   214   207   317   193   336 0.85 Glycosyltransferase family 9 (heptosyltransferase)
Phage_term_smal      PF05944.7    132 seq1732_BIOID38971   -            216   7.5e-43  145.2   0.2   1   1   7.3e-47     1e-42  144.8   0.1     1   131    34   163    34   164 0.99 Phage small terminase subunit
LYTB                 PF02401.13   281 seq1734_BIOID38971   -            316  4.5e-120  399.6   0.2   1   1  3.8e-124  5.2e-120  399.5   0.1     1   280     3   284     3   285 0.99 LytB protein
DUF494               PF04361.8    155 seq1736_BIOID38971   -            157   3.1e-64  215.2   4.2   1   1   2.5e-68   3.4e-64  215.0   2.9     1   155     1   157     1   157 0.98 Protein of unknown function (DUF494)
DUF2766              PF10964.3     79 seq1737_BIOID38971   -             83   5.1e-51  170.3   2.9   1   1   4.1e-55   5.6e-51  170.2   2.0     1    79     1    79     1    79 0.99 Protein of unknown function (DUF2766)
DUF336               PF03928.9    132 seq1740_BIOID38971   -            134   1.4e-37  128.3   5.3   1   1   1.1e-41   1.5e-37  128.2   3.7     3   131     7   131     5   132 0.96 Domain of unknown function (DUF336)
PGI                  PF00342.14   486 seq1742_BIOID38971   -            549  8.9e-235  779.5   0.1   1   1  7.4e-239    1e-234  779.3   0.0     1   486    52   541    52   541 0.99 Phosphoglucose isomerase
DeoRC                PF00455.17   162 seq1744_BIOID38971   -            252   1.1e-46  158.2   0.0   1   1     3e-50   2.1e-46  157.4   0.0     4   160    76   232    73   234 0.99 DeoR C terminal sensor domain
HTH_DeoR             PF08220.7     57 seq1744_BIOID38971   -            252   5.4e-15   54.5   0.0   1   1   1.2e-18   8.4e-15   53.9   0.0     1    55     8    59     8    61 0.93 DeoR-like helix-turn-helix domain
ABC_tran             PF00005.22   118 seq1745_BIOID38971   -            356     2e-22   79.6   0.0   1   1   1.7e-25     6e-22   78.1   0.0     1   117    44   162    44   163 0.91 ABC transporter
TOBE_2               PF08402.5     75 seq1745_BIOID38971   -            356   4.5e-09   36.0   0.1   1   1   5.5e-12   1.9e-08   34.0   0.0     1    75   278   348   278   348 0.92 TOBE domain
ABC_tran             PF00005.22   118 seq1747_BIOID38971   -            249   2.3e-12   47.2   0.0   1   1   5.6e-16   3.8e-12   46.4   0.0     1   118    40   162    40   162 0.91 ABC transporter
Nitroreductase       PF00881.19   165 seq1748_BIOID38971   -            196   1.1e-16   61.0   0.0   1   1   9.3e-21   1.3e-16   60.7   0.0     5   165    18   174    14   174 0.89 Nitroreductase family
EamA                 PF00892.15   126 seq1751_BIOID38971   -            293   7.8e-14   51.6  36.6   1   2   9.3e-12   1.3e-07   31.6   8.0     1   125    15   137    15   138 0.91 EamA-like transporter family
EamA                 PF00892.15   126 seq1751_BIOID38971   -            293   7.8e-14   51.6  36.6   2   2   4.4e-10     6e-06   26.2  11.8     1   123   167   285   167   288 0.82 EamA-like transporter family
MFS_1                PF07690.11   354 seq1753_BIOID38971   -            433   7.9e-40  136.5  82.0   1   2   3.9e-31   5.3e-27   94.3  30.7     2   343    60   386    59   388 0.89 Major Facilitator Superfamily
MFS_1                PF07690.11   354 seq1753_BIOID38971   -            433   7.9e-40  136.5  82.0   2   2   1.6e-19   2.2e-15   56.1  20.6     1   168   261   426   261   432 0.93 Major Facilitator Superfamily
MreC                 PF04085.9    152 seq1754_BIOID38971   -            367     1e-47  161.2   0.3   1   1   1.1e-51   1.4e-47  160.7   0.2     1   150   122   270   122   272 0.99 rod shape-determining protein MreC
EIID-AGA             PF03613.9    264 seq1756_BIOID38971   -            285   3.7e-87  291.4   7.2   1   1   3.1e-91   4.2e-87  291.3   5.0     2   264    19   285    18   285 0.98 PTS system mannose/fructose/sorbose family IID component
TraT                 PF05818.7    215 seq1757_BIOID38971   -            237   2.3e-90  301.6   7.2   1   1     2e-94   2.7e-90  301.4   5.0     1   215    26   237    26   237 0.99 Enterobacterial TraT complement resistance protein
PfkB                 PF00294.19   301 seq1758_BIOID38971   -            322     6e-67  225.7   0.3   1   1   1.1e-70   7.4e-67  225.4   0.2     3   297    12   306    10   310 0.94 pfkB family carbohydrate kinase
Phos_pyr_kin         PF08543.7    246 seq1758_BIOID38971   -            322   6.2e-06   25.4   0.1   1   1   1.5e-09     1e-05   24.8   0.0   115   226   192   292   173   308 0.79 Phosphomethylpyrimidine kinase
DUF808               PF05661.7    295 seq1761_BIOID38971   -            305  2.1e-134  446.8  16.4   1   1  1.8e-138  2.5e-134  446.6  11.4     1   293     3   292     3   294 0.95 Protein of unknown function (DUF808)
zf-C4_Topoisom       PF01396.14    39 seq1762_BIOID38971   -            180   3.7e-53  176.6  21.2   1   3     1e-19   6.9e-16   57.3   1.0     2    38    13    49    12    50 0.95 Topoisomerase DNA binding C4 zinc finger
zf-C4_Topoisom       PF01396.14    39 seq1762_BIOID38971   -            180   3.7e-53  176.6  21.2   2   3   3.8e-22   2.6e-18   65.0   0.4     2    38    62    98    61    99 0.93 Topoisomerase DNA binding C4 zinc finger
zf-C4_Topoisom       PF01396.14    39 seq1762_BIOID38971   -            180   3.7e-53  176.6  21.2   3   3   3.5e-19   2.4e-15   55.6   0.8     2    38   104   142   103   143 0.95 Topoisomerase DNA binding C4 zinc finger
Malate_synthase      PF01274.17   523 seq1763_BIOID38971   -            723  3.3e-196  652.2   0.2   1   1  2.8e-200  3.8e-196  652.0   0.1     2   523    18   697    17   697 0.99 Malate synthase
Peripla_BP_3         PF13377.1    160 seq1765_BIOID38971   -            117   5.4e-07   29.6   0.0   1   1   4.7e-11   6.4e-07   29.3   0.0    64   157    20   113     2   113 0.82 Periplasmic binding protein-like domain
PS_pyruv_trans       PF04230.8    286 seq1766_BIOID38971   -            426   5.6e-39  134.4   0.0   1   1   6.5e-43     9e-39  133.7   0.0     1   286    13   356    13   356 0.94 Polysaccharide pyruvyl transferase
CreD                 PF06123.7    430 seq1768_BIOID38971   -            450  3.6e-157  523.2   0.0   1   1    3e-161  4.1e-157  523.0   0.0     2   430     5   428     4   428 0.99 Inner membrane protein CreD
Queuosine_synth      PF02547.10   341 seq1771_BIOID38971   -            356  2.2e-144  480.2   0.0   1   1  1.8e-148  2.5e-144  480.1   0.0     2   341     3   344     2   344 0.96 Queuosine biosynthesis protein
DeoRC                PF00455.17   162 seq1772_BIOID38971   -            269   7.6e-57  191.3   1.5   1   1   1.8e-60   8.3e-57  191.2   0.5     2   161    88   247    87   248 0.99 DeoR C terminal sensor domain
HTH_DeoR             PF08220.7     57 seq1772_BIOID38971   -            269   3.1e-21   74.5   0.2   1   1   1.2e-24   5.3e-21   73.7   0.1     1    57    18    74    18    74 0.98 DeoR-like helix-turn-helix domain
HTH_11               PF08279.7     55 seq1772_BIOID38971   -            269   1.4e-09   37.2   0.1   1   1   8.4e-13   3.8e-09   35.9   0.1     1    48    18    64    18    68 0.91 HTH domain
YbaB_DNA_bd          PF02575.11    93 seq1773_BIOID38971   -            109   3.4e-38  129.3   7.0   1   1   2.8e-42   3.8e-38  129.1   4.8     1    93    11   102    11   102 0.99 YbaB/EbfC DNA-binding family
Phage_GPL            PF05926.6    140 seq1774_BIOID38971   -            154   9.7e-55  184.1   0.1   1   1     8e-59   1.1e-54  183.9   0.0     1   140    15   154    15   154 0.99 Phage head completion protein (GPL)
BOF                  PF04076.8    103 seq1776_BIOID38971   -            130   5.9e-46  154.4   1.4   1   1   5.5e-50   7.5e-46  154.0   1.0     1   103    25   127    24   127 0.99 Bacterial OB fold (BOF) protein
SAM_MT               PF04445.8    235 seq1777_BIOID38971   -            250  9.8e-115  381.5   0.0   1   1  8.1e-119  1.1e-114  381.3   0.0     3   234    16   247    14   248 0.99 Putative SAM-dependent methyltransferase
DAHP_synth_1         PF00793.15   272 seq1778_BIOID38971   -            379  3.9e-102  340.4   0.0   1   1  3.5e-106  4.8e-102  340.1   0.0     8   271    64   363    43   364 0.96 DAHP synthetase I family
Flavin_Reduct        PF01613.13   154 seq1782_BIOID38971   -            164   1.1e-30  106.4   0.2   1   1   8.9e-35   1.2e-30  106.2   0.1     1   153    13   159    13   160 0.93 Flavin reductase like domain
DUF1271              PF06902.6     64 seq1784_BIOID38971   -             76     3e-28   97.3   0.0   1   1   2.5e-32   3.4e-28   97.1   0.0     1    64    13    76    13    76 0.98 Protein of unknown function (DUF1271)
Cas_Cas5d            PF09704.5    218 seq1790_BIOID38971   -            248     2e-47  161.4   0.2   1   1   1.7e-51   2.3e-47  161.3   0.2     1   217     4   232     4   233 0.90 CRISPR-associated protein (Cas_Cas5)
Chorismate_bind      PF00425.13   257 seq1791_BIOID38971   -            520   3.5e-81  272.2   0.0   1   1   7.5e-85   5.2e-81  271.6   0.0     2   257   242   502   241   502 0.96 chorismate binding enzyme
Anth_synt_I_N        PF04715.8    140 seq1791_BIOID38971   -            520   3.3e-19   69.1   0.0   1   1   4.4e-22     3e-18   66.0   0.0     3   139    19   192    17   193 0.91 Anthranilate synthase component I, N terminal region
IU_nuc_hydro         PF01156.14   314 seq1792_BIOID38971   -            304   2.8e-91  305.9   0.0   1   1   2.3e-95   3.1e-91  305.7   0.0     3   311     4   301     2   304 0.95 Inosine-uridine preferring nucleoside hydrolase
Toprim_4             PF13662.1     81 seq1794_BIOID38971   -            201   2.6e-22   78.5   0.0   1   1   8.9e-26   4.1e-22   77.8   0.0     1    81    81   172    81   172 0.95 Toprim domain
RecR                 PF02132.10    41 seq1794_BIOID38971   -            201   4.7e-16   57.8   1.1   1   1     1e-19   4.7e-16   57.8   0.8     2    41    39    78    38    78 0.95 RecR protein
Toprim               PF01751.17    88 seq1794_BIOID38971   -            201   9.5e-11   41.3   0.0   1   1   3.6e-14   1.7e-10   40.5   0.0     2    77    83   166    82   173 0.90 Toprim domain
Aldolase_II          PF00596.16   183 seq1795_BIOID38971   -            215     5e-49  166.3   0.6   1   1   4.4e-53     6e-49  166.0   0.4     1   183     8   182     8   182 0.94 Class II Aldolase and Adducin N-terminal domain
Sua5_yciO_yrdC       PF01300.13   179 seq1796_BIOID38971   -            190   1.2e-42  145.0   0.0   1   1   9.6e-47   1.3e-42  144.9   0.0     2   178    16   189    15   190 0.92 Telomere recombination
DUF1202              PF06717.6    308 seq1798_BIOID38971   -            335    5e-175  580.9  15.7   1   1  4.2e-179  5.7e-175  580.7  10.9     1   307    13   322    13   323 0.99 Protein of unknown function (DUF1202)
NLPC_P60             PF00877.14   105 seq1799_BIOID38971   -            154   6.5e-31  106.1   0.1   1   1   5.7e-35   7.8e-31  105.9   0.0     1   105    47   153    47   153 0.98 NlpC/P60 family
Autotransporter      PF03797.14   265 seq1800_BIOID38971   -           1380   1.6e-35  122.6  15.9   1   1   2.4e-39   1.6e-35  122.6  11.0     2   257  1000  1264   999  1272 0.96 Autotransporter beta-domain
ESPR                 PF13018.1     24 seq1800_BIOID38971   -           1380   5.4e-10   38.3   0.7   1   1   2.1e-13   1.4e-09   37.0   0.5     1    24     1    24     1    24 0.97 Extended Signal Peptide of Type V secretion system
DUF1260              PF06877.6    104 seq1801_BIOID38971   -            138   1.8e-34  118.3   1.1   1   1   1.7e-38   2.3e-34  118.0   0.8     2   104    10   113     9   113 0.98 Protein of unknown function (DUF1260)
Globin               PF00042.17   108 seq1802_BIOID38971   -            403   3.4e-15   56.1   0.0   1   1   1.7e-18   7.7e-15   55.0   0.0     2   107    14   109    13   110 0.96 Globin
NAD_binding_1        PF00175.16   109 seq1802_BIOID38971   -            403   1.8e-14   54.0   0.0   1   1   7.5e-18   3.4e-14   53.2   0.0     1   108   271   379   271   380 0.82 Oxidoreductase NAD-binding domain
FAD_binding_6        PF00970.19    99 seq1802_BIOID38971   -            403     1e-13   51.0   0.0   1   1   4.8e-17   2.2e-13   50.0   0.0     2    97   162   259   161   261 0.90 Oxidoreductase FAD-binding domain
Acetyltransf_1       PF00583.19    83 seq1803_BIOID38971   -             90   1.3e-06   28.1   0.0   1   1   1.1e-10   1.6e-06   27.9   0.0     3    62    15    69     6    79 0.80 Acetyltransferase (GNAT) family
Phage_tail_X         PF05489.7     60 seq1804_BIOID38971   -             67   1.6e-33  113.8   0.1   1   1   1.4e-37   1.9e-33  113.6   0.1     1    59     1    59     1    60 0.98 Phage Tail Protein X
DUF2726              PF10881.3    126 seq1806_BIOID38971   -            141   3.9e-06   26.3   0.1   1   1   3.7e-10   5.1e-06   26.0   0.1     3    80    30   108    28   124 0.93 Protein of unknown function (DUF2726)
SelA                 PF03841.8    367 seq1809_BIOID38971   -            369   7.1e-21   74.2   0.6   1   1   3.1e-24   2.1e-20   72.6   0.4     1   271    14   269    14   312 0.82 L-seryl-tRNA selenium transferase
Beta_elim_lyase      PF01212.16   290 seq1809_BIOID38971   -            369   9.8e-06   24.7   0.7   1   1   3.1e-09   2.1e-05   23.7   0.5   144   272   169   282   111   292 0.77 Beta-eliminating lyase
YgbA_NO              PF11756.3    114 seq1810_BIOID38971   -            117   8.3e-45  151.3   2.9   1   1     7e-49   9.6e-45  151.1   2.0     3   112     4   110     2   112 0.96 Nitrous oxide-stimulated promoter
GDPD                 PF03009.12   255 seq1811_BIOID38971   -            247   3.7e-45  154.3   0.0   1   1   3.2e-49   4.3e-45  154.0   0.0     1   254    12   238    12   239 0.95 Glycerophosphoryl diester phosphodiesterase family
TrwB_AAD_bind        PF10412.4    386 seq1814_BIOID38971   -            729  6.6e-148  492.3   0.0   1   1    3e-151  8.1e-148  492.0   0.0     2   386   172   561   171   561 0.99 Type IV secretion-system coupling protein DNA-binding domain
TraD_N               PF12615.3    101 seq1814_BIOID38971   -            729   1.3e-33  115.2  11.7   1   1   2.3e-36   6.4e-33  113.0   8.2     1   101    31   129    31   129 0.99 F sex factor protein N terminal
TraG-D_C             PF12696.2    128 seq1814_BIOID38971   -            729   2.1e-18   66.2   0.0   1   1   1.4e-21   3.8e-18   65.4   0.0     1   127   419   541   419   542 0.86 TraM recognition site of TraD and TraG
T4SS-DNA_transf      PF02534.9    469 seq1814_BIOID38971   -            729   6.1e-08   31.5   0.0   1   1     5e-11   1.4e-07   30.4   0.0   250   361   362   476   198   500 0.76 Type IV secretory system Conjugative DNA transfer
PEP-utilizers_C      PF02896.13   294 seq1815_BIOID38971   -            833  1.5e-110  368.5   0.0   1   1  7.3e-114    2e-110  368.1   0.0     2   293   363   653   362   654 0.99 PEP-utilising enzyme, TIM barrel domain
PTS_EIIA_2           PF00359.17   142 seq1815_BIOID38971   -            833   4.5e-32  110.6   0.0   1   1   3.2e-35   8.8e-32  109.6   0.0     2   141   689   829   688   830 0.97 Phosphoenolpyruvate-dependent sugar phosphotransferase system, EIIA 2
PEP-utilizers        PF00391.18    81 seq1815_BIOID38971   -            833   4.2e-19   67.7   0.0   1   1   4.2e-22   1.2e-18   66.3   0.0     7    81   262   337   259   337 0.93 PEP-utilising enzyme, mobile domain
PTS-HPr              PF00381.14    84 seq1815_BIOID38971   -            833   3.1e-17   62.1   0.0   1   1   2.8e-20   7.6e-17   60.8   0.0     5    83     6    86     2    87 0.94 PTS HPr component phosphorylation site
PEP-utilisers_N      PF05524.8    123 seq1815_BIOID38971   -            833     7e-14   51.5   1.3   1   1   3.7e-17     1e-13   51.0   0.0     2   123   119   238   118   238 0.87 PEP-utilising enzyme, N-terminal
Xan_ur_permease      PF00860.15   389 seq1818_BIOID38971   -            442  2.5e-104  348.7  54.5   1   1  1.8e-108  2.5e-104  348.7  37.8     2   386    31   401    30   404 0.97 Permease family
Porin_1              PF00267.16   337 seq1819_BIOID38971   -             96   1.6e-21   76.8   1.1   1   1   1.4e-25   1.9e-21   76.6   0.8     1    65    27    91    27    95 0.94 Gram-negative porin
Aldo_ket_red         PF00248.16   283 seq1820_BIOID38971   -            326   1.1e-67  227.7   0.0   1   1   9.2e-72   1.3e-67  227.5   0.0     1   281    15   320    15   322 0.95 Aldo/keto reductase family
Abhydrolase_5        PF12695.2    142 seq1821_BIOID38971   -            249   7.4e-19   67.8   0.0   1   1   4.9e-22   9.6e-19   67.4   0.0     2   130    30   215    29   231 0.78 Alpha/beta hydrolase family
Abhydrolase_6        PF12697.2    228 seq1821_BIOID38971   -            249   2.9e-16   59.9   3.0   1   1   5.9e-19   1.1e-15   57.9   2.1     1   205    30   215    30   242 0.66 Alpha/beta hydrolase family
Peptidase_S9         PF00326.16   213 seq1821_BIOID38971   -            249   2.6e-11   43.0   0.0   1   1   1.7e-14   3.2e-11   42.7   0.0    43   190    86   234    43   249 0.74 Prolyl oligopeptidase family
DLH                  PF01738.13   218 seq1821_BIOID38971   -            249   5.2e-06   25.7   0.0   1   1   1.7e-08   3.3e-05   23.1   0.0     2   188    13   231    12   234 0.84 Dienelactone hydrolase family
BAAT_C               PF08840.6    213 seq1821_BIOID38971   -            249   1.5e-05   24.7   0.0   1   1   4.1e-08   8.1e-05   22.3   0.0    21   165   106   235    98   244 0.75 BAAT / Acyl-CoA thioester hydrolase C terminal
MreD                 PF04093.7    160 seq1822_BIOID38971   -            162   1.2e-46  158.3  22.1   1   1     1e-50   1.4e-46  158.1  15.3     2   160     5   155     4   155 0.99 rod shape-determining protein MreD
Glycos_transf_N      PF04413.11   186 seq1824_BIOID38971   -            425   4.5e-75  250.8   0.0   1   1   6.1e-78   4.2e-74  247.6   0.0     1   185    31   212    31   213 0.98 3-Deoxy-D-manno-octulosonic-acid transferase (kdotransferase)
Glycos_transf_1      PF00534.15   172 seq1824_BIOID38971   -            425   3.5e-10   39.4   0.0   1   1   9.8e-14   6.7e-10   38.5   0.0    65   169   291   398   231   401 0.75 Glycosyl transferases group 1
DUF2158              PF09926.4     53 seq1826_BIOID38971   -             60   8.5e-19   66.6   0.4   1   1   7.3e-23     1e-18   66.3   0.3     1    53     3    49     3    49 0.98 Uncharacterized small protein (DUF2158)
[truncated: 1,337,847 more chars]
