# Supplementary material for: A domain sequence approach to pangenomics: applications to Escherichia coli
Source: F1000Res. 2013 May 29;1:19. Originally published 2012 Oct 1. [Version 2] doi: 10.12688/f1000research.1-19.v2 (PMC3901455; doi:10.12688/f1000research.1-19.v2)
Supplement: The 347 text files show the results from scanning each of the fasta-files against the Pfam-A database [file f1000research-1-1101-s0002.tgz › Escherichia_coli_H252_BIOID38981.txt]

#                                                                            --- full sequence --- -------------- this domain -------------   hmm coord   ali coord   env coord
# target name        accession   tlen query name           accession   qlen   E-value  score  bias   #  of  c-Evalue  i-Evalue  score  bias  from    to  from    to  from    to  acc description of target
#------------------- ---------- ----- -------------------- ---------- ----- --------- ------ ----- --- --- --------- --------- ------ ----- ----- ----- ----- ----- ----- ----- ---- ---------------------
HTH_Tnp_IS1          PF12759.2     50 seq4_BIOID38981      -             75   4.2e-32  109.2   0.1   1   1   7.8e-36   5.3e-32  108.9   0.1     1    50    23    72    23    72 0.99 InsA C-terminal domain
Zn_Tnp_IS1           PF03811.8     36 seq4_BIOID38981      -             75   1.6e-07   30.5   1.5   1   1   4.8e-11   3.3e-07   29.5   1.0    18    36     2    20     1    20 0.95 InsA N-terminal domain
DDE_Tnp_IS1          PF03400.8    131 seq5_BIOID38981      -            125   4.2e-73  243.5   1.4   1   1   3.3e-77   4.6e-73  243.3   1.0     7   131     1   125     1   125 0.99 IS1 transposase
MobC                 PF05713.6     48 seq25_BIOID38981     -            115   3.2e-18   65.2   0.4   1   1   3.5e-22   4.8e-18   64.7   0.3     1    48    57   104    57   104 0.98 Bacterial mobilisation protein (MobC)
MltA                 PF03562.12   158 seq26_BIOID38981     -            459   6.8e-44  149.2   0.7   1   1   6.5e-46   4.4e-42  143.3   0.5     1   158   219   351   219   351 0.96 MltA specific insert domain
3D                   PF06725.6     75 seq26_BIOID38981     -            459   1.9e-25   88.5   0.0   1   1   6.2e-29   4.2e-25   87.4   0.0     2    75   371   448   370   448 0.93 3D domain
Collar               PF07484.7     57 seq30_BIOID38981     -            161   6.4e-15   54.5   1.9   1   1   6.4e-19   8.8e-15   54.1   0.1     5    57     5    48     3    48 0.97 Phage Tail Collar Domain
DUF987               PF06174.6     66 seq37_BIOID38981     -             73   4.5e-43  144.4   0.1   1   1   3.7e-47     5e-43  144.3   0.1     1    66     1    66     1    66 0.99 Protein of unknown function (DUF987)
Lysis_col            PF02402.11    46 seq38_BIOID38981     -             48     3e-26   90.6   0.2   1   1   2.4e-30   3.3e-26   90.5   0.1     6    46     7    48     2    48 0.90 Lysis protein
MbeD_MobD            PF04899.7     70 seq40_BIOID38981     -             77   2.5e-34  116.8   9.3   1   1   2.1e-38   2.8e-34  116.7   6.5     1    70     1    70     1    70 0.99 MbeD/MobD like
Gp49                 PF05973.9     91 seq58_BIOID38981     -            116   1.9e-23   82.1   0.1   1   1   1.6e-27   2.2e-23   81.9   0.0     1    90    12   105    12   106 0.97 Phage derived protein Gp49-like (DUF891)
MbeD_MobD            PF04899.7     70 seq65_BIOID38981     -             63   1.3e-24   85.7   5.9   1   1   1.1e-28   1.5e-24   85.5   4.1    15    70     1    56     1    56 0.98 MbeD/MobD like
Rop                  PF01815.11    61 seq68_BIOID38981     -             53   1.1e-25   88.7   1.9   1   1   8.6e-30   1.2e-25   88.6   1.3    11    60     1    50     1    51 0.98 Rop protein
CbiA                 PF01656.18   195 seq69_BIOID38981     -            247   2.2e-12   46.6   0.1   1   1   1.8e-15   1.3e-11   44.2   0.1     1   194    37   210    37   211 0.74 CobQ/CobB/MinD/ParA nucleotide binding domain
NQR2_RnfD_RnfE       PF03116.10   314 seq71_BIOID38981     -            352  2.7e-121  404.4  15.7   1   1  2.2e-125  3.1e-121  404.2  10.8     3   314     4   350     2   350 0.93 NQR2, RnfD, RnfE family
Hexapep              PF00132.19    36 seq72_BIOID38981     -            293   8.7e-19   66.0   6.7   1   3   1.6e-09   2.2e-05   23.5   0.0     2    36   122   156   121   156 0.96 Bacterial transferase hexapeptide (six repeats)
Hexapep              PF00132.19    36 seq72_BIOID38981     -            293   8.7e-19   66.0   6.7   2   3   2.3e-10   3.1e-06   26.3   0.7     3    33   191   220   189   221 0.94 Bacterial transferase hexapeptide (six repeats)
Hexapep              PF00132.19    36 seq72_BIOID38981     -            293   8.7e-19   66.0   6.7   3   3   1.8e-11   2.5e-07   29.7   0.6     1    34   206   239   206   241 0.95 Bacterial transferase hexapeptide (six repeats)
Resolvase            PF00239.16   141 seq73_BIOID38981     -            190   8.1e-50  168.2   0.3   1   1   1.7e-53   1.1e-49  167.7   0.0     2   140     3   135     2   136 0.98 Resolvase, N terminal domain
HTH_7                PF02796.10    45 seq73_BIOID38981     -            190   1.4e-11   43.9   0.7   1   1   3.8e-15   2.6e-11   43.0   0.5     1    43   138   180   138   181 0.98 Helix-turn-helix domain of resolvase
YagB_YeeU_YfjZ       PF06154.6    105 seq86_BIOID38981     -            122   3.8e-52  174.8   0.0   1   1   3.3e-56   4.5e-52  174.6   0.0     2   104    16   118    15   119 0.98 YagB/YeeU/YfjZ family
ABC-3                PF00950.12   258 seq87_BIOID38981     -            285   4.7e-77  258.6  35.2   1   1   7.8e-81   5.3e-77  258.4  24.4     1   257    10   265    10   266 0.99 ABC 3 transport family
FecCD                PF01032.13   311 seq87_BIOID38981     -            285   1.9e-06   26.8  30.4   1   1   3.3e-10   2.3e-06   26.5  20.7    82   306    40   264    29   269 0.81 FecCD transport family
CbiA                 PF01656.18   195 seq95_BIOID38981     -            391     2e-34  118.5   0.0   1   1     4e-38   2.7e-34  118.1   0.0     2   194   113   342   112   343 0.80 CobQ/CobB/MinD/ParA nucleotide binding domain
AICARFT_IMPCHas      PF01808.13   315 seq96_BIOID38981     -            529  9.8e-147  487.9   5.0   1   1  1.8e-150  1.2e-146  487.6   3.5     1   315   137   461   137   461 0.99 AICARFT/IMPCHase bienzyme
MGS                  PF02142.17    95 seq96_BIOID38981     -            529   1.4e-31  108.1   0.0   1   1   4.6e-35   3.1e-31  107.0   0.0     1    95    19   132    19   132 0.99 MGS-like domain
HTH_37               PF13744.1     80 seq98_BIOID38981     -             99   2.4e-14   52.7   1.8   1   1   6.1e-18   2.8e-14   52.5   1.2     4    79    10    87     7    88 0.94 Helix-turn-helix domain
HTH_31               PF13560.1     64 seq98_BIOID38981     -             99   7.7e-10   38.7   0.0   1   1   2.5e-13   1.1e-09   38.1   0.0     6    56    32    81    31    89 0.92 Helix-turn-helix domain
HTH_3                PF01381.17    55 seq98_BIOID38981     -             99   5.3e-09   35.6   0.3   1   1   1.8e-12   8.2e-09   35.0   0.2     2    52    33    83    32    85 0.93 Helix-turn-helix
Caudo_TAP            PF02413.12   130 seq99_BIOID38981     -            204   2.2e-27   95.6   1.9   1   1   2.3e-31   3.1e-27   95.1   1.3     1   129    79   199    79   200 0.95 Caudovirales tail fibre assembly protein
Enolase_C            PF00113.17   296 seq106_BIOID38981    -            144     1e-58  198.5   0.0   1   1   1.7e-62   1.2e-58  198.3   0.0   158   293     8   143     4   144 0.98 Enolase, C-terminal TIM barrel domain
MAAL_C               PF07476.6    249 seq106_BIOID38981    -            144   4.9e-05   22.2   0.0   1   1   9.5e-09   6.5e-05   21.8   0.0   136   215    23   103    17   112 0.86 Methylaspartate ammonia-lyase C-terminus
MobC                 PF05713.6     48 seq107_BIOID38981    -            115   3.2e-18   65.2   0.4   1   1   3.5e-22   4.8e-18   64.7   0.3     1    48    57   104    57   104 0.98 Bacterial mobilisation protein (MobC)
rve                  PF00665.21   120 seq113_BIOID38981    -            117   6.3e-12   45.5   0.0   1   1   1.5e-15     1e-11   44.8   0.0    58   120     3    65     1    65 0.93 Integrase core domain
rve_3                PF13683.1     67 seq113_BIOID38981    -            117   8.6e-10   37.8   0.0   1   1   1.7e-13   1.1e-09   37.5   0.0     2    67    37   103    36   103 0.95 Integrase core domain
DUF1219              PF06755.7    117 seq118_BIOID38981    -             87   6.9e-39  131.8   0.0   1   1   5.7e-43   7.8e-39  131.6   0.0     1    73     1    73     1    81 0.97 Protein of unknown function (DUF1219)
DUF754               PF05449.6     83 seq119_BIOID38981    -            102   4.5e-31  106.6   6.3   1   1   3.8e-35   5.2e-31  106.3   4.3     1    82    10    95    10    96 0.98 Protein of unknown function (DUF754)
Glyco_hydro_19       PF00182.14   232 seq129_BIOID38981    -            252   7.8e-11   41.9   0.1   1   1   1.9e-13   2.6e-09   37.0   0.0    93   157   150   213   139   224 0.82 Chitinase class I
ABC_tran             PF00005.22   118 seq130_BIOID38981    -            343   2.1e-27   95.6   0.0   1   1   1.3e-30   4.4e-27   94.6   0.0     1   118    45   169    45   169 0.95 ABC transporter
NIL                  PF09383.5     76 seq130_BIOID38981    -            343   7.6e-23   79.7   0.0   1   1   4.6e-26   1.6e-22   78.7   0.0     4    76   268   340   266   340 0.98 NIL domain
AAA_21               PF13304.1    303 seq130_BIOID38981    -            343   1.3e-12   48.1   0.1   1   1   1.8e-11     6e-08   32.8   0.0   220   298   124   200    87   205 0.84 AAA domain
PRK                  PF00485.13   194 seq135_BIOID38981    -            368   3.9e-13   49.2   0.0   1   1   5.3e-17   7.2e-13   48.4   0.0     1   148   142   296   142   306 0.87 Phosphoribulokinase / Uridine kinase family
MarR                 PF01047.17    59 seq136_BIOID38981    -            176   1.4e-17   63.0   0.5   1   1   4.3e-20     2e-16   59.3   0.0     1    58    62   121    62   122 0.97 MarR family
MarR_2               PF12802.2     62 seq136_BIOID38981    -            176   1.1e-11   44.0   0.0   1   1     4e-15   1.8e-11   43.3   0.0     1    62    60   121    60   121 0.98 MarR family
HTH_27               PF13463.1     68 seq136_BIOID38981    -            176   5.1e-06   26.5   0.1   1   1   2.9e-09   1.3e-05   25.2   0.0     7    68    68   130    62   130 0.86 Winged helix DNA-binding domain
FMN_bind             PF04205.9     81 seq138_BIOID38981    -            206   2.7e-18   65.7   0.1   1   1     4e-22   5.5e-18   64.7   0.0     1    77    99   187    99   191 0.98 FMN-binding domain
HTH_Tnp_IS1          PF12759.2     50 seq139_BIOID38981    -             91   6.1e-32  108.7   0.1   1   1   1.4e-35   9.3e-32  108.1   0.1     1    50    39    88    39    88 0.99 InsA C-terminal domain
Zn_Tnp_IS1           PF03811.8     36 seq139_BIOID38981    -             91   1.2e-21   75.8   4.5   1   1   3.1e-25   2.1e-21   74.9   3.1     1    36     1    36     1    36 0.99 InsA N-terminal domain
CRCB                 PF02537.10   117 seq143_BIOID38981    -            126   3.1e-28   97.9  10.0   1   1   2.5e-32   3.5e-28   97.7   6.9     2   116     6   118     5   119 0.95 CrcB-like protein
ThiF                 PF00899.16   136 seq146_BIOID38981    -            268   4.2e-41  139.8   0.5   1   1   4.7e-45   6.5e-41  139.2   0.3     2   128    30   157    29   164 0.96 ThiF family
ParBc                PF02195.13    90 seq155_BIOID38981    -            323   8.7e-10   38.4   0.0   1   1   1.4e-13     2e-09   37.3   0.0    11    88    78   152    69   154 0.91 ParB-like nuclease domain
Lambda_Bor           PF06291.6     97 seq156_BIOID38981    -            113   2.1e-62  206.8   3.0   1   1   1.8e-66   2.5e-62  206.6   2.1     1    97    17   113    17   113 1.00 Bor protein
DUF770               PF05591.7    158 seq157_BIOID38981    -            167   2.2e-48  163.6   0.2   1   1   1.9e-52   2.5e-48  163.4   0.1     3   156    10   162     8   164 0.98 Protein of unknown function (DUF770)
YkuD                 PF03734.9    146 seq160_BIOID38981    -            246   2.4e-07   30.9   0.2   1   1   4.6e-11   6.2e-07   29.6   0.0     3   139    45   159    43   173 0.72 L,D-transpeptidase catalytic domain
PduV-EutP            PF10662.4    143 seq163_BIOID38981    -            118   6.1e-14   51.6   0.0   1   1   6.6e-18     9e-14   51.0   0.0    86   142    57   112    42   113 0.92 Ethanolamine utilisation - propanediol utilisation
APH                  PF01636.18   239 seq165_BIOID38981    -            328   2.3e-41  141.9   2.0   1   1   5.1e-45   3.5e-41  141.4   1.4     2   232    31   259    30   269 0.84 Phosphotransferase enzyme family
EcKinase             PF02958.15   293 seq165_BIOID38981    -            328   7.3e-05   21.9   0.0   1   1   1.9e-08   0.00013   21.1   0.0   197   280   176   252   149   257 0.79 Ecdysteroid kinase
DUF2514              PF10721.4    162 seq168_BIOID38981    -            160   8.6e-35  119.7  18.2   1   1   7.2e-39   9.9e-35  119.5  12.6     1   161    10   159    10   160 0.96 Protein of unknown function (DUF2514)
Rnf-Nqr              PF02508.9    190 seq169_BIOID38981    -            231   8.4e-59  198.2   9.3   1   1   7.1e-63   9.7e-59  198.0   6.5     1   189     1   200     1   201 0.98 Rnf-Nqr subunit, membrane protein
Arc                  PF03869.9     50 seq170_BIOID38981    -             82   5.3e-11   41.8   0.3   1   1     7e-15   9.5e-11   41.0   0.2     9    42    12    45    10    50 0.94 Arc-like DNA binding domain
DUF1398              PF07166.6    125 seq173_BIOID38981    -            141   1.2e-62  209.2   8.1   1   1   9.8e-67   1.3e-62  209.0   5.6     1   125     8   132     8   132 0.99 Protein of unknown function (DUF1398)
GARS_A               PF01071.14   194 seq174_BIOID38981    -            429   5.5e-87  290.2   0.1   1   1   3.9e-90   7.6e-87  289.7   0.0     1   194   103   296   103   296 0.99 Phosphoribosylglycinamide synthetase, ATP-grasp (A) domain
GARS_N               PF02844.10   100 seq174_BIOID38981    -            429   6.1e-38  129.1   0.1   1   1     6e-41   1.2e-37  128.2   0.1     1   100     1   102     1   102 0.95 Phosphoribosylglycinamide synthetase, N domain
GARS_C               PF02843.11    93 seq174_BIOID38981    -            429   8.4e-30  102.7   0.1   1   1   2.6e-32     5e-29  100.2   0.0     1    92   330   423   330   424 0.94 Phosphoribosylglycinamide synthetase, C domain
ATP-grasp_4          PF13535.1    184 seq174_BIOID38981    -            429   6.2e-15   55.3   0.0   1   1   7.4e-18   1.5e-14   54.1   0.0     5   180   105   292   103   293 0.78 ATP-grasp domain
ATP-grasp_3          PF02655.9    161 seq174_BIOID38981    -            429   1.5e-07   31.3   0.0   1   1   1.3e-10   2.5e-07   30.6   0.0     3   158   104   291   103   294 0.78 ATP-grasp domain
CPSase_L_D2          PF02786.12   211 seq174_BIOID38981    -            429   4.4e-06   26.0   0.0   1   1     5e-09   9.9e-06   24.8   0.0     5   179   108   290   104   294 0.70 Carbamoyl-phosphate synthase L chain, ATP binding domain
ATP-grasp            PF02222.17   172 seq174_BIOID38981    -            429   7.4e-05   22.0   0.0   1   1     6e-08   0.00012   21.4   0.0     2    83   113   200   112   223 0.84 ATP-grasp domain
BPD_transp_1         PF00528.17   185 seq177_BIOID38981    -            217   7.8e-21   74.3  19.9   1   1   5.7e-25   7.8e-21   74.3  13.8     2   181    32   216    31   217 0.85 Binding-protein-dependent transport system inner membrane component
CLP_protease         PF00574.18   182 seq178_BIOID38981    -            178   6.8e-14   51.8   0.0   1   1   6.7e-18   9.1e-14   51.4   0.0    21   180     8   165     2   167 0.83 Clp protease
DUF877               PF05943.7    423 seq179_BIOID38981    -            494  7.6e-183  607.6   0.0   1   1  6.4e-187  8.8e-183  607.4   0.0     1   422    67   491    67   492 1.00 Protein of unknown function (DUF877)
Trehalase            PF01204.13   512 seq187_BIOID38981    -            549  3.6e-161  537.1   0.1   1   1  3.2e-165  4.3e-161  536.8   0.0     1   511    70   546    70   547 0.96 Trehalase
HhH-GPD              PF00730.20   121 seq188_BIOID38981    -            211   9.8e-19   67.6   0.0   1   1   3.1e-22   1.4e-18   67.1   0.0     1   120    34   168    34   169 0.95 HhH-GPD superfamily base excision DNA repair protein
HHH                  PF00633.18    30 seq188_BIOID38981    -            211   7.1e-08   31.6   0.0   1   1   3.7e-11   1.7e-07   30.4   0.0     2    29   100   127    99   128 0.94 Helix-hairpin-helix motif
EndIII_4Fe-2S        PF10576.4     17 seq188_BIOID38981    -            211   9.7e-05   22.2   3.3   1   1   3.7e-08   0.00017   21.5   2.3     1    17   187   203   187   203 0.99 Iron-sulfur binding domain of endonuclease III
DUF4222              PF13973.1     53 seq189_BIOID38981    -             63   2.6e-21   74.6   0.0   1   1   2.1e-25   2.8e-21   74.5   0.0     1    51     6    56     6    58 0.96 Domain of unknown function (DUF4222)
Lipoprotein_9        PF03180.9    237 seq196_BIOID38981    -            271    1e-100  335.4   2.9   1   1  1.7e-104  1.1e-100  335.2   2.0     1   237    33   271    33   271 0.99 NLPA lipoprotein
OpuAC                PF04069.7    257 seq196_BIOID38981    -            271   8.9e-05   21.8   1.0   1   1   1.8e-08   0.00013   21.3   0.7     2   113    32   132    31   261 0.83 Substrate binding domain of ABC-type glycine betaine transport system
DSBA                 PF01323.15   193 seq198_BIOID38981    -            208   1.1e-31  109.8   3.4   1   1   1.3e-34   9.2e-31  106.7   2.4     1   192    40   197    40   198 0.95 DSBA-like thioredoxin domain
Thioredoxin_4        PF13462.1    163 seq198_BIOID38981    -            208   4.5e-10   39.6   0.0   1   1   9.5e-14   6.5e-10   39.1   0.0    16   149    40   180    33   191 0.71 Thioredoxin
Antirestrict         PF03230.8     94 seq203_BIOID38981    -            141     1e-30  105.4   0.0   1   1   9.3e-35   1.3e-30  105.1   0.0     1    94    42   141    42   141 0.93 Antirestriction protein
IucA_IucC            PF04183.7    252 seq209_BIOID38981    -            574     1e-60  204.9   1.2   1   1   2.4e-64   1.6e-60  204.3   0.9     3   250   134   367   132   369 0.92 IucA / IucC family
FhuF                 PF06276.7    163 seq209_BIOID38981    -            574   5.7e-31  107.5   1.3   1   1   1.7e-34   1.2e-30  106.5   0.9     2   162   398   554   397   555 0.97 Ferric iron reductase FhuF-like transporter
DUF945               PF06097.6    459 seq211_BIOID38981    -            490  1.8e-102  343.3  10.7   1   1  1.5e-106  2.1e-102  343.1   7.4     3   459    18   481    16   481 0.98 Bacterial protein of unknown function (DUF945)
Porin_1              PF00267.16   337 seq215_BIOID38981    -            380  2.5e-143  477.3  30.0   1   1  4.2e-147  2.8e-143  477.1  20.8     1   337    49   380    49   380 0.98 Gram-negative porin
Porin_4              PF13609.1    311 seq215_BIOID38981    -            380   1.2e-21   77.4  37.7   1   1   2.6e-25   1.8e-21   76.8  26.1     1   304    30   351    29   357 0.75 Gram-negative porin
GPW_gp25             PF04965.9     99 seq216_BIOID38981    -            141   2.2e-20   71.9   0.0   1   1   2.2e-24     3e-20   71.4   0.0     4    95    30   123    28   127 0.92 Gene 25-like lysozyme
HTH_3                PF01381.17    55 seq217_BIOID38981    -            194   3.2e-09   36.3   0.1   1   1   7.3e-09   3.3e-05   23.5   0.0    11    53   106   148   105   150 0.90 Helix-turn-helix
HTH_26               PF13443.1     63 seq217_BIOID38981    -            194     6e-07   29.4   0.0   1   1   3.5e-09   1.6e-05   24.8   0.0     2    51    94   144    93   156 0.85 Cro/C1-type HTH DNA-binding domain
LacI                 PF00356.16    46 seq217_BIOID38981    -            194   5.4e-05   22.6   1.3   1   1   2.1e-08   9.7e-05   21.7   0.1     7    43   112   148   111   150 0.96 Bacterial regulatory proteins, lacI family
rve                  PF00665.21   120 seq219_BIOID38981    -             96   5.4e-12   45.7   1.2   1   1   1.7e-14   1.2e-10   41.4   0.1    72   120    38    81    31    81 0.90 Integrase core domain
PTR2                 PF00854.16   373 seq220_BIOID38981    -            500   9.1e-75  251.6  26.3   1   1   1.5e-78     1e-74  251.4  16.0     2   370    89   428    88   431 0.97 POT family
MFS_1                PF07690.11   354 seq220_BIOID38981    -            500     1e-20   73.6  53.8   1   1   5.5e-21   3.8e-17   61.9  25.9    10   300    35   371    26   381 0.77 Major Facilitator Superfamily
Acetyltransf_2       PF00797.12   240 seq225_BIOID38981    -            281   8.8e-85  283.9   0.1   1   1   7.5e-89     1e-84  283.7   0.1     1   237    21   256    21   259 0.97 N-acetyltransferase
Fe-ADH               PF00465.14   366 seq229_BIOID38981    -            372  4.9e-107  357.6   0.3   1   1    8e-111  5.5e-107  357.4   0.2     2   366     9   363     8   363 0.93 Iron-containing alcohol dehydrogenase
Fe-ADH_2             PF13685.1    250 seq229_BIOID38981    -            372   2.1e-16   59.8   0.2   1   1   4.9e-20   3.4e-16   59.2   0.1    16   247    23   261    12   263 0.85 Iron-containing alcohol dehydrogenase
DUF903               PF06004.7     50 seq230_BIOID38981    -             76     8e-26   89.2   3.9   1   1   6.9e-30   9.4e-26   88.9   2.7     1    50    25    74    25    74 0.98 Bacterial protein of unknown function (DUF903)
DUF879               PF05947.7    602 seq231_BIOID38981    -            616  2.2e-190  633.9   0.1   1   1  1.8e-194  2.5e-190  633.7   0.1     2   602     8   616     7   616 0.95 Bacterial protein of unknown function (DUF879)
ORF6N                PF10543.4     88 seq232_BIOID38981    -            239   1.7e-25   88.7   0.0   1   1   1.8e-29   2.5e-25   88.2   0.0     2    88     9    97     8    97 0.96 ORF6N domain
DUF1974              PF09317.6    284 seq235_BIOID38981    -            840  3.4e-117  390.7   0.0   1   1  1.3e-120  4.4e-117  390.4   0.0     1   284   540   818   540   818 1.00 Domain of unknown function (DUF1974)
Acyl-CoA_dh_N        PF02771.11   113 seq235_BIOID38981    -            840   1.6e-15   57.5   0.0   1   1   1.3e-18   4.3e-15   56.1   0.0    28   112   173   258   147   259 0.83 Acyl-CoA dehydrogenase, N-terminal domain
Acyl-CoA_dh_1        PF00441.19   150 seq235_BIOID38981    -            840   8.2e-13   48.5   0.9   1   1   5.2e-16   1.8e-12   47.4   0.6     1   142   386   530   386   534 0.93 Acyl-CoA dehydrogenase, C-terminal domain
Acyl-CoA_dh_M        PF02770.14    52 seq235_BIOID38981    -            840   9.7e-07   28.0   0.0   1   1   5.3e-10   1.8e-06   27.2   0.0     1    51   263   321   263   323 0.96 Acyl-CoA dehydrogenase, middle domain
UPF0066              PF01980.11   120 seq236_BIOID38981    -            235   2.2e-40  137.2   0.0   1   1   3.5e-44   4.8e-40  136.1   0.0     1   118    18   142    18   144 0.95 Uncharacterised protein family UPF0066
MASE1                PF05231.9    299 seq244_BIOID38981    -            747   7.3e-61  205.6  31.7   1   1   1.4e-64   9.6e-61  205.2  22.0     1   299    15   320    15   320 0.99 MASE1
EAL                  PF00563.15   236 seq244_BIOID38981    -            747   1.7e-60  204.3   0.3   1   1   3.6e-64   2.4e-60  203.8   0.2     2   236   498   730   497   730 0.95 EAL domain
ECH                  PF00378.15   245 seq248_BIOID38981    -            771   9.5e-79  263.8   0.0   1   1   4.8e-82   2.2e-78  262.6   0.0     3   244    54   308    52   309 0.99 Enoyl-CoA hydratase/isomerase family
3HCDH_N              PF02737.13   180 seq248_BIOID38981    -            771   1.2e-60  204.1   0.2   1   1   6.4e-64   2.9e-60  202.8   0.1     2   180   358   536   357   536 0.99 3-hydroxyacyl-CoA dehydrogenase, NAD binding domain
3HCDH                PF00725.17    97 seq248_BIOID38981    -            771   8.4e-35  118.9   2.4   1   2     4e-29   1.8e-25   89.0   0.1     1    97   538   634   538   634 0.97 3-hydroxyacyl-CoA dehydrogenase, C-terminal domain
3HCDH                PF00725.17    97 seq248_BIOID38981    -            771   8.4e-35  118.9   2.4   2   2   1.2e-09   5.4e-06   26.6   0.0     4    62   670   732   669   753 0.86 3-hydroxyacyl-CoA dehydrogenase, C-terminal domain
LysR_substrate       PF03466.15   209 seq249_BIOID38981    -            305   6.7e-42  142.8   0.2   1   1   1.5e-45     1e-41  142.2   0.1     3   208    91   292    89   293 0.95 LysR substrate binding domain
HTH_1                PF00126.22    60 seq249_BIOID38981    -            305   7.8e-23   79.8   2.6   1   1   2.7e-26   1.9e-22   78.6   1.8     1    60     8    67     8    67 0.98 Bacterial regulatory helix-turn-helix protein, lysR family
2-Hacid_dh_C         PF02826.14   178 seq250_BIOID38981    -            329   5.3e-53  178.6   0.0   1   1   1.8e-56   8.2e-53  178.0   0.0     1   178   110   297   110   297 0.94 D-isomer specific 2-hydroxyacid dehydrogenase, NAD binding domain
2-Hacid_dh           PF00389.25   133 seq250_BIOID38981    -            329   2.3e-35  120.8   0.0   1   1   5.9e-39   2.7e-35  120.6   0.0     3   132     5   328     3   329 0.98 D-isomer specific 2-hydroxyacid dehydrogenase, catalytic domain
NAD_binding_2        PF03446.10   162 seq250_BIOID38981    -            329   7.5e-06   25.8   0.0   1   1   5.1e-09   2.3e-05   24.2   0.0     3   119   146   259   144   263 0.91 NAD binding domain of 6-phosphogluconate dehydrogenase
DUF3799              PF12684.2    237 seq254_BIOID38981    -            273   2.6e-08   33.4   0.0   1   1   2.9e-12   3.9e-08   32.8   0.0    21   185    37   212    20   254 0.77 PDDEXK-like domain of unknown function (DUF3799)
tRNA-synt_2b         PF00587.20   173 seq255_BIOID38981    -            572   2.1e-42  144.5   0.0   1   1   6.6e-46     3e-42  144.0   0.0     3   169    51   215    49   219 0.97 tRNA synthetase class II core domain (G, H, P, S and T)
YbaK                 PF04073.10   123 seq255_BIOID38981    -            572   5.9e-27   93.8   0.1   1   1   2.4e-30   1.1e-26   92.9   0.1     1   119   257   376   257   379 0.96 YbaK / prolyl-tRNA synthetases associated domain
HGTP_anticodon       PF03129.15    94 seq255_BIOID38981    -            572   7.3e-22   77.0   0.1   1   1   3.7e-25   1.7e-21   75.8   0.1     1    93   475   568   475   569 0.97 Anticodon binding domain
Pep_deformylase      PF01327.16   157 seq257_BIOID38981    -            169   6.4e-53  178.2   0.1   1   1   5.6e-57   7.6e-53  177.9   0.1     2   156     4   152     3   153 0.94 Polypeptide deformylase
LysR_substrate       PF03466.15   209 seq266_BIOID38981    -            323   1.4e-40  138.5   0.1   1   1   2.8e-44   1.9e-40  138.0   0.1     3   206   113   316   111   319 0.97 LysR substrate binding domain
HTH_1                PF00126.22    60 seq266_BIOID38981    -            323   8.6e-19   66.9   0.5   1   1   2.3e-22   1.6e-18   66.0   0.4     2    59    29    86    28    87 0.97 Bacterial regulatory helix-turn-helix protein, lysR family
PduL                 PF06130.7     71 seq267_BIOID38981    -            228   5.8e-49  163.6   0.5   1   2   1.3e-29   1.8e-25   88.4   0.0     2    71    37   118    36   118 0.98 Propanediol utilisation protein PduL
PduL                 PF06130.7     71 seq267_BIOID38981    -            228   5.8e-49  163.6   0.5   2   2   1.2e-24   1.6e-20   72.5   0.7     2    70   146   212   145   213 0.97 Propanediol utilisation protein PduL
DUF3560              PF12083.3    126 seq268_BIOID38981    -            453   1.6e-43  147.6   8.4   1   1   2.8e-47   3.8e-43  146.4   5.9     3   124    88   210    86   212 0.98 Domain of unknown function (DUF3560)
GST_C                PF00043.20    95 seq270_BIOID38981    -            201   2.8e-15   55.9   0.1   1   1   1.5e-18   4.2e-15   55.3   0.1     5    95   104   189   100   189 0.94 Glutathione S-transferase, C-terminal domain
GST_N_3              PF13417.1     75 seq270_BIOID38981    -            201   4.9e-11   42.5   0.0   1   1   3.3e-14     9e-11   41.7   0.0    15    73    16    79    11    81 0.89 Glutathione S-transferase, N-terminal domain
GST_N_2              PF13409.1     70 seq270_BIOID38981    -            201   4.2e-11   42.5   0.0   1   1   5.7e-14   1.6e-10   40.7   0.0     5    69    11    75     9    76 0.95 Glutathione S-transferase, N-terminal domain
GST_C_2              PF13410.1     69 seq270_BIOID38981    -            201   5.6e-10   38.8   0.0   1   1   3.2e-13   8.7e-10   38.2   0.0     5    69   123   184    80   184 0.91 Glutathione S-transferase, C-terminal domain
GST_N                PF02798.15    76 seq270_BIOID38981    -            201   3.8e-08   33.2   0.0   1   1   3.5e-11   9.6e-08   31.9   0.0     3    76     1    75     1    75 0.94 Glutathione S-transferase, N-terminal domain
Formyl_trans_N       PF00551.14   181 seq271_BIOID38981    -            315   2.1e-55  186.9   0.0   1   1   4.5e-59     3e-55  186.4   0.0     2   180     6   183     5   184 0.98 Formyl transferase
Formyl_trans_C       PF02911.13   100 seq271_BIOID38981    -            315   5.7e-33  112.8   0.1   1   1   1.3e-36   8.7e-33  112.2   0.1     1    99   207   304   207   305 0.98 Formyl transferase, C-terminal domain
DUF423               PF04241.10    89 seq275_BIOID38981    -            131   4.2e-27   93.7   7.2   1   1   5.3e-31   7.2e-27   93.0   5.0     1    89    19   107    19   107 0.99 Protein of unknown function (DUF423)
Acetyltransf_8       PF13523.1    152 seq276_BIOID38981    -            174   4.2e-52  175.9   0.7   1   1   3.5e-56   4.8e-52  175.7   0.5     1   152     4   161     4   161 0.92 Acetyltransferase (GNAT) domain
RecT                 PF03837.9    199 seq281_BIOID38981    -            293   4.4e-24   84.7   0.0   1   1   1.3e-27   1.8e-23   82.7   0.0     2   189    35   194    34   206 0.89 RecT family
META                 PF03724.11   101 seq283_BIOID38981    -            140   4.3e-18   64.8   0.1   1   1   3.9e-22   5.4e-18   64.5   0.1     2   100    30   125    29   126 0.93 META domain
Exonuc_X-T_C         PF08411.5    269 seq285_BIOID38981    -            491  5.4e-104  346.8   0.2   1   1  9.7e-108  6.6e-104  346.5   0.1     1   268   228   489   228   490 0.99 Exonuclease C-terminal
RNase_T              PF00929.19   164 seq285_BIOID38981    -            491   9.9e-26   90.8   0.0   1   1   2.8e-29   1.9e-25   89.9   0.0     2   162    29   208    28   210 0.95 Exonuclease
DUF1305              PF06996.6    303 seq286_BIOID38981    -            349   1.3e-90  303.4   0.1   1   1   1.1e-94   1.4e-90  303.2   0.0     2   303    20   336    19   336 0.97 Protein of unknown function (DUF1305)
FtsJ                 PF01728.14   181 seq287_BIOID38981    -            366   1.5e-08   34.6   0.0   1   1   6.1e-12   8.3e-08   32.2   0.0     3    99   186   278   184   302 0.71 FtsJ-like methyltransferase
HSP70                PF00012.15   602 seq289_BIOID38981    -            252   6.2e-10   37.4   0.7   1   1   3.7e-12   2.5e-08   32.1   0.3   116   213    52   143    45   178 0.90 Hsp70 protein
HTH_Tnp_IS1          PF12759.2     50 seq290_BIOID38981    -             90   7.2e-32  108.5   0.3   1   1   1.4e-35   9.7e-32  108.1   0.2     1    49    38    86    38    87 0.99 InsA C-terminal domain
Zn_Tnp_IS1           PF03811.8     36 seq290_BIOID38981    -             90   1.8e-19   68.8   8.5   1   1   2.6e-23   1.8e-19   68.8   5.9     1    36     1    35     1    35 0.99 InsA N-terminal domain
IucA_IucC            PF04183.7    252 seq293_BIOID38981    -            580   2.7e-77  259.3   0.0   1   1   6.7e-81   4.6e-77  258.5   0.0    10   251   130   374   122   375 0.97 IucA / IucC family
FhuF                 PF06276.7    163 seq293_BIOID38981    -            580   5.4e-32  110.8   0.6   1   1   1.8e-35   1.2e-31  109.7   0.1     2   149   395   546   394   566 0.92 Ferric iron reductase FhuF-like transporter
Metal_resist         PF13801.1    125 seq295_BIOID38981    -            139     1e-19   70.6   1.9   1   1     1e-23   1.4e-19   70.1   1.3     7   122    11   120     5   123 0.84 Heavy-metal resistance
Virul_fac_BrkB       PF03631.10   260 seq297_BIOID38981    -            337   3.4e-49  167.4  16.0   1   1     3e-53   4.1e-49  167.1  11.1     4   258    65   325    62   327 0.91 Virulence factor BrkB
DDE_Tnp_IS1          PF03400.8    131 seq298_BIOID38981    -            119   3.7e-58  195.1   0.1   1   1   3.3e-62   4.5e-58  194.8   0.1     1   107     2   107     2   116 0.97 IS1 transposase
DNA_pol_A            PF00476.15   383 seq299_BIOID38981    -            928  4.3e-160  532.3   0.1   1   1  1.7e-163  5.8e-160  531.9   0.0     2   383   548   927   547   927 0.99 DNA polymerase family A
5_3_exonuc_N         PF02739.11   169 seq299_BIOID38981    -            928   1.9e-59  199.7   0.0   1   1   1.1e-62   3.7e-59  198.7   0.0     2   169     8   169     7   169 0.99 5'-3' exonuclease, N-terminal resolvase-like domain
DNA_pol_A_exo1       PF01612.15   174 seq299_BIOID38981    -            928   3.2e-45  153.5   0.1   1   1   1.8e-48   6.3e-45  152.6   0.1     1   174   330   517   330   517 0.97 3'-5' exonuclease
5_3_exonuc           PF01367.15   101 seq299_BIOID38981    -            928   3.7e-31  107.2   0.0   1   1   2.7e-34   9.2e-31  105.9   0.0     1    99   171   275   171   277 0.97 5'-3' exonuclease, C-terminal SAM fold
HTH_Tnp_IS1          PF12759.2     50 seq302_BIOID38981    -             91   2.2e-32  110.1   0.1   1   1   4.8e-36   3.3e-32  109.6   0.1     1    50    39    88    39    88 0.99 InsA C-terminal domain
Zn_Tnp_IS1           PF03811.8     36 seq302_BIOID38981    -             91   5.6e-20   70.4   4.3   1   1   1.6e-23   1.1e-19   69.5   3.0     1    36     1    36     1    36 0.99 InsA N-terminal domain
Nol1_Nop2_Fmu        PF01189.12   283 seq303_BIOID38981    -            429  4.9e-104  347.5   0.0   1   1  3.2e-107  6.3e-104  347.2   0.0     1   282   164   426   164   427 0.99 NOL1/NOP2/sun family
NusB                 PF01029.13   134 seq303_BIOID38981    -            429   1.1e-26   93.2   0.0   1   1   9.4e-30   1.8e-26   92.5   0.0     1   134     5   127     5   127 0.97 NusB family
Methyltransf_26      PF13659.1    117 seq303_BIOID38981    -            429   6.8e-11   42.1   0.0   1   1   7.2e-14   1.4e-10   41.1   0.0     2   116   248   375   247   376 0.90 Methyltransferase domain
Methyltransf_18      PF12847.2    112 seq303_BIOID38981    -            429   1.4e-10   41.6   0.0   1   1   1.3e-13   2.5e-10   40.7   0.0     2   112   247   375   246   375 0.84 Methyltransferase domain
Methyltransf_31      PF13847.1    152 seq303_BIOID38981    -            429   1.5e-09   37.5   0.0   1   1   1.3e-12   2.6e-09   36.7   0.0     2   126   245   383   244   416 0.82 Methyltransferase domain
MTS                  PF05175.9    170 seq303_BIOID38981    -            429   7.6e-07   28.5   0.0   1   1   7.5e-10   1.5e-06   27.6   0.0    24   151   239   385   229   397 0.86 Methyltransferase small domain
FtsJ                 PF01728.14   181 seq303_BIOID38981    -            429    0.0001   22.2   0.0   1   1   1.1e-07   0.00021   21.2   0.0    19   140   242   375   233   401 0.66 FtsJ-like methyltransferase
Phage_AlpA           PF05930.7     51 seq305_BIOID38981    -             82   6.7e-11   41.6   0.2   1   1   5.9e-15     8e-11   41.3   0.2     4    51     5    52     2    52 0.95 Prophage CP4-57 regulatory protein (AlpA)
SlyX                 PF04102.7     69 seq306_BIOID38981    -             72   4.1e-26   91.0   2.4   1   1   3.4e-30   4.6e-26   90.8   1.7     1    69     5    72     5    72 0.99 SlyX
DUF830               PF05708.7    158 seq307_BIOID38981    -            274   3.3e-17   62.8   0.0   1   1   8.6e-21   5.9e-17   61.9   0.0     2   123    65   220    64   239 0.95 Orthopoxvirus protein of unknown function (DUF830)
NLPC_P60             PF00877.14   105 seq307_BIOID38981    -            274   9.7e-09   34.8   0.0   1   1   3.1e-09   2.1e-05   24.1   0.0    14    95    28   120    22   130 0.85 NlpC/P60 family
POR_N                PF01855.14   230 seq309_BIOID38981    -           1174   6.9e-81  271.0   1.6   1   1     1e-83   1.1e-80  270.3   1.1     2   230    13   244    12   244 0.98 Pyruvate flavodoxin/ferredoxin oxidoreductase, thiamine diP-bdg
POR                  PF01558.13   173 seq309_BIOID38981    -           1174   8.3e-30  103.8   0.0   1   1   1.6e-32   1.6e-29  102.8   0.0     1   173   426   610   426   610 0.90 Pyruvate ferredoxin/flavodoxin oxidoreductase
EKR                  PF10371.4     60 seq309_BIOID38981    -           1174   1.7e-23   81.8   0.0   1   1   3.6e-26   3.8e-23   80.7   0.0     6    59   625   678   620   679 0.93 Domain of unknown function
Fer4_7               PF12838.2     52 seq309_BIOID38981    -           1174   1.9e-10   40.8   8.8   1   1   1.8e-13   1.9e-10   40.8   6.1     2    50   689   757   688   758 0.72 4Fe-4S dicluster domain
TPP_enzyme_C         PF02775.16   153 seq309_BIOID38981    -           1174   2.4e-09   36.8   0.1   1   1   8.3e-12   8.8e-09   35.0   0.0    46   152   954  1066   939  1067 0.89 Thiamine pyrophosphate enzyme, C-terminal TPP binding domain
Fer4                 PF00037.22    24 seq309_BIOID38981    -           1174   4.7e-09   35.3  20.6   1   2   1.7e-08   1.8e-05   24.0   0.9     2    24   683   705   682   705 0.93 4Fe-4S binding domain
Fer4                 PF00037.22    24 seq309_BIOID38981    -           1174   4.7e-09   35.3  20.6   2   2   5.8e-08   6.1e-05   22.3   2.7     3    20   740   757   738   758 0.89 4Fe-4S binding domain
Fer4_16              PF13484.1     67 seq309_BIOID38981    -           1174   2.9e-08   34.2   7.1   1   1   8.8e-11   9.3e-08   32.5   4.9     2    66   689   757   688   758 0.59 4Fe-4S double cluster binding domain
Fer4_6               PF12837.2     24 seq309_BIOID38981    -           1174   6.2e-08   32.0  18.8   1   1   1.1e-08   1.2e-05   24.8   1.7     1    24   681   704   681   704 0.94 4Fe-4S binding domain
Fer4_10              PF13237.1     52 seq309_BIOID38981    -           1174   1.7e-07   30.8  23.1   1   1   9.6e-10     1e-06   28.3   7.7     3    52   683   756   681   756 0.82 4Fe-4S dicluster domain
Fer4_17              PF13534.1     61 seq309_BIOID38981    -           1174   2.3e-06   27.7   5.6   1   1   2.2e-09   2.3e-06   27.7   3.9     2    58   689   757   673   760 0.73 4Fe-4S dicluster domain
Methyltransf_26      PF13659.1    117 seq310_BIOID38981    -            187   1.3e-11   44.3   0.1   1   1   6.8e-15   2.3e-11   43.6   0.0     2   114    52   147    51   150 0.90 Methyltransferase domain
Methyltransf_18      PF12847.2    112 seq310_BIOID38981    -            187   8.8e-08   32.6   0.0   1   1   5.3e-11   1.8e-07   31.5   0.0     4   109    53   146    50   148 0.89 Methyltransferase domain
MTS                  PF05175.9    170 seq310_BIOID38981    -            187   1.4e-06   27.6   0.0   1   1   5.6e-10   1.9e-06   27.2   0.0    32   141    51   149    42   166 0.85 Methyltransferase small domain
RrnaAD               PF00398.15   262 seq310_BIOID38981    -            187     2e-06   26.9   0.0   1   1   7.5e-10   2.6e-06   26.5   0.0     9   113    29   128    24   148 0.89 Ribosomal RNA adenine dimethylase
Flavoprotein         PF02441.14   129 seq311_BIOID38981    -            234   1.5e-06   27.7   0.0   1   1   2.9e-10     4e-06   26.4   0.0    72   122    91   140    19   145 0.77 Flavoprotein
Thiolase_N           PF00108.18   264 seq312_BIOID38981    -            387   4.5e-93  310.9   1.6   1   1   1.4e-96   6.4e-93  310.4   1.1     1   264     1   254     1   254 0.97 Thiolase, N-terminal domain
Thiolase_C           PF02803.13   123 seq312_BIOID38981    -            387   9.5e-50  167.0   0.3   1   1   5.6e-53   2.6e-49  165.6   0.2     1   123   261   386   261   386 0.98 Thiolase, C-terminal domain
ketoacyl-synt        PF00109.21   255 seq312_BIOID38981    -            387   3.5e-05   23.3   1.0   1   1   7.6e-09   3.5e-05   23.3   0.7   169   217    83   131    76   145 0.85 Beta-ketoacyl synthase, N-terminal domain
PerC                 PF06069.6     90 seq314_BIOID38981    -             99   3.4e-07   30.0   0.3   1   1   3.6e-11   4.9e-07   29.5   0.2     5    50    35    80    32    91 0.91 PerC transcriptional activator
Omptin               PF01278.15   295 seq317_BIOID38981    -            317  1.7e-136  453.9   9.4   1   1  1.4e-140    2e-136  453.8   6.5     5   295    25   317    20   317 0.99 Omptin family
MT-A70               PF05063.9    176 seq319_BIOID38981    -            220     1e-32  112.9   0.0   1   1     9e-37   1.2e-32  112.7   0.0     1   176     9   180     9   180 0.90 MT-A70
HTH_19               PF12844.2     64 seq320_BIOID38981    -            121   1.4e-14   53.7   0.1   1   1   6.9e-18   3.2e-14   52.6   0.0     2    63     4    70     3    71 0.91 Helix-turn-helix domain
HTH_3                PF01381.17    55 seq320_BIOID38981    -            121   5.8e-11   41.9   0.5   1   1     1e-13   4.6e-10   39.0   0.1     1    55     6    65     6    65 0.97 Helix-turn-helix
HTH_31               PF13560.1     64 seq320_BIOID38981    -            121   1.1e-07   31.7   0.0   1   1   4.2e-11   1.9e-07   31.0   0.0     5    58     5    62     3    72 0.92 Helix-turn-helix domain
ADH_N                PF08240.7    109 seq321_BIOID38981    -            125   3.3e-07   29.9   0.0   1   1     8e-11   1.1e-06   28.2   0.0     2    62    39    97    38   104 0.90 Alcohol dehydrogenase GroES-like domain
EutN_CcmL            PF03319.8     83 seq322_BIOID38981    -             89   4.9e-30  103.6   1.6   1   1     4e-34   5.5e-30  103.4   1.1     1    83     1    83     1    83 1.00 Ethanolamine utilisation protein EutN/carboxysome
Sugar_tr             PF00083.19   451 seq325_BIOID38981    -            440   5.7e-35  120.6  34.3   1   2   1.3e-31   8.6e-28   96.9   5.9     2   203    23   232    22   237 0.89 Sugar (and other) transporter
Sugar_tr             PF00083.19   451 seq325_BIOID38981    -            440   5.7e-35  120.6  34.3   2   2     1e-11     7e-08   31.3  11.9   242   443   240   439   226   440 0.68 Sugar (and other) transporter
MFS_1                PF07690.11   354 seq325_BIOID38981    -            440   2.9e-29  101.8  60.2   1   2     6e-21   4.1e-17   61.8  19.1     2   239    28   275    27   286 0.71 Major Facilitator Superfamily
MFS_1                PF07690.11   354 seq325_BIOID38981    -            440   2.9e-29  101.8  60.2   2   2   4.7e-16   3.2e-12   45.7  17.5    27   176   283   435   282   440 0.81 Major Facilitator Superfamily
HTH_Tnp_1            PF01527.15    76 seq327_BIOID38981    -             95   1.1e-11   44.3   1.0   1   1     2e-15   1.3e-11   44.1   0.7     1    76     1    76     1    76 0.94 Transposase
HTH_28               PF13518.1     52 seq327_BIOID38981    -             95   4.6e-05   23.1   0.0   1   1   1.1e-08   7.6e-05   22.4   0.0     1    38    10    48    10    58 0.88 Helix-turn-helix domain
TrkA_N               PF02254.13   116 seq328_BIOID38981    -            458   4.2e-58  194.2   3.5   1   2   5.4e-33   5.3e-30  103.6   0.0     1   108     3   111     3   125 0.92 TrkA-N domain
TrkA_N               PF02254.13   116 seq328_BIOID38981    -            458   4.2e-58  194.2   3.5   2   2   5.9e-29   5.7e-26   90.6   0.7     1   116   235   350   235   350 0.95 TrkA-N domain
TrkA_C               PF02080.16    71 seq328_BIOID38981    -            458   1.9e-21   75.3   0.7   1   2   4.7e-13   4.5e-10   38.8   0.0     3    70   157   225   155   226 0.91 TrkA-C domain
TrkA_C               PF02080.16    71 seq328_BIOID38981    -            458   1.9e-21   75.3   0.7   2   2     2e-11   1.9e-08   33.6   0.2     8    70   390   451   388   452 0.89 TrkA-C domain
F420_oxidored        PF03807.12    96 seq328_BIOID38981    -            458   1.9e-12   47.2   2.2   1   2   1.5e-07   0.00015   22.0   0.0     1    52     2    49     2    88 0.87 NADP oxidoreductase coenzyme F420-dependent
F420_oxidored        PF03807.12    96 seq328_BIOID38981    -            458   1.9e-12   47.2   2.2   2   2   1.5e-07   0.00015   22.0   0.3     2    48   235   279   234   355 0.80 NADP oxidoreductase coenzyme F420-dependent
NAD_binding_7        PF13241.1    103 seq328_BIOID38981    -            458   1.2e-11   44.6   3.0   1   1   7.5e-08   7.3e-05   22.8   0.0     8    82   233   319   228   323 0.75 Putative NAD(P)-binding
Shikimate_DH         PF01488.15   135 seq328_BIOID38981    -            458   1.4e-11   44.4   0.6   1   1   5.3e-09   5.2e-06   26.4   0.2    12   102   232   332   222   367 0.77 Shikimate / quinate 5-dehydrogenase
Metallophos          PF00149.23   201 seq329_BIOID38981    -            259   1.5e-13   50.4   1.2   1   1   2.8e-17   3.8e-13   49.2   0.8     3   198    55   227    53   230 0.72 Calcineurin-like phosphoesterase
DUF336               PF03928.9    132 seq330_BIOID38981    -            165   1.7e-30  105.3   0.0   1   1   1.4e-34     2e-30  105.1   0.0     2   130    26   152    25   154 0.96 Domain of unknown function (DUF336)
K_oxygenase          PF13434.1    341 seq331_BIOID38981    -            425  4.1e-116  387.5   0.0   1   1  1.1e-119  4.9e-116  387.2   0.0     2   340     4   333     3   334 0.96 L-lysine 6-monooxygenase (NADPH-requiring)
Pyr_redox_3          PF13738.1    203 seq331_BIOID38981    -            425   2.2e-16   60.4   0.0   1   1   4.7e-16   2.2e-12   47.3   0.0    78   200    93   218    60   221 0.84 Pyridine nucleotide-disulphide oxidoreductase
SSB                  PF00436.20   104 seq333_BIOID38981    -            287   1.2e-38  130.9   0.3   1   1   1.4e-42   1.9e-38  130.3   0.2     1   100    83   185    83   189 0.95 Single-strand binding protein family
rve                  PF00665.21   120 seq336_BIOID38981    -            270   1.1e-35  122.2   0.1   1   1   6.9e-39   1.9e-35  121.4   0.0     2   119   102   217   101   218 0.98 Integrase core domain
rve_2                PF13333.1     52 seq336_BIOID38981    -            270   1.3e-15   57.0   4.4   1   1   9.4e-19   2.6e-15   56.1   3.0     1    51   208   263   208   264 0.94 Integrase core domain
HTH_21               PF13276.1     60 seq336_BIOID38981    -            270     1e-13   50.9   0.6   1   1     1e-16   2.8e-13   49.5   0.4     2    56    23    76    22    84 0.90 HTH-like domain
rve_3                PF13683.1     67 seq336_BIOID38981    -            270   5.1e-13   48.2   0.1   1   1   6.8e-16   1.9e-12   46.4   0.0     1    67   189   256   189   256 0.94 Integrase core domain
DDE_Tnp_IS240        PF13610.1    140 seq336_BIOID38981    -            270   1.8e-08   34.3   0.3   1   1   8.4e-12   2.3e-08   33.9   0.2     2   139   107   248   106   249 0.84 DDE domain
IncFII_repA          PF02387.10   281 seq338_BIOID38981    -            241   4.8e-14   52.0   0.3   1   1   5.3e-18   7.3e-14   51.4   0.2    69   224    74   227    19   234 0.72 IncFII RepA protein family
Acetate_kinase       PF00871.12   388 seq339_BIOID38981    -            435  2.4e-146  487.0   0.0   1   1  2.1e-150  2.8e-146  486.8   0.0     2   387    43   425    42   426 0.99 Acetokinase family
T6SS-SciN            PF12790.2    142 seq340_BIOID38981    -            174   8.7e-32  109.5   0.0   1   1   7.3e-36   9.9e-32  109.3   0.0     2   142    14   167    13   167 0.98 Type VI secretion lipoprotein
NAD_binding_4        PF07993.7    249 seq341_BIOID38981    -            369   1.2e-51  174.9   0.0   1   1   3.3e-55   1.5e-51  174.6   0.0     1   248     6   237     6   238 0.94 Male sterility protein
Epimerase            PF01370.16   236 seq341_BIOID38981    -            369   2.7e-10   39.9   0.0   1   1     9e-14   4.1e-10   39.3   0.0     2   174     5   195     4   255 0.71 NAD dependent epimerase/dehydratase family
3Beta_HSD            PF01073.14   280 seq341_BIOID38981    -            369   7.6e-07   28.0   0.0   1   1   2.6e-10   1.2e-06   27.3   0.0     1   158     5   175     5   196 0.75 3-beta hydroxysteroid dehydrogenase/isomerase family
DUF905               PF06006.7     71 seq343_BIOID38981    -             77   1.6e-37  126.5   0.2   1   1   1.3e-41   1.8e-37  126.4   0.1     2    71     9    77     8    77 0.98 Bacterial protein of unknown function (DUF905)
DUF876               PF05936.7    425 seq344_BIOID38981    -            448  6.1e-142  472.8   0.0   1   1    5e-146  6.8e-142  472.7   0.0     1   425    20   447    20   447 0.98 Bacterial protein of unknown function (DUF876)
DDE_Tnp_IS66_C       PF13817.1     39 seq348_BIOID38981    -             61   1.7e-20   72.6   0.3   1   1   1.5e-24     2e-20   72.3   0.2     2    39    18    55    17    55 0.99 IS66 C-terminal element
ParBc                PF02195.13    90 seq351_BIOID38981    -            667   4.9e-22   77.7   0.0   1   1   8.9e-26   1.2e-21   76.4   0.0     1    89    51   146    51   147 0.95 ParB-like nuclease domain
TonB_dep_Rec         PF00593.19   276 seq353_BIOID38981    -            733   2.5e-26   93.1  17.5   1   1   3.7e-30   2.5e-26   93.1  12.1     3   275   477   731   475   731 0.86 TonB dependent receptor
Plug                 PF07715.10   108 seq353_BIOID38981    -            733   5.8e-18   65.0   2.2   1   1     1e-21     7e-18   64.8   0.4     3   107    45   146    43   147 0.94 TonB-dependent Receptor Plug Domain
MscL                 PF01741.13   128 seq355_BIOID38981    -            137   3.4e-57  191.9   3.1   1   1   2.9e-61   3.9e-57  191.7   2.1     1   128     3   133     3   133 0.98 Large-conductance mechanosensitive channel, MscL
UPF0253              PF06786.7     66 seq356_BIOID38981    -             72   1.7e-34  117.6   1.8   1   1   1.4e-38   1.9e-34  117.4   1.3     2    66     8    72     7    72 0.98 Uncharacterised protein family (UPF0253)
Mig-14               PF07395.6    264 seq357_BIOID38981    -            302    1e-110  368.8   0.0   1   1  9.2e-115  1.3e-110  368.5   0.0     1   264    37   300    37   300 0.99 Mig-14
ROF                  PF07073.7     80 seq358_BIOID38981    -             86   1.2e-24   85.9   0.0   1   1   9.8e-29   1.3e-24   85.8   0.0     1    80     9    83     9    83 0.97 Modulator of Rho-dependent transcription termination (ROF)
TetR_C_2             PF08361.6    121 seq359_BIOID38981    -            220   1.1e-46  157.5   0.5   1   1   4.2e-50   1.9e-46  156.7   0.1     1   120    84   202    84   203 0.99 MAATS-type transcriptional repressor, C-terminal region
TetR_N               PF00440.18    47 seq359_BIOID38981    -            220     2e-18   65.6   0.0   1   1   1.3e-21   5.9e-18   64.1   0.0     1    47    16    62    16    62 0.98 Bacterial regulatory proteins, tetR family
TetR_C_4             PF08359.6    133 seq359_BIOID38981    -            220   3.9e-06   26.7   0.1   1   1   3.2e-09   1.5e-05   24.8   0.0    72   126   139   193   121   201 0.91 YsiA-like protein, C-terminal region
BMC                  PF00936.14    75 seq360_BIOID38981    -             93   1.6e-28   98.0   5.5   1   1   1.4e-32   1.9e-28   97.8   3.8     1    75     4    80     4    80 0.98 BMC domain
DUF2077              PF09850.4    206 seq362_BIOID38981    -            254   4.7e-62  208.9   0.4   1   1   4.1e-66   5.6e-62  208.6   0.2     1   205    33   237    33   238 0.96 Uncharacterized protein conserved in bacteria (DUF2077)
BMC                  PF00936.14    75 seq363_BIOID38981    -            261   8.7e-30  102.1   4.4   1   2   6.2e-17   8.5e-13   47.6   0.3     1    66    69   145    69   152 0.86 BMC domain
BMC                  PF00936.14    75 seq363_BIOID38981    -            261   8.7e-30  102.1   4.4   2   2   1.9e-19   2.6e-15   55.7   0.2     1    70   175   248   175   255 0.94 BMC domain
ABC_tran             PF00005.22   118 seq367_BIOID38981    -            637   1.3e-36  125.4   1.3   1   2   2.9e-18   3.6e-15   56.2   0.0     1   118    41   178    41   178 0.87 ABC transporter
ABC_tran             PF00005.22   118 seq367_BIOID38981    -            637   1.3e-36  125.4   1.3   2   2   2.9e-21   3.6e-18   65.9   0.0     1   118   352   459   352   459 0.92 ABC transporter
ABC_tran_2           PF12848.2     85 seq367_BIOID38981    -            637   6.6e-29   99.4   4.3   1   1   5.3e-32   6.6e-29   99.4   3.0     1    83   217   298   217   302 0.93 ABC transporter
Peptidase_S24        PF00717.18    70 seq368_BIOID38981    -            231   2.9e-16   58.7   0.0   1   1   9.8e-20   4.5e-16   58.1   0.0     1    69   139   212   139   213 0.97 Peptidase S24-like
HTH_3                PF01381.17    55 seq368_BIOID38981    -            231   1.1e-10   41.0   0.0   1   1     4e-14   1.8e-10   40.3   0.0     3    50    23    70    22    71 0.94 Helix-turn-helix
HTH_19               PF12844.2     64 seq368_BIOID38981    -            231   3.5e-07   30.0   0.0   1   1   1.8e-10   8.1e-07   28.8   0.0     8    56    25    76    20    78 0.89 Helix-turn-helix domain
Porin_1              PF00267.16   337 seq373_BIOID38981    -            377  3.1e-148  493.4  27.2   1   1  5.1e-152  3.5e-148  493.2  18.8     1   337    27   377    27   377 0.98 Gram-negative porin
Porin_4              PF13609.1    311 seq373_BIOID38981    -            377     2e-24   86.5  38.2   1   1   3.9e-28   2.7e-24   86.1  26.5     5   304    13   347     6   354 0.79 Gram-negative porin
Phage_pRha           PF09669.5     92 seq376_BIOID38981    -            235   1.4e-16   60.4   0.1   1   1   4.4e-20   6.1e-16   58.4   0.0     2    91    11    99    10   100 0.80 Phage regulatory protein Rha (Phage_pRha)
YihI                 PF04220.7    169 seq378_BIOID38981    -            169   8.8e-55  184.4  15.7   1   1   7.2e-59   9.9e-55  184.3  10.9     3   167     5   165     2   167 0.94 Der GTPase activator (YihI)
NusG                 PF02357.14    92 seq381_BIOID38981    -            162   3.6e-22   78.2   0.0   1   1   3.7e-26     5e-22   77.8   0.0     2    91     3    90     2    91 0.92 Transcription termination factor nusG
AAA_2                PF07724.9    171 seq385_BIOID38981    -            919     9e-39  133.0   0.0   1   1   1.9e-41   3.7e-38  131.0   0.0     1   170   639   800   639   801 0.97 AAA domain (Cdc48 subfamily)
AAA                  PF00004.24   132 seq385_BIOID38981    -            919   1.8e-16   60.4   0.0   1   2   1.1e-09   2.1e-06   27.8   0.0     3   110   221   332   219   356 0.75 ATPase family associated with various cellular activities (AAA)
AAA                  PF00004.24   132 seq385_BIOID38981    -            919   1.8e-16   60.4   0.0   2   2   6.2e-10   1.2e-06   28.6   0.0     2   110   645   762   644   837 0.86 ATPase family associated with various cellular activities (AAA)
AAA_5                PF07728.9    139 seq385_BIOID38981    -            919   5.6e-14   51.9   0.0   1   1   1.5e-14   2.8e-11   43.1   0.0     2   124   644   764   643   784 0.76 AAA domain (dynein-related subfamily)
ClpB_D2-small        PF10431.4     81 seq385_BIOID38981    -            919   1.7e-11   43.7   0.2   1   1   2.4e-14   4.7e-11   42.3   0.1     1    76   806   882   806   888 0.92 C-terminal, D2-small domain, of ClpB protein
Rick_17kDa_Anti      PF05433.10    42 seq386_BIOID38981    -            155   6.2e-08   32.0  26.0   1   1   8.1e-12   1.1e-07   31.2  18.0     1    42    62   103    62   103 0.96 Glycine zipper 2TM domain
DnaJ                 PF00226.26    64 seq387_BIOID38981    -            177   2.5e-12   46.2   0.2   1   1   4.4e-16     6e-12   45.0   0.0     4    58     8    58     5    64 0.92 DnaJ domain
Aldedh               PF00171.17   462 seq389_BIOID38981    -            505   1.5e-33  115.7   4.0   1   1   4.1e-31   5.7e-27   94.0   1.0    18   298    61   339    40   369 0.84 Aldehyde dehydrogenase family
PsiB                 PF06290.6    143 seq393_BIOID38981    -            144   1.7e-72  241.3   0.0   1   1   1.4e-76   1.9e-72  241.2   0.0     1   143     1   143     1   143 0.99 Plasmid SOS inhibition protein (PsiB)
Rsd_AlgQ             PF04353.8    153 seq396_BIOID38981    -            158   4.9e-49  165.8   0.5   1   1   4.1e-53   5.5e-49  165.6   0.3     1   150     1   148     1   151 0.98 Regulator of RNA polymerase sigma(70) subunit, Rsd/AlgQ
Phage_integrase      PF00589.17   173 seq401_BIOID38981    -            246   1.5e-26   92.9   0.1   1   1   1.6e-30   2.1e-26   92.4   0.1     2   171    44   217    43   219 0.88 Phage integrase family
Radical_SAM          PF04055.16   166 seq407_BIOID38981    -            457   3.6e-15   56.4   0.0   1   1     8e-19   5.4e-15   55.8   0.0     2   164    57   227    56   229 0.79 Radical SAM superfamily
HemN_C               PF06969.11    66 seq407_BIOID38981    -            457   3.2e-12   46.2   0.6   1   1   1.7e-15   1.2e-11   44.4   0.0     1    66   363   431   363   431 0.94 HemN C-terminal domain
PsiA                 PF06952.6    238 seq409_BIOID38981    -            239  1.2e-112  374.6   7.5   1   1    1e-116  1.4e-112  374.4   5.2     1   237     1   236     1   237 0.99 PsiA protein
DUF1828              PF08861.5     90 seq411_BIOID38981    -            250   2.5e-22   78.2   0.0   1   1   3.2e-26   4.4e-22   77.4   0.0     1    88    25   112    25   114 0.97 Domain of unknown function DUF1828
ESPR                 PF13018.1     24 seq414_BIOID38981    -             50   4.3e-08   32.3   1.0   1   1   4.9e-12   6.7e-08   31.7   0.7     1    21    28    48    28    50 0.94 Extended Signal Peptide of Type V secretion system
ThiC                 PF01964.13   421 seq416_BIOID38981    -            631  7.5e-201  667.0   0.0   1   1  5.5e-204  3.7e-200  664.7   0.0     1   420   148   597   148   598 0.99 ThiC family
ThiC-associated      PF13667.1     80 seq416_BIOID38981    -            631   7.7e-34  114.9   0.1   1   1   3.1e-37   2.1e-33  113.5   0.0     2    80    26   109    25   109 0.94 ThiC-associated domain
Usp                  PF00582.21   140 seq419_BIOID38981    -            144     3e-28   98.6   0.7   1   1   2.5e-32   3.4e-28   98.4   0.5     1   140     1   144     1   144 0.99 Universal stress protein family
HTH_Tnp_IS1          PF12759.2     50 seq420_BIOID38981    -             91   6.1e-32  108.7   0.1   1   1   1.4e-35   9.3e-32  108.1   0.1     1    50    39    88    39    88 0.99 InsA C-terminal domain
Zn_Tnp_IS1           PF03811.8     36 seq420_BIOID38981    -             91   1.2e-21   75.8   4.5   1   1   3.1e-25   2.1e-21   74.9   3.1     1    36     1    36     1    36 0.99 InsA N-terminal domain
DUF1656              PF07869.7     58 seq421_BIOID38981    -             78   4.6e-18   64.6   9.3   1   1   3.3e-22   4.6e-18   64.6   6.5     3    57    16    70    14    72 0.95 Protein of unknown function (DUF1656)
PfkB                 PF00294.19   301 seq423_BIOID38981    -            337   1.6e-69  234.2   0.0   1   1   1.4e-73   1.9e-69  233.9   0.0     2   297    31   331    30   335 0.97 pfkB family carbohydrate kinase
Abhydrolase_1        PF00561.15   230 seq425_BIOID38981    -            340   1.9e-26   92.9   0.0   1   1   1.7e-29   5.9e-26   91.3   0.0     4   218   105   312   102   315 0.96 alpha/beta hydrolase fold
Abhydrolase_6        PF12697.2    228 seq425_BIOID38981    -            340   3.6e-16   59.6   0.4   1   1   1.5e-19     5e-16   59.1   0.3     1   219    75   312    75   320 0.72 Alpha/beta hydrolase family
Abhydrolase_5        PF12695.2    142 seq425_BIOID38981    -            340   7.8e-11   41.8   0.2   1   1     7e-14   2.4e-10   40.2   0.1     2   141    75   308    74   309 0.65 Alpha/beta hydrolase family
SNF2_N               PF00176.18   296 seq426_BIOID38981    -           2278   3.4e-15   55.5   0.0   1   1   2.9e-18     1e-14   54.0   0.0    21   266   840  1220   827  1249 0.74 SNF2 family N-terminal domain
Methyltransf_26      PF13659.1    117 seq426_BIOID38981    -           2278     4e-07   29.9   0.0   1   1   3.5e-10   1.2e-06   28.4   0.0     1   117   118   231   118   231 0.87 Methyltransferase domain
Helicase_C           PF00271.26    78 seq426_BIOID38981    -           2278   6.9e-05   22.5   0.0   1   1     9e-08   0.00031   20.4   0.0    24    78  1465  1520  1457  1520 0.88 Helicase conserved C-terminal domain
HlyD                 PF00529.15   306 seq427_BIOID38981    -            285   1.9e-46  158.6   5.6   1   2   1.3e-22   3.5e-19   69.1   1.1     1    78    43   120    43   127 0.92 HlyD family secretion protein
HlyD                 PF00529.15   306 seq427_BIOID38981    -            285   1.9e-46  158.6   5.6   2   2     1e-29   2.8e-26   92.4   0.1   139   302   127   278   116   282 0.91 HlyD family secretion protein
HlyD_2               PF12700.2    328 seq427_BIOID38981    -            285   3.7e-21   75.5   0.1   1   1   1.9e-24   5.1e-21   75.0   0.1    15   239    38   229    31   245 0.86 HlyD family secretion protein
HlyD_3               PF13437.1    105 seq427_BIOID38981    -            285   3.9e-18   65.6   0.1   1   1   1.8e-15   4.9e-12   46.0   0.0     1    82   153   232   153   264 0.90 HlyD family secretion protein
Biotin_lipoyl_2      PF13533.1     50 seq427_BIOID38981    -            285   2.3e-17   62.2   1.8   1   1   1.2e-17   3.3e-14   52.1   0.5     1    50    43    92    43   102 0.90 Biotin-lipoyl like
ABC-3                PF00950.12   258 seq432_BIOID38981    -             72   1.4e-12   47.3   0.3   1   1   1.1e-16   1.4e-12   47.3   0.2     5    50     1    46     1    67 0.89 ABC 3 transport family
BMC                  PF00936.14    75 seq433_BIOID38981    -             99   1.4e-06   27.7   0.0   1   1   1.3e-10   1.7e-06   27.4   0.0     2    59    36    93    35    98 0.88 BMC domain
Pribosyltran         PF00156.22   125 seq434_BIOID38981    -            208   7.3e-16   57.9   0.2   1   1   7.4e-20     1e-15   57.4   0.1    21   125    63   160    41   160 0.93 Phosphoribosyl transferase domain
ABC-3                PF00950.12   258 seq436_BIOID38981    -             73   4.1e-08   32.7   0.1   1   1   3.2e-12   4.3e-08   32.6   0.0    56    98     3    45     1    57 0.91 ABC 3 transport family
DJ-1_PfpI            PF01965.19   147 seq441_BIOID38981    -            191   7.7e-30  103.1   0.0   1   1   1.3e-33   8.8e-30  102.9   0.0     2   146    31   185    30   186 0.88 DJ-1/PfpI family
DUF4066              PF13278.1    166 seq441_BIOID38981    -            191   1.7e-12   46.8   0.0   1   1     6e-16   4.1e-12   45.5   0.0     7   165    13   182     7   183 0.85 Putative amidotransferase
FUSC                 PF04632.7    650 seq445_BIOID38981    -            663  4.4e-163  544.0  47.1   1   1  7.3e-167    5e-163  543.8  32.6     1   649    13   655    13   656 0.97 Fusaric acid resistance protein family
FUSC_2               PF13515.1    128 seq445_BIOID38981    -            663   2.7e-16   59.5  13.2   1   1     4e-20   2.7e-16   59.5   9.2     1   125    26   156    24   159 0.86 Fusaric acid resistance protein-like
Xan_ur_permease      PF00860.15   389 seq446_BIOID38981    -            429  2.4e-108  362.0  42.7   1   1  1.7e-112  2.4e-108  362.0  29.6     2   387    16   383    15   385 0.98 Permease family
UPF0270              PF06794.7     70 seq447_BIOID38981    -             72   1.1e-35  121.0   0.1   1   1   9.1e-40   1.2e-35  120.9   0.0     1    70     1    70     1    70 0.99 Uncharacterised protein family (UPF0270)
Exonuc_VII_L         PF02601.10   319 seq449_BIOID38981    -            458   1.2e-90  303.8   1.5   1   1   3.2e-94   1.5e-90  303.5   1.0     1   319   126   442   126   442 0.96 Exonuclease VII, large subunit
tRNA_anti_2          PF13742.1     99 seq449_BIOID38981    -            458   2.6e-34  116.9   0.0   1   1   1.4e-37   6.2e-34  115.7   0.0     1    99     9   104     9   104 0.98 OB-fold nucleic acid binding domain
tRNA_anti            PF01336.20    76 seq449_BIOID38981    -            458   1.1e-08   34.7   0.0   1   1   4.6e-12   2.1e-08   33.7   0.0     1    75    30   104    30   105 0.96 OB-fold nucleic acid binding domain
HisG                 PF01634.13   163 seq450_BIOID38981    -            299   8.2e-55  184.7   0.0   1   1   1.7e-58   1.2e-54  184.1   0.0     1   163    53   221    53   221 0.94 ATP phosphoribosyltransferase
HisG_C               PF08029.6     75 seq450_BIOID38981    -            299   5.6e-28   96.5   0.1   1   1   2.2e-31   1.5e-27   95.2   0.0     1    75   222   297   222   297 0.98 HisG, C-terminal domain
PFL                  PF02901.10   648 seq452_BIOID38981    -            850  1.9e-257  855.8   0.0   1   1  3.5e-261  2.4e-257  855.4   0.0     2   648    10   711     8   711 0.99 Pyruvate formate lyase
Gly_radical          PF01228.16   106 seq452_BIOID38981    -            850   1.7e-29  102.1   0.0   1   1   6.2e-33   4.2e-29  100.8   0.0     2   105   728   830   727   831 0.97 Glycine radical
PRK                  PF00485.13   194 seq453_BIOID38981    -            289   4.4e-74  248.1   0.0   1   1     4e-78   5.4e-74  247.8   0.0     1   194     7   214     7   214 0.99 Phosphoribulokinase / Uridine kinase family
Aldolase_II          PF00596.16   183 seq454_BIOID38981    -            215   1.7e-49  167.8   0.9   1   1   1.5e-53     2e-49  167.6   0.6     1   183     8   182     8   182 0.94 Class II Aldolase and Adducin N-terminal domain
Ribosomal_S20p       PF01649.13    84 seq457_BIOID38981    -             87   2.5e-32  110.9  16.0   1   1   2.1e-36   2.8e-32  110.8  11.1     1    84     2    85     2    85 0.99 Ribosomal protein S20
DUF3121              PF11319.3    183 seq458_BIOID38981    -            247   1.9e-58  196.9   0.0   1   1   1.6e-62   2.2e-58  196.6   0.0     2   183    53   238    52   238 0.97 Protein of unknown function (DUF3121)
TMP-TENI             PF02581.12   180 seq460_BIOID38981    -            211   8.8e-57  191.0   0.4   1   1   7.6e-61     1e-56  190.7   0.3     3   180    17   189    15   189 0.98 Thiamine monophosphate synthase/TENI
DUF932               PF06067.6    239 seq465_BIOID38981    -            298   1.3e-68  230.7   0.0   1   1   1.2e-72   1.7e-68  230.3   0.0     1   239    61   287    61   287 0.99 Domain of unknown function (DUF932)
Ral                  PF11058.3     66 seq466_BIOID38981    -             66   4.5e-49  163.5   3.6   1   1   3.6e-53   4.9e-49  163.4   2.5     1    66     1    66     1    66 0.99 Antirestriction protein Ral
Fe-ADH               PF00465.14   366 seq469_BIOID38981    -            382  1.9e-115  385.2   1.5   1   1  3.2e-119  2.2e-115  385.1   1.1     4   366    11   374     8   374 0.95 Iron-containing alcohol dehydrogenase
Fe-ADH_2             PF13685.1    250 seq469_BIOID38981    -            382   2.6e-19   69.4   0.3   1   1   2.5e-15   1.7e-11   43.8   0.0     2    97    13   109    12   116 0.94 Iron-containing alcohol dehydrogenase
ThiF                 PF00899.16   136 seq470_BIOID38981    -            282   2.5e-43  147.0   0.1   1   1   5.4e-47   3.7e-43  146.4   0.1     2   134    59   190    58   192 0.98 ThiF family
MoeZ_MoeB            PF05237.8     84 seq470_BIOID38981    -            282   4.3e-29   99.8   0.0   1   1   1.2e-32   8.2e-29   98.9   0.0     4    82   199   276   197   278 0.96 MoeZ/MoeB domain
Histidinol_dh        PF00815.15   413 seq471_BIOID38981    -            434  5.7e-182  604.8   0.8   1   1  4.8e-186  6.5e-182  604.6   0.5     2   413    18   428    17   428 0.99 Histidinol dehydrogenase
DUF2528              PF10800.3    102 seq472_BIOID38981    -            122   1.8e-48  162.9   0.6   1   1   1.5e-52   2.1e-48  162.7   0.4     1   101    14   121    14   122 0.98 Protein of unknown function (DUF2528)
Phage_integrase      PF00589.17   173 seq474_BIOID38981    -             76   2.8e-10   40.0   0.1   1   1   2.2e-14     3e-10   39.9   0.1   114   167     4    57     1    63 0.94 Phage integrase family
ImpA-rel_N           PF06812.7     62 seq475_BIOID38981    -            480   9.3e-07   28.4   1.6   1   1   2.1e-10   2.8e-06   26.8   0.4     1    61    54   111    54   112 0.92 ImpA-related N-terminal
Bac_DnaA             PF00308.13   219 seq477_BIOID38981    -            248     2e-16   60.2   0.0   1   1   1.9e-19   2.6e-15   56.5   0.0     6   212    33   226    29   232 0.87 Bacterial dnaA  protein
ATP_bind_3           PF01171.15   182 seq478_BIOID38981    -            311     2e-14   53.3   0.0   1   1   2.4e-18   3.3e-14   52.6   0.0     2   161    42   205    41   209 0.84 PP-loop family
Lambda_CIII          PF02061.11    45 seq479_BIOID38981    -             54   9.1e-31  105.4   0.1   1   1   7.8e-35   1.1e-30  105.2   0.1     1    45     1    43     1    43 1.00 Lambda Phage CIII
Lambda_Kil           PF06301.6     43 seq480_BIOID38981    -             89   9.9e-28   95.1   1.1   1   1   9.5e-32   1.3e-27   94.8   0.7     1    43    43    85    43    85 0.99 Bacteriophage lambda Kil protein
DUF4113              PF13438.1     75 seq482_BIOID38981    -             83   3.3e-28   97.2   0.0   1   1   2.7e-32   3.7e-28   97.1   0.0     1    74     7    79     7    80 0.98 Domain of unknown function (DUF4113)
ThiG                 PF05690.9    247 seq485_BIOID38981    -            328  4.1e-109  363.2   1.3   1   1    7e-113  4.8e-109  363.0   0.9     2   247    76   319    75   319 0.99 Thiazole biosynthesis protein ThiG
ThiS                 PF02597.15    78 seq487_BIOID38981    -             66   1.8e-17   63.4   0.1   1   1   1.4e-21     2e-17   63.2   0.1     1    78     3    66     3    66 0.98 ThiS family
Gam                  PF06064.6     98 seq488_BIOID38981    -             98   2.1e-61  203.9   5.4   1   1   1.7e-65   2.4e-61  203.8   3.7     1    98     1    98     1    98 0.99 Host-nuclease inhibitor protein Gam
cNMP_binding         PF00027.24    91 seq490_BIOID38981    -            210   8.9e-24   83.0   0.0   1   1     4e-27   1.4e-23   82.4   0.0     3    90    23   111    21   112 0.97 Cyclic nucleotide-binding domain
Crp                  PF00325.15    32 seq490_BIOID38981    -            210   2.1e-15   55.7   0.4   1   1   1.1e-18   3.9e-15   54.8   0.3     1    32   166   197   166   197 0.98 Bacterial regulatory proteins, crp family
HTH_Crp_2            PF13545.1     76 seq490_BIOID38981    -            210   2.2e-11   43.2   0.1   1   1   1.5e-14     5e-11   42.1   0.1     1    67   142   206   142   207 0.94 Crp-like helix-turn-helix domain
Molybdop_Fe4S4       PF04879.11    55 seq496_BIOID38981    -            195   2.2e-21   75.3   0.2   1   1   2.6e-24   1.8e-20   72.4   0.1     2    55    44   104    43   104 0.96 Molybdopterin oxidoreductase Fe4S4 domain
Molybdopterin        PF00384.17   432 seq496_BIOID38981    -            195   2.4e-06   26.4   0.1   1   1   4.2e-10   2.9e-06   26.1   0.0     1    35   107   139   107   190 0.79 Molybdopterin oxidoreductase
RecT                 PF03837.9    199 seq497_BIOID38981    -            261   1.1e-28   99.8   0.0   1   1   1.6e-30   2.2e-26   92.2   0.0     5   195    24   182    22   190 0.91 RecT family
Aminotran_1_2        PF00155.16   363 seq499_BIOID38981    -            356     1e-66  225.2   0.0   1   1     9e-71   1.2e-66  224.9   0.0    31   362    46   350    30   351 0.93 Aminotransferase class I and II
FUSC-like            PF12805.2    284 seq505_BIOID38981    -            696   9.1e-72  241.2   2.7   1   1     2e-75   9.1e-72  241.2   1.9     2   280    63   335    62   340 0.95 FUSC-like inner membrane protein yccS
FUSC_2               PF13515.1    128 seq505_BIOID38981    -            696   2.5e-19   69.3  10.9   1   1   5.4e-23   2.5e-19   69.3   7.5     2   126   377   498   375   500 0.90 Fusaric acid resistance protein-like
ALMT                 PF11744.3    406 seq505_BIOID38981    -            696     2e-05   23.3   1.8   1   1   1.9e-08   8.5e-05   21.2   1.0    41   193   389   528   373   594 0.82 Aluminium activated malate transporter
IcmF-related         PF06761.7    312 seq506_BIOID38981    -           1175   5.2e-83  278.8  10.0   1   1   2.9e-86   1.3e-82  277.4   6.9     1   311   507   820   507   821 0.98 Intracellular multiplication and human macrophage-killing
ImcF-related_N       PF14331.1    266 seq506_BIOID38981    -           1175   9.3e-60  201.6   1.4   1   1     2e-63   9.3e-60  201.6   0.9    12   261   210   457   204   464 0.92 ImcF-related N-terminal domain
DUF1215              PF06744.7    125 seq506_BIOID38981    -           1175   3.8e-32  110.4   2.1   1   1   1.4e-35   6.2e-32  109.7   0.1     2   125   916  1034   915  1034 0.95 Protein of unknown function (DUF1215)
Molybdopterin        PF00384.17   432 seq507_BIOID38981    -            803     1e-24   87.0   0.0   1   1   3.2e-25   2.2e-21   75.9   0.0   103   379     2   377     1   381 0.85 Molybdopterin oxidoreductase
Molydop_binding      PF01568.16   109 seq507_BIOID38981    -            803   4.2e-17   61.8   0.1   1   1   2.3e-20   1.5e-16   59.9   0.1     4   108   681   796   678   797 0.93 Molydopterin dinucleotide binding domain
Tra_M                PF05261.6    127 seq508_BIOID38981    -            127     1e-59  200.0   1.9   1   1   8.3e-64   1.1e-59  199.8   1.3     1   127     1   127     1   127 1.00 TraM protein
BATS                 PF06968.8     92 seq511_BIOID38981    -            377   1.8e-21   75.6   0.0   1   1   1.2e-24   8.2e-21   73.5   0.0     1    92   256   361   256   361 0.98 Biotin and Thiamin Synthesis associated domain
Radical_SAM          PF04055.16   166 seq511_BIOID38981    -            377   2.2e-08   34.3   0.0   1   1   5.2e-12   3.6e-08   33.6   0.0     4   145    82   221    79   237 0.86 Radical SAM superfamily
Citrate_synt         PF00285.16   356 seq512_BIOID38981    -            427  8.7e-134  445.6   0.0   1   1  7.2e-138  9.9e-134  445.4   0.0     1   356    46   409    46   409 0.99 Citrate synthase
Radical_SAM          PF04055.16   166 seq513_BIOID38981    -            305   3.2e-28   98.8   0.5   1   1   5.4e-31   4.9e-28   98.2   0.3     1   162    29   241    29   245 0.95 Radical SAM superfamily
Fer4_12              PF13353.1    139 seq513_BIOID38981    -            305   4.6e-16   59.0   2.6   1   1   7.4e-18   6.7e-15   55.3   1.8     2   120    22   192    21   208 0.84 4Fe-4S single cluster domain
Fer4                 PF00037.22    24 seq513_BIOID38981    -            305   1.3e-15   56.1   8.5   1   2   1.8e-09   1.6e-06   27.3   0.8     6    23    59    76    55    77 0.90 4Fe-4S binding domain
Fer4                 PF00037.22    24 seq513_BIOID38981    -            305   1.3e-15   56.1   8.5   2   2   4.4e-11     4e-08   32.4   0.8     3    24    84   105    82   105 0.93 4Fe-4S binding domain
Fer4_6               PF12837.2     24 seq513_BIOID38981    -            305   3.9e-14   51.6  10.9   1   1   3.6e-11   3.3e-08   32.9   1.1     3    24    83   104    81   104 0.94 4Fe-4S binding domain
Fer4_10              PF13237.1     52 seq513_BIOID38981    -            305   2.9e-13   49.2  25.1   1   2   2.9e-12   2.6e-09   36.5  10.4     3    52    55   100    53   100 0.93 4Fe-4S dicluster domain
Fer4_10              PF13237.1     52 seq513_BIOID38981    -            305   2.9e-13   49.2  25.1   2   2   6.7e-09   6.1e-06   25.8   1.7     2    34    82   111    81   128 0.79 4Fe-4S dicluster domain
Fer4_2               PF12797.2     22 seq513_BIOID38981    -            305   5.9e-11   41.5  11.2   1   1   9.9e-09     9e-06   25.2   1.6     3    22    82   101    81   101 0.94 4Fe-4S binding domain
Fer4_7               PF12838.2     52 seq513_BIOID38981    -            305   7.1e-10   39.0  11.5   1   1   2.6e-12   2.4e-09   37.3   8.1     2    52    61   103    60   103 0.96 4Fe-4S dicluster domain
Fer4_14              PF13394.1    117 seq513_BIOID38981    -            305   5.5e-08   32.7   6.6   1   1   3.5e-08   3.2e-05   23.8   4.6     5    90    32   170    30   187 0.86 4Fe-4S single cluster domain
Fer4_4               PF12800.2     17 seq513_BIOID38981    -            305   7.5e-06   25.7  24.9   1   2   7.1e-07   0.00065   19.7   3.2     2    17    59    74    58    74 0.91 4Fe-4S binding domain
Fer4_4               PF12800.2     17 seq513_BIOID38981    -            305   7.5e-06   25.7  24.9   2   2   1.2e-06    0.0011   18.9   2.8     2    17    87   102    86   103 0.93 4Fe-4S binding domain
YqaJ                 PF09588.5    152 seq515_BIOID38981    -            226   3.1e-26   92.0   0.0   1   1   2.1e-29   1.4e-25   89.9   0.0     2   150    24   166    23   168 0.85 YqaJ-like viral recombinase domain
Peptidase_S24        PF00717.18    70 seq516_BIOID38981    -            212   1.2e-10   40.7   0.1   1   1   2.5e-14   1.7e-10   40.2   0.1     3    69   126   197   124   198 0.96 Peptidase S24-like
HTH_3                PF01381.17    55 seq516_BIOID38981    -            212   2.6e-05   23.8   0.0   1   1   7.6e-09   5.2e-05   22.8   0.0     8    55    17    64    11    64 0.86 Helix-turn-helix
IGPD                 PF00475.13   145 seq523_BIOID38981    -            355   1.2e-64  216.3   0.3   1   1   6.7e-68   2.3e-64  215.5   0.2     1   145   196   338   196   338 0.99 Imidazoleglycerol-phosphate dehydratase
HAD_2                PF13419.1    176 seq523_BIOID38981    -            355   5.7e-07   29.8   0.0   1   1   4.1e-09   1.4e-05   25.3   0.0    76   173    30   145    20   148 0.80 Haloacid dehalogenase-like hydrolase
PNK3P                PF08645.6    158 seq523_BIOID38981    -            355   1.4e-06   27.7   0.0   1   1   7.4e-10   2.5e-06   26.9   0.0     5   129     8   134     4   183 0.77 Polynucleotide kinase 3 phosphatase
Hydrolase_like       PF13242.1     75 seq523_BIOID38981    -            355   1.8e-06   27.4   0.0   1   1   1.1e-09   3.8e-06   26.4   0.0     1    44   102   144   102   149 0.90 HAD-hyrolase-like
DUF1317              PF07026.6     60 seq525_BIOID38981    -             60     1e-36  124.5   0.0   1   1   7.9e-41   1.1e-36  124.3   0.0     1    60     1    60     1    60 0.98 Protein of unknown function (DUF1317)
DUF1382              PF07131.6     61 seq528_BIOID38981    -             63   6.8e-38  128.4   0.6   1   1   5.5e-42   7.5e-38  128.3   0.4     1    61     1    61     1    61 0.99 Protein of unknown function (DUF1382)
TetR_N               PF00440.18    47 seq529_BIOID38981    -            199   2.5e-11   42.9   0.0   1   1   2.9e-15   3.9e-11   42.2   0.0     1    46    13    58    13    59 0.93 Bacterial regulatory proteins, tetR family
DUF1391              PF07151.7     49 seq530_BIOID38981    -             78   9.7e-34  114.5   0.5   1   1   9.2e-38   1.3e-33  114.1   0.4     1    48    29    76    29    77 0.97 Protein of unknown function (DUF1391)
AA_permease          PF00324.16   479 seq532_BIOID38981    -            514  2.6e-121  405.1  47.0   1   1  4.4e-125    3e-121  404.9  32.6     2   478    50   491    49   492 0.97 Amino acid permease
AA_permease_2        PF13520.1    426 seq532_BIOID38981    -            514   2.9e-43  147.8  50.3   1   1   5.1e-47   3.5e-43  147.6  34.9     5   423    49   477    45   480 0.85 Amino acid permease
TraY                 PF05509.6     49 seq536_BIOID38981    -            131   4.4e-38  128.7   0.1   1   2   1.9e-18   2.6e-14   52.5   0.0     2    45    15    58    14    62 0.92 TraY domain
TraY                 PF05509.6     49 seq536_BIOID38981    -            131   4.4e-38  128.7   0.1   2   2   2.7e-25   3.6e-21   74.5   0.0     1    48    70   117    70   118 0.97 TraY domain
UPF0118              PF01594.11   327 seq539_BIOID38981    -            353   2.1e-83  279.9  41.5   1   1   1.7e-87   2.3e-83  279.7  28.8     3   326    20   345    18   346 0.97 Domain of unknown function DUF20
Fimbrial             PF00419.15   145 seq540_BIOID38981    -            124   2.3e-11   43.9   0.1   1   1     2e-15   2.8e-11   43.7   0.1    21   145     2   124     2   124 0.88 Fimbrial protein
zf-dskA_traR         PF01258.12    36 seq541_BIOID38981    -             73   9.4e-10   37.9   7.8   1   1   9.2e-14   1.3e-09   37.5   5.4     4    35    33    64    30    65 0.93 Prokaryotic dksA/traR C4-type zinc finger
GTP_EFTU             PF00009.22   188 seq542_BIOID38981    -            607     1e-56  191.2   0.0   1   1   7.2e-60     2e-56  190.3   0.0     2   187     4   195     3   196 0.96 Elongation factor Tu GTP binding domain
EFG_C                PF00679.19    89 seq542_BIOID38981    -            607   1.9e-21   75.6   0.0   1   1   1.6e-24   4.3e-21   74.4   0.0     3    83   397   477   395   483 0.96 Elongation factor G C-terminus
GTP_EFTU_D2          PF03144.20    74 seq542_BIOID38981    -            607   7.4e-10   38.6   3.2   1   1   8.1e-13   2.2e-09   37.1   2.2     1    74   219   289   219   289 0.94 Elongation factor Tu domain 2
MMR_HSR1             PF01926.18   114 seq542_BIOID38981    -            607   1.3e-05   25.0   0.2   1   1   1.5e-08   4.1e-05   23.4   0.0     2   113     8   128     7   129 0.55 50S ribosome-binding GTPase
Oxidored_FMN         PF00724.15   341 seq544_BIOID38981    -            365   3.4e-89  299.0   0.0   1   1   2.8e-93   3.9e-89  298.9   0.0     1   340     5   343     5   344 0.93 NADH:flavin oxidoreductase / NADH oxidase family
GATase               PF00117.23   192 seq545_BIOID38981    -            196   6.2e-28   97.4   0.0   1   1   2.1e-31   7.1e-28   97.2   0.0     1   189     4   194     4   196 0.81 Glutamine amidotransferase class-I
GATase_3             PF07685.9    158 seq545_BIOID38981    -            196   9.7e-06   25.1   0.0   1   1   4.3e-09   1.5e-05   24.5   0.0     8    79    39   100    32   106 0.87 CobB/CobQ-like glutamine amidotransferase domain
TraA                 PF05513.6    119 seq546_BIOID38981    -            121   1.9e-59  198.9  11.7   1   1   1.5e-63   2.1e-59  198.7   8.1     1   119     1   120     1   120 0.98 TraA
ASCH                 PF04266.9    104 seq548_BIOID38981    -            108   7.7e-05   22.9   0.1   1   1   7.2e-09   9.8e-05   22.5   0.1     1    60     6    77     6   106 0.72 ASCH domain
AmoA                 PF05145.7    318 seq549_BIOID38981    -            363  3.6e-114  380.9  34.3   1   1  3.8e-118  5.3e-114  380.4  23.8     1   317    44   358    44   359 0.99 Putative ammonia monooxygenase
F_bP_aldolase        PF01116.15   287 seq551_BIOID38981    -            284    1e-102  343.0   0.0   1   1  8.3e-107  1.1e-102  342.8   0.0     4   286     5   283     2   284 0.99 Fructose-bisphosphate aldolase class-II
DUF4222              PF13973.1     53 seq552_BIOID38981    -             79   2.2e-18   65.2   0.4   1   1     2e-22   2.7e-18   64.9   0.3     2    53     4    53     3    53 0.96 Domain of unknown function (DUF4222)
TraL                 PF07178.6     95 seq553_BIOID38981    -            103   4.3e-37  125.9   0.2   1   1   3.5e-41   4.8e-37  125.7   0.2     1    95     9   103     9   103 0.99 TraL protein
DicB                 PF05358.6     62 seq555_BIOID38981    -             62   4.5e-38  128.4   0.0   1   1   3.6e-42   4.9e-38  128.3   0.0     1    62     1    62     1    62 0.99 DicB protein
His_biosynth         PF00977.16   228 seq556_BIOID38981    -            245   8.4e-76  254.1   0.2   1   1   2.7e-79   9.4e-76  253.9   0.2     1   228     1   234     1   234 0.98 Histidine biosynthesis protein
Trp_syntA            PF00290.15   259 seq556_BIOID38981    -            245   1.7e-06   26.5   0.9   1   1   9.9e-09   3.4e-05   22.3   0.1   174   232    51   108    32   114 0.88 Tryptophan synthase alpha chain
Fer4_11              PF13247.1     99 seq557_BIOID38981    -            294   1.2e-29  101.9  13.1   1   1   1.8e-32   2.2e-29  101.1   5.5     2    98    92   188    91   189 0.94 4Fe-4S dicluster domain
Form-deh_trans       PF09163.6     44 seq557_BIOID38981    -            294   8.1e-20   69.9   0.0   1   1   1.1e-22   1.4e-19   69.1   0.0     1    44   246   289   246   290 0.96 Formate dehydrogenase N, transmembrane
Fer4_7               PF12838.2     52 seq557_BIOID38981    -            294   4.9e-15   55.5  25.2   1   1   8.3e-11     1e-07   32.0   5.6     1    50    38   114    38   117 0.90 4Fe-4S dicluster domain
Fer4_9               PF13187.1     55 seq557_BIOID38981    -            294   3.3e-13   49.5  27.2   1   1   4.6e-11   5.7e-08   32.7   7.7     1    55   132   184   132   184 0.97 4Fe-4S dicluster domain
Fer4_10              PF13237.1     52 seq557_BIOID38981    -            294   2.6e-12   46.2  27.8   1   1   3.4e-11   4.2e-08   32.7   7.1     2    52    93   144    92   144 0.86 4Fe-4S dicluster domain
Fer4_2               PF12797.2     22 seq557_BIOID38981    -            294   3.3e-10   39.1  34.5   1   1   6.4e-09     8e-06   25.3   2.4     4    20    33    49    31    51 0.91 4Fe-4S binding domain
Fer4_3               PF12798.2     15 seq557_BIOID38981    -            294   9.7e-08   31.9  41.1   1   3   0.00035      0.43   11.1   3.8     1    15   100   117   100   117 0.89 4Fe-4S binding domain
Fer4_3               PF12798.2     15 seq557_BIOID38981    -            294   9.7e-08   31.9  41.1   2   3   6.7e-05     0.083   13.3   2.9     1    14   133   146   133   147 0.94 4Fe-4S binding domain
Fer4_3               PF12798.2     15 seq557_BIOID38981    -            294   9.7e-08   31.9  41.1   3   3   3.4e-06    0.0042   17.4   2.5     1    15   160   183   160   183 0.98 4Fe-4S binding domain
Fer4_4               PF12800.2     17 seq557_BIOID38981    -            294   3.1e-07   30.0  31.6   1   2   4.7e-05     0.059   13.6   1.8     3    15    38    50    36    56 0.91 4Fe-4S binding domain
Fer4_4               PF12800.2     17 seq557_BIOID38981    -            294   3.1e-07   30.0  31.6   2   2     1e-07   0.00013   21.9   1.8     1    17   130   146   130   146 0.92 4Fe-4S binding domain
Fer4                 PF00037.22    24 seq557_BIOID38981    -            294   3.1e-07   29.6  37.3   1   1   4.1e-08   5.1e-05   22.5   2.0     5    22   130   147   126   149 0.87 4Fe-4S binding domain
DUF1482              PF07358.6     57 seq558_BIOID38981    -             66     2e-27   94.4   0.1   1   1   1.7e-31   2.3e-27   94.2   0.1     1    57     7    65     7    65 0.98 Protein of unknown function (DUF1482)
IclR                 PF01614.13   129 seq559_BIOID38981    -            284   1.3e-21   76.5   0.5   1   1     5e-25   3.4e-21   75.1   0.0     5   128   157   272   153   273 0.94 Bacterial transcriptional regulator
HTH_IclR             PF09339.5     52 seq559_BIOID38981    -            284   7.7e-11   41.3   3.3   1   1   2.3e-14   1.6e-10   40.3   0.1     1    51    42    90    42    91 0.96 IclR helix-turn-helix domain
Exc                  PF07825.6     77 seq560_BIOID38981    -             78   3.3e-06   26.6   0.0   1   1   2.8e-10   3.8e-06   26.4   0.0     3    69     5    73     3    77 0.88 Excisionase-like protein
TraE                 PF05309.6    187 seq561_BIOID38981    -            188   1.4e-73  245.8   0.6   1   1   1.2e-77   1.6e-73  245.7   0.4     1   187     1   187     1   187 0.99 TraE protein
Phage_integ_N        PF09003.5     81 seq564_BIOID38981    -            380   1.5e-31  107.8   0.1   1   1   4.7e-35   3.2e-31  106.7   0.1     1    77     1    76     1    86 0.95 Bacteriophage lambda integrase, N-terminal domain
Phage_integrase      PF00589.17   173 seq564_BIOID38981    -            380   9.2e-22   77.4   0.3   1   1   3.1e-25   2.1e-21   76.2   0.0     3   170   196   368   194   371 0.88 Phage integrase family
GGDEF                PF00990.16   161 seq566_BIOID38981    -            430   1.2e-45  154.8   0.0   1   1   4.6e-49   2.1e-45  154.0   0.0     1   161   273   426   273   426 0.96 GGDEF domain
PAS_4                PF08448.5    110 seq566_BIOID38981    -            430   6.8e-09   35.6   0.0   1   1   6.9e-12   3.2e-08   33.4   0.0     6   110   162   264   156   264 0.89 PAS fold
PAS_8                PF13188.1     64 seq566_BIOID38981    -            430   6.2e-07   28.9   0.0   1   2   6.3e-05      0.29   10.9   0.0     5    34    27    58    24    98 0.75 PAS domain
PAS_8                PF13188.1     64 seq566_BIOID38981    -            430   6.2e-07   28.9   0.0   2   2   3.7e-06     0.017   14.8   0.0     9    37   157   191   150   217 0.74 PAS domain
Glyoxalase           PF00903.20   128 seq567_BIOID38981    -            135   7.2e-25   87.3   0.0   1   1   1.8e-28   8.3e-25   87.1   0.0     2   128     3   123     2   123 0.92 Glyoxalase/Bleomycin resistance protein/Dioxygenase superfamily
Glyoxalase_2         PF12681.2    108 seq567_BIOID38981    -            135   7.6e-18   64.9   0.0   1   1   1.9e-21   8.7e-18   64.7   0.0     1   108     8   124     8   124 0.77 Glyoxalase-like domain
Glyoxalase_4         PF13669.1    110 seq567_BIOID38981    -            135     1e-08   35.0   0.0   1   1   1.2e-11   5.2e-08   32.7   0.0     2   106     5   108     4   112 0.88 Glyoxalase/Bleomycin resistance protein/Dioxygenase superfamily
Peripla_BP_4         PF13407.1    258 seq568_BIOID38981    -            296   1.5e-52  178.4  13.5   1   1   4.9e-56   1.7e-52  178.2   9.4     3   257    31   280    29   281 0.92 Periplasmic binding protein domain
Peripla_BP_1         PF00532.16   279 seq568_BIOID38981    -            296   9.1e-14   51.2   2.3   1   1   3.3e-17   1.1e-13   50.9   1.6     3   254    28   272    26   287 0.80 Periplasmic binding proteins and sugar binding domain of LacI family
ABC_sub_bind         PF04392.7    294 seq568_BIOID38981    -            296   3.6e-06   26.0   2.6   1   1     1e-09   3.6e-06   26.0   1.8   142   255    38   151    28   161 0.81 ABC transporter substrate binding protein
His_biosynth         PF00977.16   228 seq569_BIOID38981    -            258   1.1e-78  263.5   0.6   1   1   3.6e-82   1.2e-78  263.3   0.4     1   227     5   239     5   240 0.96 Histidine biosynthesis protein
TraK                 PF06586.6    234 seq570_BIOID38981    -            242   4.3e-70  235.3   0.0   1   1   3.4e-74   4.7e-70  235.2   0.0     5   234    12   235     1   235 0.97 TraK protein
RVT_1                PF00078.22   214 seq571_BIOID38981    -            173   1.6e-18   66.7   0.0   1   1     4e-22   2.8e-18   65.9   0.0   119   213     7    96     2    97 0.93 Reverse transcriptase (RNA-dependent DNA polymerase)
GIIM                 PF08388.6     80 seq571_BIOID38981    -            173   3.3e-13   49.1   0.3   1   1   9.3e-17   6.3e-13   48.2   0.0     2    62   113   172   112   173 0.95 Group II intron, maturase-specific domain
Cytochrom_B_N        PF00033.14   188 seq576_BIOID38981    -            217   2.7e-20   72.4  18.8   1   1   4.9e-24   3.4e-20   72.1  13.0     4   188    10   186     7   186 0.92 Cytochrome b(N-terminal)/b6/petB
Ni_hydr_CYTB         PF01292.15   182 seq576_BIOID38981    -            217   1.4e-18   66.8  17.5   1   1   2.6e-22   1.8e-18   66.4  12.1     5   182    13   186     9   186 0.90 Prokaryotic cytochrome b561
DGOK                 PF05035.7    287 seq577_BIOID38981    -            334   8.4e-87  290.4   0.0   1   1     7e-91   9.6e-87  290.2   0.0     1   287    11   318    11   318 0.95 2-keto-3-deoxy-galactonokinase
RNase_T              PF00929.19   164 seq578_BIOID38981    -            215   9.4e-37  126.7   0.1   1   1   7.9e-41   1.1e-36  126.5   0.0     1   164    20   194    20   194 0.96 Exonuclease
DUF3702              PF12486.3    148 seq579_BIOID38981    -            452   2.1e-45  153.8  19.7   1   1   3.1e-49   2.1e-45  153.8  13.6     1   148   288   434   288   434 0.99 ImpA domain protein
ImpA-rel_N           PF06812.7     62 seq579_BIOID38981    -            452   1.2e-20   72.8   0.8   1   1   5.4e-24   3.7e-20   71.3   0.1     1    61    41   101    41   102 0.98 ImpA-related N-terminal
TrbI                 PF03743.9    187 seq585_BIOID38981    -            475   2.9e-40  137.6   1.3   1   1   8.8e-44   1.2e-39  135.6   0.3     2   187   213   409   212   409 0.95 Bacterial conjugation TrbI-like protein
PRA-CH               PF01502.13    75 seq586_BIOID38981    -            203   1.5e-33  114.1   0.0   1   1   3.4e-37   2.3e-33  113.5   0.0     1    74    33   106    33   107 0.99 Phosphoribosyl-AMP cyclohydrolase
PRA-PH               PF01503.12    83 seq586_BIOID38981    -            203   1.2e-14   54.2   0.3   1   1   2.5e-18   1.7e-14   53.7   0.2     2    82   116   201   115   202 0.96 Phosphoribosyl-ATP pyrophosphohydrolase
DHDPS                PF00701.17   289 seq587_BIOID38981    -            292  1.8e-122  407.3   0.1   1   1  1.5e-126    2e-122  407.2   0.0     1   289     1   290     1   290 0.99 Dihydrodipicolinate synthetase family
ABC_tran             PF00005.22   118 seq588_BIOID38981    -            499   4.9e-31  107.4   0.3   1   2   1.2e-22   5.4e-19   68.5   0.0     1   118    45   170    45   170 0.91 ABC transporter
ABC_tran             PF00005.22   118 seq588_BIOID38981    -            499   4.9e-31  107.4   0.3   2   2   8.6e-13   3.9e-09   36.7   0.0     3   117   299   427   297   428 0.70 ABC transporter
AAA_21               PF13304.1    303 seq588_BIOID38981    -            499   4.3e-14   53.0   0.1   1   1   4.3e-13   1.9e-09   37.7   0.1     4   297    36   199    33   206 0.93 AAA domain
TonB_dep_Rec         PF00593.19   276 seq593_BIOID38981    -            700     8e-39  134.0  11.7   1   1   1.2e-42     8e-39  134.0   8.1     2   275   449   695   448   696 0.98 TonB dependent receptor
Plug                 PF07715.10   108 seq593_BIOID38981    -            700   5.7e-23   81.1   2.1   1   1   1.9e-26   1.3e-22   80.0   1.5     3   108    41   151    39   151 0.96 TonB-dependent Receptor Plug Domain
VRR_NUC              PF08774.6    100 seq594_BIOID38981    -            102   9.6e-11   41.4   0.0   1   1   8.2e-15   1.1e-10   41.2   0.0    21    99    13    88     3    89 0.90 VRR-NUC domain
PocR                 PF10114.4    173 seq595_BIOID38981    -            420   6.7e-52  175.0   0.0   1   1   2.5e-55   1.1e-51  174.2   0.0     1   172    18   189    18   190 0.97 Sensory domain found in PocR
His_kinase           PF06580.8     82 seq595_BIOID38981    -            420   4.2e-26   90.5   1.2   1   1   2.7e-29   1.2e-25   89.0   0.8     1    80   216   297   216   299 0.97 Histidine kinase
HATPase_c            PF02518.21   111 seq595_BIOID38981    -            420   1.9e-08   33.8   0.0   1   1   7.4e-12   3.4e-08   33.0   0.0     8   110   313   417   307   418 0.87 Histidine kinase-, DNA gyrase B-, and HSP90-like ATPase
Aldolase             PF01081.14   196 seq596_BIOID38981    -            209   4.1e-31  107.5   0.4   1   1   3.4e-35   4.7e-31  107.3   0.3     4   179     6   182     3   195 0.93 KDPG and KHG aldolase
HOK_GEF              PF01848.11    43 seq601_BIOID38981    -             69   4.2e-19   67.4   3.3   1   1   3.7e-23   5.1e-19   67.2   2.3     1    43    24    66    24    66 0.98 Hok/gef family
Lipoprotein_18       PF06804.6    303 seq604_BIOID38981    -            344  3.9e-137  455.8   1.0   1   1  3.3e-141  4.6e-137  455.6   0.7     1   303    40   343    40   343 0.99 NlpB/DapX lipoprotein
DUF796               PF05638.7    134 seq605_BIOID38981    -            159   2.7e-31  108.2   0.0   1   1   2.3e-35   3.2e-31  107.9   0.0     1   133     6   143     6   144 0.94 Protein of unknown function (DUF796)
TctC                 PF03401.9    274 seq609_BIOID38981    -            324   2.7e-61  206.8   0.1   1   1   2.3e-65   3.1e-61  206.5   0.0     1   273    52   321    52   322 0.98 Tripartite tricarboxylate transporter family receptor
NLPC_P60             PF00877.14   105 seq611_BIOID38981    -            271   2.3e-33  114.0   0.0   1   1   8.6e-37   5.9e-33  112.7   0.0     1   105   153   263   153   263 0.98 NlpC/P60 family
TraP                 PF07296.6    202 seq613_BIOID38981    -            196   9.2e-97  321.7   0.1   1   1  7.5e-101     1e-96  321.5   0.1     1   202     1   196     1   196 1.00 TraP protein
Exc                  PF07825.6     77 seq617_BIOID38981    -             82   6.4e-08   32.1   0.1   1   1   5.1e-12   6.9e-08   32.0   0.1     4    70     6    74     3    81 0.88 Excisionase-like protein
PseudoU_synth_2      PF00849.17   164 seq621_BIOID38981    -            217   8.8e-15   54.8   0.3   1   1   1.2e-17   1.7e-13   50.6   0.0     2   164    41   186    40   186 0.84 RNA pseudouridylate synthase
NAD_binding_2        PF03446.10   162 seq622_BIOID38981    -            292     7e-48  162.4   1.8   1   1     2e-51   9.3e-48  162.0   1.3     1   160     1   162     1   164 0.98 NAD binding domain of 6-phosphogluconate dehydrogenase
F420_oxidored        PF03807.12    96 seq622_BIOID38981    -            292   3.5e-07   30.4   0.2   1   1   1.7e-10   7.8e-07   29.3   0.1     1    92     3    93     3    96 0.77 NADP oxidoreductase coenzyme F420-dependent
BPD_transp_2         PF02653.11   267 seq623_BIOID38981    -            329   7.5e-46  156.1  42.4   1   1   7.9e-50   1.1e-45  155.6  29.4     1   267    53   318    53   318 0.87 Branched-chain amino acid transport system / permease component
HTH_AraC             PF00165.18    42 seq624_BIOID38981    -            351   1.3e-20   72.4   1.1   1   2   1.4e-11   6.2e-08   32.1   0.0     1    41   252   292   252   293 0.97 Bacterial regulatory helix-turn-helix proteins, AraC family
HTH_AraC             PF00165.18    42 seq624_BIOID38981    -            351   1.3e-20   72.4   1.1   2   2   2.5e-13   1.1e-09   37.6   0.0     2    42   305   343   304   343 0.94 Bacterial regulatory helix-turn-helix proteins, AraC family
Response_reg         PF00072.19   112 seq624_BIOID38981    -            351   7.4e-19   67.6   2.6   1   1   3.5e-22   1.6e-18   66.6   1.8     1   111     4   116     4   117 0.93 Response regulator receiver domain
HTH_18               PF12833.2     81 seq624_BIOID38981    -            351   1.9e-17   63.0   0.1   1   1   7.7e-21   3.5e-17   62.1   0.1     2    80   266   343   265   344 0.96 Helix-turn-helix domain
Phage_integ_N        PF09003.5     81 seq625_BIOID38981    -            376   1.9e-28   97.8   0.2   1   1   6.4e-32   4.4e-28   96.6   0.1     3    77     2    76     1    84 0.95 Bacteriophage lambda integrase, N-terminal domain
Phage_integrase      PF00589.17   173 seq625_BIOID38981    -            376   2.7e-15   56.3   0.0   1   1   6.9e-19   4.7e-15   55.5   0.0     2   170   193   367   192   370 0.87 Phage integrase family
MFS_1                PF07690.11   354 seq626_BIOID38981    -            393     2e-24   85.8  58.2   1   1   1.3e-26   1.8e-22   79.4  34.4     2   328    14   320    10   327 0.84 Major Facilitator Superfamily
DUF2689              PF10894.3     61 seq628_BIOID38981    -             65   1.9e-44  149.1   2.3   1   1   1.5e-48   2.1e-44  149.0   1.6     1    61     1    61     1    61 1.00 Protein of unknown function (DUF2689)
TctB                 PF07331.6    142 seq629_BIOID38981    -            168   1.1e-24   86.5  14.4   1   1   9.4e-29   1.3e-24   86.3  10.0     3   142    21   162    19   162 0.98 Tripartite tricarboxylate transporter TctB family
Syd                  PF07348.7    176 seq632_BIOID38981    -            181   7.1e-66  220.7   0.0   1   1   5.8e-70   7.9e-66  220.5   0.0     2   176     6   179     5   179 0.99 Syd protein (SUKH-2)
SAICAR_synt          PF01259.13   249 seq633_BIOID38981    -            237   3.2e-75  252.3   0.0   1   1   2.6e-79   3.6e-75  252.1   0.0     2   247     4   234     3   236 0.98 SAICAR synthetase
Sod_Fe_C             PF02777.13   106 seq635_BIOID38981    -            193   1.9e-45  152.9   1.9   1   1   1.5e-48     1e-44  150.5   0.1     1   105    87   190    87   191 0.98 Iron/manganese superoxide dismutases, C-terminal domain
Sod_Fe_N             PF00081.17    82 seq635_BIOID38981    -            193     3e-35  120.2   0.6   1   1   7.4e-39   5.1e-35  119.5   0.4     1    82     2    82     2    82 0.98 Iron/manganese superoxide dismutases, alpha-hairpin domain
NUDIX                PF00293.23   135 seq636_BIOID38981    -            153     8e-21   73.9   0.2   1   1   7.4e-25     1e-20   73.6   0.1     2   120     5   116     4   123 0.92 NUDIX domain
NAD-GH               PF10712.4    576 seq639_BIOID38981    -            619  1.2e-256  852.5  26.1   1   1  9.8e-261  1.3e-256  852.3  18.1     1   576    28   606    28   606 1.00 NAD-specific glutamate dehydrogenase
TraV                 PF09676.5    119 seq640_BIOID38981    -            171   7.1e-40  136.3   1.3   1   1     6e-44   8.2e-40  136.1   0.9     1   119    23   165    23   165 0.98 Type IV conjugative transfer system lipoprotein (TraV)
DeoC                 PF01791.4    236 seq642_BIOID38981    -            295   8.6e-35  120.0   0.0   1   1   7.3e-39     1e-34  119.8   0.0     2   235    21   261    20   262 0.94 DeoC/LacD family aldolase
PfkB                 PF00294.19   301 seq645_BIOID38981    -            320     4e-43  147.5   0.0   1   1   3.3e-47   4.5e-43  147.3   0.0    36   296    35   296     1   300 0.90 pfkB family carbohydrate kinase
TctA                 PF01970.11   419 seq646_BIOID38981    -            496  2.1e-145  484.2  48.6   1   1  2.1e-149  2.8e-145  483.8  33.7     2   419    21   439    20   439 0.97 Tripartite tricarboxylate transporter TctA family
tRNA_Me_trans        PF03054.11   356 seq648_BIOID38981    -            383  7.2e-150  498.3   0.0   1   1  2.4e-153  8.2e-150  498.1   0.0     1   356    21   375    21   375 0.98 tRNA methyl transferase
NAD_synthase         PF02540.12   242 seq648_BIOID38981    -            383   8.7e-10   37.7   0.0   1   1   2.5e-11   8.6e-08   31.2   0.0    16    82    18    90     5   110 0.78 NAD synthase
Asn_synthase         PF00733.16   255 seq648_BIOID38981    -            383   1.7e-06   27.6   0.0   1   1   7.5e-10   2.6e-06   27.0   0.0    16    92    19   102     7   177 0.89 Asparagine synthase
ThiI                 PF02568.9    197 seq648_BIOID38981    -            383   3.9e-06   26.3   0.0   1   1   1.6e-09   5.6e-06   25.8   0.0     2    73    19    90    18   144 0.73 Thiamine biosynthesis protein (ThiI)
S-AdoMet_synt_C      PF02773.11   138 seq653_BIOID38981    -            383   5.2e-64  214.0   0.1   1   1   1.7e-67   7.8e-64  213.4   0.1     1   137   233   369   233   370 0.99 S-adenosylmethionine synthetase, C-terminal domain
S-AdoMet_synt_M      PF02772.11   120 seq653_BIOID38981    -            383     4e-47  158.9   0.0   1   1   1.5e-50   6.6e-47  158.2   0.0     2   120   114   231   113   231 0.98 S-adenosylmethionine synthetase, central domain
S-AdoMet_synt_N      PF00438.15   100 seq653_BIOID38981    -            383   5.2e-40  135.6   0.6   1   1   1.9e-43   8.8e-40  134.8   0.0     2   100     3   101     2   101 0.98 S-adenosylmethionine synthetase, N-terminal domain
Acetyltransf_4       PF13420.1    155 seq656_BIOID38981    -            172   1.4e-21   76.9   0.0   1   1   8.2e-25   1.6e-21   76.7   0.0     1   152     3   154     3   157 0.91 Acetyltransferase (GNAT) domain
Acetyltransf_1       PF00583.19    83 seq656_BIOID38981    -            172   9.1e-18   63.9   0.0   1   1   8.2e-21   1.6e-17   63.1   0.0     2    82    57   136    56   137 0.95 Acetyltransferase (GNAT) family
Acetyltransf_3       PF13302.1    142 seq656_BIOID38981    -            172   1.2e-11   44.9   0.0   1   1   7.3e-15   1.4e-11   44.7   0.0     4   142     3   137     1   137 0.82 Acetyltransferase (GNAT) domain
Acetyltransf_10      PF13673.1    117 seq656_BIOID38981    -            172     4e-09   36.4   0.1   1   1   2.7e-12   5.2e-09   36.1   0.0     1   117    10   136    10   136 0.72 Acetyltransferase (GNAT) domain
Acetyltransf_7       PF13508.1     79 seq656_BIOID38981    -            172   5.4e-09   35.9   0.0   1   1   4.2e-12   8.1e-09   35.4   0.0     5    78    53   137    49   138 0.75 Acetyltransferase (GNAT) domain
FR47                 PF08445.5     86 seq656_BIOID38981    -            172   4.9e-09   35.6   0.0   1   1   4.5e-12   8.7e-09   34.9   0.0    26    80    84   139    79   144 0.91 FR47-like protein
Acetyltransf_9       PF13527.1    128 seq656_BIOID38981    -            172   3.4e-06   26.8   0.1   1   1   5.2e-09     1e-05   25.2   0.0     2   109     3   115     2   122 0.89 Acetyltransferase (GNAT) domain
zf-dskA_traR         PF01258.12    36 seq660_BIOID38981    -             73   2.3e-13   49.5   3.4   1   1   2.4e-17   3.3e-13   48.9   2.3     5    36    35    67    30    67 0.91 Prokaryotic dksA/traR C4-type zinc finger
Zn_peptidase         PF04228.8    292 seq661_BIOID38981    -            287  6.2e-140  465.3   1.1   1   1  5.1e-144    7e-140  465.1   0.8     1   292     1   283     1   283 0.99 Putative neutral zinc metallopeptidase
Pyr_redox_2          PF07992.9    200 seq664_BIOID38981    -            847     2e-36  125.6   0.0   1   1   3.9e-39   8.8e-36  123.5   0.0     1   198     5   285     5   287 0.95 Pyridine nucleotide-disulphide oxidoreductase
NIR_SIR              PF01077.17   157 seq664_BIOID38981    -            847   2.8e-27   94.8   0.1   1   1   3.5e-30     8e-27   93.4   0.0     2   150   632   770   631   776 0.94 Nitrite and sulphite reductase 4Fe-4S domain
Fer2_BFD             PF04324.10    55 seq664_BIOID38981    -            847   2.8e-21   75.1   4.8   1   1     7e-19   1.6e-15   56.7   2.0     2    53   423   472   422   474 0.93 BFD-like [2Fe-2S] binding domain
Pyr_redox            PF00070.22    80 seq664_BIOID38981    -            847   1.5e-15   57.2   0.7   1   1   6.4e-19   1.5e-15   57.2   0.5     2    72   148   219   147   229 0.91 Pyridine nucleotide-disulphide oxidoreductase
NIR_SIR_ferr         PF03460.12    69 seq664_BIOID38981    -            847   4.4e-12   45.3   0.0   1   1     4e-15   9.1e-12   44.3   0.0     3    68   560   622   558   623 0.95 Nitrite/Sulfite reductase ferredoxin-like half domain
Pyr_redox_3          PF13738.1    203 seq664_BIOID38981    -            847     2e-08   34.3   0.4   1   1   1.5e-09   3.5e-06   27.1   0.0    78   196    55   174    42   179 0.83 Pyridine nucleotide-disulphide oxidoreductase
DUF446               PF04287.7    100 seq667_BIOID38981    -            109   2.2e-33  113.9   2.4   1   1   1.9e-37   2.6e-33  113.6   1.7     2   100     5   104     4   104 0.96 tRNA pseudouridine synthase C
Phage_gp49_66        PF13876.1     81 seq669_BIOID38981    -            112     7e-40  134.8   0.0   1   1   7.6e-44     1e-39  134.3   0.0     1    80    19   109    19   110 0.98 Phage protein (N4 Gp49/phage Sf6 gene 66) family
ADH_N                PF08240.7    109 seq670_BIOID38981    -            336   6.2e-32  109.4   0.4   1   1   2.8e-35   1.3e-31  108.5   0.3     1   107    29   134    29   136 0.98 Alcohol dehydrogenase GroES-like domain
ADH_zinc_N           PF00107.21   130 seq670_BIOID38981    -            336   5.1e-13   48.5   0.1   1   1   2.8e-16   1.3e-12   47.2   0.1     2   130   177   296   176   296 0.91 Zinc-binding dehydrogenase
ThiF                 PF00899.16   136 seq670_BIOID38981    -            336   4.7e-05   23.1   0.8   1   1     2e-08   9.2e-05   22.1   0.1     4    36   168   200   165   204 0.93 ThiF family
DUF606               PF04657.8    138 seq671_BIOID38981    -            149   1.1e-21   77.2  22.6   1   1   8.9e-26   1.2e-21   77.1  15.6     2   138     6   143     5   143 0.95 Protein of unknown function, DUF606
TraC_F_IV            PF11130.3    235 seq672_BIOID38981    -            875   4.5e-59  199.6   0.0   1   1   2.1e-62   7.3e-59  198.9   0.0     2   235    37   277    36   277 0.98 F pilus assembly Type-IV secretion system for plasmid transfer
AAA_10               PF12846.2    328 seq672_BIOID38981    -            875   1.7e-43  149.0   0.1   1   1     8e-47   2.7e-43  148.3   0.0     1   322   479   772   479   774 0.83 AAA-like domain
DUF87                PF01935.12   229 seq672_BIOID38981    -            875   1.6e-05   24.7   0.0   1   1   1.3e-08   4.5e-05   23.2   0.0    26   222   482   669   468   676 0.77 Domain of unknown function DUF87
PTR2                 PF00854.16   373 seq673_BIOID38981    -            493   1.5e-72  244.3  16.3   1   1   2.7e-76   1.8e-72  244.0  11.3     2   371    77   424    76   426 0.97 POT family
MFS_1                PF07690.11   354 seq673_BIOID38981    -            493     2e-16   59.6  45.3   1   1   2.2e-19   1.5e-15   56.7  29.9     9   347    22   423    14   431 0.73 Major Facilitator Superfamily
HTH_18               PF12833.2     81 seq677_BIOID38981    -            271   2.8e-20   72.0   0.2   1   1   2.2e-23   7.7e-20   70.6   0.1     1    81   180   258   180   258 0.97 Helix-turn-helix domain
AraC_binding         PF02311.14   136 seq677_BIOID38981    -            271   5.9e-08   32.3   0.1   1   1   6.8e-11   2.3e-07   30.4   0.1    15    70    27    80    18   172 0.86 AraC-like ligand binding domain
Cupin_2              PF07883.6     71 seq677_BIOID38981    -            271   1.3e-06   27.7   0.1   1   1   7.3e-10   2.5e-06   26.7   0.0     8    67    25    83    21    87 0.92 Cupin domain
PseudoU_synth_2      PF00849.17   164 seq678_BIOID38981    -            260   3.5e-30  104.8   0.0   1   1   3.2e-34   4.4e-30  104.5   0.0     2   164    11   170    10   170 0.96 RNA pseudouridylate synthase
UPF0259              PF06790.6    248 seq680_BIOID38981    -            247  3.4e-102  341.0  18.2   1   1  2.7e-106  3.7e-102  340.8  12.6     1   247     1   246     1   247 0.99 Uncharacterised protein family (UPF0259)
DUF489               PF04356.7    193 seq681_BIOID38981    -            215   5.7e-76  254.3   0.6   1   1   4.8e-80   6.6e-76  254.1   0.4     1   192     9   202     9   203 0.98 Protein of unknown function (DUF489)
RNase_H              PF00075.19   132 seq682_BIOID38981    -            155   2.6e-41  140.9   0.0   1   1   2.1e-45   2.9e-41  140.8   0.0     2   131     3   141     2   142 0.92 RNase H
GNAT_acetyltr_2      PF13718.1    198 seq684_BIOID38981    -            671   9.4e-54  181.6   0.3   1   1   8.9e-56   2.4e-52  176.9   0.2     1   197   368   533   368   534 0.98 GNAT acetyltransferase 2
Helicase_RecD        PF05127.9    177 seq684_BIOID38981    -            671   1.7e-42  144.9   1.3   1   1   5.9e-44   1.6e-40  138.5   0.9     2   177   197   337   196   337 0.96 Helicase
tRNA_bind_2          PF13725.1    101 seq684_BIOID38981    -            671   1.8e-08   34.3   0.2   1   1   1.4e-11   3.9e-08   33.1   0.1     2    99   549   635   548   637 0.97 Possible tRNA binding domain
DUF1726              PF08351.6     92 seq684_BIOID38981    -            671   4.7e-07   29.2   0.0   1   1   3.8e-10     1e-06   28.1   0.0     5    89    66   150    63   153 0.85 Domain of unknown function (DUF1726)
BMC                  PF00936.14    75 seq687_BIOID38981    -            181   4.2e-21   74.2   8.7   1   1   3.1e-25   4.2e-21   74.2   6.1     1    75     4    81     4    81 0.96 BMC domain
Flavodoxin_1         PF00258.20   143 seq695_BIOID38981    -            149   1.7e-25   89.5   0.0   1   1   1.4e-29     2e-25   89.3   0.0     1   141     6   138     6   140 0.89 Flavodoxin
Sugar_tr             PF00083.19   451 seq697_BIOID38981    -            477   3.1e-30  105.0  34.9   1   1   8.9e-34   4.1e-30  104.6  24.2    50   432    72   452    33   463 0.82 Sugar (and other) transporter
MFS_1                PF07690.11   354 seq697_BIOID38981    -            477   2.2e-24   85.7  56.0   1   1   7.4e-28   3.4e-24   85.1  28.6     4   310    41   382    37   395 0.79 Major Facilitator Superfamily
MFS_2                PF13347.1    427 seq697_BIOID38981    -            477   3.4e-14   51.9  24.7   1   1   1.4e-12   6.4e-09   34.5   5.6   222   352    24   159    11   167 0.79 MFS/sugar transport protein
Lyase_1              PF00206.15   312 seq699_BIOID38981    -            456   6.1e-85  285.0   0.0   1   1   1.2e-88     8e-85  284.6   0.0     1   305    14   312    14   320 0.97 Lyase
ASL_C                PF08328.6    115 seq699_BIOID38981    -            456   6.1e-55  183.8   0.0   1   1     2e-58   1.4e-54  182.7   0.0     1   115   331   445   331   445 1.00 Adenylosuccinate lyase C-terminal
DUF2541              PF10807.3    134 seq700_BIOID38981    -            134   5.8e-76  252.5   1.6   1   1   4.7e-80   6.5e-76  252.4   1.1     1   134     1   134     1   134 1.00 Protein of unknown function (DUF2541)
IspA                 PF04279.10   176 seq701_BIOID38981    -            179   9.5e-72  240.5  23.5   1   1   7.9e-76   1.1e-71  240.3  16.3     1   175     1   175     1   176 0.99 Intracellular septation protein A
Peripla_BP_3         PF13377.1    160 seq704_BIOID38981    -            341   8.6e-43  145.9   0.0   1   1   8.5e-46   2.9e-42  144.2   0.0     2   160   171   331   170   331 0.92 Periplasmic binding protein-like domain
Peripla_BP_1         PF00532.16   279 seq704_BIOID38981    -            341   1.4e-34  119.4   0.0   1   1   5.1e-38   1.7e-34  119.1   0.0     2   275    60   325    59   329 0.93 Periplasmic binding proteins and sugar binding domain of LacI family
LacI                 PF00356.16    46 seq704_BIOID38981    -            341   3.7e-21   74.3   0.8   1   1   2.1e-24   7.1e-21   73.4   0.6     1    46     3    48     3    48 0.99 Bacterial regulatory proteins, lacI family
Peripla_BP_4         PF13407.1    258 seq704_BIOID38981    -            341   3.1e-20   72.5   0.0   1   1   1.3e-23   4.3e-20   72.0   0.0     1   253    62   308    62   313 0.89 Periplasmic binding protein domain
OsmC                 PF02566.14   100 seq707_BIOID38981    -            143   1.3e-19   70.1   0.0   1   1   1.2e-23   1.7e-19   69.7   0.0     2    99    42   139    41   140 0.90 OsmC-like protein
DNA_binding_1        PF01035.15    85 seq709_BIOID38981    -            171     6e-33  112.3   0.0   1   1   1.2e-36   8.2e-33  111.8   0.0     1    82    87   168    87   171 0.98 6-O-methylguanine DNA methyltransferase, DNA binding domain
Methyltransf_1N      PF02870.10    77 seq709_BIOID38981    -            171   1.6e-20   73.3   0.0   1   1   3.2e-24   2.2e-20   72.9   0.0     2    76     4    83     3    84 0.97 6-O-methylguanine DNA methyltransferase, ribonuclease-like domain
Methyltransf_23      PF13489.1    162 seq710_BIOID38981    -            252   1.1e-16   60.8   0.0   1   1   9.1e-20   1.6e-16   60.3   0.0     2   159    13   176     9   178 0.82 Methyltransferase domain
Methyltransf_18      PF12847.2    112 seq710_BIOID38981    -            252   1.4e-14   54.5   0.0   1   1   5.1e-17   8.7e-14   51.9   0.0     5   110    35   129    31   131 0.89 Methyltransferase domain
Methyltransf_11      PF08241.7     95 seq710_BIOID38981    -            252   1.4e-14   54.2   0.0   1   1     7e-17   1.2e-13   51.2   0.0     2    94    37   127    36   128 0.96 Methyltransferase domain
Methyltransf_31      PF13847.1    152 seq710_BIOID38981    -            252   2.1e-14   53.2   0.0   1   1   1.6e-17   2.7e-14   52.9   0.0     5   117    33   145    29   201 0.83 Methyltransferase domain
Methyltransf_25      PF13649.1    101 seq710_BIOID38981    -            252   3.2e-10   40.1   0.0   1   1   8.6e-13   1.5e-09   38.0   0.0     1    99    35   122    35   124 0.85 Methyltransferase domain
Methyltransf_12      PF08242.7     99 seq710_BIOID38981    -            252   7.8e-10   39.0   0.0   1   1   7.8e-13   1.3e-09   38.2   0.0     2    99    37   126    36   126 0.91 Methyltransferase domain
Methyltransf_2       PF00891.13   241 seq710_BIOID38981    -            252   7.2e-05   21.9   0.0   1   1   6.4e-08   0.00011   21.3   0.0    91   163    22    98     8   110 0.87 O-methyltransferase
Ubiq_cyt_C_chap      PF03981.7    141 seq711_BIOID38981    -            237   2.5e-23   82.3   0.2   1   1   5.6e-27   3.8e-23   81.7   0.1     2   139    59   220    58   225 0.96 Ubiquinol-cytochrome C chaperone
DUF3944              PF13099.1     35 seq711_BIOID38981    -            237   8.3e-15   53.8   0.8   1   1   1.2e-18   8.3e-15   53.8   0.5     1    35     5    39     5    39 0.99 Domain of unknown function (DUF3944)
Lactamase_B          PF00753.22   194 seq713_BIOID38981    -            251   1.4e-33  116.0   0.4   1   1   2.6e-37   1.8e-33  115.7   0.3     3   194     9   165     7   165 0.93 Metallo-beta-lactamase superfamily
Lactamase_B_2        PF12706.2    194 seq713_BIOID38981    -            251   1.5e-08   34.3   0.1   1   1   3.5e-12   2.4e-08   33.6   0.1     3   188    25   199    23   204 0.62 Beta-lactamase superfamily domain
DLH                  PF01738.13   218 seq715_BIOID38981    -            287   8.8e-76  253.8   0.0   1   1     4e-79   1.1e-75  253.5   0.0     1   217    60   283    60   284 0.99 Dienelactone hydrolase family
Abhydrolase_5        PF12695.2    142 seq715_BIOID38981    -            287   1.4e-15   57.1   0.1   1   1   8.1e-19   2.2e-15   56.5   0.0     2   142    77   255    76   255 0.76 Alpha/beta hydrolase family
Abhydrolase_6        PF12697.2    228 seq715_BIOID38981    -            287   2.9e-12   46.8   2.3   1   1   1.5e-09     4e-06   26.7   0.0   162   221   192   260   180   266 0.74 Alpha/beta hydrolase family
BAAT_C               PF08840.6    213 seq715_BIOID38981    -            287   3.4e-08   33.3   0.1   1   1     7e-09   1.9e-05   24.3   0.1   111   177   206   270   191   284 0.82 BAAT / Acyl-CoA thioester hydrolase C terminal
4HBT                 PF03061.17    79 seq717_BIOID38981    -            132   4.9e-18   64.9   0.3   1   1   4.7e-22   6.5e-18   64.5   0.2     1    74    26    98    26   102 0.96 Thioesterase superfamily
MFS_1                PF07690.11   354 seq719_BIOID38981    -            450   1.5e-54  185.0  52.6   1   1   3.4e-51   1.5e-47  161.9  19.6     1   275    25   318    25   325 0.87 Major Facilitator Superfamily
Sugar_tr             PF00083.19   451 seq719_BIOID38981    -            450   5.2e-08   31.7  47.9   1   1   1.3e-10     6e-07   28.2  33.2    16   435    21   434    13   439 0.77 Sugar (and other) transporter
MFS_2                PF13347.1    427 seq719_BIOID38981    -            450   1.1e-07   30.5  12.3   1   1   2.4e-11   1.1e-07   30.5   8.5   150   343   156   377   145   381 0.89 MFS/sugar transport protein
cNMP_binding         PF00027.24    91 seq721_BIOID38981    -            264   5.3e-16   58.1   0.0   1   1     2e-19     9e-16   57.3   0.0     4    90    66   151    63   152 0.95 Cyclic nucleotide-binding domain
Crp                  PF00325.15    32 seq721_BIOID38981    -            264   3.7e-15   54.9   1.4   1   1   9.7e-19   4.4e-15   54.7   0.3     1    32   207   238   207   238 0.97 Bacterial regulatory proteins, crp family
HTH_Crp_2            PF13545.1     76 seq721_BIOID38981    -            264   5.5e-13   48.4   0.0   1   1   2.2e-16     1e-12   47.5   0.0     1    76   182   256   182   256 0.96 Crp-like helix-turn-helix domain
Rieske_2             PF13806.1    104 seq722_BIOID38981    -            108   2.7e-40  136.1   0.0   1   1   2.2e-44     3e-40  136.0   0.0     1   103     3   106     3   107 0.98 Rieske-like [2Fe-2S] domain
Grp1_Fun34_YaaH      PF01184.14   211 seq724_BIOID38981    -            188   9.2e-60  201.4  21.7   1   1   7.3e-64     1e-59  201.2  15.0    15   207     4   184     1   188 0.95 GPR1/FUN34/yaaH family
LysM                 PF01476.15    44 seq725_BIOID38981    -            452   1.7e-28   98.0   0.0   1   2   3.2e-18   2.2e-14   52.9   0.0     1    43   343   384   343   385 0.98 LysM domain
LysM                 PF01476.15    44 seq725_BIOID38981    -            452   1.7e-28   98.0   0.0   2   2   1.6e-13   1.1e-09   37.9   0.0     1    42   402   441   402   443 0.90 LysM domain
SLT                  PF01464.15   121 seq725_BIOID38981    -            452   5.8e-26   90.2   0.1   1   1   1.4e-29   9.4e-26   89.5   0.1     2   118   103   215   102   218 0.97 Transglycosylase SLT domain
Abhydrolase_2        PF02230.11   216 seq726_BIOID38981    -            232   5.7e-53  179.4   0.0   1   1   2.4e-56   6.5e-53  179.2   0.0     2   216     4   209     3   209 0.96 Phospholipase/Carboxylesterase
DLH                  PF01738.13   218 seq726_BIOID38981    -            232   4.7e-12   45.5   0.0   1   1   2.3e-15   6.2e-12   45.1   0.0    73   194    78   197    61   217 0.89 Dienelactone hydrolase family
Abhydrolase_5        PF12695.2    142 seq726_BIOID38981    -            232   3.6e-09   36.4   0.4   1   1   1.8e-12   4.9e-09   35.9   0.3     2   141    19   191    18   192 0.71 Alpha/beta hydrolase family
Sugar_tr             PF00083.19   451 seq728_BIOID38981    -            449   9.9e-39  133.0  26.8   1   1   4.4e-40     2e-36  125.4  18.6     4   443    22   430    20   438 0.79 Sugar (and other) transporter
MFS_1                PF07690.11   354 seq728_BIOID38981    -            449   5.3e-31  107.5  44.8   1   1   1.1e-32   4.9e-29  101.0  25.1    30   349    54   385    24   389 0.76 Major Facilitator Superfamily
MFS_2                PF13347.1    427 seq728_BIOID38981    -            449   8.9e-11   40.7  20.9   1   1   3.6e-13   1.6e-09   36.5   8.2   126   385   144   404   140   428 0.75 MFS/sugar transport protein
TrbI_Ftype           PF09677.5    111 seq729_BIOID38981    -            128   4.2e-51  171.3   0.4   1   1   3.7e-55     5e-51  171.0   0.3     1   111    15   125    15   125 0.99 Type-F conjugative transfer system protein (TrbI_Ftype)
Response_reg         PF00072.19   112 seq730_BIOID38981    -            223   8.8e-25   86.7   0.2   1   1     2e-28   1.4e-24   86.1   0.1     1   111     3   112     3   113 0.98 Response regulator receiver domain
Trans_reg_C          PF00486.23    77 seq730_BIOID38981    -            223   2.7e-19   68.7   0.1   1   1   8.4e-23   5.7e-19   67.6   0.1     2    77   146   220   144   220 0.93 Transcriptional regulatory protein, C terminal
Form_Nir_trans       PF01226.12   250 seq732_BIOID38981    -            268   6.5e-62  208.5  28.6   1   1   5.6e-66   7.7e-62  208.3  19.8    16   249    20   248     4   249 0.92 Formate/nitrite transporter
Isochorismatase      PF00857.15   174 seq733_BIOID38981    -            222   2.8e-48  163.9   0.0   1   1   2.4e-52   3.3e-48  163.7   0.0     1   172    20   213    20   215 0.96 Isochorismatase family
TraW_N               PF12477.3     31 seq736_BIOID38981    -            210   7.6e-11   41.5   0.2   1   1   8.2e-15   1.1e-10   40.9   0.2     1    30     1    30     1    31 0.97 Sex factor F TraW protein N terminal
YCII                 PF03795.9     95 seq738_BIOID38981    -            130   3.1e-29  100.8   0.0   1   1   5.4e-33   3.7e-29  100.6   0.0     2    95    34   127    33   127 0.99 YCII-related domain
Usp                  PF00582.21   140 seq741_BIOID38981    -            316   1.9e-33  115.5   0.0   1   2   4.8e-21   6.6e-17   61.9   0.0     1   140     3   146     3   146 0.98 Universal stress protein family
Usp                  PF00582.21   140 seq741_BIOID38981    -            316   1.9e-33  115.5   0.0   2   2   6.6e-18   9.1e-14   51.7   0.1    16   140   174   300   156   300 0.88 Universal stress protein family
MR_MLE_C             PF13378.1    111 seq742_BIOID38981    -            446   1.7e-26   92.2   0.2   1   1   7.8e-30   3.5e-26   91.2   0.1     1   111   288   400   288   400 0.84 Enolase C-terminal domain-like
MR_MLE               PF01188.16    67 seq742_BIOID38981    -            446   2.6e-14   53.3   0.3   1   1   8.1e-17   3.7e-13   49.6   0.0     2    66   219   287   218   288 0.92 Mandelate racemase / muconate lactonizing enzyme, C-terminal domain
MR_MLE_N             PF02746.11   117 seq742_BIOID38981    -            446   4.4e-08   33.0   0.2   1   1   1.7e-11   7.7e-08   32.2   0.2    30   117    39   136    17   136 0.87 Mandelate racemase / muconate lactonizing enzyme, N-terminal domain
MFS_1                PF07690.11   354 seq743_BIOID38981    -            187   6.2e-23   80.9  10.7   1   1   1.6e-26   7.1e-23   80.8   7.4     4   122    14   130    11   157 0.93 Major Facilitator Superfamily
Sugar_tr             PF00083.19   451 seq743_BIOID38981    -            187     7e-10   37.9   1.8   1   1   1.8e-13   8.3e-10   37.7   1.2    44   122    39   114     9   128 0.88 Sugar (and other) transporter
MFS_2                PF13347.1    427 seq743_BIOID38981    -            187   9.9e-10   37.2   4.2   1   1   2.6e-13   1.2e-09   36.9   2.9   225   371     7   155     4   159 0.87 MFS/sugar transport protein
PhoQ_Sensor          PF08918.5    180 seq744_BIOID38981    -            486   1.7e-90  301.2   0.4   1   1   3.7e-94   1.7e-90  301.2   0.3     1   180    10   190    10   190 0.99 PhoQ Sensor
HATPase_c            PF02518.21   111 seq744_BIOID38981    -            486     8e-17   60.8   0.1   1   1   3.1e-20   1.4e-16   60.0   0.0     3   106   376   474   374   478 0.92 Histidine kinase-, DNA gyrase B-, and HSP90-like ATPase
HAMP                 PF00672.20    70 seq744_BIOID38981    -            486   7.4e-07   29.1   0.3   1   1   1.6e-10   7.4e-07   29.1   0.2     2    68   196   261   195   263 0.85 HAMP domain
DUF2877              PF11392.3    111 seq748_BIOID38981    -            286   1.9e-36  124.5   0.0   1   1   2.1e-40   2.9e-36  123.9   0.0     1   110   168   280   168   281 0.98 Protein of unknown function (DUF2877)
TP_methylase         PF00590.15   210 seq751_BIOID38981    -            457   9.3e-50  169.1   0.1   1   1   3.2e-53   1.5e-49  168.4   0.0     2   209   218   426   217   427 0.93 Tetrapyrrole (Corrin/Porphyrin) Methylases
NAD_binding_7        PF13241.1    103 seq751_BIOID38981    -            457   6.5e-28   96.8   0.1   1   1   1.6e-29   7.5e-26   90.2   0.0     1   103     6   115     6   115 0.89 Putative NAD(P)-binding
CysG_dimeriser       PF10414.4     60 seq751_BIOID38981    -            457   5.2e-20   70.5   0.9   1   1   3.7e-23   1.7e-19   68.9   0.6     2    60   150   209   149   209 0.97 Sirohaem synthase dimerisation region
Pilus_PilP           PF11356.3     87 seq752_BIOID38981    -            271     4e-12   46.0   0.0   1   1   4.6e-16   6.3e-12   45.4   0.0     4    86    67   150    64   151 0.89 Type IV pilus biogenesis
TraU                 PF06834.6    280 seq753_BIOID38981    -            330   2.4e-84  282.6   0.7   1   1     2e-88   2.7e-84  282.4   0.5     2   279    29   329    28   330 0.97 TraU protein
MFS_1                PF07690.11   354 seq754_BIOID38981    -            268   5.7e-17   61.3  22.2   1   1   4.1e-21   5.7e-17   61.3  15.4   132   347     5   206     3   213 0.81 Major Facilitator Superfamily
TrkA_N               PF02254.13   116 seq756_BIOID38981    -            423   8.1e-21   74.0   0.2   1   1   1.8e-24   1.2e-20   73.4   0.2     1   116   252   371   252   371 0.93 TrkA-N domain
Ion_trans_2          PF07885.11    79 seq756_BIOID38981    -            423   5.5e-15   54.7   7.5   1   1   8.1e-19   5.5e-15   54.7   5.2     2    74   155   227   154   232 0.89 Ion channel
HTH_Tnp_1            PF01527.15    76 seq759_BIOID38981    -             96   1.7e-19   69.4   0.8   1   1     3e-23     2e-19   69.1   0.6     2    75     8    88     7    89 0.90 Transposase
HTH_28               PF13518.1     52 seq759_BIOID38981    -             96   9.6e-07   28.5   0.5   1   1   2.9e-10     2e-06   27.5   0.0     1    43    17    60    17    64 0.93 Helix-turn-helix domain
Aldose_epim          PF01263.15   301 seq761_BIOID38981    -            295   8.6e-21   74.2   0.0   1   1   1.1e-24   1.6e-20   73.3   0.0     2   195    28   211    27   220 0.86 Aldose 1-epimerase
Potass_KdpF          PF09604.5     25 seq762_BIOID38981    -             67     6e-06   25.8   5.9   1   1   4.4e-10     6e-06   25.8   4.1     2    25    44    67    43    67 0.95 F subunit of K+-transporting ATPase (Potass_KdpF)
KdpA                 PF03814.10   552 seq763_BIOID38981    -            557  1.2e-243  809.0  30.6   1   1    1e-247  1.4e-243  808.8  21.2     1   552     9   557     9   557 0.99 Potassium-transporting ATPase A subunit
Secretin             PF00263.16   165 seq769_BIOID38981    -            654   2.9e-51  173.0   5.0   1   1   9.4e-55   6.4e-51  171.8   3.4     1   165   437   599   437   599 0.93 Bacterial type II and III secretion system protein
Secretin_N           PF03958.12    82 seq769_BIOID38981    -            654   1.3e-46  156.5  10.1   1   3   1.1e-14   7.4e-11   41.9   0.1     1    78   131   190   131   193 0.97 Bacterial type II/III secretion system short domain
Secretin_N           PF03958.12    82 seq769_BIOID38981    -            654   1.3e-46  156.5  10.1   2   3   6.5e-21   4.4e-17   61.9   0.1     2    80   197   266   196   268 0.94 Bacterial type II/III secretion system short domain
Secretin_N           PF03958.12    82 seq769_BIOID38981    -            654   1.3e-46  156.5  10.1   3   3   2.2e-19   1.5e-15   56.9   0.9     1    82   272   351   272   351 0.95 Bacterial type II/III secretion system short domain
Ligase_CoA           PF00549.14   153 seq770_BIOID38981    -            519   7.4e-56  187.8   0.0   1   1   6.4e-59   4.4e-55  185.3   0.0     1   153   350   507   350   507 0.98 CoA-ligase
CoA_binding          PF02629.14    96 seq770_BIOID38981    -            519   6.5e-20   71.3   0.7   1   1   2.7e-22   1.8e-18   66.6   0.1     2    96   189   285   188   285 0.97 CoA binding domain
MR_MLE_C             PF13378.1    111 seq772_BIOID38981    -            446   4.9e-27   94.0   0.1   1   1   2.4e-30   1.7e-26   92.2   0.1     1   111   289   401   289   401 0.84 Enolase C-terminal domain-like
MR_MLE               PF01188.16    67 seq772_BIOID38981    -            446   6.8e-10   39.2   0.0   1   1   3.3e-13   2.2e-09   37.5   0.0     4    66   222   288   219   289 0.89 Mandelate racemase / muconate lactonizing enzyme, C-terminal domain
TrbC_Ftype           PF09673.5    113 seq773_BIOID38981    -            213   4.4e-28   97.0   0.0   1   1   6.5e-32   8.9e-28   96.0   0.0     1   113    94   192    94   192 0.97 Type-F conjugative transfer system pilin assembly protein
MS_channel           PF00924.13   206 seq775_BIOID38981    -            343   7.8e-64  214.6   0.5   1   1   5.7e-68   7.8e-64  214.6   0.3     2   205   120   323   119   324 0.99 Mechanosensitive ion channel
CMAS                 PF02353.15   273 seq776_BIOID38981    -            382  1.8e-106  355.1   0.2   1   1  1.6e-109  2.4e-106  354.6   0.2     2   273   108   368   107   368 0.98 Mycolic acid cyclopropane synthetase
Methyltransf_23      PF13489.1    162 seq776_BIOID38981    -            382   1.5e-14   53.9   0.0   1   1   1.6e-17   2.4e-14   53.2   0.0    14   135   157   287   144   315 0.73 Methyltransferase domain
Methyltransf_11      PF08241.7     95 seq776_BIOID38981    -            382   8.7e-13   48.4   0.0   1   1   1.1e-15   1.6e-12   47.5   0.0     1    94   172   264   172   265 0.97 Methyltransferase domain
Methyltransf_18      PF12847.2    112 seq776_BIOID38981    -            382   8.2e-11   42.3   0.0   1   1   1.4e-13   2.1e-10   41.0   0.0     1   111   167   267   167   268 0.91 Methyltransferase domain
Methyltransf_31      PF13847.1    152 seq776_BIOID38981    -            382   5.2e-11   42.2   0.0   1   1   5.6e-14   8.6e-11   41.5   0.0     2   112   166   269   165   329 0.85 Methyltransferase domain
Methyltransf_12      PF08242.7     99 seq776_BIOID38981    -            382   4.1e-08   33.4   0.0   1   1   5.5e-11   8.4e-08   32.4   0.0     1    99   172   263   172   263 0.83 Methyltransferase domain
Methyltransf_25      PF13649.1    101 seq776_BIOID38981    -            382   2.1e-07   31.0   0.0   1   1   2.8e-10   4.2e-07   30.1   0.0     1   101   171   261   171   261 0.90 Methyltransferase domain
PCMT                 PF01135.14   210 seq776_BIOID38981    -            382   3.9e-06   26.4   0.0   1   1   3.8e-09   5.7e-06   25.8   0.0    61   123   155   215   135   230 0.82 Protein-L-isoaspartate(D-aspartate) O-methyltransferase (PCMT)
MTS                  PF05175.9    170 seq776_BIOID38981    -            382   3.8e-05   23.0   0.0   1   1     4e-08   6.1e-05   22.3   0.0    22   104   158   234   152   265 0.81 Methyltransferase small domain
Cupin_4              PF08007.7    319 seq778_BIOID38981    -            376  1.2e-104  349.9   0.0   1   1    1e-108  1.4e-104  349.7   0.0     2   319    13   313    12   313 0.98 Cupin superfamily protein
Terminase_6          PF03237.10   384 seq779_BIOID38981    -            502     2e-08   33.2   0.0   1   1   2.4e-12   3.3e-08   32.5   0.0     5   352    62   438    60   453 0.80 Terminase-like family
HAD_2                PF13419.1    176 seq781_BIOID38981    -            199   2.5e-29  102.6   0.1   1   1   6.4e-33   2.9e-29  102.4   0.1     2   176     4   184     3   184 0.84 Haloacid dehalogenase-like hydrolase
Hydrolase_like       PF13242.1     75 seq781_BIOID38981    -            199   3.5e-08   32.9   0.0   1   1   1.7e-11   7.6e-08   31.8   0.0     2    50   139   186   138   198 0.93 HAD-hyrolase-like
Hydrolase            PF00702.21   204 seq781_BIOID38981    -            199   4.9e-06   27.0   0.0   1   1   1.2e-09   5.5e-06   26.9   0.0   111   203    75   177     8   178 0.77 haloacid dehalogenase-like hydrolase
Na_Ala_symp          PF01235.12   416 seq782_BIOID38981    -            476  2.9e-185  615.6  19.6   1   1  2.5e-189  3.4e-185  615.4  13.6     2   415    41   457    40   458 0.99 Sodium:alanine symporter family
DUF4223              PF13978.1     56 seq783_BIOID38981    -             55   1.2e-36  124.0   0.7   1   1   9.5e-41   1.3e-36  123.9   0.5     1    55     1    55     1    55 0.99 Protein of unknown function (DUF4223)
EAL                  PF00563.15   236 seq784_BIOID38981    -            646   1.8e-33  115.8   0.3   1   1   6.9e-37   4.7e-33  114.5   0.0     8   234   407   628   400   630 0.92 EAL domain
GGDEF                PF00990.16   161 seq784_BIOID38981    -            646   7.4e-32  110.0   0.1   1   1   1.9e-35   1.3e-31  109.2   0.1     1   160   224   380   224   381 0.96 GGDEF domain
TraN                 PF06986.6    248 seq785_BIOID38981    -            602   5.8e-74  248.4  25.1   1   1   4.3e-78   5.8e-74  248.4  17.4     4   247   306   552   303   553 0.95 Type-1V conjugative transfer system mating pair stabilisation
Peptidase_S24        PF00717.18    70 seq787_BIOID38981    -            216   6.8e-18   63.9   0.1   1   1   3.7e-21     1e-17   63.4   0.0     2    70   128   200   127   200 0.97 Peptidase S24-like
HTH_3                PF01381.17    55 seq787_BIOID38981    -            216   7.7e-17   60.7   0.1   1   1   4.1e-20   1.1e-16   60.2   0.0     1    55    10    64    10    64 0.99 Helix-turn-helix
HTH_19               PF12844.2     64 seq787_BIOID38981    -            216   2.5e-11   43.3   0.1   1   1   1.5e-14     4e-11   42.6   0.0     1    63     7    69     7    70 0.97 Helix-turn-helix domain
HTH_31               PF13560.1     64 seq787_BIOID38981    -            216   3.6e-10   39.7   0.0   1   1     2e-13   5.6e-10   39.1   0.0     2    59     6    62     5    66 0.96 Helix-turn-helix domain
PLDc_2               PF13091.1    126 seq788_BIOID38981    -            486   1.1e-32  112.3   0.0   1   2   5.6e-15   2.5e-11   43.2   0.0     1    94   134   242   134   255 0.90 PLD-like domain
PLDc_2               PF13091.1    126 seq788_BIOID38981    -            486   1.1e-32  112.3   0.0   2   2   3.1e-22   1.4e-18   66.7   0.0     7   113   332   445   326   456 0.88 PLD-like domain
PLDc                 PF00614.17    28 seq788_BIOID38981    -            486   2.2e-15   55.7   0.0   1   2   2.5e-10   1.1e-06   28.0   0.0     2    28   220   246   219   246 0.93 Phospholipase D Active site motif
PLDc                 PF00614.17    28 seq788_BIOID38981    -            486   2.2e-15   55.7   0.0   2   2   1.5e-09   6.9e-06   25.5   0.0     2    28   400   426   399   426 0.95 Phospholipase D Active site motif
PLDc_N               PF13396.1     46 seq788_BIOID38981    -            486   8.2e-06   25.2   6.4   1   1   4.3e-09   1.9e-05   24.0   4.4     2    44    17    59    16    60 0.89 Phospholipase_D-nuclease N-terminal
Virul_fac_BrkB       PF03631.10   260 seq790_BIOID38981    -            290   8.9e-56  189.0  24.9   1   1   7.6e-60     1e-55  188.7  17.3     2   258    29   274    28   276 0.88 Virulence factor BrkB
LysR_substrate       PF03466.15   209 seq791_BIOID38981    -            304   2.4e-42  144.3   0.0   1   1     5e-46   3.4e-42  143.7   0.0     2   207    89   292    88   294 0.93 LysR substrate binding domain
HTH_1                PF00126.22    60 seq791_BIOID38981    -            304   2.8e-21   74.8   1.4   1   1   1.3e-24   8.6e-21   73.3   0.8     3    60     7    64     5    64 0.97 Bacterial regulatory helix-turn-helix protein, lysR family
Hydrolase            PF00702.21   204 seq792_BIOID38981    -            682   9.7e-37  127.3   5.8   1   1   3.6e-40   1.2e-36  127.0   3.3     1   204   301   530   301   530 0.81 haloacid dehalogenase-like hydrolase
E1-E2_ATPase         PF00122.15   230 seq792_BIOID38981    -            682   1.8e-33  115.4   0.3   1   1   5.2e-37   1.8e-33  115.4   0.2     3   230    73   297    71   297 0.93 E1-E2 ATPase
HAD                  PF12710.2    191 seq792_BIOID38981    -            682   2.4e-14   53.8   0.0   1   1   1.5e-17   5.1e-14   52.7   0.0     2   190   305   526   304   527 0.67 haloacid dehalogenase-like hydrolase
Hydrolase_3          PF08282.7    254 seq792_BIOID38981    -            682   2.2e-05   24.0   1.2   1   1   4.3e-08   0.00015   21.3   0.3   193   241   501   549   497   556 0.89 haloacid dehalogenase-like hydrolase
DUF1116              PF06545.6    216 seq793_BIOID38981    -            491  1.5e-100  334.6   0.4   1   1  1.1e-104  1.5e-100  334.6   0.2     1   216   157   372   157   372 1.00 Protein of unknown function (DUF1116)
DUF2819              PF10995.3    317 seq794_BIOID38981    -            523  9.7e-130  431.8   0.0   1   1  9.2e-134  1.3e-129  431.4   0.0     2   317   163   474   162   474 0.99 Protein of unknown function (DUF2819)
Tyr_Deacylase        PF02580.11   145 seq797_BIOID38981    -            145   6.3e-55  185.0   0.1   1   1   5.1e-59     7e-55  184.8   0.0     2   144     3   144     2   145 0.99 D-Tyr-tRNA(Tyr) deacylase
DUF328               PF03883.9    237 seq799_BIOID38981    -            258  9.6e-100  332.6   0.0   1   1  7.9e-104   1.1e-99  332.4   0.0     1   237     1   245     1   245 0.99 Protein of unknown function (DUF328)
T2SE                 PF00437.15   272 seq800_BIOID38981    -            348     6e-80  267.9   3.1   1   1   8.7e-84     6e-80  267.9   2.2    36   271     2   235     1   236 0.99 Type II/IV secretion system protein
AAA_23               PF13476.1    202 seq800_BIOID38981    -            348   1.4e-07   31.9   0.0   1   1   2.9e-11     2e-07   31.4   0.0     2    47    74   125    73   195 0.74 AAA domain
MatE                 PF01554.13   162 seq801_BIOID38981    -            457   1.2e-73  245.9  36.1   1   2   1.2e-41   1.6e-37  128.4   4.1     1   162    17   177    17   177 0.98 MatE
MatE                 PF01554.13   162 seq801_BIOID38981    -            457   1.2e-73  245.9  36.1   2   2   3.8e-42   5.2e-38  130.0   8.5     1   162   244   405   244   405 1.00 MatE
YiiD_Cterm           PF09500.5    144 seq804_BIOID38981    -            329   6.7e-49  165.0   0.0   1   1   2.9e-52   9.9e-49  164.4   0.0     1   143   174   313   174   314 0.99 Putative thioesterase (yiiD_Cterm)
Acetyltransf_7       PF13508.1     79 seq804_BIOID38981    -            329   4.5e-13   49.0   0.0   1   1   2.4e-16   8.3e-13   48.1   0.0     3    78    60   139    58   140 0.87 Acetyltransferase (GNAT) domain
Acetyltransf_1       PF00583.19    83 seq804_BIOID38981    -            329   2.5e-12   46.5   0.0   1   1   2.1e-15   7.1e-12   45.0   0.0     2    82    66   138    65   139 0.96 Acetyltransferase (GNAT) family
Acetyltransf_10      PF13673.1    117 seq804_BIOID38981    -            329   1.6e-08   34.5   0.0   1   1   7.8e-12   2.7e-08   33.8   0.0    38   117    55   138    16   138 0.81 Acetyltransferase (GNAT) domain
DUF440               PF04269.7    103 seq805_BIOID38981    -            109   1.2e-45  153.6   1.7   1   1   9.8e-50   1.3e-45  153.4   1.1     2   103     7   109     3   109 0.98 Protein of unknown function, DUF440
TrbE                 PF11100.3     66 seq807_BIOID38981    -             86   7.1e-31  105.7   4.0   1   1   6.2e-35   8.5e-31  105.5   2.8     1    65    10    74    10    75 0.97 Conjugal transfer protein TrbE
TraF                 PF13728.1    215 seq809_BIOID38981    -            247   5.5e-77  257.9   0.4   1   1   4.5e-81   6.2e-77  257.7   0.3     1   215    23   237    23   237 1.00 F plasmid transfer operon protein
AA_kinase            PF00696.23   241 seq810_BIOID38981    -            330   4.9e-23   81.8   0.0   1   1   4.8e-27   6.6e-23   81.4   0.0     3   232    18   298    16   303 0.85 Amino acid kinase family
MreB_Mbl             PF06723.8    327 seq811_BIOID38981    -            367  1.1e-150  500.5   3.4   1   1  4.2e-154  1.4e-150  500.2   2.4     2   324    31   358    30   360 0.99 MreB/Mbl protein
HSP70                PF00012.15   602 seq811_BIOID38981    -            367   3.5e-13   48.2   0.2   1   1   2.2e-16   7.4e-13   47.1   0.0   136   241   128   227   104   241 0.86 Hsp70 protein
Actin                PF00022.14   393 seq811_BIOID38981    -            367   9.3e-11   40.6   0.0   1   1   1.8e-10   6.1e-07   28.0   0.0    45   211    72   246    31   258 0.79 Actin
FtsA                 PF14450.1    120 seq811_BIOID38981    -            367   1.3e-08   34.6   0.2   1   1   1.4e-11   4.7e-08   32.7   0.0     2    98   182   339   181   348 0.92 Cell division protein FtsA
ABC_tran             PF00005.22   118 seq813_BIOID38981    -            378   1.2e-25   90.0   0.0   1   1   6.7e-29   3.1e-25   88.7   0.0     1   116    57   174    57   176 0.94 ABC transporter
TOBE_2               PF08402.5     75 seq813_BIOID38981    -            378   4.3e-09   36.1   0.0   1   1   2.2e-12     1e-08   34.9   0.0     1    75   292   372   292   372 0.85 TOBE domain
DUF2636              PF11120.3     62 seq815_BIOID38981    -             63   5.2e-33  112.2   0.6   1   1   4.2e-37   5.7e-33  112.1   0.4     1    62     2    63     2    63 0.99 Protein of unknown function (DUF2636)
DUF3260              PF11658.3    518 seq818_BIOID38981    -            559  1.5e-233  775.5   0.0   1   1  1.3e-237  1.7e-233  775.3   0.0     2   518    24   554    23   554 0.99 Protein of unknown function (DUF3260)
Phage_integrase      PF00589.17   173 seq819_BIOID38981    -            342   5.4e-18   65.1   0.9   1   1   9.1e-21   6.2e-17   61.6   0.1    11   167   150   326   145   329 0.88 Phage integrase family
Phage_integr_N       PF02899.12    84 seq819_BIOID38981    -            342     1e-05   25.4   0.1   1   1   3.6e-09   2.5e-05   24.2   0.0     2    73    26    96    25   101 0.93 Phage integrase, N-terminal SAM-like domain
T2SF                 PF00482.18   124 seq820_BIOID38981    -            398   1.7e-56  189.3   7.6   1   2   4.6e-35   6.2e-31  106.7   0.1     1   124    64   187    64   187 0.99 Type II secretion system (T2SS), protein F
T2SF                 PF00482.18   124 seq820_BIOID38981    -            398   1.7e-56  189.3   7.6   2   2   2.1e-28   2.9e-24   85.2   1.9     1   124   267   389   267   389 0.98 Type II secretion system (T2SS), protein F
KdpC                 PF02669.10   188 seq822_BIOID38981    -            190  3.3e-101  336.5   0.2   1   1  2.7e-105  3.7e-101  336.4   0.1     1   188     1   188     1   188 0.99 K+-transporting ATPase, c chain
ERF                  PF04404.7    160 seq823_BIOID38981    -            201     1e-37  129.0   1.0   1   1     1e-41   1.4e-37  128.5   0.6     1   150     5   147     5   161 0.88 ERF superfamily
KdpD                 PF02702.12   211 seq829_BIOID38981    -            894   5.2e-99  329.5   0.0   1   1  3.4e-102   7.8e-99  328.9   0.0     2   211    21   230    20   230 0.99 Osmosensitive K+ channel His kinase sensor domain
HATPase_c            PF02518.21   111 seq829_BIOID38981    -            894   1.1e-24   86.1   0.0   1   1   1.1e-27   2.5e-24   84.9   0.0     6   110   778   881   774   882 0.97 Histidine kinase-, DNA gyrase B-, and HSP90-like ATPase
DUF4118              PF13493.1    105 seq829_BIOID38981    -            894   9.3e-14   51.3  13.7   1   1   7.4e-17   1.7e-13   50.5   9.5     5   103   407   499   403   501 0.85 Domain of unknown function (DUF4118)
HisKA                PF00512.20    68 seq829_BIOID38981    -            894   2.6e-11   43.2   1.8   1   1   1.1e-14   2.6e-11   43.2   1.2     2    68   664   730   663   730 0.88 His Kinase A (phospho-acceptor) domain
GAF_3                PF13492.1    129 seq829_BIOID38981    -            894   7.7e-10   38.8   0.0   1   1   9.7e-13   2.2e-09   37.3   0.0    10   129   536   644   527   644 0.82 GAF domain
Usp                  PF00582.21   140 seq829_BIOID38981    -            894   3.5e-05   23.9   0.6   1   1   6.9e-08   0.00016   21.7   0.4     3   133   251   365   249   373 0.85 Universal stress protein family
TraQ                 PF09679.5     93 seq831_BIOID38981    -             94   2.3e-51  171.5   0.5   1   1   1.9e-55   2.6e-51  171.3   0.3     1    93     2    94     2    94 0.99 Type-F conjugative transfer system pilin chaperone (TraQ)
MreC                 PF04085.9    152 seq832_BIOID38981    -            367     1e-47  161.2   0.3   1   1   1.1e-51   1.4e-47  160.7   0.2     1   150   122   270   122   272 0.99 rod shape-determining protein MreC
BPD_transp_1         PF00528.17   185 seq833_BIOID38981    -            285   1.3e-17   63.8  15.8   1   1   9.2e-22   1.3e-17   63.8  10.9     1   183    83   282    83   284 0.84 Binding-protein-dependent transport system inner membrane component
Abhydrolase_5        PF12695.2    142 seq836_BIOID38981    -            310   1.5e-16   60.3   0.0   1   1   7.9e-20   2.7e-16   59.5   0.0     2   142    41   286    40   286 0.85 Alpha/beta hydrolase family
Abhydrolase_6        PF12697.2    228 seq836_BIOID38981    -            310   1.9e-12   47.4   0.0   1   1   6.6e-16   2.2e-12   47.2   0.0     1   220    41   290    41   298 0.66 Alpha/beta hydrolase family
DLH                  PF01738.13   218 seq836_BIOID38981    -            310   1.3e-08   34.3   0.1   1   1   8.3e-12   2.8e-08   33.1   0.1    10   124    34   139    23   144 0.83 Dienelactone hydrolase family
Peptidase_S9         PF00326.16   213 seq836_BIOID38981    -            310   9.1e-06   24.9   0.2   1   1   5.1e-09   1.8e-05   23.9   0.2    10    86    62   136    54   164 0.87 Prolyl oligopeptidase family
Transp_cyt_pur       PF02133.10   439 seq837_BIOID38981    -            407   1.8e-14   53.0  43.5   1   1   1.9e-18   2.6e-14   52.5  30.1     8   438    10   399     3   400 0.79 Permease for cytosine/purines, uracil, thiamine, allantoin
TraF                 PF13728.1    215 seq838_BIOID38981    -            181     3e-14   52.9   0.0   1   1   3.3e-18   4.5e-14   52.3   0.0   121   206    70   159    63   167 0.86 F plasmid transfer operon protein
DUF2554              PF10829.3     76 seq839_BIOID38981    -             56   1.4e-35  121.1   3.2   1   1   1.1e-39   1.5e-35  121.0   2.2    21    76     1    56     1    56 0.98 Protein of unknown function (DUF2554)
DUF2856              PF11043.3     97 seq842_BIOID38981    -             98   6.2e-60  199.1   0.7   1   1     5e-64   6.9e-60  199.0   0.5     1    97     1    98     1    98 0.99 Protein of unknown function (DUF2856)
tRNA_U5-meth_tr      PF05958.6    352 seq843_BIOID38981    -            433     3e-29  101.6   0.0   1   1   3.6e-31   4.5e-28   97.8   0.0   165   351   254   431    96   432 0.71 tRNA (Uracil-5-)-methyltransferase
Methyltransf_31      PF13847.1    152 seq843_BIOID38981    -            433   2.8e-13   49.6   0.0   1   1   3.8e-16   4.7e-13   48.8   0.0     7   111   290   391   285   424 0.80 Methyltransferase domain
TRAM                 PF01938.15    61 seq843_BIOID38981    -            433   3.5e-13   48.9   0.1   1   1   4.8e-16     6e-13   48.2   0.1     2    61    11    67    10    67 0.96 TRAM domain
Methyltransf_26      PF13659.1    117 seq843_BIOID38981    -            433   1.3e-09   37.9   0.1   1   1   3.4e-11   4.2e-08   33.1   0.0     2    81   288   367   287   423 0.87 Methyltransferase domain
Methyltransf_18      PF12847.2    112 seq843_BIOID38981    -            433   1.1e-07   32.3   0.0   1   1   1.9e-10   2.4e-07   31.2   0.0     1    78   286   364   286   406 0.83 Methyltransferase domain
PCMT                 PF01135.14   210 seq843_BIOID38981    -            433   1.1e-06   28.2   0.0   1   1   1.7e-09   2.1e-06   27.3   0.0    59   130   272   340   258   351 0.89 Protein-L-isoaspartate(D-aspartate) O-methyltransferase (PCMT)
Met_10               PF02475.11   200 seq843_BIOID38981    -            433   4.1e-06   26.4   0.0   1   1     5e-09   6.3e-06   25.8   0.0    99   173   284   360   269   385 0.79 Met-10+ like-protein
RrnaAD               PF00398.15   262 seq843_BIOID38981    -            433     7e-06   25.1   0.0   1   1   9.5e-09   1.2e-05   24.3   0.0    14    84   270   342   259   350 0.91 Ribosomal RNA adenine dimethylase
MTS                  PF05175.9    170 seq843_BIOID38981    -            433   5.6e-05   22.4   0.0   1   1   9.9e-08   0.00012   21.3   0.0    25    97   280   350   274   378 0.87 Methyltransferase small domain
Cons_hypoth95        PF03602.10   183 seq843_BIOID38981    -            433     6e-05   22.4   0.0   1   1   9.6e-08   0.00012   21.4   0.0    43   122   288   364   274   384 0.88 Conserved hypothetical protein 95
T2SG                 PF08334.6    108 seq845_BIOID38981    -            145   4.8e-35  119.4   0.3   1   1   1.2e-38   5.6e-35  119.2   0.2     1   108    32   138    32   138 0.97 Type II secretion system (T2SS), protein G
N_methyl_2           PF13544.1     31 seq845_BIOID38981    -            145   7.7e-09   34.5   0.7   1   1   3.3e-12   1.5e-08   33.6   0.5     8    31     2    25     1    25 0.90 Type IV pilin N-term methylation site GFxxxE
N_methyl             PF07963.7     20 seq845_BIOID38981    -            145   2.1e-07   30.1   4.1   1   1   7.8e-11   3.5e-07   29.4   2.8     1    20     8    27     8    27 0.96 Prokaryotic N-terminal methylation motif
MMR_HSR1             PF01926.18   114 seq847_BIOID38981    -            294   8.8e-14   51.3   0.0   1   1   5.4e-17   1.5e-13   50.6   0.0     2    98    41   137    40   158 0.76 50S ribosome-binding GTPase
Dynamin_N            PF00350.18   168 seq847_BIOID38981    -            294   5.1e-10   39.2   0.0   1   1   7.2e-08    0.0002   21.1   0.0   100   146    85   134    80   158 0.79 Dynamin family
AIG1                 PF04548.11   212 seq847_BIOID38981    -            294   8.1e-06   24.9   0.0   1   1   6.9e-09   1.9e-05   23.7   0.0     5    77    43   113    40   142 0.84 AIG1 family
Gtr1_RagA            PF04670.7    231 seq847_BIOID38981    -            294   2.7e-05   23.3   0.0   1   1   1.4e-08   3.8e-05   22.8   0.0     4   101    43   141    41   180 0.83 Gtr1/RagA G protein conserved region
HTH_31               PF13560.1     64 seq854_BIOID38981    -             96   6.8e-11   42.0   0.0   1   1   7.9e-14   3.6e-10   39.7   0.0     4    46    35    76    34    93 0.82 Helix-turn-helix domain
HTH_3                PF01381.17    55 seq854_BIOID38981    -             96   3.2e-09   36.3   0.1   1   1     2e-12   9.2e-09   34.9   0.0     1    38    37    74    37    85 0.96 Helix-turn-helix
HTH_19               PF12844.2     64 seq854_BIOID38981    -             96     2e-08   34.0   0.0   1   1   2.1e-11   9.4e-08   31.8   0.0     3    55    36    87    36    95 0.83 Helix-turn-helix domain
BPD_transp_1         PF00528.17   185 seq857_BIOID38981    -            264   5.3e-20   71.5  16.3   1   1   3.9e-24   5.3e-20   71.5  11.3     2   181    75   253    74   257 0.90 Binding-protein-dependent transport system inner membrane component
GspH                 PF12019.3    114 seq858_BIOID38981    -            169     2e-09   37.4   0.1   1   1   5.8e-13   2.7e-09   37.0   0.0     2   113    44   154    43   156 0.72 Type II transport protein GspH
N_methyl_2           PF13544.1     31 seq858_BIOID38981    -            169     6e-07   28.5   1.1   1   1   2.6e-10   1.2e-06   27.6   0.7    11    30     2    21     1    22 0.93 Type IV pilin N-term methylation site GFxxxE
N_methyl             PF07963.7     20 seq858_BIOID38981    -            169   1.6e-06   27.3   2.0   1   1     9e-10   4.1e-06   26.0   1.4     1    19     5    23     5    24 0.94 Prokaryotic N-terminal methylation motif
LysR_substrate       PF03466.15   209 seq859_BIOID38981    -            293   1.4e-45  154.8   0.1   1   1   3.1e-49   2.1e-45  154.2   0.1     2   204    85   282    84   285 0.98 LysR substrate binding domain
HTH_1                PF00126.22    60 seq859_BIOID38981    -            293   2.5e-18   65.4   0.9   1   1   6.9e-22   4.7e-18   64.5   0.6     1    60     3    62     3    62 0.97 Bacterial regulatory helix-turn-helix protein, lysR family
TraH                 PF06122.6    361 seq863_BIOID38981    -            459  4.9e-116  387.3   5.0   1   1  4.7e-120  6.4e-116  386.9   3.5     1   361    30   380    30   380 0.95 Conjugative relaxosome accessory transposon protein
MreD                 PF04093.7    160 seq864_BIOID38981    -            162   1.2e-46  158.3  22.1   1   1     1e-50   1.4e-46  158.1  15.3     2   160     5   155     4   155 0.99 rod shape-determining protein MreD
dUTPase              PF00692.14   129 seq865_BIOID38981    -            164   1.5e-13   50.1   0.0   1   1   1.8e-17   2.4e-13   49.5   0.0     6   128    16   147    12   148 0.78 dUTPase
NAD_binding_10       PF13460.1    183 seq867_BIOID38981    -            212     6e-35  120.7   0.0   1   1     2e-38   6.8e-35  120.6   0.0     1   182     4   187     4   188 0.96 NADH(P)-binding
NmrA                 PF05368.8    233 seq867_BIOID38981    -            212   1.5e-09   37.3   0.8   1   1   1.7e-12   5.7e-09   35.4   0.1     1   100     4   100     4   116 0.87 NmrA-like family
Epimerase            PF01370.16   236 seq867_BIOID38981    -            212   7.4e-07   28.7   0.0   1   1   1.6e-08   5.6e-05   22.5   0.0     1   148     4   137     4   151 0.74 NAD dependent epimerase/dehydratase family
3Beta_HSD            PF01073.14   280 seq867_BIOID38981    -            212     1e-05   24.2   0.1   1   1   1.3e-08   4.4e-05   22.2   0.0     1    71     5    71     5   112 0.81 3-beta hydroxysteroid dehydrogenase/isomerase family
ydhR                 PF08803.6     97 seq874_BIOID38981    -            101   6.3e-43  144.6   0.0   1   1   5.1e-47     7e-43  144.5   0.0     1    97     4   100     4   100 0.99 Putative mono-oxygenase ydhR
LysR_substrate       PF03466.15   209 seq875_BIOID38981    -            301   9.5e-25   86.8   0.0   1   1   2.1e-28   1.4e-24   86.2   0.0     2   205    89   290    88   292 0.95 LysR substrate binding domain
HTH_1                PF00126.22    60 seq875_BIOID38981    -            301   5.5e-16   57.9   0.0   1   1   1.6e-19   1.1e-15   56.9   0.0     3    59     7    63     6    64 0.96 Bacterial regulatory helix-turn-helix protein, lysR family
Ead_Ea22             PF13935.1    139 seq877_BIOID38981    -            190   3.8e-32  111.3   0.5   1   1   6.7e-36   4.6e-32  111.1   0.4     2   114     3   103     2   144 0.91 Ead/Ea22-like protein
DUF551               PF04448.7     69 seq877_BIOID38981    -            190   8.8e-16   58.3   0.5   1   1   2.4e-19   1.6e-15   57.4   0.2     1    69   129   187   129   187 0.99 Protein of unknown function (DUF551)
Maf                  PF02545.9    195 seq878_BIOID38981    -            197   4.4e-71  237.9   0.0   1   1   3.7e-75   5.1e-71  237.7   0.0     2   194     3   191     2   192 0.98 Maf-like protein
WYL                  PF13280.1    172 seq879_BIOID38981    -            226   1.7e-08   34.4   0.0   1   1   4.6e-12   3.1e-08   33.5   0.0    30    78   150   196   127   216 0.84 WYL domain
HTH_11               PF08279.7     55 seq879_BIOID38981    -            226     7e-05   22.2   0.1   1   1   1.9e-08   0.00013   21.4   0.1     1    35    14    47    14    50 0.91 HTH domain
DUF2829              PF11195.3     75 seq880_BIOID38981    -            146   3.3e-16   59.4   0.0   1   1   4.2e-20   5.7e-16   58.6   0.0     2    75    62   145    61   145 0.93 Protein of unknown function (DUF2829)
SBP_bac_8            PF13416.1    281 seq881_BIOID38981    -            348     7e-43  147.2   7.5   1   1   3.5e-46   9.5e-43  146.8   5.2     2   278    42   313    41   317 0.91 Bacterial extracellular solute-binding protein
SBP_bac_6            PF13343.1    242 seq881_BIOID38981    -            348   3.7e-41  140.9   3.6   1   1   1.8e-44   4.8e-41  140.5   2.5     4   241    77   323    74   324 0.92 Bacterial extracellular solute-binding protein
SBP_bac_11           PF13531.1    231 seq881_BIOID38981    -            348     4e-16   59.2   0.0   1   1   2.2e-19   6.1e-16   58.6   0.0    16   223    42   285    37   293 0.82 Bacterial extracellular solute-binding protein
SBP_bac_1            PF01547.20   314 seq881_BIOID38981    -            348     7e-14   52.1  10.7   1   1   4.6e-17   1.3e-13   51.3   7.4    12   313    40   284    31   285 0.74 Bacterial extracellular solute-binding protein
Lipoprotein_8        PF02030.10   493 seq881_BIOID38981    -            348   1.5e-09   36.8   0.1   1   1   2.1e-12   5.6e-09   34.9   0.0    21    98    22   104     1   114 0.76 Hypothetical lipoprotein (MG045 family)
RelA_SpoT            PF04607.12   116 seq884_BIOID38981    -            744   1.1e-37  128.5   0.2   1   1   1.3e-40   3.5e-37  126.8   0.0     1   114   251   360   251   362 0.98 Region found in RelA / SpoT proteins
HD_4                 PF13328.1    153 seq884_BIOID38981    -            744   1.6e-34  118.7   0.8   1   1   1.4e-37   3.9e-34  117.4   0.5    15   152    50   191    35   192 0.91 HD domain
TGS                  PF02824.16    60 seq884_BIOID38981    -            744     4e-23   80.9   0.1   1   1   5.8e-26   1.6e-22   79.0   0.0     1    60   406   465   406   465 0.99 TGS domain
ACT_4                PF13291.1     80 seq884_BIOID38981    -            744   1.5e-18   66.7   1.3   1   1   1.4e-21   3.7e-18   65.5   0.9     4    80   664   740   662   740 0.97 ACT domain
ACT                  PF01842.20    66 seq884_BIOID38981    -            744   7.4e-09   34.7   0.3   1   1   2.7e-12   7.4e-09   34.7   0.2     2    65   668   733   667   734 0.97 ACT domain
T2SJ                 PF11612.3    169 seq885_BIOID38981    -            195     4e-22   78.6   4.2   1   1   1.7e-25   7.6e-22   77.7   2.9     2   168    39   177    38   178 0.91 Type II secretion system (T2SS), protein J
N_methyl_2           PF13544.1     31 seq885_BIOID38981    -            195   5.3e-08   31.8   0.6   1   1   2.4e-11   1.1e-07   30.8   0.4    10    31     2    23     1    23 0.93 Type IV pilin N-term methylation site GFxxxE
N_methyl             PF07963.7     20 seq885_BIOID38981    -            195   2.3e-06   26.8   1.3   1   1   1.1e-09   4.9e-06   25.8   0.9     1    20     6    25     6    25 0.95 Prokaryotic N-terminal methylation motif
NAD_binding_9        PF13454.1    156 seq888_BIOID38981    -            534   2.2e-32  111.8   0.2   1   1   3.5e-36   4.8e-32  110.7   0.0     1   155     5   164     5   165 0.90 FAD-NAD(P)-binding
Peptidase_M24        PF00557.19   205 seq891_BIOID38981    -            264   2.2e-49  167.8   0.2   1   1   1.8e-53   2.5e-49  167.6   0.2     1   205    12   242    12   242 0.86 Metallopeptidase family M24
RHH_1                PF01402.16    39 seq892_BIOID38981    -             81   7.7e-11   41.2   0.5   1   1   5.7e-15   7.7e-11   41.2   0.4     2    39    15    52    14    52 0.96 Ribbon-helix-helix protein, copG family
Peptidase_M14        PF00246.19   279 seq893_BIOID38981    -            242   3.1e-16   59.6   0.0   1   1     7e-20   4.8e-16   59.0   0.0    51   177    44   158    17   196 0.81 Zinc carboxypeptidase
DUF2817              PF10994.3    341 seq893_BIOID38981    -            242   7.6e-06   25.1   0.0   1   1   1.4e-09   9.7e-06   24.7   0.0    55   122    43   105    29   151 0.66 Protein of unknown function (DUF2817)
MFS_1                PF07690.11   354 seq896_BIOID38981    -            396   5.2e-34  117.4  59.1   1   1   3.8e-38   5.2e-34  117.4  41.0     2   353    19   349    18   350 0.89 Major Facilitator Superfamily
RNase_E_G            PF10150.4    271 seq897_BIOID38981    -            489  3.6e-113  377.1   2.0   1   1  6.1e-117  4.2e-113  376.9   0.8     1   271   124   394   124   394 0.99 Ribonuclease E/G family
S1                   PF00575.18    74 seq897_BIOID38981    -            489   4.1e-17   61.9   0.3   1   1   3.8e-20   2.6e-16   59.3   0.0     3    73    37   121    35   122 0.97 S1 RNA binding domain
Pyr_redox_2          PF07992.9    200 seq899_BIOID38981    -            659   2.7e-14   53.3   0.0   1   1   6.5e-16   5.5e-13   49.1   0.0     1   198   329   629   329   631 0.84 Pyridine nucleotide-disulphide oxidoreductase
Fer4_11              PF13247.1     99 seq899_BIOID38981    -            659   4.3e-13   48.8  14.7   1   1   5.1e-16   4.3e-13   48.8  10.2     7    96    53   144    47   147 0.81 4Fe-4S dicluster domain
Pyr_redox            PF00070.22    80 seq899_BIOID38981    -            659   7.8e-12   45.3   0.3   1   1   8.4e-08   7.2e-05   22.9   0.1     1    35   329   363   329   404 0.71 Pyridine nucleotide-disulphide oxidoreductase
NAD_binding_8        PF13450.1     68 seq899_BIOID38981    -            659   3.3e-10   39.7   0.0   1   1   1.9e-12   1.6e-09   37.5   0.0     1    35   332   366   332   375 0.96 NAD(P)-binding Rossmann-like domain
Fer4_6               PF12837.2     24 seq899_BIOID38981    -            659   4.8e-07   29.2  49.1   1   1   1.4e-08   1.2e-05   24.8   1.1     2    22    80   100    79   105 0.92 4Fe-4S binding domain
Fer4                 PF00037.22    24 seq899_BIOID38981    -            659   8.9e-07   28.1   1.7   1   1     1e-09   8.9e-07   28.1   1.2     1    21    80   100    80   103 0.91 4Fe-4S binding domain
FAD_binding_3        PF01494.14   356 seq899_BIOID38981    -            659   1.1e-06   27.8   0.3   1   1   3.2e-09   2.7e-06   26.5   0.0     3    34   329   360   327   362 0.94 FAD binding domain
Thi4                 PF01946.12   230 seq899_BIOID38981    -            659   3.6e-06   26.1   0.1   1   1   1.3e-08   1.1e-05   24.5   0.0    15    63   325   373   310   402 0.78 Thi4 family
Fer4_2               PF12797.2     22 seq899_BIOID38981    -            659     5e-06   26.0  11.5   1   1   8.5e-09   7.3e-06   25.5   1.6     4    21    81    98    78    99 0.89 4Fe-4S binding domain
HI0933_like          PF03486.9    409 seq899_BIOID38981    -            659   4.7e-06   25.2   0.5   1   1   9.1e-09   7.7e-06   24.5   0.0     2    36   329   363   328   368 0.94 HI0933-like protein
T2SK                 PF03934.8    280 seq902_BIOID38981    -            327   2.5e-66  223.6   3.0   1   1   2.1e-70   2.9e-66  223.3   2.1     5   277    34   315    30   319 0.93 Type II secretion system (T2SS), protein K
ASCH                 PF04266.9    104 seq904_BIOID38981    -             93   9.5e-05   22.6   0.0   1   1   8.2e-09   0.00011   22.3   0.0     1    55     6    72     6    88 0.68 ASCH domain
Trp_Tyr_perm         PF03222.8    394 seq905_BIOID38981    -            444   1.3e-06   27.4  34.1   1   1   1.5e-10     2e-06   26.7  23.7     7   374    42   425    38   438 0.77 Tryptophan/tyrosine permease family
TraG_N               PF07916.6    466 seq906_BIOID38981    -            941  4.5e-127  424.2  14.5   1   1  3.3e-131  4.5e-127  424.2  10.1     1   465     3   450     3   451 0.98 TraG-like protein, N-terminal region
Response_reg         PF00072.19   112 seq908_BIOID38981    -            225   1.1e-29  102.5   0.0   1   1   2.5e-33   1.7e-29  101.9   0.0     1   111     4   112     4   113 0.98 Response regulator receiver domain
Trans_reg_C          PF00486.23    77 seq908_BIOID38981    -            225     2e-22   78.7   0.0   1   1   6.4e-26   4.4e-22   77.6   0.0     2    77   148   223   146   223 0.97 Transcriptional regulatory protein, C terminal
HTH_6                PF01418.12    77 seq909_BIOID38981    -            281   1.9e-22   78.6   0.0   1   1   9.5e-26   4.3e-22   77.5   0.0     3    74     6    77     4    80 0.96 Helix-turn-helix domain, rpiR family
SIS                  PF01380.17   131 seq909_BIOID38981    -            281   7.1e-21   74.0   0.1   1   1   2.4e-24   1.1e-20   73.4   0.1     2   129   127   254   126   256 0.94 SIS domain
DUF3592              PF12158.3    148 seq912_BIOID38981    -            153   9.7e-19   67.5   0.7   1   1   8.8e-23   1.2e-18   67.2   0.5     6   145     7   137     5   140 0.88 Protein of unknown function (DUF3592)
GlnD_UR_UTase        PF08335.6    142 seq915_BIOID38981    -            890   7.7e-40  135.8   0.3   1   1   2.8e-43   7.7e-40  135.8   0.2     1   142   192   331   192   331 0.98 GlnD PII-uridylyltransferase
ACT                  PF01842.20    66 seq915_BIOID38981    -            890   4.6e-20   70.5   0.2   1   2   8.3e-12   2.3e-08   33.2   0.0     1    55   708   763   708   767 0.91 ACT domain
ACT                  PF01842.20    66 seq915_BIOID38981    -            890   4.6e-20   70.5   0.2   2   2   2.7e-12   7.4e-09   34.8   0.1     3    63   817   874   815   877 0.82 ACT domain
HD                   PF01966.17   122 seq915_BIOID38981    -            890     4e-15   55.7   0.2   1   1   4.4e-18   1.2e-14   54.2   0.1     1   121   468   601   468   602 0.93 HD domain
NTP_transf_2         PF01909.18    93 seq915_BIOID38981    -            890   2.9e-11   43.3   0.0   1   1   2.7e-14   7.3e-11   42.1   0.0    11    92    78   168    68   169 0.84 Nucleotidyltransferase domain
DUF294               PF03445.8    169 seq915_BIOID38981    -            890   1.7e-05   24.1   0.1   1   1   6.5e-08   0.00018   20.8   0.0     3    88    43   124    41   139 0.84 Putative nucleotidyltransferase DUF294
BenE                 PF03594.8    378 seq917_BIOID38981    -            431    1e-154  514.5  47.7   1   1  8.7e-159  1.2e-154  514.3  33.0     3   378    47   422    45   422 0.99 Benzoate membrane transport protein
DUF905               PF06006.7     71 seq920_BIOID38981    -             77   3.8e-39  131.7   0.0   1   1   3.1e-43   4.2e-39  131.6   0.0     2    71     7    76     6    76 0.98 Bacterial protein of unknown function (DUF905)
T2SL                 PF05134.8    230 seq922_BIOID38981    -            387   1.4e-54  184.6   2.4   1   1   3.5e-58   2.4e-54  183.8   1.7     2   230     7   233     6   233 0.98 Type II secretion system (T2SS), protein L
GspL_C               PF12693.2    158 seq922_BIOID38981    -            387   1.8e-35  121.9   3.9   1   1   4.2e-39   2.9e-35  121.2   2.7     6   157   241   385   237   387 0.97 GspL periplasmic domain
DUF932               PF06067.6    239 seq924_BIOID38981    -            272   1.1e-59  201.5   0.0   1   1   9.2e-64   1.3e-59  201.3   0.0     2   239    37   261    36   261 0.99 Domain of unknown function (DUF932)
DUF3971              PF13116.1    289 seq925_BIOID38981    -           1266   7.5e-94  314.2   2.0   1   1   8.1e-97   5.5e-93  311.3   1.0     2   289   505   789   504   789 0.97 Protein of unknown function
AsmA_2               PF13502.1    220 seq925_BIOID38981    -           1266   3.6e-61  206.1  12.2   1   1   3.9e-62   2.7e-58  196.8   0.4     1   220  1009  1252  1009  1252 0.95 AsmA-like C-terminal region
Redoxin              PF08534.5    146 seq927_BIOID38981    -            168   4.5e-29  100.7   0.1   1   1     8e-33   5.5e-29  100.4   0.1     1   146    20   163    20   163 0.96 Redoxin
AhpC-TSA             PF00578.16   124 seq927_BIOID38981    -            168   4.3e-16   58.5   0.0   1   1   7.6e-20   5.2e-16   58.3   0.0     2   122    22   145    21   147 0.95 AhpC/TSA family
OKR_DC_1             PF01276.15   417 seq929_BIOID38981    -            735  9.3e-199  660.0   0.0   1   1  2.5e-202  1.1e-198  659.8   0.0     1   417   112   554   112   554 0.99 Orn/Lys/Arg decarboxylase, major domain
OKR_DC_1_C           PF03711.10   137 seq929_BIOID38981    -            735   1.9e-53  180.0   0.2   1   1   1.2e-56   5.6e-53  178.5   0.1     1   135   579   710   579   712 0.98 Orn/Lys/Arg decarboxylase, C-terminal domain
OKR_DC_1_N           PF03709.10   115 seq929_BIOID38981    -            735   7.6e-25   87.1   0.0   1   1     3e-28   1.4e-24   86.2   0.0     1   115     7   106     7   106 0.99 Orn/Lys/Arg decarboxylase, N-terminal domain
Antitoxin-MazE       PF04014.13    47 seq930_BIOID38981    -             82   1.8e-11   43.3   0.3   1   1   2.2e-15     3e-11   42.6   0.2     1    46     7    51     7    52 0.95 Antidote-toxin recognition MazE
MarR                 PF01047.17    59 seq932_BIOID38981    -            144   5.2e-18   64.3   0.0   1   1   1.9e-21   8.8e-18   63.6   0.0     1    59    38    96    38    96 0.98 MarR family
MarR_2               PF12802.2     62 seq932_BIOID38981    -            144   1.4e-13   50.1   0.0   1   1   5.2e-17   2.4e-13   49.4   0.0     1    62    36    95    36    95 0.98 MarR family
HTH_27               PF13463.1     68 seq932_BIOID38981    -            144   3.5e-09   36.7   0.0   1   1   1.8e-12   8.1e-09   35.5   0.0     1    68    38   104    38   104 0.93 Winged helix DNA-binding domain
NUDIX                PF00293.23   135 seq933_BIOID38981    -            191   5.7e-13   48.5   0.0   1   1   5.7e-17   7.8e-13   48.1   0.0     4   127    47   174    44   184 0.85 NUDIX domain
PemK                 PF02452.12   110 seq934_BIOID38981    -            111   2.2e-24   85.6   0.0   1   1   1.8e-28   2.4e-24   85.5   0.0     3   109    10   109     8   110 0.92 PemK-like protein
T2SM                 PF04612.7    160 seq938_BIOID38981    -            161   8.6e-29  100.2   0.1   1   1   7.1e-33   9.7e-29  100.1   0.1     2   157     8   157     7   160 0.92 Type II secretion system (T2SS), protein M
Antirestrict         PF03230.8     94 seq939_BIOID38981    -            159   4.9e-39  132.1   0.2   1   1   4.5e-43   6.2e-39  131.7   0.1     1    94    62   159    62   159 0.98 Antirestriction protein
HTH_18               PF12833.2     81 seq940_BIOID38981    -            129   1.1e-19   70.2   0.3   1   1   2.1e-23   1.4e-19   69.8   0.2     2    79    34   110    33   112 0.96 Helix-turn-helix domain
HTH_AraC             PF00165.18    42 seq940_BIOID38981    -            129   5.4e-18   64.0   0.2   1   2     2e-09   1.4e-05   24.6   0.0     1    42    20    61    20    61 0.97 Bacterial regulatory helix-turn-helix proteins, AraC family
HTH_AraC             PF00165.18    42 seq940_BIOID38981    -            129   5.4e-18   64.0   0.2   2   2     2e-13   1.4e-09   37.3   0.0     2    41    73   110    68   111 0.93 Bacterial regulatory helix-turn-helix proteins, AraC family
MazG                 PF03819.12    74 seq942_BIOID38981    -            263   1.1e-37  127.7   3.7   1   2   1.3e-31   9.1e-28   95.9   0.0     1    74    27   100    27   100 0.99 MazG nucleotide pyrophosphohydrolase domain
MazG                 PF03819.12    74 seq942_BIOID38981    -            263   1.1e-37  127.7   3.7   2   2   2.1e-11   1.5e-07   31.1   0.7    10    70   169   227   161   230 0.85 MazG nucleotide pyrophosphohydrolase domain
DUF1176              PF06674.6    340 seq948_BIOID38981    -            347  3.5e-106  355.0   0.0   1   1  2.9e-110    4e-106  354.8   0.0     2   339    15   346    14   347 0.96 Protein of unknown function (DUF1176)
Peptidase_A24        PF01478.13   106 seq949_BIOID38981    -            225   2.4e-29  101.4  11.5   1   1   1.8e-33   2.4e-29  101.4   8.0     1   105    81   189    81   190 0.94 Type IV leader peptidase family
RadC                 PF04002.10   123 seq951_BIOID38981    -            158   1.3e-46  157.2   0.0   1   1   1.2e-50   1.6e-46  156.8   0.0     2   123    37   158    36   158 0.98 RadC-like JAB domain
MarB                 PF13999.1     66 seq952_BIOID38981    -             72   5.5e-35  118.6   0.2   1   1   4.5e-39   6.1e-35  118.4   0.1     2    66     6    70     5    70 0.98 MarB protein
TraS                 PF10624.4    164 seq953_BIOID38981    -            167  2.6e-108  358.6   2.2   1   1  2.1e-112  2.9e-108  358.5   1.5     1   164     3   166     3   166 1.00 Plasmid conjugative transfer entry exclusion protein TraS
DUF987               PF06174.6     66 seq958_BIOID38981    -             73   4.2e-41  138.1   0.2   1   1   3.4e-45   4.7e-41  138.0   0.1     1    66     1    66     1    66 0.99 Protein of unknown function (DUF987)
Hexapep              PF00132.19    36 seq960_BIOID38981    -            274   2.1e-14   52.1   9.5   1   2   2.5e-09   3.5e-05   23.0   1.3     1    36   131   166   131   166 0.96 Bacterial transferase hexapeptide (six repeats)
Hexapep              PF00132.19    36 seq960_BIOID38981    -            274   2.1e-14   52.1   9.5   2   2   6.2e-12   8.5e-08   31.2   0.9     2    35   176   209   175   210 0.96 Bacterial transferase hexapeptide (six repeats)
Response_reg         PF00072.19   112 seq961_BIOID38981    -            238     3e-26   91.5   0.4   1   1   1.5e-29   1.1e-25   89.7   0.1     1   109     6   112     6   115 0.98 Response regulator receiver domain
Trans_reg_C          PF00486.23    77 seq961_BIOID38981    -            238   3.5e-18   65.1   0.0   1   1   1.2e-21   8.1e-18   63.9   0.0     1    77   156   232   156   232 0.98 Transcriptional regulatory protein, C terminal
CTP_synth_N          PF06418.9    276 seq962_BIOID38981    -            545  1.9e-130  433.8   0.0   1   1  8.6e-134    3e-130  433.1   0.0     1   276     3   276     3   276 0.98 CTP synthase N-terminus
GATase               PF00117.23   192 seq962_BIOID38981    -            545   5.3e-52  175.9   0.0   1   1   2.7e-55   9.2e-52  175.1   0.0     2   192   301   535   300   535 0.90 Glutamine amidotransferase class-I
Peptidase_C26        PF07722.8    217 seq962_BIOID38981    -            545   1.1e-10   41.2   0.7   1   1   1.8e-13   6.1e-10   38.7   0.1    99   217   365   517   359   517 0.80 Peptidase C26
CbiA                 PF01656.18   195 seq962_BIOID38981    -            545   1.4e-05   24.4   0.0   1   1   9.4e-09   3.2e-05   23.3   0.0     8   109    14   148     7   178 0.73 CobQ/CobB/MinD/ParA nucleotide binding domain
TraT                 PF05818.7    215 seq963_BIOID38981    -            266     4e-90  300.8   7.1   1   1   3.6e-94   4.9e-90  300.5   4.9     1   215    55   266    55   266 0.99 Enterobacterial TraT complement resistance protein
YagB_YeeU_YfjZ       PF06154.6    105 seq964_BIOID38981    -            122   3.7e-54  181.2   0.0   1   1   3.2e-58   4.4e-54  181.0   0.0     2   104    16   118    15   119 0.98 YagB/YeeU/YfjZ family
AA_permease_2        PF13520.1    426 seq965_BIOID38981    -            439   2.9e-51  174.2  53.8   1   1   4.9e-55   3.3e-51  174.0  37.3     2   415    10   415     9   428 0.91 Amino acid permease
AA_permease          PF00324.16   479 seq965_BIOID38981    -            439   5.6e-21   74.3  46.4   1   1   1.1e-24   7.3e-21   73.9  32.2     5   419    17   403    12   425 0.88 Amino acid permease
Fe-ADH               PF00465.14   366 seq966_BIOID38981    -            891    5e-112  374.0   0.3   1   1  1.7e-115  7.6e-112  373.4   0.2     1   361   457   849   457   854 0.93 Iron-containing alcohol dehydrogenase
Aldedh               PF00171.17   462 seq966_BIOID38981    -            891   1.6e-27   95.8   2.6   1   1   2.2e-30     1e-26   93.2   1.8    26   426     4   399     1   406 0.78 Aldehyde dehydrogenase family
Fe-ADH_2             PF13685.1    250 seq966_BIOID38981    -            891   1.2e-18   67.2   1.0   1   2   2.8e-12   1.3e-08   34.3   0.0    12    94   473   555   464   562 0.92 Iron-containing alcohol dehydrogenase
Fe-ADH_2             PF13685.1    250 seq966_BIOID38981    -            891   1.2e-18   67.2   1.0   2   2   7.7e-11   3.5e-07   29.6   0.8    98   247   588   739   580   741 0.93 Iron-containing alcohol dehydrogenase
DUF1219              PF06755.7    117 seq969_BIOID38981    -            125   1.5e-60  201.7   0.0   1   1   1.2e-64   1.7e-60  201.5   0.0     1   113     1   113     1   122 0.98 Protein of unknown function (DUF1219)
DUF957               PF06117.6     65 seq970_BIOID38981    -            140   1.7e-35  120.2   0.3   1   1   2.3e-39   3.2e-35  119.3   0.2     1    65    76   140    76   140 0.98 Enterobacterial protein of unknown function (DUF957)
DUF3461              PF11944.3    125 seq971_BIOID38981    -            128   6.5e-59  197.1   2.9   1   1   5.3e-63   7.2e-59  196.9   2.0     1   125     1   125     1   125 1.00 Protein of unknown function (DUF3461)
TrwB_AAD_bind        PF10412.4    386 seq972_BIOID38981    -            717  3.3e-148  493.3   0.0   1   1  1.5e-151  4.1e-148  493.0   0.0     2   386   172   561   171   561 0.99 Type IV secretion-system coupling protein DNA-binding domain
TraD_N               PF12615.3    101 seq972_BIOID38981    -            717   1.5e-33  115.0  12.2   1   1   2.3e-36   6.2e-33  113.0   8.2     1   101    31   129    31   129 0.99 F sex factor protein N terminal
TraG-D_C             PF12696.2    128 seq972_BIOID38981    -            717     1e-18   67.2   0.0   1   1   6.9e-22   1.9e-18   66.4   0.0     1   127   419   541   419   542 0.86 TraM recognition site of TraD and TraG
T4SS-DNA_transf      PF02534.9    469 seq972_BIOID38981    -            717   5.9e-08   31.6   0.0   1   1   4.9e-11   1.3e-07   30.4   0.0   250   362   362   477   198   501 0.76 Type IV secretory system Conjugative DNA transfer
Hexapep              PF00132.19    36 seq975_BIOID38981    -            326   2.5e-05   23.4  17.3   1   1   5.5e-07    0.0038   16.5   0.5     8    36   232   260   226   260 0.89 Bacterial transferase hexapeptide (six repeats)
Methyltransf_27      PF13708.1    194 seq976_BIOID38981    -            187   2.9e-31  108.3   0.1   1   1   2.9e-35     4e-31  107.9   0.0     2   103    86   187    85   187 0.99 Methyltransferase domain
Enolase_C            PF00113.17   296 seq977_BIOID38981    -            432  1.4e-140  467.2   3.9   1   1  2.7e-144  1.8e-140  466.9   2.7     2   294   144   429   143   431 0.98 Enolase, C-terminal TIM barrel domain
Enolase_N            PF03952.11   132 seq977_BIOID38981    -            432   4.3e-60  201.3   0.8   1   1   1.5e-63     1e-59  200.1   0.6     1   132     3   134     3   134 0.99 Enolase, N-terminal domain
PmbA_TldD            PF01523.11   293 seq980_BIOID38981    -            481   4.8e-75  252.4   1.1   1   1   5.3e-79   7.2e-75  251.8   0.8     1   293    34   332    34   332 0.92 Putative modulator of DNA gyrase
DUF796               PF05638.7    134 seq985_BIOID38981    -             97   2.5e-15   56.5   0.0   1   1   2.3e-19   3.2e-15   56.2   0.0     1    89     6    96     6    97 0.93 Protein of unknown function (DUF796)
FdhD-NarQ            PF02634.10   236 seq986_BIOID38981    -            277   7.6e-73  244.7   0.0   1   1   6.6e-77     9e-73  244.4   0.0     1   235    38   275    38   276 0.92 FdhD/NarQ family
Trans_reg_C          PF00486.23    77 seq990_BIOID38981    -            512     8e-18   64.0   0.0   1   1   1.1e-21   1.5e-17   63.1   0.0     1    77    24   100    24   100 0.96 Transcriptional regulatory protein, C terminal
Peripla_BP_3         PF13377.1    160 seq991_BIOID38981    -            332   9.4e-26   90.6   0.0   1   1   2.6e-28   7.1e-25   87.7   0.0     2   146   176   322   175   330 0.90 Periplasmic binding protein-like domain
Peripla_BP_1         PF00532.16   279 seq991_BIOID38981    -            332   1.4e-24   86.7   0.1   1   1     1e-27   2.8e-24   85.6   0.0    13   269    77   323    72   330 0.90 Periplasmic binding proteins and sugar binding domain of LacI family
LacI                 PF00356.16    46 seq991_BIOID38981    -            332   6.5e-22   76.7   0.4   1   1   4.6e-25   1.2e-21   75.8   0.3     1    46     4    49     4    49 0.99 Bacterial regulatory proteins, lacI family
Peripla_BP_4         PF13407.1    258 seq991_BIOID38981    -            332   9.8e-16   57.7   0.0   1   1   6.8e-19   1.8e-15   56.8   0.0     7   257    74   317    69   318 0.93 Periplasmic binding protein domain
Nterm_IS4            PF13006.2     98 seq993_BIOID38981    -            401   2.7e-29  100.9   0.1   1   1     9e-33   6.2e-29   99.7   0.1     3    97    17   109    15   110 0.97 Insertion element 4 transposase N-terminal
DDE_Tnp_1            PF01609.16   211 seq993_BIOID38981    -            401   1.1e-11   44.6   0.0   1   1   2.1e-15   1.5e-11   44.2   0.0     4   161   127   296   124   311 0.79 Transposase DDE domain
TrwC                 PF08751.6    297 seq994_BIOID38981    -            810   5.3e-88  295.1   0.9   1   1   7.4e-92     1e-87  294.2   0.6     2   296     7   287     6   288 0.97 TrwC relaxase
DUF3829              PF12889.2    277 seq997_BIOID38981    -             64     2e-19   69.7   0.1   1   1   1.6e-23   2.2e-19   69.6   0.1    66   125     1    60     1    63 0.96 Protein of unknown function (DUF3829)
Acyl_transf_3        PF01757.17   340 seq1000_BIOID38981   -            357   2.8e-31  108.4  42.8   1   1   2.5e-35   3.4e-31  108.2  29.7     3   337     7   326     5   329 0.92 Acyltransferase family
PTA_PTB              PF01515.14   319 seq1001_BIOID38981   -            759  2.1e-100  335.7   0.0   1   1  8.4e-104  2.9e-100  335.3   0.0     2   319   430   751   429   751 0.98 Phosphate acetyl/butaryl transferase
Malic_M              PF03949.10   255 seq1001_BIOID38981   -            759   3.4e-71  239.6   1.6   1   1   1.9e-74   6.4e-71  238.7   1.1     1   255   163   401   163   401 0.97 Malic enzyme, NAD binding domain
malic                PF00390.14   182 seq1001_BIOID38981   -            759   6.5e-32  110.4   0.3   1   1   5.9e-33     2e-29  102.3   0.2     2   182    19   151    18   151 0.98 Malic enzyme, N-terminal domain
DUF3829              PF12889.2    277 seq1002_BIOID38981   -            126     6e-17   61.6   2.8   1   1   5.3e-21   7.2e-17   61.3   2.0   168   271     1   104     1   106 0.95 Protein of unknown function (DUF3829)
Abhydrolase_6        PF12697.2    228 seq1006_BIOID38981   -            254   1.1e-35  123.4   4.0   1   1   4.9e-39   1.3e-35  123.2   2.8     1   227    19   246    19   247 0.77 Alpha/beta hydrolase family
Abhydrolase_1        PF00561.15   230 seq1006_BIOID38981   -            254   6.8e-22   78.0   0.8   1   2   8.8e-17   2.4e-13   50.0   0.2     3    80    45   124    43   183 0.79 alpha/beta hydrolase fold
Abhydrolase_1        PF00561.15   230 seq1006_BIOID38981   -            254   6.8e-22   78.0   0.8   2   2   1.2e-09   3.3e-06   26.7   0.0   173   228   193   248   187   250 0.93 alpha/beta hydrolase fold
Abhydrolase_5        PF12695.2    142 seq1006_BIOID38981   -            254   2.1e-16   59.8   0.2   1   1   1.6e-19   4.4e-16   58.8   0.1     1   141    18   234    18   235 0.86 Alpha/beta hydrolase family
PGAP1                PF07819.8    225 seq1006_BIOID38981   -            254   2.1e-09   37.2   0.1   1   1   1.2e-11   3.2e-08   33.3   0.1     3   144    15   138    13   159 0.80 PGAP1-like protein
Sugarporin_N         PF11471.3     60 seq1007_BIOID38981   -            464   9.2e-16   57.1   8.1   1   1   1.1e-19   1.5e-15   56.4   5.6     1    60     1    58     1    58 0.96 Maltoporin periplasmic N-terminal extension
PK                   PF00224.16   348 seq1009_BIOID38981   -            542  3.9e-150  499.1   9.5   1   1  7.1e-154  4.9e-150  498.8   6.6     1   345    73   414    73   417 0.98 Pyruvate kinase, barrel domain
PK_C                 PF02887.11   117 seq1009_BIOID38981   -            542   6.9e-28   96.4   3.0   1   1   1.3e-31   8.9e-28   96.0   0.6     1   116   427   540   427   541 0.97 Pyruvate kinase, alpha/beta domain
DUF1656              PF07869.7     58 seq1010_BIOID38981   -             90     4e-20   71.2  10.6   1   1   3.9e-24   5.4e-20   70.8   7.4     2    58    29    85    28    85 0.97 Protein of unknown function (DUF1656)
TRCF                 PF03461.10   101 seq1012_BIOID38981   -           1164   2.8e-29  100.9   0.0   1   1     9e-32   2.5e-28   97.9   0.0     1    97  1021  1117  1021  1121 0.96 TRCF domain
CarD_CdnL_TRCF       PF02559.11    98 seq1012_BIOID38981   -           1164   2.6e-28   97.8   0.0   1   1   2.7e-31   7.3e-28   96.3   0.0     1    98   492   589   492   589 0.98 CarD-like/TRCF domain
DEAD                 PF00270.24   173 seq1012_BIOID38981   -           1164   3.3e-24   85.1   0.1   1   1   3.3e-27   9.1e-24   83.7   0.0     1   169   618   778   618   782 0.87 DEAD/DEAH box helicase
Helicase_C           PF00271.26    78 seq1012_BIOID38981   -           1164   9.9e-17   60.4   0.9   1   1   2.8e-18   7.7e-15   54.4   0.3     8    77   852   922   848   923 0.96 Helicase conserved C-terminal domain
ResIII               PF04851.10   184 seq1012_BIOID38981   -           1164   9.8e-12   44.9   0.0   1   1   7.3e-15     2e-11   43.9   0.0     3   182   616   774   614   776 0.81 Type III restriction enzyme, res subunit
AA_permease_2        PF13520.1    426 seq1013_BIOID38981   -            444     2e-40  138.5  55.6   1   1   4.6e-44   3.1e-40  137.8  38.5     1   423     7   420     7   424 0.85 Amino acid permease
AA_permease          PF00324.16   479 seq1013_BIOID38981   -            444   3.8e-22   78.1  47.2   1   1   1.1e-25   7.8e-22   77.1  32.7     8   391    18   377     8   435 0.81 Amino acid permease
HlyD                 PF00529.15   306 seq1014_BIOID38981   -            310   8.4e-47  159.8  13.4   1   2   3.9e-19   1.3e-15   57.3   1.8     2    68    47   113    46   115 0.93 HlyD family secretion protein
HlyD                 PF00529.15   306 seq1014_BIOID38981   -            310   8.4e-47  159.8  13.4   2   2   1.2e-34   3.9e-31  108.3   4.8   103   306   101   285   100   285 0.97 HlyD family secretion protein
Biotin_lipoyl_2      PF13533.1     50 seq1014_BIOID38981   -            310   5.5e-19   67.4   7.7   1   1     6e-22   2.1e-18   65.6   1.4     2    50    47    95    46    95 0.97 Biotin-lipoyl like
HlyD_2               PF12700.2    328 seq1014_BIOID38981   -            310   6.6e-18   64.8   0.5   1   1   2.6e-21   8.9e-18   64.3   0.4    22   272    48   272    43   275 0.84 HlyD family secretion protein
HlyD_3               PF13437.1    105 seq1014_BIOID38981   -            310   3.4e-16   59.3   1.1   1   1   1.4e-14   4.7e-11   42.8   0.0     1    94   156   249   156   278 0.83 HlyD family secretion protein
RHH_1                PF01402.16    39 seq1017_BIOID38981   -            120   3.8e-09   35.9   2.0   1   1     5e-13   6.8e-09   35.1   1.4     1    37    75   111    75   113 0.95 Ribbon-helix-helix protein, copG family
GyrI-like            PF06445.10   155 seq1018_BIOID38981   -            289   5.4e-24   84.8   0.0   1   1   1.5e-27   6.9e-24   84.5   0.0     2   155   127   288   126   288 0.98 GyrI-like small molecule binding domain
HTH_18               PF12833.2     81 seq1018_BIOID38981   -            289   2.2e-20   72.4   2.1   1   1   8.1e-24   3.7e-20   71.7   1.5     1    80    27   105    27   106 0.97 Helix-turn-helix domain
HTH_AraC             PF00165.18    42 seq1018_BIOID38981   -            289     2e-14   52.7   0.1   1   1   1.2e-12   5.3e-09   35.5   0.1     7    42    69   105    66   105 0.92 Bacterial regulatory helix-turn-helix proteins, AraC family
UTRA                 PF07702.8    141 seq1019_BIOID38981   -            232   1.1e-32  112.5   0.0   1   1   3.3e-36   1.5e-32  112.0   0.0     2   136    87   220    86   225 0.97 UTRA domain
GntR                 PF00392.16    64 seq1019_BIOID38981   -            232     1e-19   69.5   0.0   1   1   3.8e-23   1.7e-19   68.8   0.0     3    64     4    65     3    65 0.98 Bacterial regulatory proteins, gntR family
HTH_DeoR             PF08220.7     57 seq1019_BIOID38981   -            232   2.6e-05   23.5   0.1   1   1     1e-08   4.6e-05   22.7   0.0    19    55    30    66    27    68 0.91 DeoR-like helix-turn-helix domain
Flavodoxin_1         PF00258.20   143 seq1024_BIOID38981   -            176   3.1e-33  114.6   0.1   1   1     1e-36   3.6e-33  114.4   0.0     1   143     6   160     6   160 0.95 Flavodoxin
Flavodoxin_3         PF12641.2    160 seq1024_BIOID38981   -            176   1.1e-11   44.3   0.0   1   1   3.6e-15   1.2e-11   44.1   0.0     2   110     6   124     5   164 0.85 Flavodoxin domain
Flavodoxin_5         PF12724.2    143 seq1024_BIOID38981   -            176   4.1e-08   33.2   0.0   1   1   1.7e-11   5.7e-08   32.7   0.0     2    84     6    89     5   108 0.83 Flavodoxin domain
Rhodanese            PF00581.15   113 seq1025_BIOID38981   -            334   3.8e-36  123.7   0.0   1   2   5.6e-22   7.7e-18   64.7   0.0     2   112    62   181    61   182 0.86 Rhodanese-like domain
Rhodanese            PF00581.15   113 seq1025_BIOID38981   -            334   3.8e-36  123.7   0.0   2   2   1.4e-19     2e-15   57.0   0.0    11   112   219   324   210   325 0.85 Rhodanese-like domain
TraI                 PF07057.6    126 seq1028_BIOID38981   -            972     3e-59  198.4   0.0   1   1   1.8e-62   8.2e-59  196.9   0.0     1   126   650   776   650   776 0.98 DNA helicase TraI
AAA_30               PF13604.1    196 seq1028_BIOID38981   -            972   1.9e-40  138.4   1.8   1   1   4.2e-44   1.9e-40  138.4   1.2     1   186   184   372   184   379 0.94 AAA domain
Histone_HNS          PF00816.16    93 seq1029_BIOID38981   -            137   1.1e-19   70.5   6.3   1   1     1e-23   1.4e-19   70.2   3.8     2    91    25   127    24   130 0.91 H-NS histone family
FUSC                 PF04632.7    650 seq1030_BIOID38981   -            655  2.5e-149  498.6  19.5   1   1  6.1e-153  2.8e-149  498.4  13.5     2   649    11   651    10   655 0.97 Fusaric acid resistance protein family
FUSC_2               PF13515.1    128 seq1030_BIOID38981   -            655   7.1e-17   61.4  38.1   1   1   2.7e-18   1.2e-14   54.1  11.4     1   127    23   162    21   163 0.87 Fusaric acid resistance protein-like
ALMT                 PF11744.3    406 seq1030_BIOID38981   -            655   0.00013   20.6   3.0   1   1   2.8e-08   0.00013   20.6   2.1    10   189    10   183     3   230 0.70 Aluminium activated malate transporter
PNP_UDP_1            PF01048.15   234 seq1033_BIOID38981   -            232   4.8e-50  169.5   2.1   1   1     4e-54   5.5e-50  169.4   1.4     1   233     2   226     2   227 0.94 Phosphorylase superfamily
BMC                  PF00936.14    75 seq1038_BIOID38981   -            111   4.2e-16   58.2   0.2   1   1     4e-20   5.4e-16   57.9   0.2     2    72    40   106    39   109 0.96 BMC domain
OKR_DC_1             PF01276.15   417 seq1039_BIOID38981   -            728  3.1e-199  661.6   0.2   1   1  9.5e-203  4.3e-199  661.1   0.1     1   417   143   558   143   558 1.00 Orn/Lys/Arg decarboxylase, major domain
OKR_DC_1_C           PF03711.10   137 seq1039_BIOID38981   -            728   3.3e-54  182.5   1.0   1   1   1.5e-57   6.8e-54  181.5   0.7     1   136   583   716   583   717 0.99 Orn/Lys/Arg decarboxylase, C-terminal domain
OKR_DC_1_N           PF03709.10   115 seq1039_BIOID38981   -            728   6.1e-29  100.3   0.1   1   1   2.6e-32   1.2e-28   99.3   0.1     1   115    27   137    27   137 0.99 Orn/Lys/Arg decarboxylase, N-terminal domain
FUR                  PF01475.14   120 seq1041_BIOID38981   -            148   4.9e-49  165.1   0.2   1   1   4.3e-53   5.8e-49  164.8   0.1     1   120    10   130    10   130 0.99 Ferric uptake regulator family
LPP                  PF04728.8     11 seq1043_BIOID38981   -             78   5.8e-11   41.3  16.8   1   2   4.2e-10   5.8e-06   25.7   1.0     1    11    24    34    24    34 0.99 Repeated sequence found in lipoprotein LPP
LPP                  PF04728.8     11 seq1043_BIOID38981   -             78   5.8e-11   41.3  16.8   2   2   6.3e-10   8.6e-06   25.1   2.1     1    11    38    48    38    48 0.99 Repeated sequence found in lipoprotein LPP
PduV-EutP            PF10662.4    143 seq1044_BIOID38981   -            159   1.8e-31  108.4   0.0   1   1   6.1e-35   2.1e-31  108.2   0.0     1   142     1   143     1   144 0.96 Ethanolamine utilisation - propanediol utilisation
MMR_HSR1             PF01926.18   114 seq1044_BIOID38981   -            159   6.7e-06   25.9   0.0   1   1   3.4e-09   1.2e-05   25.2   0.0     1    92     3    79     3   118 0.73 50S ribosome-binding GTPase
FeoB_N               PF02421.13   189 seq1044_BIOID38981   -            159   6.2e-06   25.4   0.2   1   1   8.8e-09     3e-05   23.2   0.1     2   168     3   154     2   159 0.86 Ferrous iron transport protein B
NTPase_I-T           PF01931.13   168 seq1046_BIOID38981   -            178   1.8e-65  219.6   0.0   1   1   1.5e-69   2.1e-65  219.4   0.0     1   166    10   171    10   173 0.99 Protein of unknown function DUF84
LysR_substrate       PF03466.15   209 seq1047_BIOID38981   -            354   1.3e-33  115.7   0.0   1   1   2.7e-37   1.9e-33  115.2   0.0     6   208   148   352   143   353 0.97 LysR substrate binding domain
HTH_1                PF00126.22    60 seq1047_BIOID38981   -            354   6.2e-19   67.3   2.6   1   1   1.9e-22   1.3e-18   66.3   1.8     1    60    60   119    60   119 0.94 Bacterial regulatory helix-turn-helix protein, lysR family
Peripla_BP_2         PF01497.13   238 seq1048_BIOID38981   -            266   8.1e-27   93.7   0.1   1   1   7.4e-31     1e-26   93.4   0.1     1   203    26   217    26   231 0.93 Periplasmic binding protein
LysR_substrate       PF03466.15   209 seq1050_BIOID38981   -            317   3.6e-43  146.9   1.3   1   1   7.6e-47   5.2e-43  146.4   0.9     3   207    86   288    84   290 0.97 LysR substrate binding domain
HTH_1                PF00126.22    60 seq1050_BIOID38981   -            317   3.8e-17   61.6   1.4   1   1   1.4e-20   9.5e-17   60.3   1.0     2    60     5    63     4    63 0.97 Bacterial regulatory helix-turn-helix protein, lysR family
Fer4_14              PF13394.1    117 seq1054_BIOID38981   -            223   7.9e-18   64.5   0.1   1   1   3.1e-21   1.4e-17   63.7   0.1     1   112    24   139    24   147 0.83 4Fe-4S single cluster domain
Radical_SAM          PF04055.16   166 seq1054_BIOID38981   -            223   1.4e-10   41.4   0.0   1   1   4.6e-14   2.1e-10   40.9   0.0     2   139    26   181    25   198 0.83 Radical SAM superfamily
Fer4_12              PF13353.1    139 seq1054_BIOID38981   -            223   4.8e-07   29.8   0.1   1   1   1.5e-10   6.7e-07   29.3   0.1     2    98    13   126    12   141 0.76 4Fe-4S single cluster domain
MFS_1                PF07690.11   354 seq1055_BIOID38981   -            395   2.2e-28   98.9  38.3   1   1   3.3e-32   2.2e-28   98.9  26.6     2   344    13   341    12   343 0.82 Major Facilitator Superfamily
EutQ                 PF06249.7    152 seq1056_BIOID38981   -            233   8.4e-69  229.8   0.0   1   1   2.4e-72   1.1e-68  229.4   0.0     1   152    85   232    85   232 0.99 Ethanolamine utilisation protein EutQ
Cupin_3              PF05899.7     74 seq1056_BIOID38981   -            233   7.5e-08   31.5   0.3   1   1   3.3e-11   1.5e-07   30.5   0.0    10    63   160   212   151   223 0.84 Protein of unknown function (DUF861)
Cupin_2              PF07883.6     71 seq1056_BIOID38981   -            233   1.5e-06   27.4   0.0   1   1   7.6e-10   3.4e-06   26.3   0.0    20    68   176   222   173   225 0.86 Cupin domain
UPF0126              PF03458.8     81 seq1057_BIOID38981   -            207   5.3e-49  163.6  19.4   1   2   3.4e-30   4.7e-26   90.1   2.7     2    78     4    80     3    83 0.97 UPF0126 domain
UPF0126              PF03458.8     81 seq1057_BIOID38981   -            207   5.3e-49  163.6  19.4   2   2   7.9e-27   1.1e-22   79.3   5.3     3    76    92   164    90   169 0.94 UPF0126 domain
Cob_adeno_trans      PF01923.13   162 seq1059_BIOID38981   -            267   2.6e-18   66.2   0.0   1   1   2.9e-22   3.9e-18   65.6   0.0    10   160    94   247    89   249 0.87 Cobalamin adenosyltransferase
Barstar              PF01337.13    90 seq1060_BIOID38981   -             90   1.7e-19   69.3   0.4   1   1   1.4e-23   1.9e-19   69.1   0.3     1    84     4    82     4    87 0.96 Barstar (barnase inhibitor)
YkuD                 PF03734.9    146 seq1066_BIOID38981   -            319   3.5e-20   72.6   0.0   1   1     9e-24   6.1e-20   71.8   0.0     3   146   102   239   100   239 0.78 L,D-transpeptidase catalytic domain
LysM                 PF01476.15    44 seq1066_BIOID38981   -            319   4.1e-07   29.6   0.0   1   1   1.1e-10   7.8e-07   28.7   0.0     2    44    46    90    45    90 0.94 LysM domain
PTR2                 PF00854.16   373 seq1067_BIOID38981   -            485   3.5e-68  229.9  17.9   1   1   9.2e-72   6.3e-68  229.1  12.4     3   370    77   417    75   420 0.95 POT family
MFS_1                PF07690.11   354 seq1067_BIOID38981   -            485   1.1e-18   67.0  48.8   1   1   1.6e-22   1.1e-18   67.0  33.8     9   348    21   418    13   425 0.76 Major Facilitator Superfamily
TraX                 PF05857.6    219 seq1068_BIOID38981   -            267   3.9e-52  176.9   8.9   1   1   3.3e-56   4.6e-52  176.7   6.2     2   218    51   266    50   267 0.96 TraX protein
PTA_PTB              PF01515.14   319 seq1069_BIOID38981   -            338  1.2e-121  405.5   0.0   1   1    1e-125  1.4e-121  405.3   0.0     2   319     2   320     1   320 0.99 Phosphate acetyl/butaryl transferase
Adenine_glyco        PF03352.8    179 seq1074_BIOID38981   -            242   1.7e-84  281.6   0.0   1   1   1.5e-88     2e-84  281.4   0.0     1   178    61   238    61   239 0.99 Methyladenine glycosylase
Transgly             PF00912.17   178 seq1077_BIOID38981   -            858   1.4e-67  226.3   0.0   1   1   4.3e-71   2.9e-67  225.2   0.0     1   177    62   237    62   238 0.98 Transglycosylase
Transpeptidase       PF00905.17   304 seq1077_BIOID38981   -            858   4.3e-28   98.1   3.4   1   1   1.5e-29     1e-25   90.3   0.0     2   204   436   617   435   681 0.79 Penicillin binding protein transpeptidase domain
ProQ                 PF04352.8    115 seq1078_BIOID38981   -            186   1.1e-30  105.5   2.6   1   1   2.1e-33   1.5e-29  101.8   0.0     6   113    73   180    69   182 0.96 ProQ/FINO family
FinO_N               PF12602.3     72 seq1078_BIOID38981   -            186   1.8e-25   88.9  11.2   1   1   5.6e-29   3.8e-25   87.8   7.8     1    72     1    62     1    62 0.98 Fertility inhibition protein N terminal
Gp_dh_C              PF02800.15   157 seq1079_BIOID38981   -            333   1.3e-60  203.2   0.1   1   1   3.1e-64   2.1e-60  202.5   0.1     1   157   155   313   155   313 0.97 Glyceraldehyde 3-phosphate dehydrogenase, C-terminal domain
Gp_dh_N              PF00044.19   151 seq1079_BIOID38981   -            333   1.3e-52  177.7   0.0   1   1   3.3e-56   2.2e-52  176.8   0.0     2   151     3   150     2   150 0.98 Glyceraldehyde 3-phosphate dehydrogenase, NAD binding domain
BMC                  PF00936.14    75 seq1080_BIOID38981   -            111   9.1e-26   89.2   5.0   1   1   8.3e-30   1.1e-25   88.9   3.5     1    75    16    92    16    92 0.98 BMC domain
Acetyltransf_10      PF13673.1    117 seq1081_BIOID38981   -            146   2.2e-13   50.2   0.0   1   1   7.9e-17   2.7e-13   49.9   0.0     8   117    13   120     8   120 0.78 Acetyltransferase (GNAT) domain
Acetyltransf_7       PF13508.1     79 seq1081_BIOID38981   -            146   2.6e-12   46.6   0.1   1   1     1e-15   3.4e-12   46.2   0.1     3    78    48   121    46   122 0.92 Acetyltransferase (GNAT) domain
Acetyltransf_1       PF00583.19    83 seq1081_BIOID38981   -            146     7e-12   45.1   0.1   1   1   3.3e-15   1.1e-11   44.4   0.1     1    83    53   121    53   121 0.97 Acetyltransferase (GNAT) family
FR47                 PF08445.5     86 seq1081_BIOID38981   -            146   2.7e-05   23.7   0.0   1   1   1.2e-08   4.3e-05   23.0   0.0    20    80    67   123    50   128 0.84 FR47-like protein
SEC-C                PF02810.10    21 seq1083_BIOID38981   -            152   1.2e-18   66.0  20.2   1   2   3.8e-11   5.3e-07   28.9   0.5     1    20     1    20     1    21 0.94 SEC-C motif
SEC-C                PF02810.10    21 seq1083_BIOID38981   -            152   1.2e-18   66.0  20.2   2   2   3.9e-15   5.4e-11   41.6   8.9     1    19   134   152   134   152 0.96 SEC-C motif
Ldh_1_N              PF00056.18   142 seq1085_BIOID38981   -            334   3.4e-48  162.8   0.9   1   1   7.1e-52   4.9e-48  162.3   0.6     1   141    23   166    23   167 0.97 lactate/malate dehydrogenase, NAD binding domain
Ldh_1_C              PF02866.13   174 seq1085_BIOID38981   -            334   8.7e-48  162.2   0.0   1   1   1.8e-51   1.2e-47  161.7   0.0     1   174   169   332   169   332 0.99 lactate/malate dehydrogenase, alpha/beta C-terminal domain
ABC_tran             PF00005.22   118 seq1087_BIOID38981   -            555   2.6e-40  137.3   0.0   1   2   7.2e-25   1.2e-21   77.1   0.0     1   118    46   191    46   191 0.91 ABC transporter
ABC_tran             PF00005.22   118 seq1087_BIOID38981   -            555   2.6e-40  137.3   0.0   2   2   6.6e-19   1.1e-15   57.8   0.0     1   118   363   473   363   473 0.93 ABC transporter
AAA_21               PF13304.1    303 seq1087_BIOID38981   -            555   3.8e-20   72.8   0.2   1   1   1.3e-09   2.2e-06   27.7   0.0   234   303   160   223   104   223 0.94 AAA domain
ABC_tran_2           PF12848.2     85 seq1087_BIOID38981   -            555   1.1e-13   50.7   7.5   1   1   5.7e-15   9.8e-12   44.4   2.3     1    78   230   305   230   312 0.89 ABC transporter
TetR_N               PF00440.18    47 seq1089_BIOID38981   -            236     2e-14   52.8   0.2   1   1     3e-18   4.1e-14   51.8   0.2     2    47    51    96    50    96 0.97 Bacterial regulatory proteins, tetR family
EutN_CcmL            PF03319.8     83 seq1090_BIOID38981   -             95   1.9e-31  108.1   0.3   1   1   1.6e-35   2.2e-31  107.9   0.2     1    83     1    83     1    83 1.00 Ethanolamine utilisation protein EutN/carboxysome
Formyl_trans_N       PF00551.14   181 seq1092_BIOID38981   -            280   5.8e-55  185.5   0.0   1   1   1.1e-58   7.3e-55  185.2   0.0     2   181    86   262    85   262 0.99 Formyl transferase
ACT                  PF01842.20    66 seq1092_BIOID38981   -            280   1.1e-07   31.0   0.0   1   1   3.3e-11   2.2e-07   30.0   0.0     2    63     8    69     7    72 0.91 ACT domain
tRNA-synt_2          PF00152.15   335 seq1093_BIOID38981   -            505   1.5e-98  329.5   1.0   1   1  4.3e-102     2e-98  329.1   0.7     1   334   162   502   162   503 0.90 tRNA synthetases class II (D, K and N)
tRNA_anti            PF01336.20    76 seq1093_BIOID38981   -            505   1.2e-15   56.9   0.0   1   1   4.7e-19   2.1e-15   56.1   0.0     1    76    68   146    68   146 0.98 OB-fold nucleic acid binding domain
Aminotran_3          PF00202.16   339 seq1095_BIOID38981   -            426   2.5e-75  253.3   0.0   1   1   2.1e-79   2.9e-75  253.1   0.0     1   338    35   360    35   361 0.92 Aminotransferase class-III
HTH_18               PF12833.2     81 seq1097_BIOID38981   -            278   4.8e-26   90.5   2.1   1   1     2e-29   6.7e-26   90.0   0.7     1    80   193   271   193   272 0.97 Helix-turn-helix domain
AraC_binding         PF02311.14   136 seq1097_BIOID38981   -            278   5.1e-24   84.3   2.3   1   1   1.5e-27   5.1e-24   84.3   1.6     4   136    16   154    14   154 0.96 AraC-like ligand binding domain
HTH_AraC             PF00165.18    42 seq1097_BIOID38981   -            278   1.8e-20   72.0   0.1   1   2     4e-11   1.4e-07   31.0   0.0     1    42   180   221   180   221 0.97 Bacterial regulatory helix-turn-helix proteins, AraC family
HTH_AraC             PF00165.18    42 seq1097_BIOID38981   -            278   1.8e-20   72.0   0.1   2   2   1.3e-13   4.5e-10   38.9   0.0     1    42   232   271   232   271 0.93 Bacterial regulatory helix-turn-helix proteins, AraC family
LysE                 PF01810.13   191 seq1098_BIOID38981   -            206   7.4e-46  155.7  14.2   1   1   6.3e-50   8.6e-46  155.5   9.9     1   189    14   202    14   204 0.98 LysE type translocator
SNase                PF00565.12   108 seq1099_BIOID38981   -            153   7.8e-23   80.6   0.1   1   1   7.7e-27   1.1e-22   80.2   0.0     1    91    64   147    64   152 0.94 Staphylococcal nuclease homologue
RepB-RCR_reg         PF10723.4     85 seq1100_BIOID38981   -             63   1.3e-26   92.0   0.7   1   1     1e-30   1.4e-26   91.8   0.5    24    82     1    59     1    62 0.97 Replication regulatory protein RepB
adh_short            PF00106.20   167 seq1101_BIOID38981   -            286   8.2e-30  103.8   0.0   1   1   2.4e-33   1.1e-29  103.3   0.0     1   165    44   208    44   210 0.94 short chain dehydrogenase
adh_short_C2         PF13561.1    243 seq1101_BIOID38981   -            286   1.7e-23   83.6   0.0   1   1   4.6e-27   2.1e-23   83.2   0.0     6   242    53   283    50   284 0.91 Enoyl-(Acyl carrier protein) reductase
KR                   PF08659.5    181 seq1101_BIOID38981   -            286   2.1e-11   43.7   0.0   1   1   7.1e-15   3.2e-11   43.0   0.0     2   161    45   203    44   217 0.86 KR domain
AraC_binding         PF02311.14   136 seq1103_BIOID38981   -            312   2.8e-22   78.7   1.3   1   1   1.3e-25   4.4e-22   78.1   0.2     7   120    52   170    48   186 0.88 AraC-like ligand binding domain
HTH_18               PF12833.2     81 seq1103_BIOID38981   -            312     9e-22   76.8   0.1   1   1   5.5e-25   1.9e-21   75.8   0.1     2    79   229   305   228   307 0.97 Helix-turn-helix domain
HTH_AraC             PF00165.18    42 seq1103_BIOID38981   -            312   1.5e-20   72.2   0.2   1   2   3.2e-10   1.1e-06   28.1   0.0     2    42   216   256   215   256 0.93 Bacterial regulatory helix-turn-helix proteins, AraC family
HTH_AraC             PF00165.18    42 seq1103_BIOID38981   -            312   1.5e-20   72.2   0.2   2   2   1.6e-14   5.3e-11   41.8   0.0     2    42   268   306   267   306 0.94 Bacterial regulatory helix-turn-helix proteins, AraC family
Cupin_2              PF07883.6     71 seq1103_BIOID38981   -            312   1.4e-06   27.5   0.0   1   1   8.3e-10   2.8e-06   26.6   0.0     7    60    57   109    53   116 0.92 Cupin domain
IncFII_repA          PF02387.10   281 seq1106_BIOID38981   -            289     6e-98  327.3   0.1   1   1  5.2e-102   7.2e-98  327.0   0.1     3   271     9   269     1   276 0.98 IncFII RepA protein family
DDE_Tnp_1            PF01609.16   211 seq1109_BIOID38981   -            399   1.9e-15   56.9   0.1   1   1   2.1e-19   2.9e-15   56.3   0.1    63   208   141   323    94   325 0.82 Transposase DDE domain
Phage_pRha           PF09669.5     92 seq1110_BIOID38981   -            313   1.5e-15   57.2   0.0   1   1   2.6e-19   3.6e-15   55.9   0.0     1    90    10    98    10   100 0.81 Phage regulatory protein Rha (Phage_pRha)
FAD_binding_4        PF01565.18   139 seq1111_BIOID38981   -            484   3.2e-37  126.9   1.5   1   1   8.3e-41   5.7e-37  126.1   1.0     1   138    51   190    51   191 0.97 FAD binding domain
FAD-oxidase_C        PF02913.14   249 seq1111_BIOID38981   -            484     3e-21   75.7   0.1   1   1   2.3e-24   1.6e-20   73.4   0.1     2   247   228   477   227   479 0.79 FAD linked oxidases, C-terminal domain
adh_short            PF00106.20   167 seq1113_BIOID38981   -            248   1.6e-34  119.1   0.0   1   1   7.3e-38     2e-34  118.8   0.0     2   166     2   165     1   166 0.93 short chain dehydrogenase
adh_short_C2         PF13561.1    243 seq1113_BIOID38981   -            248   5.8e-15   55.6   0.0   1   1   2.6e-18   7.2e-15   55.3   0.0     3   222     9   218     7   232 0.89 Enoyl-(Acyl carrier protein) reductase
KR                   PF08659.5    181 seq1113_BIOID38981   -            248   7.5e-14   51.6   0.0   1   1   3.9e-17   1.1e-13   51.1   0.0     3   173     3   170     2   177 0.89 KR domain
Epimerase            PF01370.16   236 seq1113_BIOID38981   -            248   1.4e-06   27.8   0.1   1   1   1.6e-09   4.2e-06   26.2   0.0     1   117     3   135     3   176 0.80 NAD dependent epimerase/dehydratase family
NAD_binding_10       PF13460.1    183 seq1113_BIOID38981   -            248   2.9e-06   27.3   0.0   1   1   1.8e-09     5e-06   26.5   0.0     1    60     3    67     3   139 0.76 NADH(P)-binding
OmpA                 PF00691.15    97 seq1115_BIOID38981   -            219   3.7e-24   84.8   0.1   1   1   1.2e-27   5.7e-24   84.2   0.1     1    97   115   210   115   210 0.97 OmpA family
Gly-zipper_Omp       PF13488.1     46 seq1115_BIOID38981   -            219   1.2e-12   47.1  16.5   1   1   2.7e-16   1.2e-12   47.1  11.4     1    46    37    85    37    85 0.95 Glycine zipper
Gly-zipper_YMGG      PF13441.1     45 seq1115_BIOID38981   -            219   6.8e-09   34.9  18.1   1   1   1.5e-12   6.8e-09   34.9  12.5     5    45    33    80    29    80 0.81 YMGG-like Gly-zipper
Fe-ADH               PF00465.14   366 seq1116_BIOID38981   -            404  4.6e-112  374.1   7.6   1   1  7.7e-116  5.2e-112  373.9   5.3     1   366    36   396    36   396 0.94 Iron-containing alcohol dehydrogenase
Fe-ADH_2             PF13685.1    250 seq1116_BIOID38981   -            404     5e-17   61.9   3.4   1   1   1.8e-13   1.2e-09   37.7   0.0     3    97    42   137    40   143 0.95 Iron-containing alcohol dehydrogenase
IgaA                 PF07095.6    706 seq1118_BIOID38981   -            711         0 1237.2   0.0   1   1         0         0 1237.0   0.0     1   705     1   706     1   707 1.00 Intracellular growth attenuator protein IgaA
FCD                  PF07729.7    125 seq1122_BIOID38981   -            228   1.6e-26   92.9   5.9   1   1   3.5e-30   2.4e-26   92.3   4.1     5   124    89   208    87   209 0.99 FCD domain
GntR                 PF00392.16    64 seq1122_BIOID38981   -            228   9.3e-18   63.3   0.0   1   1   3.6e-21   2.4e-17   61.9   0.0     3    64    15    75    13    75 0.98 Bacterial regulatory proteins, gntR family
2-Hacid_dh_C         PF02826.14   178 seq1124_BIOID38981   -            324   1.4e-62  209.9   0.0   1   1   4.8e-66   2.2e-62  209.2   0.0     1   178   108   287   108   287 0.97 D-isomer specific 2-hydroxyacid dehydrogenase, NAD binding domain
2-Hacid_dh           PF00389.25   133 seq1124_BIOID38981   -            324   1.6e-31  108.4   0.1   1   1     4e-35   1.8e-31  108.2   0.1     1   133     5   319     5   319 0.97 D-isomer specific 2-hydroxyacid dehydrogenase, catalytic domain
NAD_binding_2        PF03446.10   162 seq1124_BIOID38981   -            324     3e-05   23.8   0.1   1   1   2.9e-08   0.00013   21.7   0.0     2   116   146   259   145   267 0.85 NAD binding domain of 6-phosphogluconate dehydrogenase
HATPase_c            PF02518.21   111 seq1125_BIOID38981   -            543   3.2e-22   78.2   0.0   1   1   2.3e-25   7.7e-22   77.0   0.0     5   109   434   535   430   537 0.95 Histidine kinase-, DNA gyrase B-, and HSP90-like ATPase
PAS                  PF00989.19   113 seq1125_BIOID38981   -            543   6.3e-15   54.8   0.1   1   1   1.2e-17   4.2e-14   52.1   0.0     1   112   222   323   222   324 0.95 PAS fold
PAS_10               PF13596.1    106 seq1125_BIOID38981   -            543   1.7e-07   31.3   0.1   1   1   2.7e-10   9.2e-07   28.9   0.0     2   104   225   323   224   325 0.86 PAS domain
PAS_8                PF13188.1     64 seq1125_BIOID38981   -            543   1.9e-06   27.4   0.0   1   1   1.6e-09   5.4e-06   25.9   0.0     3    45   224   269   222   294 0.76 PAS domain
Sod_Fe_C             PF02777.13   106 seq1128_BIOID38981   -            208   1.4e-40  137.3   0.1   1   1     4e-44   2.7e-40  136.3   0.1     4   106    98   204    95   204 0.91 Iron/manganese superoxide dismutases, C-terminal domain
Sod_Fe_N             PF00081.17    82 seq1128_BIOID38981   -            208   1.4e-33  114.9   2.3   1   1   3.3e-37   2.2e-33  114.2   1.6     1    81     4    91     4    92 0.97 Iron/manganese superoxide dismutases, alpha-hairpin domain
Sugar_tr             PF00083.19   451 seq1129_BIOID38981   -            469   2.3e-49  168.0  24.8   1   1   4.6e-53   3.2e-49  167.6  17.2     7   444    49   453    44   458 0.88 Sugar (and other) transporter
MFS_1                PF07690.11   354 seq1129_BIOID38981   -            469   2.1e-35  122.0  54.2   1   2   6.3e-33   4.3e-29  101.2  27.1     5   317    52   374    45   382 0.78 Major Facilitator Superfamily
MFS_1                PF07690.11   354 seq1129_BIOID38981   -            469   2.1e-35  122.0  54.2   2   2   1.6e-12   1.1e-08   34.1  13.2    60   180   332   450   327   460 0.87 Major Facilitator Superfamily
Plasmid_stabil       PF05016.9     90 seq1131_BIOID38981   -             93   5.6e-16   58.6   0.1   1   1   4.5e-20   6.1e-16   58.4   0.1     1    90     4    92     4    92 0.90 Plasmid stabilisation system protein
RNase_T              PF00929.19   164 seq1135_BIOID38981   -            282   5.3e-24   85.2   0.0   1   1     5e-28   6.9e-24   84.8   0.0     1   163   105   262   105   263 0.95 Exonuclease
YdfZ                 PF14001.1     64 seq1136_BIOID38981   -             67     2e-33  114.3   0.1   1   1   1.6e-37   2.2e-33  114.1   0.1     1    64     2    65     2    65 0.99 YdfZ protein
EutH                 PF04346.7    354 seq1137_BIOID38981   -            408  9.3e-147  488.4  45.2   1   1  7.7e-151  1.1e-146  488.3  31.4     1   353     1   391     1   392 0.98 Ethanolamine utilisation protein, EutH
AFG1_ATPase          PF03969.11   362 seq1139_BIOID38981   -            375  3.3e-165  549.1   0.1   1   1  2.7e-169  3.8e-165  548.9   0.1     2   362     5   371     4   371 0.99 AFG1-like ATPase
Fe-ADH               PF00465.14   366 seq1140_BIOID38981   -            385  2.9e-101  338.6   0.1   1   1  4.7e-105  3.2e-101  338.4   0.1     3   366     7   370     5   370 0.94 Iron-containing alcohol dehydrogenase
Fe-ADH_2             PF13685.1    250 seq1140_BIOID38981   -            385   2.9e-17   62.6   0.1   1   1   2.4e-15   1.6e-11   43.8   0.0     3    96    11   103     9   107 0.91 Iron-containing alcohol dehydrogenase
KdgT                 PF03812.8    314 seq1142_BIOID38981   -            341  1.1e-180  599.5  30.6   1   1    9e-185  1.2e-180  599.4  21.2     1   314    15   328    15   328 1.00 2-keto-3-deoxygluconate permease
HAD_2                PF13419.1    176 seq1144_BIOID38981   -            237   4.6e-23   82.2   0.1   1   1   8.7e-27     6e-23   81.8   0.1     1   174    28   205    28   206 0.87 Haloacid dehalogenase-like hydrolase
4HBT                 PF03061.17    79 seq1145_BIOID38981   -            155   8.4e-19   67.3   0.1   1   1   1.7e-22   1.1e-18   66.9   0.1     2    78    57   145    56   146 0.97 Thioesterase superfamily
4HBT_3               PF13622.1    256 seq1145_BIOID38981   -            155   7.1e-07   29.1   0.3   1   1   1.4e-10   9.4e-07   28.7   0.2     3    85    52   153    47   154 0.85 Thioesterase-like superfamily
Response_reg         PF00072.19   112 seq1146_BIOID38981   -            239   5.3e-18   64.9   0.1   1   1   5.6e-22   7.6e-18   64.4   0.1     1   111     4   117     4   118 0.96 Response regulator receiver domain
ETF                  PF01012.16   164 seq1147_BIOID38981   -            259   7.1e-29  100.5   0.0   1   1   9.5e-33   1.3e-28   99.6   0.0    16   159    42   185    37   191 0.95 Electron transfer flavoprotein domain
dUTPase              PF00692.14   129 seq1148_BIOID38981   -            205   8.2e-15   54.2   0.0   1   1   1.3e-18   1.7e-14   53.2   0.0    23   121    84   181    81   187 0.87 dUTPase
Colicin              PF01024.14   187 seq1150_BIOID38981   -            626   1.6e-71  239.6   5.7   1   1   2.4e-75   1.6e-71  239.6   4.0     1   187   438   624   438   624 0.99 Colicin pore forming domain
Colicin_Ia           PF11504.3     72 seq1150_BIOID38981   -            626   8.1e-50  166.5   1.3   1   1   2.7e-53   1.8e-49  165.3   0.9     1    72   282   353   282   353 1.00 Colicin Ia
EutA                 PF06277.6    473 seq1152_BIOID38981   -            467  1.8e-174  580.6   0.0   1   1  1.6e-178  2.2e-174  580.4   0.0     2   473     5   466     4   466 0.98 Ethanolamine utilisation protein EutA
DHDPS                PF00701.17   289 seq1153_BIOID38981   -            295   7.1e-64  215.0   0.0   1   1   5.9e-68   8.1e-64  214.8   0.0     2   287     5   291     4   293 0.94 Dihydrodipicolinate synthetase family
EamA                 PF00892.15   126 seq1154_BIOID38981   -            296   3.2e-17   62.6  33.5   1   2   3.2e-16   2.2e-12   47.0   8.4     1   123    18   142    18   145 0.90 EamA-like transporter family
EamA                 PF00892.15   126 seq1154_BIOID38981   -            296   3.2e-17   62.6  33.5   2   2   1.1e-08   7.7e-05   22.6   8.6     1   125   159   284   159   285 0.83 EamA-like transporter family
EmrE                 PF13536.1    113 seq1154_BIOID38981   -            296   6.4e-08   32.6  13.3   1   1   9.3e-12   6.4e-08   32.6   9.2     4   108    42   147    39   151 0.90 Multidrug resistance efflux transporter
Ribosomal_L13        PF00572.13   128 seq1155_BIOID38981   -            142   4.3e-55  185.0   0.3   1   1   3.6e-59   4.9e-55  184.9   0.2     1   127    15   141    15   142 0.99 Ribosomal protein L13
HTH_3                PF01381.17    55 seq1156_BIOID38981   -             96   8.2e-06   25.4   0.0   1   1   8.4e-10   1.2e-05   24.9   0.0     1    43    38    80    38    82 0.95 Helix-turn-helix
MOSC                 PF03473.12   133 seq1157_BIOID38981   -            224   1.8e-26   92.0   0.0   1   1   3.7e-30   2.5e-26   91.5   0.0     2   132    38   161    37   162 0.97 MOSC domain
3-alpha              PF03475.9     47 seq1157_BIOID38981   -            224   1.7e-16   59.5   0.1   1   1   4.6e-20   3.1e-16   58.6   0.0     1    47   168   214   168   214 0.97 3-alpha domain
S4                   PF01479.20    48 seq1158_BIOID38981   -            133   7.7e-13   47.5   0.0   1   1   9.3e-17   1.3e-12   46.8   0.0     1    46     9    53     9    55 0.95 S4 domain
ETF_alpha            PF00766.14    86 seq1159_BIOID38981   -            286   7.9e-21   73.3   1.7   1   1   2.2e-24   1.5e-20   72.4   1.2     3    86   164   245   162   245 0.92 Electron transfer flavoprotein FAD-binding domain
ETF                  PF01012.16   164 seq1159_BIOID38981   -            286   3.8e-07   29.8   0.2   1   1   2.1e-10   1.4e-06   27.9   0.0    75   158    41   122    30   127 0.83 Electron transfer flavoprotein domain
Ribosomal_S9         PF00380.14   121 seq1161_BIOID38981   -            130   1.4e-47  160.8   2.1   1   1   1.1e-51   1.5e-47  160.6   1.5     1   121    10   130    10   130 1.00 Ribosomal protein S9/S16
HSP33                PF01430.14   280 seq1162_BIOID38981   -            294     1e-97  326.5   0.0   1   1  8.3e-102   1.1e-97  326.3   0.0     1   279     6   275     6   276 0.96 Hsp33 protein
CSD                  PF00313.17    66 seq1163_BIOID38981   -             70   3.6e-33  113.0   0.2   1   1   5.8e-37   3.9e-33  112.9   0.1     1    65     5    69     5    70 0.98 'Cold-shock' DNA-binding domain
OB_RNB               PF08206.6     58 seq1163_BIOID38981   -             70   9.9e-06   24.8   0.4   1   1     2e-09   1.4e-05   24.4   0.3     7    29    15    37     7    39 0.86 Ribonuclease B OB domain
SMP_2                PF10144.4    213 seq1165_BIOID38981   -            214   3.4e-98  326.7   0.2   1   1  2.8e-102   3.8e-98  326.5   0.1     1   213     1   210     1   210 0.99 Bacterial virulence factor haemolysin
Inositol_P           PF00459.20   271 seq1167_BIOID38981   -            267   2.5e-77  259.7   0.0   1   1   2.1e-81   2.8e-77  259.5   0.0     3   268     2   260     1   263 0.97 Inositol monophosphatase family
DcuA_DcuB            PF03605.9    364 seq1168_BIOID38981   -            446    5e-164  545.3  20.1   1   1  4.3e-168  5.9e-164  545.0  13.9     1   364     6   376     6   376 0.98 Anaerobic c4-dicarboxylate membrane transporter
TerC                 PF03741.11   184 seq1170_BIOID38981   -             97   2.6e-17   62.7   4.8   1   1   2.1e-21   2.9e-17   62.5   3.3     1    65    15    79    15    95 0.87 Integral membrane protein TerC family
DUF3289              PF11692.3    277 seq1172_BIOID38981   -            282   2.8e-83  279.2   8.5   1   1   2.5e-87   3.4e-83  279.0   5.9     4   271     7   275     1   280 0.93 Protein of unknown function (DUF3289)
EutB                 PF06751.6    444 seq1173_BIOID38981   -            453  5.1e-230  763.2   0.6   1   1  4.3e-234  5.9e-230  763.0   0.4     1   444    11   452    11   452 1.00 Ethanolamine ammonia lyase large subunit (EutB)
GST_N_3              PF13417.1     75 seq1174_BIOID38981   -            212     2e-20   72.6   0.1   1   1   1.4e-23   3.8e-20   71.7   0.0     1    75    13    87    13    87 0.98 Glutathione S-transferase, N-terminal domain
GST_N                PF02798.15    76 seq1174_BIOID38981   -            212     2e-17   62.9   0.0   1   1   4.2e-20   1.1e-16   60.5   0.0     2    76    10    81     9    81 0.95 Glutathione S-transferase, N-terminal domain
GST_N_2              PF13409.1     70 seq1174_BIOID38981   -            212   4.3e-14   52.1   0.1   1   1   3.6e-17   9.8e-14   51.0   0.0     4    69    21    81    19    82 0.93 Glutathione S-transferase, N-terminal domain
GST_C                PF00043.20    95 seq1174_BIOID38981   -            212     6e-11   42.0   0.0   1   1   3.3e-14     9e-11   41.5   0.0     2    95   102   194   101   194 0.93 Glutathione S-transferase, C-terminal domain
GST_C_2              PF13410.1     69 seq1174_BIOID38981   -            212   3.1e-09   36.4   0.0   1   1   2.4e-12   6.6e-09   35.4   0.0     3    53   124   174   109   189 0.85 Glutathione S-transferase, C-terminal domain
Lip_prot_lig_C       PF10437.4     86 seq1176_BIOID38981   -            338   1.6e-23   82.0   0.0   1   1   2.6e-26   1.7e-22   78.7   0.0     1    86   248   333   248   333 0.97 Bacterial lipoate protein ligase C-terminus
BPL_LplA_LipB        PF03099.14   125 seq1176_BIOID38981   -            338   4.9e-23   81.3   0.0   1   1   2.4e-26   1.7e-22   79.6   0.0     1   125    46   158    46   158 0.94 Biotin/lipoate A/B protein ligase family
TerC                 PF03741.11   184 seq1177_BIOID38981   -            106   1.3e-18   67.0  13.6   1   1   1.2e-22   1.7e-18   66.6   9.4   114   183     2    71     1    72 0.97 Integral membrane protein TerC family
Abhydrolase_5        PF12695.2    142 seq1181_BIOID38981   -            293   6.6e-27   93.8   0.0   1   1   3.1e-30   8.4e-27   93.5   0.0     1   141    89   265    89   266 0.89 Alpha/beta hydrolase family
Abhydrolase_6        PF12697.2    228 seq1181_BIOID38981   -            293   6.6e-16   58.7   0.2   1   1   1.5e-14   4.2e-11   43.0   0.0     1   102    90   194    90   212 0.89 Alpha/beta hydrolase family
Peptidase_S9         PF00326.16   213 seq1181_BIOID38981   -            293   1.4e-09   37.3   0.0   1   1   3.8e-12   1.1e-08   34.5   0.0     8   212   108   291   103   292 0.71 Prolyl oligopeptidase family
Hydrolase_4          PF12146.3     79 seq1181_BIOID38981   -            293   8.5e-08   31.8   0.0   1   1   5.7e-10   1.6e-06   27.7   0.0    11    61    82   132    76   149 0.82 Putative lysophospholipase
BNR_2                PF13088.1    275 seq1182_BIOID38981   -            389     4e-75  252.5   2.6   1   1   6.9e-79   4.7e-75  252.2   1.8     1   275    43   365    43   365 0.96 BNR repeat-like domain
SspB                 PF04386.8    155 seq1183_BIOID38981   -            165   2.9e-47  160.0   0.0   1   1   2.6e-51   3.5e-47  159.7   0.0     5   155     8   165     5   165 0.90 Stringent starvation protein B
TonB_dep_Rec         PF00593.19   276 seq1185_BIOID38981   -            729   4.1e-31  108.8  22.3   1   1     6e-35   4.1e-31  108.8  15.5     1   275   493   727   493   728 0.87 TonB dependent receptor
Plug                 PF07715.10   108 seq1185_BIOID38981   -            729     6e-14   52.1   0.4   1   1   8.8e-18     6e-14   52.1   0.3     2   106    75   175    74   177 0.93 TonB-dependent Receptor Plug Domain
Flavodoxin_2         PF02525.12   199 seq1187_BIOID38981   -            201   3.9e-48  163.4   0.0   1   1   6.5e-52   4.5e-48  163.3   0.0     2   195     3   195     2   199 0.91 Flavodoxin-like fold
FMN_red              PF03358.10   152 seq1187_BIOID38981   -            201   2.4e-12   46.5   0.0   1   1   4.5e-16   3.1e-12   46.1   0.0     2   148     3   174     2   178 0.77 NADPH-dependent FMN reductase
DUF943               PF06092.7    157 seq1189_BIOID38981   -            165   2.6e-49  166.4   4.2   1   1   2.1e-53   2.9e-49  166.2   2.9     1   156     1   154     1   155 0.97 Enterobacterial putative membrane protein (DUF943)
Fumerase             PF05681.9    271 seq1192_BIOID38981   -            548   9.8e-92  306.7   0.0   1   1   1.8e-95   1.2e-91  306.4   0.0     2   271    48   328    47   328 0.98 Fumarate hydratase (Fumerase)
Fumerase_C           PF05683.7    206 seq1192_BIOID38981   -            548   6.5e-83  276.7   0.0   1   1   1.9e-86   1.3e-82  275.8   0.0     1   204   332   539   332   541 0.98 Fumarase C-terminus
FCD                  PF07729.7    125 seq1194_BIOID38981   -            263   3.3e-22   79.0   7.4   1   1   4.8e-26   3.3e-22   79.0   5.1     3   124   125   246   123   247 0.94 FCD domain
GntR                 PF00392.16    64 seq1194_BIOID38981   -            263   4.6e-21   73.9   0.9   1   1   1.2e-24     8e-21   73.1   0.6     1    64    32    95    32    95 0.97 Bacterial regulatory proteins, gntR family
EutC                 PF05985.6    238 seq1197_BIOID38981   -            295   1.1e-81  273.2   0.0   1   1     1e-85   1.4e-81  272.9   0.0     2   237    61   293    60   294 0.98 Ethanolamine ammonia-lyase light chain (EutC)
UPF0118              PF01594.11   327 seq1198_BIOID38981   -            370   1.6e-65  221.1  41.1   1   1   1.4e-69   1.9e-65  220.9  28.5     2   327    15   345    14   345 0.99 Domain of unknown function DUF20
PRD                  PF00874.15    90 seq1199_BIOID38981   -            433   4.7e-25   87.4   0.0   1   2   3.6e-13   4.9e-09   36.0   0.0     2    89   138   224   137   225 0.97 PRD domain
PRD                  PF00874.15    90 seq1199_BIOID38981   -            433   4.7e-25   87.4   0.0   2   2   2.6e-17   3.6e-13   49.3   0.0     2    89   247   335   246   336 0.97 PRD domain
DUF386               PF04074.7    153 seq1202_BIOID38981   -            156   2.1e-22   79.1   0.0   1   1   1.8e-26   2.5e-22   78.9   0.0     1   151     1   150     1   152 0.89 Domain of unknown function (DUF386)
Na_sulph_symp        PF00939.14   471 seq1203_BIOID38981   -            504   3.8e-14   52.3  35.5   1   1   5.3e-17   3.6e-13   49.0  24.6    28   458    81   494    73   504 0.77 Sodium:sulfate symporter transmembrane region
LTXXQ                PF07813.7    100 seq1204_BIOID38981   -            167     4e-20   72.0  12.1   1   1   5.8e-24     4e-20   72.0   8.4     4   100    41   137    38   137 0.96 LTXXQ motif family protein
Metal_resist         PF13801.1    125 seq1204_BIOID38981   -            167   3.7e-09   36.5   9.1   1   1   5.5e-13   3.7e-09   36.5   6.3    32   124    38   131     8   132 0.86 Heavy-metal resistance
Hexapep              PF00132.19    36 seq1207_BIOID38981   -            150   2.2e-15   55.2  16.7   1   2   7.1e-12   9.7e-08   31.0   0.1     2    34    28    60    27    61 0.93 Bacterial transferase hexapeptide (six repeats)
Hexapep              PF00132.19    36 seq1207_BIOID38981   -            150   2.2e-15   55.2  16.7   2   2   3.3e-08   0.00046   19.4   0.1    16    35    60    79    58    80 0.88 Bacterial transferase hexapeptide (six repeats)
DHDPS                PF00701.17   289 seq1208_BIOID38981   -            297  2.1e-107  357.9   0.0   1   1  1.8e-111  2.4e-107  357.7   0.0     2   289     5   293     4   293 0.99 Dihydrodipicolinate synthetase family
BMC                  PF00936.14    75 seq1210_BIOID38981   -            219   1.7e-24   85.1   1.1   1   2   2.9e-17     4e-13   48.7   0.4     1    64    35   109    35   130 0.93 BMC domain
BMC                  PF00936.14    75 seq1210_BIOID38981   -            219   1.7e-24   85.1   1.1   2   2   6.1e-13   8.3e-09   34.8   0.0    13    64   157   210   147   218 0.84 BMC domain
PEPCK_ATP            PF01293.15   467 seq1213_BIOID38981   -            540  1.4e-216  719.4   0.0   1   1  1.2e-220  1.6e-216  719.2   0.0     3   467    21   493    19   493 0.98 Phosphoenolpyruvate carboxykinase
Sigma54_activat      PF00158.21   168 seq1215_BIOID38981   -            325   1.2e-62  210.2   0.0   1   1   5.1e-66   1.7e-62  209.6   0.0     2   163     9   170     8   175 0.98 Sigma-54 interaction domain
AAA_5                PF07728.9    139 seq1215_BIOID38981   -            325   1.2e-07   31.4   0.0   1   1   6.6e-11   2.2e-07   30.5   0.0     1   122    31   149    31   169 0.82 AAA domain (dynein-related subfamily)
HTH_8                PF02954.14    42 seq1215_BIOID38981   -            325   1.2e-05   24.5   0.7   1   1   7.1e-09   2.4e-05   23.6   0.5     6    41   287   322   283   323 0.89 Bacterial regulatory protein, Fis family
DUF1283              PF06932.6     85 seq1216_BIOID38981   -            113   2.5e-46  155.4   6.5   1   1   2.1e-50   2.9e-46  155.2   4.5     1    85    29   113    29   113 0.99 Protein of unknown function (DUF1283)
Cation_efflux        PF01545.16   285 seq1219_BIOID38981   -            300   3.3e-65  219.8   5.3   1   1   2.8e-69   3.8e-65  219.6   3.7     2   283    14   289    13   291 0.97 Cation efflux family
DUF2233              PF09992.4    170 seq1222_BIOID38981   -            254   1.5e-20   73.7   0.1   1   1   1.5e-24     2e-20   73.3   0.0     2   146    84   232    83   248 0.85 Predicted periplasmic protein (DUF2233)
DUF2238              PF09997.4    143 seq1223_BIOID38981   -            216   2.4e-59  198.7   0.8   1   1   2.5e-63   3.4e-59  198.2   0.5     1   143    41   182    41   182 0.99 Predicted membrane protein (DUF2238)
Acetyltransf_3       PF13302.1    142 seq1224_BIOID38981   -            186   4.2e-23   82.1   0.0   1   1   2.9e-26   5.7e-23   81.6   0.0     3   142     8   141     7   141 0.80 Acetyltransferase (GNAT) domain
Acetyltransf_1       PF00583.19    83 seq1224_BIOID38981   -            186   3.4e-15   55.7   0.1   1   1   2.6e-18   5.1e-15   55.1   0.1     2    83    63   141    62   141 0.97 Acetyltransferase (GNAT) family
Acetyltransf_4       PF13420.1    155 seq1224_BIOID38981   -            186   5.3e-15   55.5   0.6   1   1   3.5e-18   6.8e-15   55.2   0.4     1   152     9   158     9   160 0.93 Acetyltransferase (GNAT) domain
Acetyltransf_8       PF13523.1    152 seq1224_BIOID38981   -            186   9.6e-14   51.4   0.3   1   1   6.7e-17   1.3e-13   50.9   0.2     1   141     9   145     9   157 0.89 Acetyltransferase (GNAT) domain
Acetyltransf_7       PF13508.1     79 seq1224_BIOID38981   -            186   2.6e-07   30.5   0.2   1   1   2.5e-10   4.8e-07   29.7   0.1     2    79    56   142    55   142 0.80 Acetyltransferase (GNAT) domain
Acetyltransf_10      PF13673.1    117 seq1224_BIOID38981   -            186   1.3e-05   25.1   0.0   1   1   9.3e-09   1.8e-05   24.7   0.0     1   117    16   140    16   140 0.75 Acetyltransferase (GNAT) domain
FR47                 PF08445.5     86 seq1224_BIOID38981   -            186   1.4e-05   24.6   0.0   1   1   1.3e-08   2.5e-05   23.8   0.0    26    80    87   143    69   150 0.92 FR47-like protein
FAD_binding_1        PF00667.15   219 seq1226_BIOID38981   -            599   1.8e-52  177.8   0.0   1   1   6.7e-56   3.1e-52  177.0   0.0     2   219   230   424   229   424 0.98 FAD binding domain
Flavodoxin_1         PF00258.20   143 seq1226_BIOID38981   -            599     1e-32  113.0   0.3   1   1   5.6e-36   2.6e-32  111.6   0.1     1   136    66   195    66   200 0.90 Flavodoxin
NAD_binding_1        PF00175.16   109 seq1226_BIOID38981   -            599   6.5e-22   78.0   0.0   1   1     3e-25   1.4e-21   76.9   0.0     1   109   457   564   457   564 0.89 Oxidoreductase NAD-binding domain
BMC                  PF00936.14    75 seq1227_BIOID38981   -            166   2.9e-21   74.8   1.9   1   1   3.4e-25   4.6e-21   74.1   0.5     1    75     3    79     3    79 0.95 BMC domain
DUF1870              PF08965.5    118 seq1229_BIOID38981   -            118     2e-60  201.4   0.3   1   1   1.7e-64   2.3e-60  201.3   0.2     1   118     1   118     1   118 1.00 Domain of unknown function (DUF1870)
MFS_1                PF07690.11   354 seq1231_BIOID38981   -            506   1.3e-38  132.5  59.3   1   2   5.5e-29   3.7e-25   88.3  23.5     2   286    36   298    35   306 0.70 Major Facilitator Superfamily
MFS_1                PF07690.11   354 seq1231_BIOID38981   -            506   1.3e-38  132.5  59.3   2   2   4.3e-16   2.9e-12   45.9  16.0     2   175   291   462   289   501 0.79 Major Facilitator Superfamily
Sugar_tr             PF00083.19   451 seq1231_BIOID38981   -            506   6.2e-26   90.8  44.1   1   1   1.4e-29   9.2e-26   90.2  10.1     2   197    31   210    30   223 0.91 Sugar (and other) transporter
MFS_1                PF07690.11   354 seq1233_BIOID38981   -            404   2.1e-29  102.3  51.1   1   2   1.2e-24   1.6e-20   73.0  26.1     2   293    13   290    12   292 0.80 Major Facilitator Superfamily
MFS_1                PF07690.11   354 seq1233_BIOID38981   -            404   2.1e-29  102.3  51.1   2   2   3.9e-15   5.4e-11   41.7  10.7    37   184   249   395   244   402 0.80 Major Facilitator Superfamily
HTH_18               PF12833.2     81 seq1236_BIOID38981   -            350   1.2e-24   86.0   0.4   1   1   1.7e-27   1.2e-23   82.8   0.0     1    79   262   342   262   344 0.96 Helix-turn-helix domain
HTH_AraC             PF00165.18    42 seq1236_BIOID38981   -            350   4.2e-15   54.8   0.0   1   2     1e-10   6.9e-07   28.7   0.0     2    42   250   290   249   290 0.95 Bacterial regulatory helix-turn-helix proteins, AraC family
HTH_AraC             PF00165.18    42 seq1236_BIOID38981   -            350   4.2e-15   54.8   0.0   2   2   1.3e-08   8.6e-05   22.1   0.0     1    42   301   343   301   343 0.95 Bacterial regulatory helix-turn-helix proteins, AraC family
SAM_adeno_trans      PF01887.11   259 seq1237_BIOID38981   -            300   4.4e-80  268.3   0.0   1   1   3.6e-84   4.9e-80  268.2   0.0     2   255    25   289    24   295 0.95 S-adenosyl-l-methionine hydroxide adenosyltransferase
PFK                  PF00365.15   282 seq1238_BIOID38981   -            340  1.5e-129  430.8   2.2   1   1  1.3e-133  1.8e-129  430.5   1.6     1   281    23   297    23   298 0.98 Phosphofructokinase
Acyl_transf_3        PF01757.17   340 seq1239_BIOID38981   -            331   2.2e-34  118.7  37.7   1   1   1.9e-38   2.6e-34  118.4  26.1     2   339     6   318     5   322 0.88 Acyltransferase family
DUF2543              PF10820.3     81 seq1240_BIOID38981   -             81   9.2e-51  169.6   1.1   1   1   7.4e-55     1e-50  169.5   0.7     1    81     1    81     1    81 1.00 Protein of unknown function (DUF2543)
DUF1161              PF06649.7     52 seq1241_BIOID38981   -            102   1.3e-25   88.9   0.0   1   1   1.2e-29   1.6e-25   88.6   0.0     1    52    27    80    27    80 0.99 Protein of unknown function (DUF1161)
SBP_bac_5            PF00496.17   374 seq1243_BIOID38981   -            547   1.1e-82  277.7   0.2   1   1   9.8e-87   1.3e-82  277.4   0.2     3   371    80   456    78   459 0.94 Bacterial extracellular solute-binding proteins, family 5 Middle
NanE                 PF04131.9    192 seq1247_BIOID38981   -            229   8.2e-93  308.5   0.5   1   1   7.1e-97   9.7e-93  308.3   0.4     1   192    35   226    35   226 0.99 Putative N-acetylmannosamine-6-phosphate epimerase
Molybdopterin        PF00384.17   432 seq1248_BIOID38981   -            808   6.2e-97  324.9   0.0   1   1  1.7e-100   7.8e-97  324.6   0.0     1   432   111   566   111   566 0.92 Molybdopterin oxidoreductase
Molydop_binding      PF01568.16   109 seq1248_BIOID38981   -            808   4.8e-28   97.0   0.0   1   1   2.6e-31   1.2e-27   95.7   0.0     1   107   687   800   687   802 0.97 Molydopterin dinucleotide binding domain
Molybdop_Fe4S4       PF04879.11    55 seq1248_BIOID38981   -            808   1.2e-14   53.6   1.0   1   1   4.8e-18   2.2e-14   52.8   0.7     1    55    49   108    49   108 0.97 Molybdopterin oxidoreductase Fe4S4 domain
NIR_SIR              PF01077.17   157 seq1249_BIOID38981   -            570   5.6e-49  165.4   0.0   1   1   1.9e-47   1.3e-43  147.9   0.0     2   157   173   331   172   331 0.98 Nitrite and sulphite reductase 4Fe-4S domain
NIR_SIR_ferr         PF03460.12    69 seq1249_BIOID38981   -            570   5.6e-31  105.8   0.0   1   2   2.1e-16   1.4e-12   46.8   0.0    11    67    81   138    73   140 0.92 Nitrite/Sulfite reductase ferredoxin-like half domain
NIR_SIR_ferr         PF03460.12    69 seq1249_BIOID38981   -            570   5.6e-31  105.8   0.0   2   2   8.9e-19   6.1e-15   54.4   0.0     7    68   355   417   350   418 0.94 Nitrite/Sulfite reductase ferredoxin-like half domain
MFS_1                PF07690.11   354 seq1250_BIOID38981   -            421   2.1e-33  115.4  61.8   1   1   1.1e-34   1.6e-30  106.0  30.8     1   354    18   356    13   356 0.82 Major Facilitator Superfamily
SBP_bac_11           PF13531.1    231 seq1251_BIOID38981   -            329   1.6e-44  152.1   0.1   1   1   5.7e-48     2e-44  151.8   0.1     4   231    28   280    25   280 0.88 Bacterial extracellular solute-binding protein
SBP_bac_1            PF01547.20   314 seq1251_BIOID38981   -            329     2e-18   67.1   2.6   1   1   7.3e-22   2.5e-18   66.7   1.8     4   314    32   272    29   272 0.86 Bacterial extracellular solute-binding protein
SBP_bac_8            PF13416.1    281 seq1251_BIOID38981   -            329   1.5e-13   50.9   0.9   1   1   7.6e-17   2.6e-13   50.2   0.6    85   262   108   281    34   300 0.75 Bacterial extracellular solute-binding protein
SBP_bac_6            PF13343.1    242 seq1251_BIOID38981   -            329     2e-12   46.8   1.0   1   1   1.1e-15   3.7e-12   45.9   0.7    53   235   112   303    77   306 0.83 Bacterial extracellular solute-binding protein
HTH_AraC             PF00165.18    42 seq1252_BIOID38981   -            302   5.7e-21   73.5   0.2   1   2   8.7e-11   5.9e-07   28.9   0.0     1    42   200   241   200   241 0.97 Bacterial regulatory helix-turn-helix proteins, AraC family
HTH_AraC             PF00165.18    42 seq1252_BIOID38981   -            302   5.7e-21   73.5   0.2   2   2   6.7e-15   4.6e-11   42.0   0.1     6    42   254   291   252   291 0.94 Bacterial regulatory helix-turn-helix proteins, AraC family
HTH_18               PF12833.2     81 seq1252_BIOID38981   -            302   3.4e-19   68.6   0.2   1   1   9.3e-23   6.4e-19   67.7   0.1     2    80   214   291   213   292 0.95 Helix-turn-helix domain
PilJ                 PF13675.1    112 seq1253_BIOID38981   -            598     1e-18   67.5   1.8   1   1     3e-22     1e-18   67.5   1.3     2   108    34   131    33   135 0.91 Type IV pili methyl-accepting chemotaxis transducer N-term
HisKA_3              PF07730.8     68 seq1253_BIOID38981   -            598     2e-18   66.3   0.7   1   1   5.9e-22     2e-18   66.3   0.5     1    64   390   453   390   457 0.97 Histidine kinase
HATPase_c            PF02518.21   111 seq1253_BIOID38981   -            598   1.6e-15   56.6   0.1   1   1   1.2e-18   4.1e-15   55.3   0.1     4   108   497   583   494   586 0.92 Histidine kinase-, DNA gyrase B-, and HSP90-like ATPase
HAMP                 PF00672.20    70 seq1253_BIOID38981   -            598   2.8e-11   43.3   3.2   1   1   8.1e-15   2.8e-11   43.3   2.2     4    69   159   224   158   225 0.93 HAMP domain
TerC                 PF03741.11   184 seq1254_BIOID38981   -            540   4.9e-49  166.1  13.4   1   1   1.6e-52   7.4e-49  165.5   9.3     1   183    27   216    27   217 0.94 Integral membrane protein TerC family
CorC_HlyC            PF03471.12    81 seq1254_BIOID38981   -            540   2.4e-20   72.0   0.1   1   1   5.5e-23   2.5e-19   68.7   0.0     2    79   453   529   452   531 0.93 Transporter associated domain
CBS                  PF00571.23    57 seq1254_BIOID38981   -            540   4.1e-16   58.2   1.1   1   2   5.1e-09   2.3e-05   23.8   0.3     1    53   315   371   315   374 0.94 CBS domain
CBS                  PF00571.23    57 seq1254_BIOID38981   -            540   4.1e-16   58.2   1.1   2   2   9.7e-12   4.4e-08   32.5   0.0     3    53   382   432   381   436 0.93 CBS domain
ROK                  PF00480.15   179 seq1255_BIOID38981   -            291   3.6e-54  183.1   0.1   1   1   4.3e-58   5.9e-54  182.4   0.0     1   179     5   183     5   183 0.98 ROK family
Glucosamine_iso      PF01182.15   199 seq1259_BIOID38981   -            266   9.1e-25   87.4   0.0   1   1   8.8e-29   1.2e-24   87.0   0.0     4   198    15   216    12   217 0.85 Glucosamine-6-phosphate isomerases/6-phosphogluconolactonase
CDH                  PF02611.10   222 seq1260_BIOID38981   -            300   3.2e-96  320.7   0.0   1   1  2.8e-100   3.8e-96  320.5   0.0     2   221    80   299    79   300 0.99 CDP-diacylglycerol pyrophosphatase
BPD_transp_1         PF00528.17   185 seq1262_BIOID38981   -            321   3.1e-44  150.5  11.5   1   1   2.3e-48   3.1e-44  150.5   7.9     1   181    92   311    92   315 0.99 Binding-protein-dependent transport system inner membrane component
Shikimate_dh_N       PF08501.6     83 seq1263_BIOID38981   -            288   3.5e-27   94.1   0.0   1   1     1e-30   7.1e-27   93.1   0.0     1    83    12    94    12    94 0.99 Shikimate dehydrogenase substrate binding domain
Shikimate_DH         PF01488.15   135 seq1263_BIOID38981   -            288   5.6e-07   29.6   0.0   1   1   1.4e-10   9.3e-07   28.8   0.0     9    95   121   216   114   230 0.86 Shikimate / quinate 5-dehydrogenase
OKR_DC_1             PF01276.15   417 seq1264_BIOID38981   -            756  2.4e-190  632.3   0.0   1   1  6.5e-194  2.9e-190  632.0   0.0     1   416   141   590   141   591 0.99 Orn/Lys/Arg decarboxylase, major domain
OKR_DC_1_C           PF03711.10   137 seq1264_BIOID38981   -            756   1.3e-42  145.0   0.0   1   1   5.8e-46   2.7e-42  143.9   0.0     1   131   616   744   616   748 0.99 Orn/Lys/Arg decarboxylase, C-terminal domain
OKR_DC_1_N           PF03709.10   115 seq1264_BIOID38981   -            756   2.7e-27   95.0   0.1   1   1   1.1e-30     5e-27   94.1   0.0     3   115    19   135    17   135 0.98 Orn/Lys/Arg decarboxylase, N-terminal domain
DUF386               PF04074.7    153 seq1266_BIOID38981   -            154   9.3e-54  180.9   0.0   1   1   7.6e-58     1e-53  180.8   0.0     1   152     1   150     1   151 0.99 Domain of unknown function (DUF386)
LigT_PEase           PF02834.11    87 seq1267_BIOID38981   -            176   2.5e-24   84.9   0.4   1   2   3.1e-17   2.1e-13   49.9   0.1     1    87    11    89    11    89 0.92 LigT like Phosphoesterase
LigT_PEase           PF02834.11    87 seq1267_BIOID38981   -            176   2.5e-24   84.9   0.4   2   2   1.1e-11   7.3e-08   32.1   0.0     4    87    92   166    90   166 0.74 LigT like Phosphoesterase
2_5_RNA_ligase2      PF13563.1    153 seq1267_BIOID38981   -            176   7.3e-11   41.8   0.0   1   1   1.2e-14   8.3e-11   41.7   0.0     2   121    14   135    13   162 0.88 2'-5' RNA ligase superfamily
GreA_GreB_N          PF03449.10    74 seq1268_BIOID38981   -            170   1.1e-29  102.1   0.7   1   1   2.7e-33   1.9e-29  101.4   0.5     1    74    13    86    13    86 0.97 Transcription elongation factor, N-terminal
GreA_GreB            PF01272.14    77 seq1268_BIOID38981   -            170   1.6e-22   78.9   0.0   1   1   3.8e-26   2.6e-22   78.2   0.0     2    77    93   167    92   167 0.98 Transcription elongation factor, GreA/GreB, C-term
PAPS_reduct          PF01507.14   174 seq1270_BIOID38981   -            244   9.6e-52  175.1   0.0   1   1   8.7e-56   1.2e-51  174.8   0.0     2   173    48   219    47   220 0.99 Phosphoadenosine phosphosulfate reductase family
Acetyltransf_1       PF00583.19    83 seq1271_BIOID38981   -            141   5.4e-18   64.6   0.2   1   1   5.1e-21   8.7e-18   64.0   0.1     1    83    48   124    48   124 0.97 Acetyltransferase (GNAT) family
Acetyltransf_10      PF13673.1    117 seq1271_BIOID38981   -            141   2.3e-14   53.3   0.0   1   1   1.6e-17   2.7e-14   53.1   0.0    31   117    30   123    10   123 0.86 Acetyltransferase (GNAT) domain
Acetyltransf_7       PF13508.1     79 seq1271_BIOID38981   -            141   6.5e-12   45.3   0.0   1   1   5.2e-15   8.9e-12   44.8   0.0     4    78    44   124    41   125 0.84 Acetyltransferase (GNAT) domain
Acetyltransf_9       PF13527.1    128 seq1271_BIOID38981   -            141   1.5e-08   34.4   0.1   1   1   1.9e-10   3.3e-07   30.0   0.0     1   128     2   126     2   126 0.81 Acetyltransferase (GNAT) domain
FR47                 PF08445.5     86 seq1271_BIOID38981   -            141   6.2e-08   32.1   0.0   1   1     5e-11   8.5e-08   31.7   0.0    22    80    67   126    46   130 0.88 FR47-like protein
Acetyltransf_8       PF13523.1    152 seq1271_BIOID38981   -            141   4.5e-07   29.7   0.0   1   1   3.5e-10   5.9e-07   29.3   0.0     2   143     4   130     3   136 0.80 Acetyltransferase (GNAT) domain
Acetyltransf_6       PF13480.1    142 seq1271_BIOID38981   -            141     9e-07   28.8   0.1   1   1   7.8e-10   1.3e-06   28.2   0.1    72   131    44   103     2   111 0.90 Acetyltransferase (GNAT) domain
Acetyltransf_4       PF13420.1    155 seq1271_BIOID38981   -            141   6.8e-05   22.7   0.0   1   1   6.4e-08   0.00011   22.0   0.0     1   137     3   126     3   131 0.82 Acetyltransferase (GNAT) domain
Amidohydro_1         PF01979.15   333 seq1272_BIOID38981   -            382   1.6e-39  136.4   0.3   1   1   5.3e-43   1.8e-39  136.2   0.2     1   332    50   363    50   364 0.94 Amidohydrolase family
Amidohydro_4         PF13147.1    304 seq1272_BIOID38981   -            382   1.2e-12   48.3   0.1   1   1   4.6e-15   1.6e-11   44.7   0.1     2   304    46   361    45   361 0.64 Amidohydrolase
Amidohydro_3         PF07969.6    404 seq1272_BIOID38981   -            382   1.5e-05   24.2   0.1   1   1   9.1e-09   3.1e-05   23.2   0.0   368   403   326   361   305   362 0.90 Amidohydrolase family
SfsA                 PF03749.8    216 seq1274_BIOID38981   -            234   8.7e-83  276.9   0.0   1   1   7.2e-87   9.8e-83  276.7   0.0     1   213    13   228    13   231 0.98 Sugar fermentation stimulation protein
DUF2919              PF11143.3    149 seq1276_BIOID38981   -            149   1.5e-50  170.7   7.1   1   1   1.2e-54   1.7e-50  170.6   4.9     2   148     7   148     6   149 0.98 Protein of unknown function (DUF2919)
Tex_N                PF09371.5    193 seq1277_BIOID38981   -            773     4e-80  267.5   0.3   1   1   1.7e-83   7.8e-80  266.6   0.2     1   192    10   201    10   202 0.99 Tex-like protein N-terminal domain
HHH_3                PF12836.2     65 seq1277_BIOID38981   -            773     5e-27   93.5   0.0   1   1   2.5e-30   1.1e-26   92.3   0.0     1    65   491   555   491   555 0.99 Helix-hairpin-helix motif
S1                   PF00575.18    74 seq1277_BIOID38981   -            773   4.2e-24   84.3   0.6   1   1   1.7e-27   7.8e-24   83.4   0.4     2    74   648   720   647   720 0.98 S1 RNA binding domain
Gp49                 PF05973.9     91 seq1278_BIOID38981   -            112   1.7e-24   85.5   0.0   1   1   1.4e-28     2e-24   85.3   0.0     1    91    13   102    13   102 0.96 Phage derived protein Gp49-like (DUF891)
BPD_transp_1         PF00528.17   185 seq1279_BIOID38981   -            296     9e-19   67.5  13.8   1   1   1.3e-22     9e-19   67.5   9.6     1   180   113   292   113   296 0.91 Binding-protein-dependent transport system inner membrane component
OppC_N               PF12911.2     56 seq1279_BIOID38981   -            296   1.1e-10   40.5   1.6   1   1   1.9e-12   1.3e-08   33.9   0.0     5    56    16    67    12    67 0.94 N-terminal TM domain of oligopeptide transport permease C
Response_reg         PF00072.19   112 seq1280_BIOID38981   -            216   3.4e-31  107.4   0.1   1   1   1.5e-34   5.1e-31  106.8   0.0     1   111     9   120     9   121 0.98 Response regulator receiver domain
GerE                 PF00196.14    58 seq1280_BIOID38981   -            216   6.4e-23   79.7   0.4   1   1   3.8e-26   1.3e-22   78.7   0.3     2    57   154   209   153   210 0.97 Bacterial regulatory proteins, luxR family
Sigma70_r4_2         PF08281.7     54 seq1280_BIOID38981   -            216   3.3e-10   39.1   0.1   1   1     2e-13   6.7e-10   38.1   0.0     9    54   154   198   151   198 0.95 Sigma-70, region 4
Sigma70_r4           PF04545.11    50 seq1280_BIOID38981   -            216   1.1e-06   27.6   0.4   1   1   7.6e-10   2.6e-06   26.5   0.1     3    49   154   199   153   200 0.93 Sigma-70, region 4
DHquinase_I          PF01487.10   224 seq1281_BIOID38981   -            252   1.6e-71  240.3   1.0   1   1   1.4e-75   1.8e-71  240.2   0.7     2   223    20   246    19   247 0.98 Type I 3-dehydroquinase
DUF3029              PF11230.3    487 seq1282_BIOID38981   -            516  3.5e-235  780.6   0.0   1   1  2.9e-239    4e-235  780.4   0.0     2   487    22   504    21   504 1.00 Protein of unknown function (DUF3029)
Molybdopterin        PF00384.17   432 seq1285_BIOID38981   -            808   7.2e-88  295.0   0.0   1   1     2e-91   8.9e-88  294.7   0.0     1   432   115   566   115   566 0.93 Molybdopterin oxidoreductase
Molydop_binding      PF01568.16   109 seq1285_BIOID38981   -            808   5.4e-27   93.6   0.0   1   1   2.2e-30     1e-26   92.7   0.0     1   107   687   800   687   802 0.97 Molydopterin dinucleotide binding domain
Molybdop_Fe4S4       PF04879.11    55 seq1285_BIOID38981   -            808   2.7e-13   49.4   0.9   1   1     1e-16   4.7e-13   48.6   0.6     1    55    53   112    53   112 0.96 Molybdopterin oxidoreductase Fe4S4 domain
HTH_37               PF13744.1     80 seq1287_BIOID38981   -             96   5.7e-24   83.6   0.6   1   1   9.4e-28   6.4e-24   83.4   0.4     3    76    14    86    12    91 0.96 Helix-turn-helix domain
HTH_3                PF01381.17    55 seq1287_BIOID38981   -             96   4.9e-07   29.3   0.0   1   1   8.8e-11     6e-07   29.0   0.0     5    47    37    80    33    88 0.87 Helix-turn-helix
DUF1131              PF06572.7    171 seq1288_BIOID38981   -            191   8.9e-91  301.8   0.9   1   1   7.4e-95     1e-90  301.6   0.6     1   171    22   191    22   191 0.99 Protein of unknown function (DUF1131)
HOK_GEF              PF01848.11    43 seq1289_BIOID38981   -             50   1.6e-18   65.5   1.6   1   1   1.3e-22   1.8e-18   65.4   1.1     1    43     4    46     4    46 0.99 Hok/gef family
zf-dskA_traR         PF01258.12    36 seq1290_BIOID38981   -            151   5.7e-10   38.6   3.6   1   1   7.5e-14     1e-09   37.8   2.5     2    35   110   143   109   147 0.87 Prokaryotic dksA/traR C4-type zinc finger
ROK                  PF00480.15   179 seq1293_BIOID38981   -            406   1.5e-59  200.7   0.2   1   1   5.1e-63   3.5e-59  199.5   0.0     1   179    90   274    90   274 0.99 ROK family
MarR                 PF01047.17    59 seq1293_BIOID38981   -            406   8.4e-08   31.7   0.0   1   1     4e-11   2.8e-07   30.0   0.0    10    48    25    63    18    67 0.94 MarR family
RdgC                 PF04381.7    301 seq1294_BIOID38981   -            301    1e-107  359.4   0.4   1   1  8.7e-112  1.2e-107  359.2   0.2     3   300     6   299     4   300 0.99 Putative exonuclease, RdgC
ABC_tran             PF00005.22   118 seq1295_BIOID38981   -            330   3.1e-19   69.3   0.0   1   1   7.1e-22   3.3e-18   66.0   0.0     1   118    47   187    47   187 0.91 ABC transporter
oligo_HPY            PF08352.7     64 seq1295_BIOID38981   -            330   4.6e-18   65.2   0.4   1   1     2e-21   9.1e-18   64.2   0.2     1    64   238   305   238   305 0.96 Oligopeptide/dipeptide transporter, C-terminal region
AAA_21               PF13304.1    303 seq1295_BIOID38981   -            330   7.7e-11   42.3   0.2   1   1   7.7e-11   3.5e-07   30.3   0.0   234   300   156   220   131   223 0.86 AAA domain
CoA_trans            PF01144.18   217 seq1296_BIOID38981   -            531   4.5e-57  192.6   0.3   1   1     8e-61   1.1e-56  191.3   0.1     2   216    16   252    15   253 0.98 Coenzyme A transferase
Dyp_perox            PF04261.7    313 seq1300_BIOID38981   -            299  6.5e-105  350.2   0.0   1   1  5.8e-109  7.9e-105  349.9   0.0     1   312     5   295     5   296 0.98 Dyp-type peroxidase family
tRNA-synt_1c         PF00749.16   314 seq1301_BIOID38981   -            308     2e-50  171.1   0.0   1   1   5.1e-54     7e-50  169.3   0.0     5   295    19   284    17   298 0.93 tRNA synthetases class I (E and Q), catalytic domain
DUF805               PF05656.9    117 seq1303_BIOID38981   -            146   2.4e-20   72.4  11.7   1   1   3.8e-24   5.2e-20   71.3   8.1     2   116     7   134     6   135 0.82 Protein of unknown function (DUF805)
Radical_SAM          PF04055.16   166 seq1305_BIOID38981   -            287   1.7e-24   86.7   0.0   1   1   3.7e-27   1.7e-23   83.5   0.0     3   165    27   231    26   232 0.96 Radical SAM superfamily
Fer4_12              PF13353.1    139 seq1305_BIOID38981   -            287   4.5e-10   39.6   5.6   1   1   1.3e-12   5.7e-09   36.0   3.9     1   123    17   181    17   195 0.67 4Fe-4S single cluster domain
Fer4                 PF00037.22    24 seq1305_BIOID38981   -            287   5.2e-06   25.7  15.5   1   1   9.4e-09   4.3e-05   22.8   0.9     5    23    44    62    41    63 0.89 4Fe-4S binding domain
HTH_AraC             PF00165.18    42 seq1306_BIOID38981   -            253   3.7e-18   64.6   0.7   1   2   5.9e-11     4e-07   29.5   0.0     1    42   155   195   155   195 0.97 Bacterial regulatory helix-turn-helix proteins, AraC family
HTH_AraC             PF00165.18    42 seq1306_BIOID38981   -            253   3.7e-18   64.6   0.7   2   2   3.3e-12   2.2e-08   33.5   0.1     8    39   210   242   207   245 0.91 Bacterial regulatory helix-turn-helix proteins, AraC family
HTH_18               PF12833.2     81 seq1306_BIOID38981   -            253   1.6e-13   50.4   0.0   1   1   3.9e-17   2.7e-13   49.7   0.0     2    80   169   245   168   246 0.95 Helix-turn-helix domain
MethyltransfD12      PF02086.10   260 seq1307_BIOID38981   -            762   1.8e-53  181.5   0.0   1   1   3.8e-57   2.6e-53  181.0   0.0     1   259   499   743   499   744 0.90 D12 class N6 adenine-specific DNA methyltransferase
DNA_methylase        PF00145.12   335 seq1307_BIOID38981   -            762   3.8e-37  128.0   0.0   1   2   4.9e-25   3.3e-21   75.6   0.0     4   119    10   138     7   148 0.92 C-5 cytosine-specific DNA methylase
DNA_methylase        PF00145.12   335 seq1307_BIOID38981   -            762   3.8e-37  128.0   0.0   2   2     2e-15   1.4e-11   44.0   0.0   136   304   195   423   190   467 0.52 C-5 cytosine-specific DNA methylase
ABC_tran             PF00005.22   118 seq1310_BIOID38981   -            268   1.6e-20   73.5   0.0   1   1   4.5e-24   3.1e-20   72.5   0.0     1   117    54   178    54   179 0.88 ABC transporter
Peripla_BP_4         PF13407.1    258 seq1311_BIOID38981   -            356   1.8e-62  210.9  13.0   1   1     3e-66   2.1e-62  210.7   9.0    13   258    66   312    54   312 0.95 Periplasmic binding protein domain
Peripla_BP_1         PF00532.16   279 seq1311_BIOID38981   -            356   3.9e-13   49.1   1.9   1   1   1.4e-16   9.6e-13   47.8   1.3    23   214    73   270    52   304 0.78 Periplasmic binding proteins and sugar binding domain of LacI family
DUF406               PF04175.7     94 seq1313_BIOID38981   -             99     2e-28   98.5   3.2   1   1   1.6e-32   2.2e-28   98.4   2.2     4    94     3    96     1    96 0.96 Protein of unknown function (DUF406)
Hydrolase_6          PF13344.1    101 seq1315_BIOID38981   -            250   5.2e-23   80.7   0.0   1   1     3e-26     1e-22   79.7   0.0     1   101     6   105     6   105 0.98 Haloacid dehalogenase-like hydrolase
Hydrolase_like       PF13242.1     75 seq1315_BIOID38981   -            250   2.4e-19   68.6   0.0   1   1   2.4e-22   8.1e-19   67.0   0.0     2    74   174   246   173   247 0.97 HAD-hyrolase-like
HAD_2                PF13419.1    176 seq1315_BIOID38981   -            250   2.8e-10   40.6   0.0   1   1   3.2e-08   0.00011   22.4   0.0   131   176   174   220   136   220 0.90 Haloacid dehalogenase-like hydrolase
Hydrolase            PF00702.21   204 seq1315_BIOID38981   -            250   1.7e-09   38.4   0.0   1   1   4.2e-11   1.4e-07   32.1   0.0     1   204     3   214     3   214 0.62 haloacid dehalogenase-like hydrolase
PAPS_reduct          PF01507.14   174 seq1316_BIOID38981   -            302   8.7e-67  224.1   0.0   1   1   7.6e-71     1e-66  223.9   0.0     1   174    29   257    29   257 0.99 Phosphoadenosine phosphosulfate reductase family
PolyA_pol_arg_C      PF12626.2    124 seq1317_BIOID38981   -            472   9.1e-43  144.7   2.1   1   1   3.9e-46   1.8e-42  143.7   1.5     1   123   342   465   342   466 0.94 Polymerase A arginine-rich C-terminus
PolyA_pol            PF01743.15   126 seq1317_BIOID38981   -            472   9.7e-40  135.5   0.5   1   1   9.9e-43   4.5e-39  133.4   0.1     1   126    69   200    69   200 0.93 Poly A polymerase head domain
PolyA_pol_RNAbd      PF12627.2     64 seq1317_BIOID38981   -            472   9.6e-22   76.2   0.2   1   1   8.3e-25   3.8e-21   74.3   0.0     1    61   227   287   227   290 0.96 Probable RNA and SrmB- binding site of polymerase A
DrsE                 PF02635.10   117 seq1318_BIOID38981   -            117   1.3e-22   79.9   0.0   1   1   1.1e-26   1.5e-22   79.7   0.0     2   117     3   117     2   117 0.94 DsrE/DsrF-like family
Usp                  PF00582.21   140 seq1320_BIOID38981   -            142   5.6e-17   62.1   0.0   1   1   4.8e-21   6.5e-17   61.9   0.0     2   139     3   137     2   138 0.93 Universal stress protein family
Acyl-CoA_dh_1        PF00441.19   150 seq1321_BIOID38981   -            384     4e-46  156.6   4.6   1   1   1.8e-49   6.2e-46  156.0   3.2     1   150   229   378   229   378 0.98 Acyl-CoA dehydrogenase, C-terminal domain
Acyl-CoA_dh_2        PF08028.6    134 seq1321_BIOID38981   -            384   1.4e-18   67.3   2.4   1   1   6.2e-22   2.1e-18   66.7   1.7     3   125   246   358   244   361 0.96 Acyl-CoA dehydrogenase, C-terminal domain
Acyl-CoA_dh_N        PF02771.11   113 seq1321_BIOID38981   -            384   3.6e-17   62.8   0.0   1   1   2.3e-20   7.7e-17   61.7   0.0     1   105     7   109     7   115 0.92 Acyl-CoA dehydrogenase, N-terminal domain
Acyl-CoA_dh_M        PF02770.14    52 seq1321_BIOID38981   -            384   5.7e-15   54.4   0.0   1   1   3.5e-18   1.2e-14   53.4   0.0     1    50   122   171   122   173 0.98 Acyl-CoA dehydrogenase, middle domain
Fer4_11              PF13247.1     99 seq1322_BIOID38981   -            205   1.2e-31  108.4  10.9   1   1   8.5e-35   1.2e-31  108.4   7.5     3    97    60   153    58   155 0.97 4Fe-4S dicluster domain
Fer4_2               PF12797.2     22 seq1322_BIOID38981   -            205   1.1e-13   50.0  30.8   1   1   6.7e-10   9.1e-07   28.3   0.6     2    20     6    24     5    33 0.89 4Fe-4S binding domain
Fer4                 PF00037.22    24 seq1322_BIOID38981   -            205   9.1e-13   47.1  35.1   1   1   8.5e-11   1.2e-07   30.9   3.3     1    23    92   114    92   115 0.94 4Fe-4S binding domain
Fer4_7               PF12838.2     52 seq1322_BIOID38981   -            205   2.4e-12   46.9  28.1   1   1   9.2e-10   1.3e-06   28.6   7.3     2    50    99   147    98   149 0.87 4Fe-4S dicluster domain
Fer4_9               PF13187.1     55 seq1322_BIOID38981   -            205   8.2e-12   45.0  26.6   1   1   5.5e-10   7.5e-07   29.2   7.4     2    53    99   148    98   150 0.95 4Fe-4S dicluster domain
Fer4_10              PF13237.1     52 seq1322_BIOID38981   -            205   4.5e-11   42.2  30.2   1   1   8.2e-09   1.1e-05   24.9   8.0     2    52    92   146    91   146 0.76 4Fe-4S dicluster domain
Fer4_4               PF12800.2     17 seq1322_BIOID38981   -            205   1.7e-10   40.2  32.5   1   3     3e-05      0.04   14.1   2.3     1    15    11    25    11    29 0.90 4Fe-4S binding domain
Fer4_4               PF12800.2     17 seq1322_BIOID38981   -            205   1.7e-10   40.2  32.5   2   3   3.3e-05     0.045   13.9   2.0     2    16    65    81    64    85 0.86 4Fe-4S binding domain
Fer4_4               PF12800.2     17 seq1322_BIOID38981   -            205   1.7e-10   40.2  32.5   3   3   2.9e-07    0.0004   20.3   2.0     2    17    97   112    96   112 0.91 4Fe-4S binding domain
Fer4_6               PF12837.2     24 seq1322_BIOID38981   -            205   2.4e-10   39.7  39.6   1   1   3.1e-09   4.2e-06   26.2   3.2     1    23    91   113    91   114 0.95 4Fe-4S binding domain
Fer4_3               PF12798.2     15 seq1322_BIOID38981   -            205   7.3e-07   29.1  40.1   1   2   9.4e-06     0.013   15.9   4.2     1    15    67    83    67    83 0.98 4Fe-4S binding domain
Fer4_3               PF12798.2     15 seq1322_BIOID38981   -            205   7.3e-07   29.1  40.1   2   2   4.8e-05     0.065   13.7   1.6     1    13   126   147   126   149 0.94 4Fe-4S binding domain
AA_permease_2        PF13520.1    426 seq1324_BIOID38981   -            445   1.4e-52  178.5  55.6   1   1   2.7e-56   1.8e-52  178.1  38.6     2   401    11   403    10   428 0.89 Amino acid permease
AA_permease          PF00324.16   479 seq1324_BIOID38981   -            445     7e-35  120.1  50.8   1   1   1.7e-38   1.1e-34  119.4  35.2     2   421    15   405    14   429 0.88 Amino acid permease
FeoA                 PF04023.9     74 seq1325_BIOID38981   -             75   3.5e-09   36.3   0.0   1   1     3e-13   4.1e-09   36.1   0.0     7    73     4    71     2    72 0.90 FeoA domain
Asn_synthase         PF00733.16   255 seq1327_BIOID38981   -            632   2.1e-76  256.6   0.1   1   1   1.7e-79   4.7e-76  255.5   0.0     1   255   289   528   289   528 0.99 Asparagine synthase
GATase_7             PF13537.1    124 seq1327_BIOID38981   -            632   4.2e-42  142.7   0.0   1   1   3.4e-45   9.2e-42  141.6   0.0     1   123   126   244   126   245 0.96 Glutamine amidotransferase domain
GATase_6             PF13522.1    133 seq1327_BIOID38981   -            632   6.2e-37  126.4   0.0   1   1   6.2e-40   1.7e-36  124.9   0.0     1   133   111   239   111   239 0.98 Glutamine amidotransferase domain
DUF3700              PF12481.3    228 seq1327_BIOID38981   -            632   5.4e-11   42.0   0.2   1   1     5e-14   1.4e-10   40.6   0.0   115   204   186   271   138   281 0.80 Aluminium induced protein
FeoB_N               PF02421.13   189 seq1329_BIOID38981   -            773   2.6e-71  238.6   0.1   1   1   2.2e-74   4.9e-71  237.7   0.0     2   187     5   192     4   194 0.94 Ferrous iron transport protein B
Gate                 PF07670.9    109 seq1329_BIOID38981   -            773   6.9e-48  160.9  20.5   1   2   5.2e-18   1.2e-14   54.0   2.5     3   106   352   443   350   450 0.94 Nucleoside recognition
Gate                 PF07670.9    109 seq1329_BIOID38981   -            773   6.9e-48  160.9  20.5   2   2   2.7e-38   6.1e-35  119.2   0.3     1   107   512   689   512   691 0.99 Nucleoside recognition
FeoB_C               PF07664.7     54 seq1329_BIOID38981   -            773   3.1e-21   74.4   2.2   1   1   1.4e-24   3.1e-21   74.4   1.5     1    54   454   507   454   507 0.99 Ferrous iron transport protein B C terminus
MMR_HSR1             PF01926.18   114 seq1329_BIOID38981   -            773     2e-17   63.1   0.0   1   1   1.6e-20   3.7e-17   62.2   0.0     2   113     6   120     5   121 0.68 50S ribosome-binding GTPase
SRPRB                PF09439.5    181 seq1329_BIOID38981   -            773   3.1e-06   26.4   0.0   1   1   2.2e-09     5e-06   25.7   0.0     5    71     5    72     1   126 0.67 Signal recognition particle receptor beta subunit
GTP_EFTU             PF00009.22   188 seq1330_BIOID38981   -            475   4.4e-43  146.8   0.0   1   1   1.2e-46   5.3e-43  146.5   0.0     3   182    27   232    25   314 0.90 Elongation factor Tu GTP binding domain
MMR_HSR1             PF01926.18   114 seq1330_BIOID38981   -            475   3.7e-06   26.7   0.0   1   1   2.4e-09   1.1e-05   25.2   0.0     5   114    33   169    29   170 0.76 50S ribosome-binding GTPase
GTP_EFTU_D2          PF03144.20    74 seq1330_BIOID38981   -            475   2.6e-05   24.1   0.2   1   1   1.2e-08   5.4e-05   23.1   0.1     6    73   265   324   261   325 0.83 Elongation factor Tu domain 2
DmsC                 PF04976.7    276 seq1331_BIOID38981   -            364  3.5e-114  380.6  21.1   1   1  3.1e-118  4.2e-114  380.3  14.6     1   276    81   354    81   354 0.99 DMSO reductase anchor subunit (DmsC)
ABC_tran             PF00005.22   118 seq1332_BIOID38981   -            525   1.2e-35  122.3   0.2   1   2   4.5e-23     3e-19   69.3   0.1     1   118    56   183    56   183 0.89 ABC transporter
ABC_tran             PF00005.22   118 seq1332_BIOID38981   -            525   1.2e-35  122.3   0.2   2   2   2.5e-17   1.7e-13   50.8   0.0    15   117   328   445   314   446 0.83 ABC transporter
DAHP_synth_1         PF00793.15   272 seq1333_BIOID38981   -            344   1.8e-76  256.2   0.0   1   1   1.7e-80   2.3e-76  255.9   0.0     8   271    41   337    26   338 0.91 DAHP synthetase I family
HPPK                 PF01288.15   127 seq1338_BIOID38981   -            159     9e-44  148.1   0.0   1   1   7.6e-48     1e-43  147.9   0.0     1   127     5   132     5   132 0.99 7,8-dihydro-6-hydroxymethylpterin-pyrophosphokinase (HPPK)
Na_Ca_ex             PF01699.19   139 seq1342_BIOID38981   -            395   2.3e-08   33.5  11.8   1   1   1.7e-12   2.3e-08   33.5   8.2     3   138   263   392   261   393 0.78 Sodium/calcium exchanger protein
Sulfatase            PF00884.18   379 seq1344_BIOID38981   -            557   6.7e-57  193.0   0.5   1   1   1.3e-60   8.8e-57  192.7   0.3     3   310   248   539   246   554 0.94 Sulfatase
DUF1705              PF08019.7    156 seq1344_BIOID38981   -            557   1.7e-45  154.1   9.1   1   1   2.6e-49   1.7e-45  154.1   6.3     2   154    68   221    67   223 0.98 Domain of unknown function (DUF1705)
Nitrate_red_del      PF02613.10   136 seq1345_BIOID38981   -            204   1.1e-31  109.3   1.2   1   1   1.1e-35   1.5e-31  108.9   0.8     5   134    39   164    22   166 0.93 Nitrate reductase delta subunit
GGDEF                PF00990.16   161 seq1346_BIOID38981   -           1105   2.5e-45  153.8   0.2   1   1   2.9e-48   4.9e-45  152.8   0.2     1   160   682   838   682   839 0.97 GGDEF domain
MASE1                PF05231.9    299 seq1346_BIOID38981   -           1105   1.8e-33  115.7  42.3   1   1     1e-36   1.8e-33  115.7  29.3     2   298    19   294    18   295 0.88 MASE1
PAS_9                PF13426.1    104 seq1346_BIOID38981   -           1105   4.4e-29  100.8   0.0   1   2   3.3e-15   5.7e-12   45.8   0.0     3   104   314   416   312   416 0.95 PAS domain
PAS_9                PF13426.1    104 seq1346_BIOID38981   -           1105   4.4e-29  100.8   0.0   2   2   3.7e-12   6.4e-09   36.0   0.0     2   104   566   670   565   670 0.92 PAS domain
PAS_3                PF08447.6     91 seq1346_BIOID38981   -           1105   6.5e-26   90.1   0.0   1   2   1.2e-12     2e-09   37.3   0.0     5    89   328   409   324   411 0.93 PAS fold
PAS_3                PF08447.6     91 seq1346_BIOID38981   -           1105   6.5e-26   90.1   0.0   2   2   1.3e-13   2.3e-10   40.3   0.0     2    91   452   537   451   537 0.96 PAS fold
PAS_4                PF08448.5    110 seq1346_BIOID38981   -           1105   2.4e-23   82.1   0.0   1   2   1.9e-09   3.2e-06   27.0   0.0     7   110   314   419   309   419 0.90 PAS fold
PAS_4                PF08448.5    110 seq1346_BIOID38981   -           1105   2.4e-23   82.1   0.0   2   2   1.1e-13     2e-10   40.5   0.0     1   109   561   672   561   673 0.94 PAS fold
PAS                  PF00989.19   113 seq1346_BIOID38981   -           1105     4e-23   81.2   0.1   1   2   3.1e-12   5.2e-09   35.7   0.0     2   113   303   414   302   414 0.91 PAS fold
PAS                  PF00989.19   113 seq1346_BIOID38981   -           1105     4e-23   81.2   0.1   2   2   5.8e-11   9.9e-08   31.6   0.0     7   113   561   668   555   668 0.94 PAS fold
EAL                  PF00563.15   236 seq1346_BIOID38981   -           1105   3.3e-17   62.6   0.3   1   1   7.3e-20   1.2e-16   60.7   0.1    37   231   896  1085   889  1088 0.92 EAL domain
PAS_8                PF13188.1     64 seq1346_BIOID38981   -           1105     1e-11   44.0   0.0   1   2   7.5e-07    0.0013   18.4   0.0     2    51   303   358   302   371 0.72 PAS domain
PAS_8                PF13188.1     64 seq1346_BIOID38981   -           1105     1e-11   44.0   0.0   2   2   1.6e-07   0.00027   20.5   0.0     1    52   555   607   555   619 0.80 PAS domain
Fimbrial             PF00419.15   145 seq1351_BIOID38981   -            196   1.1e-14   54.7   9.1   1   1   1.1e-18   1.5e-14   54.3   6.3     2   145    33   196    32   196 0.77 Fimbrial protein
APS_kinase           PF01583.15   157 seq1352_BIOID38981   -            201   4.5e-73  243.9   0.0   1   1   8.6e-77   5.9e-73  243.5   0.0     1   153    27   179    27   182 0.98 Adenylylsulphate kinase
AAA_33               PF13671.1    143 seq1352_BIOID38981   -            201   4.8e-08   32.8   0.0   1   1     1e-11   6.8e-08   32.3   0.0     1   115    30   143    30   170 0.81 AAA domain
BPD_transp_2         PF02653.11   267 seq1357_BIOID38981   -            393   1.2e-50  171.8  42.6   1   1   8.6e-55   1.2e-50  171.8  29.5     2   267    57   383    56   383 0.98 Branched-chain amino acid transport system / permease component
adh_short            PF00106.20   167 seq1359_BIOID38981   -            285   2.1e-37  128.5   0.3   1   1   5.8e-41   2.6e-37  128.1   0.2     1   166    29   195    29   196 0.95 short chain dehydrogenase
adh_short_C2         PF13561.1    243 seq1359_BIOID38981   -            285   4.5e-34  118.2   0.0   1   1   1.2e-37   5.3e-34  117.9   0.0     1   242    35   275    35   276 0.90 Enoyl-(Acyl carrier protein) reductase
KR                   PF08659.5    181 seq1359_BIOID38981   -            285   3.1e-19   69.2   0.1   1   1     9e-23   4.1e-19   68.8   0.1     2   157    30   185    29   208 0.91 KR domain
Voltage_CLC          PF00654.15   355 seq1361_BIOID38981   -            413   2.8e-62  210.7  38.1   1   2   4.9e-33   6.7e-29  100.8   5.8     5   149    83   226    79   240 0.86 Voltage gated chloride channel
Voltage_CLC          PF00654.15   355 seq1361_BIOID38981   -            413   2.8e-62  210.7  38.1   2   2   3.6e-38   4.9e-34  117.7  12.3   183   354   235   397   228   398 0.91 Voltage gated chloride channel
ETF                  PF01012.16   164 seq1363_BIOID38981   -            254   8.7e-31  106.7   0.6   1   1   9.1e-35   1.2e-30  106.2   0.4     8   164    28   183    22   183 0.92 Electron transfer flavoprotein domain
DUF3561              PF12084.3    107 seq1364_BIOID38981   -            107   3.2e-49  165.1   7.8   1   1   2.5e-53   3.5e-49  164.9   5.4     1   107     1   107     1   107 0.99 Protein of unknown function (DUF3561)
TonB_dep_Rec         PF00593.19   276 seq1365_BIOID38981   -            725   3.1e-32  112.5  13.3   1   1   4.5e-36   3.1e-32  112.5   9.2     1   275   456   723   456   724 0.88 TonB dependent receptor
Plug                 PF07715.10   108 seq1365_BIOID38981   -            725     1e-30  106.1   0.9   1   1   5.8e-34     4e-30  104.2   0.6     8   108    50   164    44   164 0.96 TonB-dependent Receptor Plug Domain
Pili_assembly_N      PF00345.15   122 seq1366_BIOID38981   -            246   6.8e-43  145.2   0.0   1   1   1.5e-46   1.1e-42  144.5   0.0     2   121    27   151    26   152 0.92 Gram-negative pili assembly chaperone, N-terminal domain
Pili_assembly_C      PF02753.12    68 seq1366_BIOID38981   -            246   8.5e-19   67.0   0.2   1   1   2.3e-22   1.6e-18   66.1   0.1     1    66   175   242   175   244 0.96 Gram-negative pili assembly chaperone, C-terminal domain
FeoC                 PF09012.5     69 seq1368_BIOID38981   -             78   2.5e-15   55.7   0.4   1   1   4.3e-19     3e-15   55.5   0.2     1    66     3    70     3    75 0.92 FeoC like transcriptional regulator
TrmB                 PF01978.14    68 seq1368_BIOID38981   -             78   3.3e-06   26.5   0.0   1   1   6.4e-10   4.3e-06   26.1   0.0    17    59    10    53     7    56 0.92 Sugar-specific transcriptional regulator TrmB
Ldr_toxin            PF13940.1     35 seq1369_BIOID38981   -             44   6.8e-23   80.0   5.5   1   1   5.6e-27   7.7e-23   79.8   3.8     1    35    10    44    10    44 1.00 Toxin Ldr, type I toxin-antitoxin system
DivIC                PF04977.10    80 seq1370_BIOID38981   -            103   4.2e-30  102.9   0.0   1   1   3.6e-34   4.9e-30  102.7   0.0     1    79    11    89    11    90 0.98 Septum formation initiator
Response_reg         PF00072.19   112 seq1372_BIOID38981   -            222   4.8e-26   90.8   0.0   1   1   9.2e-30   6.3e-26   90.4   0.0     1   112     3   113     3   113 0.99 Response regulator receiver domain
Trans_reg_C          PF00486.23    77 seq1372_BIOID38981   -            222   2.6e-20   71.9   0.1   1   1   2.1e-23   1.4e-19   69.6   0.0     1    77   145   216   145   216 0.97 Transcriptional regulatory protein, C terminal
Transposase_31       PF04754.7    205 seq1373_BIOID38981   -            297   7.6e-83  276.7   0.1   1   1   7.3e-87     1e-82  276.3   0.0     1   204     8   209     8   210 0.99 Putative transposase, YhgA-like
SBP_bac_11           PF13531.1    231 seq1374_BIOID38981   -            338   3.8e-41  141.1   0.5   1   1   1.4e-44   4.8e-41  140.7   0.4     8   231    38   286    34   286 0.87 Bacterial extracellular solute-binding protein
SBP_bac_1            PF01547.20   314 seq1374_BIOID38981   -            338   1.2e-19   71.0   8.0   1   1   4.4e-23   1.5e-19   70.7   5.6     5   313    37   277    33   278 0.86 Bacterial extracellular solute-binding protein
SBP_bac_8            PF13416.1    281 seq1374_BIOID38981   -            338   1.1e-11   44.8   7.4   1   1   1.2e-14     4e-11   43.0   5.3    79   269   104   294    48   307 0.75 Bacterial extracellular solute-binding protein
SBP_bac_6            PF13343.1    242 seq1374_BIOID38981   -            338   1.5e-09   37.4   0.7   1   1   6.3e-13   2.2e-09   36.9   0.5    54   231   119   306    68   313 0.84 Bacterial extracellular solute-binding protein
ETF_alpha            PF00766.14    86 seq1375_BIOID38981   -            312     1e-30  105.0   0.3   1   1   2.8e-34   1.9e-30  104.1   0.2     2    85   189   273   188   274 0.97 Electron transfer flavoprotein FAD-binding domain
ETF                  PF01012.16   164 seq1375_BIOID38981   -            312   1.7e-25   89.5   0.3   1   1   4.3e-29   2.9e-25   88.7   0.2     2   164     7   153     6   153 0.94 Electron transfer flavoprotein domain
Peripla_BP_3         PF13377.1    160 seq1376_BIOID38981   -            392   2.7e-38  131.3   0.7   1   1   6.8e-40   2.3e-36  125.0   0.1     3   160   113   277   111   277 0.95 Periplasmic binding protein-like domain
HTH_AraC             PF00165.18    42 seq1376_BIOID38981   -            392   3.3e-22   77.5   0.1   1   2   2.8e-11   9.7e-08   31.4   0.0     1    42   294   335   294   335 0.97 Bacterial regulatory helix-turn-helix proteins, AraC family
HTH_AraC             PF00165.18    42 seq1376_BIOID38981   -            392   3.3e-22   77.5   0.1   2   2   9.9e-15   3.4e-11   42.4   0.1     6    41   348   384   346   385 0.95 Bacterial regulatory helix-turn-helix proteins, AraC family
HTH_18               PF12833.2     81 seq1376_BIOID38981   -            392   8.3e-20   70.5   0.1   1   1   1.7e-22   5.8e-19   67.8   0.0     3    79   309   384   307   385 0.97 Helix-turn-helix domain
Peripla_BP_4         PF13407.1    258 seq1376_BIOID38981   -            392   5.4e-13   48.7   0.0   1   1   2.6e-16   8.8e-13   48.0   0.0    75   258    72   258    52   258 0.85 Periplasmic binding protein domain
Usher                PF00577.15   552 seq1377_BIOID38981   -            862  9.2e-162  539.4  25.8   1   1  2.5e-165  1.1e-161  539.1  17.9     1   552   196   768   196   768 0.96 Type VII secretion system (T7SS), usher protein
PapC_N               PF13954.1    146 seq1377_BIOID38981   -            862   2.9e-35  120.8   0.5   1   1   6.3e-39   2.9e-35  120.8   0.4     2   145    31   182    30   183 0.90 PapC N-terminal domain
PapC_C               PF13953.1     68 seq1377_BIOID38981   -            862   7.9e-15   54.1   0.1   1   1   5.1e-18   2.3e-14   52.6   0.1     1    66   778   844   778   846 0.92 PapC C-terminal domain
IspD                 PF01128.14   221 seq1378_BIOID38981   -            236   3.3e-95  317.6   0.0   1   1   5.5e-99   3.8e-95  317.4   0.0     1   221     8   229     8   229 0.98 Uncharacterized protein family UPF0007
NTP_transf_3         PF12804.2    179 seq1378_BIOID38981   -            236   3.4e-17   63.0   1.4   1   1   7.6e-21   5.2e-17   62.4   1.0     1   145    10   181    10   206 0.78 MobA-like NTP transferase domain
Frataxin_Cyay        PF01491.11   109 seq1381_BIOID38981   -            106   3.5e-38  129.6   0.2   1   1   2.8e-42   3.8e-38  129.5   0.1     1   108     1   105     1   106 0.97 Frataxin-like domain
Radical_SAM          PF04055.16   166 seq1383_BIOID38981   -            320   1.9e-15   57.2   0.0   1   1   2.3e-19   3.1e-15   56.6   0.0     9   165    54   213    43   214 0.90 Radical SAM superfamily
HATPase_c            PF02518.21   111 seq1386_BIOID38981   -            366   1.1e-18   66.8   0.0   1   1   3.7e-22   1.7e-18   66.2   0.0     1   110   252   358   252   359 0.95 Histidine kinase-, DNA gyrase B-, and HSP90-like ATPase
HAMP                 PF00672.20    70 seq1386_BIOID38981   -            366     1e-08   35.1   3.5   1   1   2.9e-11   1.3e-07   31.5   0.2     2    69    73   140    72   141 0.91 HAMP domain
HisKA                PF00512.20    68 seq1386_BIOID38981   -            366   1.8e-08   34.1   4.2   1   1   5.4e-12   2.5e-08   33.6   1.3     3    66   147   203   145   205 0.76 His Kinase A (phospho-acceptor) domain
YgbB                 PF02542.11   157 seq1389_BIOID38981   -            159   5.1e-68  227.7   0.0   1   1   4.2e-72   5.8e-68  227.5   0.0     1   156     1   156     1   157 0.99 YgbB family
DAO                  PF01266.19   358 seq1391_BIOID38981   -            429   1.5e-22   79.8   5.4   1   2   1.4e-10   2.1e-07   30.0   0.2     1    37     7    43     7    94 0.77 FAD dependent oxidoreductase
DAO                  PF01266.19   358 seq1391_BIOID38981   -            429   1.5e-22   79.8   5.4   2   2   2.8e-17   4.3e-14   52.0   0.6   144   356   105   328    98   330 0.63 FAD dependent oxidoreductase
FAD_binding_3        PF01494.14   356 seq1391_BIOID38981   -            429   1.1e-13   50.9   1.1   1   1   2.1e-16   3.2e-13   49.3   0.1     2   195     6   187     5   224 0.83 FAD binding domain
FAD_oxidored         PF12831.2    428 seq1391_BIOID38981   -            429   6.9e-09   35.1   0.9   1   1   4.6e-12   6.9e-09   35.1   0.6     1   143     7   157     7   161 0.75 FAD dependent oxidoreductase
HI0933_like          PF03486.9    409 seq1391_BIOID38981   -            429   4.7e-08   31.7   1.7   1   1   1.4e-10   2.1e-07   29.6   1.2     2   167     7   165     6   182 0.84 HI0933-like protein
NAD_binding_8        PF13450.1     68 seq1391_BIOID38981   -            429   4.9e-07   29.5   1.1   1   1   8.4e-10   1.3e-06   28.2   0.7     1    32    10    41    10    62 0.90 NAD(P)-binding Rossmann-like domain
Thi4                 PF01946.12   230 seq1391_BIOID38981   -            429   5.4e-07   28.8   1.4   1   1   4.2e-09   6.4e-06   25.3   0.4    18    64     6    52     3    57 0.94 Thi4 family
FAD_binding_2        PF00890.19   421 seq1391_BIOID38981   -            429   8.5e-07   28.0  17.0   1   1   2.4e-08   3.7e-05   22.6   4.6     1    35     7    41     7    52 0.92 FAD binding domain
Pyr_redox_2          PF07992.9    200 seq1391_BIOID38981   -            429   4.2e-06   26.6   2.5   1   1   7.7e-09   1.2e-05   25.2   1.7     1    90     7    95     7   307 0.82 Pyridine nucleotide-disulphide oxidoreductase
BPD_transp_1         PF00528.17   185 seq1392_BIOID38981   -            277   2.6e-34  118.2  12.8   1   1   1.9e-38   2.6e-34  118.2   8.9     3   183    76   274    74   276 0.97 Binding-protein-dependent transport system inner membrane component
ROK                  PF00480.15   179 seq1394_BIOID38981   -            397   1.2e-28  100.0   0.0   1   1   1.2e-32   1.7e-28   99.5   0.0    26   179   111   267    85   267 0.90 ROK family
TruD                 PF01142.13   378 seq1395_BIOID38981   -            349  7.2e-107  357.2   0.2   1   1  3.7e-110    5e-106  354.4   0.1     5   378     3   337     1   337 0.96 tRNA pseudouridine synthase D (TruD)
Radical_SAM          PF04055.16   166 seq1397_BIOID38981   -            474   7.4e-30  104.1   0.0   1   1   2.7e-33   1.2e-29  103.4   0.0     1   166   151   325   151   325 0.97 Radical SAM superfamily
UPF0004              PF00919.15    98 seq1397_BIOID38981   -            474   7.8e-29   99.2   0.0   1   1     3e-32   1.4e-28   98.4   0.0     1    98     4   104     4   104 0.95 Uncharacterized protein family UPF0004
TRAM                 PF01938.15    61 seq1397_BIOID38981   -            474   4.7e-20   71.0   0.1   1   1   2.3e-23   1.1e-19   69.9   0.1     1    61   378   440   378   440 0.96 TRAM domain
HATPase_c            PF02518.21   111 seq1398_BIOID38981   -            778     5e-31  106.5   0.1   1   1     1e-33   1.7e-30  104.8   0.1     2   109   395   504   394   506 0.96 Histidine kinase-, DNA gyrase B-, and HSP90-like ATPase
Response_reg         PF00072.19   112 seq1398_BIOID38981   -            778   5.1e-22   77.8   0.1   1   1   8.6e-25   1.5e-21   76.4   0.1     1   111   528   639   528   640 0.93 Response regulator receiver domain
PAS                  PF00989.19   113 seq1398_BIOID38981   -            778   2.9e-18   65.5   0.0   1   1   5.7e-21   9.8e-18   63.8   0.0     2   113   156   266   155   266 0.91 PAS fold
HisKA                PF00512.20    68 seq1398_BIOID38981   -            778   6.2e-17   61.2   1.5   1   1   2.2e-19   3.7e-16   58.7   0.1     2    67   283   346   282   347 0.97 His Kinase A (phospho-acceptor) domain
PAS_4                PF08448.5    110 seq1398_BIOID38981   -            778   2.5e-15   56.3   0.0   1   1   7.7e-18   1.3e-14   54.0   0.0     1   110   161   271   161   271 0.99 PAS fold
Hpt                  PF01627.18    90 seq1398_BIOID38981   -            778   1.9e-12   46.9   1.7   1   1     2e-14   3.4e-11   42.8   0.0     3    90   686   771   684   771 0.96 Hpt domain
PAS_9                PF13426.1    104 seq1398_BIOID38981   -            778   8.8e-11   42.0   0.0   1   1   6.1e-13     1e-09   38.5   0.0     1   104   165   268   165   268 0.98 PAS domain
HATPase_c_3          PF13589.1    137 seq1398_BIOID38981   -            778   2.9e-07   30.1   0.0   1   1   3.9e-10   6.7e-07   28.9   0.0     6   114   402   514   397   525 0.79 Histidine kinase-, DNA gyrase B-, and HSP90-like ATPase
BPD_transp_1         PF00528.17   185 seq1401_BIOID38981   -            291   1.6e-16   60.2  11.7   1   1   1.2e-20   1.6e-16   60.2   8.1     2   182    81   275    80   278 0.80 Binding-protein-dependent transport system inner membrane component
DUF904               PF06005.7     72 seq1402_BIOID38981   -             79     3e-28   97.7  17.2   1   1   2.6e-32   3.6e-28   97.5  11.9     1    72     1    79     1    79 0.99 Protein of unknown function (DUF904)
Pribosyltran         PF00156.22   125 seq1403_BIOID38981   -            227   9.7e-10   38.1   0.0   1   1   1.2e-13   1.6e-09   37.4   0.0    45   124   141   223   136   224 0.82 Phosphoribosyl transferase domain
SurE                 PF01975.12   197 seq1405_BIOID38981   -            253   1.9e-63  213.2   0.0   1   1   1.7e-67   2.4e-63  212.9   0.0     1   195     1   182     1   184 0.93 Survival protein SurE
Alpha-amylase        PF00128.19   316 seq1407_BIOID38981   -            676   2.7e-42  145.1   5.6   1   1   5.4e-46   7.3e-42  143.7   3.9     1   307   226   594   226   597 0.74 Alpha amylase, catalytic domain
AMP-binding          PF00501.23   418 seq1408_BIOID38981   -            566    6e-101  337.6   0.0   1   1  1.1e-104  7.2e-101  337.4   0.0     1   418    70   482    70   482 0.92 AMP-binding enzyme
DUF4009              PF13193.1     41 seq1408_BIOID38981   -            566   6.1e-10   38.2   0.4   1   1   2.4e-13   1.7e-09   36.8   0.1     1    28   524   551   524   562 0.90 Domain of unknown function (DUF4009)
Fe-S_biosyn          PF01521.15    91 seq1409_BIOID38981   -            191   2.1e-23   81.7   0.0   1   1   1.6e-26   1.1e-22   79.4   0.0     1    91     2    94     2    94 0.98 Iron-sulphur cluster biosynthesis
NifU                 PF01106.12    68 seq1409_BIOID38981   -            191     2e-10   40.1   0.0   1   1   4.4e-14     3e-10   39.5   0.0     2    65   112   177   111   180 0.90 NifU-like domain
ABC_tran             PF00005.22   118 seq1411_BIOID38981   -            365   4.3e-28   97.9   0.0   1   1   1.7e-31   7.9e-28   97.0   0.0     1   117    42   164    42   165 0.91 ABC transporter
TOBE_3               PF12857.2     58 seq1411_BIOID38981   -            365   1.4e-11   43.9   0.0   1   1   3.3e-14   1.5e-10   40.6   0.0     3    56   288   339   286   341 0.94 TOBE-like domain
HSP70                PF00012.15   602 seq1412_BIOID38981   -            471   1.1e-24   86.1   0.0   1   2   1.9e-18   1.3e-14   52.9   0.0     2   207    24   249    23   280 0.76 Hsp70 protein
HSP70                PF00012.15   602 seq1412_BIOID38981   -            471   1.1e-24   86.1   0.0   2   2     2e-11   1.4e-07   29.7   0.0   250   352   350   444   326   469 0.80 Hsp70 protein
Fimbrial             PF00419.15   145 seq1413_BIOID38981   -            188   5.1e-20   72.0   4.8   1   1   4.5e-24   6.1e-20   71.8   3.3     1   145    28   188    28   188 0.90 Fimbrial protein
Maf                  PF02545.9    195 seq1414_BIOID38981   -            207   1.6e-64  216.5   0.0   1   1   1.4e-68   1.9e-64  216.2   0.0     2   189    16   201    15   205 0.98 Maf-like protein
PhoH                 PF02562.11   205 seq1416_BIOID38981   -            359     8e-97  322.2   0.0   1   1  1.5e-100     1e-96  321.9   0.0     2   205   131   334   130   334 0.99 PhoH-like protein
AAA_30               PF13604.1    196 seq1416_BIOID38981   -            359   7.3e-08   32.1   0.0   1   1   5.1e-11   3.5e-07   29.8   0.0     4   133   136   287   134   289 0.84 AAA domain
PCMT                 PF01135.14   210 seq1417_BIOID38981   -            208   1.4e-81  272.9   0.0   1   1     6e-85   1.6e-81  272.7   0.0     2   209     5   206     4   207 0.98 Protein-L-isoaspartate(D-aspartate) O-methyltransferase (PCMT)
Methyltransf_18      PF12847.2    112 seq1417_BIOID38981   -            208     3e-08   34.0   0.0   1   1   1.8e-11     5e-08   33.3   0.0     2   108    76   169    75   193 0.82 Methyltransferase domain
Methyltransf_26      PF13659.1    117 seq1417_BIOID38981   -            208   6.8e-07   29.2   0.0   1   1   4.2e-10   1.1e-06   28.4   0.0     2    76    77   147    76   189 0.84 Methyltransferase domain
RrnaAD               PF00398.15   262 seq1417_BIOID38981   -            208   5.1e-07   28.8   0.0   1   1   2.4e-10   6.6e-07   28.4   0.0    16   116    61   161    54   182 0.81 Ribosomal RNA adenine dimethylase
Methyltransf_31      PF13847.1    152 seq1417_BIOID38981   -            208   1.4e-06   27.8   0.0   1   1   6.9e-10   1.9e-06   27.4   0.0     3    84    75   157    73   201 0.76 Methyltransferase domain
Fimbrial             PF00419.15   145 seq1420_BIOID38981   -            202   6.1e-17   62.0  12.6   1   1   5.5e-21   7.5e-17   61.7   8.7     5   145    37   202    33   202 0.77 Fimbrial protein
MTS                  PF05175.9    170 seq1421_BIOID38981   -            343   4.7e-61  204.9   0.0   1   1     6e-64   7.4e-61  204.3   0.0     2   170   167   333   166   333 0.99 Methyltransferase small domain
MTS_N                PF08468.6    155 seq1421_BIOID38981   -            343     7e-61  204.4   0.0   1   1   7.7e-64   9.6e-61  204.0   0.0     1   155     8   162     8   162 1.00 Methyltransferase small domain N-terminal
Methyltransf_26      PF13659.1    117 seq1421_BIOID38981   -            343   3.5e-13   49.5   1.0   1   1   4.2e-16   5.2e-13   48.9   0.1     2   111   198   299   197   305 0.84 Methyltransferase domain
Methyltransf_31      PF13847.1    152 seq1421_BIOID38981   -            343   7.2e-13   48.2   0.0   1   1   8.9e-16   1.1e-12   47.6   0.0     4   111   197   304   194   338 0.88 Methyltransferase domain
Methyltransf_18      PF12847.2    112 seq1421_BIOID38981   -            343     3e-10   40.5   0.0   1   1   5.5e-13   6.8e-10   39.4   0.0     3   109   198   301   196   304 0.83 Methyltransferase domain
PrmA                 PF06325.8    295 seq1421_BIOID38981   -            343   6.6e-09   35.1   0.0   1   1   8.2e-12     1e-08   34.5   0.0   161   232   196   268   184   269 0.85 Ribosomal protein L11 methyltransferase (PrmA)
Methyltransf_12      PF08242.7     99 seq1421_BIOID38981   -            343   1.7e-08   34.6   0.0   1   1     3e-11   3.8e-08   33.6   0.0     1    99   201   299   201   299 0.86 Methyltransferase domain
Methyltransf_11      PF08241.7     95 seq1421_BIOID38981   -            343     8e-08   32.5   0.0   1   1   1.3e-10   1.6e-07   31.6   0.0     1    94   201   300   201   301 0.90 Methyltransferase domain
Methyltransf_25      PF13649.1    101 seq1421_BIOID38981   -            343   3.6e-07   30.3   0.1   1   1   2.9e-09   3.6e-06   27.1   0.0     1   101   200   297   200   297 0.83 Methyltransferase domain
FmrO                 PF07091.6    251 seq1421_BIOID38981   -            343   8.8e-06   24.7   0.0   1   1   1.1e-08   1.3e-05   24.1   0.0   107   168   198   259   187   266 0.91 Ribosomal RNA methyltransferase (FmrO)
NodS                 PF05401.6    201 seq1421_BIOID38981   -            343   1.4e-05   24.4   0.0   1   1   2.4e-07   0.00029   20.1   0.0    33   112   186   267   181   302 0.75 Nodulation protein S (NodS)
MFS_1                PF07690.11   354 seq1423_BIOID38981   -            417   5.7e-39  133.7  62.4   1   2   1.9e-31   1.3e-27   96.3  18.5     1   224    41   261    41   271 0.82 Major Facilitator Superfamily
MFS_1                PF07690.11   354 seq1423_BIOID38981   -            417   5.7e-39  133.7  62.4   2   2     1e-14   7.1e-11   41.3  23.0     7   168   249   407   247   414 0.82 Major Facilitator Superfamily
Sugar_tr             PF00083.19   451 seq1423_BIOID38981   -            417   2.9e-14   52.4  34.4   1   1   1.3e-17     9e-14   50.7   7.4    46   197    71   217    10   223 0.90 Sugar (and other) transporter
GntP_permease        PF02447.11   441 seq1424_BIOID38981   -            438  2.1e-188  626.2  45.8   1   1  5.2e-192  2.4e-188  626.0  31.7     1   441     1   437     1   437 0.99 GntP family permease
CitMHS               PF03600.11   349 seq1424_BIOID38981   -            438   5.3e-09   35.0  40.0   1   1   1.6e-12   7.2e-09   34.5  27.5     5   348     8   386     3   387 0.78 Citrate transporter
Na_H_antiporter      PF03553.9    303 seq1424_BIOID38981   -            438   3.8e-06   26.0  19.5   1   1   8.3e-10   3.8e-06   26.0  13.5    67   257   215   393   160   394 0.69 Na+/H+ antiporter family
Porphobil_deam       PF01379.15   215 seq1425_BIOID38981   -            320   7.5e-92  305.9   0.0   1   1   1.4e-95   9.2e-92  305.6   0.0     2   214    13   223    12   224 0.99 Porphobilinogen deaminase, dipyromethane cofactor binding domain
Porphobil_deamC      PF03900.10    74 seq1425_BIOID38981   -            320   1.2e-25   89.3   0.1   1   1   3.2e-29   2.2e-25   88.4   0.1     1    74   232   303   232   303 0.97 Porphobilinogen deaminase, C-terminal domain
Peptidase_M23        PF01551.17    96 seq1429_BIOID38981   -            379   1.2e-30  105.2   0.9   1   1   1.8e-34   1.2e-30  105.2   0.6     3    96   279   372   277   372 0.96 Peptidase family M23
LysM                 PF01476.15    44 seq1429_BIOID38981   -            379   8.9e-11   41.3   0.4   1   1   2.9e-14     2e-10   40.2   0.0     1    43   123   165   123   166 0.98 LysM domain
PALP                 PF00291.20   307 seq1430_BIOID38981   -            303     9e-62  208.9   0.1   1   1   8.8e-66   1.2e-61  208.4   0.0     2   307     5   281     4   281 0.82 Pyridoxal-phosphate dependent enzyme
Globin               PF00042.17   108 seq1431_BIOID38981   -            396   3.3e-15   56.2   0.0   1   1   1.6e-18   7.4e-15   55.0   0.0     2   107     7   102     6   103 0.96 Globin
NAD_binding_1        PF00175.16   109 seq1431_BIOID38981   -            396   1.4e-14   54.4   0.0   1   1   5.5e-18   2.5e-14   53.6   0.0     1   108   264   372   264   373 0.81 Oxidoreductase NAD-binding domain
FAD_binding_6        PF00970.19    99 seq1431_BIOID38981   -            396     1e-13   51.1   0.0   1   1   4.7e-17   2.1e-13   50.0   0.0     2    97   155   252   154   254 0.90 Oxidoreductase FAD-binding domain
UPF0054              PF02130.12   145 seq1433_BIOID38981   -            155   1.6e-43  147.3   0.0   1   1   1.3e-47   1.8e-43  147.1   0.0    13   144    22   144     9   145 0.88 Uncharacterized protein family UPF0054
DJ-1_PfpI            PF01965.19   147 seq1434_BIOID38981   -            217   3.1e-22   78.4   0.1   1   1   3.1e-26   4.2e-22   78.0   0.1     1   145    45   201    45   203 0.85 DJ-1/PfpI family
HEM4                 PF02602.10   231 seq1440_BIOID38981   -            246   1.2e-38  132.5   0.0   1   1   9.7e-43   1.3e-38  132.4   0.0     2   230    14   242    13   243 0.93 Uroporphyrinogen-III synthase HemD
Fimbrial             PF00419.15   145 seq1442_BIOID38981   -            421   6.1e-13   49.0   4.4   1   1   4.5e-17   6.1e-13   49.0   3.1     8   144   258   420   249   421 0.70 Fimbrial protein
Aminotran_1_2        PF00155.16   363 seq1443_BIOID38981   -            452     1e-21   77.1   0.0   1   1   2.7e-25   3.8e-21   75.3   0.0   126   348   200   426    68   440 0.77 Aminotransferase class I and II
CorC_HlyC            PF03471.12    81 seq1444_BIOID38981   -            292   3.5e-24   84.3   0.4   1   1   1.6e-27   1.1e-23   82.7   0.0     2    79   206   281   205   283 0.94 Transporter associated domain
CBS                  PF00571.23    57 seq1444_BIOID38981   -            292   1.2e-21   75.9   3.1   1   2   4.4e-14     3e-10   39.5   0.1     1    52    69   123    69   128 0.96 CBS domain
CBS                  PF00571.23    57 seq1444_BIOID38981   -            292   1.2e-21   75.9   3.1   2   2   3.1e-13   2.1e-09   36.7   0.3     4    56   138   189   135   190 0.92 CBS domain
Transgly             PF00912.17   178 seq1446_BIOID38981   -            242   4.9e-54  182.2   0.0   1   1   4.5e-58   6.2e-54  181.8   0.0     9   178    59   228    50   228 0.96 Transglycosylase
adh_short_C2         PF13561.1    243 seq1447_BIOID38981   -            262   2.9e-79  266.2   0.1   1   1   4.7e-83   3.2e-79  266.0   0.1     1   243    13   252    13   252 0.98 Enoyl-(Acyl carrier protein) reductase
adh_short            PF00106.20   167 seq1447_BIOID38981   -            262   6.1e-09   35.8   0.2   1   1   1.2e-12   7.9e-09   35.5   0.1     2   165     8   176     7   178 0.83 short chain dehydrogenase
Sigma70_r2           PF04542.9     71 seq1449_BIOID38981   -            342   4.5e-23   80.5   0.1   1   1   2.9e-26   9.8e-23   79.4   0.1     1    71   106   176   106   176 0.97 Sigma-70 region 2
Sigma70_r3           PF04539.11    78 seq1449_BIOID38981   -            342   3.2e-21   74.8  10.1   1   1   1.1e-23   3.7e-20   71.4   1.4     2    77   186   261   185   262 0.97 Sigma-70 region 3
Sigma70_r4           PF04545.11    50 seq1449_BIOID38981   -            342   4.7e-17   60.9   3.7   1   1   5.5e-19   1.9e-15   55.7   2.0     1    50   274   327   274   327 0.97 Sigma-70, region 4
Sigma70_r1_2         PF00140.15    37 seq1449_BIOID38981   -            342   2.6e-12   46.0   0.1   1   1   2.3e-15   7.9e-12   44.5   0.1     2    35    68   101    67   103 0.95 Sigma-70 factor, region 1.2
RNase_E_G            PF10150.4    271 seq1450_BIOID38981   -           1061  9.1e-101  336.5   0.0   1   1    2e-104  9.1e-101  336.5   0.0     1   270   121   392   121   393 0.98 Ribonuclease E/G family
PNPase_C             PF12111.3     39 seq1450_BIOID38981   -           1061     5e-18   63.9   8.5   1   1   1.1e-21     5e-18   63.9   5.9     1    39  1021  1059  1021  1059 0.98 Polyribonucleotide phosphorylase C terminal
S1                   PF00575.18    74 seq1450_BIOID38981   -           1061   1.3e-16   60.3   0.0   1   1   6.3e-20   2.9e-16   59.2   0.0     2    73    36   118    35   119 0.97 S1 RNA binding domain
Asr                  PF06392.6     19 seq1453_BIOID38981   -            111   6.7e-07   29.4  23.8   1   1   4.9e-11   6.7e-07   29.4  16.5     1    19    53    71    53    71 0.99 Acid shock protein repeat
Phos_pyr_kin         PF08543.7    246 seq1455_BIOID38981   -            283   4.6e-26   91.4   0.0   1   1   1.9e-29   1.3e-25   89.9   0.0    60   234    88   266    66   275 0.90 Phosphomethylpyrimidine kinase
PfkB                 PF00294.19   301 seq1455_BIOID38981   -            283   6.2e-16   58.2   0.0   1   1   1.2e-19     8e-16   57.9   0.0   137   281    96   256    38   263 0.84 pfkB family carbohydrate kinase
HemX                 PF04375.9    372 seq1456_BIOID38981   -            399  3.8e-152  506.0  32.9   1   1  3.4e-156  4.7e-152  505.7  22.8     1   370     8   370     8   375 0.98 HemX
LolB                 PF03550.9    157 seq1457_BIOID38981   -            229   2.2e-55  186.4   1.6   1   1   2.2e-59     3e-55  186.0   1.1     2   157    71   226    70   226 0.99 Outer membrane lipoprotein LolB
FhuF                 PF06276.7    163 seq1458_BIOID38981   -            262   1.1e-28  100.0   0.7   1   1   3.2e-32   2.2e-28   99.1   0.5     1   150    93   223    93   239 0.89 Ferric iron reductase FhuF-like transporter
FhuF_C               PF11575.3     22 seq1458_BIOID38981   -            262   6.9e-08   31.8   6.5   1   1   1.8e-11   1.2e-07   31.0   4.5     1    22   241   262   241   262 0.96 FhuF 2Fe-2S C-terminal domain
CN_hydrolase         PF00795.17   184 seq1460_BIOID38981   -            513   3.5e-27   94.8   0.0   1   1   4.3e-31   5.9e-27   94.0   0.0     2   184   224   412   223   412 0.89 Carbon-nitrogen hydrolase
Trypsin              PF00089.21   220 seq1463_BIOID38981   -            273   1.1e-11   44.6   0.0   1   1   4.4e-15     3e-11   43.2   0.0     9   198    50   244    44   266 0.72 Trypsin
Trypsin_2            PF13365.1    120 seq1463_BIOID38981   -            273   1.5e-07   31.2   0.0   1   1   3.8e-11   2.6e-07   30.5   0.0     1   120    69   240    69   240 0.66 Trypsin-like peptidase domain
Pantoate_transf      PF02548.10   261 seq1469_BIOID38981   -            264  9.3e-108  359.1   0.2   1   1  7.8e-112  1.1e-107  358.9   0.1     2   261     3   260     2   260 0.99 Ketopantoate hydroxymethyltransferase
GHMP_kinases_N       PF00288.21    67 seq1470_BIOID38981   -            283   2.9e-10   39.9   0.1   1   1   7.4e-14   5.1e-10   39.1   0.1     1    66    91   148    91   149 0.87 GHMP kinases N terminal domain
GHMP_kinases_C       PF08544.8     85 seq1470_BIOID38981   -            283   9.6e-07   28.8   0.0   1   1     3e-10     2e-06   27.7   0.0    28    81   214   263   191   266 0.83 GHMP kinases C terminal
HemY_N               PF07219.8    108 seq1473_BIOID38981   -            398   1.4e-37  127.4   1.8   1   1     2e-41   1.4e-37  127.4   1.3     1   108    26   133    26   133 1.00 HemY protein N-terminus
TPR_2                PF07719.12    34 seq1473_BIOID38981   -            398     7e-07   28.5  16.9   1   1   2.2e-09   1.5e-05   24.4   0.0     2    33   329   360   328   361 0.94 Tetratricopeptide repeat
Pantoate_ligase      PF02569.10   280 seq1476_BIOID38981   -            283    1e-122  408.1   0.0   1   1  8.4e-127  1.2e-122  408.0   0.0     1   280     1   280     1   280 0.97 Pantoate-beta-alanine ligase
Kinase-PPPase        PF03618.9    255 seq1478_BIOID38981   -            277   3.4e-82  275.6   0.0   1   1   2.8e-86   3.9e-82  275.4   0.0     1   255     9   267     9   267 0.97 Kinase/pyrophosphorylase
Pribosyltran_N       PF13793.1    116 seq1479_BIOID38981   -            337     4e-49  165.0   0.2   1   1   6.8e-51   4.6e-47  158.4   0.0     1   116    26   143    26   143 0.98 N-terminal domain of ribose phosphate pyrophosphokinase
Pribosyltran         PF00156.22   125 seq1479_BIOID38981   -            337   3.9e-16   58.7   0.3   1   1   1.6e-19   1.1e-15   57.3   0.2    23   119   180   266   171   272 0.88 Phosphoribosyl transferase domain
Lactamase_B          PF00753.22   194 seq1480_BIOID38981   -            347     2e-15   56.8   0.1   1   1   4.2e-19   2.9e-15   56.3   0.0     5   188    81   250    77   256 0.86 Metallo-beta-lactamase superfamily
Lactamase_B_2        PF12706.2    194 seq1480_BIOID38981   -            347   2.4e-07   30.3   0.2   1   1   5.6e-11   3.8e-07   29.7   0.1     3   140    93   219    91   256 0.67 Beta-lactamase superfamily domain
RNB                  PF00773.14   325 seq1481_BIOID38981   -            644   1.2e-82  277.6   0.0   1   1   3.5e-86   1.6e-82  277.2   0.0     1   324   189   516   189   517 0.95 RNB domain
OB_RNB               PF08206.6     58 seq1481_BIOID38981   -            644   4.3e-19   67.6   0.0   1   1   2.6e-22   1.2e-18   66.2   0.0     1    57    24    80    24    81 0.95 Ribonuclease B OB domain
S1                   PF00575.18    74 seq1481_BIOID38981   -            644   1.7e-11   43.8   0.7   1   1   5.5e-12   2.5e-08   33.7   0.1     4    69   560   638   557   640 0.80 S1 RNA binding domain
PhnA                 PF03831.9     56 seq1483_BIOID38981   -            137   3.1e-29  100.0   6.8   1   1   5.8e-33     4e-29   99.6   4.7     1    56    69   123    69   123 0.98 PhnA protein
PhnA_Zn_Ribbon       PF08274.7     30 seq1483_BIOID38981   -            137     1e-15   57.1   7.4   1   1   2.4e-19   1.7e-15   56.3   5.1     1    30    28    57    28    57 0.97 PhnA Zinc-Ribbon
3-dmu-9_3-mt         PF06983.8    116 seq1486_BIOID38981   -            147   2.1e-07   31.1   0.5   1   1   2.6e-10   1.8e-06   28.1   0.4     4   115     4   138     2   139 0.74 3-demethylubiquinone-9 3-methyltransferase
Glyoxalase           PF00903.20   128 seq1486_BIOID38981   -            147   4.2e-05   23.4   0.0   1   1   9.4e-09   6.4e-05   22.8   0.0     7   128     8   138     3   138 0.86 Glyoxalase/Bleomycin resistance protein/Dioxygenase superfamily
Big_2                PF02368.13    79 seq1487_BIOID38981   -             92   5.7e-10   38.8   1.8   1   1   4.2e-14   5.7e-10   38.8   1.2    23    79     5    60     2    60 0.95 Bacterial Ig-like domain (group 2)
UPF0118              PF01594.11   327 seq1488_BIOID38981   -            344   1.2e-73  247.8  42.9   1   1     1e-77   1.4e-73  247.6  29.7     2   326    14   328    13   329 0.99 Domain of unknown function DUF20
Ldh_2                PF02615.9    335 seq1490_BIOID38981   -            332  9.9e-144  478.0   0.0   1   1    8e-148  1.1e-143  477.8   0.0     1   334     1   331     1   332 0.99 Malate/L-lactate dehydrogenase
DAHP_synth_1         PF00793.15   272 seq1494_BIOID38981   -            348    1e-102  342.3   0.0   1   1  8.9e-107  1.2e-102  342.1   0.0     8   270    39   336    24   338 0.97 DAHP synthetase I family
Phage_sheath_1       PF04984.9    464 seq1495_BIOID38981   -            552   2.2e-10   39.5   1.9   1   1   3.3e-14   4.5e-10   38.4   1.3    75   422    83   505    18   538 0.74 Phage tail sheath protein
DUF1212              PF06738.7    193 seq1498_BIOID38981   -            277   4.4e-59  199.0   0.8   1   1   3.3e-63   4.4e-59  199.0   0.5     1   193    37   228    37   228 0.99 Protein of unknown function (DUF1212)
Sulfate_transp       PF00916.15   280 seq1499_BIOID38981   -            550   3.5e-71  239.3  10.3   1   1   7.6e-75   3.5e-71  239.3   7.1     1   279   110   400   110   401 0.96 Sulfate transporter family
Sulfate_tra_GLY      PF13792.1     84 seq1499_BIOID38981   -            550   1.5e-24   85.3   5.5   1   1   3.3e-28   1.5e-24   85.3   3.8     6    82    11    86     3    88 0.96 Sulfate transporter N-terminal domain with GLY motif
STAS                 PF01740.16   117 seq1499_BIOID38981   -            550   6.4e-12   44.8   0.0   1   1   2.4e-15   1.1e-11   44.0   0.0     4   116   444   545   442   546 0.95 STAS domain
HlyD_2               PF12700.2    328 seq1500_BIOID38981   -            464     3e-26   92.2   1.8   1   1   1.1e-29   3.8e-26   91.8   1.2     9   328   123   425   115   425 0.82 HlyD family secretion protein
HlyD                 PF00529.15   306 seq1500_BIOID38981   -            464   1.2e-23   83.7  15.2   1   1   3.6e-27   1.2e-23   83.7  10.5     1   240   135   359   135   396 0.86 HlyD family secretion protein
HlyD_3               PF13437.1    105 seq1500_BIOID38981   -            464   8.5e-17   61.3   4.3   1   1   1.5e-14   5.2e-11   42.6   0.6     1   101   246   351   246   356 0.93 HlyD family secretion protein
Biotin_lipoyl_2      PF13533.1     50 seq1500_BIOID38981   -            464   3.2e-14   52.2   6.6   1   1   7.9e-17   2.7e-13   49.2   0.3     2    50   136   184   135   184 0.97 Biotin-lipoyl like
ABC_tran             PF00005.22   118 seq1501_BIOID38981   -            262   1.7e-24   86.3   0.0   1   1   4.6e-28   3.1e-24   85.4   0.0     1   117    44   180    44   181 0.88 ABC transporter
Sulfatase            PF00884.18   379 seq1503_BIOID38981   -            551   2.4e-97  326.2   1.2   1   1  4.1e-101   2.8e-97  326.0   0.8     1   377    86   514    86   516 0.97 Sulfatase
DUF386               PF04074.7    153 seq1507_BIOID38981   -            154   6.9e-55  184.6   0.0   1   1   5.6e-59   7.7e-55  184.5   0.0     1   152     1   151     1   152 0.99 Domain of unknown function (DUF386)
Asp_decarbox         PF02261.11   116 seq1508_BIOID38981   -            126   3.2e-49  165.2   0.0   1   1   2.7e-53   3.7e-49  165.0   0.0     1   115     1   115     1   116 0.99 Aspartate decarboxylase
DUF3815              PF12821.2    130 seq1510_BIOID38981   -            157   3.2e-30  104.6  12.1   1   1   5.4e-34   3.7e-30  104.4   8.4     1   128    12   147    12   149 0.95 Protein of unknown function (DUF3815)
DUF1212              PF06738.7    193 seq1510_BIOID38981   -            157   5.4e-07   29.1   7.3   1   1   7.8e-11   5.4e-07   29.1   5.1   107   193    14    99     9    99 0.96 Protein of unknown function (DUF1212)
Phosphonate-bd       PF12974.2    243 seq1511_BIOID38981   -            338   2.1e-73  246.5   0.0   1   1     2e-77   2.8e-73  246.1   0.0     1   240    35   277    35   280 0.97 ABC transporter, phosphonate, periplasmic substrate-binding protein
hemP                 PF10636.4     38 seq1512_BIOID38981   -             63   1.2e-15   56.6   3.1   1   1     3e-19   4.1e-15   54.9   1.4     1    38    26    63    26    63 0.98 Hemin uptake protein hemP
EAL                  PF00563.15   236 seq1514_BIOID38981   -            661   6.5e-58  195.8   0.9   1   1   3.3e-61   1.1e-57  195.1   0.6     3   236   412   644   410   644 0.94 EAL domain
GGDEF                PF00990.16   161 seq1514_BIOID38981   -            661   1.6e-45  154.4   0.0   1   1     8e-49   2.7e-45  153.7   0.0     1   160   237   390   237   391 0.97 GGDEF domain
PAS_9                PF13426.1    104 seq1514_BIOID38981   -            661   5.6e-10   39.4   0.0   1   1   4.3e-13   1.5e-09   38.1   0.0     2   104   122   225   121   225 0.78 PAS domain
PAS                  PF00989.19   113 seq1514_BIOID38981   -            661     5e-07   29.3   0.0   1   1   5.3e-10   1.8e-06   27.5   0.0     4   107   114   217   111   223 0.64 PAS fold
SBP_bac_3            PF00497.15   225 seq1518_BIOID38981   -            302   1.4e-49  168.2   0.7   1   1   2.6e-53   1.8e-49  167.9   0.5     1   224    42   271    42   272 0.93 Bacterial extracellular solute-binding proteins, family 3
NMT1                 PF09084.6    216 seq1518_BIOID38981   -            302     3e-06   26.8   0.4   1   1     4e-09   2.7e-05   23.7   0.1    20   141    85   199    82   217 0.81 NMT1/THI5 like
ACR_tran             PF00873.14  1021 seq1520_BIOID38981   -           1040         0 1232.4  34.8   1   1         0         0 1232.2  24.1     2  1020    13  1022    12  1023 1.00 AcrB/AcrD/AcrF family
SecD_SecF            PF02355.11   189 seq1520_BIOID38981   -           1040   8.4e-09   34.7  32.5   1   1   1.6e-09   1.1e-05   24.6  10.9    36   183   348   495   338   501 0.82 Protein export membrane protein
GerE                 PF00196.14    58 seq1522_BIOID38981   -            901   4.2e-20   70.7   0.0   1   1   1.3e-23   1.7e-19   68.7   0.0     2    58   834   890   833   890 0.97 Bacterial regulatory proteins, luxR family
IstB_IS21            PF01695.12   178 seq1523_BIOID38981   -            245   8.9e-17   60.9   0.0   1   1   3.4e-20   1.2e-16   60.5   0.0    43   163    95   218    48   223 0.80 IstB-like ATP binding protein
Bac_DnaA             PF00308.13   219 seq1523_BIOID38981   -            245   2.3e-07   30.5   0.0   1   1   8.8e-11     3e-07   30.1   0.0     2   124    66   189    65   230 0.78 Bacterial dnaA  protein
AAA                  PF00004.24   132 seq1523_BIOID38981   -            245   1.3e-06   28.5   0.1   1   1   6.5e-10   2.2e-06   27.7   0.1     2    98   103   196   102   225 0.69 ATPase family associated with various cellular activities (AAA)
ArsA_ATPase          PF02374.10   305 seq1523_BIOID38981   -            245   2.8e-06   26.5   0.0   1   1   1.4e-09   4.9e-06   25.6   0.0     4    81   102   182    99   231 0.73 Anion-transporting ATPase
BPD_transp_1         PF00528.17   185 seq1524_BIOID38981   -            276     1e-22   80.4   5.3   1   1   7.4e-27     1e-22   80.4   3.7     2   179   105   275   104   276 0.98 Binding-protein-dependent transport system inner membrane component
DctQ                 PF04290.7    133 seq1526_BIOID38981   -            155   4.4e-29  100.8   3.3   1   1   4.2e-33   5.8e-29  100.4   2.3     2   132    17   145    16   146 0.94 Tripartite ATP-independent periplasmic transporters, DctQ component
Ribosomal_L31        PF01197.13    69 seq1527_BIOID38981   -             70   1.4e-30  104.9   0.2   1   1   1.1e-34   1.5e-30  104.8   0.1     1    67     1    65     1    67 0.98 Ribosomal protein L31
Pept_tRNA_hydro      PF01195.14   184 seq1529_BIOID38981   -            194   5.3e-64  214.9   0.0   1   1   4.3e-68   5.9e-64  214.8   0.0     1   184     5   189     5   189 0.99 Peptidyl-tRNA hydrolase
DctM                 PF06808.7    416 seq1532_BIOID38981   -            491  7.9e-129  429.7  52.8   1   1  1.4e-132  9.4e-129  429.4  36.6     1   416    73   482    73   482 0.99 DctM-like transporters
BPD_transp_1         PF00528.17   185 seq1533_BIOID38981   -            246   3.6e-27   94.9   8.0   1   1   2.6e-31   3.6e-27   94.9   5.6     4   184    46   238    43   239 0.96 Binding-protein-dependent transport system inner membrane component
DUF2501              PF10696.4     77 seq1536_BIOID38981   -            165   6.6e-30  102.8   5.4   1   1   4.8e-34   6.6e-30  102.8   3.8     1    75    85   162    85   165 0.97 Protein of unknown function (DUF2501)
UTRA                 PF07702.8    141 seq1538_BIOID38981   -            243   8.2e-33  112.9   0.1   1   1   4.4e-36   1.5e-32  112.0   0.0     1   140    98   237    98   238 0.94 UTRA domain
GntR                 PF00392.16    64 seq1538_BIOID38981   -            243     4e-22   77.3   0.3   1   1   2.2e-25   7.7e-22   76.4   0.2     2    64    16    77    15    77 0.98 Bacterial regulatory proteins, gntR family
MarR                 PF01047.17    59 seq1538_BIOID38981   -            243   4.7e-06   26.0   0.0   1   1   4.1e-09   1.4e-05   24.5   0.0    21    51    41    71    37    73 0.95 MarR family
YchF-GTPase_C        PF06071.8     84 seq1541_BIOID38981   -            363   4.7e-41  138.3   0.6   1   1   1.8e-44     8e-41  137.6   0.4     1    84   279   362   279   362 0.99 Protein of unknown function (DUF933)
MMR_HSR1             PF01926.18   114 seq1541_BIOID38981   -            363   8.5e-19   67.5   0.0   1   1     5e-22   2.3e-18   66.1   0.0     1    89     4   109     4   208 0.81 50S ribosome-binding GTPase
FeoB_N               PF02421.13   189 seq1541_BIOID38981   -            363   7.5e-09   34.9   0.0   1   1   8.5e-12   3.9e-08   32.6   0.0     2    43     4    45     3    53 0.91 Ferrous iron transport protein B
ZipA_C               PF04354.8    131 seq1543_BIOID38981   -            349   2.1e-50  169.4   0.1   1   1     2e-54   2.8e-50  169.0   0.1     2   129   213   339   212   341 0.98 ZipA, C-terminal FtsZ-binding domain
BPD_transp_1         PF00528.17   185 seq1549_BIOID38981   -            224   1.2e-18   67.2  19.4   1   1   1.1e-22   1.5e-18   66.8  13.5     1   183    34   223    12   224 0.92 Binding-protein-dependent transport system inner membrane component
DeoRC                PF00455.17   162 seq1553_BIOID38981   -            249   1.5e-46  157.8   0.0   1   1   7.1e-50   2.4e-46  157.1   0.0     2   162    68   228    67   228 0.98 DeoR C terminal sensor domain
HTH_DeoR             PF08220.7     57 seq1553_BIOID38981   -            249   5.7e-16   57.6   0.4   1   1   3.4e-19   1.2e-15   56.6   0.2     1    56     4    59     4    60 0.98 DeoR-like helix-turn-helix domain
HTH_11               PF08279.7     55 seq1553_BIOID38981   -            249   1.9e-09   36.9   0.4   1   1     2e-12   6.7e-09   35.1   0.1     1    42     4    44     4    53 0.91 HTH domain
HTH_Mga              PF08280.6     59 seq1553_BIOID38981   -            249   1.4e-06   27.8   0.0   1   1   1.1e-09   3.8e-06   26.4   0.0     5    44     3    42     2    46 0.94 M protein trans-acting positive regulator (MGA) HTH domain
Sulfatase            PF00884.18   379 seq1554_BIOID38981   -            763     5e-25   88.1   0.1   1   1   5.2e-29   7.1e-25   87.6   0.0     2   333   163   477   162   540 0.82 Sulfatase
PhnG                 PF06754.7    147 seq1556_BIOID38981   -            150   1.9e-60  202.6   3.1   1   1   1.5e-64   2.1e-60  202.5   2.1     2   147     4   149     3   149 0.99 Phosphonate metabolism protein PhnG
Cys_Met_Meta_PP      PF01053.15   386 seq1557_BIOID38981   -            424  5.2e-140  465.9   0.0   1   1  1.3e-143    6e-140  465.7   0.0     1   385    44   418    44   419 0.99 Cys/Met metabolism PLP-dependent enzyme
Aminotran_1_2        PF00155.16   363 seq1557_BIOID38981   -            424   3.3e-07   29.4   0.0   1   1   1.1e-10   4.9e-07   28.9   0.0    49   192    95   216    81   249 0.83 Aminotransferase class I and II
Aminotran_5          PF00266.14   371 seq1557_BIOID38981   -            424   0.00011   20.9   0.0   1   1   4.3e-08    0.0002   20.1   0.0    68   201   111   236    82   252 0.84 Aminotransferase class-V
SBP_bac_7            PF03480.8    286 seq1561_BIOID38981   -            328  8.3e-104  346.5   0.0   1   1  6.9e-108  9.5e-104  346.3   0.0     1   285    30   312    30   313 0.99 Bacterial extracellular solute-binding protein, family 7
ABC_tran             PF00005.22   118 seq1562_BIOID38981   -            241   2.8e-27   95.3   0.0   1   1   5.7e-31   3.9e-27   94.8   0.0     1   118    41   165    41   165 0.95 ABC transporter
PhnH                 PF05845.7    192 seq1563_BIOID38981   -            194   6.3e-67  224.6   0.8   1   1   5.2e-71   7.1e-67  224.5   0.5     1   192     3   193     3   193 0.99 Bacterial phosphonate metabolism protein (PhnH)
DUF1471              PF07338.8     56 seq1564_BIOID38981   -            314   4.1e-62  205.5   5.4   1   3   2.8e-22   3.9e-18   64.7   0.0     2    56    34    90    33    90 0.98 Protein of unknown function (DUF1471)
DUF1471              PF07338.8     56 seq1564_BIOID38981   -            314   4.1e-62  205.5   5.4   2   3     3e-22   4.1e-18   64.6   0.1     3    56   119   174   117   174 0.98 Protein of unknown function (DUF1471)
DUF1471              PF07338.8     56 seq1564_BIOID38981   -            314   4.1e-62  205.5   5.4   3   3   3.1e-26   4.3e-22   77.3   0.1     2    56   259   314   258   314 0.99 Protein of unknown function (DUF1471)
DNA_ligase_aden      PF01653.13   315 seq1566_BIOID38981   -            671  3.9e-134  446.4   0.0   1   1  2.9e-137  5.7e-134  445.8   0.0     2   315     3   318     2   318 0.98 NAD-dependent DNA ligase adenylation domain
DNA_ligase_OB        PF03120.11    82 seq1566_BIOID38981   -            671   7.2e-36  121.5   1.3   1   1   9.9e-39   1.9e-35  120.2   0.9     2    81   321   400   320   401 0.98 NAD-dependent DNA ligase OB-fold domain
HHH_2                PF12826.2     64 seq1566_BIOID38981   -            671   2.7e-25   87.9   0.5   1   1   1.4e-25   2.7e-22   78.3   0.2     1    64   510   573   510   573 0.98 Helix-hairpin-helix motif
BRCT                 PF00533.21    78 seq1566_BIOID38981   -            671   5.5e-14   51.9   0.0   1   1   7.9e-17   1.5e-13   50.5   0.0     4    78   596   669   593   669 0.96 BRCA1 C Terminus (BRCT) domain
DNA_ligase_ZBD       PF03119.11    28 seq1566_BIOID38981   -            671   5.3e-12   45.0   4.8   1   1   2.7e-15   5.3e-12   45.0   3.3     1    28   407   434   407   434 0.97 NAD-dependent DNA ligase C4 zinc finger domain
PTCB-BRCT            PF12738.2     63 seq1566_BIOID38981   -            671   3.6e-06   26.6   0.0   1   1     5e-09   9.9e-06   25.2   0.0     5    59   605   660   602   661 0.88 twin BRCT domain
Rick_17kDa_Anti      PF05433.10    42 seq1569_BIOID38981   -             72     2e-08   33.6  20.8   1   1     2e-12   2.7e-08   33.1  14.4     2    42    33    71    32    71 0.96 Glycine zipper 2TM domain
PhnI                 PF05861.7    359 seq1570_BIOID38981   -            354  8.8e-168  557.2   0.0   1   1  7.2e-172  9.8e-168  557.1   0.0     1   357     1   352     1   354 0.99 Bacterial phosphonate metabolism protein (PhnI)
ACR_tran             PF00873.14  1021 seq1571_BIOID38981   -           1025         0 1220.9  15.0   1   1         0         0 1220.7  10.4     2  1020     4  1008     3  1009 0.99 AcrB/AcrD/AcrF family
MMPL                 PF03176.10   333 seq1571_BIOID38981   -           1025   9.7e-11   40.8  27.4   1   1   1.3e-10     6e-07   28.3   6.6   139   313   328   501   231   521 0.84 MMPL family
SecD_SecF            PF02355.11   189 seq1571_BIOID38981   -           1025   8.4e-10   38.0  22.2   1   1   3.1e-10   1.4e-06   27.5   6.0    35   186   336   489   319   492 0.80 Protein export membrane protein
Pro_CA               PF00484.14   148 seq1572_BIOID38981   -            220   5.2e-48  162.6   0.0   1   1   4.7e-52   6.4e-48  162.3   0.0     2   147    38   187    37   188 0.91 Carbonic anhydrase
IU_nuc_hydro         PF01156.14   314 seq1574_BIOID38981   -            311  1.6e-102  342.8   0.1   1   1  1.3e-106  1.8e-102  342.7   0.1     3   311     4   308     2   311 0.95 Inosine-uridine preferring nucleoside hydrolase
Homoserine_dh        PF00742.14   179 seq1575_BIOID38981   -            810   1.9e-50  170.8   0.0   1   1   6.6e-54     3e-50  170.2   0.0     1   178   608   803   608   804 0.99 Homoserine dehydrogenase
AA_kinase            PF00696.23   241 seq1575_BIOID38981   -            810   2.3e-42  145.0   0.0   1   1   1.1e-45     5e-42  144.0   0.0     2   238    12   284    11   287 0.89 Amino acid kinase family
NAD_binding_3        PF03447.11   117 seq1575_BIOID38981   -            810   3.5e-24   85.3   0.0   1   1   1.8e-27   8.4e-24   84.1   0.0     1   116   465   599   465   600 0.98 Homoserine dehydrogenase, NAD binding domain
FGGY_N               PF00370.16   245 seq1576_BIOID38981   -            498   1.5e-90  302.7   0.0   1   1   2.8e-94   1.9e-90  302.3   0.0     1   245     4   250     4   250 0.99 FGGY family of carbohydrate kinases, N-terminal domain
FGGY_C               PF02782.11   197 seq1576_BIOID38981   -            498   9.8e-23   80.7   0.9   1   1   4.5e-26     3e-22   79.1   0.5     3   196   261   441   259   442 0.81 FGGY family of carbohydrate kinases, C-terminal domain
AA_permease_2        PF13520.1    426 seq1578_BIOID38981   -            460   7.7e-79  265.0  39.8   1   1   6.6e-83     9e-79  264.8  27.6     1   420     5   441     5   449 0.91 Amino acid permease
DeoRC                PF00455.17   162 seq1579_BIOID38981   -            265   1.4e-51  174.2   0.2   1   1   7.2e-55   2.5e-51  173.4   0.2     3   161    85   242    83   243 0.98 DeoR C terminal sensor domain
HTH_DeoR             PF08220.7     57 seq1579_BIOID38981   -            265   8.2e-17   60.3   0.4   1   1   5.5e-20   1.9e-16   59.2   0.2     1    54    16    69    16    72 0.97 DeoR-like helix-turn-helix domain
HTH_11               PF08279.7     55 seq1579_BIOID38981   -            265   9.4e-10   37.8   0.2   1   1   5.9e-13     2e-09   36.8   0.2     1    46    16    60    15    67 0.81 HTH domain
GntR                 PF00392.16    64 seq1579_BIOID38981   -            265   4.1e-05   22.8   1.4   1   1   1.7e-08   5.9e-05   22.3   0.2    23    59    29    64    16    66 0.83 Bacterial regulatory proteins, gntR family
PhnJ                 PF06007.6    279 seq1581_BIOID38981   -            281  1.8e-155  515.6   0.1   1   1  1.5e-159    2e-155  515.4   0.0     3   277     5   279     3   281 0.99 Phosphonate metabolism protein PhnJ
SBP_bac_3            PF00497.15   225 seq1583_BIOID38981   -            518   1.5e-30  105.9   0.0   1   1   6.4e-34   2.9e-30  105.0   0.0    10   224    52   267    45   268 0.91 Bacterial extracellular solute-binding proteins, family 3
SLT                  PF01464.15   121 seq1583_BIOID38981   -            518   4.8e-27   93.7   0.1   1   1   1.7e-30     8e-27   93.0   0.1     5   118   295   404   292   407 0.95 Transglycosylase SLT domain
Lysozyme_like        PF13702.1    160 seq1583_BIOID38981   -            518   1.5e-06   27.7   0.0   1   1   1.2e-09   5.3e-06   25.8   0.0     8   100   291   391   283   448 0.65 Lysozyme-like
PQQ                  PF01011.16    38 seq1586_BIOID38981   -            796   2.2e-55  181.4   7.8   1   5   1.7e-11   7.8e-08   31.3   0.0     2    34   226   258   225   262 0.88 PQQ enzyme repeat
PQQ                  PF01011.16    38 seq1586_BIOID38981   -            796   2.2e-55  181.4   7.8   2   5   7.3e-09   3.3e-05   23.0   0.0     8    34   361   387   353   391 0.85 PQQ enzyme repeat
PQQ                  PF01011.16    38 seq1586_BIOID38981   -            796   2.2e-55  181.4   7.8   3   5   1.2e-11   5.6e-08   31.8   0.0     8    37   439   468   436   469 0.91 PQQ enzyme repeat
PQQ                  PF01011.16    38 seq1586_BIOID38981   -            796   2.2e-55  181.4   7.8   4   5   2.7e-11   1.2e-07   30.7   0.0     3    36   662   696   660   698 0.91 PQQ enzyme repeat
PQQ                  PF01011.16    38 seq1586_BIOID38981   -            796   2.2e-55  181.4   7.8   5   5   5.8e-10   2.6e-06   26.5   0.0     2    38   722   759   721   759 0.93 PQQ enzyme repeat
PQQ_2                PF13360.1    238 seq1586_BIOID38981   -            796   2.7e-28   98.9   0.0   1   2   5.9e-16   2.7e-12   46.5   0.0    25   148   214   379   183   391 0.79 PQQ-like domain
PQQ_2                PF13360.1    238 seq1586_BIOID38981   -            796   2.7e-28   98.9   0.0   2   2   9.1e-11   4.2e-07   29.5   0.0     4    86   671   774   669   780 0.77 PQQ-like domain
DUF3820              PF12843.2     67 seq1588_BIOID38981   -             72   1.9e-30  104.1   0.5   1   1   1.5e-34   2.1e-30  104.0   0.4     1    67     1    68     1    68 0.98 Protein of unknown function (DUF3820)
tRNA-synt_1_2        PF13603.1    185 seq1589_BIOID38981   -            907     9e-80  266.2   0.0   1   1   6.1e-83   1.7e-79  265.3   0.0     1   184   268   450   268   451 0.98 Leucyl-tRNA synthetase, Domain 2
tRNA-synt_1          PF00133.17   601 seq1589_BIOID38981   -            907   2.3e-71  240.4   9.0   1   5   1.5e-29   4.2e-26   90.9   0.2     4   178    63   218    60   221 0.88 tRNA synthetases class I (I, L, M and V)
tRNA-synt_1          PF00133.17   601 seq1589_BIOID38981   -            907   2.3e-71  240.4   9.0   2   5   6.3e-09   1.7e-05   22.9   0.2   361   412   221   272   217   276 0.95 tRNA synthetases class I (I, L, M and V)
tRNA-synt_1          PF00133.17   601 seq1589_BIOID38981   -            907   2.3e-71  240.4   9.0   3   5   6.1e-23   1.7e-19   69.1   0.0   188   349   277   455   272   464 0.79 tRNA synthetases class I (I, L, M and V)
tRNA-synt_1          PF00133.17   601 seq1589_BIOID38981   -            907   2.3e-71  240.4   9.0   4   5     1e-10   2.7e-07   28.8   0.0   414   557   464   619   457   621 0.64 tRNA synthetases class I (I, L, M and V)
tRNA-synt_1          PF00133.17   601 seq1589_BIOID38981   -            907   2.3e-71  240.4   9.0   5   5     4e-10   1.1e-06   26.8   0.0   560   593   665   698   655   706 0.87 tRNA synthetases class I (I, L, M and V)
tRNA-synt_1g         PF09334.6    391 seq1589_BIOID38981   -            907   9.4e-34  116.5   0.0   1   2   6.2e-27   1.7e-23   82.8   0.0     5   218    86   271    82   287 0.83 tRNA synthetases class I (M)
tRNA-synt_1g         PF09334.6    391 seq1589_BIOID38981   -            907   9.4e-34  116.5   0.0   2   2   5.8e-09   1.6e-05   23.6   0.0   314   364   653   703   642   717 0.81 tRNA synthetases class I (M)
Anticodon_1          PF08264.8    153 seq1589_BIOID38981   -            907     5e-17   61.9   0.0   1   1   3.3e-20   8.9e-17   61.1   0.0     3   148   747   868   745   874 0.79 Anticodon-binding domain of tRNA
OMPdecase            PF00215.19   226 seq1591_BIOID38981   -            220   1.4e-28   99.7   0.2   1   1   1.2e-32   1.6e-28   99.5   0.1     2   223     5   204     4   207 0.94 Orotidine 5'-phosphate decarboxylase / HUMPS family
ABC_tran             PF00005.22   118 seq1592_BIOID38981   -            269   7.1e-19   68.1   0.0   1   1   1.4e-22   9.9e-19   67.7   0.0     1   117    48   172    48   173 0.94 ABC transporter
AAA_21               PF13304.1    303 seq1592_BIOID38981   -            269   3.2e-12   46.9   0.0   1   1   5.5e-11   3.8e-07   30.2   0.0   234   302   142   209   136   210 0.93 AAA domain
ABC_tran             PF00005.22   118 seq1593_BIOID38981   -            252   5.4e-22   78.2   0.0   1   1   1.7e-25   7.7e-22   77.7   0.0     1   117    45   173    45   174 0.86 ABC transporter
oligo_HPY            PF08352.7     64 seq1593_BIOID38981   -            252   2.5e-06   27.6   0.0   1   1     1e-09   4.6e-06   26.7   0.0     1    26   225   250   225   252 0.94 Oligopeptide/dipeptide transporter, C-terminal region
adh_short            PF00106.20   167 seq1594_BIOID38981   -            240   4.5e-16   59.1   0.2   1   1   1.3e-19     6e-16   58.6   0.1     3   166     9   170     8   171 0.87 short chain dehydrogenase
adh_short_C2         PF13561.1    243 seq1594_BIOID38981   -            240   7.5e-08   32.3   0.0   1   1   2.1e-11   9.5e-08   32.0   0.0     8   192    18   193    13   238 0.73 Enoyl-(Acyl carrier protein) reductase
KR                   PF08659.5    181 seq1594_BIOID38981   -            240   4.8e-07   29.4   0.3   1   1   1.9e-10   8.8e-07   28.6   0.2     4   172    10   175     8   184 0.84 KR domain
Dak1                 PF02733.12   326 seq1595_BIOID38981   -            366  1.1e-138  461.1   0.0   1   1  9.5e-143  1.3e-138  460.9   0.0     1   325    26   365    26   366 0.99 Dak1 domain
RtcR                 PF06956.6    183 seq1596_BIOID38981   -            519   7.6e-88  292.4   0.0   1   1   4.7e-91   1.1e-87  292.0   0.0     1   183     1   185     1   185 0.98 Regulator of RNA terminal phosphate cyclase
Sigma54_activat      PF00158.21   168 seq1596_BIOID38981   -            519   1.6e-51  173.9   0.1   1   1   1.2e-54   2.8e-51  173.2   0.1     2   166   187   355   186   357 0.93 Sigma-54 interaction domain
AAA                  PF00004.24   132 seq1596_BIOID38981   -            519   6.8e-08   32.6   0.0   1   1   6.4e-11   1.5e-07   31.6   0.0     1   100   211   321   211   345 0.81 ATPase family associated with various cellular activities (AAA)
AAA_5                PF07728.9    139 seq1596_BIOID38981   -            519   6.8e-07   28.9   0.0   1   1   1.3e-09   2.9e-06   26.9   0.0     2   119   211   328   210   344 0.78 AAA domain (dynein-related subfamily)
Mg_chelatase         PF01078.16   207 seq1596_BIOID38981   -            519   1.9e-06   27.0   0.2   1   1     2e-08   4.6e-05   22.5   0.1    16   135   202   311   193   330 0.71 Magnesium chelatase, subunit ChlI
NACHT                PF05729.7    167 seq1596_BIOID38981   -            519   2.1e-05   24.0   0.0   1   1   2.2e-08   5.1e-05   22.8   0.0     2   109   210   301   209   316 0.83 NACHT domain
AP_endonuc_2         PF01261.19   211 seq1598_BIOID38981   -            286   5.3e-32  110.7   0.0   1   1   4.9e-36   6.6e-32  110.4   0.0     3   211    25   234    23   234 0.96 Xylose isomerase-like TIM barrel
FCD                  PF07729.7    125 seq1599_BIOID38981   -            301   5.4e-12   46.0   3.6   1   1   2.5e-15   1.1e-11   44.9   2.5     1   124   159   286   159   287 0.85 FCD domain
GntR                 PF00392.16    64 seq1599_BIOID38981   -            301   4.8e-11   41.8   0.1   1   1   1.1e-09   5.1e-06   25.7   0.0    22    57    26    61     7    64 0.85 Bacterial regulatory proteins, gntR family
Permease             PF02405.11   215 seq1601_BIOID38981   -            260   1.8e-73  246.4  16.5   1   1   1.6e-77   2.2e-73  246.1  11.4     3   215    44   257    42   257 0.99 Permease
ABC_tran             PF00005.22   118 seq1602_BIOID38981   -            259   1.1e-19   70.8   0.0   1   1   4.2e-23   1.9e-19   70.0   0.0     1   118    81   211    81   211 0.93 ABC transporter
AAA_16               PF13191.1    166 seq1602_BIOID38981   -            259     1e-06   29.1   0.1   1   1   3.2e-10   1.5e-06   28.6   0.1    19    60    64   104    57   251 0.76 AAA ATPase domain
LysR_substrate       PF03466.15   209 seq1604_BIOID38981   -            308   6.6e-45  152.6   1.6   1   1   1.5e-48     1e-44  152.0   1.1     2   207    89   292    88   294 0.98 LysR substrate binding domain
HTH_1                PF00126.22    60 seq1604_BIOID38981   -            308   2.2e-23   81.6   1.8   1   1   1.4e-26   9.3e-23   79.6   0.4     1    60     5    64     5    64 0.98 Bacterial regulatory helix-turn-helix protein, lysR family
MFS_1                PF07690.11   354 seq1605_BIOID38981   -            471   2.5e-55  187.5  71.8   1   2   2.6e-53   1.8e-49  168.3  36.0     1   353    15   405    15   406 0.91 Major Facilitator Superfamily
MFS_1                PF07690.11   354 seq1605_BIOID38981   -            471   2.5e-55  187.5  71.8   2   2   2.8e-12   1.9e-08   33.3   8.2    56   183   321   460   320   469 0.84 Major Facilitator Superfamily
MFS_3                PF05977.8    524 seq1605_BIOID38981   -            471   9.7e-11   40.3  11.0   1   1   1.4e-14   9.7e-11   40.3   7.6    20   187    20   183     6   197 0.84 Transmembrane secretion effector
Dak2                 PF02734.12   175 seq1607_BIOID38981   -            210   8.3e-57  191.5   0.3   1   1   7.1e-61   9.7e-57  191.3   0.2     1   173    32   204    32   206 0.98 DAK2 domain
Trans_reg_C          PF00486.23    77 seq1608_BIOID38981   -            251   8.3e-21   73.5   0.2   1   1   6.4e-24   4.3e-20   71.2   0.0     2    77   170   245   169   245 0.98 Transcriptional regulatory protein, C terminal
Response_reg         PF00072.19   112 seq1608_BIOID38981   -            251     1e-19   70.4   0.1   1   1   2.3e-23   1.6e-19   69.8   0.1     2   111    17   124    16   125 0.97 Response regulator receiver domain
Aldolase_II          PF00596.16   183 seq1609_BIOID38981   -            231   2.7e-45  154.1   0.9   1   1   2.4e-49   3.3e-45  153.8   0.6     2   181     8   196     7   198 0.90 Class II Aldolase and Adducin N-terminal domain
MCE                  PF02470.15    81 seq1610_BIOID38981   -            183   1.1e-21   76.5   0.0   1   1   1.1e-25   1.5e-21   76.0   0.0     2    80    39   116    38   117 0.97 mce related protein
Amidohydro_4         PF13147.1    304 seq1611_BIOID38981   -            378   2.9e-29  102.8   6.2   1   1   1.3e-32   4.5e-29  102.2   4.3     1   304    41   356    41   356 0.88 Amidohydrolase
Amidohydro_3         PF07969.6    404 seq1611_BIOID38981   -            378   1.9e-11   43.7   1.8   1   1   1.4e-14   4.8e-11   42.3   0.7   266   404   245   357    80   357 0.80 Amidohydrolase family
Amidohydro_1         PF01979.15   333 seq1611_BIOID38981   -            378   2.7e-09   37.0   0.8   1   1   2.1e-10   7.3e-07   29.0   0.0   231   331   248   357   229   358 0.56 Amidohydrolase family
Amidohydro_5         PF13594.1     68 seq1611_BIOID38981   -            378   1.2e-06   28.0   0.2   1   1   1.1e-09   3.7e-06   26.5   0.0     4    68    22    92    21    92 0.71 Amidohydrolase
EIIA-man             PF03610.11   116 seq1612_BIOID38981   -            472   2.5e-26   91.8   2.9   1   1   1.5e-29   5.1e-26   90.9   2.0     2   116     4   121     3   121 0.98 PTS system fructose IIA component
PEP-utilisers_N      PF05524.8    123 seq1612_BIOID38981   -            472   1.4e-22   79.6   0.4   1   1   4.2e-26   1.4e-22   79.6   0.3    12   122   257   368   256   369 0.94 PEP-utilising enzyme, N-terminal
PTS-HPr              PF00381.14    84 seq1612_BIOID38981   -            472   2.7e-20   71.9   0.3   1   1   3.2e-23   1.1e-19   69.9   0.0     4    83   158   237   155   238 0.96 PTS HPr component phosphorylation site
PEP-utilizers        PF00391.18    81 seq1612_BIOID38981   -            472   6.9e-17   60.6   0.0   1   1   4.6e-20   1.6e-16   59.5   0.0     3    79   388   464   386   466 0.92 PEP-utilising enzyme, mobile domain
HATPase_c            PF02518.21   111 seq1614_BIOID38981   -            433   1.9e-22   78.9   0.0   1   1   8.1e-26   3.7e-22   78.0   0.0     6   110   320   423   316   424 0.96 Histidine kinase-, DNA gyrase B-, and HSP90-like ATPase
HisKA                PF00512.20    68 seq1614_BIOID38981   -            433   6.3e-08   32.3   1.3   1   1   3.7e-11   1.7e-07   30.9   0.9     1    67   211   270   211   271 0.90 His Kinase A (phospho-acceptor) domain
HAMP                 PF00672.20    70 seq1614_BIOID38981   -            433   2.2e-07   30.8   0.0   1   1   4.9e-11   2.2e-07   30.8   0.0     3    69   140   206   139   207 0.90 HAMP domain
Tol_Tol_Ttg2         PF05494.7    170 seq1615_BIOID38981   -            211   7.2e-47  158.9   0.0   1   1   6.3e-51   8.5e-47  158.7   0.0     2   168    32   199    31   201 0.95 Toluene tolerance, Ttg2
GTP_cyclohydro2      PF00925.15   169 seq1616_BIOID38981   -            196   4.1e-69  231.0   0.0   1   1   3.5e-73   4.8e-69  230.8   0.0     2   169     4   171     3   171 0.99 GTP cyclohydrolase II
SIS                  PF01380.17   131 seq1617_BIOID38981   -            306   1.7e-30  105.2   0.5   1   1   4.3e-34     3e-30  104.4   0.3     1   131   152   282   152   282 0.99 SIS domain
HTH_6                PF01418.12    77 seq1617_BIOID38981   -            306   1.1e-29  101.8   0.2   1   1   3.1e-33   2.1e-29  100.9   0.1     1    76    25   100    25   101 0.98 Helix-turn-helix domain, rpiR family
LptE                 PF04390.7    155 seq1619_BIOID38981   -            193   8.2e-34  116.4   0.0   1   1   7.9e-38   1.1e-33  116.0   0.0     2   153    10   159     9   161 0.94 Lipopolysaccharide-assembly
HATPase_c            PF02518.21   111 seq1620_BIOID38981   -            467   1.7e-24   85.5   0.0   1   1   7.8e-28   3.6e-24   84.5   0.0     1   111   349   460   349   460 0.98 Histidine kinase-, DNA gyrase B-, and HSP90-like ATPase
HAMP                 PF00672.20    70 seq1620_BIOID38981   -            467   1.4e-15   57.0   0.2   1   1   3.1e-19   1.4e-15   57.0   0.2     2    69   168   235   167   236 0.96 HAMP domain
HisKA                PF00512.20    68 seq1620_BIOID38981   -            467   6.1e-14   51.6   2.1   1   1   1.5e-17   6.8e-14   51.5   0.2     1    68   240   304   240   304 0.97 His Kinase A (phospho-acceptor) domain
AAA_18               PF13238.1    129 seq1621_BIOID38981   -            185   4.2e-09   36.6   0.0   1   1   7.1e-12   3.2e-08   33.8   0.0     1   118     6   138     6   148 0.68 AAA domain
AAA_33               PF13671.1    143 seq1621_BIOID38981   -            185     3e-07   30.3   0.3   1   1   2.3e-10     1e-06   28.5   0.2     1   136     5   150     5   153 0.74 AAA domain
Guanylate_kin        PF00625.16   183 seq1621_BIOID38981   -            185     4e-06   26.2   0.0   1   1   1.1e-09   4.8e-06   25.9   0.0     3   152     4   149     2   177 0.82 Guanylate kinase
STAS_2               PF13466.1     80 seq1622_BIOID38981   -             97   7.1e-17   61.0   0.1   1   1   1.2e-20   8.3e-17   60.8   0.1     1    79    14    90    14    91 0.98 STAS domain
STAS                 PF01740.16   117 seq1622_BIOID38981   -             97   1.9e-05   23.9   0.0   1   1   3.4e-09   2.3e-05   23.6   0.0    53   103    42    92    30    95 0.92 STAS domain
PNP_UDP_1            PF01048.15   234 seq1625_BIOID38981   -            277   9.3e-40  135.9   0.5   1   1   7.8e-44   1.1e-39  135.7   0.3     1   233    27   273    27   274 0.93 Phosphorylase superfamily
Fer4_10              PF13237.1     52 seq1626_BIOID38981   -             86   2.9e-13   49.2  11.8   1   1   1.4e-16   3.9e-13   48.8   8.1     4    52     5    55     2    55 0.88 4Fe-4S dicluster domain
Fer4_7               PF12838.2     52 seq1626_BIOID38981   -             86   4.4e-08   33.2  11.9   1   1   2.3e-11   6.2e-08   32.7   8.2     1    49     8    55     8    60 0.88 4Fe-4S dicluster domain
Fer4_9               PF13187.1     55 seq1626_BIOID38981   -             86   1.2e-06   28.5  13.1   1   1   7.4e-10     2e-06   27.8   9.0     1    51     8    55     8    60 0.93 4Fe-4S dicluster domain
Fer4                 PF00037.22    24 seq1626_BIOID38981   -             86   9.2e-07   28.1  17.0   1   1   1.3e-09   3.5e-06   26.2   1.9     5    24     6    25     3    25 0.92 4Fe-4S binding domain
DNA_pol3_delta       PF06144.8    172 seq1627_BIOID38981   -            343     2e-48  164.0   0.4   1   1   2.6e-52   3.6e-48  163.2   0.1     1   172    21   190    21   190 0.99 DNA polymerase III, delta subunit
BolA                 PF01722.13    75 seq1628_BIOID38981   -             89   1.1e-20   73.1   0.0   1   1     1e-24   1.4e-20   72.8   0.0     3    75    16    80    12    80 0.92 BolA-like protein
Acetyltransf_1       PF00583.19    83 seq1629_BIOID38981   -            144   1.1e-14   54.1   0.3   1   1   3.8e-18   1.8e-14   53.4   0.2     3    83    54   134    52   134 0.95 Acetyltransferase (GNAT) family
Acetyltransf_7       PF13508.1     79 seq1629_BIOID38981   -            144   1.3e-09   37.9   0.0   1   1   3.7e-13   1.7e-09   37.5   0.0    11    78    55   134    32   135 0.78 Acetyltransferase (GNAT) domain
Acetyltransf_10      PF13673.1    117 seq1629_BIOID38981   -            144   4.8e-09   36.2   0.1   1   1   1.2e-12   5.6e-09   36.0   0.0    39   117    42   133    13   133 0.81 Acetyltransferase (GNAT) domain
YgbA_NO              PF11756.3    114 seq1630_BIOID38981   -            114   2.2e-44  150.0   2.9   1   1   1.8e-48   2.5e-44  149.8   2.0     3   112     4   110     2   112 0.96 Nitrous oxide-stimulated promoter
Ter                  PF05472.6    290 seq1632_BIOID38981   -            309  5.2e-115  383.4   6.2   1   1  4.3e-119  5.9e-115  383.2   4.3     2   290     9   307     8   307 0.99 DNA replication terminus site-binding protein (Ter protein)
EPSP_synthase        PF00275.15   419 seq1633_BIOID38981   -            419  8.9e-129  429.4   0.9   1   1  7.5e-133    1e-128  429.2   0.6     1   419     6   406     6   406 0.97 EPSP synthase (3-phosphoshikimate 1-carboxyvinyltransferase)
Trehalase            PF01204.13   512 seq1635_BIOID38981   -            565  2.8e-171  570.4   5.2   1   1  7.5e-175  3.4e-171  570.1   3.6     1   511    55   532    55   533 0.97 Trehalase
GDE_C                PF06202.9    370 seq1635_BIOID38981   -            565   6.5e-11   41.4   0.0   1   1   3.3e-14   1.5e-10   40.2   0.0    46   273   171   441   157   447 0.86 Amylo-alpha-1,6-glucosidase
Lactamase_B_2        PF12706.2    194 seq1636_BIOID38981   -            252   7.3e-15   54.8   0.0   1   1   6.5e-19   8.8e-15   54.6   0.0    28   194    66   223    30   223 0.84 Beta-lactamase superfamily domain
PulS_OutS            PF09691.5    109 seq1638_BIOID38981   -            115   2.3e-08   33.8   0.0   1   1     2e-12   2.8e-08   33.6   0.0    21   102    26   106    14   113 0.89 Bacterial chaperone lipoprotein (PulS_OutS)
Nuc_H_symport        PF03825.11   400 seq1639_BIOID38981   -            418  1.9e-189  629.3  35.4   1   1  4.7e-193  2.1e-189  629.2  24.5     1   400     1   407     1   407 1.00 Nucleoside H+ symporter
MFS_1                PF07690.11   354 seq1639_BIOID38981   -            418     3e-12   45.8  67.1   1   1   3.5e-12   1.6e-08   33.6  11.0    36   181   255   411   245   418 0.84 Major Facilitator Superfamily
LacY_symp            PF01306.14   413 seq1639_BIOID38981   -            418   1.2e-07   30.5  30.2   1   1   5.8e-11   2.6e-07   29.4  20.9    14   324     9   316     4   415 0.69 LacY proton/sugar symporter
SAF_2                PF13144.1    196 seq1640_BIOID38981   -            219   5.1e-40  136.9   0.3   1   1   8.6e-44   5.9e-40  136.7   0.2     3   194    26   215    24   217 0.92 SAF-like
SAF                  PF08666.7     63 seq1640_BIOID38981   -            219   8.7e-08   32.3   0.0   1   1   4.4e-11     3e-07   30.6   0.0     2    61    96   155    95   157 0.93 SAF domain
Response_reg         PF00072.19   112 seq1641_BIOID38981   -            240   8.2e-25   86.8   0.0   1   1   1.8e-28   1.2e-24   86.3   0.0     1   112    13   122    13   122 0.98 Response regulator receiver domain
Trans_reg_C          PF00486.23    77 seq1641_BIOID38981   -            240     1e-22   79.6   0.1   1   1   2.7e-26   1.8e-22   78.8   0.0     2    77   157   232   156   232 0.96 Transcriptional regulatory protein, C terminal
SBP_bac_7            PF03480.8    286 seq1642_BIOID38981   -            323   6.5e-67  225.5   0.1   1   1   5.7e-71   7.8e-67  225.2   0.1     6   281    34   306    29   309 0.96 Bacterial extracellular solute-binding protein, family 7
CTP_transf_2         PF01467.21   157 seq1645_BIOID38981   -            213   1.1e-41  142.3   0.0   1   1   9.7e-46   1.3e-41  142.1   0.0     1   157     7   187     7   187 0.98 Cytidylyltransferase
Spermine_synth       PF01564.12   246 seq1648_BIOID38981   -            288   7.8e-89  296.7   0.2   1   1   1.8e-92   1.2e-88  296.0   0.1     5   238     6   239     3   248 0.97 Spermine/spermidine synthase
Methyltransf_18      PF12847.2    112 seq1648_BIOID38981   -            288   4.7e-07   30.2   0.0   1   1   1.3e-10   9.1e-07   29.3   0.0     3   110    79   191    77   193 0.78 Methyltransferase domain
DAO                  PF01266.19   358 seq1649_BIOID38981   -            501   2.9e-44  151.3   0.1   1   1   1.8e-47   8.3e-44  149.8   0.1     1   331     5   333     5   359 0.82 FAD dependent oxidoreductase
FlgM                 PF04316.8     57 seq1653_BIOID38981   -             97   2.2e-11   43.3   0.6   1   1   2.6e-15   3.5e-11   42.7   0.1     2    56    40    89    33    90 0.84 Anti-sigma-28 factor, FlgM
His_Phos_1           PF00300.17   158 seq1654_BIOID38981   -            204   6.4e-37  126.9   0.3   1   1   5.6e-41   7.7e-37  126.6   0.2     1   156     3   155     3   157 0.96 Histidine phosphatase superfamily (branch 1)
DUF1508              PF07411.7     49 seq1655_BIOID38981   -            123   2.2e-47  158.1   5.6   1   2   1.2e-27   1.7e-23   81.6   0.2     1    49    23    71    23    71 0.97 Domain of unknown function (DUF1508)
DUF1508              PF07411.7     49 seq1655_BIOID38981   -            123   2.2e-47  158.1   5.6   2   2   8.1e-27   1.1e-22   79.0   0.8     1    48    74   121    74   122 0.97 Domain of unknown function (DUF1508)
FlgN                 PF05130.7    143 seq1659_BIOID38981   -            138   1.2e-27   96.7  10.3   1   1   9.9e-32   1.4e-27   96.5   7.1     1   143     1   128     1   128 0.96 FlgN protein
DctQ                 PF04290.7    133 seq1660_BIOID38981   -            157   1.2e-30  105.8  14.3   1   1   1.2e-34   1.6e-30  105.4   9.9     1   131    19   147    19   149 0.98 Tripartite ATP-independent periplasmic transporters, DctQ component
AdoMet_dc            PF02675.10   106 seq1662_BIOID38981   -            264   1.8e-35  120.9   0.0   1   1   3.4e-39   4.7e-35  119.5   0.0    11   106    39   169    32   169 0.98 S-adenosylmethionine decarboxylase
LysR_substrate       PF03466.15   209 seq1666_BIOID38981   -            299   7.6e-39  132.8   1.2   1   1   1.6e-42   1.1e-38  132.3   0.8     2   203    98   297    97   299 0.96 LysR substrate binding domain
HTH_1                PF00126.22    60 seq1666_BIOID38981   -            299   4.1e-23   80.7   0.2   1   1   1.2e-26   8.2e-23   79.7   0.2     1    60    14    73    14    73 0.98 Bacterial regulatory helix-turn-helix protein, lysR family
DctM                 PF06808.7    416 seq1667_BIOID38981   -            423  3.4e-130  434.2  54.6   1   1  2.8e-134  3.9e-130  434.0  37.8     3   416     9   418     7   418 0.99 DctM-like transporters
SIS                  PF01380.17   131 seq1668_BIOID38981   -            307   1.7e-30  105.1   0.1   1   1   5.1e-34   2.3e-30  104.7   0.0     2   130   149   277   148   278 0.98 SIS domain
HTH_6                PF01418.12    77 seq1668_BIOID38981   -            307   3.9e-26   90.4   0.0   1   1   2.1e-29   9.7e-26   89.2   0.0     2    77    26   101    25   101 0.97 Helix-turn-helix domain, rpiR family
Peripla_BP_2         PF01497.13   238 seq1669_BIOID38981   -            354   8.4e-20   70.8   0.0   1   1   8.1e-24   1.1e-19   70.4   0.0    11   234    69   292    59   294 0.87 Periplasmic binding protein
Oligomerisation      PF02410.10   100 seq1671_BIOID38981   -            105   3.4e-33  113.5   0.2   1   1   2.8e-37   3.8e-33  113.3   0.1     4   100     9   104     6   104 0.97 Oligomerisation domain
SPOUT_MTase          PF02590.12   155 seq1673_BIOID38981   -            155   4.9e-52  175.6   0.0   1   1     4e-56   5.5e-52  175.4   0.0     1   155     1   153     1   153 0.99 Predicted SPOUT methyltransferase
Ribosomal_L21p       PF00829.16    96 seq1675_BIOID38981   -            111   8.7e-38  128.2   2.3   1   1   7.2e-42   9.8e-38  128.0   1.6     1    96     9   104     9   104 0.99 Ribosomal prokaryotic L21 protein
Transpeptidase       PF00905.17   304 seq1676_BIOID38981   -            633   2.1e-90  302.7   0.1   1   1   4.1e-94   2.8e-90  302.3   0.0     2   304   272   609   271   609 0.97 Penicillin binding protein transpeptidase domain
PBP_dimer            PF03717.10   190 seq1676_BIOID38981   -            633   1.8e-42  145.3   1.0   1   1   3.8e-46   2.6e-42  144.8   0.7     2   189    64   239    63   240 0.95 Penicillin-binding Protein dimerisation domain
FecCD                PF01032.13   311 seq1678_BIOID38981   -            326   9.4e-90  300.4  32.3   1   1   1.7e-93   1.2e-89  300.1  22.4     2   311    12   322     9   322 0.96 FecCD transport family
ABC-3                PF00950.12   258 seq1678_BIOID38981   -            326     5e-09   35.7  14.2   1   1   7.4e-13     5e-09   35.7   9.8    45   236    98   298    55   322 0.78 ABC 3 transport family
5_nucleotid_C        PF02872.13   156 seq1679_BIOID38981   -            517   1.7e-39  135.2   0.5   1   1   8.2e-43   3.7e-39  134.0   0.1     3   155   330   476   325   477 0.89 5'-nucleotidase, C-terminal domain
Metallophos          PF00149.23   201 seq1679_BIOID38981   -            517     9e-17   61.0   0.5   1   1   3.4e-20   1.6e-16   60.2   0.3     2   200    24   252    23   253 0.88 Calcineurin-like phosphoesterase
PGA_cap              PF09587.5    250 seq1679_BIOID38981   -            517   2.9e-06   26.7   0.0   1   1   1.1e-09   4.8e-06   25.9   0.0    59   228    85   253    53   266 0.71 Bacterial capsule synthesis protein PGA_cap
Peripla_BP_4         PF13407.1    258 seq1680_BIOID38981   -            273   2.6e-52  177.6  11.3   1   1   6.9e-56   3.1e-52  177.3   7.8    16   255     4   250     1   253 0.95 Periplasmic binding protein domain
Peripla_BP_1         PF00532.16   279 seq1680_BIOID38981   -            273   9.9e-13   47.7   0.8   1   1   2.9e-16   1.3e-12   47.4   0.5    21   209     6   204     4   250 0.78 Periplasmic binding proteins and sugar binding domain of LacI family
Peripla_BP_3         PF13377.1    160 seq1680_BIOID38981   -            273   2.9e-12   46.7   0.0   1   1   1.1e-15   4.8e-12   46.0   0.0    12   140   121   251   119   267 0.87 Periplasmic binding protein-like domain
Ribosomal_L27        PF01016.14    81 seq1681_BIOID38981   -             85   1.6e-39  133.3   2.9   1   1   1.3e-43   1.8e-39  133.2   2.0     1    80     2    82     2    83 0.98 Ribosomal L27 protein
tRNA-synt_1c         PF00749.16   314 seq1683_BIOID38981   -            471  5.4e-126  419.3   0.0   1   1  5.9e-130  8.1e-126  418.8   0.0     1   314     2   305     2   305 0.99 tRNA synthetases class I (E and Q), catalytic domain
EamA                 PF00892.15   126 seq1684_BIOID38981   -            321   1.5e-41  141.2  28.5   1   2   1.9e-29   1.3e-25   89.7   5.9     1   124    17   142    17   144 0.98 EamA-like transporter family
EamA                 PF00892.15   126 seq1684_BIOID38981   -            321   1.5e-41  141.2  28.5   2   2   1.7e-19   1.1e-15   57.6   8.3     2   125   170   291   169   292 0.96 EamA-like transporter family
EmrE                 PF13536.1    113 seq1684_BIOID38981   -            321   5.5e-10   39.3   6.9   1   1   8.1e-14   5.5e-10   39.3   4.8     3   103    41   141    39   151 0.93 Multidrug resistance efflux transporter
PMI_typeI            PF01238.16   373 seq1689_BIOID38981   -            417  3.7e-123  411.0   0.0   1   1  4.4e-126    3e-122  408.0   0.0     1   372    27   382    27   383 0.98 Phosphomannose isomerase type I
ABC_tran             PF00005.22   118 seq1690_BIOID38981   -            510   3.6e-36  123.9   0.1   1   2   3.4e-24   1.5e-20   73.5   0.2     1   118    45   174    45   174 0.95 ABC transporter
ABC_tran             PF00005.22   118 seq1690_BIOID38981   -            510   3.6e-36  123.9   0.1   2   2   2.6e-16   1.2e-12   48.1   0.0     3   117   305   437   303   438 0.83 ABC transporter
ABC_tran             PF00005.22   118 seq1691_BIOID38981   -            252   4.8e-19   68.7   0.0   1   1   1.2e-22   8.1e-19   68.0   0.0     1   117    43   167    43   168 0.94 ABC transporter
AAA_21               PF13304.1    303 seq1691_BIOID38981   -            252   7.4e-14   52.2   0.8   1   1   8.4e-12   5.8e-08   32.9   0.1   235   299   138   199   123   200 0.93 AAA domain
GTP1_OBG             PF01018.17   156 seq1695_BIOID38981   -            390   1.1e-71  239.4   5.5   1   1   3.5e-75   1.6e-71  238.9   3.8     1   156     3   158     3   158 0.99 GTP1/OBG
MMR_HSR1             PF01926.18   114 seq1695_BIOID38981   -            390   1.3e-21   76.5   0.0   1   1   4.7e-25   2.1e-21   75.9   0.0     1   114   161   284   161   284 0.82 50S ribosome-binding GTPase
FeoB_N               PF02421.13   189 seq1695_BIOID38981   -            390   7.7e-09   34.9   0.0   1   1   2.2e-10     1e-06   28.0   0.0     3    57   162   217   160   224 0.94 Ferrous iron transport protein B
Methyltransf_18      PF12847.2    112 seq1698_BIOID38981   -            270   3.7e-14   53.1   0.0   1   1     3e-17   8.3e-14   52.0   0.0     5   108    63   154    60   159 0.90 Methyltransferase domain
Methyltransf_31      PF13847.1    152 seq1698_BIOID38981   -            270   1.8e-13   50.2   0.0   1   1   9.1e-17   2.5e-13   49.7   0.0     3   102    59   149    57   223 0.72 Methyltransferase domain
Methyltransf_25      PF13649.1    101 seq1698_BIOID38981   -            270   9.1e-08   32.2   0.0   1   1   1.2e-10   3.2e-07   30.5   0.0     3    73    65   131    63   176 0.82 Methyltransferase domain
Methyltransf_12      PF08242.7     99 seq1698_BIOID38981   -            270   9.8e-08   32.2   0.0   1   1   9.2e-11   2.5e-07   30.9   0.0     2    89    65   147    64   152 0.89 Methyltransferase domain
Methyltransf_11      PF08241.7     95 seq1698_BIOID38981   -            270   5.1e-06   26.7   0.0   1   1   3.9e-09   1.1e-05   25.7   0.0     2    46    65   115    64   150 0.78 Methyltransferase domain
FTSW_RODA_SPOVE      PF01098.14   359 seq1699_BIOID38981   -            370  1.5e-124  415.2  28.8   1   1  1.4e-128  1.9e-124  415.0  20.0     3   358    20   364    17   365 0.96 Cell cycle protein
MTHFR                PF02219.12   287 seq1700_BIOID38981   -            296  2.1e-108  361.6   0.0   1   1  1.8e-112  2.4e-108  361.4   0.0     4   287    14   291    11   291 0.97 Methylenetetrahydrofolate reductase
CstA                 PF02554.9    376 seq1702_BIOID38981   -            721  3.8e-155  516.0  26.1   1   1  5.6e-159  3.8e-155  516.0  18.1     2   359    40   427    39   460 0.94 Carbon starvation protein CstA
DUF4161              PF13722.1    127 seq1702_BIOID38981   -            721   1.7e-45  154.3   4.4   1   1   2.5e-49   1.7e-45  154.3   3.0     3   127   490   619   488   619 0.98 C-terminal domain on CstA (DUF4161)
DUF945               PF06097.6    459 seq1704_BIOID38981   -            502  8.6e-150  499.3  18.1   1   1  7.1e-154  9.7e-150  499.2  12.5     1   459     1   482     1   482 0.99 Bacterial protein of unknown function (DUF945)
QRPTase_C            PF01729.14   169 seq1707_BIOID38981   -            284   4.3e-30  104.3   0.0   1   1   8.1e-34   5.6e-30  103.9   0.0     7   168   112   276   106   277 0.93 Quinolinate phosphoribosyl transferase, C-terminal domain
QRPTase_N            PF02749.11    88 seq1707_BIOID38981   -            284   8.2e-20   70.3   0.1   1   1   2.2e-23   1.5e-19   69.4   0.1     2    88    18   104    17   104 0.98 Quinolinate phosphoribosyl transferase, N-terminal domain
BPD_transp_2         PF02653.11   267 seq1709_BIOID38981   -            235     5e-40  137.0  32.6   1   1   4.3e-44   5.9e-40  136.7  22.6    43   267     4   227     1   227 0.90 Branched-chain amino acid transport system / permease component
MFS_1                PF07690.11   354 seq1710_BIOID38981   -            412   1.3e-32  112.8  48.8   1   2   3.4e-25   4.6e-21   74.8  20.3     6   232    30   243    25   245 0.84 Major Facilitator Superfamily
MFS_1                PF07690.11   354 seq1710_BIOID38981   -            412   1.3e-32  112.8  48.8   2   2   2.4e-15   3.3e-11   42.4  12.3     4   176   222   401   219   411 0.86 Major Facilitator Superfamily
DUF3300              PF11737.3    228 seq1711_BIOID38981   -            585   6.6e-77  257.6   5.6   1   1   4.8e-81   6.6e-77  257.6   3.9     1   228    73   334    73   334 0.94 Protein of unknown function (DUF3300)
SPOR                 PF05036.8     76 seq1712_BIOID38981   -            362   4.8e-17   61.7   2.1   1   1   1.7e-20   1.1e-16   60.5   1.5     1    75   287   359   287   360 0.92 Sporulation related domain
DPBB_1               PF03330.13    78 seq1712_BIOID38981   -            362   2.2e-15   56.2   0.0   1   1     7e-19   4.8e-15   55.2   0.0     2    76    79   166    78   167 0.86 Rare lipoprotein A (RlpA)-like double-psi beta-barrel
peroxidase           PF00141.18   229 seq1714_BIOID38981   -            739   5.3e-87  290.9   0.0   1   2   4.1e-53   5.6e-49  166.5   0.0     3   229    89   409    87   409 0.87 Peroxidase
peroxidase           PF00141.18   229 seq1714_BIOID38981   -            739   5.3e-87  290.9   0.0   2   2   1.3e-39   1.8e-35  122.4   0.0     3   229   416   713   414   713 0.88 Peroxidase
EAL                  PF00563.15   236 seq1716_BIOID38981   -            729   6.1e-55  186.1   0.1   1   1   1.2e-58   8.5e-55  185.6   0.1     3   236   494   724   492   724 0.91 EAL domain
MASE1                PF05231.9    299 seq1716_BIOID38981   -            729   4.7e-53  180.0  39.4   1   1   8.8e-57     6e-53  179.6  27.3     2   297    16   314    15   316 0.98 MASE1
HycA_repressor       PF11046.3    149 seq1717_BIOID38981   -            153   3.3e-90  299.6   1.0   1   1   2.7e-94   3.7e-90  299.4   0.7     1   148     1   148     1   149 0.99 Transcriptional repressor of hyc and hyp operons
TonB_dep_Rec         PF00593.19   276 seq1718_BIOID38981   -            656   4.7e-24   85.6   7.6   1   1   6.9e-28   4.7e-24   85.6   5.3     1   276   421   655   421   655 0.93 TonB dependent receptor
Plug                 PF07715.10   108 seq1718_BIOID38981   -            656   5.8e-20   71.5   0.7   1   1     2e-23   1.4e-19   70.3   0.5     6   108    38   139    35   139 0.97 TonB-dependent Receptor Plug Domain
Ribul_P_3_epim       PF00834.14   201 seq1719_BIOID38981   -            231   1.2e-62  210.4   0.0   1   1   1.1e-66   1.5e-62  210.1   0.0     1   195     2   196     2   203 0.96 Ribulose-phosphate 3 epimerase family
PfkB                 PF00294.19   301 seq1722_BIOID38981   -            310   1.5e-59  201.4   0.3   1   1   2.7e-63   1.9e-59  201.1   0.2     8   298    15   297     8   300 0.92 pfkB family carbohydrate kinase
Phos_pyr_kin         PF08543.7    246 seq1722_BIOID38981   -            310   9.9e-09   34.6   0.3   1   1   3.4e-12   2.3e-08   33.4   0.1   111   223   172   279   155   292 0.85 Phosphomethylpyrimidine kinase
Peptidase_U32        PF01136.14   233 seq1723_BIOID38981   -            453   6.2e-95  316.4   0.0   1   1     6e-99   8.2e-95  316.0   0.0     1   232    75   344    75   345 0.98 Peptidase family U32
DUF2498              PF10692.4     82 seq1724_BIOID38981   -             83   2.6e-44  148.6   0.1   1   1   2.2e-48   2.9e-44  148.4   0.1     2    82     3    83     2    83 0.98 Protein of unknown function (DUF2498)
Fer4_11              PF13247.1     99 seq1725_BIOID38981   -            203   1.7e-14   53.3  15.2   1   1   1.7e-14   2.6e-11   43.1   2.8     5    60    46    99    42   104 0.92 4Fe-4S dicluster domain
Fer4_9               PF13187.1     55 seq1725_BIOID38981   -            203   1.2e-13   50.9  18.0   1   2   9.9e-10   1.5e-06   28.2   5.4     2    55    12    68    11    68 0.85 4Fe-4S dicluster domain
Fer4_9               PF13187.1     55 seq1725_BIOID38981   -            203   1.2e-13   50.9  18.0   2   2   9.3e-10   1.4e-06   28.3   1.7     2    54    82   163    81   164 0.96 4Fe-4S dicluster domain
Fer4                 PF00037.22    24 seq1725_BIOID38981   -            203   1.7e-11   43.0  34.8   1   1   3.5e-10   5.4e-07   28.8   0.9     2    24    76    98    75    98 0.93 4Fe-4S binding domain
Glutaredoxin2_C      PF04399.8    132 seq1726_BIOID38981   -            215   1.3e-50  170.2   0.0   1   1   4.8e-54   1.6e-50  169.9   0.0     1   132    84   215    84   215 0.99 Glutaredoxin 2, C terminal domain
GST_N_3              PF13417.1     75 seq1726_BIOID38981   -            215     2e-12   47.0   0.0   1   1     1e-15   3.5e-12   46.2   0.0     1    74     3    76     3    82 0.90 Glutathione S-transferase, N-terminal domain
GST_N_2              PF13409.1     70 seq1726_BIOID38981   -            215   6.7e-08   32.3   0.0   1   1   3.6e-11   1.2e-07   31.4   0.0     1    68     8    70     8    72 0.88 Glutathione S-transferase, N-terminal domain
GST_N                PF02798.15    76 seq1726_BIOID38981   -            215   6.6e-05   22.8   0.0   1   1   4.2e-08   0.00014   21.8   0.0     1    75     1    70     1    71 0.85 Glutathione S-transferase, N-terminal domain
Peptidase_S11        PF00768.15   241 seq1727_BIOID38981   -            403  6.1e-100  333.3   0.1   1   1  1.8e-103    8e-100  332.9   0.0     4   240    38   272    35   273 0.98 D-alanyl-D-alanine carboxypeptidase
PBP5_C               PF07943.8     91 seq1727_BIOID38981   -            403   2.6e-25   88.1   0.0   1   1   9.9e-29   4.5e-25   87.3   0.0     1    91   292   383   292   383 0.99 Penicillin-binding protein 5, C-terminal domain
Beta-lactamase2      PF13354.1    197 seq1727_BIOID38981   -            403   2.6e-08   33.4   0.0   1   1   7.9e-12   3.6e-08   32.9   0.0     2   141    55   206    54   249 0.81 Beta-lactamase enzyme family
ROK                  PF00480.15   179 seq1728_BIOID38981   -            309     9e-56  188.4   0.0   1   1   8.7e-60   1.2e-55  188.0   0.0     1   179    10   193    10   193 0.99 ROK family
DUF466               PF04328.8     65 seq1730_BIOID38981   -             67   4.9e-30  103.0   0.5   1   1   3.9e-34   5.3e-30  102.9   0.3     1    65     1    67     1    67 0.97 Protein of unknown function (DUF466)
GreA_GreB_N          PF03449.10    74 seq1731_BIOID38981   -            158   1.8e-32  111.0   1.1   1   1   3.6e-36   2.4e-32  110.6   0.8     4    74     3    74     1    74 0.97 Transcription elongation factor, N-terminal
GreA_GreB            PF01272.14    77 seq1731_BIOID38981   -            158     8e-29   99.0   0.5   1   1   1.6e-32   1.1e-28   98.6   0.3     3    77    83   157    80   157 0.97 Transcription elongation factor, GreA/GreB, C-term
cobW                 PF02492.14   178 seq1732_BIOID38981   -            346   3.7e-48  163.1   0.2   1   1   7.9e-52   5.4e-48  162.6   0.1     2   177    34   211    33   212 0.94 CobW/HypB/UreG, nucleotide-binding domain
CobW_C               PF07683.9     94 seq1732_BIOID38981   -            346   1.4e-18   66.2   0.0   1   1   3.6e-22   2.5e-18   65.4   0.0     1    92   252   343   252   345 0.95 Cobalamin synthesis protein cobW C-terminal domain
Oxidored_q1          PF00361.15   270 seq1733_BIOID38981   -            608   2.3e-36  125.3  17.6   1   1   1.7e-40   2.3e-36  125.3  12.2     1   267   124   395   124   398 0.93 NADH-Ubiquinone/plastoquinone (complex I), various chains
DUF1439              PF07273.7    152 seq1734_BIOID38981   -            253     2e-53  180.0   1.0   1   1   1.8e-57   2.5e-53  179.7   0.7     1   152    94   246    94   246 0.99 Protein of unknown function (DUF1439)
DUF2622              PF11080.3     96 seq1735_BIOID38981   -             96   4.1e-49  164.2   0.6   1   1   3.3e-53   4.5e-49  164.1   0.4     1    95     1    95     1    96 0.99 Protein of unknown function (DUF2622)
Fructosamin_kin      PF03881.9    288 seq1739_BIOID38981   -            286  7.8e-111  369.5   0.0   1   1  1.3e-114  8.6e-111  369.3   0.0     1   287     1   285     1   286 0.99 Fructosamine kinase
APH                  PF01636.18   239 seq1739_BIOID38981   -            286   9.8e-22   77.7   3.4   1   1   1.9e-25   1.3e-21   77.2   2.4     4   223    23   239    21   251 0.87 Phosphotransferase enzyme family
Lactamase_B          PF00753.22   194 seq1742_BIOID38981   -            665   1.3e-37  129.1   0.2   1   1   1.4e-41     2e-37  128.6   0.1     2   194   134   359   133   359 0.99 Metallo-beta-lactamase superfamily
EamA                 PF00892.15   126 seq1743_BIOID38981   -            323   1.2e-47  160.9  36.0   1   2   2.6e-25   1.8e-21   76.3  11.3     1   125    42   163    42   164 0.93 EamA-like transporter family
EamA                 PF00892.15   126 seq1743_BIOID38981   -            323   1.2e-47  160.9  36.0   2   2   8.7e-30     6e-26   90.8   8.2     1   125   184   311   184   312 0.98 EamA-like transporter family
DUF493               PF04359.9     85 seq1744_BIOID38981   -             87   2.5e-31  107.7   0.0   1   1     2e-35   2.7e-31  107.6   0.0     2    85     6    87     5    87 0.98 Protein of unknown function (DUF493)
adh_short            PF00106.20   167 seq1747_BIOID38981   -            252   3.3e-37  127.8   0.1   1   1   1.4e-40   3.9e-37  127.6   0.1     2   166    14   183    13   184 0.94 short chain dehydrogenase
KR                   PF08659.5    181 seq1747_BIOID38981   -            252   2.7e-16   59.6   0.0   1   1   1.3e-19   3.5e-16   59.2   0.0     3   166    15   182    14   195 0.86 KR domain
adh_short_C2         PF13561.1    243 seq1747_BIOID38981   -            252   5.8e-16   58.9   0.0   1   1   2.7e-19   7.3e-16   58.5   0.0     6   189    22   204    19   223 0.89 Enoyl-(Acyl carrier protein) reductase
Polysacc_synt_2      PF02719.10   294 seq1747_BIOID38981   -            252   7.1e-05   21.7   0.0   1   1   3.2e-08   8.8e-05   21.4   0.0     1   156    15   183    15   198 0.70 Polysaccharide biosynthesis protein
FtsJ                 PF01728.14   181 seq1748_BIOID38981   -            209     7e-57  192.2   0.0   1   1   6.1e-61   8.3e-57  191.9   0.0     1   181    31   207    31   207 0.98 FtsJ-like methyltransferase
Amidohydro_1         PF01979.15   333 seq1749_BIOID38981   -            348   1.3e-27   97.2   0.0   1   1   1.2e-31   1.7e-27   96.8   0.0     8   295    15   310    10   323 0.92 Amidohydrolase family
BPL_LplA_LipB        PF03099.14   125 seq1751_BIOID38981   -            213     1e-18   67.4   0.0   1   1   1.1e-22   1.4e-18   66.9   0.0    15   125    57   159    47   159 0.85 Biotin/lipoate A/B protein ligase family
YcgR                 PF07317.7    108 seq1752_BIOID38981   -            244   5.4e-38  128.9   0.0   1   1   1.2e-41     8e-38  128.4   0.0     1   108     7   111     7   111 0.99 Flagellar regulator YcgR
PilZ                 PF07238.9    102 seq1752_BIOID38981   -            244   2.9e-17   62.4   0.1   1   1   1.6e-20   1.1e-16   60.5   0.0     1   102   112   230   112   230 0.94 PilZ domain
PTS_EIIA_2           PF00359.17   142 seq1753_BIOID38981   -            637   6.7e-33  113.2   0.0   1   1   2.5e-36   1.1e-32  112.5   0.0     5   140   498   634   495   636 0.95 Phosphoenolpyruvate-dependent sugar phosphotransferase system, EIIA 2
PTS_EIIC             PF02378.13   321 seq1753_BIOID38981   -            637   2.4e-19   69.2  33.1   1   1   5.2e-23   2.4e-19   69.2  22.9     1   321    17   277    17   277 0.92 Phosphotransferase system, EIIC
PTS_IIB              PF02302.12    90 seq1753_BIOID38981   -            637   1.9e-09   37.7   0.3   1   1   1.1e-12   4.9e-09   36.3   0.0     1    79   379   453   379   458 0.87 PTS system, Lactose/Cellobiose specific IIB subunit
Peptidase_M41        PF01434.13   213 seq1754_BIOID38981   -            647     8e-84  280.2   0.7   1   1   4.6e-87   1.3e-83  279.6   0.5     2   212   385   594   384   595 0.98 Peptidase family M41
AAA                  PF00004.24   132 seq1754_BIOID38981   -            647   1.7e-46  157.6   0.0   1   1   1.7e-49   4.7e-46  156.1   0.0     1   131   191   323   191   324 0.97 ATPase family associated with various cellular activities (AAA)
FtsH_ext             PF06480.10   110 seq1754_BIOID38981   -            647   1.4e-16   60.5   0.2   1   1   5.1e-20   1.4e-16   60.5   0.1     1   110     8    96     8    96 0.95 FtsH Extracellular
AAA_5                PF07728.9    139 seq1754_BIOID38981   -            647   7.9e-07   28.7   0.0   1   1   1.5e-09     4e-06   26.4   0.0     1   137   190   312   190   313 0.82 AAA domain (dynein-related subfamily)
CobA_CobO_BtuR       PF02572.10   172 seq1756_BIOID38981   -            196   1.3e-71  239.6   0.1   1   1   2.4e-75   1.6e-71  239.3   0.0     2   172    27   196    26   196 0.99 ATP:corrinoid adenosyltransferase BtuR/CobO/CobP
Co_AT_N              PF12557.3     24 seq1756_BIOID38981   -            196   1.1e-06   28.1   5.8   1   1   1.6e-10   1.1e-06   28.1   4.0     6    24     3    21     1    21 0.94 Cob(I)alamin adenosyltransferase N terminal
NADHdh               PF00146.16   311 seq1758_BIOID38981   -            307   1.1e-20   73.8   9.5   1   1   8.8e-25   1.2e-20   73.6   6.6    12   296    11   295     1   307 0.82 NADH dehydrogenase
DinI                 PF06183.8     65 seq1759_BIOID38981   -             81   1.7e-29  101.4   0.1   1   1   1.8e-33   2.5e-29  100.9   0.0     1    65    13    79    13    79 0.98 DinI-like family
HAD_2                PF13419.1    176 seq1761_BIOID38981   -            222   1.6e-22   80.4   0.0   1   1   4.1e-26   1.9e-22   80.2   0.0     2   176    11   191    10   191 0.91 Haloacid dehalogenase-like hydrolase
Hydrolase            PF00702.21   204 seq1761_BIOID38981   -            222   5.9e-13   49.7   0.0   1   1   3.7e-16   1.7e-12   48.2   0.0     3   203     9   184     7   185 0.82 haloacid dehalogenase-like hydrolase
Hydrolase_like       PF13242.1     75 seq1761_BIOID38981   -            222   6.3e-05   22.5   0.0   1   1   2.1e-08   9.8e-05   21.8   0.0     2    49   146   192   145   209 0.91 HAD-hyrolase-like
ResIII               PF04851.10   184 seq1762_BIOID38981   -           1170   5.7e-33  114.1   0.1   1   1   2.5e-36   5.7e-33  114.1   0.0     2   183   443   622   442   623 0.94 Type III restriction enzyme, res subunit
HSDR_N               PF04313.9    194 seq1762_BIOID38981   -           1170     2e-24   86.2   0.1   1   1   3.7e-26   8.5e-23   80.9   0.0     1   194   239   396   239   396 0.93 Type I restriction enzyme R protein N terminus (HSDR_N)
EcoEI_R_C            PF08463.5    164 seq1762_BIOID38981   -           1170   5.7e-23   81.4   1.5   1   1   2.5e-26   5.7e-23   81.4   1.1     2   164  1003  1166  1002  1166 0.96 EcoEI R protein C-terminal
DEAD                 PF00270.24   173 seq1762_BIOID38981   -           1170   1.8e-10   40.4   8.2   1   1   3.1e-13     7e-10   38.5   0.1    10   170   459   626   448   629 0.72 DEAD/DEAH box helicase
Helicase_C           PF00271.26    78 seq1762_BIOID38981   -           1170   2.9e-08   33.3   0.9   1   1   2.9e-11   6.5e-08   32.2   0.0    10    76   760   829   751   831 0.85 Helicase conserved C-terminal domain
DUF4145              PF13643.1     87 seq1762_BIOID38981   -           1170   1.6e-07   30.9   0.0   1   1   2.4e-10   5.5e-07   29.2   0.0     3    84    24   109    23   112 0.88 Domain of unknown function (DUF4145)
Nramp                PF01566.13   357 seq1766_BIOID38981   -            412    3e-127  424.1  30.6   1   1  3.3e-131  4.6e-127  423.5  21.2     1   357    38   384    38   384 0.98 Natural resistance-associated macrophage protein
BssS                 PF13991.1     73 seq1768_BIOID38981   -             85   1.3e-34  117.6   0.0   1   1   1.1e-38   1.5e-34  117.4   0.0     1    72    12    83    12    84 0.98 BssS protein family
FAD_binding_2        PF00890.19   421 seq1769_BIOID38981   -            540  6.1e-106  354.6   1.7   1   1  1.6e-109  7.2e-106  354.4   1.2     1   421    10   392    10   392 0.95 FAD binding domain
Succ_DH_flav_C       PF02910.15   129 seq1769_BIOID38981   -            540   6.3e-19   67.9   0.1   1   1   2.5e-22   1.1e-18   67.1   0.1     2    88   441   521   440   527 0.96 Fumarate reductase flavoprotein C-term
Pyr_redox_2          PF07992.9    200 seq1769_BIOID38981   -            540   7.7e-11   42.1   4.2   1   1     5e-12   2.3e-08   34.0   2.9     1   196    10   377    10   380 0.79 Pyridine nucleotide-disulphide oxidoreductase
Radical_SAM          PF04055.16   166 seq1770_BIOID38981   -            321   1.7e-14   54.2   0.0   1   1   1.9e-18   2.6e-14   53.6   0.0     4   165    91   251    88   252 0.91 Radical SAM superfamily
Peptidase_S66        PF02016.10   285 seq1771_BIOID38981   -            304   1.2e-76  257.2   0.0   1   1     1e-80   1.4e-76  257.0   0.0     3   285     6   286     4   286 0.92 LD-carboxypeptidase
Complex1_30kDa       PF00329.14   103 seq1772_BIOID38981   -            569   1.8e-28   98.6   0.0   1   1   9.8e-32   4.5e-28   97.3   0.0     1   103    44   150    44   150 0.94 Respiratory-chain NADH dehydrogenase, 30 Kd subunit
Complex1_49kDa       PF00346.14   272 seq1772_BIOID38981   -            569   3.9e-26   91.5   0.0   1   2   2.1e-21   9.6e-18   64.0   0.0     6   172   299   464   295   471 0.95 Respiratory-chain NADH dehydrogenase, 49 Kd subunit
Complex1_49kDa       PF00346.14   272 seq1772_BIOID38981   -            569   3.9e-26   91.5   0.0   2   2   9.7e-10   4.4e-06   25.7   0.0   209   272   474   537   463   537 0.90 Respiratory-chain NADH dehydrogenase, 49 Kd subunit
NiFeSe_Hases         PF00374.14   507 seq1772_BIOID38981   -            569     1e-14   54.1   0.1   1   1   4.6e-16   2.1e-12   46.4   0.0     1    68   218   286   218   294 0.91 Nickel-dependent hydrogenase
DEAD                 PF00270.24   173 seq1773_BIOID38981   -            421   3.7e-42  143.5   0.0   1   1   4.2e-43   2.8e-39  134.2   0.0     1   171    33   206    33   208 0.95 DEAD/DEAH box helicase
Helicase_C           PF00271.26    78 seq1773_BIOID38981   -            421   3.8e-25   87.4   0.0   1   1   1.6e-28   1.1e-24   85.9   0.0     3    78   276   351   274   351 0.97 Helicase conserved C-terminal domain
DAO                  PF01266.19   358 seq1775_BIOID38981   -            372   4.8e-57  193.3   0.0   1   1   3.9e-61   5.4e-57  193.2   0.0     1   357     4   352     4   353 0.86 FAD dependent oxidoreductase
DUF457               PF04307.9    157 seq1776_BIOID38981   -            196   5.2e-30  103.7   7.1   1   1   4.8e-34   6.6e-30  103.4   4.9     3   152     5   161     3   166 0.86 Predicted membrane-bound metal-dependent hydrolase (DUF457)
HlyD                 PF00529.15   306 seq1779_BIOID38981   -            343   8.5e-52  176.2   5.9   1   1   3.5e-55   9.6e-52  176.0   4.1     2   305    48   337    47   338 0.94 HlyD family secretion protein
Biotin_lipoyl_2      PF13533.1     50 seq1779_BIOID38981   -            343     1e-19   69.7   0.0   1   1   2.9e-19   7.9e-16   57.3   0.1     4    49    50    95    47    96 0.93 Biotin-lipoyl like
HlyD_3               PF13437.1    105 seq1779_BIOID38981   -            343   5.7e-19   68.2   0.1   1   1   4.6e-16   1.3e-12   47.8   0.0     1    85   210   293   210   333 0.89 HlyD family secretion protein
HlyD_2               PF12700.2    328 seq1779_BIOID38981   -            343   2.5e-18   66.2   0.0   1   1   1.2e-21   3.4e-18   65.7   0.0    19   239    46   287    39   298 0.75 HlyD family secretion protein
Mannitol_dh_C        PF08125.8    245 seq1780_BIOID38981   -            442   7.2e-72  241.3   0.0   1   1     3e-75   1.4e-71  240.4   0.0     1   244   208   433   208   434 0.98 Mannitol dehydrogenase C-terminal domain
Mannitol_dh          PF01232.18   151 seq1780_BIOID38981   -            442   2.7e-27   95.4   0.1   1   1   1.2e-30   5.4e-27   94.4   0.0     1   151    61   183    61   183 0.97 Mannitol dehydrogenase Rossmann domain
DUF3521              PF12035.3     35 seq1780_BIOID38981   -            442   9.9e-08   31.5   0.2   1   1   4.6e-11   2.1e-07   30.5   0.2     1    35     1    28     1    28 0.99 Protein of unknown function (DUF3521)
Pterin_bind          PF00809.17   210 seq1781_BIOID38981   -            297   1.4e-76  256.3   0.0   1   1   1.6e-80   2.1e-76  255.8   0.0     1   210    35   240    35   240 0.99 Pterin binding enzyme
SDF                  PF00375.13   390 seq1782_BIOID38981   -            463  1.3e-102  343.4  33.8   1   1  1.1e-106  1.6e-102  343.1  23.4     1   390    29   443    29   443 0.96 Sodium:dicarboxylate symporter family
Na_H_Exchanger       PF00999.16   384 seq1783_BIOID38981   -            578   4.6e-57  193.1  45.7   1   1   1.3e-60   5.7e-57  192.8  31.7     3   383    15   388    10   389 0.95 Sodium/hydrogen exchanger family
TrkA_C               PF02080.16    71 seq1783_BIOID38981   -            578     1e-11   44.1   0.0   1   1     5e-15   2.3e-11   43.0   0.0     5    70   420   483   417   484 0.94 TrkA-C domain
CorC_HlyC            PF03471.12    81 seq1783_BIOID38981   -            578   1.3e-09   37.5   0.1   1   1     6e-13   2.7e-09   36.5   0.1     2    79   493   571   492   573 0.86 Transporter associated domain
DUF2770              PF10968.3     36 seq1784_BIOID38981   -             46   1.8e-20   72.2  13.8   1   1   1.6e-24   2.1e-20   71.9   9.6     1    36    10    45    10    45 0.99 Protein of unknown function (DUF2770)
Ppx-GppA             PF02541.11   285 seq1786_BIOID38981   -            497  1.6e-103  345.6   0.6   1   1  1.8e-107  2.5e-103  345.0   0.4     1   283    24   304    24   306 0.99 Ppx/GppA phosphatase family
FUSC                 PF04632.7    650 seq1787_BIOID38981   -            683   3.3e-55  187.6  32.5   1   1   3.4e-58   1.6e-54  185.4  22.2     9   615    37   641    32   672 0.83 Fusaric acid resistance protein family
FUSC_2               PF13515.1    128 seq1787_BIOID38981   -            683   6.1e-09   35.7   9.9   1   1   1.3e-12   6.1e-09   35.7   6.9     2   127   364   495   359   496 0.75 Fusaric acid resistance protein-like
ALMT                 PF11744.3    406 seq1787_BIOID38981   -            683   2.9e-05   22.7  11.5   1   1   1.1e-08   5.1e-05   22.0   2.2    27   194   362   525   348   581 0.82 Aluminium activated malate transporter
Fer4_7               PF12838.2     52 seq1788_BIOID38981   -            180   3.5e-14   52.8   9.2   1   1     2e-17   3.5e-14   52.8   6.4     1    52    39    89    39    89 0.94 4Fe-4S dicluster domain
Fer4                 PF00037.22    24 seq1788_BIOID38981   -            180   1.5e-14   52.7  11.3   1   2   3.1e-10   5.4e-07   28.8   2.0     4    24    36    56    33    56 0.90 4Fe-4S binding domain
Fer4                 PF00037.22    24 seq1788_BIOID38981   -            180   1.5e-14   52.7  11.3   2   2   2.1e-12   3.6e-09   35.7   1.0     2    24    69    91    68    91 0.93 4Fe-4S binding domain
Fer4_9               PF13187.1     55 seq1788_BIOID38981   -            180   5.4e-11   42.4   7.8   1   1   3.2e-14   5.4e-11   42.4   5.4     2    55    40    90    39    90 0.96 4Fe-4S dicluster domain
Fer4_6               PF12837.2     24 seq1788_BIOID38981   -            180   3.7e-11   42.2  11.8   1   2   1.4e-09   2.4e-06   27.0   2.2     4    24    35    55    32    55 0.89 4Fe-4S binding domain
Fer4_6               PF12837.2     24 seq1788_BIOID38981   -            180   3.7e-11   42.2  11.8   2   2   1.4e-09   2.3e-06   27.0   1.0     3    24    69    90    67    90 0.93 4Fe-4S binding domain
Fer4_10              PF13237.1     52 seq1788_BIOID38981   -            180   4.8e-11   42.1  32.5   1   1   1.6e-13   2.8e-10   39.7   7.8     4    52    35    86    32    86 0.93 4Fe-4S dicluster domain
Fer4_8               PF13183.1     57 seq1788_BIOID38981   -            180   1.5e-07   31.1  22.5   1   1   4.5e-10   7.8e-07   28.9   7.7     3    55    38    87    36    90 0.72 4Fe-4S dicluster domain
Cytochrom_B_N        PF00033.14   188 seq1789_BIOID38981   -            188   7.5e-32  110.0  13.3   1   1   1.2e-35   8.4e-32  109.9   9.2     2   187     8   180     7   181 0.98 Cytochrome b(N-terminal)/b6/petB
Ni_hydr_CYTB         PF01292.15   182 seq1789_BIOID38981   -            188   9.6e-29   99.9  13.4   1   1   1.6e-32   1.1e-28   99.7   9.3     1   181     9   180     9   181 0.92 Prokaryotic cytochrome b561
PGM_PMM_I            PF02878.11   138 seq1790_BIOID38981   -            445   2.6e-45  153.1   0.0   1   1   1.8e-48   6.1e-45  151.9   0.0     1   134     4   136     4   138 0.98 Phosphoglucomutase/phosphomannomutase, alpha/beta/alpha domain I
PGM_PMM_III          PF02880.11   111 seq1790_BIOID38981   -            445   1.8e-31  108.3   0.2   1   1   1.3e-34   4.3e-31  107.1   0.1     1   109   258   367   258   369 0.93 Phosphoglucomutase/phosphomannomutase, alpha/beta/alpha domain III
PGM_PMM_II           PF02879.11   104 seq1790_BIOID38981   -            445   3.9e-21   75.2   0.1   1   1   2.5e-24   8.5e-21   74.1   0.0     2   104   157   254   156   254 0.91 Phosphoglucomutase/phosphomannomutase, alpha/beta/alpha domain II
PGM_PMM_IV           PF00408.15    73 seq1790_BIOID38981   -            445   7.8e-16   57.7   0.2   1   1   9.5e-19   3.2e-15   55.7   0.2     1    73   373   443   373   443 0.96 Phosphoglucomutase/phosphomannomutase, C-terminal domain
MtlR                 PF05068.7    170 seq1791_BIOID38981   -            195   2.2e-76  254.9   0.1   1   1   1.9e-80   2.6e-76  254.7   0.0     5   169    26   188     2   189 0.96 Mannitol repressor
CRCB                 PF02537.10   117 seq1793_BIOID38981   -            127   2.8e-29  101.2  12.7   1   1   2.3e-33   3.2e-29  101.0   8.8     2   116     6   118     5   119 0.95 CrcB-like protein
Oxidored_q6          PF01058.17   131 seq1794_BIOID38981   -            255   1.5e-23   82.6   0.1   1   1   1.6e-27   2.2e-23   82.1   0.0     1   129    48   157    48   159 0.94 NADH ubiquinone oxidoreductase, 20 Kd subunit
YceI                 PF04264.8    164 seq1795_BIOID38981   -            191   5.3e-40  136.9   0.8   1   1   4.4e-44     6e-40  136.7   0.5     2   163    25   187    24   188 0.93 YceI-like domain
DEAD                 PF00270.24   173 seq1796_BIOID38981   -            444   1.3e-45  154.7   0.0   1   1   1.1e-48   5.1e-45  152.8   0.0     1   171    28   197    28   199 0.92 DEAD/DEAH box helicase
Helicase_C           PF00271.26    78 seq1796_BIOID38981   -            444   5.9e-27   93.2   0.0   1   1   2.5e-30   1.1e-26   92.3   0.0     3    78   268   343   266   343 0.98 Helicase conserved C-terminal domain
ResIII               PF04851.10   184 seq1796_BIOID38981   -            444   8.1e-05   22.4   0.2   1   1   3.8e-08   0.00017   21.3   0.0    31   183    47   192    18   193 0.73 Type III restriction enzyme, res subunit
Catalase             PF00199.14   384 seq1799_BIOID38981   -            753  3.7e-170  565.6   0.1   1   1  7.1e-174  4.8e-170  565.2   0.1     1   382    81   467    81   469 0.99 Catalase
Catalase-rel         PF06628.7     68 seq1799_BIOID38981   -            753   3.9e-20   71.3   0.0   1   1   1.3e-23   8.7e-20   70.2   0.0     1    68   495   563   495   563 0.98 Catalase-related immune-responsive
Glucokinase          PF02685.11   316 seq1801_BIOID38981   -            321  2.1e-123  411.0   0.0   1   1  1.7e-127  2.3e-123  410.8   0.0     1   315     6   315     6   316 0.99 Glucokinase
HycH                 PF07450.6    131 seq1802_BIOID38981   -            136     2e-57  192.8   0.1   1   1   1.6e-61   2.2e-57  192.6   0.0     1   130     3   133     3   134 0.99 Formate hydrogenlyase maturation protein HycH
DUF2810              PF10928.3     54 seq1803_BIOID38981   -            120   3.1e-32  109.9   2.6   1   1   2.4e-36   3.3e-32  109.8   1.1     1    53    66   118    66   119 0.96 Protein of unknown function (DUF2810)
N6_Mtase             PF02384.11   311 seq1806_BIOID38981   -            529   1.8e-94  316.2   0.0   1   1   5.1e-98   2.3e-94  315.8   0.0     2   310   123   449   122   450 0.97 N-6 DNA Methylase
HsdM_N               PF12161.3    137 seq1806_BIOID38981   -            529   7.7e-12   45.6   0.1   1   1     3e-14   1.4e-10   41.6   0.0     1   135     6   108     6   110 0.84 HsdM N-terminal domain
Methyltransf_26      PF13659.1    117 seq1806_BIOID38981   -            529   2.2e-08   34.0   0.1   1   1   1.1e-11   5.2e-08   32.8   0.0     3   116   170   311   168   312 0.78 Methyltransferase domain
SecG                 PF03840.9     74 seq1808_BIOID38981   -            110   8.9e-27   92.5   9.6   1   1   7.6e-31     1e-26   92.3   6.7     2    74     3    75     2    75 0.97 Preprotein translocase SecG subunit
HycI                 PF01750.13   130 seq1809_BIOID38981   -            156   2.8e-26   91.4   0.0   1   1   2.3e-30   3.2e-26   91.3   0.0     7   127    26   139    20   142 0.92 Hydrogenase maturation protease
OEP                  PF02321.13   188 seq1810_BIOID38981   -            488   4.1e-20   72.0  15.6   1   2   3.2e-13   4.3e-09   36.1   3.4     1   188    69   268    69   268 0.89 Outer membrane efflux protein
OEP                  PF02321.13   188 seq1810_BIOID38981   -            488   4.1e-20   72.0  15.6   2   2   5.7e-15   7.8e-11   41.7   2.1     6   188   295   476   290   476 0.89 Outer membrane efflux protein
PTS_IIB              PF02302.12    90 seq1816_BIOID38981   -            108   6.8e-17   61.5   1.0   1   1   5.8e-21   7.9e-17   61.3   0.7     2    90     7    98     6    98 0.95 PTS system, Lactose/Cellobiose specific IIB subunit
HTH_19               PF12844.2     64 seq1817_BIOID38981   -            139   8.6e-11   41.6   0.0   1   1     3e-13     2e-09   37.2   0.0     3    59    84   139    82   139 0.97 Helix-turn-helix domain
HTH_3                PF01381.17    55 seq1817_BIOID38981   -            139   1.3e-09   37.5   0.1   1   1   9.5e-13   6.5e-09   35.3   0.0     1    55    85   138    85   138 0.96 Helix-turn-helix
Lip_A_acyltrans      PF03279.8    295 seq1818_BIOID38981   -            327  4.2e-117  390.1   0.0   1   1  3.5e-121  4.7e-117  389.9   0.0     2   295    26   318    25   318 0.99 Bacterial lipid A biosynthesis acyltransferase
DcuC                 PF03606.10   463 seq1820_BIOID38981   -            461  4.6e-138  460.2  49.6   1   1  7.7e-142  5.2e-138  460.0  34.4     2   462     6   451     5   452 0.99 C4-dicarboxylate anaerobic carrier
DctM                 PF06808.7    416 seq1820_BIOID38981   -            461   1.6e-08   33.4  42.4   1   1   2.4e-12   1.6e-08   33.4  29.4    97   412   124   449   117   453 0.79 DctM-like transporters
DUF3251              PF11622.3    165 seq1821_BIOID38981   -            149     2e-06   27.1   0.0   1   1   1.8e-10   2.4e-06   26.9   0.0    64   152    34   125    16   137 0.83 Protein of unknown function (DUF3251)
PTS_EIIC             PF02378.13   321 seq1823_BIOID38981   -            530   5.7e-83  278.2  29.3   1   1   8.4e-87   5.7e-83  278.2  20.3     1   321    19   361    19   361 0.94 Phosphotransferase system, EIIC
PTS_EIIB             PF00367.15    35 seq1823_BIOID38981   -            530   1.2e-16   59.5   0.1   1   1   3.9e-20   2.7e-16   58.3   0.1     3    35   454   486   452   486 0.97 phosphotransferase system, EIIB
Chorismate_bind      PF00425.13   257 seq1825_BIOID38981   -            520   3.4e-81  272.2   0.0   1   1   7.5e-85   5.2e-81  271.6   0.0     2   257   242   502   241   502 0.96 chorismate binding enzyme
Anth_synt_I_N        PF04715.8    140 seq1825_BIOID38981   -            520   3.9e-19   68.9   0.0   1   1   5.2e-22   3.6e-18   65.8   0.0     3   139    19   192    17   193 0.91 Anthranilate synthase component I, N terminal region
PTS_EIIC             PF02378.13   321 seq1828_BIOID38981   -            415   2.8e-13   49.3  36.0   1   1     2e-17   2.8e-13   49.3  25.0     2   320    41   347    40   348 0.76 Phosphotransferase system, EIIC
Sulfatase            PF00884.18   379 seq1831_BIOID38981   -            400   1.6e-45  155.6   2.3   1   1   1.4e-49   1.9e-45  155.3   1.6     2   301    83   335    82   379 0.90 Sulfatase
LysE                 PF01810.13   191 seq1833_BIOID38981   -            195   4.4e-14   52.0  16.8   1   1   3.8e-18   5.2e-14   51.8  11.7     1   188    14   194    14   195 0.81 LysE type translocator
HIM                  PF05662.9     21 seq1834_BIOID38981   -           1583   5.7e-86  278.8 109.7   1   9   4.7e-10   1.6e-06   27.5   0.3     1    21   391   414   391   414 0.99 Haemagglutinin
HIM                  PF05662.9     21 seq1834_BIOID38981   -           1583   5.7e-86  278.8 109.7   2   9   9.9e-11   3.4e-07   29.6   1.5     2    21   533   555   532   555 0.97 Haemagglutinin
HIM                  PF05662.9     21 seq1834_BIOID38981   -           1583   5.7e-86  278.8 109.7   3   9   2.9e-11   9.8e-08   31.3   1.0     2    21   611   633   610   633 0.97 Haemagglutinin
HIM                  PF05662.9     21 seq1834_BIOID38981   -           1583   5.7e-86  278.8 109.7   4   9   1.2e-09   4.2e-06   26.1   2.0     2    21   889   911   888   911 0.97 Haemagglutinin
HIM                  PF05662.9     21 seq1834_BIOID38981   -           1583   5.7e-86  278.8 109.7   5   9   5.5e-13   1.9e-09   36.7   1.1     2    21   980  1002   979  1002 0.97 Haemagglutinin
HIM                  PF05662.9     21 seq1834_BIOID38981   -           1583   5.7e-86  278.8 109.7   6   9     1e-09   3.4e-06   26.4   0.0     1    21  1150  1170  1150  1170 0.98 Haemagglutinin
HIM                  PF05662.9     21 seq1834_BIOID38981   -           1583   5.7e-86  278.8 109.7   7   9   2.8e-12   9.6e-09   34.5   1.9     1    21  1286  1306  1286  1306 0.98 Haemagglutinin
HIM                  PF05662.9     21 seq1834_BIOID38981   -           1583   5.7e-86  278.8 109.7   8   9   1.4e-13     5e-10   38.6   1.8     1    21  1407  1427  1407  1427 0.98 Haemagglutinin
HIM                  PF05662.9     21 seq1834_BIOID38981   -           1583   5.7e-86  278.8 109.7   9   9   4.8e-10   1.6e-06   27.4   1.5     1    21  1460  1480  1460  1480 0.96 Haemagglutinin
Hep_Hag              PF05658.9     28 seq1834_BIOID38981   -           1583   4.7e-65  212.9 230.0   1  14   1.3e-07   0.00043   20.2   2.1     1    27   111   137   111   138 0.95 Hep_Hag
Hep_Hag              PF05658.9     28 seq1834_BIOID38981   -           1583   4.7e-65  212.9 230.0   2  14   6.6e-09   2.2e-05   24.3   0.4     1    27   125   151   125   152 0.95 Hep_Hag
Hep_Hag              PF05658.9     28 seq1834_BIOID38981   -           1583   4.7e-65  212.9 230.0   3  14   2.6e-08   8.9e-05   22.4   4.0     1    27   209   235   209   236 0.97 Hep_Hag
Hep_Hag              PF05658.9     28 seq1834_BIOID38981   -           1583   4.7e-65  212.9 230.0   4  14   1.2e-07   0.00042   20.3   3.8     1    27   223   249   223   250 0.95 Hep_Hag
Hep_Hag              PF05658.9     28 seq1834_BIOID38981   -           1583   4.7e-65  212.9 230.0   5  14   7.2e-08   0.00024   21.0   2.5     1    27   237   263   237   264 0.95 Hep_Hag
Hep_Hag              PF05658.9     28 seq1834_BIOID38981   -           1583   4.7e-65  212.9 230.0   6  14     2e-09     7e-06   25.9   4.5     3    27   266   290   265   291 0.95 Hep_Hag
Hep_Hag              PF05658.9     28 seq1834_BIOID38981   -           1583   4.7e-65  212.9 230.0   7  14     4e-10   1.4e-06   28.1   2.2     1    28   278   305   278   305 0.97 Hep_Hag
Hep_Hag              PF05658.9     28 seq1834_BIOID38981   -           1583   4.7e-65  212.9 230.0   8  14   2.8e-08   9.6e-05   22.3   3.0     3    27   308   332   306   333 0.93 Hep_Hag
Hep_Hag              PF05658.9     28 seq1834_BIOID38981   -           1583   4.7e-65  212.9 230.0   9  14   6.1e-10   2.1e-06   27.5   2.0     1    28   334   361   334   361 0.96 Hep_Hag
Hep_Hag              PF05658.9     28 seq1834_BIOID38981   -           1583   4.7e-65  212.9 230.0  10  14   3.2e-09   1.1e-05   25.3   3.3     1    27   362   388   362   389 0.96 Hep_Hag
Hep_Hag              PF05658.9     28 seq1834_BIOID38981   -           1583   4.7e-65  212.9 230.0  11  14   1.8e-10   6.1e-07   29.2   2.9     1    27  1052  1078  1052  1079 0.96 Hep_Hag
Hep_Hag              PF05658.9     28 seq1834_BIOID38981   -           1583   4.7e-65  212.9 230.0  12  14   2.7e-08   9.1e-05   22.4   4.0     1    28  1226  1253  1226  1253 0.96 Hep_Hag
Hep_Hag              PF05658.9     28 seq1834_BIOID38981   -           1583   4.7e-65  212.9 230.0  13  14   1.7e-10   5.7e-07   29.3   4.2     1    28  1364  1391  1364  1391 0.96 Hep_Hag
Hep_Hag              PF05658.9     28 seq1834_BIOID38981   -           1583   4.7e-65  212.9 230.0  14  14   6.4e-08   0.00022   21.2   2.5     1    27  1378  1404  1378  1405 0.93 Hep_Hag
YadA                 PF03895.10    78 seq1834_BIOID38981   -           1583   5.7e-23   80.6   9.5   1   1   1.7e-26   5.7e-23   80.6   6.6     2    78  1506  1583  1505  1583 0.98 YadA-like C-terminal region
ESPR                 PF13018.1     24 seq1834_BIOID38981   -           1583   3.8e-10   38.8   1.7   1   1   4.7e-13   1.6e-09   36.8   0.1     1    24     1    24     1    24 0.98 Extended Signal Peptide of Type V secretion system
Methylase_S          PF01420.14   167 seq1835_BIOID38981   -            455   6.8e-46  156.1   0.0   1   2     5e-29   6.9e-25   87.8   0.0     1   166     7   187     7   188 0.94 Type I restriction modification DNA specificity domain
Methylase_S          PF01420.14   167 seq1835_BIOID38981   -            455   6.8e-46  156.1   0.0   2   2   1.9e-22   2.6e-18   66.4   0.0     3   165   218   394   217   396 0.85 Type I restriction modification DNA specificity domain
Rotamase             PF00639.16    95 seq1840_BIOID38981   -             93   1.1e-22   80.4   0.0   1   1     2e-26   1.4e-22   80.1   0.0     1    93     9    89     9    91 0.96 PPIC-type PPIASE domain
Rotamase_3           PF13616.1    117 seq1840_BIOID38981   -             93   5.6e-20   71.6   0.0   1   1   8.7e-24     6e-20   71.5   0.0    16   115     5    91     1    93 0.93 PPIC-type PPIASE domain
Molybdopterin        PF00384.17   432 seq1841_BIOID38981   -            139   9.1e-20   70.6   0.0   1   1   1.6e-23   1.1e-19   70.4   0.0     1    82    61   138    61   139 0.94 Molybdopterin oxidoreductase
Molybdop_Fe4S4       PF04879.11    55 seq1841_BIOID38981   -            139   6.7e-17   60.9   0.8   1   1   1.6e-20   1.1e-16   60.2   0.6     1    54     1    53     1    54 0.95 Molybdopterin oxidoreductase Fe4S4 domain
MFS_1                PF07690.11   354 seq1843_BIOID38981   -            408   5.3e-53  179.9  43.3   1   2   2.1e-36   7.2e-33  113.6  18.4     2   241    20   250    19   260 0.82 Major Facilitator Superfamily
MFS_1                PF07690.11   354 seq1843_BIOID38981   -            408   5.3e-53  179.9  43.3   2   2     4e-24   1.4e-20   73.3  10.1     1   168   224   393   224   407 0.89 Major Facilitator Superfamily
Sugar_tr             PF00083.19   451 seq1843_BIOID38981   -            408   8.8e-15   54.0  29.4   1   2   1.1e-12   3.8e-09   35.5  11.1    10   191    24   192    14   195 0.82 Sugar (and other) transporter
Sugar_tr             PF00083.19   451 seq1843_BIOID38981   -            408   8.8e-15   54.0  29.4   2   2   2.5e-08   8.4e-05   21.2   4.2    46   185   258   391   222   397 0.87 Sugar (and other) transporter
MFS_2                PF13347.1    427 seq1843_BIOID38981   -            408   8.7e-13   47.3  24.4   1   1   4.2e-14   1.4e-10   40.0   3.1   148   315   146   312   135   340 0.80 MFS/sugar transport protein
MFS_1_like           PF12832.2     77 seq1843_BIOID38981   -            408   1.1e-05   25.0   7.2   1   1   3.2e-08   0.00011   21.8   0.2    12    72    26    91    18    95 0.81 MFS_1 like family
SpoVR                PF04293.8    427 seq1845_BIOID38981   -            510  2.9e-200  665.0   7.2   1   1  2.5e-204  3.4e-200  664.7   5.0     2   427    18   453    17   453 0.98 SpoVR like protein
PTS_IIB              PF02302.12    90 seq1848_BIOID38981   -            106   5.2e-21   74.7   1.5   1   1   4.5e-25   6.1e-21   74.5   1.0     2    88     6    95     5    97 0.94 PTS system, Lactose/Cellobiose specific IIB subunit
Molybdopterin        PF00384.17   432 seq1850_BIOID38981   -            559   8.6e-89  298.1   0.1   1   1   1.9e-92   1.3e-88  297.5   0.0   102   431     1   331     1   332 0.96 Molybdopterin oxidoreductase
Molydop_binding      PF01568.16   109 seq1850_BIOID38981   -            559   1.6e-26   92.1   0.0   1   1   4.8e-30   3.3e-26   91.1   0.0     2   109   420   526   419   526 0.96 Molydopterin dinucleotide binding domain
Peptidase_M24        PF00557.19   205 seq1851_BIOID38981   -            361   6.2e-63  212.0   0.1   1   1   1.2e-66   8.5e-63  211.6   0.0     1   205   134   342   134   342 0.94 Metallopeptidase family M24
Creatinase_N         PF01321.13   131 seq1851_BIOID38981   -            361   1.7e-14   54.3   0.1   1   1   4.7e-18   3.2e-14   53.4   0.1     2   130     4   126     4   127 0.94 Creatinase/Prolidase N-terminal domain
Glycos_transf_3      PF00591.16   254 seq1852_BIOID38981   -            531  2.2e-103  344.8   0.4   1   1  1.1e-106  3.7e-103  344.0   0.0     4   254   273   521   270   521 0.99 Glycosyl transferase family, a/b domain
GATase               PF00117.23   192 seq1852_BIOID38981   -            531   2.8e-46  157.2   0.0   1   1   1.3e-49   4.4e-46  156.6   0.0     1   189     5   187     5   190 0.96 Glutamine amidotransferase class-I
Glycos_trans_3N      PF02885.12    66 seq1852_BIOID38981   -            531   2.7e-18   65.2   1.0   1   1   1.9e-21   6.3e-18   64.0   0.2     1    65   199   263   199   264 0.98 Glycosyl transferase family, helical bundle domain
Peptidase_C26        PF07722.8    217 seq1852_BIOID38981   -            531   5.8e-07   29.0   0.0   1   1   3.9e-10   1.3e-06   27.8   0.0   104   217    75   172    70   172 0.87 Peptidase C26
Aminotran_1_2        PF00155.16   363 seq1853_BIOID38981   -            390   1.6e-59  201.5   0.0   1   1   1.3e-63   1.8e-59  201.3   0.0     3   360    30   379    28   382 0.94 Aminotransferase class I and II
PFL                  PF02901.10   648 seq1854_BIOID38981   -            765  2.1e-204  680.5   0.0   1   1  3.8e-208  2.6e-204  680.2   0.0     1   648     1   626     1   626 0.98 Pyruvate formate lyase
Gly_radical          PF01228.16   106 seq1854_BIOID38981   -            765   2.8e-25   88.6   0.0   1   1   9.7e-29   6.6e-25   87.4   0.0     3   106   645   747   643   747 0.97 Glycine radical
UDG                  PF03167.14   152 seq1855_BIOID38981   -            229   1.5e-30  105.5   0.0   1   1   1.6e-34   2.2e-30  105.0   0.0     6   152    54   211    50   211 0.96 Uracil DNA glycosylase superfamily
SymE_toxin           PF08845.5     57 seq1858_BIOID38981   -            113   6.1e-19   67.5   0.0   1   1   6.7e-23   9.2e-19   66.9   0.0     1    57    20    71    20    71 0.96 Toxin SymE, type I toxin-antitoxin system
MsyB                 PF13984.1    122 seq1860_BIOID38981   -            124   2.2e-66  221.3  11.9   1   1   1.8e-70   2.4e-66  221.2   8.3     1   122     3   124     3   124 0.99 MsyB protein
Peptidase_M42        PF05343.9    292 seq1863_BIOID38981   -            345     7e-84  280.9   0.0   1   1   2.3e-87   1.1e-83  280.3   0.0     1   292    43   325    43   325 0.97 M42 glutamyl aminopeptidase
Peptidase_M20        PF01546.23   171 seq1863_BIOID38981   -            345   8.3e-10   38.4   0.0   1   1     3e-13   1.4e-09   37.7   0.0    22   170   164   331   161   332 0.89 Peptidase family M20/M25/M40
Peptidase_M18        PF02127.10   432 seq1863_BIOID38981   -            345     4e-05   22.1   0.0   1   1   5.1e-08   0.00023   19.6   0.0   331   431   233   329   211   330 0.86 Aminopeptidase I zinc metalloprotease (M18)
LysR_substrate       PF03466.15   209 seq1865_BIOID38981   -            324   3.3e-39  134.0   1.2   1   1   1.5e-42     1e-38  132.4   0.1     3   204   116   321   114   324 0.93 LysR substrate binding domain
HTH_1                PF00126.22    60 seq1865_BIOID38981   -            324   4.7e-22   77.3   0.3   1   1   1.3e-25   8.8e-22   76.4   0.2     1    60    31    90    31    90 0.98 Bacterial regulatory helix-turn-helix protein, lysR family
A_deaminase          PF00962.17   330 seq1866_BIOID38981   -            333  6.6e-101  337.4   0.0   1   1  5.4e-105  7.4e-101  337.3   0.0     2   329     6   328     5   329 0.99 Adenosine/AMP deaminase
IGPS                 PF00218.16   254 seq1869_BIOID38981   -            452   4.8e-99  330.4   0.0   1   1  1.1e-102   7.4e-99  329.7   0.0     1   253     5   251     5   252 0.99 Indole-3-glycerol phosphate synthase
PRAI                 PF00697.17   197 seq1869_BIOID38981   -            452     5e-59  199.0   0.0   1   1   1.1e-62   7.4e-59  198.4   0.0     1   196   257   447   257   448 0.99 N-(5'phosphoribosyl)anthranilate (PRA) isomerase
SBP_bac_5            PF00496.17   374 seq1870_BIOID38981   -            522   4.5e-70  236.2   6.0   1   1   4.3e-74   5.9e-70  235.8   4.2     1   373    70   440    70   441 0.96 Bacterial extracellular solute-binding proteins, family 5 Middle
[truncated: 1,418,582 more chars]
