# Supplementary material for: A domain sequence approach to pangenomics: applications to Escherichia coli
Source: F1000Res. 2013 May 29;1:19. Originally published 2012 Oct 1. [Version 2] doi: 10.12688/f1000research.1-19.v2 (PMC3901455; doi:10.12688/f1000research.1-19.v2)
Supplement: The 347 text files show the results from scanning each of the fasta-files against the Pfam-A database [file f1000research-1-1101-s0002.tgz › Escherichia_coli_H263_BIOID38985.txt]

#                                                                            --- full sequence --- -------------- this domain -------------   hmm coord   ali coord   env coord
# target name        accession   tlen query name           accession   qlen   E-value  score  bias   #  of  c-Evalue  i-Evalue  score  bias  from    to  from    to  from    to  acc description of target
#------------------- ---------- ----- -------------------- ---------- ----- --------- ------ ----- --- --- --------- --------- ------ ----- ----- ----- ----- ----- ----- ----- ---- ---------------------
TraG_N               PF07916.6    466 seq1_BIOID38985      -            841   2.9e-98  329.2   9.1   1   1  2.1e-102   2.9e-98  329.2   6.3   100   465     1   351     1   352 0.98 TraG-like protein, N-terminal region
Phage_min_tail       PF05939.8    109 seq4_BIOID38985      -            109   2.7e-38  130.1   0.0   1   1   2.1e-42   2.9e-38  130.0   0.0     1   109     1   109     1   109 0.99 Phage minor tail protein
DUF4400              PF14348.1    198 seq5_BIOID38985      -            249   4.6e-74  248.0   7.9   1   1   5.1e-78   6.9e-74  247.4   5.5     1   198    49   246    49   246 0.99 Domain of unknown function (DUF4400)
RadC                 PF04002.10   123 seq9_BIOID38985      -            158   5.1e-46  155.2   0.0   1   1   4.5e-50   6.1e-46  154.9   0.0     2   123    37   158    36   158 0.98 RadC-like JAB domain
Rz1                  PF06085.6     40 seq10_BIOID38985     -             60   4.4e-24   83.4  10.6   1   1   4.2e-28   5.7e-24   83.1   7.3     1    40    20    60    20    60 0.98 Lipoprotein Rz1 precursor
N6_N4_Mtase          PF01555.13   231 seq12_BIOID38985     -            164   2.9e-26   92.2   0.0   1   1   2.3e-30   3.2e-26   92.1   0.0   122   230    52   153     5   154 0.81 DNA methylase
SurE                 PF01975.12   197 seq18_BIOID38985     -            223   4.4e-48  163.0   0.0   1   1     4e-52   5.4e-48  162.7   0.0    32   195     1   152     1   154 0.91 Survival protein SurE
Lambda_tail_I        PF06805.7     82 seq20_BIOID38985     -            223   5.9e-24   83.5   0.1   1   1   7.3e-28     1e-23   82.8   0.0     2    82    14    97    13    97 0.98 Bacteriophage lambda tail assembly protein I
RadC                 PF04002.10   123 seq21_BIOID38985     -             98   1.2e-41  141.0   0.1   1   1   9.8e-46   1.3e-41  140.9   0.1    27   123     2    98     1    98 0.99 RadC-like JAB domain
Antirestrict         PF03230.8     94 seq25_BIOID38985     -            101   9.1e-38  128.0   0.3   1   1   7.4e-42     1e-37  127.8   0.2     2    94     5   101     4   101 0.97 Antirestriction protein
DUF932               PF06067.6    239 seq28_BIOID38985     -            176   1.1e-42  145.9   0.0   1   1   8.6e-47   1.2e-42  145.7   0.0    64   239     2   165     1   165 0.99 Domain of unknown function (DUF932)
DUF932               PF06067.6    239 seq30_BIOID38985     -            176   4.5e-43  147.1   0.0   1   1   3.7e-47     5e-43  146.9   0.0    64   239     2   165     1   165 0.99 Domain of unknown function (DUF932)
BPD_transp_2         PF02653.11   267 seq32_BIOID38985     -            425   4.6e-57  192.8  28.0   1   1   6.8e-61   4.6e-57  192.8  19.4     3   267   112   398   110   398 0.99 Branched-chain amino acid transport system / permease component
DUF3382              PF11862.3    101 seq32_BIOID38985     -            425   1.2e-23   82.7   6.4   1   1   1.8e-27   1.2e-23   82.7   4.4     4   101     5   103     2   103 0.98 Domain of unknown function (DUF3382)
HTH_Tnp_1            PF01527.15    76 seq33_BIOID38985     -            136   4.5e-19   68.0   0.6   1   1   1.2e-22     8e-19   67.2   0.4     2    74    23   102    22   104 0.89 Transposase
HTH_28               PF13518.1     52 seq33_BIOID38985     -            136   2.1e-06   27.4   0.5   1   1   6.5e-10   4.4e-06   26.4   0.0     1    43    32    75    32    78 0.93 Helix-turn-helix domain
DUF303               PF03629.13   255 seq34_BIOID38985     -            653   2.5e-25   89.0   0.0   1   1   5.4e-29   3.7e-25   88.4   0.0     3   200    80   307    78   350 0.76 Domain of unknown function (DUF303)
DUF1737              PF08410.5     54 seq34_BIOID38985     -            653   1.1e-18   66.5   0.1   1   1   1.7e-21   1.1e-17   63.3   0.0     1    53     1    50     1    51 0.97 Domain of unknown function (DUF1737)
DiS_P_DiS            PF06750.8     92 seq35_BIOID38985     -            301   1.3e-36  124.1   0.3   1   1   3.4e-40   2.3e-36  123.3   0.2     2    89    52   151    51   154 0.95 Bacterial Peptidase A24 N-terminal domain
Peptidase_A24        PF01478.13   106 seq35_BIOID38985     -            301     6e-22   77.6  10.7   1   1   8.7e-26     6e-22   77.6   7.4     1   105   162   271   162   272 0.95 Type IV leader peptidase family
SSB                  PF00436.20   104 seq37_BIOID38985     -            175   3.4e-39  132.8   0.4   1   1   3.3e-43   4.5e-39  132.3   0.3     1   101     6   109     6   112 0.96 Single-strand binding protein family
MVIN                 PF03023.9    452 seq39_BIOID38985     -            511  3.6e-161  536.4  32.4   1   1  3.2e-165  4.4e-161  536.1  22.4     1   450    28   478    28   480 0.99 MviN-like protein
MltA                 PF03562.12   158 seq47_BIOID38985     -            459   6.8e-44  149.2   0.7   1   1   6.5e-46   4.4e-42  143.3   0.5     1   158   219   351   219   351 0.96 MltA specific insert domain
3D                   PF06725.6     75 seq47_BIOID38985     -            459   1.9e-25   88.5   0.0   1   1   6.2e-29   4.2e-25   87.4   0.0     2    75   371   448   370   448 0.93 3D domain
HTH_21               PF13276.1     60 seq48_BIOID38985     -            159   9.6e-17   60.6   2.8   1   1     2e-20   2.8e-16   59.1   2.0     2    60    46   103    44   103 0.94 HTH-like domain
phage_tail_N         PF08400.5    134 seq52_BIOID38985     -            687   2.5e-56  188.9   0.3   1   1   3.6e-60   2.5e-56  188.9   0.2     1   134     1   134     1   134 0.99 Prophage tail fibre N-terminal
CarboxypepD_reg      PF13620.1     82 seq52_BIOID38985     -            687   1.2e-07   31.5   0.5   1   1   9.4e-11   6.4e-07   29.2   0.3     1    74     4    82     4    89 0.83 Carboxypeptidase regulatory-like domain
NQR2_RnfD_RnfE       PF03116.10   314 seq53_BIOID38985     -            352  2.7e-121  404.4  15.7   1   1  2.2e-125  3.1e-121  404.2  10.8     3   314     4   350     2   350 0.93 NQR2, RnfD, RnfE family
CbiA                 PF01656.18   195 seq59_BIOID38985     -            295   4.5e-15   55.4   0.0   1   1   7.8e-19   5.3e-15   55.2   0.0     3   126    12   160    10   227 0.79 CobQ/CobB/MinD/ParA nucleotide binding domain
AAA_31               PF13614.1    157 seq59_BIOID38985     -            295   2.6e-07   30.5   0.0   1   1   8.7e-11     6e-07   29.4   0.0     2   145     9   155     8   162 0.85 AAA domain
AA_permease          PF00324.16   479 seq63_BIOID38985     -            461     4e-99  332.0  56.1   1   1  7.6e-103   5.2e-99  331.6  38.9     1   436    16   428    16   457 0.94 Amino acid permease
AA_permease_2        PF13520.1    426 seq63_BIOID38985     -            461   1.5e-43  148.8  59.4   1   1   2.8e-47   1.9e-43  148.4  41.2     9   425    20   440    15   442 0.88 Amino acid permease
Phage_lysis          PF03245.8    125 seq66_BIOID38985     -            164   1.7e-48  163.6   9.5   1   1   1.4e-52   1.9e-48  163.4   6.6     1   124    29   153    29   154 0.99 Bacteriophage lysis protein
rve                  PF00665.21   120 seq67_BIOID38985     -            340     2e-20   72.9   0.0   1   1   2.2e-23   3.8e-20   72.0   0.0     3   118   118   242   117   244 0.96 Integrase core domain
HTH_38               PF13936.1     44 seq67_BIOID38985     -            340   1.8e-09   36.8   0.5   1   1   4.1e-12     7e-09   34.9   0.1     6    41     3    38     2    40 0.94 Helix-turn-helix domain
HTH_7                PF02796.10    45 seq67_BIOID38985     -            340   3.5e-09   36.2   0.3   1   1   5.4e-12   9.2e-09   34.9   0.2    13    44     9    40     5    41 0.93 Helix-turn-helix domain of resolvase
HTH_23               PF13384.1     50 seq67_BIOID38985     -            340   1.1e-06   27.9   0.0   1   1     2e-09   3.4e-06   26.3   0.0     9    40     9    40     2    43 0.89 Homeodomain-like domain
HTH_28               PF13518.1     52 seq67_BIOID38985     -            340     1e-05   25.2   0.1   1   1   1.5e-08   2.6e-05   23.9   0.1     7    34    12    39     8    40 0.89 Helix-turn-helix domain
Sigma70_r4_2         PF08281.7     54 seq67_BIOID38985     -            340   1.2e-05   24.5   0.0   1   1   1.5e-08   2.5e-05   23.5   0.0    25    48    16    39    12    40 0.94 Sigma-70, region 4
HTH_3                PF01381.17    55 seq67_BIOID38985     -            340   0.00013   21.6   0.1   1   1   1.4e-07   0.00024   20.7   0.1     7    37    15    45     8    48 0.91 Helix-turn-helix
DUF497               PF04365.8     80 seq70_BIOID38985     -             98   8.4e-27   92.7   0.7   1   1   7.1e-31   9.7e-27   92.6   0.5     1    80    10    92    10    92 0.96 Protein of unknown function (DUF497)
LytTR                PF04397.10    98 seq72_BIOID38985     -            251   9.2e-33  112.1   1.0   1   1   3.3e-36   2.2e-32  110.9   0.1     2    97   153   249   152   250 0.98 LytTr DNA-binding domain
Response_reg         PF00072.19   112 seq72_BIOID38985     -            251   2.5e-23   82.1   0.1   1   1   6.3e-27   4.3e-23   81.3   0.0     1   110     9   117     9   119 0.96 Response regulator receiver domain
TraU                 PF06834.6    280 seq77_BIOID38985     -            330   1.4e-84  283.4   0.7   1   1   1.1e-88   1.6e-84  283.2   0.5     2   279    29   329    28   330 0.97 TraU protein
FCD                  PF07729.7    125 seq78_BIOID38985     -            230   1.2e-19   70.7   1.7   1   1   2.6e-23   1.2e-19   70.7   1.2     3   124   108   226   105   227 0.94 FCD domain
GntR                 PF00392.16    64 seq78_BIOID38985     -            230   2.1e-19   68.5   0.5   1   1   9.5e-23   4.3e-19   67.5   0.3     5    64    18    77    14    77 0.97 Bacterial regulatory proteins, gntR family
ACR_tran             PF00873.14  1021 seq80_BIOID38985     -            354  4.1e-132  441.5   0.1   1   1  6.7e-136  4.6e-132  441.3   0.1   686  1020     2   334     1   335 0.99 AcrB/AcrD/AcrF family
SecD_SecF            PF02355.11   189 seq80_BIOID38985     -            354   2.2e-05   23.5   4.6   1   1   4.8e-09   3.3e-05   23.0   3.2    37   177   182   325   160   335 0.84 Protein export membrane protein
DUF987               PF06174.6     66 seq87_BIOID38985     -             73   4.5e-43  144.4   0.1   1   1   3.7e-47     5e-43  144.3   0.1     1    66     1    66     1    66 0.99 Protein of unknown function (DUF987)
DUF932               PF06067.6    239 seq90_BIOID38985     -            301   1.2e-68  230.8   0.0   1   1   1.1e-72   1.5e-68  230.5   0.0     1   239    64   290    64   290 0.99 Domain of unknown function (DUF932)
DDE_Tnp_IS66         PF03050.9    271 seq91_BIOID38985     -            172     3e-36  124.9   0.3   1   1   4.9e-40   3.3e-36  124.7   0.2   159   271     8   122     1   122 0.95 Transposase IS66 family
DDE_Tnp_IS66_C       PF13817.1     39 seq91_BIOID38985     -            172   4.1e-20   71.3   0.0   1   1   1.3e-23   9.2e-20   70.2   0.0     1    39   128   166   128   166 0.98 IS66 C-terminal element
DUF4415              PF14384.1     62 seq93_BIOID38985     -            147   9.2e-18   64.0   0.1   1   1   1.1e-21   1.5e-17   63.3   0.1     1    62    84   140    84   140 0.96 Domain of unknown function (DUF4415)
Fic_N                PF13784.1     84 seq96_BIOID38985     -            358   1.2e-24   85.8   0.0   1   1   3.2e-28   2.2e-24   84.9   0.0     1    83    27   108    27   109 0.97 Fic/DOC family N-terminal
Fic                  PF02661.13    97 seq96_BIOID38985     -            358   6.5e-19   68.3   0.0   1   1   4.1e-22   2.8e-18   66.2   0.0    17    97   133   212   116   212 0.89 Fic/DOC family
gpW                  PF02831.10    68 seq97_BIOID38985     -             68   2.2e-33  113.4   2.3   1   1   1.8e-37   2.4e-33  113.3   1.6     1    68     1    68     1    68 0.99 gpW
Rz1                  PF06085.6     40 seq101_BIOID38985    -             61   2.4e-22   77.9  10.6   1   1   2.1e-26   2.9e-22   77.6   7.3     1    39    20    60    20    61 0.97 Lipoprotein Rz1 precursor
ParBc                PF02195.13    90 seq106_BIOID38985    -            187   8.8e-09   35.2   0.0   1   1   1.1e-12   1.5e-08   34.5   0.0     2    89    56   150    55   151 0.88 ParB-like nuclease domain
DUF987               PF06174.6     66 seq107_BIOID38985    -             73   4.5e-43  144.4   0.1   1   1   3.7e-47     5e-43  144.3   0.1     1    66     1    66     1    66 0.99 Protein of unknown function (DUF987)
Aldo_ket_red         PF00248.16   283 seq109_BIOID38985    -            267   7.9e-57  192.1   0.7   1   1   7.3e-61     1e-56  191.7   0.5     2   281     6   250     5   251 0.95 Aldo/keto reductase family
CBM_5_12             PF02839.9     41 seq112_BIOID38985    -            900   3.5e-23   80.7  52.1   1   1   5.8e-16   7.9e-12   44.4   1.6     2    36   463   497   462   511 0.89 Carbohydrate binding domain
HDPD                 PF02924.9    118 seq113_BIOID38985    -            115   6.9e-18   64.4   0.8   1   1   5.6e-22   7.6e-18   64.3   0.5     2   115     4   109     3   112 0.93 Bacteriophage lambda head decoration protein D
CBM_5_12             PF02839.9     41 seq114_BIOID38985    -             58   1.4e-06   27.6   1.1   1   1   1.3e-10   1.8e-06   27.3   0.8     5    41     8    44     5    44 0.86 Carbohydrate binding domain
HTH_AraC             PF00165.18    42 seq118_BIOID38985    -            274   1.1e-20   72.6   0.6   1   2   4.8e-11   3.3e-07   29.8   0.0     1    42   151   191   151   191 0.95 Bacterial regulatory helix-turn-helix proteins, AraC family
HTH_AraC             PF00165.18    42 seq118_BIOID38985    -            274   1.1e-20   72.6   0.6   2   2   1.3e-14   8.8e-11   41.1   0.1     9    41   207   240   205   241 0.95 Bacterial regulatory helix-turn-helix proteins, AraC family
HTH_18               PF12833.2     81 seq118_BIOID38985    -            274   2.7e-16   59.3   0.0   1   1   6.7e-20   4.6e-16   58.5   0.0     1    81   164   242   164   242 0.96 Helix-turn-helix domain
Aminotran_1_2        PF00155.16   363 seq122_BIOID38985    -            390   1.6e-59  201.5   0.0   1   1   1.3e-63   1.8e-59  201.3   0.0     3   360    30   379    28   382 0.94 Aminotransferase class I and II
NAD_synthase         PF02540.12   242 seq125_BIOID38985    -            275   1.2e-78  263.2   0.0   1   1   1.1e-82   1.4e-78  262.9   0.0     2   242    23   265    22   265 0.98 NAD synthase
PCMT                 PF01135.14   210 seq126_BIOID38985    -            208   1.4e-81  272.9   0.0   1   1     6e-85   1.6e-81  272.7   0.0     2   209     5   206     4   207 0.98 Protein-L-isoaspartate(D-aspartate) O-methyltransferase (PCMT)
Methyltransf_18      PF12847.2    112 seq126_BIOID38985    -            208     3e-08   34.0   0.0   1   1   1.8e-11     5e-08   33.3   0.0     2   108    76   169    75   193 0.82 Methyltransferase domain
Methyltransf_26      PF13659.1    117 seq126_BIOID38985    -            208   6.8e-07   29.2   0.0   1   1   4.2e-10   1.1e-06   28.4   0.0     2    76    77   147    76   189 0.84 Methyltransferase domain
RrnaAD               PF00398.15   262 seq126_BIOID38985    -            208   5.1e-07   28.8   0.0   1   1   2.4e-10   6.6e-07   28.4   0.0    16   116    61   161    54   182 0.81 Ribosomal RNA adenine dimethylase
Methyltransf_31      PF13847.1    152 seq126_BIOID38985    -            208   1.4e-06   27.8   0.0   1   1   6.9e-10   1.9e-06   27.4   0.0     3    84    75   157    73   201 0.76 Methyltransferase domain
AICARFT_IMPCHas      PF01808.13   315 seq129_BIOID38985    -            529  9.8e-147  487.9   5.0   1   1  1.8e-150  1.2e-146  487.6   3.5     1   315   137   461   137   461 0.99 AICARFT/IMPCHase bienzyme
MGS                  PF02142.17    95 seq129_BIOID38985    -            529   1.4e-31  108.1   0.0   1   1   4.6e-35   3.1e-31  107.0   0.0     1    95    19   132    19   132 0.99 MGS-like domain
Phage_connect_1      PF05135.8    102 seq139_BIOID38985    -            108   2.7e-08   33.7   0.0   1   1   2.5e-12   3.4e-08   33.4   0.0     1    95     1    98     1   103 0.84 Phage gp6-like head-tail connector protein
YagB_YeeU_YfjZ       PF06154.6    105 seq141_BIOID38985    -            122   4.5e-52  174.5   0.0   1   1   3.9e-56   5.4e-52  174.3   0.0     2   104    16   118    15   119 0.98 YagB/YeeU/YfjZ family
Antirestrict         PF03230.8     94 seq142_BIOID38985    -            183   6.8e-39  131.6   0.2   1   1   6.7e-43   9.2e-39  131.2   0.1     1    94    86   183    86   183 0.98 Antirestriction protein
Glutaminase          PF04960.10   286 seq143_BIOID38985    -            310  3.9e-114  380.3   0.1   1   1  3.3e-118  4.5e-114  380.1   0.1     1   286    24   308    24   308 0.99 Glutaminase
YagB_YeeU_YfjZ       PF06154.6    105 seq145_BIOID38985    -            122   3.1e-53  178.3   0.0   1   1   2.7e-57   3.6e-53  178.1   0.0     2   104    16   118    15   119 0.98 YagB/YeeU/YfjZ family
Exo_endo_phos        PF03372.18   251 seq147_BIOID38985    -            272   5.2e-26   91.9   0.0   1   1   4.4e-30   6.1e-26   91.7   0.0     1   251     8   263     8   263 0.81 Endonuclease/Exonuclease/phosphatase family
TerB                 PF05099.8    140 seq149_BIOID38985    -            167   1.6e-14   53.6   6.0   1   1     2e-18   2.7e-14   52.9   4.1     9   131    35   162    25   165 0.80 Tellurite resistance protein TerB
ParBc                PF02195.13    90 seq150_BIOID38985    -            682   5.3e-22   77.6   0.0   1   1   9.2e-26   1.3e-21   76.4   0.0     1    89    66   161    66   162 0.95 ParB-like nuclease domain
AAA_30               PF13604.1    196 seq152_BIOID38985    -            608   3.2e-28   98.5   0.3   1   1     6e-31   8.2e-28   97.2   0.2     8   150   156   318   152   325 0.81 AAA domain
Helicase_RecD        PF05127.9    177 seq152_BIOID38985    -            608   8.2e-23   80.8   0.0   1   1   1.1e-25   1.6e-22   79.9   0.0     1   175   168   353   168   355 0.86 Helicase
AAA_19               PF13245.1     76 seq152_BIOID38985    -            608   6.1e-17   61.0   4.9   1   1     6e-20   8.2e-17   60.6   1.9     2    76   158   244   155   244 0.85 Part of AAA domain
UvrD_C_2             PF13538.1    104 seq152_BIOID38985    -            608     1e-16   60.8   0.0   1   1     2e-19   2.8e-16   59.4   0.0     3   103   478   579   476   580 0.78 Family description
Viral_helicase1      PF01443.13   226 seq152_BIOID38985    -            608   1.5e-10   40.9   4.3   1   1   3.9e-09   5.4e-06   26.0   0.1   174   225   530   580   517   581 0.83 Viral (Superfamily 1) RNA helicase
AAA_22               PF13401.1    131 seq152_BIOID38985    -            608   3.7e-07   30.1   0.0   1   1   7.1e-10   9.7e-07   28.8   0.0     3   122   163   295   159   303 0.65 AAA domain
UvrD-helicase        PF00580.16   315 seq152_BIOID38985    -            608   2.7e-07   30.0   0.3   1   1   5.1e-10     7e-07   28.7   0.2     7    89   158   240   153   247 0.85 UvrD/REP helicase N-terminal domain
DUF2075              PF09848.4    352 seq152_BIOID38985    -            608   1.4e-06   27.4   0.0   1   1   3.6e-08   4.9e-05   22.3   0.0     2    93   165   272   164   410 0.77 Uncharacterized conserved protein (DUF2075)
YbaB_DNA_bd          PF02575.11    93 seq155_BIOID38985    -            109   3.4e-38  129.3   7.0   1   1   2.8e-42   3.8e-38  129.1   4.8     1    93    11   102    11   102 0.99 YbaB/EbfC DNA-binding family
TonB                 PF03544.9     79 seq156_BIOID38985    -            108   1.2e-13   50.9   0.0   1   1   1.1e-17   1.4e-13   50.6   0.0     2    59    33    90    32   104 0.93 Gram-negative bacterial tonB protein
MFS_1                PF07690.11   354 seq158_BIOID38985    -            475   4.5e-51  173.5  56.9   1   1   3.5e-50   2.4e-46  158.0  33.4     2   353    17   406    16   407 0.90 Major Facilitator Superfamily
MFS_3                PF05977.8    524 seq158_BIOID38985    -            475   1.1e-06   27.0  27.2   1   1   1.7e-08   0.00012   20.2   7.8    30   175    31   171    10   187 0.83 Transmembrane secretion effector
PRK                  PF00485.13   194 seq161_BIOID38985    -            368   3.9e-13   49.2   0.0   1   1   5.3e-17   7.2e-13   48.4   0.0     1   148   142   296   142   306 0.87 Phosphoribulokinase / Uridine kinase family
HTH_18               PF12833.2     81 seq163_BIOID38985    -            285   5.8e-19   67.8   0.3   1   1   1.8e-22   1.2e-18   66.8   0.2     2    80   204   281   203   282 0.95 Helix-turn-helix domain
HTH_AraC             PF00165.18    42 seq163_BIOID38985    -            285   1.2e-14   53.4   0.1   1   1   1.8e-14   1.3e-10   40.6   0.0     9    40   247   279   241   279 0.92 Bacterial regulatory helix-turn-helix proteins, AraC family
Methyltransf_11      PF08241.7     95 seq167_BIOID38985    -            251   4.9e-24   84.5   0.0   1   1   5.2e-27   8.8e-24   83.7   0.0     1    95    47   138    47   138 0.98 Methyltransferase domain
Methyltransf_23      PF13489.1    162 seq167_BIOID38985    -            251   1.6e-16   60.3   0.1   1   1   1.3e-19   2.2e-16   59.8   0.0     4   152    25   175    18   181 0.79 Methyltransferase domain
Methyltransf_31      PF13847.1    152 seq167_BIOID38985    -            251   4.3e-15   55.4   0.0   1   1   3.2e-18   5.4e-15   55.1   0.0     5   113    44   150    40   200 0.83 Methyltransferase domain
Methyltransf_12      PF08242.7     99 seq167_BIOID38985    -            251   3.9e-11   43.1   0.0   1   1   4.8e-14   8.2e-11   42.1   0.0     1    98    47   135    47   136 0.86 Methyltransferase domain
Methyltransf_18      PF12847.2    112 seq167_BIOID38985    -            251   3.2e-10   40.4   0.0   1   1   3.6e-13   6.1e-10   39.5   0.0     3   110    44   139    42   141 0.79 Methyltransferase domain
Methyltransf_25      PF13649.1    101 seq167_BIOID38985    -            251   2.8e-09   37.1   0.0   1   1   6.5e-12   1.1e-08   35.2   0.0     1   101    46   134    46   134 0.91 Methyltransferase domain
Ubie_methyltran      PF01209.13   233 seq167_BIOID38985    -            251   2.1e-09   36.7   0.0   1   1   1.5e-12   2.6e-09   36.4   0.0    43   168    38   155     2   182 0.85 ubiE/COQ5 methyltransferase family
Methyltransf_8       PF05148.10   219 seq167_BIOID38985    -            251   3.7e-06   26.6   0.0   1   1   3.2e-09   5.4e-06   26.0   0.0    59   156    30   138    17   158 0.77 Hypothetical methyltransferase
UPF0259              PF06790.6    248 seq168_BIOID38985    -            247  3.4e-102  341.0  18.2   1   1  2.7e-106  3.7e-102  340.8  12.6     1   247     1   246     1   247 0.99 Uncharacterised protein family (UPF0259)
DUF2169              PF09937.4    297 seq172_BIOID38985    -            348   2.5e-86  289.3   0.0   1   1   2.1e-90   2.9e-86  289.1   0.0     7   297    25   320    19   320 0.94 Uncharacterized protein conserved in bacteria (DUF2169)
Tail_tube            PF10618.4    119 seq174_BIOID38985    -            118   4.7e-39  132.7   0.1   1   1   3.7e-43   5.1e-39  132.5   0.1     1   119     1   118     1   118 0.98 Phage tail tube protein
DUF2058              PF09831.4    177 seq179_BIOID38985    -            179     6e-64  215.0   9.4   1   1     5e-68   6.8e-64  214.8   6.5     1   177     5   179     5   179 0.99 Uncharacterized protein conserved in bacteria (DUF2058)
DUF1219              PF06755.7    117 seq180_BIOID38985    -            125   5.4e-59  196.7   0.0   1   1   4.6e-63   6.3e-59  196.4   0.0     1   113     1   113     1   123 0.98 Protein of unknown function (DUF1219)
PerC                 PF06069.6     90 seq181_BIOID38985    -             89   1.6e-35  120.9   0.0   1   1   1.2e-39   1.7e-35  120.7   0.0     6    89     2    87     1    88 0.98 PerC transcriptional activator
FMN_bind             PF04205.9     81 seq182_BIOID38985    -            206   2.7e-18   65.7   0.1   1   1     4e-22   5.5e-18   64.7   0.0     1    77    99   187    99   191 0.98 FMN-binding domain
DUF1219              PF06755.7    117 seq183_BIOID38985    -            124   3.6e-60  200.5   0.0   1   1     3e-64   4.1e-60  200.3   0.0     1   113     1   113     1   123 0.98 Protein of unknown function (DUF1219)
StbA                 PF06406.6    318 seq187_BIOID38985    -            323  7.7e-148  491.5   0.7   1   1  6.3e-152  8.6e-148  491.3   0.5     1   317     1   319     1   320 0.99 StbA protein
Glyoxalase           PF00903.20   128 seq188_BIOID38985    -            129   4.1e-23   81.6   0.0   1   1   1.3e-26   4.5e-23   81.4   0.0     2   128     7   126     6   126 0.97 Glyoxalase/Bleomycin resistance protein/Dioxygenase superfamily
Glyoxalase_2         PF12681.2    108 seq188_BIOID38985    -            129   4.8e-18   65.6   0.0   1   1   1.6e-21   5.6e-18   65.4   0.0     1   108    12   127    12   127 0.79 Glyoxalase-like domain
Glyoxalase_4         PF13669.1    110 seq188_BIOID38985    -            129   1.7e-13   50.4   0.0   1   1   6.2e-17   2.1e-13   50.1   0.0     1    96     8   102     8   115 0.85 Glyoxalase/Bleomycin resistance protein/Dioxygenase superfamily
PTS_EIIC             PF02378.13   321 seq190_BIOID38985    -            531   3.3e-89  298.7  33.1   1   1   4.8e-93   3.3e-89  298.7  23.0     1   321    34   372    34   372 0.94 Phosphotransferase system, EIIC
PTS_EIIB             PF00367.15    35 seq190_BIOID38985    -            531   2.7e-14   51.9   0.6   1   1   9.3e-18   6.4e-14   50.7   0.2     1    35   458   492   458   492 0.97 phosphotransferase system, EIIB
RadC                 PF04002.10   123 seq194_BIOID38985    -            158   1.3e-46  157.2   0.0   1   1   1.2e-50   1.6e-46  156.8   0.0     2   123    37   158    36   158 0.98 RadC-like JAB domain
Toprim_4             PF13662.1     81 seq196_BIOID38985    -            201   2.6e-22   78.5   0.0   1   1   8.9e-26   4.1e-22   77.8   0.0     1    81    81   172    81   172 0.95 Toprim domain
RecR                 PF02132.10    41 seq196_BIOID38985    -            201   4.7e-16   57.8   1.1   1   1     1e-19   4.7e-16   57.8   0.8     2    41    39    78    38    78 0.95 RecR protein
Toprim               PF01751.17    88 seq196_BIOID38985    -            201   9.5e-11   41.3   0.0   1   1   3.6e-14   1.7e-10   40.5   0.0     2    77    83   166    82   173 0.90 Toprim domain
ABC_tran             PF00005.22   118 seq197_BIOID38985    -            255   7.7e-24   84.2   0.0   1   1   2.9e-27   1.3e-23   83.4   0.0     1   117    45   181    45   182 0.96 ABC transporter
BCA_ABC_TP_C         PF12399.3     23 seq197_BIOID38985    -            255   3.8e-11   42.2   0.1   1   1     2e-14   9.3e-11   41.0   0.0     3    23   233   253   231   253 0.95 Branched-chain amino acid ATP-binding cassette transporter
DUF3927              PF13064.1     46 seq198_BIOID38985    -             54     3e-23   80.9  12.9   1   1   2.4e-27   3.3e-23   80.7   8.9     1    46     3    48     3    48 0.98 Protein of unknown function (DUF3927)
DUF3521              PF12035.3     35 seq200_BIOID38985    -             52     1e-06   28.3   1.1   1   1     1e-10   1.4e-06   27.8   0.8     1    35    22    47    22    47 0.98 Protein of unknown function (DUF3521)
HNH                  PF01844.18    47 seq203_BIOID38985    -            121   3.1e-11   42.8   3.7   1   1   3.8e-15   5.2e-11   42.1   2.5     1    47    49    94    49    94 0.97 HNH endonuclease
Peptidase_M23        PF01551.17    96 seq206_BIOID38985    -            379   1.2e-30  105.2   0.9   1   1   1.8e-34   1.2e-30  105.2   0.6     3    96   279   372   277   372 0.96 Peptidase family M23
LysM                 PF01476.15    44 seq206_BIOID38985    -            379   8.9e-11   41.3   0.4   1   1   2.9e-14     2e-10   40.2   0.0     1    43   123   165   123   166 0.98 LysM domain
DUF646               PF04883.7    106 seq207_BIOID38985    -            148   1.1e-20   74.2   0.0   1   1   1.1e-24   1.5e-20   73.8   0.0     2   105    13   131    12   132 0.87 Bacteriophage protein of unknown function (DUF646)
Glt_symporter        PF03616.9    368 seq209_BIOID38985    -            401  1.6e-163  543.3  24.4   1   1  1.2e-167  1.6e-163  543.3  16.9     1   368     2   366     2   366 0.98 Sodium/glutamate symporter
Pilus_PilP           PF11356.3     87 seq214_BIOID38985    -            319     8e-17   61.1   0.9   1   1   8.2e-21   1.1e-16   60.6   0.0     1    87   101   183   101   183 0.93 Type IV pilus biogenesis
TetR_N               PF00440.18    47 seq215_BIOID38985    -            121   1.3e-13   50.2   0.0   1   1   1.3e-17   1.8e-13   49.7   0.0     1    46    21    66    21    67 0.97 Bacterial regulatory proteins, tetR family
FluMu_gp41           PF10109.4     82 seq216_BIOID38985    -             89   1.3e-17   63.3   0.0   1   1   1.1e-21   1.5e-17   63.1   0.0     2    81     4    86     3    87 0.85 Mu-like prophage FluMu protein gp41
rve                  PF00665.21   120 seq218_BIOID38985    -            118   3.1e-19   69.1   0.0   1   1   2.7e-23   3.7e-19   68.8   0.0    28   119     2    92     1    93 0.97 Integrase core domain
DUF413               PF04219.7     94 seq221_BIOID38985    -            112   1.5e-38  130.2   0.1   1   1   1.4e-42   1.9e-38  129.9   0.1     1    90    10    99    10   102 0.97 Protein of unknown function, DUF
Plasmid_RAQPRD       PF09686.5     81 seq224_BIOID38985    -            108   5.8e-27   93.4   0.8   1   1     5e-31   6.9e-27   93.2   0.6     4    81    22   103    19   103 0.92 Plasmid protein of unknown function (Plasmid_RAQPRD)
NMN_transporter      PF04973.7    182 seq227_BIOID38985    -            239   2.6e-46  157.2  27.0   1   2   1.1e-28   1.5e-24   86.3   5.8     1   104    23   127    23   132 0.95 Nicotinamide mononucleotide transporter
NMN_transporter      PF04973.7    182 seq227_BIOID38985    -            239   2.6e-46  157.2  27.0   2   2   6.5e-26   8.9e-22   77.2   7.3    87   180   134   227   129   229 0.94 Nicotinamide mononucleotide transporter
ThiF                 PF00899.16   136 seq230_BIOID38985    -            268   4.2e-41  139.8   0.5   1   1   4.7e-45   6.5e-41  139.2   0.3     2   128    30   157    29   164 0.96 ThiF family
Phage_AlpA           PF05930.7     51 seq235_BIOID38985    -             68     5e-19   67.6   0.1   1   1   8.5e-23   5.8e-19   67.4   0.0     1    51    10    59    10    59 0.98 Prophage CP4-57 regulatory protein (AlpA)
HTH_17               PF12728.2     51 seq235_BIOID38985    -             68   2.7e-07   30.6   0.1   1   1   4.7e-11   3.2e-07   30.3   0.1    12    50    23    62    19    63 0.89 Helix-turn-helix domain
Carb_kinase          PF01256.12   242 seq236_BIOID38985    -            515   2.7e-83  278.8   4.4   1   1   2.4e-85   1.7e-81  273.0   1.2     2   242   258   496   257   496 0.99 Carbohydrate kinase
YjeF_N               PF03853.10   173 seq236_BIOID38985    -            515   2.8e-47  160.3   0.0   1   1   7.1e-51   4.9e-47  159.5   0.0     2   173    35   199    34   199 0.98 YjeF-related protein N-terminus
TrbC_Ftype           PF09673.5    113 seq238_BIOID38985    -            216     5e-28   96.8   0.0   1   1   6.7e-32   9.2e-28   96.0   0.0     1   113    97   195    97   195 0.97 Type-F conjugative transfer system pilin assembly protein
DUF488               PF04343.8    122 seq239_BIOID38985    -            115   6.9e-32  110.2   0.3   1   1   5.6e-36   7.6e-32  110.1   0.2     2   122     5   112     4   112 0.96 Protein of unknown function, DUF488
Microcin             PF03526.8     55 seq240_BIOID38985    -            111   1.2e-07   31.0   0.0   1   1   1.6e-11   2.2e-07   30.2   0.0    18    55    44    79    34    79 0.93 Colicin E1 (microcin) immunity protein
DEDD_Tnp_IS110       PF01548.12   144 seq242_BIOID38985    -            398   1.2e-27   96.1   0.6   1   1   3.1e-31   2.1e-27   95.4   0.1     1   144    13   158    13   158 0.99 Transposase
Transposase_20       PF02371.11    87 seq242_BIOID38985    -            398   2.1e-22   78.9   0.2   1   1   1.2e-25   7.9e-22   77.0   0.3     3    86   277   358   275   359 0.95 Transposase IS116/IS110/IS902 family
GPW_gp25             PF04965.9     99 seq243_BIOID38985    -            130   4.7e-11   41.9   0.0   1   1   4.4e-15   6.1e-11   41.6   0.0     5    92    20   106    16   113 0.90 Gene 25-like lysozyme
AA_permease_2        PF13520.1    426 seq244_BIOID38985    -            430   1.7e-31  109.1  54.1   1   1   3.5e-35   2.4e-31  108.6  36.9     1   407    13   399    13   421 0.84 Amino acid permease
AA_permease          PF00324.16   479 seq244_BIOID38985    -            430   1.1e-24   86.4  49.7   1   1     3e-28     2e-24   85.6  34.4     2   417    18   397    17   428 0.82 Amino acid permease
GIY-YIG              PF01541.19    80 seq245_BIOID38985    -            295   3.2e-05   24.0   0.0   1   1   4.7e-09   6.4e-05   23.1   0.0     2    76    35   104    34   109 0.76 GIY-YIG catalytic domain
DUF957               PF06117.6     65 seq246_BIOID38985    -            181   3.5e-29  100.0   0.1   1   1   3.6e-33   4.9e-29   99.5   0.1     1    57   124   180   124   181 0.98 Enterobacterial protein of unknown function (DUF957)
ATP_bind_3           PF01171.15   182 seq247_BIOID38985    -            432   8.4e-60  201.2   0.0   1   1   2.4e-63   1.1e-59  200.8   0.0     1   180    14   191    14   193 0.97 PP-loop family
TilS_C               PF11734.3     74 seq247_BIOID38985    -            432   1.8e-25   87.8   0.8   1   1   9.1e-29   4.1e-25   86.6   0.0     1    69   356   422   356   427 0.88 TilS substrate C-terminal domain
TilS                 PF09179.6     69 seq247_BIOID38985    -            432   2.6e-23   81.7   5.2   1   1   2.2e-26     1e-22   79.8   3.6     1    69   241   309   241   309 0.99 TilS substrate binding domain
DnaB_C               PF03796.10   265 seq252_BIOID38985    -            463   1.8e-94  315.4   0.0   1   1   6.8e-98   2.3e-94  315.0   0.0     2   262   201   456   200   459 0.97 DnaB-like helicase C terminal domain
DnaB                 PF00772.16   103 seq252_BIOID38985    -            463   2.4e-33  113.9   0.0   1   1   1.4e-36   4.9e-33  112.9   0.0     3   102    27   126    25   127 0.98 DnaB-like helicase N terminal domain
AAA_25               PF13481.1    194 seq252_BIOID38985    -            463   1.7e-13   50.2   0.0   1   1     1e-16   3.5e-13   49.2   0.0    30   190   215   380   190   383 0.77 AAA domain
KaiC                 PF06745.8    226 seq252_BIOID38985    -            463   2.2e-05   23.5   0.0   1   1   1.6e-08   5.4e-05   22.2   0.0     2   161   202   381   201   393 0.76 KaiC
HTH_AraC             PF00165.18    42 seq254_BIOID38985    -            242   1.1e-18   66.2   1.3   1   2     1e-08   6.8e-05   22.4   0.0     1    37   145   181   145   186 0.88 Bacterial regulatory helix-turn-helix proteins, AraC family
HTH_AraC             PF00165.18    42 seq254_BIOID38985    -            242   1.1e-18   66.2   1.3   2   2   5.5e-15   3.8e-11   42.3   0.1     6    40   198   233   196   234 0.93 Bacterial regulatory helix-turn-helix proteins, AraC family
HTH_18               PF12833.2     81 seq254_BIOID38985    -            242   3.9e-12   46.0   0.2   1   1   1.1e-15   7.3e-12   45.1   0.2     1    79   158   234   158   236 0.93 Helix-turn-helix domain
SNARE_assoc          PF09335.6    123 seq256_BIOID38985    -            236   1.1e-27   96.5   6.3   1   1   7.9e-32   1.1e-27   96.5   4.4     1   121    63   180    63   182 0.98 SNARE associated Golgi protein
AAA_26               PF13500.1    199 seq258_BIOID38985    -            225   9.1e-42  142.7   0.0   1   1   2.4e-45   1.1e-41  142.5   0.0     2   193     4   208     3   213 0.94 AAA domain
CbiA                 PF01656.18   195 seq258_BIOID38985    -            225   5.2e-21   74.8   0.0   1   1   1.4e-24   6.2e-21   74.5   0.0     2   180     6   199     5   217 0.79 CobQ/CobB/MinD/ParA nucleotide binding domain
SLT                  PF01464.15   121 seq260_BIOID38985    -            212   3.8e-11   42.4   0.0   1   1   4.2e-15   5.8e-11   41.8   0.0     6   100    30   157    27   177 0.87 Transglycosylase SLT domain
DUF3262              PF11660.3     76 seq261_BIOID38985    -             79   5.5e-29   99.9   7.0   1   1   4.5e-33   6.1e-29   99.8   4.8     1    76     1    78     1    78 0.97 Protein of unknown function (DUF3262)
Rnf-Nqr              PF02508.9    190 seq262_BIOID38985    -            231   8.4e-59  198.2   9.3   1   1   7.1e-63   9.7e-59  198.0   6.5     1   189     1   200     1   201 0.98 Rnf-Nqr subunit, membrane protein
IspA                 PF04279.10   176 seq263_BIOID38985    -            179   9.5e-72  240.5  23.5   1   1   7.9e-76   1.1e-71  240.3  16.3     1   175     1   175     1   176 0.99 Intracellular septation protein A
HTH_Tnp_1            PF01527.15    76 seq266_BIOID38985    -            134   2.4e-16   59.3   0.0   1   1   2.3e-20   3.2e-16   58.9   0.0     2    58     9    72     8   101 0.84 Transposase
DUF987               PF06174.6     66 seq267_BIOID38985    -             73   4.2e-41  138.1   0.2   1   1   3.4e-45   4.7e-41  138.0   0.1     1    66     1    66     1    66 0.99 Protein of unknown function (DUF987)
PhageMin_Tail        PF10145.4    202 seq268_BIOID38985    -            611   5.2e-29  101.2  18.3   1   1   3.8e-33   5.2e-29  101.2  12.7     2   202    88   296    87   296 0.94 Phage-related minor tail protein
His_Phos_2           PF00328.17   347 seq271_BIOID38985    -            413   3.6e-39  134.9   0.0   1   1   3.1e-43   4.3e-39  134.7   0.0     1   344    30   359    30   364 0.85 Histidine phosphatase superfamily (branch 2)
A_deaminase          PF00962.17   330 seq273_BIOID38985    -            333  6.6e-101  337.4   0.0   1   1  5.4e-105  7.4e-101  337.3   0.0     2   329     6   328     5   329 0.99 Adenosine/AMP deaminase
Terminase_2          PF03592.11   144 seq275_BIOID38985    -            212   1.5e-09   38.1   2.3   1   1   1.7e-13   2.3e-09   37.5   1.6     1    57    27    83    27   195 0.91 Terminase small subunit
HSP90                PF00183.13   531 seq276_BIOID38985    -            624  3.9e-115  385.1   8.5   1   1  1.4e-117  6.5e-114  381.1   5.6    74   491   212   622   209   624 0.93 Hsp90 protein
HATPase_c_3          PF13589.1    137 seq276_BIOID38985    -            624     2e-15   56.5   1.4   1   1   7.1e-19   3.2e-15   55.8   0.1     2   123    26   171    25   183 0.79 Histidine kinase-, DNA gyrase B-, and HSP90-like ATPase
HATPase_c            PF02518.21   111 seq276_BIOID38985    -            624     8e-12   44.7   0.1   1   1   3.2e-15   1.5e-11   43.9   0.1     6   109    32   181    27   183 0.84 Histidine kinase-, DNA gyrase B-, and HSP90-like ATPase
DUF2976              PF11190.3     87 seq280_BIOID38985    -            135   3.4e-33  112.9   2.7   1   1     4e-37   5.4e-33  112.2   1.9     1    87    47   133    47   133 0.99 Protein of unknown function (DUF2976)
ABC_tran             PF00005.22   118 seq281_BIOID38985    -            237   1.2e-20   73.8   0.0   1   1   3.1e-24   2.1e-20   73.1   0.0     1   116    45   164    45   166 0.90 ABC transporter
DUF4150              PF13665.1    110 seq285_BIOID38985    -            479   1.4e-23   82.7   0.8   1   1   3.6e-27   2.5e-23   81.9   0.5     3   109    14   116    12   117 0.95 Domain of unknown function (DUF4150)
Peptidase_C39        PF03412.10   131 seq285_BIOID38985    -            479   2.2e-07   30.6   0.0   1   1   1.1e-10   7.7e-07   28.8   0.0     3   122   352   474   350   477 0.84 Peptidase C39 family
OpuAC                PF04069.7    257 seq286_BIOID38985    -            320   4.9e-27   94.7   2.2   1   1   2.1e-30   7.1e-27   94.2   1.5     2   238    24   237    23   251 0.85 Substrate binding domain of ABC-type glycine betaine transport system
NMT1_2               PF13379.1    252 seq286_BIOID38985    -            320   7.3e-25   87.6   2.2   1   1   3.2e-28   1.1e-24   87.0   1.5     7   244    22   243    18   249 0.86 NMT1-like family
NMT1                 PF09084.6    216 seq286_BIOID38985    -            320   4.8e-20   71.9   0.0   1   1   1.8e-23   6.2e-20   71.5   0.0    14   214    44   240    30   242 0.87 NMT1/THI5 like
Phosphonate-bd       PF12974.2    243 seq286_BIOID38985    -            320   2.4e-09   36.8   0.2   1   1     1e-12   3.4e-09   36.3   0.1    23   215    45   226    27   252 0.78 ABC transporter, phosphonate, periplasmic substrate-binding protein
DUF1378              PF07125.6     59 seq291_BIOID38985    -             60   1.1e-36  124.3   0.0   1   1   9.1e-41   1.3e-36  124.2   0.0     1    59     1    59     1    59 0.99 Protein of unknown function (DUF1378)
YagB_YeeU_YfjZ       PF06154.6    105 seq292_BIOID38985    -            122   3.7e-54  181.2   0.0   1   1   3.2e-58   4.4e-54  181.0   0.0     2   104    16   118    15   119 0.98 YagB/YeeU/YfjZ family
I-set                PF07679.11    90 seq297_BIOID38985    -            253   1.5e-07   31.0   0.3   1   1     2e-10     9e-07   28.5   0.1     4    86   173   248   170   251 0.83 Immunoglobulin I-set domain
Ig_2                 PF13895.1     80 seq297_BIOID38985    -            253   3.3e-07   30.1   0.1   1   1   2.1e-10   9.6e-07   28.7   0.0    22    73   193   246   171   250 0.78 Immunoglobulin domain
Ig_3                 PF13927.1     75 seq297_BIOID38985    -            253   6.6e-07   29.6   0.1   1   1   3.7e-10   1.7e-06   28.3   0.0    12    74   182   238   173   239 0.87 Immunoglobulin domain
Plasmid_stab_B       PF10784.4     72 seq301_BIOID38985    -            130   4.1e-30  103.0   0.0   1   1   4.4e-34   6.1e-30  102.5   0.0     1    71     8    77     8    78 0.98 Plasmid stability protein
PduV-EutP            PF10662.4    143 seq302_BIOID38985    -            118   4.6e-15   55.2   0.0   1   1     5e-19   6.9e-15   54.6   0.0    86   142    57   112    42   113 0.92 Ethanolamine utilisation - propanediol utilisation
TraN                 PF06986.6    248 seq303_BIOID38985    -            616   8.3e-77  257.7  22.5   1   1     6e-81   8.3e-77  257.7  15.6     5   247   321   566   317   567 0.96 Type-1V conjugative transfer system mating pair stabilisation
TnpB_IS66            PF05717.8    108 seq305_BIOID38985    -            115   2.7e-42  142.4   0.0   1   1   2.2e-46   2.9e-42  142.3   0.0     2   104     7   107     6   111 0.97 IS66 Orf2 like protein
GARS_A               PF01071.14   194 seq306_BIOID38985    -            429   5.5e-87  290.2   0.1   1   1   3.9e-90   7.6e-87  289.7   0.0     1   194   103   296   103   296 0.99 Phosphoribosylglycinamide synthetase, ATP-grasp (A) domain
GARS_N               PF02844.10   100 seq306_BIOID38985    -            429   6.1e-38  129.1   0.1   1   1     6e-41   1.2e-37  128.2   0.1     1   100     1   102     1   102 0.95 Phosphoribosylglycinamide synthetase, N domain
GARS_C               PF02843.11    93 seq306_BIOID38985    -            429   8.4e-30  102.7   0.1   1   1   2.6e-32     5e-29  100.2   0.0     1    92   330   423   330   424 0.94 Phosphoribosylglycinamide synthetase, C domain
ATP-grasp_4          PF13535.1    184 seq306_BIOID38985    -            429   6.2e-15   55.3   0.0   1   1   7.4e-18   1.5e-14   54.1   0.0     5   180   105   292   103   293 0.78 ATP-grasp domain
ATP-grasp_3          PF02655.9    161 seq306_BIOID38985    -            429   1.5e-07   31.3   0.0   1   1   1.3e-10   2.5e-07   30.6   0.0     3   158   104   291   103   294 0.78 ATP-grasp domain
CPSase_L_D2          PF02786.12   211 seq306_BIOID38985    -            429   4.4e-06   26.0   0.0   1   1     5e-09   9.9e-06   24.8   0.0     5   179   108   290   104   294 0.70 Carbamoyl-phosphate synthase L chain, ATP binding domain
ATP-grasp            PF02222.17   172 seq306_BIOID38985    -            429   7.4e-05   22.0   0.0   1   1     6e-08   0.00012   21.4   0.0     2    83   113   200   112   223 0.84 ATP-grasp domain
DUF4008              PF13186.1     64 seq307_BIOID38985    -            411   2.4e-13   50.0   0.4   1   1   1.5e-16   5.2e-13   49.0   0.3     4    64   282   343   276   343 0.91 Domain of unknown function (DUF4008)
Radical_SAM          PF04055.16   166 seq307_BIOID38985    -            411   3.7e-12   46.5   0.0   1   1     2e-15   6.7e-12   45.7   0.0     6   147    20   169    16   188 0.81 Radical SAM superfamily
Fer4_12              PF13353.1    139 seq307_BIOID38985    -            411   5.9e-07   29.5   0.0   1   1   3.1e-10   1.1e-06   28.7   0.0    13   115    19   126    17   150 0.64 4Fe-4S single cluster domain
DDE_Tnp_IS66_C       PF13817.1     39 seq311_BIOID38985    -             38   6.4e-09   35.5   0.0   1   1   5.2e-13   7.1e-09   35.4   0.0     2    26    14    38    13    38 0.95 IS66 C-terminal element
DUF826               PF05696.6     78 seq316_BIOID38985    -             81   8.8e-37  124.9   1.0   1   1   7.3e-41     1e-36  124.8   0.7     1    78     1    75     1    78 0.96 Protein of unknown function (DUF826)
GGDEF                PF00990.16   161 seq318_BIOID38985    -            341   2.4e-41  140.8   0.2   1   1     7e-45   2.4e-41  140.8   0.1     2   160   175   330   174   331 0.93 GGDEF domain
GAF_3                PF13492.1    129 seq318_BIOID38985    -            341   1.8e-09   37.6   0.0   1   1     9e-13   3.1e-09   36.9   0.0     2   124    19   151    18   156 0.82 GAF domain
GAF_2                PF13185.1    148 seq318_BIOID38985    -            341   1.3e-07   32.0   0.0   1   1   8.9e-11     3e-07   30.9   0.0     1   148    16   155    16   155 0.75 GAF domain
GAF                  PF01590.21   154 seq318_BIOID38985    -            341   3.2e-05   24.0   0.0   1   1   1.8e-08   6.2e-05   23.0   0.0    81   153    95   153    18   154 0.74 GAF domain
Exo_endo_phos        PF03372.18   251 seq319_BIOID38985    -            274   6.6e-12   45.7   0.3   1   1   8.9e-16   1.2e-11   44.8   0.2     2   251    56   260    55   260 0.65 Endonuclease/Exonuclease/phosphatase family
TraS                 PF10624.4    164 seq320_BIOID38985    -            161   3.1e-82  273.8   0.9   1   1   2.5e-86   3.4e-82  273.7   0.6     1   162     3   160     3   161 0.96 Plasmid conjugative transfer entry exclusion protein TraS
Secretin_N           PF03958.12    82 seq321_BIOID38985    -            615   1.4e-44  150.0  16.5   1   3   1.9e-14   1.3e-10   41.2   0.3     1    80   145   206   145   208 0.95 Bacterial type II/III secretion system short domain
Secretin_N           PF03958.12    82 seq321_BIOID38985    -            615   1.4e-44  150.0  16.5   2   3   3.7e-20   2.5e-16   59.4   0.3     2    79   211   277   210   280 0.95 Bacterial type II/III secretion system short domain
Secretin_N           PF03958.12    82 seq321_BIOID38985    -            615   1.4e-44  150.0  16.5   3   3   7.7e-20   5.3e-16   58.4   0.4     2    82   285   362   284   362 0.90 Bacterial type II/III secretion system short domain
Secretin             PF00263.16   165 seq321_BIOID38985    -            615   3.2e-43  146.8   4.1   1   1   8.3e-47   5.7e-43  146.0   2.9     1   152   465   613   465   615 0.91 Bacterial type II and III secretion system protein
DUF2859              PF11072.3    142 seq324_BIOID38985    -             91   5.9e-06   25.6   0.0   1   1   5.9e-10   8.1e-06   25.2   0.0     1    51    37    89    37    90 0.94 Protein of unknown function (DUF2859)
4HBT                 PF03061.17    79 seq327_BIOID38985    -            132   4.9e-18   64.9   0.3   1   1   4.7e-22   6.5e-18   64.5   0.2     1    74    26    98    26   102 0.96 Thioesterase superfamily
AsnC_trans_reg       PF01037.16    74 seq328_BIOID38985    -            152   1.6e-18   66.0   0.1   1   1   8.4e-22   2.9e-18   65.2   0.1     4    73    75   143    72   144 0.92 AsnC family
HTH_AsnC-type        PF13404.1     42 seq328_BIOID38985    -            152   1.5e-13   49.9   0.0   1   1   8.8e-17     3e-13   48.9   0.0     1    42     6    47     6    47 0.97 AsnC-type helix-turn-helix domain
HTH_24               PF13412.1     48 seq328_BIOID38985    -            152   2.6e-13   49.0   0.0   1   1   1.2e-16   4.2e-13   48.3   0.0     1    48     6    53     6    53 0.97 Winged helix-turn-helix DNA-binding
HTH_11               PF08279.7     55 seq328_BIOID38985    -            152   1.6e-05   24.3   0.0   1   1   9.9e-09   3.4e-05   23.2   0.0    17    54    24    66    11    67 0.87 HTH domain
DUF3487              PF11990.3    122 seq330_BIOID38985    -            138   9.3e-39  131.4   0.6   1   1   8.3e-43   1.1e-38  131.2   0.4     1   117     1   124     1   130 0.97 Protein of unknown function (DUF3487)
Rhodanese            PF00581.15   113 seq331_BIOID38985    -            350     1e-16   61.1   0.0   1   1   1.7e-20   2.3e-16   60.0   0.0     2   112   138   233   137   234 0.94 Rhodanese-like domain
Amidase_2            PF01510.20   132 seq333_BIOID38985    -            183   1.8e-28   99.0   0.0   1   1   1.8e-32   2.5e-28   98.6   0.0     3   132    22   168    20   168 0.85 N-acetylmuramoyl-L-alanine amidase
Autotransporter      PF03797.14   265 seq334_BIOID38985    -            663   6.5e-19   68.1  10.5   1   1   4.8e-23   6.5e-19   68.1   7.2    54   248   434   632   406   648 0.82 Autotransporter beta-domain
HhH-GPD              PF00730.20   121 seq335_BIOID38985    -            211   9.8e-19   67.6   0.0   1   1   3.1e-22   1.4e-18   67.1   0.0     1   120    34   168    34   169 0.95 HhH-GPD superfamily base excision DNA repair protein
HHH                  PF00633.18    30 seq335_BIOID38985    -            211   7.1e-08   31.6   0.0   1   1   3.7e-11   1.7e-07   30.4   0.0     2    29   100   127    99   128 0.94 Helix-hairpin-helix motif
EndIII_4Fe-2S        PF10576.4     17 seq335_BIOID38985    -            211   9.7e-05   22.2   3.3   1   1   3.7e-08   0.00017   21.5   2.3     1    17   187   203   187   203 0.99 Iron-sulfur binding domain of endonuclease III
Sigma70_r2           PF04542.9     71 seq337_BIOID38985    -            342   4.5e-23   80.5   0.1   1   1   2.9e-26   9.8e-23   79.4   0.1     1    71   106   176   106   176 0.97 Sigma-70 region 2
Sigma70_r3           PF04539.11    78 seq337_BIOID38985    -            342   3.2e-21   74.8  10.1   1   1   1.1e-23   3.7e-20   71.4   1.4     2    77   186   261   185   262 0.97 Sigma-70 region 3
Sigma70_r4           PF04545.11    50 seq337_BIOID38985    -            342   4.7e-17   60.9   3.7   1   1   5.5e-19   1.9e-15   55.7   2.0     1    50   274   327   274   327 0.97 Sigma-70, region 4
Sigma70_r1_2         PF00140.15    37 seq337_BIOID38985    -            342   2.6e-12   46.0   0.1   1   1   2.3e-15   7.9e-12   44.5   0.1     2    35    68   101    67   103 0.95 Sigma-70 factor, region 1.2
Terminase_1          PF03354.10   477 seq338_BIOID38985    -            553   2.8e-36  124.8   0.0   1   1   2.6e-40   3.5e-36  124.5   0.0     6   469    64   534    59   539 0.83 Phage Terminase
DUF1219              PF06755.7    117 seq340_BIOID38985    -            125   1.5e-60  201.7   0.0   1   1   1.2e-64   1.7e-60  201.5   0.0     1   113     1   113     1   122 0.98 Protein of unknown function (DUF1219)
PfkB                 PF00294.19   301 seq341_BIOID38985    -            404   9.7e-65  218.5   1.3   1   1   3.7e-68   1.3e-64  218.1   0.9     2   298    92   383    91   386 0.96 pfkB family carbohydrate kinase
Phos_pyr_kin         PF08543.7    246 seq341_BIOID38985    -            404   1.9e-17   63.1   0.1   1   1   9.5e-21   3.3e-17   62.4   0.0   104   235   253   377   241   388 0.91 Phosphomethylpyrimidine kinase
HTH_DeoR             PF08220.7     57 seq341_BIOID38985    -            404   2.7e-15   55.5   0.1   1   1   1.5e-18   5.2e-15   54.5   0.0     1    51     5    55     5    60 0.97 DeoR-like helix-turn-helix domain
HTH_21               PF13276.1     60 seq346_BIOID38985    -             52   7.5e-10   38.5   3.3   1   1   7.2e-14   9.8e-10   38.1   2.3    24    60     2    37     1    37 0.96 HTH-like domain
Lysis_S              PF04971.7     68 seq347_BIOID38985    -             71   1.4e-47  159.0   0.5   1   1   1.2e-51   1.6e-47  158.9   0.3     1    68     4    71     4    71 1.00 Lysis protein S
DUF1323              PF07037.6    122 seq350_BIOID38985    -            119   9.2e-49  164.5   0.0   1   1   8.9e-53   1.2e-48  164.1   0.0     1   122     6   118     6   118 0.94 Putative transcription regulator (DUF1323)
DUF2859              PF11072.3    142 seq351_BIOID38985    -             95   1.5e-34  118.4   0.2   1   1   1.2e-38   1.6e-34  118.2   0.1    53   141     2    90     1    91 0.98 Protein of unknown function (DUF2859)
DUF3521              PF12035.3     35 seq356_BIOID38985    -             38   1.9e-15   56.3   1.7   1   1   1.5e-19   2.1e-15   56.1   1.2     1    35     1    33     1    33 0.98 Protein of unknown function (DUF3521)
HTH_28               PF13518.1     52 seq357_BIOID38985    -            141   1.3e-07   31.3   0.1   1   1   1.5e-11   2.1e-07   30.6   0.0     1    46    16    64    16    70 0.85 Helix-turn-helix domain
NanE                 PF04131.9    192 seq359_BIOID38985    -            229   3.2e-71  238.1   1.7   1   1   5.4e-75   3.7e-71  237.9   1.2     1   191    30   228    30   229 0.97 Putative N-acetylmannosamine-6-phosphate epimerase
Dus                  PF01207.12   310 seq359_BIOID38985    -            229   3.6e-05   22.6   0.2   1   1   1.1e-08   7.7e-05   21.5   0.1   156   223   152   219   128   227 0.78 Dihydrouridine synthase (Dus)
Pribosyltran         PF00156.22   125 seq360_BIOID38985    -            182     4e-18   65.2   0.1   1   1   3.8e-22   5.1e-18   64.8   0.1     9   124    21   132    11   133 0.91 Phosphoribosyl transferase domain
DUF1327              PF07041.6    113 seq362_BIOID38985    -            116   5.4e-62  206.5   0.0   1   1   4.4e-66   6.1e-62  206.4   0.0     1   112     1   112     1   113 0.99 Protein of unknown function (DUF1327)
DeoC                 PF01791.4    236 seq363_BIOID38985    -            259   3.8e-61  206.2   1.8   1   1     3e-65   4.1e-61  206.1   1.2     3   230    12   240    10   246 0.94 DeoC/LacD family aldolase
PsiB                 PF06290.6    143 seq365_BIOID38985    -            145     7e-72  239.3   0.0   1   1   5.8e-76   7.9e-72  239.2   0.0     1   143     2   144     2   144 0.99 Plasmid SOS inhibition protein (PsiB)
TraT                 PF05818.7    215 seq366_BIOID38985    -            243   2.5e-90  301.4   7.2   1   1   2.2e-94     3e-90  301.2   5.0     1   215    32   243    32   243 0.99 Enterobacterial TraT complement resistance protein
Phage_AlpA           PF05930.7     51 seq367_BIOID38985    -             92   2.4e-18   65.4   0.1   1   1   4.7e-22   3.2e-18   65.0   0.1     1    51    34    83    34    83 0.98 Prophage CP4-57 regulatory protein (AlpA)
HTH_17               PF12728.2     51 seq367_BIOID38985    -             92   2.5e-06   27.5   0.0   1   1   4.9e-10   3.4e-06   27.1   0.0     9    50    44    86    39    87 0.90 Helix-turn-helix domain
DUF957               PF06117.6     65 seq368_BIOID38985    -            140   2.8e-34  116.3   0.3   1   1   3.9e-38   5.3e-34  115.4   0.2     1    65    76   140    76   140 0.98 Enterobacterial protein of unknown function (DUF957)
Phage_TAC            PF06222.6    127 seq369_BIOID38985    -            124   7.9e-59  196.6   0.2   1   1   6.3e-63   8.7e-59  196.5   0.1     1   127     1   124     1   124 0.99 Phage tail assembly chaperone
DUF3296              PF11726.3    180 seq373_BIOID38985    -            243   1.8e-44  151.3   0.3   1   1   1.2e-47   1.6e-43  148.2   0.2     2   180    13   234    12   234 0.95 Protein of unknown function (DUF3296)
Flavodoxin_1         PF00258.20   143 seq374_BIOID38985    -            147   1.2e-20   73.8   0.0   1   1   9.6e-25   1.3e-20   73.7   0.0     2   143     7   138     6   138 0.92 Flavodoxin
DDE_Tnp_1            PF01609.16   211 seq375_BIOID38985    -             47   2.9e-06   26.9   0.0   1   1   2.1e-10   2.9e-06   26.8   0.0    67   115     1    46     1    47 0.91 Transposase DDE domain
PAS                  PF00989.19   113 seq376_BIOID38985    -            248   2.1e-16   59.5   0.0   1   1   6.5e-20   4.4e-16   58.5   0.0     3   109    43   141    41   145 0.94 PAS fold
PAS_8                PF13188.1     64 seq376_BIOID38985    -            248   7.7e-06   25.4   0.0   1   1   5.3e-09   3.6e-05   23.3   0.0     4    41    44    85    42   107 0.75 PAS domain
UvrB                 PF12344.3     44 seq377_BIOID38985    -            673   6.7e-23   79.8   0.9   1   1   1.3e-25   2.9e-22   77.7   0.1     1    43   552   594   552   595 0.97 Ultra-violet resistance protein B
Helicase_C           PF00271.26    78 seq377_BIOID38985    -            673   1.2e-15   57.0   0.0   1   1   1.2e-18   2.8e-15   55.8   0.0     2    77   465   545   464   546 0.98 Helicase conserved C-terminal domain
ResIII               PF04851.10   184 seq377_BIOID38985    -            673   1.1e-11   44.8   0.0   1   1     3e-14   6.9e-11   42.1   0.0     4    94    13   101    10   134 0.79 Type III restriction enzyme, res subunit
UVR                  PF02151.14    36 seq377_BIOID38985    -            673   5.2e-07   28.8   1.1   1   1     7e-10   1.6e-06   27.3   0.8     2    35   634   667   633   668 0.93 UvrB/uvrC motif
ABC_tran             PF00005.22   118 seq380_BIOID38985    -            255   5.8e-21   74.9   0.0   1   1   1.9e-24   8.7e-21   74.3   0.0     1   117    41   156    41   157 0.90 ABC transporter
MerR_1               PF13411.1     69 seq381_BIOID38985    -            135   8.1e-20   70.2   0.3   1   1     4e-23   1.8e-19   69.1   0.0     1    66     1    67     1    69 0.94 MerR HTH family regulatory protein
MerR-DNA-bind        PF09278.6     65 seq381_BIOID38985    -            135   3.4e-16   59.2   2.1   1   1   1.1e-19     5e-16   58.7   1.4     2    65    45   108    44   108 0.96 MerR, DNA binding
MerR                 PF00376.18    38 seq381_BIOID38985    -            135   2.7e-16   58.6   0.1   1   1   1.1e-19   5.2e-16   57.8   0.0     1    38     2    39     2    39 0.98 MerR family regulatory protein
UPF0079              PF02367.12   123 seq382_BIOID38985    -            153   7.3e-45  151.4   0.0   1   1   6.3e-49   8.6e-45  151.2   0.0     1   121    14   134    14   136 0.98 Uncharacterised P-loop hydrolase UPF0079
HTH_3                PF01381.17    55 seq383_BIOID38985    -             91   5.9e-07   29.1   0.0   1   1   5.5e-11   7.6e-07   28.7   0.0     1    50     3    52     3    58 0.94 Helix-turn-helix
SBP_bac_8            PF13416.1    281 seq385_BIOID38985    -            438   1.8e-45  155.7  13.8   1   1   3.4e-49   2.3e-45  155.3   9.6     2   277    44   367    43   370 0.79 Bacterial extracellular solute-binding protein
SBP_bac_1            PF01547.20   314 seq385_BIOID38985    -            438   4.6e-39  134.8  13.1   1   1   9.1e-43   6.2e-39  134.4   9.1    10   313    41   337    34   338 0.87 Bacterial extracellular solute-binding protein
SNARE_assoc          PF09335.6    123 seq386_BIOID38985    -            235   1.2e-24   86.6   8.0   1   1   9.1e-29   1.2e-24   86.6   5.6     1   122    80   197    78   198 0.96 SNARE associated Golgi protein
tRNA_U5-meth_tr      PF05958.6    352 seq389_BIOID38985    -            366  7.2e-187  620.1   1.3   1   1    3e-190  8.1e-187  619.9   0.9     1   351    10   365    10   366 0.99 tRNA (Uracil-5-)-methyltransferase
Methyltransf_4       PF02390.12   197 seq389_BIOID38985    -            366   5.3e-07   28.7   0.1   1   1   3.8e-10     1e-06   27.8   0.1    21    86   211   275   179   286 0.81 Putative methyltransferase
MTS                  PF05175.9    170 seq389_BIOID38985    -            366   8.1e-06   25.2   0.0   1   1   5.7e-09   1.6e-05   24.2   0.0    31    87   210   264   188   282 0.85 Methyltransferase small domain
Cons_hypoth95        PF03602.10   183 seq389_BIOID38985    -            366   1.6e-05   24.2   0.2   1   1   2.2e-08     6e-05   22.3   0.2    41   123   209   301   196   350 0.73 Conserved hypothetical protein 95
Flg_bb_rod           PF00460.15    31 seq394_BIOID38985    -            138   8.7e-13   47.5   0.2   1   1   1.5e-16   2.1e-12   46.3   0.2     1    31     9    39     9    39 0.98 Flagella basal body rod protein
Methyltransf_11      PF08241.7     95 seq402_BIOID38985    -            256   6.1e-25   87.4   0.0   1   1     1e-27   1.1e-24   86.6   0.0     1    95    49   145    49   145 0.97 Methyltransferase domain
Methyltransf_31      PF13847.1    152 seq402_BIOID38985    -            256     8e-21   74.1   0.0   1   1   9.9e-24     1e-20   73.7   0.0     5   113    46   158    43   237 0.85 Methyltransferase domain
Methyltransf_23      PF13489.1    162 seq402_BIOID38985    -            256   3.4e-20   72.2   0.0   1   1   4.5e-23   4.7e-20   71.7   0.0     7   159    31   191    26   194 0.82 Methyltransferase domain
Ubie_methyltran      PF01209.13   233 seq402_BIOID38985    -            256   5.8e-18   64.7   0.0   1   1   7.4e-21   7.8e-18   64.3   0.0    32   158    27   152     2   162 0.83 ubiE/COQ5 methyltransferase family
Methyltransf_18      PF12847.2    112 seq402_BIOID38985    -            256   5.9e-17   62.1   0.1   1   1   1.2e-19   1.2e-16   61.1   0.1     1   109    44   145    44   148 0.90 Methyltransferase domain
Methyltransf_12      PF08242.7     99 seq402_BIOID38985    -            256   2.1e-14   53.6   0.0   1   1   3.4e-17   3.5e-14   52.9   0.0     1    99    49   143    49   143 0.93 Methyltransferase domain
Methyltransf_25      PF13649.1    101 seq402_BIOID38985    -            256   2.1e-13   50.3   0.3   1   1   3.9e-16   4.1e-13   49.4   0.1     1   101    48   141    48   141 0.92 Methyltransferase domain
Methyltransf_26      PF13659.1    117 seq402_BIOID38985    -            256   3.2e-11   43.1   1.0   1   1   5.8e-14   6.1e-11   42.2   0.3     3   113    47   145    45   147 0.92 Methyltransferase domain
MTS                  PF05175.9    170 seq402_BIOID38985    -            256   1.1e-09   37.7   0.1   1   1   2.1e-12   2.2e-09   36.8   0.0    25   145    38   151    32   175 0.79 Methyltransferase small domain
Methyltransf_8       PF05148.10   219 seq402_BIOID38985    -            256   3.1e-08   33.4   0.0   1   1   2.3e-10   2.4e-07   30.4   0.0    50   164    16   153     6   177 0.69 Hypothetical methyltransferase
Methyltransf_29      PF03141.11   506 seq402_BIOID38985    -            256   8.7e-08   30.8   0.1   1   1     1e-10   1.1e-07   30.4   0.0   117   217    44   145     8   170 0.79 Putative S-adenosyl-L-methionine-dependent methyltransferase
TehB                 PF03848.9    192 seq402_BIOID38985    -            256     1e-05   24.6   0.0   1   1   1.5e-08   1.6e-05   24.0   0.0    31   135    45   149    13   180 0.80 Tellurite resistance protein TehB
PrmA                 PF06325.8    295 seq402_BIOID38985    -            256     6e-05   22.1   0.0   1   1   8.1e-08   8.6e-05   21.6   0.0   161   262    44   150    29   188 0.74 Ribosomal protein L11 methyltransferase (PrmA)
DUF4035              PF13227.1     53 seq407_BIOID38985    -             93   7.5e-24   82.7   0.1   1   1   7.5e-28     1e-23   82.3   0.0     1    53    27    79    27    79 0.98 Protein of unknown function (DUF4035)
PK                   PF00224.16   348 seq408_BIOID38985    -            542  3.9e-150  499.1   9.5   1   1  7.1e-154  4.9e-150  498.8   6.6     1   345    73   414    73   417 0.98 Pyruvate kinase, barrel domain
PK_C                 PF02887.11   117 seq408_BIOID38985    -            542   6.9e-28   96.4   3.0   1   1   1.3e-31   8.9e-28   96.0   0.6     1   116   427   540   427   541 0.97 Pyruvate kinase, alpha/beta domain
Fer2_BFD             PF04324.10    55 seq409_BIOID38985    -             64   8.1e-14   51.2   0.1   1   1   6.8e-18   9.3e-14   51.1   0.1     1    53     1    52     1    54 0.95 BFD-like [2Fe-2S] binding domain
DUF1019              PF06254.6     89 seq410_BIOID38985    -            141   9.9e-23   80.0   0.2   1   1     1e-26   1.4e-22   79.5   0.2     1    88    46   120    46   121 0.95 Protein of unknown function (DUF1019)
R_equi_Vir           PF05526.6    177 seq412_BIOID38985    -            150   2.9e-34  118.1   1.5   1   1   2.4e-38   3.3e-34  117.9   1.0    50   176    21   149     2   150 0.87 Rhodococcus equi virulence-associated protein
SNARE_assoc          PF09335.6    123 seq414_BIOID38985    -            192   4.6e-18   65.4   1.6   1   1   3.3e-22   4.6e-18   65.4   1.1     3   122    23   143    21   144 0.92 SNARE associated Golgi protein
Methyltransf_27      PF13708.1    194 seq418_BIOID38985    -            187   2.9e-31  108.3   0.1   1   1   2.9e-35     4e-31  107.9   0.0     2   103    86   187    85   187 0.99 Methyltransferase domain
APH                  PF01636.18   239 seq419_BIOID38985    -            419   6.1e-18   65.3   0.0   1   1   7.9e-22   1.1e-17   64.4   0.0     2   218    40   288    39   309 0.72 Phosphotransferase enzyme family
DUF3438              PF11920.3    288 seq423_BIOID38985    -            298  1.3e-110  368.6   0.5   1   1  1.2e-114  1.7e-110  368.3   0.4    11   274    20   287     8   296 0.90 Protein of unknown function (DUF3438)
Replicase            PF03090.12   137 seq425_BIOID38985    -            188   9.8e-29   99.8   0.2   1   1   2.3e-32   1.6e-28   99.1   0.1    60   137     2    79     1    79 0.99 Replicase family
PriCT_1              PF08708.6     72 seq425_BIOID38985    -            188   3.7e-23   81.0   0.1   1   1   1.3e-26   9.1e-23   79.7   0.0     5    72    88   159    84   159 0.95 Primase C terminal 1 (PriCT-1)
Amidase_3            PF01520.13   175 seq427_BIOID38985    -            445   2.7e-49  167.1   0.0   1   1   6.6e-53   4.5e-49  166.4   0.0     1   174   194   413   194   414 0.99 N-acetylmuramoyl-L-alanine amidase
DUF3296              PF11726.3    180 seq430_BIOID38985    -            246   1.6e-43  148.2   0.1   1   1   1.7e-46   2.3e-42  144.4   0.0     6   180    17   234    12   234 0.92 Protein of unknown function (DUF3296)
Ferritin             PF00210.19   142 seq431_BIOID38985    -            158     2e-36  124.7   3.1   1   1   1.9e-40   2.6e-36  124.3   2.1     1   142     8   144     8   144 0.97 Ferritin-like domain
Flg_bbr_C            PF06429.8     74 seq432_BIOID38985    -            134   1.5e-12   47.0   3.0   1   1   3.6e-16   2.5e-12   46.4   2.1    29    73    87   131    11   132 0.91 Flagellar basal body rod FlgEFG protein C-terminal
Flg_bb_rod           PF00460.15    31 seq432_BIOID38985    -            134   2.7e-11   42.8   1.2   1   1   3.9e-15   2.7e-11   42.8   0.8     1    30     7    37     7    38 0.95 Flagella basal body rod protein
YaeQ                 PF07152.7    175 seq433_BIOID38985    -            181   2.6e-72  241.6   1.2   1   1   2.2e-76     3e-72  241.4   0.8     1   174     1   175     1   176 0.99 YaeQ protein
Channel_Tsx          PF03502.8    238 seq437_BIOID38985    -            254   2.2e-53  181.4  29.0   1   1   1.8e-57   2.5e-53  181.2  20.1     2   238    34   254    33   254 0.97 Nucleoside-specific channel-forming protein, Tsx
Phage_HK97_TLTM      PF06120.6    301 seq439_BIOID38985    -           1080  1.2e-126  421.9  12.0   1   1  1.8e-130  1.2e-126  421.9   8.3     1   301   395   695   395   695 0.99 Tail length tape measure protein
Tape_meas_lam_C      PF09718.5     78 seq439_BIOID38985    -           1080   2.5e-19   68.8   1.3   1   1   3.7e-23   2.5e-19   68.8   0.9     1    77   860   936   860   937 0.97 Lambda phage tail tape-measure protein (Tape_meas_lam_C)
YCII                 PF03795.9     95 seq440_BIOID38985    -            130   3.1e-29  100.8   0.0   1   1   5.4e-33   3.7e-29  100.6   0.0     2    95    34   127    33   127 0.99 YCII-related domain
DNA_circ_N           PF07157.7     93 seq443_BIOID38985    -            442   2.8e-41  139.4   0.0   1   1   5.1e-45   6.9e-41  138.1   0.0     1    93     3    95     3    95 0.99 DNA circulation protein N-terminus
PTR2                 PF00854.16   373 seq444_BIOID38985    -            500   9.1e-75  251.6  26.3   1   1   1.5e-78     1e-74  251.4  16.0     2   370    89   428    88   431 0.97 POT family
MFS_1                PF07690.11   354 seq444_BIOID38985    -            500     1e-20   73.6  53.8   1   1   5.5e-21   3.8e-17   61.9  25.9    10   300    35   371    26   381 0.77 Major Facilitator Superfamily
DUF1355              PF07090.6    177 seq448_BIOID38985    -            252   2.9e-67  225.3   0.0   1   1   2.9e-71   3.9e-67  224.9   0.0     1   176     9   188     9   190 0.99 Protein of unknown function (DUF1355)
GIDA                 PF01134.17   392 seq449_BIOID38985    -            629  6.5e-171  568.3   0.0   1   1  3.7e-174  8.5e-171  567.9   0.0     1   391     8   398     8   399 0.99 Glucose inhibited division protein A
GIDA_assoc_3         PF13932.1     72 seq449_BIOID38985    -            629   3.9e-31  106.8   0.1   1   1   6.2e-34   1.4e-30  105.0   0.1     1    72   546   617   546   617 0.99 GidA associated domain 3
FAD_oxidored         PF12831.2    428 seq449_BIOID38985    -            629   3.1e-08   33.0   4.1   1   1   2.9e-11   6.6e-08   31.9   2.9     1   142     8   151     8   152 0.72 FAD dependent oxidoreductase
Pyr_redox_2          PF07992.9    200 seq449_BIOID38985    -            629   2.4e-06   27.4   0.6   1   1   2.2e-09     5e-06   26.4   0.4     1   118     8   156     8   162 0.62 Pyridine nucleotide-disulphide oxidoreductase
BPD_transp_1         PF00528.17   185 seq450_BIOID38985    -            275   2.2e-22   79.3  16.4   1   1   1.6e-26   2.2e-22   79.3  11.3     1   181    98   269    98   271 0.97 Binding-protein-dependent transport system inner membrane component
Glycos_transf_3      PF00591.16   254 seq451_BIOID38985    -            440     3e-61  206.7   0.4   1   1   9.1e-65   4.1e-61  206.3   0.2     2   253    79   332    78   333 0.98 Glycosyl transferase family, a/b domain
PYNP_C               PF07831.8     75 seq451_BIOID38985    -            440   1.6e-25   88.1   0.2   1   1     7e-29   3.2e-25   87.2   0.1     1    74   350   423   350   424 0.98 Pyrimidine nucleoside phosphorylase C-terminal domain
Glycos_trans_3N      PF02885.12    66 seq451_BIOID38985    -            440   5.1e-15   54.7   1.2   1   1   1.8e-18   8.4e-15   53.9   0.1     3    66     5    68     3    68 0.98 Glycosyl transferase family, helical bundle domain
Phage_rep_org_N      PF09681.5    121 seq453_BIOID38985    -            346   1.6e-05   24.3   0.0   1   1   1.9e-09   2.6e-05   23.6   0.0     1   120     5   131     5   134 0.84 N-terminal phage replisome organiser (Phage_rep_org_N)
CMD                  PF02627.15    85 seq456_BIOID38985    -            182   3.7e-09   36.1   0.2   1   1   3.2e-12   4.4e-08   32.7   0.0    14    85    52   122    43   122 0.91 Carboxymuconolactone decarboxylase family
TPP_enzyme_N         PF02776.13   172 seq460_BIOID38985    -            548   7.1e-59  198.0   3.8   1   1   2.6e-62   1.2e-58  197.3   0.1     1   169     1   167     1   170 0.98 Thiamine pyrophosphate enzyme, N-terminal TPP binding domain
TPP_enzyme_C         PF02775.16   153 seq460_BIOID38985    -            548   9.2e-52  174.5   0.4   1   1   1.4e-53   6.4e-50  168.5   0.0     1   153   374   522   374   522 0.98 Thiamine pyrophosphate enzyme, C-terminal TPP binding domain
TPP_enzyme_M         PF00205.17   137 seq460_BIOID38985    -            548   2.8e-41  140.3   0.2   1   1   1.5e-44   6.8e-41  139.1   0.1     1   137   186   321   186   321 0.98 Thiamine pyrophosphate enzyme, central domain
DAHP_synth_1         PF00793.15   272 seq463_BIOID38985    -            350    3e-105  350.6   0.0   1   1  2.6e-109  3.5e-105  350.4   0.0     8   271    40   338    25   339 0.96 DAHP synthetase I family
Phage_integrase      PF00589.17   173 seq464_BIOID38985    -            246   1.3e-27   96.4   0.0   1   1   1.3e-31   1.8e-27   95.9   0.0     2   171    44   217    43   219 0.87 Phage integrase family
ADK                  PF00406.17   151 seq466_BIOID38985    -            214   3.4e-60  202.1   0.0   1   1   8.9e-64   4.1e-60  201.9   0.0     1   150     5   186     5   187 0.99 Adenylate kinase
ADK_lid              PF05191.9     36 seq466_BIOID38985    -            214   8.5e-17   60.4   0.0   1   1   3.2e-20   1.5e-16   59.6   0.0     1    36   123   158   123   158 1.00 Adenylate kinase, active site lid
AAA_17               PF13207.1    121 seq466_BIOID38985    -            214   5.3e-09   36.8   0.1   1   1   1.6e-12   7.3e-09   36.3   0.0     1   108     2   116     2   170 0.63 AAA domain
FlgD                 PF03963.9     82 seq468_BIOID38985    -            231   9.5e-25   86.3   5.0   1   1   1.1e-27   4.8e-24   84.1   2.8     7    81     7    79     2    80 0.86 Flagellar hook capping protein - N-terminal region
FlgD_ig              PF13860.1     81 seq468_BIOID38985    -            231   2.4e-21   75.1   2.5   1   1   5.2e-25   2.4e-21   75.1   1.8     9    81   119   189   105   189 0.91 FlgD Ig-like domain
FLgD_tudor           PF13861.1     61 seq468_BIOID38985    -            231   3.1e-15   55.8   0.0   1   1   2.3e-18     1e-14   54.1   0.0     1    60    86   230    86   231 0.97 FlgD Tudor-like domain
TrbE                 PF11100.3     66 seq470_BIOID38985    -             86     2e-32  110.7   4.4   1   1   1.7e-36   2.4e-32  110.4   3.0     1    65    10    74    10    75 0.97 Conjugal transfer protein TrbE
TraA                 PF05513.6    119 seq472_BIOID38985    -            119   1.1e-51  173.8  10.1   1   1   9.1e-56   1.2e-51  173.7   7.0     1   118     1   117     1   118 0.99 TraA
Amidase_3            PF01520.13   175 seq479_BIOID38985    -            447   1.4e-52  177.8   0.3   1   1   3.4e-56   2.3e-52  177.1   0.2     1   174   220   434   220   435 0.99 N-acetylmuramoyl-L-alanine amidase
AMIN                 PF11741.3     95 seq479_BIOID38985    -            447   5.2e-25   87.1   0.1   1   1   1.4e-28   9.3e-25   86.3   0.1     1    95    69   172    69   172 0.98 AMIN domain
ABC_tran             PF00005.22   118 seq481_BIOID38985    -            308   2.2e-21   76.3   0.0   1   1   6.2e-25   4.2e-21   75.3   0.0     1   118    45   165    45   165 0.86 ABC transporter
AAA_21               PF13304.1    303 seq481_BIOID38985    -            308   2.4e-15   57.1   0.3   1   1     5e-17   3.4e-13   50.0   0.2     2   298    34   195    33   198 0.69 AAA domain
rve                  PF00665.21   120 seq482_BIOID38985    -            273   3.4e-18   65.7   0.0   1   1   1.8e-21   8.2e-18   64.5   0.0     3   117    65   180    63   182 0.96 Integrase core domain
rve_3                PF13683.1     67 seq482_BIOID38985    -            273   2.1e-15   55.8   0.2   1   1     1e-18   4.6e-15   54.7   0.2     2    67   155   221   154   221 0.93 Integrase core domain
DDE_Tnp_IS240        PF13610.1    140 seq482_BIOID38985    -            273   6.4e-10   39.0   0.0   1   1   2.9e-13   1.3e-09   37.9   0.0     4   139    71   213    68   214 0.80 DDE domain
DUF903               PF06004.7     50 seq483_BIOID38985    -             76     8e-26   89.2   3.9   1   1   6.9e-30   9.4e-26   88.9   2.7     1    50    25    74    25    74 0.98 Bacterial protein of unknown function (DUF903)
Peptidase_U35        PF04586.12   163 seq486_BIOID38985    -            645   9.3e-30  103.6   0.0   1   1   2.4e-33   1.7e-29  102.8   0.0     5   158    12   156     8   161 0.91 Caudovirus prohead protease
Phage_capsid         PF05065.8    276 seq486_BIOID38985    -            645   3.1e-26   92.0   0.1   1   1   2.1e-29   1.4e-25   89.9   0.1     9   275   354   635   351   636 0.77 Phage capsid family
BPD_transp_1         PF00528.17   185 seq490_BIOID38985    -            211   2.1e-24   85.9  16.9   1   1   1.9e-28   2.6e-24   85.6  11.7     2   171     6   200     5   203 0.88 Binding-protein-dependent transport system inner membrane component
TraF                 PF13728.1    215 seq491_BIOID38985    -            257   4.5e-79  264.8   0.4   1   1   3.8e-83   5.2e-79  264.5   0.3     1   215    33   247    33   247 1.00 F plasmid transfer operon protein
DDE_Tnp_1            PF01609.16   211 seq492_BIOID38985    -            161   1.4e-08   34.4   2.0   1   1   1.7e-11   2.4e-07   30.4   0.1   138   211    69   146    65   146 0.96 Transposase DDE domain
HOK_GEF              PF01848.11    43 seq493_BIOID38985    -             52   5.9e-24   82.9   2.6   1   1   4.8e-28   6.5e-24   82.8   1.8     2    43     7    48     6    48 0.97 Hok/gef family
KGG                  PF10685.4     23 seq494_BIOID38985    -             57   2.5e-20   71.7  18.2   1   2   5.5e-14   7.5e-10   38.3   4.3     1    23    10    31    10    31 0.98 Stress-induced bacterial acidophilic repeat motif
KGG                  PF10685.4     23 seq494_BIOID38985    -             57   2.5e-20   71.7  18.2   2   2   2.5e-14   3.4e-10   39.5   2.8     1    23    32    53    32    53 0.99 Stress-induced bacterial acidophilic repeat motif
TrkA_N               PF02254.13   116 seq497_BIOID38985    -            423   8.1e-21   74.0   0.2   1   1   1.8e-24   1.2e-20   73.4   0.2     1   116   252   371   252   371 0.93 TrkA-N domain
Ion_trans_2          PF07885.11    79 seq497_BIOID38985    -            423   5.5e-15   54.7   7.5   1   1   8.1e-19   5.5e-15   54.7   5.2     2    74   155   227   154   232 0.89 Ion channel
TrbI                 PF03743.9    187 seq498_BIOID38985    -            498   7.7e-05   22.1   2.2   1   1   5.6e-09   7.7e-05   22.1   1.5    87   185   367   472   253   474 0.92 Bacterial conjugation TrbI-like protein
DUF399               PF04187.8    213 seq500_BIOID38985    -            291   7.2e-45  152.9   0.8   1   1   6.4e-49   8.8e-45  152.6   0.5     2   212    51   253    50   254 0.95 Protein of unknown function, DUF399
SBP_bac_8            PF13416.1    281 seq501_BIOID38985    -            388   4.7e-30  105.1   0.2   1   1   1.2e-33   7.9e-30  104.4   0.0    10   265    60   342    51   353 0.83 Bacterial extracellular solute-binding protein
SBP_bac_1            PF01547.20   314 seq501_BIOID38985    -            388   7.1e-05   22.5   2.0   1   1   1.1e-08   7.8e-05   22.4   0.8    19   313    57   326    44   327 0.79 Bacterial extracellular solute-binding protein
T2SE                 PF00437.15   272 seq503_BIOID38985    -            497   4.7e-87  291.2   2.7   1   1   5.2e-91   7.1e-87  290.6   1.9     3   271   124   389   122   390 0.98 Type II/IV secretion system protein
TraL                 PF07178.6     95 seq504_BIOID38985    -            103   3.2e-37  126.3   0.3   1   1   2.6e-41   3.5e-37  126.1   0.2     1    95     9   103     9   103 0.99 TraL protein
Acetyltransf_2       PF00797.12   240 seq506_BIOID38985    -            281   8.8e-85  283.9   0.1   1   1   7.5e-89     1e-84  283.7   0.1     1   237    21   256    21   259 0.97 N-acetyltransferase
Lactamase_B          PF00753.22   194 seq508_BIOID38985    -            347     2e-15   56.8   0.1   1   1   4.2e-19   2.9e-15   56.3   0.0     5   188    81   250    77   256 0.86 Metallo-beta-lactamase superfamily
Lactamase_B_2        PF12706.2    194 seq508_BIOID38985    -            347   2.4e-07   30.3   0.2   1   1   5.6e-11   3.8e-07   29.7   0.1     3   140    93   219    91   256 0.67 Beta-lactamase superfamily domain
BPD_transp_1         PF00528.17   185 seq510_BIOID38985    -            295   3.6e-20   72.1  20.6   1   1   2.6e-24   3.6e-20   72.1  14.3     3   184    88   293    86   294 0.90 Binding-protein-dependent transport system inner membrane component
MCPsignal            PF00015.16   213 seq511_BIOID38985    -            554   3.8e-74  248.6  37.0   1   1   2.2e-75   9.8e-72  240.8  18.4     1   213   324   518   324   518 0.99 Methyl-accepting chemotaxis protein (MCP) signalling domain
TarH                 PF02203.10   171 seq511_BIOID38985    -            554   4.7e-52  176.1   2.6   1   1     1e-55   4.7e-52  176.1   1.8     1   170     1   176     1   177 0.97 Tar ligand binding domain homologue
HAMP                 PF00672.20    70 seq511_BIOID38985    -            554   3.1e-14   52.7   0.4   1   1   6.8e-18   3.1e-14   52.7   0.3     1    68   196   263   196   265 0.95 HAMP domain
HHA                  PF05321.6     57 seq512_BIOID38985    -             71   3.8e-25   87.6   0.0   1   1   3.2e-29   4.3e-25   87.4   0.0     1    57     8    68     8    68 0.97 Haemolysin expression modulating protein
MMR_HSR1             PF01926.18   114 seq513_BIOID38985    -            311   1.4e-13   50.6   0.0   1   1   1.8e-16     5e-13   48.9   0.0     2   111    60   171    59   175 0.75 50S ribosome-binding GTPase
DUF258               PF03193.11   161 seq513_BIOID38985    -            311   1.2e-06   27.6   0.0   1   1   7.6e-10   2.1e-06   26.9   0.0    24   103    45   121    25   138 0.72 Protein of unknown function, DUF258
NlpE                 PF04170.7     87 seq515_BIOID38985    -            236   1.6e-35  121.2   0.0   1   1   1.9e-39   2.6e-35  120.5   0.0     1    86    45   130    45   131 0.99 NlpE N-terminal domain
DUF606               PF04657.8    138 seq516_BIOID38985    -            321   7.6e-47  158.7  40.0   1   2   8.5e-35   1.2e-30  106.3   6.5     1   137    10   154    10   155 0.92 Protein of unknown function, DUF606
DUF606               PF04657.8    138 seq516_BIOID38985    -            321   7.6e-47  158.7  40.0   2   2   4.3e-20   5.8e-16   58.6  15.8     2   137   169   303   168   304 0.94 Protein of unknown function, DUF606
TauD                 PF02668.11   258 seq517_BIOID38985    -            283   2.8e-63  213.8   2.0   1   1   2.3e-67   3.2e-63  213.6   1.4     2   258     7   272     6   272 0.91 Taurine catabolism dioxygenase TauD, TfdA family
TrwB_AAD_bind        PF10412.4    386 seq518_BIOID38985    -            714  4.5e-148  492.8   0.0   1   1  2.1e-151  5.6e-148  492.5   0.0     2   386   172   561   171   561 0.99 Type IV secretion-system coupling protein DNA-binding domain
TraD_N               PF12615.3    101 seq518_BIOID38985    -            714   8.6e-34  115.8  12.3   1   1   1.3e-36   3.4e-33  113.8   8.3     1   101    31   129    31   129 0.99 F sex factor protein N terminal
TraG-D_C             PF12696.2    128 seq518_BIOID38985    -            714   1.1e-18   67.2   0.0   1   1   6.8e-22   1.9e-18   66.4   0.0     1   127   419   541   419   542 0.86 TraM recognition site of TraD and TraG
AAA_10               PF12846.2    328 seq518_BIOID38985    -            714   1.7e-10   40.5   0.0   1   1   6.6e-12   1.8e-08   33.9   0.0     3   318   187   491   186   498 0.74 AAA-like domain
T4SS-DNA_transf      PF02534.9    469 seq518_BIOID38985    -            714   9.2e-08   30.9   0.0   1   1   8.1e-11   2.2e-07   29.7   0.0   264   363   382   478   198   511 0.82 Type IV secretory system Conjugative DNA transfer
DUF1706              PF08020.6    166 seq520_BIOID38985    -            172   6.9e-59  197.9   0.1   1   1   5.7e-63   7.8e-59  197.7   0.1     1   166     1   166     1   166 0.99 Protein of unknown function (DUF1706)
Aldo_ket_red         PF00248.16   283 seq523_BIOID38985    -            286   3.5e-53  180.1   0.0   1   1     3e-57   4.1e-53  179.9   0.0     1   281    15   283    15   285 0.95 Aldo/keto reductase family
Phage_AlpA           PF05930.7     51 seq524_BIOID38985    -             77   7.1e-18   63.9   0.1   1   1   6.2e-22   8.4e-18   63.7   0.1     3    51    18    65    16    65 0.97 Prophage CP4-57 regulatory protein (AlpA)
IF-2B                PF01008.12   281 seq525_BIOID38985    -            371     9e-58  195.3   0.0   1   1   8.1e-62   1.1e-57  195.0   0.0     2   279    52   347    51   349 0.94 Initiation factor 2 subunit family
FlaE                 PF07559.9    130 seq527_BIOID38985    -            401     2e-23   83.3  12.7   1   1   4.5e-27     2e-23   83.3   8.8     1   130   170   282   170   282 0.93 Flagellar basal body protein FlaE
Flg_bbr_C            PF06429.8     74 seq527_BIOID38985    -            401   4.6e-21   74.3   1.6   1   1   4.6e-24   2.1e-20   72.2   1.1     2    74   323   400   322   400 0.92 Flagellar basal body rod FlgEFG protein C-terminal
Flg_bb_rod           PF00460.15    31 seq527_BIOID38985    -            401   9.7e-12   44.2   4.1   1   1   2.1e-15   9.7e-12   44.2   2.8     2    31     4    33     3    33 0.96 Flagella basal body rod protein
DDE_3                PF13358.1    146 seq528_BIOID38985    -             71   1.7e-09   37.4   0.2   1   1   1.4e-13   1.9e-09   37.2   0.1    81   137     7    63     2    69 0.89 DDE superfamily endonuclease
LysR_substrate       PF03466.15   209 seq529_BIOID38985    -            305   6.7e-42  142.8   0.2   1   1   1.5e-45     1e-41  142.2   0.1     3   208    91   292    89   293 0.95 LysR substrate binding domain
HTH_1                PF00126.22    60 seq529_BIOID38985    -            305   7.8e-23   79.8   2.6   1   1   2.7e-26   1.9e-22   78.6   1.8     1    60     8    67     8    67 0.98 Bacterial regulatory helix-turn-helix protein, lysR family
TraE                 PF05309.6    187 seq530_BIOID38985    -            188   1.4e-73  245.8   0.5   1   1   1.2e-77   1.6e-73  245.7   0.3     1   187     1   187     1   187 0.99 TraE protein
Ferrochelatase       PF00762.14   316 seq531_BIOID38985    -            320  1.7e-108  362.2   0.0   1   1  2.7e-112  1.8e-108  362.0   0.0     1   313     5   317     5   320 0.98 Ferrochelatase
Trans_reg_C          PF00486.23    77 seq532_BIOID38985    -            512     8e-18   64.0   0.0   1   1   1.1e-21   1.5e-17   63.1   0.0     1    77    24   100    24   100 0.96 Transcriptional regulatory protein, C terminal
DUF2569              PF10754.4    149 seq533_BIOID38985    -            146     4e-48  163.2  10.5   1   1   3.3e-52   4.5e-48  163.1   7.3     2   149     4   145     3   145 0.99 Protein of unknown function (DUF2569)
DNA_mis_repair       PF01119.14   119 seq535_BIOID38985    -            615   4.9e-37  125.9   0.0   1   1   2.5e-40   8.6e-37  125.1   0.0     2   118   213   330   212   331 0.95 DNA mismatch repair protein, C-terminal domain
MutL_C               PF08676.6    144 seq535_BIOID38985    -            615   6.3e-23   80.8   1.5   1   1     2e-26   6.9e-23   80.7   0.1     2   134   435   563   434   572 0.92 MutL C terminal dimerisation domain
HATPase_c_3          PF13589.1    137 seq535_BIOID38985    -            615   9.9e-14   51.0   0.0   1   1   5.1e-17   1.7e-13   50.2   0.0     4   103    24   123    21   142 0.80 Histidine kinase-, DNA gyrase B-, and HSP90-like ATPase
HATPase_c            PF02518.21   111 seq535_BIOID38985    -            615   4.7e-11   42.2   0.1   1   1   3.6e-14   1.2e-10   40.9   0.0     2    72    19    87    18   148 0.78 Histidine kinase-, DNA gyrase B-, and HSP90-like ATPase
BPD_transp_1         PF00528.17   185 seq536_BIOID38985    -            280   1.1e-17   64.0  17.8   1   1   7.7e-22   1.1e-17   64.0  12.3     2   180    89   269    88   271 0.85 Binding-protein-dependent transport system inner membrane component
Phage_GPD            PF05954.6    292 seq546_BIOID38985    -            359   2.6e-27   95.6   1.0   1   1   2.1e-31   2.8e-27   95.5   0.3     3   292    25   324    23   325 0.81 Phage late control gene D protein (GPD)
ABC2_membrane        PF01061.19   209 seq550_BIOID38985    -            256   5.5e-36  123.5  24.8   1   1     4e-40   5.5e-36  123.5  17.2     3   209     9   219     7   219 0.93 ABC-2 type transporter
Plug                 PF07715.10   108 seq552_BIOID38985    -            682   4.9e-29  100.7   2.2   1   1   8.4e-33   5.7e-29  100.4   0.6     2   108    44   153    43   153 0.97 TonB-dependent Receptor Plug Domain
TonB_dep_Rec         PF00593.19   276 seq552_BIOID38985    -            682     1e-25   91.1  12.9   1   1   1.5e-29     1e-25   91.1   8.9     1   275   418   680   418   681 0.86 TonB dependent receptor
Metalloenzyme        PF01676.13   262 seq553_BIOID38985    -            407   1.2e-57  195.1   0.0   1   1   9.9e-62   1.4e-57  194.9   0.0     1   261     2   405     2   406 0.97 Metalloenzyme superfamily
DDE_Tnp_ISL3         PF01610.12   248 seq554_BIOID38985    -            406   3.5e-57  193.7   3.1   1   1     7e-61   4.8e-57  193.2   2.2     2   246   158   393   157   395 0.95 Transposase
HTH_Tnp_ISL3         PF13542.1     65 seq554_BIOID38985    -            406   3.3e-12   45.8   5.9   1   1   1.2e-15     8e-12   44.5   4.1     4    65    42   101    39   101 0.93 Helix-turn-helix domain of transposase family ISL3
DUF2857              PF11198.3    181 seq557_BIOID38985    -            196   3.9e-55  186.0   2.0   1   1   3.4e-59   4.6e-55  185.8   1.4     4   180    10   182     7   183 0.97 Protein of unknown function (DUF2857)
LPP                  PF04728.8     11 seq558_BIOID38985    -             78   5.8e-11   41.3  16.8   1   2   4.2e-10   5.8e-06   25.7   1.0     1    11    24    34    24    34 0.99 Repeated sequence found in lipoprotein LPP
LPP                  PF04728.8     11 seq558_BIOID38985    -             78   5.8e-11   41.3  16.8   2   2   6.3e-10   8.6e-06   25.1   2.1     1    11    38    48    38    48 0.99 Repeated sequence found in lipoprotein LPP
TonB                 PF03544.9     79 seq559_BIOID38985    -            258     2e-12   47.0   0.0   1   1   5.5e-16   3.7e-12   46.1   0.0     2    79   177   256   176   256 0.90 Gram-negative bacterial tonB protein
TonB_2               PF13103.1     85 seq559_BIOID38985    -            258   2.2e-10   40.2   0.1   1   1   8.8e-14     6e-10   38.9   0.0     2    73   164   240   163   254 0.82 TonB C terminal
GST_C                PF00043.20    95 seq561_BIOID38985    -            201   2.8e-15   55.9   0.1   1   1   1.5e-18   4.2e-15   55.3   0.1     5    95   104   189   100   189 0.94 Glutathione S-transferase, C-terminal domain
GST_N_3              PF13417.1     75 seq561_BIOID38985    -            201   4.9e-11   42.5   0.0   1   1   3.3e-14     9e-11   41.7   0.0    15    73    16    79    11    81 0.89 Glutathione S-transferase, N-terminal domain
GST_N_2              PF13409.1     70 seq561_BIOID38985    -            201   4.2e-11   42.5   0.0   1   1   5.7e-14   1.6e-10   40.7   0.0     5    69    11    75     9    76 0.95 Glutathione S-transferase, N-terminal domain
GST_C_2              PF13410.1     69 seq561_BIOID38985    -            201   5.6e-10   38.8   0.0   1   1   3.2e-13   8.7e-10   38.2   0.0     5    69   123   184    80   184 0.91 Glutathione S-transferase, C-terminal domain
GST_N                PF02798.15    76 seq561_BIOID38985    -            201   3.8e-08   33.2   0.0   1   1   3.5e-11   9.6e-08   31.9   0.0     3    76     1    75     1    75 0.94 Glutathione S-transferase, N-terminal domain
TraK                 PF06586.6    234 seq562_BIOID38985    -            242   3.3e-69  232.4   0.0   1   1   2.6e-73   3.6e-69  232.3   0.0     6   234    13   235     1   235 0.97 TraK protein
DUF1627              PF07789.7    155 seq563_BIOID38985    -            256   3.6e-90  299.3   0.6   1   1   1.3e-93   5.7e-90  298.6   0.4     1   155    91   245    91   245 1.00 Protein of unknown function (DUF1627)
Rnf-Nqr              PF02508.9    190 seq565_BIOID38985    -            193   2.3e-71  239.2  21.4   1   1   1.9e-75   2.6e-71  239.0  14.8     1   189     1   191     1   192 0.99 Rnf-Nqr subunit, membrane protein
BPD_transp_1         PF00528.17   185 seq567_BIOID38985    -            281   1.5e-22   79.8  17.9   1   1   1.1e-26   1.5e-22   79.8  12.4     3   183    93   276    91   278 0.94 Binding-protein-dependent transport system inner membrane component
DUF4137              PF13593.1    313 seq569_BIOID38985    -            332  4.9e-106  354.2  22.4   1   1    4e-110  5.5e-106  354.0  15.6     1   313     8   316     8   316 0.98 SBF-like CPA transporter family (DUF4137)
BPD_transp_1         PF00528.17   185 seq571_BIOID38985    -            511   2.3e-08   33.6  17.1   1   1   1.7e-12   2.3e-08   33.6  11.9    26   183   346   503   344   505 0.91 Binding-protein-dependent transport system inner membrane component
Eco57I               PF07669.6    106 seq572_BIOID38985    -            494   1.5e-06   28.4   0.0   1   1   1.6e-08   0.00011   22.3   0.0     3   104    85   220    80   222 0.87 Eco57I restriction-modification methylase
ACT_5                PF13710.1     63 seq574_BIOID38985    -             87   2.1e-26   91.4   0.1   1   1   1.9e-30   2.6e-26   91.0   0.1     2    63    13    73    12    73 0.98 ACT domain
PTS_2-RNA            PF01885.11   186 seq575_BIOID38985    -            184   1.7e-52  177.3   0.0   1   1   1.5e-56     2e-52  177.0   0.0     2   180     6   175     5   180 0.96 RNA 2'-phosphotransferase, Tpt1 / KptA family
PTE                  PF02126.13   308 seq576_BIOID38985    -            344   6.6e-51  173.0   0.0   1   1   6.4e-55   8.8e-51  172.6   0.0     3   308    14   343    12   343 0.90 Phosphotriesterase family
DUF2859              PF11072.3    142 seq577_BIOID38985    -            170   2.2e-41  140.4   0.0   1   1   1.9e-45   2.6e-41  140.3   0.0     2   141    30   168    29   169 0.97 Protein of unknown function (DUF2859)
Sigma54_activat      PF00158.21   168 seq579_BIOID38985    -            325   1.2e-62  210.2   0.0   1   1   5.1e-66   1.7e-62  209.6   0.0     2   163     9   170     8   175 0.98 Sigma-54 interaction domain
AAA_5                PF07728.9    139 seq579_BIOID38985    -            325   1.2e-07   31.4   0.0   1   1   6.6e-11   2.2e-07   30.5   0.0     1   122    31   149    31   169 0.82 AAA domain (dynein-related subfamily)
HTH_8                PF02954.14    42 seq579_BIOID38985    -            325   1.2e-05   24.5   0.7   1   1   7.1e-09   2.4e-05   23.6   0.5     6    41   287   322   283   323 0.89 Bacterial regulatory protein, Fis family
Iso_dh               PF00180.15   348 seq582_BIOID38985    -             56   6.1e-05   21.9   0.1   1   1   4.8e-09   6.6e-05   21.8   0.1   118   167     8    56     2    56 0.86 Isocitrate/isopropylmalate dehydrogenase
DUF423               PF04241.10    89 seq583_BIOID38985    -            131   4.2e-27   93.7   7.2   1   1   5.3e-31   7.2e-27   93.0   5.0     1    89    19   107    19   107 0.99 Protein of unknown function (DUF423)
CAT_RBD              PF03123.10    59 seq584_BIOID38985    -            131   1.2e-21   75.9   1.0   1   1     9e-26   1.2e-21   75.9   0.7     1    59    20    77    20    77 0.98 CAT RNA binding domain
GidB                 PF02527.10   184 seq586_BIOID38985    -            207   7.4e-67  223.9   0.0   1   1   1.3e-70     9e-67  223.6   0.0     1   184    20   200    20   200 0.98 rRNA small subunit methyltransferase G
Methyltransf_31      PF13847.1    152 seq586_BIOID38985    -            207   9.4e-10   38.1   0.0   1   1   5.5e-13   3.8e-09   36.2   0.0     4    94    66   149    64   195 0.82 Methyltransferase domain
Aminotran_4          PF01063.14   231 seq587_BIOID38985    -            331   1.2e-46  158.9   0.0   1   1   1.1e-50   1.5e-46  158.6   0.0     3   231    76   311    74   311 0.96 Aminotransferase class IV
ADH_zinc_N           PF00107.21   130 seq588_BIOID38985    -            350   8.1e-26   89.9   0.0   1   1   9.8e-30   1.3e-25   89.2   0.0     1   101   168   269   168   297 0.89 Zinc-binding dehydrogenase
Autotransporter      PF03797.14   265 seq589_BIOID38985    -            973   3.3e-55  187.1  18.1   1   1   4.8e-59   3.3e-55  187.1  12.5     2   265   673   957   672   957 0.98 Autotransporter beta-domain
ESPR                 PF13018.1     24 seq589_BIOID38985    -            973   3.3e-08   32.6   0.1   1   1     1e-11   7.1e-08   31.6   0.1     2    24    31    53    31    53 0.96 Extended Signal Peptide of Type V secretion system
Pyocin_S             PF06958.7    139 seq590_BIOID38985    -            593   1.2e-41  142.2   2.1   1   1   4.2e-45   1.9e-41  141.5   1.5     1   139   309   450   309   450 0.97 S-type Pyocin
Colicin-DNase        PF12639.2    110 seq590_BIOID38985    -            593   2.2e-29  101.7   0.0   1   1   8.1e-33   3.7e-29  101.0   0.0     1   109   454   591   454   592 0.94 DNase/tRNase domain of colicin-like bacteriocin
DUF796               PF05638.7    134 seq590_BIOID38985    -            593   2.9e-24   85.4   0.0   1   1   9.9e-28   4.5e-24   84.8   0.0     1   133     6   139     6   140 0.91 Protein of unknown function (DUF796)
TraQ                 PF09679.5     93 seq591_BIOID38985    -             94   1.4e-49  165.8   0.3   1   1   1.1e-53   1.5e-49  165.7   0.2     1    93     2    94     2    94 0.99 Type-F conjugative transfer system pilin chaperone (TraQ)
CDP-OH_P_transf      PF01066.16   101 seq592_BIOID38985    -            201     3e-13   49.8  12.6   1   1   1.1e-16   1.5e-12   47.5   8.7     3    77    26   121    24   198 0.80 CDP-alcohol phosphatidyltransferase
Aldolase_II          PF00596.16   183 seq595_BIOID38985    -            213   5.4e-47  159.6   0.1   1   1   4.6e-51   6.3e-47  159.4   0.1     2   182     9   181     8   182 0.94 Class II Aldolase and Adducin N-terminal domain
T2SF                 PF00482.18   124 seq599_BIOID38985    -            407   1.1e-56  189.9  11.6   1   2   9.1e-36   1.2e-31  109.0   0.4     1   124    72   195    72   195 0.99 Type II secretion system (T2SS), protein F
T2SF                 PF00482.18   124 seq599_BIOID38985    -            407   1.1e-56  189.9  11.6   2   2   2.7e-28   3.7e-24   84.8   3.4     1   122   275   395   275   397 0.97 Type II secretion system (T2SS), protein F
FeS                  PF04060.8     35 seq600_BIOID38985    -            192     1e-14   53.6   5.2   1   1   1.9e-17   2.8e-14   52.2   3.6     1    35    43    77    43    77 0.97 Putative Fe-S cluster
Fer4                 PF00037.22    24 seq600_BIOID38985    -            192   8.5e-13   47.2  25.0   1   2     1e-10   1.5e-07   30.5   4.8     2    23   111   132   110   133 0.95 4Fe-4S binding domain
Fer4                 PF00037.22    24 seq600_BIOID38985    -            192   8.5e-13   47.2  25.0   2   2   2.5e-09   3.8e-06   26.1   2.4     2    24   141   163   140   163 0.91 4Fe-4S binding domain
Fer4_9               PF13187.1     55 seq600_BIOID38985    -            192   2.1e-10   40.5  31.8   1   1   1.1e-10   1.6e-07   31.3  10.3     1    55   116   162   116   162 0.95 4Fe-4S dicluster domain
Fer4_6               PF12837.2     24 seq600_BIOID38985    -            192   2.9e-08   33.0  28.2   1   1   4.9e-10   7.5e-07   28.6   4.5     1    24   109   132   109   132 0.96 4Fe-4S binding domain
Fer4_10              PF13237.1     52 seq600_BIOID38985    -            192   3.3e-08   33.0  25.8   1   1   1.2e-10   1.8e-07   30.7   9.6     3    52   111   158   109   158 0.86 4Fe-4S dicluster domain
Fer4_2               PF12797.2     22 seq600_BIOID38985    -            192   1.6e-07   30.6  20.1   1   1   8.7e-09   1.3e-05   24.6   2.9     3    22   110   129   108   129 0.93 4Fe-4S binding domain
EIIA-man             PF03610.11   116 seq601_BIOID38985    -            146   1.4e-28   99.1   0.0   1   1   1.2e-32   1.6e-28   98.9   0.0     1   116     3   117     3   117 0.98 PTS system fructose IIA component
PRD                  PF00874.15    90 seq602_BIOID38985    -            197   1.2e-27   95.6  11.7   1   2   1.7e-25   2.3e-21   75.5   0.3    12    89     7    83     3    84 0.95 PRD domain
PRD                  PF00874.15    90 seq602_BIOID38985    -            197   1.2e-27   95.6  11.7   2   2   2.2e-09     3e-05   23.9   3.8     3    74   103   175   101   190 0.84 PRD domain
PLDc_2               PF13091.1    126 seq604_BIOID38985    -            486   1.1e-32  112.3   0.0   1   2   5.6e-15   2.5e-11   43.2   0.0     1    94   134   242   134   255 0.90 PLD-like domain
PLDc_2               PF13091.1    126 seq604_BIOID38985    -            486   1.1e-32  112.3   0.0   2   2   3.1e-22   1.4e-18   66.7   0.0     7   113   332   445   326   456 0.88 PLD-like domain
PLDc                 PF00614.17    28 seq604_BIOID38985    -            486   2.2e-15   55.7   0.0   1   2   2.5e-10   1.1e-06   28.0   0.0     2    28   220   246   219   246 0.93 Phospholipase D Active site motif
PLDc                 PF00614.17    28 seq604_BIOID38985    -            486   2.2e-15   55.7   0.0   2   2   1.5e-09   6.9e-06   25.5   0.0     2    28   400   426   399   426 0.95 Phospholipase D Active site motif
PLDc_N               PF13396.1     46 seq604_BIOID38985    -            486   8.2e-06   25.2   6.4   1   1   4.3e-09   1.9e-05   24.0   4.4     2    44    17    59    16    60 0.89 Phospholipase_D-nuclease N-terminal
Peptidase_S24        PF00717.18    70 seq605_BIOID38985    -            212   1.2e-10   40.7   0.1   1   1   2.5e-14   1.7e-10   40.2   0.1     3    69   126   197   124   198 0.96 Peptidase S24-like
HTH_3                PF01381.17    55 seq605_BIOID38985    -            212   2.6e-05   23.8   0.0   1   1   7.6e-09   5.2e-05   22.8   0.0     8    55    17    64    11    64 0.86 Helix-turn-helix
TrbI                 PF03743.9    187 seq606_BIOID38985    -            475     7e-40  136.3   1.4   1   1   8.8e-44   1.2e-39  135.6   0.3     2   187   213   409   212   409 0.95 Bacterial conjugation TrbI-like protein
TraF                 PF13728.1    215 seq608_BIOID38985    -            181   2.1e-14   53.4   0.0   1   1   2.3e-18   3.1e-14   52.8   0.0   121   211    70   164    62   167 0.86 F plasmid transfer operon protein
FtsJ                 PF01728.14   181 seq609_BIOID38985    -            366   1.5e-08   34.6   0.0   1   1   6.1e-12   8.3e-08   32.2   0.0     3    99   186   278   184   302 0.71 FtsJ-like methyltransferase
Phage_Mu_Gp45        PF06890.7    162 seq610_BIOID38985    -            182   1.4e-65  219.5   0.9   1   1   1.2e-69   1.6e-65  219.3   0.6     1   161    16   171    16   172 0.99 Bacteriophage Mu Gp45 protein
DUF977               PF06163.6    127 seq611_BIOID38985    -            130   5.5e-54  181.1   0.1   1   1     9e-58   6.2e-54  181.0   0.1     1   127     1   126     1   126 0.99 Bacterial protein of unknown function (DUF977)
Trp_repressor        PF01371.14    88 seq611_BIOID38985    -            130   1.8e-05   24.4   0.0   1   1   4.5e-09   3.1e-05   23.7   0.0    26    74     4    51     1    57 0.88 Trp repressor protein
TonB_dep_Rec         PF00593.19   276 seq613_BIOID38985    -            753   9.4e-27   94.5   2.9   1   2   3.9e-24   2.6e-20   73.3   0.3     1   139   456   591   456   676 0.91 TonB dependent receptor
TonB_dep_Rec         PF00593.19   276 seq613_BIOID38985    -            753   9.4e-27   94.5   2.9   2   2   5.5e-11   3.7e-07   30.2   0.1   218   272   689   748   685   752 0.85 TonB dependent receptor
Plug                 PF07715.10   108 seq613_BIOID38985    -            753   2.1e-08   34.3   4.8   1   1   3.1e-12   2.1e-08   34.3   3.3    13   107    61   166    43   167 0.89 TonB-dependent Receptor Plug Domain
HTH_36               PF13730.1     55 seq617_BIOID38985    -            431   4.2e-09   36.2   0.0   1   1   6.4e-13   8.7e-09   35.2   0.0     1    55    54   115    54   115 0.98 Helix-turn-helix domain
ABC_tran             PF00005.22   118 seq618_BIOID38985    -            356   3.2e-22   79.0   0.0   1   1   2.6e-25   7.2e-22   77.8   0.0     1   117    44   162    44   163 0.91 ABC transporter
TOBE_2               PF08402.5     75 seq618_BIOID38985    -            356   2.3e-09   36.9   0.1   1   1   3.5e-12   9.6e-09   35.0   0.0     1    75   278   348   278   348 0.92 TOBE domain
DUF258               PF03193.11   161 seq618_BIOID38985    -            356   1.5e-05   24.1   0.0   1   1   9.8e-09   2.7e-05   23.3   0.0    15    67     8    62     1    69 0.80 Protein of unknown function, DUF258
Mob_synth_C          PF06463.8    128 seq620_BIOID38985    -            352   5.6e-35  119.7   0.0   1   1   2.9e-38   9.8e-35  118.9   0.0     1   127   209   335   209   336 0.98 Molybdenum Cofactor Synthesis C
Radical_SAM          PF04055.16   166 seq620_BIOID38985    -            352   6.8e-27   94.5   0.0   1   1   2.7e-30   9.4e-27   94.0   0.0     2   166    42   204    41   204 0.97 Radical SAM superfamily
Fer4_12              PF13353.1    139 seq620_BIOID38985    -            352   1.5e-07   31.4   0.0   1   1   8.7e-11     3e-07   30.5   0.0    15   116    47   148    36   154 0.84 4Fe-4S single cluster domain
Fer4_14              PF13394.1    117 seq620_BIOID38985    -            352   5.6e-07   29.5   0.0   1   1   5.8e-10     2e-06   27.7   0.0     6    90    45   127    38   148 0.70 4Fe-4S single cluster domain
Exonuc_X-T_C         PF08411.5    269 seq622_BIOID38985    -            491  3.1e-104  347.6   0.1   1   1  5.6e-108  3.8e-104  347.3   0.1     1   268   228   489   228   490 0.99 Exonuclease C-terminal
RNase_T              PF00929.19   164 seq622_BIOID38985    -            491   3.8e-25   88.9   0.0   1   1   1.1e-28   7.4e-25   88.0   0.0     2   162    29   208    28   210 0.95 Exonuclease
Methyltransf_11      PF08241.7     95 seq623_BIOID38985    -            240   2.3e-12   47.1   0.0   1   1   2.6e-16   3.6e-12   46.4   0.0    45    95    67   125    50   125 0.83 Methyltransferase domain
Phage_portal         PF04860.7    347 seq625_BIOID38985    -            454   1.6e-87  293.3   0.0   1   1   1.4e-91     2e-87  293.0   0.0     3   347    38   382    36   382 0.96 Phage portal protein
Metal_resist         PF13801.1    125 seq626_BIOID38985    -            139     1e-19   70.6   1.9   1   1     1e-23   1.4e-19   70.1   1.3     7   122    11   120     5   123 0.84 Heavy-metal resistance
CTP_transf_1         PF01148.15   259 seq627_BIOID38985    -            298     2e-57  194.6  22.1   1   1   2.2e-61   3.1e-57  194.0  15.3     3   258    38   295    36   296 0.89 Cytidylyltransferase family
Polysacc_deac_1      PF01522.16   124 seq629_BIOID38985    -            409   2.3e-20   72.3   0.0   1   1   2.7e-24   3.7e-20   71.6   0.0     3   122   228   366   226   368 0.93 Polysaccharide deacetylase
PNP_UDP_1            PF01048.15   234 seq630_BIOID38985    -            239   7.9e-43  145.9   1.4   1   1   6.7e-47   9.2e-43  145.7   1.0     2   213    16   217    15   234 0.88 Phosphorylase superfamily
DUF4406              PF14359.1     92 seq634_BIOID38985    -             90   2.4e-36  123.5   0.1   1   1   1.9e-40   2.6e-36  123.4   0.1     1    88     5    90     5    90 0.99 Domain of unknown function (DUF4406)
Ureide_permease      PF07168.6    336 seq636_BIOID38985    -            334     8e-13   47.6  18.8   1   1   4.4e-15     3e-11   42.4   4.3     2   148    15   157    13   171 0.87 Ureide permease
PTS_EIIC             PF02378.13   321 seq638_BIOID38985    -            526   8.3e-71  238.3  33.2   1   1   1.6e-74   1.1e-70  237.9  23.0     1   321    14   353    14   353 0.95 Phosphotransferase system, EIIC
PTS_EIIB             PF00367.15    35 seq638_BIOID38985    -            526     7e-15   53.8   0.1   1   1   1.8e-18   1.3e-14   53.0   0.1     1    35   450   484   450   484 0.97 phosphotransferase system, EIIB
GP46                 PF07409.7    116 seq639_BIOID38985    -            142   2.3e-38  129.9   0.8   1   1   1.9e-42   2.6e-38  129.7   0.5     1   111    20   129    20   134 0.94 Phage protein GP46
IPPT                 PF01715.12   253 seq641_BIOID38985    -            316  2.6e-107  357.4   0.0   1   1  4.5e-111  3.1e-107  357.2   0.0     2   252    45   297    44   298 0.99 IPP transferase
IPT                  PF01745.11   233 seq641_BIOID38985    -            316   1.4e-06   27.5   0.0   1   1   3.5e-08   0.00024   20.2   0.0     5    81    14    90    10   120 0.77 Isopentenyl transferase
AA_permease_2        PF13520.1    426 seq643_BIOID38985    -            444     2e-40  138.5  55.6   1   1   4.6e-44   3.1e-40  137.8  38.5     1   423     7   420     7   424 0.85 Amino acid permease
AA_permease          PF00324.16   479 seq643_BIOID38985    -            444   3.8e-22   78.1  47.2   1   1   1.1e-25   7.8e-22   77.1  32.7     8   391    18   377     8   435 0.81 Amino acid permease
TrwC                 PF08751.6    297 seq644_BIOID38985    -           1756   3.7e-89  298.9   0.6   1   1     2e-92   9.3e-89  297.6   0.4     2   296     7   287     6   288 0.97 TrwC relaxase
TraI                 PF07057.6    126 seq644_BIOID38985    -           1756   3.2e-59  198.2   0.0   1   1   2.1e-62   9.5e-59  196.7   0.0     1   126  1434  1560  1434  1560 0.98 DNA helicase TraI
AAA_30               PF13604.1    196 seq644_BIOID38985    -           1756   2.5e-42  144.5  15.3   1   1   1.4e-43   6.3e-40  136.7   1.3     1   186   968  1156   968  1162 0.94 AAA domain
TraC_F_IV            PF11130.3    235 seq645_BIOID38985    -            955   8.8e-64  215.0   0.0   1   1   4.3e-67   2.9e-63  213.3   0.0     2   233    63   331    62   333 0.96 F pilus assembly Type-IV secretion system for plasmid transfer
AAA_10               PF12846.2    328 seq645_BIOID38985    -            955   3.6e-43  147.9   0.1   1   1   7.7e-47   5.3e-43  147.4   0.1     1   327   526   869   526   870 0.80 AAA-like domain
DUF1281              PF06924.6    134 seq648_BIOID38985    -            284   3.3e-58  194.7   0.0   1   1   3.3e-62   4.5e-58  194.3   0.0     1   134     9   142     9   142 0.99 Protein of unknown function (DUF1281)
ILVD_EDD             PF00920.16   521 seq649_BIOID38985    -            616  4.5e-195  648.8   1.7   1   1  3.7e-199  5.1e-195  648.7   1.2     1   521    34   607    34   607 0.95 Dehydratase family
DUF2592              PF10766.4     41 seq650_BIOID38985    -             49     1e-26   91.8   4.7   1   1   8.2e-31   1.1e-26   91.7   3.3     1    41     4    44     4    44 0.98 Protein of unknown function (DUF2592)
AP_endonuc_2         PF01261.19   211 seq652_BIOID38985    -            265   1.9e-24   86.0   0.2   1   1   1.6e-28   2.2e-24   85.8   0.1     1   210    22   221    22   246 0.90 Xylose isomerase-like TIM barrel
PfkB                 PF00294.19   301 seq656_BIOID38985    -            434   2.4e-56  190.9   0.0   1   1   2.5e-60   3.4e-56  190.4   0.0     4   294    55   414    52   422 0.91 pfkB family carbohydrate kinase
DUF1391              PF07151.7     49 seq657_BIOID38985    -             78   9.7e-34  114.5   0.5   1   1   9.2e-38   1.3e-33  114.1   0.4     1    48    29    76    29    77 0.97 Protein of unknown function (DUF1391)
Phage_min_tail       PF05939.8    109 seq659_BIOID38985    -            113   3.6e-35  120.0   0.0   1   1   2.9e-39     4e-35  119.9   0.0     1   109     4   113     4   113 0.98 Phage minor tail protein
Flg_bbr_C            PF06429.8     74 seq660_BIOID38985    -            260   5.3e-27   93.4   3.1   1   1   1.6e-30   1.1e-26   92.4   1.3     2    74   183   260   182   260 0.91 Flagellar basal body rod FlgEFG protein C-terminal
Flg_bb_rod           PF00460.15    31 seq660_BIOID38985    -            260   2.9e-14   52.2   1.2   1   1   1.1e-17   7.4e-14   50.9   0.8     1    31     5    35     5    35 0.98 Flagella basal body rod protein
ATP_synt_I           PF03899.10   100 seq662_BIOID38985    -            130   4.8e-14   52.2  13.1   1   1   4.9e-18   6.7e-14   51.7   9.1     1    99    17   112    17   113 0.95 ATP synthase I chain
Autotransporter      PF03797.14   265 seq663_BIOID38985    -            995   1.1e-42  146.1  30.1   1   1     8e-47   1.1e-42  146.1  20.9     3   259   733   975   731   986 0.95 Autotransporter beta-domain
DNA_methylase        PF00145.12   335 seq665_BIOID38985    -            396   1.7e-60  204.8   0.0   1   2   1.4e-19     2e-15   56.6   0.0   226   335    34   143     7   143 0.75 C-5 cytosine-specific DNA methylase
DNA_methylase        PF00145.12   335 seq665_BIOID38985    -            396   1.7e-60  204.8   0.0   2   2   7.7e-47   1.1e-42  146.3   0.0     4   230   152   389   150   395 0.85 C-5 cytosine-specific DNA methylase
ABC_tran             PF00005.22   118 seq667_BIOID38985    -            228   2.9e-19   69.4   0.0   1   1   2.8e-23   3.8e-19   69.0   0.0     1   117    52   172    52   173 0.85 ABC transporter
PTS_EIIA_2           PF00359.17   142 seq668_BIOID38985    -            147   8.1e-34  116.2   0.0   1   1   6.7e-38   9.1e-34  116.0   0.0     2   141     5   146     4   147 0.95 Phosphoenolpyruvate-dependent sugar phosphotransferase system, EIIA 2
Baseplate_J          PF04865.9    243 seq669_BIOID38985    -            352   2.4e-54  184.1   0.0   1   1   2.1e-58   2.9e-54  183.8   0.0     2   243    69   317    68   317 0.96 Baseplate J-like protein
SBP_bac_11           PF13531.1    231 seq673_BIOID38985    -            257   2.7e-55  187.4   4.8   1   1   4.5e-59   3.1e-55  187.2   3.3     1   231    29   255    29   255 0.95 Bacterial extracellular solute-binding protein
SBP_bac_1            PF01547.20   314 seq673_BIOID38985    -            257   8.7e-17   61.6   7.0   1   1   1.6e-20   1.1e-16   61.3   4.8     1   313    34   246    34   247 0.89 Bacterial extracellular solute-binding protein
T2SG                 PF08334.6    108 seq674_BIOID38985    -            151   6.2e-40  135.1   0.4   1   1   2.2e-43   7.4e-40  134.9   0.3     1   108    36   145    36   145 0.97 Type II secretion system (T2SS), protein G
N_methyl_2           PF13544.1     31 seq674_BIOID38985    -            151   9.2e-09   34.2   0.6   1   1   4.6e-12   1.6e-08   33.5   0.4     4    31     2    29     1    29 0.91 Type IV pilin N-term methylation site GFxxxE
N_methyl             PF07963.7     20 seq674_BIOID38985    -            151   1.9e-06   27.1   5.9   1   1   8.6e-10   2.9e-06   26.5   4.1     2    20    13    31    12    31 0.95 Prokaryotic N-terminal methylation motif
N_methyl_3           PF13633.1     22 seq674_BIOID38985    -            151   2.6e-05   23.6   6.8   1   1   1.3e-08   4.3e-05   22.9   4.7     1    22    14    35    14    35 0.97 Prokaryotic N-terminal methylation site
Phage_tail_L         PF05100.7    206 seq675_BIOID38985    -            232   1.4e-96  321.4   0.0   1   1  1.2e-100   1.6e-96  321.2   0.0     1   206    29   230    29   230 0.99 Phage minor tail protein L
TraH                 PF06122.6    361 seq678_BIOID38985    -            457    3e-118  394.6   3.6   1   1  2.7e-122  3.7e-118  394.3   2.5     1   361    29   378    29   378 0.96 Conjugative relaxosome accessory transposon protein
Ivy                  PF08816.6    118 seq682_BIOID38985    -            157   6.9e-35  119.4   0.1   1   1   6.1e-39   8.4e-35  119.2   0.1     1   118    37   152    37   152 0.98 Inhibitor of vertebrate lysozyme (Ivy)
GDPD                 PF03009.12   255 seq685_BIOID38985    -            247   1.3e-45  155.8   0.0   1   1   1.1e-49   1.5e-45  155.6   0.0     1   254    12   238    12   239 0.96 Glycerophosphoryl diester phosphodiesterase family
Methyltransf_20      PF12147.3    311 seq687_BIOID38985    -            585  1.6e-147  490.2   0.0   1   1  7.6e-151  2.1e-147  489.9   0.0     1   311   273   582   273   582 0.99 Putative methyltransferase
Hydrolase_4          PF12146.3     79 seq687_BIOID38985    -            585   6.4e-26   89.8   0.2   1   1     4e-28   1.1e-24   85.9   0.0     1    78    17    95    17    96 0.98 Putative lysophospholipase
Abhydrolase_6        PF12697.2    228 seq687_BIOID38985    -            585   2.5e-19   69.9   4.8   1   1   1.7e-22   4.7e-19   69.0   2.7     1   216    36   261    36   273 0.74 Alpha/beta hydrolase family
Abhydrolase_5        PF12695.2    142 seq687_BIOID38985    -            585   2.7e-11   43.3   2.0   1   1   1.2e-13   3.2e-10   39.8   0.6     1   141    35   260    35   261 0.81 Alpha/beta hydrolase family
Methyltransf_18      PF12847.2    112 seq687_BIOID38985    -            585   5.2e-09   36.5   0.0   1   1   4.1e-12   1.1e-08   35.4   0.0     4   110   410   519   408   520 0.84 Methyltransferase domain
MoCF_biosynth        PF00994.19   144 seq688_BIOID38985    -            170   5.6e-31  106.7   0.0   1   1   5.1e-35     7e-31  106.4   0.0     1   143    14   156    12   157 0.92 Probable molybdopterin binding domain
ATP-synt_A           PF00119.15   215 seq689_BIOID38985    -            271   1.7e-64  217.1  20.5   1   1   1.4e-68   1.9e-64  216.9  14.2     1   214    39   265    39   266 0.97 ATP synthase A chain
DUF440               PF04269.7    103 seq693_BIOID38985    -            109   1.2e-45  153.6   1.7   1   1   9.8e-50   1.3e-45  153.4   1.1     2   103     7   109     3   109 0.98 Protein of unknown function, DUF440
PTS_IIB              PF02302.12    90 seq695_BIOID38985    -             95   8.6e-12   45.2   1.0   1   1     7e-16   9.6e-12   45.0   0.7     1    86     2    83     2    87 0.83 PTS system, Lactose/Cellobiose specific IIB subunit
ABC_tran             PF00005.22   118 seq696_BIOID38985    -            225   1.6e-18   67.0   0.0   1   1   1.2e-21   2.8e-18   66.2   0.0     1   117    47   165    47   166 0.87 ABC transporter
AAA                  PF00004.24   132 seq696_BIOID38985    -            225   2.6e-06   27.5   1.0   1   1   1.9e-08   4.3e-05   23.6   0.7     2   118    37   204    36   208 0.68 ATPase family associated with various cellular activities (AAA)
Adeno_IVa2           PF02456.10   370 seq696_BIOID38985    -            225   0.00011   20.8   0.0   1   1   7.7e-08   0.00018   20.2   0.0    71   132    15    76     3    86 0.79 Adenovirus IVa2 protein
RNase_T              PF00929.19   164 seq699_BIOID38985    -            246   5.4e-40  137.2   0.4   1   1   9.7e-44   1.3e-39  135.9   0.1     1   164    12   178    12   178 0.93 Exonuclease
Colicin_Pyocin       PF01320.13    85 seq701_BIOID38985    -             94   4.1e-33  112.9   0.1   1   1   3.4e-37   4.7e-33  112.7   0.1     3    85     2    92     1    92 0.92 Colicin immunity protein / pyocin immunity protein
SBP_bac_5            PF00496.17   374 seq702_BIOID38985    -            547   1.2e-82  277.6   0.2   1   1   1.1e-86   1.4e-82  277.3   0.2     3   371    80   456    78   459 0.94 Bacterial extracellular solute-binding proteins, family 5 Middle
GspH                 PF12019.3    114 seq703_BIOID38985    -            187   2.1e-07   30.9   0.0   1   1     4e-11   2.8e-07   30.5   0.0     1   110    40   169    40   175 0.82 Type II transport protein GspH
N_methyl             PF07963.7     20 seq703_BIOID38985    -            187   3.7e-05   23.1   2.9   1   1   9.7e-09   6.6e-05   22.3   2.0     1    19     4    22     4    23 0.94 Prokaryotic N-terminal methylation motif
GFO_IDH_MocA         PF01408.17   120 seq704_BIOID38985    -            351   1.2e-32  112.8   0.1   1   1     6e-36   2.7e-32  111.6   0.0     1   118    10   128    10   130 0.97 Oxidoreductase family, NAD-binding Rossmann fold
GFO_IDH_MocA_C       PF02894.12   115 seq704_BIOID38985    -            351   6.3e-12   45.2   0.0   1   1   2.7e-15   1.2e-11   44.2   0.0     1   112   142   250   142   253 0.93 Oxidoreductase family, C-terminal alpha/beta domain
NAD_binding_3        PF03447.11   117 seq704_BIOID38985    -            351     6e-06   26.5   0.1   1   1   1.1e-08   5.1e-05   23.5   0.0    16   114    31   126    16   129 0.80 Homoserine dehydrogenase, NAD binding domain
FlgH                 PF02107.11   180 seq706_BIOID38985    -            232   3.4e-69  231.9   0.3   1   1   2.9e-73   3.9e-69  231.6   0.2     4   180    44   231    41   231 0.95 Flagellar L-ring protein
LSM                  PF01423.17    68 seq708_BIOID38985    -            102   7.6e-09   34.8   0.2   1   1   1.1e-12   1.4e-08   33.9   0.1     6    68    17    64    10    64 0.85 LSM domain
Rhodanese            PF00581.15   113 seq712_BIOID38985    -            440   5.9e-30  103.8   0.2   1   2   3.8e-15   5.2e-11   42.7   0.0    22   112   183   268   161   269 0.81 Rhodanese-like domain
Rhodanese            PF00581.15   113 seq712_BIOID38985    -            440   5.9e-30  103.8   0.2   2   2   4.9e-15   6.6e-11   42.4   0.0     5   112   304   423   300   424 0.83 Rhodanese-like domain
EIIC-GAT             PF03611.9    415 seq714_BIOID38985    -            418  1.1e-144  482.1  43.0   1   1  9.5e-149  1.3e-144  481.9  29.8     2   415     9   406     8   406 0.99 PTS system sugar-specific permease component
MoaC                 PF01967.16   136 seq718_BIOID38985    -            161   1.5e-60  202.6   1.3   1   1   1.3e-64   1.7e-60  202.4   0.9     1   136    15   150    15   150 1.00 MoaC family
MFS_1                PF07690.11   354 seq720_BIOID38985    -            454   5.7e-49  166.6  43.8   1   1   3.1e-51   2.1e-47  161.4  23.9     1   353    34   402    31   403 0.87 Major Facilitator Superfamily
MFS_2                PF13347.1    427 seq720_BIOID38985    -            454   2.1e-08   32.8  30.2   1   1   6.2e-11   4.2e-07   28.6   6.9   136   332   149   367   146   379 0.73 MFS/sugar transport protein
BPD_transp_1         PF00528.17   185 seq721_BIOID38985    -            229   5.6e-23   81.3  13.3   1   1   5.2e-27     7e-23   80.9   9.2     2   175    26   215    25   227 0.79 Binding-protein-dependent transport system inner membrane component
Prok-JAB             PF14464.1    105 seq723_BIOID38985    -            247   1.3e-20   72.7   0.3   1   1   3.6e-24   2.5e-20   71.9   0.2     3    99     3    99     1   108 0.92 Prokaryotic homologs of the JAB domain
NLPC_P60             PF00877.14   105 seq723_BIOID38985    -            247     8e-14   51.2   0.0   1   1   1.6e-17   1.1e-13   50.7   0.0     1   105   111   224   111   224 0.92 NlpC/P60 family
DUF2689              PF10894.3     61 seq730_BIOID38985    -            106   1.6e-44  149.3   3.0   1   1   1.6e-48   2.2e-44  148.9   2.1     1    61     1    61     1    61 1.00 Protein of unknown function (DUF2689)
OKR_DC_1             PF01276.15   417 seq734_BIOID38985    -            728  3.1e-199  661.6   0.2   1   1  9.5e-203  4.3e-199  661.1   0.1     1   417   143   558   143   558 1.00 Orn/Lys/Arg decarboxylase, major domain
OKR_DC_1_C           PF03711.10   137 seq734_BIOID38985    -            728   3.3e-54  182.5   1.0   1   1   1.5e-57   6.8e-54  181.5   0.7     1   136   583   716   583   717 0.99 Orn/Lys/Arg decarboxylase, C-terminal domain
OKR_DC_1_N           PF03709.10   115 seq734_BIOID38985    -            728   6.1e-29  100.3   0.1   1   1   2.6e-32   1.2e-28   99.3   0.1     1   115    27   137    27   137 0.99 Orn/Lys/Arg decarboxylase, N-terminal domain
DUF2313              PF10076.4    179 seq735_BIOID38985    -            194   1.2e-59  200.6   0.0   1   1   9.6e-64   1.3e-59  200.4   0.0     2   178    11   192    10   193 0.97 Uncharacterized protein conserved in bacteria (DUF2313)
adh_short_C2         PF13561.1    243 seq737_BIOID38985    -            262   2.9e-79  266.2   0.1   1   1   4.7e-83   3.2e-79  266.0   0.1     1   243    13   252    13   252 0.98 Enoyl-(Acyl carrier protein) reductase
adh_short            PF00106.20   167 seq737_BIOID38985    -            262   6.1e-09   35.8   0.2   1   1   1.2e-12   7.9e-09   35.5   0.1     2   165     8   176     7   178 0.83 short chain dehydrogenase
MMR_HSR1             PF01926.18   114 seq738_BIOID38985    -            426   3.4e-21   75.2   0.1   1   1   3.3e-24   9.1e-21   73.8   0.1     2   114   200   318   199   318 0.83 50S ribosome-binding GTPase
GTP-bdg_N            PF13167.1     95 seq738_BIOID38985    -            426   1.6e-15   56.8   0.0   1   1   1.4e-18   3.8e-15   55.6   0.0     8    95    25   112    18   112 0.96 GTP-binding GTPase N-terminal
FeoB_N               PF02421.13   189 seq738_BIOID38985    -            426   2.5e-08   33.2   0.1   1   1   1.8e-11     5e-08   32.2   0.0     2   168   199   369   198   390 0.81 Ferrous iron transport protein B
Arf                  PF00025.16   175 seq738_BIOID38985    -            426   1.4e-05   24.3   0.7   1   1   3.1e-08   8.6e-05   21.7   0.5    19   132   202   326   190   360 0.79 ADP-ribosylation factor family
UPF0014              PF03649.8    250 seq739_BIOID38985    -            268  2.1e-119  397.1  18.0   1   1  1.8e-123  2.5e-119  396.9  12.5     2   250    12   256    11   256 0.99 Uncharacterised protein family (UPF0014)
T2SI                 PF02501.12    81 seq740_BIOID38985    -            123   4.2e-19   68.1   0.6   1   1   1.3e-22   5.9e-19   67.7   0.4     2    79    38   116    37   118 0.95 Type II secretion system (T2SS), protein I
N_methyl             PF07963.7     20 seq740_BIOID38985    -            123   2.1e-06   27.0   2.9   1   1   8.6e-10   3.9e-06   26.1   2.0     1    19     3    21     3    25 0.95 Prokaryotic N-terminal methylation motif
Aminotran_1_2        PF00155.16   363 seq741_BIOID38985    -            391   8.4e-43  146.5   0.0   1   1   7.3e-47   9.9e-43  146.3   0.0     2   354    29   372    28   380 0.88 Aminotransferase class I and II
LrgA                 PF03788.9     96 seq742_BIOID38985    -            135   4.4e-29   99.9  10.2   1   1   4.3e-33   5.8e-29   99.5   7.1     1    94    24   117    24   119 0.98 LrgA family
ATP-synt_C           PF00137.16    66 seq743_BIOID38985    -             79   1.1e-16   60.3  13.8   1   1   9.3e-21   1.3e-16   60.1   9.6     2    66     9    77     8    77 0.98 ATP synthase subunit C
Pyr_redox_2          PF07992.9    200 seq744_BIOID38985    -            466   5.3e-32  111.2   0.0   1   1   5.4e-35   1.1e-31  110.2   0.0     1   198     8   315     8   317 0.89 Pyridine nucleotide-disulphide oxidoreductase
Pyr_redox_dim        PF02852.17   110 seq744_BIOID38985    -            466   4.1e-30  103.9   0.8   1   1   5.4e-33   1.1e-29  102.5   0.5     1   109   346   457   346   458 0.97 Pyridine nucleotide-disulphide oxidoreductase, dimerisation domain
Pyr_redox            PF00070.22    80 seq744_BIOID38985    -            466   1.7e-18   66.6   1.7   1   1   4.2e-19   8.3e-16   58.0   0.0     1    76   178   251   178   258 0.94 Pyridine nucleotide-disulphide oxidoreductase
Pyr_redox_3          PF13738.1    203 seq744_BIOID38985    -            466   3.4e-08   33.6   0.0   1   1   1.7e-10   3.2e-07   30.4   0.0     1   176    10   185    10   212 0.71 Pyridine nucleotide-disulphide oxidoreductase
FAD_binding_2        PF00890.19   421 seq744_BIOID38985    -            466   6.7e-06   25.0   3.4   1   1   3.2e-08   6.2e-05   21.9   1.5     1    40     8    48     8    51 0.96 FAD binding domain
Thi4                 PF01946.12   230 seq744_BIOID38985    -            466   1.5e-05   24.1   0.4   1   1   3.4e-08   6.6e-05   21.9   0.2    17    61     6    50     2    64 0.89 Thi4 family
Colicin_Pyocin       PF01320.13    85 seq745_BIOID38985    -             96   8.7e-32  108.7   0.3   1   1   7.7e-36   1.1e-31  108.4   0.2     2    85     3    94     2    94 0.94 Colicin immunity protein / pyocin immunity protein
Cpn10                PF00166.16    93 seq747_BIOID38985    -             97   5.2e-29   99.9   1.8   1   1   4.2e-33   5.7e-29   99.7   1.3     1    93     2    95     2    95 0.97 Chaperonin 10 Kd subunit
ThiS                 PF02597.15    78 seq751_BIOID38985    -             81   2.4e-22   79.0   0.0   1   1     2e-26   2.7e-22   78.8   0.0     1    78     4    81     4    81 0.99 ThiS family
Transposase_31       PF04754.7    205 seq752_BIOID38985    -            294   6.3e-81  270.5   0.5   1   1   6.5e-85   8.9e-81  270.0   0.3     1   203     7   207     7   209 0.98 Putative transposase, YhgA-like
FlgI                 PF02119.11   342 seq761_BIOID38985    -            366  3.2e-138  459.9  15.5   1   1  2.7e-142  3.6e-138  459.7  10.8     1   342    22   366    22   366 0.99 Flagellar P-ring protein
ATP-synt_B           PF00430.13   132 seq765_BIOID38985    -            156   3.3e-35  120.6  18.3   1   1   2.8e-39   3.9e-35  120.4  12.7     1   132     6   137     6   137 0.98 ATP synthase B/B' CF(0)
T2SJ                 PF11612.3    169 seq767_BIOID38985    -            201   5.6e-40  136.7   0.1   1   1   1.4e-43   6.5e-40  136.5   0.1     3   167    40   197    38   199 0.93 Type II secretion system (T2SS), protein J
N_methyl_2           PF13544.1     31 seq767_BIOID38985    -            201   2.5e-07   29.7   1.1   1   1   1.1e-10   5.1e-07   28.7   0.7    10    29     2    21     1    23 0.92 Type IV pilin N-term methylation site GFxxxE
N_methyl             PF07963.7     20 seq767_BIOID38985    -            201     1e-05   24.8   4.1   1   1   3.7e-09   1.7e-05   24.1   2.8     2    19     7    24     6    25 0.93 Prokaryotic N-terminal methylation motif
HTH_Tnp_1            PF01527.15    76 seq769_BIOID38985    -             91   1.8e-07   30.8   0.0   1   1   1.8e-11   2.5e-07   30.4   0.0    24    75    14    71     8    71 0.86 Transposase
ABC_tran             PF00005.22   118 seq770_BIOID38985    -            352   8.2e-26   90.5   0.0   1   1   3.8e-29   1.7e-25   89.5   0.0     1   117    38   156    38   157 0.91 ABC transporter
TOBE                 PF03459.12    64 seq770_BIOID38985    -            352   3.5e-19   68.5   0.0   1   1     2e-20   9.2e-17   60.7   0.0     1    62   290   350   290   352 0.97 TOBE domain
MoaE                 PF02391.12   117 seq771_BIOID38985    -            150   2.5e-40  136.7   0.0   1   1   2.2e-44     3e-40  136.5   0.0     2   116     6   121     5   122 0.97 MoaE protein
LrgB                 PF04172.11   215 seq772_BIOID38985    -            231   1.2e-82  276.2  15.2   1   1   9.7e-87   1.3e-82  276.0  10.6     1   215    12   226    12   226 0.99 LrgB-like family
DUF1845              PF08900.6    217 seq773_BIOID38985    -            244   4.3e-57  192.7   0.0   1   1   3.7e-61     5e-57  192.5   0.0     3   215    22   243    20   244 0.98 Domain of unknown function (DUF1845)
TraV                 PF09676.5    119 seq774_BIOID38985    -            171   1.7e-39  135.0   0.4   1   1   1.5e-43     2e-39  134.8   0.3     1   119    23   165    23   165 0.98 Type IV conjugative transfer system lipoprotein (TraV)
G_glu_transpept      PF01019.16   510 seq775_BIOID38985    -            577  5.5e-186  618.8   0.7   1   1  4.6e-190  6.3e-186  618.6   0.5     2   508    61   569    60   571 0.99 Gamma-glutamyltranspeptidase
Cpn60_TCP1           PF00118.19   488 seq777_BIOID38985    -            548  1.2e-126  423.1  10.9   1   1  9.8e-131  1.3e-126  422.9   7.5     1   486    23   523    23   525 0.94 TCP-1/cpn60 chaperonin family
DUF4014              PF13198.1     72 seq778_BIOID38985    -             72   1.5e-37  127.6   1.3   1   1   1.2e-41   1.6e-37  127.5   0.9     1    72     1    72     1    72 0.98 Protein of unknown function (DUF4014)
PALP                 PF00291.20   307 seq780_BIOID38985    -            515   9.6e-70  235.0   2.1   1   1   1.9e-73   1.3e-69  234.6   1.5     5   307    30   317    26   317 0.91 Pyridoxal-phosphate dependent enzyme
Thr_dehydrat_C       PF00585.13    91 seq780_BIOID38985    -            515   3.8e-64  212.1   0.0   1   2   3.6e-35   2.4e-31  107.0   0.0     1    91   330   420   330   420 0.98 C-terminal regulatory domain of Threonine dehydratase
Thr_dehydrat_C       PF00585.13    91 seq780_BIOID38985    -            515   3.8e-64  212.1   0.0   2   2   6.7e-34   4.6e-30  102.9   0.0     2    91   426   513   425   513 0.96 C-terminal regulatory domain of Threonine dehydratase
Lambda_tail_I        PF06805.7     82 seq781_BIOID38985    -            193   1.4e-13   50.3   0.0   1   1   1.7e-17   2.4e-13   49.6   0.0    25    82     2    64     1    64 0.97 Bacteriophage lambda tail assembly protein I
Glyco_hydro_65m      PF03632.10   370 seq782_BIOID38985    -            755  6.2e-128  426.4   0.1   1   1  1.8e-131  8.2e-128  426.0   0.0     2   370   299   677   298   677 0.97 Glycosyl hydrolase family 65 central catalytic domain
Glyco_hydro_65N      PF03636.10   255 seq782_BIOID38985    -            755   4.3e-61  206.3   0.0   1   1   1.4e-64   6.2e-61  205.8   0.0     1   255     6   241     6   241 0.96 Glycosyl hydrolase family 65, N-terminal domain
Glyco_hydro_65C      PF03633.10    54 seq782_BIOID38985    -            755   2.1e-13   50.0   0.0   1   1   1.6e-16   7.4e-13   48.2   0.0     1    49   681   726   681   730 0.96 Glycosyl hydrolase family 65, C-terminal domain
Collar               PF07484.7     57 seq784_BIOID38985    -            247     3e-15   55.6   0.1   1   1   6.3e-19   8.7e-15   54.1   0.1     1    57   108   155   108   155 0.98 Phage Tail Collar Domain
DNA_ligase_aden      PF01653.13   315 seq785_BIOID38985    -            561   8.3e-81  271.2   0.0   1   1   1.6e-84   1.1e-80  270.8   0.0     2   314    30   308    29   309 0.98 NAD-dependent DNA ligase adenylation domain
DNA_ligase_OB        PF03120.11    82 seq785_BIOID38985    -            561   1.1e-26   92.1   0.2   1   1   3.4e-30   2.3e-26   91.1   0.2     2    80   312   392   311   394 0.95 NAD-dependent DNA ligase OB-fold domain
DUF905               PF06006.7     71 seq788_BIOID38985    -             64   1.1e-19   69.4   0.0   1   1   9.3e-24   1.3e-19   69.2   0.0     3    47    20    64    18    64 0.98 Bacterial protein of unknown function (DUF905)
ADH_N                PF08240.7    109 seq798_BIOID38985    -            345   3.9e-34  116.5   1.6   1   1   1.5e-37     7e-34  115.7   1.1     2   108    33   138    32   139 0.97 Alcohol dehydrogenase GroES-like domain
ADH_zinc_N           PF00107.21   130 seq798_BIOID38985    -            345   9.6e-25   86.5   0.1   1   1   3.6e-28   1.6e-24   85.7   0.1     1   128   178   304   178   306 0.98 Zinc-binding dehydrogenase
AlaDh_PNT_C          PF01262.16   168 seq798_BIOID38985    -            345   9.5e-07   28.4   0.2   1   1   4.4e-10     2e-06   27.3   0.2    21    60   169   208   159   231 0.90 Alanine dehydrogenase/PNT, C-terminal domain
rve                  PF00665.21   120 seq799_BIOID38985    -            295     6e-26   90.8   0.0   1   1   3.7e-29   1.3e-25   89.7   0.0     2   119   125   239   124   240 0.97 Integrase core domain
HTH_21               PF13276.1     60 seq799_BIOID38985    -            295   4.7e-16   58.4   3.6   1   1   1.4e-19   4.7e-16   58.4   2.5     2    60    46   103    44   103 0.92 HTH-like domain
rve_3                PF13683.1     67 seq799_BIOID38985    -            295   2.8e-11   42.6   0.0   1   1   1.8e-14   6.1e-11   41.5   0.0     6    67   216   277   211   277 0.92 Integrase core domain
rve_2                PF13333.1     52 seq799_BIOID38985    -            295   2.6e-06   27.2   0.0   1   1   1.6e-09   5.5e-06   26.2   0.0     1    44   230   276   230   283 0.88 Integrase core domain
OSCP                 PF00213.13   172 seq805_BIOID38985    -            177   8.5e-51  172.1   1.0   1   1   6.9e-55   9.4e-51  171.9   0.7     1   171     7   174     7   175 0.97 ATP synthase delta (OSCP) subunit
DSPc                 PF00782.15   133 seq808_BIOID38985    -            438     1e-25   89.7   0.0   1   1   5.4e-29   1.9e-25   88.8   0.0     1   132   314   437   314   438 0.96 Dual specificity phosphatase, catalytic domain
PAP2                 PF01569.16   129 seq808_BIOID38985    -            438   2.8e-09   36.5   5.3   1   1   8.3e-13   2.8e-09   36.5   3.6     5   126    94   207    70   210 0.87 PAP2 superfamily
PAP2_3               PF14378.1    191 seq808_BIOID38985    -            438   4.2e-08   32.8   2.4   1   1   1.2e-11   4.2e-08   32.8   1.7    72   189    89   198    78   200 0.84 PAP2 superfamily
Y_phosphatase        PF00102.22   236 seq808_BIOID38985    -            438   3.1e-05   23.3   0.0   1   1   1.4e-08   4.8e-05   22.7   0.0   145   224   354   426   332   432 0.82 Protein-tyrosine phosphatase
DUF932               PF06067.6    239 seq809_BIOID38985    -            272     8e-63  211.8   0.0   1   1   6.7e-67   9.2e-63  211.6   0.0     2   239    37   261    36   261 0.99 Domain of unknown function (DUF932)
T2SK                 PF03934.8    280 seq811_BIOID38985    -            325   9.2e-85  284.0   7.8   1   1   7.6e-89     1e-84  283.8   5.4     1   275    32   312    32   317 0.97 Type II secretion system (T2SS), protein K
Bax1-I               PF01027.15   205 seq814_BIOID38985    -            234   3.6e-59  199.6  36.8   1   1     3e-63   4.1e-59  199.5  25.5     2   205    19   230    18   230 0.92 Inhibitor of apoptosis-promoting Bax1
BPD_transp_1         PF00528.17   185 seq818_BIOID38985    -            321   3.1e-44  150.5  11.5   1   1   2.3e-48   3.1e-44  150.5   7.9     1   181    92   311    92   315 0.99 Binding-protein-dependent transport system inner membrane component
zf-dskA_traR         PF01258.12    36 seq819_BIOID38985    -             73   1.4e-13   50.2   2.5   1   1   1.4e-17   1.9e-13   49.7   1.7     5    36    35    67    29    67 0.90 Prokaryotic dksA/traR C4-type zinc finger
Hydrolase_3          PF08282.7    254 seq822_BIOID38985    -            368   1.1e-14   54.4   0.1   1   1   1.8e-16   6.1e-13   48.8   0.0   187   251   295   358   282   361 0.92 haloacid dehalogenase-like hydrolase
HAD                  PF12710.2    191 seq822_BIOID38985    -            368   6.9e-13   49.0   0.0   1   1   2.3e-16     8e-13   48.8   0.0    45   191   191   327    41   327 0.79 haloacid dehalogenase-like hydrolase
Hydrolase            PF00702.21   204 seq822_BIOID38985    -            368   1.3e-10   42.0   1.0   1   1     5e-14   1.7e-10   41.6   0.4    65   204   170   330    99   330 0.77 haloacid dehalogenase-like hydrolase
SIS                  PF01380.17   131 seq826_BIOID38985    -            198   4.1e-26   91.0   0.1   1   1   7.6e-30   5.2e-26   90.6   0.1     3   129    41   169    39   171 0.92 SIS domain
Dynamin_N            PF00350.18   168 seq830_BIOID38985    -            794   4.1e-19   68.8   0.0   1   1   3.6e-22   2.4e-18   66.3   0.0     1   167    71   299    71   300 0.74 Dynamin family
MMR_HSR1             PF01926.18   114 seq830_BIOID38985    -            794   3.5e-08   33.3   0.2   1   1   6.1e-11   4.2e-07   29.8   0.2     2   114    71   299    70   299 0.72 50S ribosome-binding GTPase
dCMP_cyt_deam_2      PF08211.6    124 seq831_BIOID38985    -            294   2.3e-50  169.6   0.2   1   1   6.8e-52   4.7e-48  162.1   0.0     1   123   157   278   157   279 0.98 Cytidine and deoxycytidylate deaminase zinc-binding region
dCMP_cyt_deam_1      PF00383.17   102 seq831_BIOID38985    -            294   1.3e-17   63.2   0.0   1   1   4.4e-18     3e-14   52.3   0.0    10    93    56   139    47   143 0.86 Cytidine and deoxycytidylate deaminase zinc-binding region
Caudo_TAP            PF02413.12   130 seq832_BIOID38985    -            200   3.9e-27   94.8   1.3   1   1   3.7e-31   5.1e-27   94.4   0.9     1   130    78   199    78   199 0.97 Caudovirales tail fibre assembly protein
Voltage_CLC          PF00654.15   355 seq833_BIOID38985    -            418   2.4e-19   69.4  36.6   1   1   1.8e-23   2.4e-19   69.4  25.4    34   317    93   365    64   397 0.79 Voltage gated chloride channel
Band_7               PF01145.20   179 seq836_BIOID38985    -            419   2.3e-33  115.4   1.0   1   1   5.9e-37     4e-33  114.6   0.7     1   178    98   271    98   272 0.96 SPFH domain / Band 7 family
HflK_N               PF12221.3     42 seq836_BIOID38985    -            419   7.5e-17   60.6  18.5   1   1   4.1e-20   2.8e-16   58.8  12.8     1    42     1    60     1    60 0.96 Bacterial membrane protein N terminal
Glucosaminidase      PF01832.15   134 seq837_BIOID38985    -            323   3.3e-37  127.5   0.7   1   1   8.6e-41   5.9e-37  126.7   0.5     5   133   170   305   167   306 0.95 Mannosyl-glycoprotein endo-beta-N-acetylglucosaminidase
Rod-binding          PF10135.4     49 seq837_BIOID38985    -            323   1.4e-19   69.7   3.5   1   1   4.8e-23   3.3e-19   68.4   2.4     1    49    60   107    60   107 0.99 Rod binding protein
ATP-synt_ab          PF00006.20   215 seq840_BIOID38985    -            513   1.5e-72  243.4   0.1   1   1   9.7e-76   2.7e-72  242.6   0.0     1   215   148   375   148   375 0.99 ATP synthase alpha/beta family, nucleotide-binding domain
ATP-synt_ab_C        PF00306.22   113 seq840_BIOID38985    -            513   1.3e-18   67.3   1.3   1   1   9.8e-22   2.7e-18   66.3   0.9     1    95   387   468   387   488 0.87 ATP synthase alpha/beta chain, C terminal domain
ATP-synt_ab_N        PF02874.18    69 seq840_BIOID38985    -            513   2.9e-14   52.9   0.1   1   1   2.3e-17   6.2e-14   51.8   0.1     5    69    28    92    25    92 0.98 ATP synthase alpha/beta family, beta-barrel domain
HAS-barrel           PF09378.5     91 seq840_BIOID38985    -            513   1.3e-06   28.1   0.1   1   1   3.5e-09   9.5e-06   25.3   0.0     6    84    29    89    25   109 0.85 HAS barrel domain
KaiC                 PF06745.8    226 seq840_BIOID38985    -            513   4.6e-05   22.5   0.0   1   1     3e-08   8.2e-05   21.6   0.0     1    71   146   213   146   249 0.85 KaiC
HdeA                 PF06411.6     94 seq841_BIOID38985    -            110   2.1e-26   91.5   0.2   1   1   1.8e-30   2.5e-26   91.3   0.2     4    94     6    98     3    98 0.91 HdeA/HdeB family
GntR                 PF00392.16    64 seq850_BIOID38985    -            254   5.4e-26   89.6   0.4   1   1   1.8e-29   1.2e-25   88.5   0.3     2    64    12    74    11    74 0.97 Bacterial regulatory proteins, gntR family
FCD                  PF07729.7    125 seq850_BIOID38985    -            254   1.2e-16   60.9  11.2   1   1   3.5e-20   2.4e-16   60.0   7.8     1   124    99   226    99   227 0.90 FCD domain
YadA                 PF03895.10    78 seq851_BIOID38985    -            762     1e-18   66.9   5.0   1   1   1.5e-22     1e-18   66.9   3.5     1    78   686   762   686   762 0.98 YadA-like C-terminal region
Hep_Hag              PF05658.9     28 seq851_BIOID38985    -            762   2.9e-16   58.7   9.2   1   2     1e-08     7e-05   22.7   0.0     2    27   518   543   517   544 0.92 Hep_Hag
Hep_Hag              PF05658.9     28 seq851_BIOID38985    -            762   2.9e-16   58.7   9.2   2   2   6.5e-09   4.5e-05   23.3   0.1     1    25   545   569   545   572 0.93 Hep_Hag
NUDIX                PF00293.23   135 seq853_BIOID38985    -            135     1e-20   73.6   0.1   1   1   9.7e-25   1.3e-20   73.2   0.1     5   131     6   124     3   128 0.83 NUDIX domain
HOK_GEF              PF01848.11    43 seq858_BIOID38985    -             70   3.2e-19   67.8   4.6   1   1   2.8e-23   3.8e-19   67.6   3.2     1    43    24    66    24    66 0.99 Hok/gef family
AAA_21               PF13304.1    303 seq859_BIOID38985    -            482   6.2e-08   32.8   1.3   1   1   2.7e-11   1.9e-07   31.2   0.0   258   303   195   241   137   241 0.87 AAA domain
AAA_15               PF13175.1    415 seq859_BIOID38985    -            482   2.9e-07   29.7   0.0   1   1   4.3e-11   2.9e-07   29.7   0.0   371   415   195   240   184   240 0.91 AAA ATPase domain
Topoisom_bac         PF01131.15   403 seq860_BIOID38985    -            684  3.2e-115  385.0   0.0   1   1  8.3e-119  3.8e-115  384.8   0.0     3   403   150   597   148   597 0.91 DNA topoisomerase
Toprim               PF01751.17    88 seq860_BIOID38985    -            684   1.3e-17   63.2   0.0   1   1   9.3e-21   4.2e-17   61.6   0.0     1    86     2   130     2   132 0.95 Toprim domain
zf-C4_Topoisom       PF01396.14    39 seq860_BIOID38985    -            684   2.6e-11   42.7   2.5   1   1   1.2e-14   5.4e-11   41.6   1.7     3    38   624   659   623   660 0.94 Topoisomerase DNA binding C4 zinc finger
EI24                 PF07264.6    219 seq863_BIOID38985    -            253   1.3e-52  178.2  20.7   1   1   1.1e-56   1.5e-52  178.0  14.4     1   219    11   232    11   232 0.96 Etoposide-induced protein 2.4 (EI24)
HdeA                 PF06411.6     94 seq867_BIOID38985    -            112   1.4e-28   98.5   0.5   1   1   1.2e-32   1.6e-28   98.3   0.3     4    93    13   101    10   102 0.90 HdeA/HdeB family
2-Hacid_dh_C         PF02826.14   178 seq868_BIOID38985    -            315   8.6e-49  164.9   0.0   1   1   4.6e-52   1.3e-48  164.4   0.0     1   178   112   284   112   284 0.98 D-isomer specific 2-hydroxyacid dehydrogenase, NAD binding domain
2-Hacid_dh           PF00389.25   133 seq868_BIOID38985    -            315   2.3e-21   75.5   0.0   1   1   9.8e-25   2.7e-21   75.3   0.0    22   131    30   314    10   315 0.92 D-isomer specific 2-hydroxyacid dehydrogenase, catalytic domain
NAD_binding_2        PF03446.10   162 seq868_BIOID38985    -            315   6.1e-08   32.6   0.0   1   1   4.3e-11   1.2e-07   31.6   0.0     2   110   145   251   144   259 0.85 NAD binding domain of 6-phosphogluconate dehydrogenase
IlvN                 PF07991.7    165 seq868_BIOID38985    -            315   2.3e-07   30.2   0.0   1   1   1.8e-10   4.8e-07   29.1   0.0     2    88   142   227   141   237 0.82 Acetohydroxy acid isomeroreductase, catalytic domain
CcdA                 PF07362.7     72 seq869_BIOID38985    -             72   9.1e-28   95.8   0.9   1   1   7.2e-32   9.9e-28   95.7   0.6     1    72     1    72     1    72 0.99 Post-segregation antitoxin CcdA
Bax1-I               PF01027.15   205 seq870_BIOID38985    -            246   2.2e-11   43.6  25.6   1   1   2.1e-15   2.9e-11   43.2  17.7     3   201    28   229    26   234 0.77 Inhibitor of apoptosis-promoting Bax1
T2SL                 PF05134.8    230 seq871_BIOID38985    -            392   3.3e-52  176.8   5.0   1   1   8.2e-56   5.6e-52  176.0   3.5     1   230     5   230     5   230 0.97 Type II secretion system (T2SS), protein L
GspL_C               PF12693.2    158 seq871_BIOID38985    -            392   7.4e-41  139.4   7.7   1   1   2.2e-44   1.5e-40  138.4   5.3     1   156   234   391   234   392 0.99 GspL periplasmic domain
BPD_transp_1         PF00528.17   185 seq873_BIOID38985    -            296     9e-19   67.5  13.8   1   1   1.3e-22     9e-19   67.5   9.6     1   180   113   292   113   296 0.91 Binding-protein-dependent transport system inner membrane component
OppC_N               PF12911.2     56 seq873_BIOID38985    -            296   1.1e-10   40.5   1.6   1   1   1.9e-12   1.3e-08   33.9   0.0     5    56    16    67    12    67 0.94 N-terminal TM domain of oligopeptide transport permease C
TetR_C_3             PF08362.6    143 seq874_BIOID38985    -            212   6.4e-59  197.6   0.0   1   1   1.2e-62   8.3e-59  197.3   0.0     1   143    70   212    70   212 0.99 YcdC-like protein, C-terminal region
TetR_N               PF00440.18    47 seq874_BIOID38985    -            212   1.3e-16   59.8   0.2   1   1   2.9e-20     2e-16   59.2   0.1     1    47    23    69    23    69 0.98 Bacterial regulatory proteins, tetR family
N6_N4_Mtase          PF01555.13   231 seq875_BIOID38985    -            227   4.6e-33  114.5   0.0   1   1   1.4e-34   9.8e-31  106.8   0.0     1   228    21   200    21   203 0.90 DNA methylase
CcdB                 PF01845.12   102 seq876_BIOID38985    -            108   1.2e-42  143.8   0.0   1   1   9.7e-47   1.3e-42  143.7   0.0     1   102     8   108     8   108 0.99 CcdB protein
RNB                  PF00773.14   325 seq877_BIOID38985    -            644   1.2e-82  277.6   0.0   1   1   3.5e-86   1.6e-82  277.2   0.0     1   324   189   516   189   517 0.95 RNB domain
OB_RNB               PF08206.6     58 seq877_BIOID38985    -            644   4.3e-19   67.6   0.0   1   1   2.6e-22   1.2e-18   66.2   0.0     1    57    24    80    24    81 0.95 Ribonuclease B OB domain
S1                   PF00575.18    74 seq877_BIOID38985    -            644   1.7e-11   43.8   0.7   1   1   5.5e-12   2.5e-08   33.7   0.1     4    69   560   638   557   640 0.80 S1 RNA binding domain
TetR_C_2             PF08361.6    121 seq879_BIOID38985    -            220   1.1e-46  157.5   0.5   1   1   4.2e-50   1.9e-46  156.7   0.1     1   120    84   202    84   203 0.99 MAATS-type transcriptional repressor, C-terminal region
TetR_N               PF00440.18    47 seq879_BIOID38985    -            220     2e-18   65.6   0.0   1   1   1.3e-21   5.9e-18   64.1   0.0     1    47    16    62    16    62 0.98 Bacterial regulatory proteins, tetR family
TetR_C_4             PF08359.6    133 seq879_BIOID38985    -            220   3.9e-06   26.7   0.1   1   1   3.2e-09   1.5e-05   24.8   0.0    72   126   139   193   121   201 0.91 YsiA-like protein, C-terminal region
SIS_2                PF13580.1    138 seq880_BIOID38985    -            246   3.2e-31  107.7   0.3   1   1   9.4e-35   6.4e-31  106.7   0.2    15   138    78   200    56   200 0.92 SIS domain
SIS                  PF01380.17   131 seq880_BIOID38985    -            246   6.5e-08   32.1   0.0   1   1   2.3e-11   1.6e-07   30.9   0.0    51   104   163   216   152   229 0.91 SIS domain
PTR2                 PF00854.16   373 seq881_BIOID38985    -            485   3.5e-68  229.9  17.9   1   1   9.2e-72   6.3e-68  229.1  12.4     3   370    77   417    75   420 0.95 POT family
MFS_1                PF07690.11   354 seq881_BIOID38985    -            485   1.1e-18   67.0  48.8   1   1   1.6e-22   1.1e-18   67.0  33.8     9   348    21   418    13   425 0.76 Major Facilitator Superfamily
Adenylate_cycl       PF01295.13   605 seq882_BIOID38985    -            848  4.1e-275  913.6   0.0   1   1    7e-279  4.8e-275  913.4   0.0     1   601   228   826   228   830 0.98 Adenylate cyclase, class-I
Adenyl_cycl_N        PF12633.2    204 seq882_BIOID38985    -            848   3.3e-87  291.1   0.0   1   1   2.2e-86   1.5e-82  275.9   0.0     1   203     1   200     1   201 0.96 Adenylate cyclase NT domain
DUF4156              PF13698.1     93 seq883_BIOID38985    -            121   4.1e-32  109.8   0.1   1   1   3.6e-36   4.9e-32  109.5   0.0     2    93    27   119    26   119 0.98 Domain of unknown function (DUF4156)
AAA_25               PF13481.1    194 seq884_BIOID38985    -            476   2.1e-26   92.4   0.0   1   1   1.8e-29   3.5e-26   91.6   0.0    10   194    88   242    80   242 0.90 AAA domain
KaiC                 PF06745.8    226 seq884_BIOID38985    -            476   1.7e-18   66.4   0.1   1   1   6.7e-19   1.3e-15   56.9   0.1     2   202    94   277    93   294 0.85 KaiC
ChlI                 PF13541.1    121 seq884_BIOID38985    -            476   5.9e-12   45.0   0.0   1   1   6.9e-15   1.3e-11   43.8   0.0    35   121   364   449   337   449 0.92 Subunit ChlI of Mg-chelatase
Lon_C                PF05362.8    205 seq884_BIOID38985    -            476   4.3e-08   32.5   0.1   1   1     5e-11   9.7e-08   31.4   0.0    94   200   372   471   363   473 0.88 Lon protease (S16) C-terminal proteolytic domain
RecA                 PF00154.16   323 seq884_BIOID38985    -            476   2.4e-05   23.4   0.1   1   1   2.4e-08   4.8e-05   22.4   0.0    17   140    77   195    65   205 0.77 recA bacterial DNA recombination protein
MgtC                 PF02308.11   135 seq886_BIOID38985    -            215   4.9e-47  159.0  11.1   1   1   5.2e-51   7.2e-47  158.5   7.7     1   128     9   136     9   143 0.96 MgtC family
Usp                  PF00582.21   140 seq889_BIOID38985    -            142   2.1e-14   53.7   0.0   1   1   1.7e-18   2.4e-14   53.6   0.0     2   140     3   138     2   138 0.95 Universal stress protein family
DUF218               PF02698.12   155 seq891_BIOID38985    -            239   3.3e-21   75.2   0.0   1   1   3.3e-25   4.6e-21   74.8   0.0     4   132    47   172    45   186 0.93 DUF218 domain
Flg_bbr_C            PF06429.8     74 seq893_BIOID38985    -            547     6e-08   32.3   2.6   1   1   8.8e-12     6e-08   32.3   1.8    23    74   491   546   469   546 0.81 Flagellar basal body rod FlgEFG protein C-terminal
Flg_bb_rod           PF00460.15    31 seq893_BIOID38985    -            547   2.8e-05   23.5  11.0   1   1   4.2e-09   2.8e-05   23.5   7.6     1    31     5    35     5    35 0.97 Flagella basal body rod protein
OEP                  PF02321.13   188 seq894_BIOID38985    -            460   2.2e-51  174.0  37.5   1   2   1.3e-25   1.8e-21   76.4  12.9     3   188    65   247    63   247 0.97 Outer membrane efflux protein
OEP                  PF02321.13   188 seq894_BIOID38985    -            460   2.2e-51  174.0  37.5   2   2   5.4e-34   7.3e-30  103.8   7.5     4   188   272   455   269   455 0.94 Outer membrane efflux protein
HTH_Tnp_1            PF01527.15    76 seq895_BIOID38985    -            108     7e-12   45.0   1.1   1   1     2e-15   2.8e-11   43.0   0.8     1    74     1    87     1    88 0.86 Transposase
TraC_F_IV            PF11130.3    235 seq897_BIOID38985    -            876   1.3e-58  198.1   0.0   1   1     6e-62     2e-58  197.4   0.0     2   235    38   278    37   278 0.98 F pilus assembly Type-IV secretion system for plasmid transfer
AAA_10               PF12846.2    328 seq897_BIOID38985    -            876   8.9e-44  149.9   0.1   1   1   4.3e-47   1.5e-43  149.2   0.0     1   323   480   774   480   777 0.84 AAA-like domain
Lactonase            PF10282.4    344 seq899_BIOID38985    -            331     3e-86  289.4   0.0   1   1   8.5e-90   3.9e-86  289.1   0.0     2   343     5   327     4   328 0.95 Lactonase, 7-bladed beta-propeller
Transketolase_N      PF00456.16   333 seq901_BIOID38985    -            887   1.4e-22   79.8   0.1   1   2   3.1e-18   4.2e-14   51.9   0.0     7   217    84   297    78   306 0.76 Transketolase, thiamine diphosphate binding domain
Transketolase_N      PF00456.16   333 seq901_BIOID38985    -            887   1.4e-22   79.8   0.1   2   2   3.4e-10   4.6e-06   25.5   0.1   213   281   361   431   351   475 0.79 Transketolase, thiamine diphosphate binding domain
Band_7               PF01145.20   179 seq905_BIOID38985    -            334   1.4e-37  129.2   0.7   1   1   1.5e-41   2.1e-37  128.6   0.5     2   178    22   243    21   245 0.97 SPFH domain / Band 7 family
Rick_17kDa_Anti      PF05433.10    42 seq907_BIOID38985    -            155   6.2e-08   32.0  26.0   1   1   8.1e-12   1.1e-07   31.2  18.0     1    42    62   103    62   103 0.96 Glycine zipper 2TM domain
Methyltransf_30      PF05430.6    124 seq908_BIOID38985    -            688   2.5e-50  169.1   0.0   1   1   6.8e-54   4.6e-50  168.3   0.0     1   123   138   264   138   265 0.98 S-adenosyl-L-methionine-dependent methyltransferase
DAO                  PF01266.19   358 seq908_BIOID38985    -            688   2.5e-46  158.0   0.4   1   1   1.8e-49   1.2e-45  155.8   0.3     2   357   287   652   286   653 0.88 FAD dependent oxidoreductase
DUF2502              PF10697.4     82 seq909_BIOID38985    -            108   1.8e-22   79.1  25.5   1   1   1.7e-26   2.3e-22   78.7  17.7     1    82    23   106    23   106 0.97 Protein of unknown function (DUF2502)
DeoRC                PF00455.17   162 seq911_BIOID38985    -            265   1.4e-51  174.2   0.2   1   1   7.2e-55   2.5e-51  173.4   0.2     3   161    85   242    83   243 0.98 DeoR C terminal sensor domain
HTH_DeoR             PF08220.7     57 seq911_BIOID38985    -            265   8.2e-17   60.3   0.4   1   1   5.5e-20   1.9e-16   59.2   0.2     1    54    16    69    16    72 0.97 DeoR-like helix-turn-helix domain
HTH_11               PF08279.7     55 seq911_BIOID38985    -            265   9.4e-10   37.8   0.2   1   1   5.9e-13     2e-09   36.8   0.2     1    46    16    60    15    67 0.81 HTH domain
GntR                 PF00392.16    64 seq911_BIOID38985    -            265   4.1e-05   22.8   1.4   1   1   1.7e-08   5.9e-05   22.3   0.2    23    59    29    64    16    66 0.83 Bacterial regulatory proteins, gntR family
DUF955               PF06114.8    122 seq913_BIOID38985    -            367   2.9e-10   39.7   0.0   1   1   1.1e-13   5.1e-10   38.9   0.0     1   120   162   279   162   281 0.85 Domain of unknown function (DUF955)
HTH_19               PF12844.2     64 seq913_BIOID38985    -            367   1.6e-08   34.3   0.1   1   1   1.2e-11   5.3e-08   32.6   0.1     1    37    13    49    13    74 0.87 Helix-turn-helix domain
HTH_3                PF01381.17    55 seq913_BIOID38985    -            367   6.7e-07   28.9   0.1   1   1   5.4e-10   2.5e-06   27.1   0.1     1    48    16    62    16    67 0.90 Helix-turn-helix
PALP                 PF00291.20   307 seq915_BIOID38985    -            323   1.3e-63  214.9   0.3   1   1   1.1e-67   1.5e-63  214.7   0.2     3   306    10   300     8   301 0.87 Pyridoxal-phosphate dependent enzyme
HAD_2                PF13419.1    176 seq916_BIOID38985    -            219   6.6e-22   78.4   0.0   1   1   1.7e-25   7.9e-22   78.2   0.0     1   176     6   190     6   190 0.87 Haloacid dehalogenase-like hydrolase
Hydrolase            PF00702.21   204 seq916_BIOID38985    -            219   8.2e-10   39.4   0.0   1   1   2.8e-13   1.3e-09   38.8   0.0     3   203     5   183     3   184 0.80 haloacid dehalogenase-like hydrolase
Hydrolase_like       PF13242.1     75 seq916_BIOID38985    -            219   1.9e-07   30.5   0.0   1   1   8.1e-11   3.7e-07   29.6   0.0     3    56   146   198   144   207 0.93 HAD-hyrolase-like
Resolvase            PF00239.16   141 seq917_BIOID38985    -             42   1.5e-09   37.7   0.0   1   1   1.1e-13   1.5e-09   37.6   0.0     2    46     3    41     2    42 0.91 Resolvase, N terminal domain
ABC_tran             PF00005.22   118 seq920_BIOID38985    -            330   3.1e-19   69.3   0.0   1   1   7.1e-22   3.3e-18   66.0   0.0     1   118    47   187    47   187 0.91 ABC transporter
oligo_HPY            PF08352.7     64 seq920_BIOID38985    -            330   4.6e-18   65.2   0.4   1   1     2e-21   9.1e-18   64.2   0.2     1    64   238   305   238   305 0.96 Oligopeptide/dipeptide transporter, C-terminal region
AAA_21               PF13304.1    303 seq920_BIOID38985    -            330   7.7e-11   42.3   0.2   1   1   7.7e-11   3.5e-07   30.3   0.0   234   300   156   220   131   223 0.86 AAA domain
ATP-synt             PF00231.14   290 seq922_BIOID38985    -            287  2.3e-109  365.1   0.0   1   1  1.9e-113  2.6e-109  364.9   0.0     2   290     3   287     2   287 0.98 ATP synthase
DUF1380              PF07128.7    139 seq923_BIOID38985    -            144   5.5e-73  243.2   1.1   1   1   4.6e-77   6.3e-73  243.0   0.8     1   139     1   138     1   138 1.00 Protein of unknown function (DUF1380)
Acetyltransf_3       PF13302.1    142 seq925_BIOID38985    -            194   8.9e-20   71.3   0.1   1   1   2.4e-23   1.1e-19   71.0   0.0     1   142    17   162    17   162 0.87 Acetyltransferase (GNAT) domain
Acetyltransf_4       PF13420.1    155 seq925_BIOID38985    -            194   1.1e-13   51.2   0.1   1   1   3.2e-17   1.5e-13   50.8   0.1     2   154    21   181    20   182 0.78 Acetyltransferase (GNAT) domain
Acetyltransf_1       PF00583.19    83 seq925_BIOID38985    -            194     2e-08   34.0   0.1   1   1   6.8e-12   3.1e-08   33.4   0.0     2    83    83   162    82   162 0.96 Acetyltransferase (GNAT) family
DUF2542              PF10808.3     79 seq926_BIOID38985    -             79     5e-46  154.7   5.7   1   1     4e-50   5.5e-46  154.6   3.9     1    79     1    79     1    79 1.00 Protein of unknown function (DUF2542)
IlvN                 PF07991.7    165 seq929_BIOID38985    -            491   5.4e-61  204.6   0.2   1   1   1.3e-64     9e-61  203.9   0.1     2   165    35   204    34   204 0.98 Acetohydroxy acid isomeroreductase, catalytic domain
IlvC                 PF01450.14   145 seq929_BIOID38985    -            491   3.8e-56  188.9   0.1   1   2   3.3e-21   2.3e-17   63.1   0.0     1   128   210   337   210   345 0.91 Acetohydroxy acid isomeroreductase, catalytic domain
IlvC                 PF01450.14   145 seq929_BIOID38985    -            491   3.8e-56  188.9   0.1   2   2   7.7e-40   5.3e-36  123.6   0.0    15   145   359   485   349   485 0.93 Acetohydroxy acid isomeroreductase, catalytic domain
DUF3296              PF11726.3    180 seq931_BIOID38985    -            188     1e-32  113.0   0.6   1   1   8.5e-37   1.2e-32  112.8   0.4     3   180    15   173    13   173 0.89 Protein of unknown function (DUF3296)
DUF3418              PF11898.3    586 seq932_BIOID38985    -           1300  5.5e-241  800.9   0.5   1   1  3.1e-244  7.2e-241  800.5   0.3     2   586   712  1298   711  1298 0.99 Domain of unknown function (DUF3418)
OB_NTP_bind          PF07717.11   111 seq932_BIOID38985    -           1300   4.2e-25   87.5   0.0   1   1   3.5e-28     8e-25   86.6   0.0     2   111   600   699   599   699 0.97 Oligonucleotide/oligosaccharide-binding (OB)-fold
HA2                  PF04408.18   102 seq932_BIOID38985    -           1300   2.7e-24   85.0   0.0   1   1   2.5e-27   5.8e-24   83.9   0.0     2   101   465   558   464   559 0.90 Helicase associated domain (HA2)
Helicase_C           PF00271.26    78 seq932_BIOID38985    -           1300   1.1e-10   41.0   0.1   1   1   1.1e-13   2.5e-10   39.9   0.1     2    77   312   403   311   404 0.94 Helicase conserved C-terminal domain
DEAD                 PF00270.24   173 seq932_BIOID38985    -           1300   5.9e-07   28.9   0.0   1   1     6e-10   1.4e-06   27.7   0.0     7   167    86   233    80   239 0.72 DEAD/DEAH box helicase
GATase_4             PF13230.1    272 seq933_BIOID38985    -            255  3.7e-107  356.9   0.0   1   1  8.9e-111  4.1e-107  356.8   0.0     1   254     1   254     1   255 0.99 Glutamine amidotransferases class-II
GATase_2             PF00310.16   361 seq933_BIOID38985    -            255   2.3e-17   62.6   0.1   1   1   1.5e-15   6.8e-12   44.6   0.1   189   359    65   215    60   217 0.87 Glutamine amidotransferases class-II
GATase_6             PF13522.1    133 seq933_BIOID38985    -            255   9.6e-07   28.7   0.0   1   1   3.5e-10   1.6e-06   27.9   0.0    11    98    70   156    57   184 0.72 Glutamine amidotransferase domain
Rsd_AlgQ             PF04353.8    153 seq935_BIOID38985    -            158   4.9e-49  165.8   0.5   1   1   4.1e-53   5.5e-49  165.6   0.3     1   150     1   148     1   151 0.98 Regulator of RNA polymerase sigma(70) subunit, Rsd/AlgQ
ABC_tran             PF00005.22   118 seq936_BIOID38985    -            228   3.4e-21   75.6   0.0   1   1   7.5e-25   5.1e-21   75.1   0.0     1   117    50   174    50   175 0.92 ABC transporter
Pyr_redox_2          PF07992.9    200 seq946_BIOID38985    -            412   3.4e-16   59.6   0.0   1   1   2.9e-18   3.3e-15   56.3   0.0     1   198   126   384   126   386 0.82 Pyridine nucleotide-disulphide oxidoreductase
Pyr_redox            PF00070.22    80 seq946_BIOID38985    -            412   7.8e-14   51.7   0.7   1   1   2.5e-10   2.9e-07   30.6   0.0     2    76   256   328   255   332 0.78 Pyridine nucleotide-disulphide oxidoreductase
Pyr_redox_3          PF13738.1    203 seq946_BIOID38985    -            412   1.2e-12   48.1   0.9   1   1     3e-09   3.5e-06   27.1   0.0     1    45   128   171   128   191 0.80 Pyridine nucleotide-disulphide oxidoreductase
NAD_binding_8        PF13450.1     68 seq946_BIOID38985    -            412   1.2e-08   34.6   0.0   1   1   2.8e-11   3.2e-08   33.3   0.0     1    37   129   165   129   184 0.92 NAD(P)-binding Rossmann-like domain
HI0933_like          PF03486.9    409 seq946_BIOID38985    -            412   7.9e-07   27.7   0.4   1   1   6.5e-09   7.4e-06   24.5   0.0     2    36   126   160   125   165 0.94 HI0933-like protein
FAD_binding_3        PF01494.14   356 seq946_BIOID38985    -            412   1.8e-05   23.8   0.3   1   1   8.4e-08   9.6e-05   21.4   0.0     3    35   126   158   125   170 0.93 FAD binding domain
Thi4                 PF01946.12   230 seq946_BIOID38985    -            412   1.8e-05   23.8   0.3   1   1   9.3e-08   0.00011   21.3   0.0    20    59   127   166   121   202 0.89 Thi4 family
FAD_binding_2        PF00890.19   421 seq946_BIOID38985    -            412   6.4e-05   21.8   0.0   1   1     1e-07   0.00012   21.0   0.0     2    35   127   160   126   165 0.92 FAD binding domain
ABC_tran             PF00005.22   118 seq947_BIOID38985    -            360     1e-20   74.1   0.0   1   1   7.5e-24   2.1e-20   73.1   0.0     1   117    44   162    44   163 0.93 ABC transporter
TOBE                 PF03459.12    64 seq947_BIOID38985    -            360   4.8e-09   36.0   0.0   1   1   1.2e-08   3.3e-05   23.7   0.0     4    64   295   350   292   350 0.92 TOBE domain
TOBE_2               PF08402.5     75 seq947_BIOID38985    -            360   1.5e-08   34.4   0.0   1   1   1.1e-11   2.9e-08   33.4   0.0     2    75   282   351   281   351 0.88 TOBE domain
5_nucleotid_C        PF02872.13   156 seq948_BIOID38985    -            550   9.7e-33  113.2   0.5   1   1   2.6e-36   1.8e-32  112.3   0.3     1   155   363   510   363   511 0.95 5'-nucleotidase, C-terminal domain
Metallophos          PF00149.23   201 seq948_BIOID38985    -            550     1e-15   57.6   0.1   1   1   2.1e-19   1.4e-15   57.1   0.0     1   198    34   253    34   256 0.94 Calcineurin-like phosphoesterase
DUF480               PF04337.7    148 seq953_BIOID38985    -            215   8.5e-65  217.0   0.5   1   1   1.1e-68   1.5e-64  216.2   0.3     1   148     5   158     5   158 0.99 Protein of unknown function, DUF480
YjcZ                 PF13990.1    270 seq955_BIOID38985    -            301  6.4e-118  392.6   5.5   1   1  5.3e-122  7.3e-118  392.4   3.8     1   270    26   296    26   296 1.00 YjcZ-like protein
DUF2065              PF09838.4     57 seq956_BIOID38985    -             65   9.4e-23   79.5   3.3   1   1   7.6e-27     1e-22   79.4   2.3     1    57     5    61     5    61 0.98 Uncharacterized protein conserved in bacteria (DUF2065)
AAA_28               PF13521.1    163 seq957_BIOID38985    -            410   6.4e-29  100.8   0.0   1   1   2.8e-32   9.4e-29  100.3   0.0     2   163   234   394   233   394 0.92 AAA domain
HTH_3                PF01381.17    55 seq957_BIOID38985    -            410   1.2e-09   37.7   0.1   1   1   1.3e-12   4.4e-09   35.9   0.0     1    52     7    59     7    61 0.95 Helix-turn-helix
HTH_19               PF12844.2     64 seq957_BIOID38985    -            410   2.3e-08   33.8   0.0   1   1   1.9e-10   6.6e-07   29.1   0.0     3    55     6    59     5    67 0.94 Helix-turn-helix domain
CusF_Ec              PF11604.3     70 seq959_BIOID38985    -            110     1e-21   76.3   0.3   1   1     1e-25   1.4e-21   76.0   0.2     1    67    42   107    42   110 0.93 Copper binding periplasmic protein CusF
DUF1656              PF07869.7     58 seq960_BIOID38985    -             78   4.6e-18   64.6   9.3   1   1   3.3e-22   4.6e-18   64.6   6.5     3    57    16    70    14    72 0.95 Protein of unknown function (DUF1656)
ThiC                 PF01964.13   421 seq962_BIOID38985    -            631  7.5e-201  667.0   0.0   1   1  5.5e-204  3.7e-200  664.7   0.0     1   420   148   597   148   598 0.99 ThiC family
ThiC-associated      PF13667.1     80 seq962_BIOID38985    -            631   7.7e-34  114.9   0.1   1   1   3.1e-37   2.1e-33  113.5   0.0     2    80    26   109    25   109 0.94 ThiC-associated domain
TraX                 PF05857.6    219 seq963_BIOID38985    -            267   8.2e-53  179.1   9.6   1   1   6.9e-57   9.5e-53  178.9   6.7     2   218    51   266    50   267 0.96 TraX protein
FtsX                 PF02687.16   121 seq965_BIOID38985    -            804   5.9e-22   77.5  17.7   1   2   4.1e-15   2.8e-11   43.1   6.6     3   121   247   364   245   364 0.87 FtsX-like permease family
FtsX                 PF02687.16   121 seq965_BIOID38985    -            804   5.9e-22   77.5  17.7   2   2   9.6e-17   6.6e-13   48.3   0.8     2   118   683   794   682   797 0.87 FtsX-like permease family
ATP-synt_ab          PF00006.20   215 seq967_BIOID38985    -            460   2.5e-64  216.6   0.0   1   1   7.8e-68   3.6e-64  216.1   0.0     1   215   129   342   129   342 0.97 ATP synthase alpha/beta family, nucleotide-binding domain
ATP-synt_ab_C        PF00306.22   113 seq967_BIOID38985    -            460   9.9e-28   96.7   0.1   1   1     4e-31   1.8e-27   95.9   0.1     2   109   356   458   355   460 0.94 ATP synthase alpha/beta chain, C terminal domain
ATP-synt_ab_N        PF02874.18    69 seq967_BIOID38985    -            460   3.3e-22   78.3   2.5   1   1   1.5e-25     7e-22   77.3   1.7     1    68     6    72     6    73 0.97 ATP synthase alpha/beta family, beta-barrel domain
tRNA-synt_2          PF00152.15   335 seq968_BIOID38985    -            505   1.5e-98  329.5   1.0   1   1  4.3e-102     2e-98  329.1   0.7     1   334   162   502   162   503 0.90 tRNA synthetases class II (D, K and N)
tRNA_anti            PF01336.20    76 seq968_BIOID38985    -            505   1.2e-15   56.9   0.0   1   1   4.7e-19   2.1e-15   56.1   0.0     1    76    68   146    68   146 0.98 OB-fold nucleic acid binding domain
Hydrolase_like       PF13242.1     75 seq973_BIOID38985    -            190   5.3e-13   48.3   0.1   1   1   2.4e-16   8.2e-13   47.7   0.1     1    75   108   179   108   179 0.90 HAD-hyrolase-like
Hydrolase            PF00702.21   204 seq973_BIOID38985    -            190   2.5e-08   34.5   0.0   1   1   1.6e-11   5.6e-08   33.4   0.0   122   203    32   147    10   148 0.86 haloacid dehalogenase-like hydrolase
PNK3P                PF08645.6    158 seq973_BIOID38985    -            190   3.7e-08   32.8   0.0   1   1   2.2e-11   7.5e-08   31.8   0.0    21   126    23   137     7   149 0.80 Polynucleotide kinase 3 phosphatase
Adenylsucc_synt      PF00709.16   421 seq976_BIOID38985    -            432  3.4e-177  589.2   0.0   1   1  2.8e-181  3.9e-177  588.9   0.0     2   420     5   424     4   425 0.99 Adenylosuccinate synthetase
Flagellin_N          PF00669.15   139 seq977_BIOID38985    -            317   4.4e-34  117.1   9.6   1   1   3.2e-38   4.4e-34  117.1   6.7     2   139     4   141     3   141 0.99 Bacterial flagellin N-terminal helical region
HlyD                 PF00529.15   306 seq978_BIOID38985    -            285   1.9e-46  158.6   5.6   1   2   1.3e-22   3.5e-19   69.1   1.1     1    78    43   120    43   127 0.92 HlyD family secretion protein
HlyD                 PF00529.15   306 seq978_BIOID38985    -            285   1.9e-46  158.6   5.6   2   2     1e-29   2.8e-26   92.4   0.1   139   302   127   278   116   282 0.91 HlyD family secretion protein
HlyD_2               PF12700.2    328 seq978_BIOID38985    -            285   3.7e-21   75.5   0.1   1   1   1.9e-24   5.1e-21   75.0   0.1    15   239    38   229    31   245 0.86 HlyD family secretion protein
HlyD_3               PF13437.1    105 seq978_BIOID38985    -            285   3.9e-18   65.6   0.1   1   1   1.8e-15   4.9e-12   46.0   0.0     1    82   153   232   153   264 0.90 HlyD family secretion protein
Biotin_lipoyl_2      PF13533.1     50 seq978_BIOID38985    -            285   2.3e-17   62.2   1.8   1   1   1.2e-17   3.3e-14   52.1   0.5     1    50    43    92    43   102 0.90 Biotin-lipoyl like
SbmA_BacA            PF05992.7    315 seq979_BIOID38985    -            406  2.3e-164  546.0  12.3   1   1  4.8e-168  3.3e-164  545.5   8.5     1   314    80   393    80   394 1.00 SbmA/BacA-like family
ABC_membrane_2       PF06472.10   282 seq979_BIOID38985    -            406   4.1e-13   48.9   8.2   1   1   3.8e-16   2.6e-12   46.3   5.7    20   214    79   284    70   343 0.87 ABC transporter transmembrane region 2
PTS-HPr              PF00381.14    84 seq981_BIOID38985    -             85   1.3e-31  108.2   0.2   1   1   9.9e-36   1.4e-31  108.1   0.1     1    82     1    82     1    84 0.98 PTS HPr component phosphorylation site
HlyD_2               PF12700.2    328 seq982_BIOID38985    -            407   2.1e-14   53.3   0.0   1   1   9.3e-18   6.4e-14   51.7   0.0   136   327   187   378    98   379 0.81 HlyD family secretion protein
HlyD_3               PF13437.1    105 seq982_BIOID38985    -            407   3.1e-13   49.8   0.2   1   1     2e-14   1.4e-10   41.3   0.0     1   105   209   310   209   310 0.96 HlyD family secretion protein
HisG                 PF01634.13   163 seq983_BIOID38985    -            299   8.2e-55  184.7   0.0   1   1   1.7e-58   1.2e-54  184.1   0.0     1   163    53   221    53   221 0.94 ATP phosphoribosyltransferase
HisG_C               PF08029.6     75 seq983_BIOID38985    -            299   5.6e-28   96.5   0.1   1   1   2.2e-31   1.5e-27   95.2   0.0     1    75   222   297   222   297 0.98 HisG, C-terminal domain
EAL                  PF00563.15   236 seq987_BIOID38985    -            661   6.7e-58  195.8   0.9   1   1   3.3e-61   1.1e-57  195.1   0.6     3   236   412   644   410   644 0.94 EAL domain
GGDEF                PF00990.16   161 seq987_BIOID38985    -            661   5.9e-45  152.6   0.0   1   1     3e-48     1e-44  151.8   0.0     1   160   237   390   237   391 0.97 GGDEF domain
PAS_9                PF13426.1    104 seq987_BIOID38985    -            661   5.7e-10   39.4   0.0   1   1   4.3e-13   1.5e-09   38.1   0.0     2   104   122   225   121   225 0.78 PAS domain
PAS                  PF00989.19   113 seq987_BIOID38985    -            661     5e-07   29.3   0.0   1   1   5.3e-10   1.8e-06   27.5   0.0     4   107   114   217   111   223 0.64 PAS fold
Ribonuc_L-PSP        PF01042.16   121 seq990_BIOID38985    -            115   4.7e-28   97.2   0.5   1   1   3.8e-32   5.2e-28   97.1   0.3     2   121     4   115     3   115 0.96 Endoribonuclease L-PSP
TraU                 PF06834.6    280 seq993_BIOID38985    -            353   2.6e-87  292.3   0.7   1   1   2.3e-91   3.1e-87  292.1   0.5     2   280    61   342    60   342 0.94 TraU protein
RNase_PH             PF01138.16   132 seq994_BIOID38985    -            238   2.8e-27   95.5   0.0   1   1   6.9e-31   4.7e-27   94.7   0.0     1   129    10   140    10   142 0.93 3' exoribonuclease family, domain 1
RNase_PH_C           PF03725.10    68 seq994_BIOID38985    -            238   8.9e-13   47.8   0.7   1   1   2.4e-16   1.6e-12   47.0   0.5     1    66   157   222   157   224 0.96 3' exoribonuclease family, domain 2
PEP-utilizers_C      PF02896.13   294 seq996_BIOID38985    -            575  1.7e-124  414.3   0.2   1   1  5.1e-128  2.3e-124  413.9   0.1     1   293   250   541   250   542 0.99 PEP-utilising enzyme, TIM barrel domain
PEP-utilisers_N      PF05524.8    123 seq996_BIOID38985    -            575   1.9e-31  108.3   5.0   1   1   4.2e-35   1.9e-31  108.3   3.5     2   123     3   127     2   127 0.96 PEP-utilising enzyme, N-terminal
PEP-utilizers        PF00391.18    81 seq996_BIOID38985    -            575   6.9e-25   86.3   0.2   1   1   4.5e-28   2.1e-24   84.7   0.1     9    80   152   224   147   225 0.93 PEP-utilising enzyme, mobile domain
DUF968               PF06147.6    200 seq998_BIOID38985    -            348   8.4e-81  270.5   0.0   1   1     1e-84   1.4e-80  269.8   0.0     2   199   130   344   129   345 0.99 Protein of unknown function (DUF968)
Patatin              PF01734.17   204 seq1000_BIOID38985   -            356   2.2e-20   73.3   4.8   1   1     1e-23   1.4e-19   70.7   3.3     1   199     9   237     9   242 0.76 Patatin-like phospholipase
Phage_AlpA           PF05930.7     51 seq1001_BIOID38985   -             78   7.2e-18   63.9   0.1   1   1   6.4e-22   8.8e-18   63.6   0.1     3    51    19    66    17    66 0.97 Prophage CP4-57 regulatory protein (AlpA)
Porin_OmpG           PF09381.5    301 seq1002_BIOID38985   -            301  1.8e-218  723.2  13.3   1   1  4.5e-222  2.1e-218  723.0   9.2     1   301     1   301     1   301 1.00 Outer membrane protein G (OmpG)
DUF481               PF04338.7    210 seq1002_BIOID38985   -            301   5.7e-05   22.8   1.8   1   1   1.3e-08   5.7e-05   22.8   1.3    93   197    95   206    91   212 0.84 Protein of unknown function, DUF481
PrpF                 PF04303.8    371 seq1004_BIOID38985   -            350  9.9e-162  537.7   2.0   1   1  1.6e-165  1.1e-161  537.6   1.4     1   371     1   350     1   350 0.99 PrpF protein
Antirestrict         PF03230.8     94 seq1005_BIOID38985   -            141   1.5e-30  104.9   0.0   1   1   1.4e-34   1.8e-30  104.6   0.0     1    94    42   141    42   141 0.93 Antirestriction protein
Nucleos_tra2_C       PF07662.8    210 seq1006_BIOID38985   -            413   2.3e-69  232.9  16.2   1   1   3.3e-73   2.3e-69  232.9  11.2     1   209   206   412   206   413 0.98 Na+ dependent nucleoside transporter C-terminus
Nucleos_tra2_N       PF01773.15    75 seq1006_BIOID38985   -            413   1.9e-24   85.6   4.2   1   1   2.8e-28   1.9e-24   85.6   2.9     1    74    22    95    22    96 0.98 Na+ dependent nucleoside transporter N-terminus
DHO_dh               PF01180.16   293 seq1007_BIOID38985   -            411   6.9e-35  120.3   0.0   1   1   1.9e-38   8.7e-35  120.0   0.0     2   293     6   304     5   304 0.84 Dihydroorotate dehydrogenase
Dus                  PF01207.12   310 seq1007_BIOID38985   -            411   5.9e-08   31.7   0.1   1   1   2.4e-11   1.1e-07   30.9   0.1    43   153    91   198    80   203 0.83 Dihydrouridine synthase (Dus)
Abhydrolase_5        PF12695.2    142 seq1008_BIOID38985   -            286   2.3e-20   72.6   0.0   1   1   2.2e-22     3e-19   69.0   0.0     1   141    27   262    27   263 0.82 Alpha/beta hydrolase family
Abhydrolase_1        PF00561.15   230 seq1008_BIOID38985   -            286   1.3e-18   67.3   0.0   1   1   1.1e-21   1.5e-18   67.1   0.0     1   228    54   274    54   276 0.91 alpha/beta hydrolase fold
Abhydrolase_6        PF12697.2    228 seq1008_BIOID38985   -            286   3.3e-18   66.2   0.0   1   1   3.4e-21   4.6e-18   65.8   0.0     1   214    28   259    28   273 0.76 Alpha/beta hydrolase family
Peptidase_S15        PF02129.13   272 seq1008_BIOID38985   -            286   4.9e-15   55.5   0.0   1   1   6.7e-18   9.2e-15   54.6   0.0    52   256    48   250     5   259 0.79 X-Pro dipeptidyl-peptidase (S15 family)
Peptidase_S9         PF00326.16   213 seq1008_BIOID38985   -            286   7.8e-12   44.7   0.1   1   1   8.6e-12   1.2e-08   34.3   0.1    10   101    49   135    45   164 0.84 Prolyl oligopeptidase family
DLH                  PF01738.13   218 seq1008_BIOID38985   -            286     1e-08   34.6   0.1   1   1     8e-08   0.00011   21.4   0.0     8   127    19   128    13   149 0.81 Dienelactone hydrolase family
Hydrolase_4          PF12146.3     79 seq1008_BIOID38985   -            286     3e-08   33.2   0.0   1   1   3.8e-11   5.3e-08   32.4   0.0    11    64    19    74    11    88 0.81 Putative lysophospholipase
DUF3577              PF12101.3    138 seq1009_BIOID38985   -            155   4.1e-55  185.3   0.0   1   1   3.6e-59   4.9e-55  185.0   0.0     2   137     6   140     5   141 0.98 Protein of unknown function (DUF3577)
ABC2_membrane        PF01061.19   209 seq1010_BIOID38985   -            258   2.5e-25   88.7  18.5   1   1   1.8e-29   2.5e-25   88.7  12.8     3   207    13   218    11   220 0.86 ABC-2 type transporter
Elong-fact-P_C       PF09285.6     56 seq1014_BIOID38985   -            188   5.3e-27   92.8   1.0   1   1   2.4e-30   1.1e-26   91.8   0.2     1    56   131   186   131   186 0.99 Elongation factor P, C-terminal
EFP                  PF01132.15    55 seq1014_BIOID38985   -            188   3.2e-24   84.2   0.1   1   1   1.2e-27   5.5e-24   83.4   0.0     3    55    71   123    69   123 0.97 Elongation factor P (EF-P) OB domain
EFP_N                PF08207.7     58 seq1014_BIOID38985   -            188   5.8e-24   83.6   0.0   1   1   4.5e-27     2e-23   81.8   0.0     3    57     7    61     5    62 0.97 Elongation factor P (EF-P) KOW-like domain
NLPC_P60             PF00877.14   105 seq1016_BIOID38985   -            252   1.5e-30  104.9   0.0   1   1     4e-34   2.7e-30  104.1   0.0     1   105   134   244   134   244 0.98 NlpC/P60 family
FUSC                 PF04632.7    650 seq1017_BIOID38985   -            670  4.5e-163  544.0  47.1   1   1  7.6e-167  5.2e-163  543.8  32.6     1   649    20   662    20   663 0.97 Fusaric acid resistance protein family
FUSC_2               PF13515.1    128 seq1017_BIOID38985   -            670   2.7e-16   59.5  13.2   1   1     4e-20   2.7e-16   59.5   9.2     1   125    33   163    31   166 0.86 Fusaric acid resistance protein-like
DUF796               PF05638.7    134 seq1019_BIOID38985   -            172   7.7e-36  122.9   0.0   1   1   6.5e-40   8.8e-36  122.7   0.0     1   133     6   155     6   156 0.94 Protein of unknown function (DUF796)
UvrD_C               PF13361.1    319 seq1021_BIOID38985   -            673   6.6e-93  311.5   0.0   1   1   3.5e-95   7.9e-92  308.0   0.0     1   318   271   613   271   614 0.97 UvrD-like helicase C-terminal domain
UvrD-helicase        PF00580.16   315 seq1021_BIOID38985   -            673   5.1e-75  252.5   0.5   1   1   3.3e-77   7.6e-74  248.7   0.4     1   314     3   265     3   266 0.94 UvrD/REP helicase N-terminal domain
AAA_19               PF13245.1     76 seq1021_BIOID38985   -            673   2.1e-13   49.6   0.7   1   1   2.1e-16   4.8e-13   48.5   0.5     8    75    15    87     8    88 0.81 Part of AAA domain
UvrD_C_2             PF13538.1    104 seq1021_BIOID38985   -            673     2e-10   40.5   0.0   1   1   5.6e-13   1.3e-09   38.0   0.0    54   103   546   609   496   610 0.80 Family description
DUF1889              PF08986.5    119 seq1023_BIOID38985   -            122   2.7e-81  269.4   0.7   1   1   2.3e-85   3.1e-81  269.2   0.5     1   119     1   122     1   122 0.97 Domain of unknown function (DUF1889)
TrbI_Ftype           PF09677.5    111 seq1025_BIOID38985   -            128   4.2e-51  171.3   0.4   1   1   3.7e-55     5e-51  171.0   0.3     1   111    15   125    15   125 0.99 Type-F conjugative transfer system protein (TrbI_Ftype)
Histidinol_dh        PF00815.15   413 seq1026_BIOID38985   -            434  5.7e-182  604.8   0.8   1   1  4.8e-186  6.5e-182  604.6   0.5     2   413    18   428    17   428 0.99 Histidinol dehydrogenase
2-oxoacid_dh         PF00198.18   231 seq1029_BIOID38985   -            630   3.4e-78  261.9   0.0   1   1   3.2e-81   4.8e-78  261.4   0.0     3   230   399   629   397   630 0.98 2-oxoacid dehydrogenases acyltransferase (catalytic domain)
Biotin_lipoyl        PF00364.17    74 seq1029_BIOID38985   -            630     1e-66  220.3  35.1   1   3   1.3e-24     2e-21   75.3   4.6     2    73     4    73     3    74 0.97 Biotin-requiring enzyme
Biotin_lipoyl        PF00364.17    74 seq1029_BIOID38985   -            630     1e-66  220.3  35.1   2   3   2.8e-26   4.3e-23   80.6   3.8     2    73   107   176   106   177 0.96 Biotin-requiring enzyme
Biotin_lipoyl        PF00364.17    74 seq1029_BIOID38985   -            630     1e-66  220.3  35.1   3   3   4.5e-25   6.9e-22   76.7   4.9     1    73   207   277   207   278 0.97 Biotin-requiring enzyme
E3_binding           PF02817.12    39 seq1029_BIOID38985   -            630   3.6e-16   58.4   0.1   1   1   2.3e-19   3.6e-16   58.4   0.1     3    39   327   363   325   363 0.97 e3 binding domain
Pribosyltran         PF00156.22   125 seq1030_BIOID38985   -            213   1.7e-16   59.9   0.1   1   1   3.2e-20   4.3e-16   58.6   0.0     3   123    39   152    37   154 0.94 Phosphoribosyl transferase domain
Transposase_31       PF04754.7    205 seq1031_BIOID38985   -            319   3.1e-71  238.8   0.0   1   1   3.1e-75   4.2e-71  238.4   0.0     3   203    10   211     8   213 0.94 Putative transposase, YhgA-like
DUF1615              PF07759.7    319 seq1035_BIOID38985   -            264  8.7e-102  340.0   0.0   1   1  7.3e-106    1e-101  339.8   0.0     2   214    49   261    48   264 0.99 Protein of unknown function (DUF1615)
ATP-synt_DE_N        PF02823.11    80 seq1036_BIOID38985   -            139   1.9e-30  104.2   0.1   1   1   4.2e-34   2.9e-30  103.7   0.1     2    80     6    84     5    84 0.99 ATP synthase, Delta/Epsilon chain, beta-sandwich domain
ATP-synt_DE          PF00401.15    48 seq1036_BIOID38985   -            139   1.4e-16   59.9   5.1   1   1   3.3e-20   2.3e-16   59.2   3.5     1    47    88   134    88   135 0.97 ATP synthase, Delta/Epsilon chain, long alpha-helix domain
ACR_tran             PF00873.14  1021 seq1039_BIOID38985   -           1047  5.3e-238  792.1   1.9   1   1  4.8e-242  6.6e-238  791.7   1.3     2  1019     6  1037     2  1039 0.98 AcrB/AcrD/AcrF family
DeoRC                PF00455.17   162 seq1041_BIOID38985   -            260   4.8e-30  104.2   0.0   1   1     1e-33   7.1e-30  103.6   0.0    10   161    84   235    76   236 0.98 DeoR C terminal sensor domain
HTH_DeoR             PF08220.7     57 seq1041_BIOID38985   -            260   4.2e-09   35.6   0.3   1   1   1.3e-12   8.6e-09   34.6   0.2     1    45     8    52     8    62 0.87 DeoR-like helix-turn-helix domain
Entericidin          PF08085.6     21 seq1044_BIOID38985   -             41   5.3e-09   35.3   0.0   1   1   4.6e-13   6.3e-09   35.1   0.0     1    21    20    40    20    40 0.99 Entericidin EcnA/B family
Aldolase_II          PF00596.16   183 seq1046_BIOID38985   -            215   1.7e-49  167.8   0.9   1   1   1.5e-53     2e-49  167.6   0.6     1   183     8   182     8   182 0.94 Class II Aldolase and Adducin N-terminal domain
Rrf2                 PF02082.15    83 seq1047_BIOID38985   -            141   2.1e-25   88.5   0.1   1   1   2.4e-29   3.3e-25   87.9   0.1     1    82     1    82     1    83 0.99 Transcriptional regulator
AAA_21               PF13304.1    303 seq1049_BIOID38985   -            219   3.8e-15   56.5   0.0   1   1   4.2e-19   5.8e-15   55.9   0.0     3   299    35   183    34   187 0.96 AAA domain
RusA                 PF05866.6    116 seq1050_BIOID38985   -            124   3.2e-21   75.7   0.0   1   1   2.7e-25   3.7e-21   75.6   0.0     1   116     7   116     7   116 0.89 Endodeoxyribonuclease RusA
ProQ                 PF04352.8    115 seq1057_BIOID38985   -            186   4.7e-30  103.4   1.5   1   1   2.1e-32   1.4e-28   98.6   0.0     5   113    72   180    68   181 0.96 ProQ/FINO family
FinO_N               PF12602.3     72 seq1057_BIOID38985   -            186   8.8e-24   83.4  12.2   1   1   2.4e-27   1.7e-23   82.6   8.4     1    72     1    62     1    62 0.98 Fertility inhibition protein N terminal
Entericidin          PF08085.6     21 seq1058_BIOID38985   -             48   1.2e-08   34.2   2.6   1   1   1.2e-12   1.7e-08   33.7   1.8     1    21    23    43    23    43 0.98 Entericidin EcnA/B family
GFO_IDH_MocA         PF01408.17   120 seq1059_BIOID38985   -            345   3.3e-27   95.2   0.0   1   1   1.2e-30   5.5e-27   94.5   0.0     1   117     3   120     3   123 0.96 Oxidoreductase family, NAD-binding Rossmann fold
GFO_IDH_MocA_C       PF02894.12   115 seq1059_BIOID38985   -            345   6.8e-14   51.5   0.0   1   1   2.5e-17   1.1e-13   50.7   0.0     1   113   135   237   135   239 0.92 Oxidoreductase family, C-terminal alpha/beta domain
NAD_binding_3        PF03447.11   117 seq1059_BIOID38985   -            345   3.1e-06   27.4   0.0   1   1   1.4e-09   6.2e-06   26.4   0.0    26   112    33   117    19   120 0.81 Homoserine dehydrogenase, NAD binding domain
TMP-TENI             PF02581.12   180 seq1064_BIOID38985   -            211   8.8e-57  191.0   0.4   1   1   7.6e-61     1e-56  190.7   0.3     3   180    17   189    15   189 0.98 Thiamine monophosphate synthase/TENI
Chorismate_bind      PF00425.13   257 seq1065_BIOID38985   -            453   1.7e-91  306.0   0.0   1   1   3.1e-95   2.1e-91  305.6   0.0     2   257   190   443   189   443 0.98 chorismate binding enzyme
Anth_synt_I_N        PF04715.8    140 seq1065_BIOID38985   -            453   1.5e-29  102.7   0.2   1   1   1.6e-32   1.1e-28   99.9   0.0     9   139    22   153    16   154 0.89 Anthranilate synthase component I, N terminal region
Na_sulph_symp        PF00939.14   471 seq1066_BIOID38985   -            313  2.3e-116  389.3  23.8   1   1  1.9e-120  2.6e-116  389.1  16.5     2   310     4   313     3   313 0.99 Sodium:sulfate symporter transmembrane region
YbhQ                 PF11076.3    135 seq1067_BIOID38985   -            136   1.3e-78  260.9  13.2   1   1   1.1e-82   1.6e-78  260.7   9.2     1   134     1   132     1   134 0.98 Putative inner membrane protein YbhQ
PapB                 PF03333.8     91 seq1068_BIOID38985   -            104     4e-37  125.8   0.1   1   1   3.2e-41   4.4e-37  125.6   0.0     7    91    12    96     3    96 0.95 Adhesin biosynthesis transcription regulatory protein
Y1_Tnp               PF01797.11   121 seq1069_BIOID38985   -            165   3.7e-05   23.4   1.7   1   1   1.2e-08   0.00017   21.3   1.2    10    99    19   101    11   119 0.73 Transposase IS200 like
RNB                  PF00773.14   325 seq1074_BIOID38985   -            827  5.1e-105  351.2   0.0   1   1  2.1e-108  7.3e-105  350.7   0.0     1   325   274   602   274   602 0.97 RNB domain
OB_RNB               PF08206.6     58 seq1074_BIOID38985   -            827   1.9e-29  100.8   9.9   1   2   2.4e-25   8.1e-22   76.3   0.1     1    58   101   158   101   158 0.99 Ribonuclease B OB domain
OB_RNB               PF08206.6     58 seq1074_BIOID38985   -            827   1.9e-29  100.8   9.9   2   2     2e-09   6.7e-06   25.4   0.0     6    58   172   227   170   227 0.96 Ribonuclease B OB domain
S1                   PF00575.18    74 seq1074_BIOID38985   -            827   8.3e-20   70.5   0.4   1   1   6.9e-23   2.4e-19   69.0   0.3     2    73   655   738   654   739 0.98 S1 RNA binding domain
HTH_12               PF08461.5     66 seq1074_BIOID38985   -            827   1.7e-13   49.9   0.8   1   1   1.1e-16   3.8e-13   48.8   0.5     2    64    37    97    36    99 0.93 Ribonuclease R winged-helix domain
Antiterm             PF03589.8     95 seq1075_BIOID38985   -            273   1.3e-54  182.1  10.1   1   2   6.5e-27   8.9e-23   80.0   0.0     2    95    15   111    14   111 0.97 Antitermination protein
Antiterm             PF03589.8     95 seq1075_BIOID38985   -            273   1.3e-54  182.1  10.1   2   2   8.2e-36   1.1e-31  108.6   0.3     2    94   178   269   177   270 0.98 Antitermination protein
Multi_Drug_Res       PF00893.14    93 seq1076_BIOID38985   -            126   1.7e-32  111.5  10.1   1   1   1.6e-36   2.2e-32  111.2   7.0     1    93    22   114    22   114 0.99 Small Multidrug Resistance protein
Hexapep              PF00132.19    36 seq1079_BIOID38985   -            456   3.8e-30  101.9  14.0   1   3   1.3e-09   4.3e-06   25.8   2.5     4    36   268   300   266   300 0.94 Bacterial transferase hexapeptide (six repeats)
Hexapep              PF00132.19    36 seq1079_BIOID38985   -            456   3.8e-30  101.9  14.0   2   3   4.3e-08   0.00015   21.0   0.1     2    32   353   382   352   384 0.94 Bacterial transferase hexapeptide (six repeats)
Hexapep              PF00132.19    36 seq1079_BIOID38985   -            456   3.8e-30  101.9  14.0   3   3   2.8e-12   9.7e-09   34.2   0.2     2    36   395   429   394   429 0.96 Bacterial transferase hexapeptide (six repeats)
NTP_transf_3         PF12804.2    179 seq1079_BIOID38985   -            456   3.1e-20   72.9   0.5   1   1   2.1e-23   7.1e-20   71.8   0.3     1   112     8   122     8   252 0.91 MobA-like NTP transferase domain
NTP_transferase      PF00483.18   248 seq1079_BIOID38985   -            456   5.4e-14   51.9   0.0   1   1   2.3e-17     8e-14   51.4   0.0     3   220     9   214     7   220 0.85 Nucleotidyl transferase
IspD                 PF01128.14   221 seq1079_BIOID38985   -            456   1.4e-06   27.8   0.1   1   1   8.4e-10   2.9e-06   26.8   0.0     1    45     6    50     6    78 0.83 Uncharacterized protein family UPF0007
DUF1615              PF07759.7    319 seq1082_BIOID38985   -             77   8.4e-32  110.0   0.2   1   1   6.7e-36   9.1e-32  109.9   0.1   243   318     1    76     1    77 0.98 Protein of unknown function (DUF1615)
Fe-ADH               PF00465.14   366 seq1083_BIOID38985   -            383  1.9e-115  385.2   1.5   1   1  3.2e-119  2.2e-115  385.0   1.1     4   366    12   375     9   375 0.95 Iron-containing alcohol dehydrogenase
Fe-ADH_2             PF13685.1    250 seq1083_BIOID38985   -            383   2.6e-19   69.4   0.3   1   1   2.5e-15   1.7e-11   43.8   0.0     2    97    14   110    13   117 0.94 Iron-containing alcohol dehydrogenase
PTS_EIIA_1           PF00358.15   133 seq1084_BIOID38985   -            169   5.4e-54  181.2   2.2   1   1   4.7e-58   6.5e-54  180.9   1.5     3   132    20   149    18   150 0.98 phosphoenolpyruvate-dependent sugar phosphotransferase system, EIIA 1
Hexapep              PF00132.19    36 seq1086_BIOID38985   -            207   6.9e-07   28.3  20.4   1   2   6.4e-08   0.00088   18.5   2.4     4    36   137   169   136   169 0.96 Bacterial transferase hexapeptide (six repeats)
Hexapep              PF00132.19    36 seq1086_BIOID38985   -            207   6.9e-07   28.3  20.4   2   2   3.7e-08    0.0005   19.3   1.3     1    35   152   186   152   187 0.95 Bacterial transferase hexapeptide (six repeats)
ThiF                 PF00899.16   136 seq1089_BIOID38985   -            282   2.5e-43  147.0   0.1   1   1   5.4e-47   3.7e-43  146.4   0.1     2   134    59   190    58   192 0.98 ThiF family
MoeZ_MoeB            PF05237.8     84 seq1089_BIOID38985   -            282   4.3e-29   99.8   0.0   1   1   1.2e-32   8.2e-29   98.9   0.0     4    82   199   276   197   278 0.96 MoeZ/MoeB domain
Fimbrial             PF00419.15   145 seq1091_BIOID38985   -            182   3.9e-20   72.4   5.0   1   1   3.4e-24   4.7e-20   72.1   3.5     1   145    32   182    32   182 0.86 Fimbrial protein
Aminotran_1_2        PF00155.16   363 seq1093_BIOID38985   -            356     1e-66  225.2   0.0   1   1     9e-71   1.2e-66  224.9   0.0    31   362    46   350    30   351 0.93 Aminotransferase class I and II
DUF463               PF04317.7    443 seq1100_BIOID38985   -            489  7.8e-188  624.4   0.0   1   1  6.7e-192  9.1e-188  624.1   0.0     1   443    44   488    44   488 0.99 YcjX-like family, DUF463
DeoRC                PF00455.17   162 seq1102_BIOID38985   -            249   1.5e-46  157.8   0.0   1   1   7.1e-50   2.4e-46  157.1   0.0     2   162    68   228    67   228 0.98 DeoR C terminal sensor domain
HTH_DeoR             PF08220.7     57 seq1102_BIOID38985   -            249   5.7e-16   57.6   0.4   1   1   3.4e-19   1.2e-15   56.6   0.2     1    56     4    59     4    60 0.98 DeoR-like helix-turn-helix domain
HTH_11               PF08279.7     55 seq1102_BIOID38985   -            249   1.9e-09   36.9   0.4   1   1     2e-12   6.7e-09   35.1   0.1     1    42     4    44     4    53 0.91 HTH domain
HTH_Mga              PF08280.6     59 seq1102_BIOID38985   -            249   1.4e-06   27.8   0.0   1   1   1.1e-09   3.8e-06   26.4   0.0     5    44     3    42     2    46 0.94 M protein trans-acting positive regulator (MGA) HTH domain
Na_sulph_symp        PF00939.14   471 seq1104_BIOID38985   -            161     2e-51  175.2  20.2   1   1   1.6e-55   2.2e-51  175.0  14.0   315   471     2   158     1   158 0.99 Sodium:sulfate symporter transmembrane region
SNase                PF00565.12   108 seq1106_BIOID38985   -            178   2.3e-28   98.4   0.1   1   1   2.2e-32     3e-28   98.1   0.0     1   108    69   165    69   165 0.98 Staphylococcal nuclease homologue
AAA_22               PF13401.1    131 seq1108_BIOID38985   -            489   2.3e-11   43.7   0.0   1   1     1e-14   6.9e-11   42.2   0.0     3   126    18   137    15   142 0.83 AAA domain
PG_binding_1         PF01471.13    57 seq1108_BIOID38985   -            489   4.1e-08   32.9   0.0   1   1   1.3e-11   8.7e-08   31.9   0.0     2    55   408   461   407   463 0.92 Putative peptidoglycan binding domain
NeuB                 PF03102.9    241 seq1110_BIOID38985   -            346   5.7e-90  300.5   0.0   1   1     1e-93     7e-90  300.2   0.0     1   241    24   270    24   270 0.97 NeuB family
SAF                  PF08666.7     63 seq1110_BIOID38985   -            346   1.2e-08   35.0   0.0   1   1   4.7e-12   3.2e-08   33.7   0.0     2    57   285   336   284   342 0.94 SAF domain
Pirin                PF02678.11   107 seq1111_BIOID38985   -            231     2e-36  123.9   0.4   1   1   4.5e-40   3.1e-36  123.3   0.3     5   107     7   119     3   119 0.94 Pirin
Cupin_2              PF07883.6     71 seq1111_BIOID38985   -            231   1.8e-07   30.3   0.8   1   1   6.3e-11   4.3e-07   29.2   0.2     5    67    48   114    46   120 0.88 Cupin domain
DUF2754              PF10953.3     70 seq1114_BIOID38985   -            114   6.2e-47  157.4   2.6   1   1   6.3e-51   8.5e-47  156.9   1.8     1    70    45   114    45   114 0.99 Protein of unknown function (DUF2754)
HATPase_c            PF02518.21   111 seq1116_BIOID38985   -            543   3.2e-22   78.2   0.0   1   1   2.3e-25   7.7e-22   77.0   0.0     5   109   434   535   430   537 0.95 Histidine kinase-, DNA gyrase B-, and HSP90-like ATPase
PAS                  PF00989.19   113 seq1116_BIOID38985   -            543   6.3e-15   54.8   0.1   1   1   1.2e-17   4.2e-14   52.1   0.0     1   112   222   323   222   324 0.95 PAS fold
PAS_10               PF13596.1    106 seq1116_BIOID38985   -            543   1.7e-07   31.3   0.1   1   1   2.7e-10   9.2e-07   28.9   0.0     2   104   225   323   224   325 0.86 PAS domain
PAS_8                PF13188.1     64 seq1116_BIOID38985   -            543   1.9e-06   27.4   0.0   1   1   1.6e-09   5.4e-06   25.9   0.0     3    45   224   269   222   294 0.76 PAS domain
DUF3560              PF12083.3    126 seq1122_BIOID38985   -            453   5.1e-44  149.2   8.5   1   1   9.2e-48   1.3e-43  147.9   5.9     3   126    88   212    86   212 0.98 Domain of unknown function (DUF3560)
Fimbrial             PF00419.15   145 seq1123_BIOID38985   -            166   3.9e-10   40.0   0.0   1   1   3.3e-14   4.5e-10   39.8   0.0     3   145    20   166    18   166 0.84 Fimbrial protein
ThiG                 PF05690.9    247 seq1124_BIOID38985   -            328  4.1e-109  363.2   1.3   1   1    7e-113  4.8e-109  363.0   0.9     2   247    76   319    75   319 0.99 Thiazole biosynthesis protein ThiG
SLT                  PF01464.15   121 seq1125_BIOID38985   -            654     4e-31  106.9   0.1   1   1   5.2e-35   7.1e-31  106.1   0.0     2   116   492   606   491   611 0.95 Transglycosylase SLT domain
ThiS                 PF02597.15    78 seq1127_BIOID38985   -             66   1.8e-17   63.4   0.1   1   1   1.4e-21     2e-17   63.2   0.1     1    78     3    66     3    66 0.98 ThiS family
SSF                  PF00474.12   406 seq1128_BIOID38985   -            224   4.5e-69  232.9  12.6   1   1   3.3e-73   4.5e-69  232.9   8.7     1   176    35   216    35   223 0.97 Sodium:solute symporter family
NUDIX                PF00293.23   135 seq1129_BIOID38985   -            192   4.3e-16   58.6   0.0   1   1   4.3e-20   5.9e-16   58.2   0.0     4   124    33   151    29   159 0.87 NUDIX domain
YgbA_NO              PF11756.3    114 seq1130_BIOID38985   -            114   2.2e-44  150.0   2.9   1   1   1.8e-48   2.5e-44  149.8   2.0     3   112     4   110     2   112 0.96 Nitrous oxide-stimulated promoter
Fe-ADH               PF00465.14   366 seq1131_BIOID38985   -            891    5e-112  374.0   0.3   1   1  1.7e-115  7.6e-112  373.4   0.2     1   361   457   849   457   854 0.93 Iron-containing alcohol dehydrogenase
Aldedh               PF00171.17   462 seq1131_BIOID38985   -            891   1.6e-27   95.8   2.6   1   1   2.2e-30     1e-26   93.2   1.8    26   426     4   399     1   406 0.78 Aldehyde dehydrogenase family
Fe-ADH_2             PF13685.1    250 seq1131_BIOID38985   -            891   1.2e-18   67.2   1.0   1   2   2.8e-12   1.3e-08   34.3   0.0    12    94   473   555   464   562 0.92 Iron-containing alcohol dehydrogenase
Fe-ADH_2             PF13685.1    250 seq1131_BIOID38985   -            891   1.2e-18   67.2   1.0   2   2   7.7e-11   3.5e-07   29.6   0.8    98   247   588   739   580   741 0.93 Iron-containing alcohol dehydrogenase
Pyr_redox_2          PF07992.9    200 seq1133_BIOID38985   -            495   1.7e-44  152.0   1.7   1   1     2e-47   2.7e-44  151.3   1.2     1   198    29   338    29   340 0.94 Pyridine nucleotide-disulphide oxidoreductase
Pyr_redox_dim        PF02852.17   110 seq1133_BIOID38985   -            495   9.5e-35  118.8   0.0   1   1   1.7e-37   2.3e-34  117.6   0.0     1   109   368   476   368   477 0.98 Pyridine nucleotide-disulphide oxidoreductase, dimerisation domain
Pyr_redox            PF00070.22    80 seq1133_BIOID38985   -            495   2.7e-15   56.3   0.8   1   1     2e-18   2.7e-15   56.3   0.5     1    78   198   274   198   277 0.94 Pyridine nucleotide-disulphide oxidoreductase
GIDA                 PF01134.17   392 seq1133_BIOID38985   -            495     2e-08   33.4   1.1   1   1   9.6e-11   1.3e-07   30.7   0.4     1    60    29    91    29   104 0.91 Glucose inhibited division protein A
FAD_oxidored         PF12831.2    428 seq1133_BIOID38985   -            495     3e-08   33.0   0.9   1   1   4.7e-11   6.4e-08   31.9   0.6     1    38    29    66    29    84 0.94 FAD dependent oxidoreductase
FAD_binding_2        PF00890.19   421 seq1133_BIOID38985   -            495   1.5e-06   27.1   0.7   1   1   3.5e-08   4.7e-05   22.2   0.2     2    35    30    63    29    68 0.90 FAD binding domain
Thi4                 PF01946.12   230 seq1133_BIOID38985   -            495   1.5e-05   24.0   0.1   1   1   2.7e-08   3.7e-05   22.8   0.1    11    63    21    73    13   105 0.79 Thi4 family
TraG_N               PF07916.6    466 seq1135_BIOID38985   -            504  2.3e-114  382.3  11.0   1   1  1.9e-118  2.6e-114  382.1   7.6     1   466     8   487     8   487 0.97 TraG-like protein, N-terminal region
DUF218               PF02698.12   155 seq1138_BIOID38985   -            266     5e-24   84.4   0.0   1   1   5.4e-28   7.3e-24   83.9   0.0     1   137    36   183    36   208 0.92 DUF218 domain
HHA                  PF05321.6     57 seq1140_BIOID38985   -             69   1.8e-28   98.3   0.1   1   1   1.5e-32     2e-28   98.1   0.1     1    57    10    66    10    66 0.99 Haemolysin expression modulating protein
N6_N4_Mtase          PF01555.13   231 seq1141_BIOID38985   -            250   6.8e-16   58.3   0.0   1   1     1e-19   7.1e-16   58.2   0.0     1   107    29   132    29   227 0.79 DNA methylase
Methyltransf_26      PF13659.1    117 seq1141_BIOID38985   -            250     2e-08   34.1   0.0   1   1   5.8e-12     4e-08   33.2   0.0    51   116     9    82     4    83 0.81 Methyltransferase domain
Phytase-like         PF13449.1    326 seq1142_BIOID38985   -            457     4e-34  118.2   0.0   1   1     5e-38   6.8e-34  117.4   0.0    60   311   146   396    50   410 0.85 Esterase-like activity of phytase
Aconitase            PF00330.15   465 seq1143_BIOID38985   -            753   2.9e-47  161.1   0.0   1   1   6.1e-51   4.2e-47  160.5   0.0    91   450   113   456    38   471 0.87 Aconitase family (aconitate hydratase)
Aconitase_C          PF00694.14   131 seq1143_BIOID38985   -            753   6.7e-06   26.1   0.0   1   1     2e-09   1.4e-05   25.1   0.0    84   129   637   683   624   685 0.89 Aconitase C-terminal domain
IGPD                 PF00475.13   145 seq1148_BIOID38985   -            355   1.2e-64  216.3   0.3   1   1   6.7e-68   2.3e-64  215.5   0.2     1   145   196   338   196   338 0.99 Imidazoleglycerol-phosphate dehydratase
HAD_2                PF13419.1    176 seq1148_BIOID38985   -            355   5.7e-07   29.8   0.0   1   1   4.1e-09   1.4e-05   25.3   0.0    76   173    30   145    20   148 0.80 Haloacid dehalogenase-like hydrolase
PNK3P                PF08645.6    158 seq1148_BIOID38985   -            355   1.4e-06   27.7   0.0   1   1   7.4e-10   2.5e-06   26.9   0.0     5   129     8   134     4   183 0.77 Polynucleotide kinase 3 phosphatase
Hydrolase_like       PF13242.1     75 seq1148_BIOID38985   -            355   1.8e-06   27.4   0.0   1   1   1.1e-09   3.8e-06   26.4   0.0     1    44   102   144   102   149 0.90 HAD-hyrolase-like
DUF2726              PF10881.3    126 seq1149_BIOID38985   -            196   2.1e-27   95.0   0.1   1   1   2.4e-31   3.2e-27   94.4   0.0     2   108    59   169    58   180 0.94 Protein of unknown function (DUF2726)
Usher                PF00577.15   552 seq1150_BIOID38985   -            843  1.8e-177  591.2  22.1   1   1  4.8e-181  2.2e-177  591.0  15.3     2   552   204   757   203   757 0.97 Type VII secretion system (T7SS), usher protein
PapC_N               PF13954.1    146 seq1150_BIOID38985   -            843   5.6e-43  145.8   0.0   1   1   2.6e-46   1.2e-42  144.8   0.0     1   145    35   188    35   189 0.97 PapC N-terminal domain
PapC_C               PF13953.1     68 seq1150_BIOID38985   -            843     2e-19   68.8   0.1   1   1   2.2e-22   9.8e-19   66.6   0.0     3    63   769   827   767   832 0.95 PapC C-terminal domain
SIS                  PF01380.17   131 seq1151_BIOID38985   -            609   1.8e-64  215.0   0.1   1   2   4.2e-36   1.1e-32  112.2   0.0     2   130   290   418   289   419 0.97 SIS domain
SIS                  PF01380.17   131 seq1151_BIOID38985   -            609   1.8e-64  215.0   0.1   2   2   1.2e-32   3.4e-29  100.9   0.0     2   130   462   591   461   592 0.97 SIS domain
GATase_2             PF00310.16   361 seq1151_BIOID38985   -            609     5e-26   91.1   0.8   1   2   2.4e-08   6.5e-05   21.6   0.1     1    54     2    44     2    62 0.85 Glutamine amidotransferases class-II
GATase_2             PF00310.16   361 seq1151_BIOID38985   -            609     5e-26   91.1   0.8   2   2   1.8e-22   4.8e-19   68.1   0.1   190   293    61   152    50   160 0.95 Glutamine amidotransferases class-II
GATase_6             PF13522.1    133 seq1151_BIOID38985   -            609   8.7e-25   87.1   0.1   1   1   5.6e-28   1.5e-24   86.3   0.1    11   123    65   183    46   193 0.84 Glutamine amidotransferase domain
GATase_7             PF13537.1    124 seq1151_BIOID38985   -            609   7.3e-18   64.4   0.0   1   1   4.7e-21   1.3e-17   63.6   0.0     1   118    72   194    72   199 0.87 Glutamine amidotransferase domain
GATase_4             PF13230.1    272 seq1151_BIOID38985   -            609   9.3e-08   30.9   0.1   1   1   1.4e-10   3.9e-07   28.9   0.1    59   133    54   128    45   148 0.86 Glutamine amidotransferases class-II
Peripla_BP_1         PF00532.16   279 seq1152_BIOID38985   -            331   6.3e-31  107.5   0.0   1   1   2.3e-34   7.9e-31  107.1   0.0     2   259    64   309    63   319 0.93 Periplasmic binding proteins and sugar binding domain of LacI family
Peripla_BP_3         PF13377.1    160 seq1152_BIOID38985   -            331   9.5e-26   90.5   0.1   1   1   2.7e-28   9.3e-25   87.3   0.1     5   159   176   330   172   331 0.84 Periplasmic binding protein-like domain
LacI                 PF00356.16    46 seq1152_BIOID38985   -            331   5.1e-18   64.2   0.0   1   1   3.1e-21   1.1e-17   63.2   0.0     2    46     8    52     7    52 0.98 Bacterial regulatory proteins, lacI family
Peripla_BP_4         PF13407.1    258 seq1152_BIOID38985   -            331   5.7e-12   45.4   0.0   1   1   2.2e-15   7.4e-12   45.0   0.0     1   217    66   275    66   309 0.87 Periplasmic binding protein domain
Rick_17kDa_Anti      PF05433.10    42 seq1154_BIOID38985   -             72     2e-08   33.6  20.8   1   1     2e-12   2.7e-08   33.1  14.4     2    42    33    71    32    71 0.96 Glycine zipper 2TM domain
Molybdop_Fe4S4       PF04879.11    55 seq1158_BIOID38985   -            195   2.2e-21   75.3   0.2   1   1   2.6e-24   1.8e-20   72.4   0.1     2    55    44   104    43   104 0.96 Molybdopterin oxidoreductase Fe4S4 domain
Molybdopterin        PF00384.17   432 seq1158_BIOID38985   -            195   2.4e-06   26.4   0.1   1   1   4.2e-10   2.9e-06   26.1   0.0     1    35   107   139   107   190 0.79 Molybdopterin oxidoreductase
SSF                  PF00474.12   406 seq1160_BIOID38985   -            276   1.1e-74  251.3  12.8   1   1   1.1e-78   1.5e-74  250.9   8.8   200   406     8   211     2   211 0.99 Sodium:solute symporter family
Peptidase_S49        PF01343.13   154 seq1161_BIOID38985   -            618    5e-102  338.0   0.1   1   2   4.9e-49   3.3e-45  153.4   0.0     2   152   141   294   140   296 0.98 Peptidase family S49
Peptidase_S49        PF01343.13   154 seq1161_BIOID38985   -            618    5e-102  338.0   0.1   2   2   7.2e-58   4.9e-54  182.1   0.0     2   154   392   543   391   543 0.98 Peptidase family S49
SDH_alpha            PF03313.10   283 seq1165_BIOID38985   -            454  6.4e-104  346.8   5.3   1   1  1.2e-107  8.2e-104  346.4   3.7     3   282   184   449   182   450 0.96 Serine dehydratase alpha chain
SDH_beta             PF03315.10   158 seq1165_BIOID38985   -            454   8.6e-56  188.2   0.0   1   1   2.2e-59   1.5e-55  187.4   0.0     1   157     3   158     3   159 0.96 Serine dehydratase beta chain
CTP_transf_3         PF02348.14   217 seq1166_BIOID38985   -            418   2.1e-58  197.4   1.6   1   1   6.8e-62   3.1e-58  196.8   1.1     1   214     6   233     6   243 0.97 Cytidylyltransferase
Lipase_GDSL_2        PF13472.1    179 seq1166_BIOID38985   -            418   4.8e-11   42.9   0.0   1   1     2e-14   9.1e-11   42.0   0.0    29   178   268   408   251   409 0.86 GDSL-like Lipase/Acylhydrolase family
BATS                 PF06968.8     92 seq1167_BIOID38985   -            377   1.8e-21   75.6   0.0   1   1   1.2e-24   8.2e-21   73.5   0.0     1    92   256   361   256   361 0.98 Biotin and Thiamin Synthesis associated domain
Radical_SAM          PF04055.16   166 seq1167_BIOID38985   -            377   2.2e-08   34.3   0.0   1   1   5.2e-12   3.6e-08   33.6   0.0     4   145    82   221    79   237 0.86 Radical SAM superfamily
TerC                 PF03741.11   184 seq1168_BIOID38985   -            540   4.9e-49  166.1  13.4   1   1   1.6e-52   7.4e-49  165.5   9.3     1   183    27   216    27   217 0.94 Integral membrane protein TerC family
CorC_HlyC            PF03471.12    81 seq1168_BIOID38985   -            540   1.5e-19   69.4   0.1   1   1   3.6e-22   1.7e-18   66.1   0.0     2    79   453   529   452   531 0.93 Transporter associated domain
CBS                  PF00571.23    57 seq1168_BIOID38985   -            540   4.1e-16   58.2   1.1   1   2   5.1e-09   2.3e-05   23.8   0.3     1    53   315   371   315   374 0.94 CBS domain
CBS                  PF00571.23    57 seq1168_BIOID38985   -            540   4.1e-16   58.2   1.1   2   2   9.7e-12   4.4e-08   32.5   0.0     3    53   382   432   381   436 0.93 CBS domain
DUF697               PF05128.7    162 seq1169_BIOID38985   -            353   4.1e-54  182.3   0.2   1   1     3e-58   4.1e-54  182.3   0.1     2   161   183   341   182   342 0.98 Domain of unknown function (DUF697)
Plasmid_killer       PF05015.8     93 seq1170_BIOID38985   -            100     3e-27   94.4   0.0   1   1   2.5e-31   3.4e-27   94.2   0.0     2    93     7    98     6    98 0.98 Plasmid maintenance system killer protein
LPAM_2               PF13627.1     24 seq1172_BIOID38985   -             67   1.6e-08   33.8   3.3   1   1   1.6e-12   2.1e-08   33.4   2.3     1    24     6    29     6    29 0.94 Prokaryotic lipoprotein-attachment site
GerE                 PF00196.14    58 seq1173_BIOID38985   -            241   2.9e-10   39.1   0.7   1   1   3.8e-14   5.2e-10   38.3   0.5     4    57   154   207   152   208 0.95 Bacterial regulatory proteins, luxR family
Aldedh               PF00171.17   462 seq1176_BIOID38985   -            479  3.2e-165  549.8   1.2   1   1  5.1e-169  3.5e-165  549.6   0.8     8   462    22   475    15   475 0.98 Aldehyde dehydrogenase family
LuxC                 PF05893.9    400 seq1176_BIOID38985   -            479   5.6e-05   21.9   0.0   1   1   1.6e-08   0.00011   20.9   0.0    88   285   142   335   138   356 0.81 Acyl-CoA reductase (LuxC)
OmpA                 PF00691.15    97 seq1178_BIOID38985   -            262   1.9e-15   56.8   0.1   1   1   5.5e-19   7.5e-15   55.0   0.0     1    92   121   214   121   218 0.84 OmpA family
Molybdopterin        PF00384.17   432 seq1179_BIOID38985   -            803     1e-24   87.0   0.0   1   1   3.2e-25   2.2e-21   75.9   0.0   103   379     2   377     1   381 0.85 Molybdopterin oxidoreductase
Molydop_binding      PF01568.16   109 seq1179_BIOID38985   -            803   4.2e-17   61.8   0.1   1   1   2.3e-20   1.5e-16   59.9   0.1     4   108   681   796   678   797 0.93 Molydopterin dinucleotide binding domain
RadC                 PF04002.10   123 seq1180_BIOID38985   -            224   7.9e-47  157.8   0.0   1   1   7.8e-51   1.1e-46  157.4   0.0     2   123   103   224   102   224 0.98 RadC-like JAB domain
RepB-RCR_reg         PF10723.4     85 seq1182_BIOID38985   -             86     1e-36  124.4   0.6   1   1   8.7e-41   1.2e-36  124.1   0.4     1    83     1    81     1    83 0.98 Replication regulatory protein RepB
Methyltransf_26      PF13659.1    117 seq1183_BIOID38985   -            187   7.5e-12   45.2   0.0   1   1   3.7e-15   1.3e-11   44.4   0.0     2   114    52   147    51   150 0.90 Methyltransferase domain
Methyltransf_18      PF12847.2    112 seq1183_BIOID38985   -            187   2.5e-08   34.3   0.0   1   1   1.6e-11   5.3e-08   33.3   0.0     4   109    53   146    50   148 0.90 Methyltransferase domain
MTS                  PF05175.9    170 seq1183_BIOID38985   -            187   9.6e-08   31.4   0.0   1   1   3.8e-11   1.3e-07   31.0   0.0    31   141    50   149    41   166 0.84 Methyltransferase small domain
RrnaAD               PF00398.15   262 seq1183_BIOID38985   -            187   1.5e-06   27.3   0.0   1   1   5.6e-10   1.9e-06   26.9   0.0     9   113    29   128    24   148 0.87 Ribosomal RNA adenine dimethylase
DAP_epimerase        PF01678.14   121 seq1184_BIOID38985   -            275   1.3e-77  257.4   0.7   1   2   1.8e-43   1.2e-39  134.8   0.0     1   120     4   124     4   125 0.98 Diaminopimelate epimerase
DAP_epimerase        PF01678.14   121 seq1184_BIOID38985   -            275   1.3e-77  257.4   0.7   2   2   2.5e-39   1.7e-35  121.4   0.1     2   121   153   268   152   268 0.97 Diaminopimelate epimerase
PhzC-PhzF            PF02567.11   282 seq1184_BIOID38985   -            275   3.6e-05   23.0   0.0   1   1   7.7e-09   5.2e-05   22.5   0.0    45   224    51   224    46   229 0.86 Phenazine biosynthesis-like protein
HTH_3                PF01381.17    55 seq1187_BIOID38985   -            113   9.4e-11   41.2   0.0   1   1   5.6e-14   3.8e-10   39.3   0.0     1    54    16    69    16    70 0.96 Helix-turn-helix
HTH_19               PF12844.2     64 seq1187_BIOID38985   -            113   2.6e-08   33.6   0.1   1   1     2e-11   1.4e-07   31.3   0.0     9    61    21    73    15    76 0.90 Helix-turn-helix domain
Fimbrial             PF00419.15   145 seq1190_BIOID38985   -            136   2.3e-10   40.7   6.8   1   1     2e-14   2.7e-10   40.5   4.7    21   145     7   136     2   136 0.80 Fimbrial protein
SpoU_methylase       PF00588.14   142 seq1191_BIOID38985   -            243     7e-42  142.5   0.0   1   1   1.9e-45   1.3e-41  141.6   0.0     2   142    96   236    95   236 0.96 SpoU rRNA Methylase family
SpoU_sub_bind        PF08032.7     76 seq1191_BIOID38985   -            243   3.1e-19   68.7   0.1   1   1   2.9e-22     2e-18   66.2   0.0     1    72     4    76     4    80 0.96 RNA 2'-O ribose methyltransferase substrate binding
DUF2655              PF10848.3     82 seq1192_BIOID38985   -            106   3.1e-57  190.2   1.1   1   1   2.8e-61   3.8e-57  189.9   0.7     1    82     1    82     1    82 1.00 Protein of unknown function (DUF2655)
GATase               PF00117.23   192 seq1193_BIOID38985   -            196   6.2e-28   97.4   0.0   1   1   2.1e-31   7.1e-28   97.2   0.0     1   189     4   194     4   196 0.81 Glutamine amidotransferase class-I
GATase_3             PF07685.9    158 seq1193_BIOID38985   -            196   9.7e-06   25.1   0.0   1   1   4.3e-09   1.5e-05   24.5   0.0     8    79    39   100    32   106 0.87 CobB/CobQ-like glutamine amidotransferase domain
Response_reg         PF00072.19   112 seq1196_BIOID38985   -            239   5.3e-18   64.9   0.1   1   1   5.6e-22   7.6e-18   64.4   0.1     1   111     4   117     4   118 0.96 Response regulator receiver domain
AA_permease          PF00324.16   479 seq1197_BIOID38985   -            470    1e-115  386.7  42.2   1   1  1.7e-119  1.1e-115  386.5  29.3     1   464    39   462    39   470 0.93 Amino acid permease
AA_permease_2        PF13520.1    426 seq1197_BIOID38985   -            470   2.2e-43  148.2  46.9   1   1   4.3e-47   2.9e-43  147.8  32.5     9   410    43   444    39   464 0.82 Amino acid permease
UPF0118              PF01594.11   327 seq1198_BIOID38985   -            181   3.3e-18   65.6   5.7   1   1     3e-22     4e-18   65.3   4.0     2   116    15   133    14   138 0.96 Domain of unknown function DUF20
Toluene_X            PF03349.11   427 seq1203_BIOID38985   -            448  1.7e-147  491.1  17.0   1   1  1.4e-151  1.9e-147  490.9  11.8     2   427    19   448    18   448 0.98 Outer membrane protein transport protein (OMPP1/FadL/TodX)
SKI                  PF01202.17   158 seq1205_BIOID38985   -            175   5.6e-13   48.9   0.0   1   1     2e-16   6.8e-13   48.6   0.0     1   156    17   170    17   172 0.79 Shikimate kinase
AAA_33               PF13671.1    143 seq1205_BIOID38985   -            175   3.8e-09   36.4   0.0   1   1   1.6e-12   5.5e-09   35.9   0.0     3   121    12   127    10   144 0.79 AAA domain
APS_kinase           PF01583.15   157 seq1205_BIOID38985   -            175   3.3e-06   26.7   0.0   1   1   1.2e-09     4e-06   26.4   0.0     6   116    12   120     7   148 0.80 Adenylylsulphate kinase
TetR_N               PF00440.18    47 seq1206_BIOID38985   -            199   2.5e-11   42.9   0.0   1   1   2.9e-15   3.9e-11   42.2   0.0     1    46    13    58    13    59 0.93 Bacterial regulatory proteins, tetR family
Anti-adapt_IraP      PF10796.4     87 seq1207_BIOID38985   -             86     9e-38  128.4   1.8   1   1   7.2e-42   9.8e-38  128.3   1.2     1    87     1    86     1    86 0.99 Sigma-S stabilisation anti-adaptor protein
FTR1                 PF03239.9    306 seq1208_BIOID38985   -            276     3e-76  256.1  19.0   1   1   2.4e-80   3.3e-76  256.0  13.1     1   304     1   274     1   276 0.98 Iron permease FTR1 family
TonB_dep_Rec         PF00593.19   276 seq1210_BIOID38985   -            660   6.1e-29  101.6  17.9   1   1   8.9e-33   6.1e-29  101.6  12.4     2   275   412   658   411   659 0.93 TonB dependent receptor
Plug                 PF07715.10   108 seq1210_BIOID38985   -            660   2.6e-26   91.9   0.5   1   1   1.3e-29   8.8e-26   90.2   0.4     4   108    45   147    42   147 0.96 TonB-dependent Receptor Plug Domain
GerE                 PF00196.14    58 seq1211_BIOID38985   -            225   1.9e-15   55.7   0.1   1   1   2.5e-19   3.4e-15   55.0   0.1     3    55   152   204   150   207 0.95 Bacterial regulatory proteins, luxR family
Ribosomal_S10        PF00338.17    97 seq1212_BIOID38985   -            103   4.1e-38  129.0   0.1   1   1   3.3e-42   4.5e-38  128.8   0.0     1    96     6   101     6   102 0.99 Ribosomal protein S10p/S20e
PseudoU_synth_2      PF00849.17   164 seq1214_BIOID38985   -            319   2.6e-30  105.3   0.1   1   1   6.1e-34   4.2e-30  104.6   0.0     1   163   101   249   101   250 0.90 RNA pseudouridylate synthase
S4                   PF01479.20    48 seq1214_BIOID38985   -            319   1.7e-10   40.0   0.2   1   1   4.7e-14   3.2e-10   39.1   0.2     1    48    20    66    20    66 0.96 S4 domain
IncFII_repA          PF02387.10   281 seq1215_BIOID38985   -            289   2.9e-97  325.0   0.1   1   1  2.5e-101   3.5e-97  324.8   0.0     3   271     9   269     1   276 0.98 IncFII RepA protein family
Peptidase_M20        PF01546.23   171 seq1217_BIOID38985   -            396   2.9e-31  108.2   0.0   1   1   1.5e-34     1e-30  106.4   0.0     1   169    89   390    89   392 0.96 Peptidase family M20/M25/M40
M20_dimer            PF07687.9    109 seq1217_BIOID38985   -            396   1.2e-24   86.0   0.0   1   1     3e-28   2.1e-24   85.2   0.0     2   107   191   301   190   303 0.91 Peptidase dimerisation domain
UPF0118              PF01594.11   327 seq1218_BIOID38985   -            207   7.5e-40  136.7  25.8   1   1   6.2e-44   8.5e-40  136.6  17.9   144   327     1   182     1   182 0.99 Domain of unknown function DUF20
His_biosynth         PF00977.16   228 seq1220_BIOID38985   -            245   8.4e-76  254.1   0.2   1   1   2.7e-79   9.4e-76  253.9   0.2     1   228     1   234     1   234 0.98 Histidine biosynthesis protein
Trp_syntA            PF00290.15   259 seq1220_BIOID38985   -            245   1.7e-06   26.5   0.9   1   1   9.9e-09   3.4e-05   22.3   0.1   174   232    51   108    32   114 0.88 Tryptophan synthase alpha chain
Alk_phosphatase      PF00245.15   421 seq1221_BIOID38985   -            485  2.3e-145  484.3   3.6   1   1  5.3e-146  2.4e-142  474.4   2.5     1   421    78   484    78   484 0.99 Alkaline phosphatase
Metalloenzyme        PF01676.13   262 seq1221_BIOID38985   -            485   2.3e-07   30.2   3.6   1   1   4.9e-10   2.2e-06   27.0   0.5   136   228   336   461   290   482 0.81 Metalloenzyme superfamily
Phosphodiest         PF01663.17   364 seq1221_BIOID38985   -            485   3.4e-05   23.2   0.0   1   1   1.2e-08   5.3e-05   22.5   0.0   138   254   318   421   239   462 0.69 Type I phosphodiesterase / nucleotide pyrophosphatase
IMS                  PF00817.15   148 seq1222_BIOID38985   -            351     9e-48  161.7   0.0   1   1   3.2e-51   1.4e-47  161.0   0.0     1   148     7   154     7   154 0.98 impB/mucB/samB family
IMS_C                PF11799.3    137 seq1222_BIOID38985   -            351   1.7e-09   38.0   0.1   1   1   6.3e-13   2.9e-09   37.3   0.1     3   100   211   310   209   322 0.84 impB/mucB/samB family C-terminal
IMS_HHH              PF11798.3     32 seq1222_BIOID38985   -            351   1.3e-08   34.3   0.0   1   1   7.1e-12   3.2e-08   33.0   0.0     1    32   166   197   166   197 0.96 IMS family HHH motif
Trp_repressor        PF01371.14    88 seq1223_BIOID38985   -             98   2.8e-31  107.1   0.1   1   1   2.3e-35   3.2e-31  106.9   0.0     1    87     7    93     7    94 0.98 Trp repressor protein
Epimerase_2          PF02350.14   346 seq1224_BIOID38985   -            369     2e-80  270.0   0.5   1   1   1.6e-84   2.2e-80  269.9   0.3     3   346     2   345     1   345 0.95 UDP-N-acetylglucosamine 2-epimerase
IclR                 PF01614.13   129 seq1225_BIOID38985   -            271   1.9e-40  137.3   0.0   1   1   4.5e-44   3.1e-40  136.7   0.0     2   128   140   263   139   264 0.98 Bacterial transcriptional regulator
HTH_IclR             PF09339.5     52 seq1225_BIOID38985   -            271   1.1e-12   47.2   0.1   1   1   5.9e-16     4e-12   45.4   0.0     1    51    23    73    23    74 0.98 IclR helix-turn-helix domain
Pili_assembly_C      PF02753.12    68 seq1226_BIOID38985   -            153   7.4e-16   57.6   0.1   1   1   1.6e-19   1.1e-15   57.0   0.1     2    63    83   145    82   150 0.95 Gram-negative pili assembly chaperone, C-terminal domain
Pili_assembly_N      PF00345.15   122 seq1226_BIOID38985   -            153   6.5e-13   48.4   0.0   1   1   1.7e-16   1.2e-12   47.6   0.0    71   121     2    58     1    59 0.89 Gram-negative pili assembly chaperone, N-terminal domain
DUF484               PF04340.7    225 seq1227_BIOID38985   -            235   5.6e-89  297.3   0.4   1   1   4.7e-93   6.5e-89  297.1   0.3     1   224    10   232    10   233 0.99 Protein of unknown function, DUF484
Ribosomal_L3         PF00297.17   263 seq1228_BIOID38985   -            209     5e-50  170.2  10.0   1   1   1.6e-52   2.2e-48  164.8   6.9     1   263     8   204     8   204 0.99 Ribosomal protein L3
Ribosomal_L28        PF00830.14    61 seq1229_BIOID38985   -             78   1.1e-29  101.9   1.4   1   1   8.9e-34   1.2e-29  101.7   1.0     1    61     3    63     3    63 0.99 Ribosomal L28 family
Sigma54_activat      PF00158.21   168 seq1231_BIOID38985   -            513   3.8e-56  189.0   0.0   1   1   1.3e-59   5.7e-56  188.4   0.0     2   167   207   365   206   366 0.98 Sigma-54 interaction domain
PAS_8                PF13188.1     64 seq1231_BIOID38985   -            513   7.2e-06   25.5   0.0   1   1   5.4e-09   2.5e-05   23.8   0.0     3    52    82   135    81   148 0.79 PAS domain
AAA                  PF00004.24   132 seq1231_BIOID38985   -            513   4.9e-05   23.4   0.0   1   1   2.6e-08   0.00012   22.1   0.0     1   111   230   341   230   358 0.85 ATPase family associated with various cellular activities (AAA)
GntP_permease        PF02447.11   441 seq1232_BIOID38985   -            446  5.3e-167  555.6  45.0   1   1  1.3e-170  6.1e-167  555.4  31.2     2   438     5   441     4   445 0.98 GntP family permease
CitMHS               PF03600.11   349 seq1232_BIOID38985   -            446   2.3e-11   42.8  33.1   1   1   8.8e-15     4e-11   41.9  22.9     6   329    14   375     9   393 0.72 Citrate transporter
DUF401               PF04165.7    386 seq1232_BIOID38985   -            446   1.3e-07   30.9   4.7   1   1   2.8e-11   1.3e-07   30.9   3.3   223   367   270   422   267   444 0.78 Protein of unknown function (DUF401)
DUF2170              PF09938.4    140 seq1234_BIOID38985   -            133   1.7e-42  144.0   1.4   1   1   1.3e-46   1.8e-42  143.8   1.0     3   139     2   132     1   133 0.96 Uncharacterized protein conserved in bacteria (DUF2170)
EAL                  PF00563.15   236 seq1235_BIOID38985   -            532   1.2e-59  201.5   0.2   1   1   2.8e-63   1.9e-59  200.8   0.2     4   236   273   501   270   501 0.93 EAL domain
CSS-motif            PF12792.2    208 seq1235_BIOID38985   -            532   2.3e-41  141.3   0.7   1   1   5.1e-45   3.5e-41  140.7   0.2     3   203    42   242    40   247 0.92 CSS motif domain associated with EAL
Oxidored_FMN         PF00724.15   341 seq1237_BIOID38985   -            365   3.4e-89  299.0   0.0   1   1   2.8e-93   3.9e-89  298.9   0.0     1   340     5   343     5   344 0.93 NADH:flavin oxidoreductase / NADH oxidase family
Ferritin             PF00210.19   142 seq1238_BIOID38985   -            167   1.2e-22   80.1   1.4   1   1   9.7e-27   1.3e-22   79.9   1.0     3   140     9   142     7   144 0.93 Ferritin-like domain
Ribosomal_L33        PF00471.15    48 seq1240_BIOID38985   -             55     9e-24   83.3   1.5   1   1   7.4e-28     1e-23   83.2   1.0     1    48     6    53     6    53 0.99 Ribosomal protein L33
Peptidase_M75        PF09375.5    285 seq1242_BIOID38985   -            375   4.1e-52  177.1   5.0   1   1   7.9e-56   5.4e-52  176.7   3.5     1   285   135   368   135   368 0.95 Imelysin
Cupredoxin_1         PF13473.1    104 seq1242_BIOID38985   -            375     4e-25   87.5   0.1   1   1   9.7e-29   6.6e-25   86.9   0.1     4   104    13   115    10   115 0.95 Cupredoxin-like domain
PBP_like_2           PF12849.2    281 seq1243_BIOID38985   -            346   9.1e-56  189.2   7.2   1   1   1.8e-59   1.2e-55  188.8   5.0    10   278    27   306     8   308 0.91 PBP superfamily domain
PBP_like             PF12727.2    193 seq1243_BIOID38985   -            346   1.6e-10   40.1   0.0   1   1   5.2e-14   3.6e-10   39.0   0.0     3   168    47   236    45   302 0.76 PBP superfamily domain
PspA_IM30            PF04012.7    221 seq1245_BIOID38985   -            232   4.3e-57  192.8  28.8   1   1   3.5e-61   4.8e-57  192.7  20.0     1   221     2   232     2   232 0.97 PspA/IM30 family
PapC_N               PF13954.1    146 seq1247_BIOID38985   -             72   9.4e-11   41.3   0.0   1   1   7.8e-15   1.1e-10   41.1   0.0     2    44    10    53     9    61 0.91 PapC N-terminal domain
Gp49                 PF05973.9     91 seq1248_BIOID38985   -            112   1.7e-24   85.5   0.0   1   1   1.4e-28     2e-24   85.3   0.0     1    91    13   102    13   102 0.96 Phage derived protein Gp49-like (DUF891)
Fapy_DNA_glyco       PF01149.19   116 seq1249_BIOID38985   -            269     7e-31  106.8   0.0   1   1   2.4e-34   1.1e-30  106.2   0.0     1   115     2   114     2   115 0.96 Formamidopyrimidine-DNA glycosylase N-terminal domain
H2TH                 PF06831.9     93 seq1249_BIOID38985   -            269     1e-29  101.9   0.0   1   1   3.7e-33   1.7e-29  101.2   0.0     1    89   129   217   129   220 0.97 Formamidopyrimidine-DNA glycosylase H2TH domain
zf-FPG_IleRS         PF06827.9     30 seq1249_BIOID38985   -            269   7.3e-09   34.9   4.0   1   1     3e-12   1.4e-08   34.0   2.8     1    29   241   269   241   269 0.98 Zinc finger found in FPG and IleRS
Asparaginase         PF00710.15   313 seq1251_BIOID38985   -            338  2.6e-112  374.6   0.0   1   1  2.2e-116    3e-112  374.4   0.0     2   313     6   323     5   323 0.96 Asparaginase
His_biosynth         PF00977.16   228 seq1253_BIOID38985   -            258   2.1e-78  262.6   0.6   1   1   6.8e-82   2.3e-78  262.4   0.4     1   227     5   239     5   240 0.96 Histidine biosynthesis protein
DcuA_DcuB            PF03605.9    364 seq1255_BIOID38985   -            446    5e-164  545.3  20.1   1   1  4.3e-168  5.9e-164  545.0  13.9     1   364     6   376     6   376 0.98 Anaerobic c4-dicarboxylate membrane transporter
DUF417               PF04224.7    175 seq1258_BIOID38985   -             78   3.9e-17   62.0   0.7   1   1   3.1e-21   4.2e-17   61.9   0.5   114   172    12    73     3    76 0.91 Protein of unknown function, DUF417
Ribosomal_L4         PF00573.17   192 seq1259_BIOID38985   -            201   9.2e-66  220.7   1.1   1   1   7.6e-70     1e-65  220.6   0.7     2   191    13   198    12   199 0.99 Ribosomal protein L4/L1 family
Polyketide_cyc       PF03364.15   130 seq1260_BIOID38985   -            158   2.9e-32  111.2   0.0   1   1   5.1e-36   3.5e-32  111.0   0.0     1   130    23   148    23   148 0.99 Polyketide cyclase / dehydrase and lipid transport
Polyketide_cyc2      PF10604.4    139 seq1260_BIOID38985   -            158   1.5e-11   44.4   0.0   1   1   2.8e-15   1.9e-11   44.1   0.0     1   129    14   146    14   154 0.74 Polyketide cyclase / dehydrase and lipid transport
Phage_integrase      PF00589.17   173 seq1262_BIOID38985   -            298   4.5e-50  169.5   0.0   1   1   1.1e-53   7.7e-50  168.8   0.0     3   172   114   281   112   282 0.97 Phage integrase family
Phage_integr_N       PF02899.12    84 seq1262_BIOID38985   -            298   1.1e-26   92.6   0.8   1   1   4.1e-30   2.8e-26   91.3   0.6     1    83     8    90     8    91 0.98 Phage integrase, N-terminal SAM-like domain
Nterm_IS4            PF13006.2     98 seq1264_BIOID38985   -            401   2.7e-29  100.9   0.1   1   1     9e-33   6.2e-29   99.7   0.1     3    97    17   109    15   110 0.97 Insertion element 4 transposase N-terminal
DDE_Tnp_1            PF01609.16   211 seq1264_BIOID38985   -            401   1.1e-11   44.6   0.0   1   1   2.1e-15   1.5e-11   44.2   0.0     4   161   127   296   124   311 0.79 Transposase DDE domain
TPP_enzyme_N         PF02776.13   172 seq1266_BIOID38985   -            623   5.2e-54  182.2   2.6   1   1   4.8e-56   2.2e-52  176.9   0.9     1   170    34   203    34   205 0.98 Thiamine pyrophosphate enzyme, N-terminal TPP binding domain
TPP_enzyme_C         PF02775.16   153 seq1266_BIOID38985   -            623   7.1e-36  122.9   0.2   1   1   1.6e-37   7.4e-34  116.4   0.0     2   153   423   583   422   583 0.96 Thiamine pyrophosphate enzyme, C-terminal TPP binding domain
TPP_enzyme_M         PF00205.17   137 seq1266_BIOID38985   -            623   9.1e-35  119.2   0.1   1   1   4.8e-38   2.2e-34  118.0   0.0     1   136   223   358   223   359 0.94 Thiamine pyrophosphate enzyme, central domain
Thioredoxin          PF00085.15   104 seq1267_BIOID38985   -            109   3.5e-34  116.5   0.0   1   1   8.4e-38   3.8e-34  116.3   0.0     2   103     5   106     4   107 0.98 Thioredoxin
Thioredoxin_2        PF13098.1    112 seq1267_BIOID38985   -            109   1.6e-10   41.0   0.1   1   1   3.2e-13   1.4e-09   37.9   0.0     7   112    23   104    17   104 0.90 Thioredoxin-like domain
HTH_37               PF13744.1     80 seq1268_BIOID38985   -             96   5.7e-24   83.6   0.6   1   1   9.4e-28   6.4e-24   83.4   0.4     3    76    14    86    12    91 0.96 Helix-turn-helix domain
HTH_3                PF01381.17    55 seq1268_BIOID38985   -             96   4.9e-07   29.3   0.0   1   1   8.8e-11     6e-07   29.0   0.0     5    47    37    80    33    88 0.87 Helix-turn-helix
DUF1870              PF08965.5    118 seq1270_BIOID38985   -            118     2e-60  201.4   0.3   1   1   1.7e-64   2.3e-60  201.3   0.2     1   118     1   118     1   118 1.00 Domain of unknown function (DUF1870)
His_Phos_1           PF00300.17   158 seq1271_BIOID38985   -            215   1.1e-38  132.7   0.2   1   1   9.5e-43   1.3e-38  132.4   0.1     1   157     3   156     3   157 0.91 Histidine phosphatase superfamily (branch 1)
Pili_assembly_N      PF00345.15   122 seq1273_BIOID38985   -            244   4.5e-38  129.6   0.4   1   1   9.4e-42   6.4e-38  129.1   0.2     1   122    27   147    27   147 0.92 Gram-negative pili assembly chaperone, N-terminal domain
Pili_assembly_C      PF02753.12    68 seq1273_BIOID38985   -            244   6.4e-12   45.0   0.1   1   1   2.1e-15   1.5e-11   43.8   0.1     2    63   168   226   167   230 0.83 Gram-negative pili assembly chaperone, C-terminal domain
PhdYeFM_antitox      PF02604.14    75 seq1276_BIOID38985   -             97   1.5e-09   37.1   0.1   1   1     2e-13   2.8e-09   36.3   0.1     2    73     8    74     7    79 0.90 Antitoxin Phd_YefM, type II toxin-antitoxin system
Ub-RnfH              PF03658.9     84 seq1279_BIOID38985   -            118   8.5e-38  127.9   0.2   1   1   7.5e-42     1e-37  127.7   0.1     1    84    27   110    27   110 0.99 RnfH family Ubiquitin
F_bP_aldolase        PF01116.15   287 seq1281_BIOID38985   -            284    1e-102  343.0   0.0   1   1  8.3e-107  1.1e-102  342.8   0.0     4   286     5   283     2   284 0.99 Fructose-bisphosphate aldolase class-II
DUF1435              PF07256.7     78 seq1282_BIOID38985   -             91   5.9e-39  131.8   8.5   1   1   5.2e-43   7.1e-39  131.5   5.9     1    78    14    91    14    91 0.99 Protein of unknown function (DUF1435)
Ribosomal_L23        PF00276.15    92 seq1283_BIOID38985   -            100   1.1e-32  111.6   1.2   1   1   8.9e-37   1.2e-32  111.5   0.8     2    89     9    96     8    99 0.97 Ribosomal protein L23
DUF2491              PF10679.4    212 seq1284_BIOID38985   -            219   2.5e-69  232.3   0.0   1   1     2e-73   2.8e-69  232.2   0.0     2   212     5   217     1   217 0.98 Protein of unknown function (DUF2491)
PEPcase              PF00311.12   793 seq1285_BIOID38985   -            883  6.7e-293  973.3   0.0   1   1  6.1e-297  8.3e-293  973.0   0.0     2   793   129   883   128   883 0.98 Phosphoenolpyruvate carboxylase
YafO_toxin           PF13957.1    109 seq1287_BIOID38985   -            132   7.2e-34  115.7   0.0   1   1   6.1e-38   8.4e-34  115.5   0.0     1   109    25   132    25   132 0.98 Toxin YafO, type II toxin-antitoxin system
MFS_1                PF07690.11   354 seq1288_BIOID38985   -            404   2.1e-29  102.3  51.1   1   2   1.2e-24   1.6e-20   73.0  26.1     2   293    13   290    12   292 0.80 Major Facilitator Superfamily
MFS_1                PF07690.11   354 seq1288_BIOID38985   -            404   2.1e-29  102.3  51.1   2   2   3.9e-15   5.4e-11   41.7  10.7    37   184   249   395   244   402 0.80 Major Facilitator Superfamily
PRA-CH               PF01502.13    75 seq1290_BIOID38985   -            203   3.9e-34  115.9   0.0   1   1   1.1e-37   7.7e-34  115.0   0.0     1    74    33   106    33   107 0.99 Phosphoribosyl-AMP cyclohydrolase
PRA-PH               PF01503.12    83 seq1290_BIOID38985   -            203   4.9e-14   52.2   0.5   1   1   1.1e-17   7.2e-14   51.7   0.3     2    82   116   201   115   202 0.96 Phosphoribosyl-ATP pyrophosphohydrolase
Glyoxalase           PF00903.20   128 seq1291_BIOID38985   -            135   7.2e-25   87.3   0.0   1   1   1.8e-28   8.3e-25   87.1   0.0     2   128     3   123     2   123 0.92 Glyoxalase/Bleomycin resistance protein/Dioxygenase superfamily
Glyoxalase_2         PF12681.2    108 seq1291_BIOID38985   -            135   7.6e-18   64.9   0.0   1   1   1.9e-21   8.7e-18   64.7   0.0     1   108     8   124     8   124 0.77 Glyoxalase-like domain
Glyoxalase_4         PF13669.1    110 seq1291_BIOID38985   -            135     1e-08   35.0   0.0   1   1   1.2e-11   5.2e-08   32.7   0.0     2   106     5   108     4   112 0.88 Glyoxalase/Bleomycin resistance protein/Dioxygenase superfamily
ATP-synt_ab          PF00006.20   215 seq1292_BIOID38985   -            443   5.9e-42  143.4   0.0   1   1   2.9e-45   7.9e-42  143.0   0.0     3   214   183   388   181   389 0.95 ATP synthase alpha/beta family, nucleotide-binding domain
Rho_RNA_bind         PF07497.7     78 seq1292_BIOID38985   -            443   6.5e-42  140.9   0.1   1   1   4.2e-45   1.1e-41  140.1   0.0     1    78    73   150    73   150 0.98 Rho termination factor, RNA-binding domain
Rho_N                PF07498.7     43 seq1292_BIOID38985   -            443   8.2e-18   63.7   0.8   1   1   1.7e-20   4.8e-17   61.3   0.2     1    43    29    71    29    71 0.98 Rho termination factor, N-terminal domain
NACHT                PF05729.7    167 seq1292_BIOID38985   -            443   8.9e-05   22.0   0.0   1   1   6.2e-08   0.00017   21.1   0.0    12    96   207   297   203   311 0.80 NACHT domain
PsiF_repeat          PF07769.9     35 seq1293_BIOID38985   -            106     5e-37  125.0  21.0   1   2   7.1e-24   9.7e-20   69.7   4.0     2    35    26    59    25    59 0.97 psiF repeat
PsiF_repeat          PF07769.9     35 seq1293_BIOID38985   -            106     5e-37  125.0  21.0   2   2   2.4e-21   3.3e-17   61.5   5.0     2    35    70   103    69   103 0.97 psiF repeat
GerE                 PF00196.14    58 seq1294_BIOID38985   -             74   6.4e-20   70.1   0.4   1   1   5.5e-24   7.5e-20   69.8   0.3     2    58    12    68    11    68 0.97 Bacterial regulatory proteins, luxR family
YecR                 PF13992.1     74 seq1297_BIOID38985   -            107   5.2e-27   93.7   0.2   1   1   4.8e-31   6.5e-27   93.3   0.1     2    74    26    98    25    98 0.98 YecR-like lipoprotein
DUF177               PF02620.12   119 seq1298_BIOID38985   -            173   4.8e-23   81.3   0.7   1   1   5.4e-27   7.4e-23   80.7   0.5     1   119    61   171    61   171 0.90 Uncharacterized ACR, COG1399
Fer4_11              PF13247.1     99 seq1299_BIOID38985   -            294   1.2e-29  101.9  13.1   1   1   1.8e-32   2.2e-29  101.1   5.5     2    98    92   188    91   189 0.94 4Fe-4S dicluster domain
Form-deh_trans       PF09163.6     44 seq1299_BIOID38985   -            294   8.1e-20   69.9   0.0   1   1   1.1e-22   1.4e-19   69.1   0.0     1    44   246   289   246   290 0.96 Formate dehydrogenase N, transmembrane
Fer4_7               PF12838.2     52 seq1299_BIOID38985   -            294   4.9e-15   55.5  25.2   1   1   8.3e-11     1e-07   32.0   5.6     1    50    38   114    38   117 0.90 4Fe-4S dicluster domain
Fer4_9               PF13187.1     55 seq1299_BIOID38985   -            294   3.3e-13   49.5  27.2   1   1   4.6e-11   5.7e-08   32.7   7.7     1    55   132   184   132   184 0.97 4Fe-4S dicluster domain
Fer4_10              PF13237.1     52 seq1299_BIOID38985   -            294   2.6e-12   46.2  27.8   1   1   3.4e-11   4.2e-08   32.7   7.1     2    52    93   144    92   144 0.86 4Fe-4S dicluster domain
Fer4_2               PF12797.2     22 seq1299_BIOID38985   -            294   3.3e-10   39.1  34.5   1   1   6.4e-09     8e-06   25.3   2.4     4    20    33    49    31    51 0.91 4Fe-4S binding domain
Fer4_3               PF12798.2     15 seq1299_BIOID38985   -            294   9.7e-08   31.9  41.1   1   3   0.00035      0.43   11.1   3.8     1    15   100   117   100   117 0.89 4Fe-4S binding domain
Fer4_3               PF12798.2     15 seq1299_BIOID38985   -            294   9.7e-08   31.9  41.1   2   3   6.7e-05     0.083   13.3   2.9     1    14   133   146   133   147 0.94 4Fe-4S binding domain
Fer4_3               PF12798.2     15 seq1299_BIOID38985   -            294   9.7e-08   31.9  41.1   3   3   3.4e-06    0.0042   17.4   2.5     1    15   160   183   160   183 0.98 4Fe-4S binding domain
Fer4_4               PF12800.2     17 seq1299_BIOID38985   -            294   3.1e-07   30.0  31.6   1   2   4.7e-05     0.059   13.6   1.8     3    15    38    50    36    56 0.91 4Fe-4S binding domain
Fer4_4               PF12800.2     17 seq1299_BIOID38985   -            294   3.1e-07   30.0  31.6   2   2     1e-07   0.00013   21.9   1.8     1    17   130   146   130   146 0.92 4Fe-4S binding domain
Fer4                 PF00037.22    24 seq1299_BIOID38985   -            294   3.1e-07   29.6  37.3   1   1   4.1e-08   5.1e-05   22.5   2.0     5    22   130   147   126   149 0.87 4Fe-4S binding domain
Isochorismatase      PF00857.15   174 seq1300_BIOID38985   -            219   1.4e-37  129.1   0.0   1   1   1.2e-41   1.7e-37  128.9   0.0     2   174    11   213    10   213 0.96 Isochorismatase family
Ribosomal_L2_C       PF03947.13   130 seq1302_BIOID38985   -            273   2.4e-55  185.7   1.9   1   1   5.5e-59   3.8e-55  185.1   1.3     1   129   124   250   124   251 0.98 Ribosomal Proteins L2, C-terminal domain
Ribosomal_L2         PF00181.18    77 seq1302_BIOID38985   -            273     7e-37  125.1   0.8   1   1   8.2e-40   5.6e-36  122.2   0.8     1    76    42   117    42   118 0.99 Ribosomal Proteins L2, RNA binding domain
HAD_2                PF13419.1    176 seq1304_BIOID38985   -            238   3.3e-19   69.6   0.1   1   1   9.3e-23   4.2e-19   69.3   0.0     1   176    13   207    13   207 0.76 Haloacid dehalogenase-like hydrolase
Hydrolase_like       PF13242.1     75 seq1304_BIOID38985   -            238   4.5e-09   35.7   0.0   1   1   2.2e-12   9.9e-09   34.6   0.0     2    50   161   209   160   223 0.93 HAD-hyrolase-like
Hydrolase            PF00702.21   204 seq1304_BIOID38985   -            238   1.8e-08   35.0   0.0   1   1   5.7e-12   2.6e-08   34.5   0.0     1   202    10   199    10   201 0.71 haloacid dehalogenase-like hydrolase
Dyp_perox            PF04261.7    313 seq1307_BIOID38985   -            423  2.6e-110  367.9   0.0   1   1  2.2e-114  3.1e-110  367.7   0.0     1   312    61   410    61   411 0.98 Dyp-type peroxidase family
DDE_Tnp_IS240        PF13610.1    140 seq1308_BIOID38985   -            238     1e-49  168.0   0.0   1   1   3.1e-53   1.4e-49  167.5   0.0     4   139    79   216    77   217 0.99 DDE domain
rve                  PF00665.21   120 seq1308_BIOID38985   -            238   1.4e-10   41.2   0.1   1   1   5.6e-13   2.5e-09   37.1   0.0     9   119    79   186    74   187 0.85 Integrase core domain
DDE_Tnp_IS66         PF03050.9    271 seq1308_BIOID38985   -            238   1.4e-09   37.4   0.3   1   1   3.9e-13   1.8e-09   37.1   0.2     5   132    14   148    10   177 0.86 Transposase IS66 family
BPD_transp_1         PF00528.17   185 seq1309_BIOID38985   -            319   1.5e-17   63.5  20.4   1   1   1.1e-21   1.5e-17   63.5  14.2     3   175    95   304    89   314 0.87 Binding-protein-dependent transport system inner membrane component
Aconitase_2_N        PF06434.8    204 seq1310_BIOID38985   -            916   1.5e-95  318.2   0.0   1   1   5.4e-99   2.4e-95  317.6   0.0     1   204   219   433   219   433 0.99 Aconitate hydratase 2 N-terminus
Aconitase_B_N        PF11791.3    154 seq1310_BIOID38985   -            916   9.9e-68  226.6   0.1   1   1   3.8e-71   1.7e-67  225.8   0.1     1   154    55   207    55   207 1.00 Aconitate B N-terminal domain
Aconitase            PF00330.15   465 seq1310_BIOID38985   -            916   2.7e-25   88.6   0.1   1   2   1.1e-12   5.2e-09   34.9   0.0   102   305   524   749   515   752 0.75 Aconitase family (aconitate hydratase)
Aconitase            PF00330.15   465 seq1310_BIOID38985   -            916   2.7e-25   88.6   0.1   2   2   2.1e-17   9.6e-14   50.5   0.0   337   465   750   869   746   869 0.90 Aconitase family (aconitate hydratase)
HemS                 PF05171.7    129 seq1311_BIOID38985   -            342   8.1e-84  277.7   2.9   1   2   2.6e-42   1.8e-38  131.1   0.1     1   129    27   155    27   155 0.99 Haemin-degrading HemS.ChuX domain
HemS                 PF05171.7    129 seq1311_BIOID38985   -            342   8.1e-84  277.7   2.9   2   2   2.6e-47   1.8e-43  147.3   0.2     2   129   204   335   203   335 0.98 Haemin-degrading HemS.ChuX domain
ChuX_HutX            PF06228.8    141 seq1311_BIOID38985   -            342   1.7e-41  140.8   0.4   1   2   1.7e-26   1.1e-22   79.7   0.0     1   136    22   154    22   157 0.88 Haem utilisation ChuX/HutX
ChuX_HutX            PF06228.8    141 seq1311_BIOID38985   -            342   1.7e-41  140.8   0.4   2   2   2.7e-20   1.8e-16   59.6   0.0     4   140   201   335   198   336 0.91 Haem utilisation ChuX/HutX
Cytochrom_B_N        PF00033.14   188 seq1312_BIOID38985   -            188   3.9e-24   84.9   9.6   1   1   7.2e-28   4.9e-24   84.6   6.7     3   187    16   184    15   185 0.96 Cytochrome b(N-terminal)/b6/petB
Ni_hydr_CYTB         PF01292.15   182 seq1312_BIOID38985   -            188   2.2e-22   79.2   9.6   1   1   3.7e-26   2.5e-22   79.0   6.6     1   181    16   184    16   185 0.92 Prokaryotic cytochrome b561
ACPS                 PF01648.15   113 seq1313_BIOID38985   -            244     9e-16   57.6   0.1   1   1   6.2e-19   8.4e-15   54.5   0.0     2    95   110   199   109   215 0.84 4'-phosphopantetheinyl transferase superfamily
Integrase_1          PF12835.2    187 seq1315_BIOID38985   -            347   7.7e-75  250.6   0.3   1   1   1.1e-78   7.7e-75  250.6   0.2     1   187   153   340   153   340 0.99 Integrase
Integrase_l_N        PF12834.2     91 seq1315_BIOID38985   -            347   5.2e-31  106.7   2.9   1   1   1.7e-34   1.2e-30  105.6   2.0     2    91    51   140    50   140 0.98 Phage integrase, N-terminal
Acetyltransf_10      PF13673.1    117 seq1316_BIOID38985   -            124   2.4e-17   63.0   0.0   1   1   6.2e-21   2.8e-17   62.7   0.0    17   117     4    98     1    98 0.92 Acetyltransferase (GNAT) domain
Acetyltransf_7       PF13508.1     79 seq1316_BIOID38985   -            124     9e-09   35.2   0.0   1   1   3.5e-12   1.6e-08   34.4   0.0     3    78    30    99    28   100 0.90 Acetyltransferase (GNAT) domain
Acetyltransf_1       PF00583.19    83 seq1316_BIOID38985   -            124   1.6e-06   27.9   0.0   1   1   9.9e-10   4.5e-06   26.4   0.0    26    83    50    99     8    99 0.78 Acetyltransferase (GNAT) family
DUF350               PF03994.9     54 seq1318_BIOID38985   -            159     1e-30  105.1  16.1   1   2   1.1e-22   1.5e-18   66.1   0.8     1    53    40    92    40    93 0.98 Domain of Unknown Function (DUF350)
DUF350               PF03994.9     54 seq1318_BIOID38985   -            159     1e-30  105.1  16.1   2   2   1.3e-16   1.7e-12   46.7   3.4     1    54   105   157   105   157 0.99 Domain of Unknown Function (DUF350)
GGDEF                PF00990.16   161 seq1319_BIOID38985   -            371   1.7e-47  160.9   0.0   1   1   3.2e-51   2.2e-47  160.5   0.0     2   161   211   366   210   366 0.97 GGDEF domain
MASE2                PF05230.6     91 seq1319_BIOID38985   -            371   6.6e-33  112.4   9.6   1   1   2.1e-36   1.5e-32  111.3   3.4     1    91    39   129    39   129 0.99 MASE2 domain
RNase_T              PF00929.19   164 seq1320_BIOID38985   -            215   9.4e-37  126.7   0.1   1   1   7.9e-41   1.1e-36  126.5   0.0     1   164    20   194    20   194 0.96 Exonuclease
Form_Nir_trans       PF01226.12   250 seq1323_BIOID38985   -            310   7.3e-53  178.8  17.9   1   1   6.2e-57   8.4e-53  178.7  12.4     3   249    39   279    37   280 0.97 Formate/nitrite transporter
Ferritin             PF00210.19   142 seq1326_BIOID38985   -            165   7.3e-34  116.4   5.6   1   1   6.2e-38   8.5e-34  116.2   3.9     1   140     7   142     7   144 0.93 Ferritin-like domain
Fumerase             PF05681.9    271 seq1327_BIOID38985   -            548   9.8e-92  306.7   0.0   1   1   1.8e-95   1.2e-91  306.4   0.0     2   271    48   328    47   328 0.98 Fumarate hydratase (Fumerase)
Fumerase_C           PF05683.7    206 seq1327_BIOID38985   -            548   6.5e-83  276.7   0.0   1   1   1.9e-86   1.3e-82  275.8   0.0     1   204   332   539   332   541 0.98 Fumarase C-terminus
Peripla_BP_4         PF13407.1    258 seq1328_BIOID38985   -            296   1.5e-52  178.4  13.5   1   1   4.9e-56   1.7e-52  178.2   9.4     3   257    31   280    29   281 0.92 Periplasmic binding protein domain
Peripla_BP_1         PF00532.16   279 seq1328_BIOID38985   -            296   9.1e-14   51.2   2.3   1   1   3.3e-17   1.1e-13   50.9   1.6     3   254    28   272    26   287 0.80 Periplasmic binding proteins and sugar binding domain of LacI family
ABC_sub_bind         PF04392.7    294 seq1328_BIOID38985   -            296   3.6e-06   26.0   2.6   1   1     1e-09   3.6e-06   26.0   1.8   142   255    38   151    28   161 0.81 ABC transporter substrate binding protein
Ribosomal_L32p       PF01783.18    56 seq1331_BIOID38985   -             57   4.1e-19   68.3   0.9   1   1   3.3e-23   4.4e-19   68.2   0.7     1    56     2    57     2    57 0.98 Ribosomal L32p protein family
Semialdhyde_dhC      PF02774.13   184 seq1333_BIOID38985   -            387   5.3e-61  205.5   0.0   1   1   9.7e-65   6.6e-61  205.2   0.0     1   184   164   373   164   373 0.97 Semialdehyde dehydrogenase, dimerisation domain
Semialdhyde_dh       PF01118.19   121 seq1333_BIOID38985   -            387     2e-23   82.8   0.0   1   1   5.3e-27   3.6e-23   82.0   0.0     1   119    23   140    23   142 0.90 Semialdehyde dehydrogenase, NAD binding domain
A-2_8-polyST         PF07388.6    492 seq1334_BIOID38985   -            409  3.1e-162  540.2  30.5   1   1    3e-166  4.1e-162  539.8  21.1     2   391     7   397     2   406 0.98 Alpha-2,8-polysialyltransferase (POLYST)
Plug                 PF07715.10   108 seq1335_BIOID38985   -            693   3.4e-18   65.8   0.1   1   1   9.6e-22   6.6e-18   64.9   0.1     3   108    50   154    48   154 0.95 TonB-dependent Receptor Plug Domain
TonB_dep_Rec         PF00593.19   276 seq1335_BIOID38985   -            693   2.2e-17   63.7  17.6   1   1   3.2e-21   2.2e-17   63.7  12.2     3   276   448   692   446   692 0.89 TonB dependent receptor
MR_MLE_N             PF02746.11   117 seq1338_BIOID38985   -            321   1.9e-32  111.5   0.0   1   1   9.6e-36   4.4e-32  110.4   0.0     1   117     1   112     1   112 0.99 Mandelate racemase / muconate lactonizing enzyme, N-terminal domain
MR_MLE               PF01188.16    67 seq1338_BIOID38985   -            321   2.1e-11   44.0   3.5   1   1   7.5e-15   3.4e-11   43.3   1.2     3    67   162   225   160   225 0.85 Mandelate racemase / muconate lactonizing enzyme, C-terminal domain
MR_MLE_C             PF13378.1    111 seq1338_BIOID38985   -            321     4e-10   39.5   0.0   1   1   2.2e-13     1e-09   38.2   0.0     1    82   225   304   225   321 0.79 Enolase C-terminal domain-like
Fimbrial             PF00419.15   145 seq1339_BIOID38985   -            178   3.4e-13   49.9   0.0   1   1   2.9e-17     4e-13   49.6   0.0     1   144    24   177    24   178 0.88 Fimbrial protein
UvrD_C               PF13361.1    319 seq1341_BIOID38985   -            738   1.3e-99  333.6   0.0   1   1  7.6e-103   1.7e-99  333.1   0.0     1   318   295   634   295   635 0.98 UvrD-like helicase C-terminal domain
UvrD-helicase        PF00580.16   315 seq1341_BIOID38985   -            738   2.2e-76  257.0   0.0   1   1   2.7e-79   6.1e-76  255.6   0.0     1   314    28   289    28   290 0.98 UvrD/REP helicase N-terminal domain
AAA_19               PF13245.1     76 seq1341_BIOID38985   -            738   5.5e-14   51.5   0.2   1   1   8.5e-17   1.9e-13   49.8   0.1     1    75    34   111    34   112 0.85 Part of AAA domain
UvrD_C_2             PF13538.1    104 seq1341_BIOID38985   -            738   1.1e-10   41.4   0.0   1   1   1.1e-13   2.6e-10   40.2   0.0    54   103   561   630   509   631 0.77 Family description
DUF1190              PF06693.6    165 seq1342_BIOID38985   -            212   1.5e-35  122.5   3.2   1   1   1.4e-39   1.9e-35  122.2   2.2     1   165    63   212    63   212 0.91 Protein of unknown function (DUF1190)
UPF0027              PF01139.12   420 seq1344_BIOID38985   -            379   7.2e-98  328.2   0.0   1   2   5.3e-29   7.2e-25   87.7   0.0     6    98    14   106    10   115 0.94 Uncharacterized protein family UPF0027
UPF0027              PF01139.12   420 seq1344_BIOID38985   -            379   7.2e-98  328.2   0.0   2   2   6.6e-75     9e-71  238.9   0.0   144   419   118   372   104   373 0.90 Uncharacterized protein family UPF0027
FA_synthesis         PF02504.10   323 seq1346_BIOID38985   -            346  4.2e-124  413.5   0.0   1   1  3.4e-128  4.7e-124  413.3   0.0     8   323     1   321     1   321 0.99 Fatty acid synthesis protein
Ribosomal_S19        PF00203.16    81 seq1347_BIOID38985   -             92   2.2e-38  129.6   0.1   1   1   1.9e-42   2.6e-38  129.3   0.0     1    81     3    83     3    83 0.99 Ribosomal protein S19
DSBA                 PF01323.15   193 seq1348_BIOID38985   -             52   1.1e-07   31.4   0.0   1   1   8.6e-12   1.2e-07   31.3   0.0   151   190     2    40     1    43 0.93 DSBA-like thioredoxin domain
Cytochrom_B_N        PF00033.14   188 seq1349_BIOID38985   -            217   2.7e-20   72.4  18.8   1   1   4.9e-24   3.4e-20   72.1  13.0     4   188    10   186     7   186 0.92 Cytochrome b(N-terminal)/b6/petB
Ni_hydr_CYTB         PF01292.15   182 seq1349_BIOID38985   -            217   1.4e-18   66.8  17.5   1   1   2.6e-22   1.8e-18   66.4  12.1     5   182    13   186     9   186 0.90 Prokaryotic cytochrome b561
tRNA-synt_2          PF00152.15   335 seq1352_BIOID38985   -            335   5.4e-70  235.6   0.0   1   1     5e-74   6.9e-70  235.3   0.0    21   333    25   333    14   335 0.88 tRNA synthetases class II (D, K and N)
HTH_Tnp_1            PF01527.15    76 seq1355_BIOID38985   -             88   9.7e-21   73.3   0.0   1   1   3.1e-24   1.4e-20   72.8   0.0     1    75     1    71     1    72 0.96 Transposase
HTH_23               PF13384.1     50 seq1355_BIOID38985   -             88   7.3e-08   31.7   0.0   1   1   2.7e-11   1.2e-07   30.9   0.0     9    47    13    49     7    52 0.89 Homeodomain-like domain
HTH_28               PF13518.1     52 seq1355_BIOID38985   -             88   1.8e-07   30.8   0.2   1   1     6e-11   2.7e-07   30.2   0.1     3    37    12    46    10    65 0.91 Helix-turn-helix domain
BPD_transp_1         PF00528.17   185 seq1356_BIOID38985   -            296   6.9e-31  107.0  17.8   1   1     5e-35   6.9e-31  107.0  12.3     1   175   101   289    97   293 0.95 Binding-protein-dependent transport system inner membrane component
Redoxin              PF08534.5    146 seq1357_BIOID38985   -            168   5.2e-16   58.3   0.0   1   1   2.5e-19   6.9e-16   57.9   0.0    11   129    41   148    31   152 0.89 Redoxin
AhpC-TSA             PF00578.16   124 seq1357_BIOID38985   -            168   4.2e-14   52.1   0.0   1   1     2e-17   5.4e-14   51.8   0.0    10   121    43   146    34   149 0.92 AhpC/TSA family
Thioredoxin          PF00085.15   104 seq1357_BIOID38985   -            168   1.9e-10   40.2   0.0   1   1   9.2e-12   2.5e-08   33.4   0.0    16    90    57   151    43   158 0.86 Thioredoxin
Thioredoxin_8        PF13905.1     96 seq1357_BIOID38985   -            168   5.3e-09   36.0   0.0   1   1     3e-12   8.2e-09   35.3   0.0     2    93    60   143    59   146 0.91 Thioredoxin-like
Thioredoxin_2        PF13098.1    112 seq1357_BIOID38985   -            168   7.9e-09   35.5   0.0   1   1   5.5e-12   1.5e-08   34.6   0.0     4   103    58   153    54   159 0.79 Thioredoxin-like domain
GTP_cyclohydro2      PF00925.15   169 seq1358_BIOID38985   -            196   4.1e-69  231.0   0.0   1   1   3.5e-73   4.8e-69  230.8   0.0     2   169     4   171     3   171 0.99 GTP cyclohydrolase II
CreA                 PF05981.7    129 seq1359_BIOID38985   -            157     1e-57  193.0   0.0   1   1   8.6e-62   1.2e-57  192.8   0.0     1   128    24   156    24   157 0.96 CreA protein
AP_endonuc_2         PF01261.19   211 seq1361_BIOID38985   -            258   3.5e-32  111.3   0.1   1   1   3.1e-36   4.2e-32  111.0   0.1     1   211    21   219    21   219 0.94 Xylose isomerase-like TIM barrel
Ribosomal_L22        PF00237.14   105 seq1362_BIOID38985   -            110   1.6e-41  140.4   2.4   1   1   1.3e-45   1.7e-41  140.2   1.6     1   104     5   108     5   109 0.99 Ribosomal protein L22p/L17e
Lipase_GDSL_2        PF13472.1    179 seq1364_BIOID38985   -            203   4.4e-10   39.8   0.0   1   1   2.2e-13     3e-09   37.1   0.0     1   175    23   187    23   191 0.71 GDSL-like Lipase/Acylhydrolase family
DEAD                 PF00270.24   173 seq1365_BIOID38985   -            453   2.3e-49  167.0   0.1   1   1   5.9e-52   2.7e-48  163.5   0.0     1   172    25   196    25   197 0.94 DEAD/DEAH box helicase
Helicase_C           PF00271.26    78 seq1365_BIOID38985   -            453   8.1e-26   89.5   0.0   1   1   4.8e-29   2.2e-25   88.2   0.0     2    77   264   339   263   340 0.98 Helicase conserved C-terminal domain
MFS_1                PF07690.11   354 seq1366_BIOID38985   -            421   9.4e-34  116.5  62.7   1   1   1.2e-34   1.6e-30  105.9  30.9     1   354    18   356    13   356 0.82 Major Facilitator Superfamily
MCPsignal            PF00015.16   213 seq1367_BIOID38985   -            151   5.5e-39  133.8  12.4   1   1   5.4e-43   7.4e-39  133.3   8.6    73   213     5   131     4   131 0.99 Methyl-accepting chemotaxis protein (MCP) signalling domain
Fimbrial             PF00419.15   145 seq1369_BIOID38985   -            173   6.9e-19   68.3   8.9   1   1   5.7e-23   7.8e-19   68.2   6.2     2   144    29   172    28   173 0.88 Fimbrial protein
rve_3                PF13683.1     67 seq1370_BIOID38985   -            159   2.9e-28   97.0   0.3   1   1   7.7e-32   5.3e-28   96.2   0.2     1    67    75   141    75   141 0.98 Integrase core domain
rve                  PF00665.21   120 seq1370_BIOID38985   -            159   1.5e-20   73.3   0.0   1   1   3.3e-24   2.2e-20   72.8   0.0    27   120    13   104     6   104 0.96 Integrase core domain
Glycos_transf_4      PF00953.16   159 seq1371_BIOID38985   -            367   1.1e-28   99.9  21.3   1   1   7.8e-33   1.1e-28   99.9  14.8     3   157    75   233    73   235 0.94 Glycosyl transferase family 4
Trp_Tyr_perm         PF03222.8    394 seq1372_BIOID38985   -            403  6.8e-144  479.4  30.9   1   1  1.1e-147  7.6e-144  479.2  21.4     2   393     2   390     1   391 0.99 Tryptophan/tyrosine permease family
Aa_trans             PF01490.13   410 seq1372_BIOID38985   -            403   1.5e-10   40.0  21.5   1   1   2.1e-14   1.5e-10   40.0  14.9     6   243     6   231     1   240 0.82 Transmembrane amino acid transporter protein
GSP_synth            PF03738.9     97 seq1373_BIOID38985   -            387   2.1e-25   88.6   0.0   1   1   4.2e-29   5.7e-25   87.2   0.0     2    97   172   263   171   263 0.92 Glutathionylspermidine synthase preATP-grasp
ABC_tran             PF00005.22   118 seq1374_BIOID38985   -            499   4.9e-31  107.4   0.3   1   2   1.2e-22   5.4e-19   68.5   0.0     1   118    45   170    45   170 0.91 ABC transporter
ABC_tran             PF00005.22   118 seq1374_BIOID38985   -            499   4.9e-31  107.4   0.3   2   2   8.6e-13   3.9e-09   36.7   0.0     3   117   299   427   297   428 0.70 ABC transporter
AAA_21               PF13304.1    303 seq1374_BIOID38985   -            499   4.3e-14   53.0   0.1   1   1   4.3e-13   1.9e-09   37.7   0.1     4   297    36   199    33   206 0.93 AAA domain
Ribosomal_S3_C       PF00189.15    85 seq1375_BIOID38985   -            233   3.5e-35  119.9   0.3   1   1   1.8e-38   1.2e-34  118.2   0.1     1    85   119   202   119   202 0.96 Ribosomal protein S3, C-terminal domain
KH_2                 PF07650.12    78 seq1375_BIOID38985   -            233   6.9e-20   70.2   3.4   1   1   2.1e-23   1.4e-19   69.2   2.4     1    78    38   111    38   111 0.97 KH domain
Response_reg         PF00072.19   112 seq1378_BIOID38985   -            229   1.5e-26   92.5   0.0   1   1   3.1e-30   2.1e-26   91.9   0.0     1   111     6   115     6   116 0.98 Response regulator receiver domain
Trans_reg_C          PF00486.23    77 seq1378_BIOID38985   -            229   7.5e-23   80.1   0.0   1   1   1.9e-26   1.3e-22   79.3   0.0     2    77   151   226   150   226 0.94 Transcriptional regulatory protein, C terminal
Histone_HNS          PF00816.16    93 seq1383_BIOID38985   -            137   1.1e-19   70.5   6.3   1   1     1e-23   1.4e-19   70.2   3.8     2    91    25   127    24   130 0.91 H-NS histone family
FMN_bind             PF04205.9     81 seq1386_BIOID38985   -            253   7.4e-13   48.3   0.0   1   1   1.2e-16   1.6e-12   47.2   0.0    12    77   148   231   137   234 0.89 FMN-binding domain
DNA_III_psi          PF03603.8    128 seq1387_BIOID38985   -            137   1.4e-45  154.1   0.1   1   1   1.2e-49   1.6e-45  153.9   0.1     1   128     1   128     1   128 0.99 DNA polymerase III psi subunit
PhoH                 PF02562.11   205 seq1388_BIOID38985   -            307   1.6e-76  255.9   0.0   1   1   1.5e-80   2.1e-76  255.6   0.0     2   204   102   306   101   307 0.98 PhoH-like protein
rve_2                PF13333.1     52 seq1390_BIOID38985   -             75   1.9e-19   69.3   0.1   1   1   3.5e-23   2.4e-19   69.0   0.1     1    52    18    74    18    74 0.98 Integrase core domain
rve_3                PF13683.1     67 seq1390_BIOID38985   -             75   3.3e-14   52.0   0.0   1   1   5.4e-18   3.7e-14   51.8   0.0     5    67     3    66     1    66 0.94 Integrase core domain
Fimbrial             PF00419.15   145 seq1391_BIOID38985   -            176   5.8e-20   71.8   5.3   1   1     5e-24   6.9e-20   71.6   3.7     1   145    33   176    33   176 0.88 Fimbrial protein
ACP_syn_III_C        PF08541.5     90 seq1393_BIOID38985   -            317   2.8e-37  126.5   0.0   1   1   2.8e-40   9.5e-37  124.7   0.0     1    90   228   317   228   317 0.98 3-Oxoacyl-[acyl-carrier-protein (ACP)] synthase III C terminal
ACP_syn_III          PF08545.5     80 seq1393_BIOID38985   -            317   4.2e-30  103.1   1.3   1   1   2.3e-33     8e-30  102.2   0.9     1    80   106   183   106   183 0.99 3-Oxoacyl-[acyl-carrier-protein (ACP)] synthase III
HMG_CoA_synt_N       PF01154.12   174 seq1393_BIOID38985   -            317   1.2e-05   24.8   0.1   1   1   5.7e-09     2e-05   24.1   0.1     7   150     5   143     2   167 0.85 Hydroxymethylglutaryl-coenzyme A synthase N terminal
Chal_sti_synt_N      PF00195.14   227 seq1393_BIOID38985   -            317   2.5e-05   23.5   0.7   1   1   1.3e-08   4.5e-05   22.6   0.5    98   225    48   168    21   170 0.81 Chalcone and stilbene synthases, N-terminal domain
RF-1                 PF00472.15   114 seq1394_BIOID38985   -            204   1.2e-23   83.0   2.0   1   1   1.5e-27   2.1e-23   82.2   1.4     9   104   103   197    97   200 0.86 RF-1 domain
NAD_binding_2        PF03446.10   162 seq1395_BIOID38985   -            292   1.6e-48  164.5   0.5   1   1   5.4e-52   3.7e-48  163.3   0.2     2   161     1   160     1   162 0.97 NAD binding domain of 6-phosphogluconate dehydrogenase
F420_oxidored        PF03807.12    96 seq1395_BIOID38985   -            292   2.9e-07   30.6   0.1   1   1   2.1e-10   1.5e-06   28.4   0.0     1    93     2    92     2    94 0.81 NADP oxidoreductase coenzyme F420-dependent
ABC_tran             PF00005.22   118 seq1396_BIOID38985   -            257   2.3e-20   73.0   0.0   1   1   5.2e-24   3.6e-20   72.3   0.0     1   117    50   181    50   182 0.85 ABC transporter
AAA_21               PF13304.1    303 seq1396_BIOID38985   -            257   2.6e-14   53.7   0.0   1   1   1.1e-10   7.3e-07   29.3   0.0   219   298   130   211    97   213 0.82 AAA domain
Glyco_transf_9       PF01075.12   247 seq1397_BIOID38985   -            352   1.1e-61  208.1   0.0   1   1   1.9e-65   1.3e-61  207.8   0.0     3   246    78   326    76   327 0.98 Glycosyltransferase family 9 (heptosyltransferase)
NLPC_P60             PF00877.14   105 seq1398_BIOID38985   -            271   2.3e-33  114.0   0.0   1   1   8.6e-37   5.9e-33  112.7   0.0     1   105   153   263   153   263 0.98 NlpC/P60 family
CBM_48               PF02922.13    85 seq1400_BIOID38985   -            728   1.9e-29  101.4   0.0   1   1   5.3e-30   2.4e-26   91.4   0.0     2    85   125   207   124   207 0.95 Carbohydrate-binding module 48 (Isoamylase N-terminal domain)
Alpha-amylase_C      PF02806.13    96 seq1400_BIOID38985   -            728   5.6e-22   77.5   0.0   1   1   2.5e-25   1.1e-21   76.5   0.0     1    92   628   724   628   728 0.92 Alpha amylase, C-terminal all-beta domain
Alpha-amylase        PF00128.19   316 seq1400_BIOID38985   -            728   9.1e-15   54.7   0.0   1   1   2.5e-15   1.1e-11   44.5   0.0    10    82   273   346   267   371 0.88 Alpha amylase, catalytic domain
AA_permease_2        PF13520.1    426 seq1401_BIOID38985   -            514     2e-32  112.1  61.3   1   1   3.9e-36   2.7e-32  111.7  42.5     2   419    23   482    22   497 0.77 Amino acid permease
AA_permease          PF00324.16   479 seq1401_BIOID38985   -            514     1e-14   53.7  52.7   1   1   9.9e-18   6.8e-14   50.9  36.6    12   446    33   479    22   498 0.70 Amino acid permease
Acetyltransf_1       PF00583.19    83 seq1402_BIOID38985   -            148   1.1e-19   70.1   0.0   1   1   1.1e-22   1.6e-19   69.5   0.0     4    82    48   120    45   121 0.92 Acetyltransferase (GNAT) family
FR47                 PF08445.5     86 seq1402_BIOID38985   -            148   6.3e-13   48.1   0.1   1   1   5.7e-16   8.6e-13   47.7   0.0    17    81    59   124    42   130 0.82 FR47-like protein
Acetyltransf_10      PF13673.1    117 seq1402_BIOID38985   -            148   1.6e-12   47.4   0.1   1   1   1.4e-15   2.2e-12   47.0   0.1    22   117    18   120     8   120 0.86 Acetyltransferase (GNAT) domain
Acetyltransf_7       PF13508.1     79 seq1402_BIOID38985   -            148   3.4e-11   43.0   0.0   1   1     3e-14   4.6e-11   42.6   0.0     8    78    45   121    38   122 0.86 Acetyltransferase (GNAT) domain
Acetyltransf_4       PF13420.1    155 seq1402_BIOID38985   -            148   1.6e-08   34.5   0.0   1   1   1.3e-11   1.9e-08   34.2   0.0    32   148    23   134     5   141 0.82 Acetyltransferase (GNAT) domain
Acetyltransf_8       PF13523.1    152 seq1402_BIOID38985   -            148   7.4e-08   32.2   0.1   1   1   1.5e-09   2.3e-06   27.4   0.0    75   138    61   122     4   127 0.78 Acetyltransferase (GNAT) domain
Acetyltransf_3       PF13302.1    142 seq1402_BIOID38985   -            148   7.8e-07   29.3   0.1   1   1   1.8e-09   2.7e-06   27.6   0.1    67   142    49   121     3   121 0.73 Acetyltransferase (GNAT) domain
Acetyltransf_9       PF13527.1    128 seq1402_BIOID38985   -            148     3e-06   26.9   0.0   1   1   3.7e-09   5.7e-06   26.1   0.0    74   127    64   122    49   123 0.89 Acetyltransferase (GNAT) domain
Acetyltransf_6       PF13480.1    142 seq1402_BIOID38985   -            148   1.6e-05   24.7   0.0   1   1   1.4e-08   2.1e-05   24.4   0.0    73   131    42   100    17   107 0.90 Acetyltransferase (GNAT) domain
PTSIIB_sorb          PF03830.10   151 seq1404_BIOID38985   -            323   1.5e-58  196.8   1.4   1   1   3.3e-62   2.2e-58  196.2   1.0     2   149   164   311   163   313 0.99 PTS system sorbose subfamily IIB component
EIIA-man             PF03610.11   116 seq1404_BIOID38985   -            323   2.6e-35  120.8   0.1   1   1   9.9e-39   6.8e-35  119.5   0.0     1   114     4   117     4   119 0.98 PTS system fructose IIA component
Ribosomal_L16        PF00252.13   133 seq1406_BIOID38985   -            136   1.2e-50  170.5   0.8   1   1     1e-54   1.4e-50  170.4   0.6     1   132     4   131     4   132 0.97 Ribosomal protein L16p/L10e
HATPase_c            PF02518.21   111 seq1408_BIOID38985   -            474     3e-21   75.0   0.0   1   1   1.1e-24   5.1e-21   74.3   0.0     5   109   367   470   363   472 0.92 Histidine kinase-, DNA gyrase B-, and HSP90-like ATPase
HisKA                PF00512.20    68 seq1408_BIOID38985   -            474   4.1e-13   49.0   0.3   1   1   2.8e-16   1.3e-12   47.4   0.2     6    67   260   319   256   320 0.91 His Kinase A (phospho-acceptor) domain
HAMP                 PF00672.20    70 seq1408_BIOID38985   -            474   2.4e-11   43.5  10.9   1   1   2.9e-13   1.3e-09   37.9   0.1     2    69   185   251   184   252 0.88 HAMP domain
DUF2238              PF09997.4    143 seq1409_BIOID38985   -            216   2.4e-59  198.7   0.8   1   1   2.5e-63   3.4e-59  198.2   0.5     1   143    41   182    41   182 0.99 Predicted membrane protein (DUF2238)
DUF188               PF02639.9    130 seq1412_BIOID38985   -            152     1e-50  170.3   0.0   1   1   8.8e-55   1.2e-50  170.1   0.0     1   127    17   143    17   146 0.98 Uncharacterized BCR, YaiI/YqxD family COG1671
PapG_N               PF03627.8    226 seq1417_BIOID38985   -            336  2.5e-112  373.7   0.7   1   1  4.7e-116  3.2e-112  373.3   0.5     1   226     1   226     1   226 1.00 PapG carbohydrate binding domain
PapG_C               PF03628.8    108 seq1417_BIOID38985   -            336   1.7e-56  188.3   0.1   1   1   3.9e-60   2.7e-56  187.7   0.1     1   108   228   336   228   336 0.99 PapG chaperone-binding domain
Shikimate_dh_N       PF08501.6     83 seq1419_BIOID38985   -            288   3.5e-27   94.1   0.0   1   1     1e-30   7.1e-27   93.1   0.0     1    83    12    94    12    94 0.99 Shikimate dehydrogenase substrate binding domain
Shikimate_DH         PF01488.15   135 seq1419_BIOID38985   -            288   5.6e-07   29.6   0.0   1   1   1.4e-10   9.3e-07   28.8   0.0     9    95   121   216   114   230 0.86 Shikimate / quinate 5-dehydrogenase
Wzz                  PF02706.10   152 seq1421_BIOID38985   -            348     4e-15   55.8   1.4   1   1   6.7e-19   9.2e-15   54.6   1.0     1   113    15   178    15   244 0.69 Chain length determinant protein
Esterase             PF00756.15   251 seq1422_BIOID38985   -            278   1.1e-72  244.3   0.0   1   1   3.8e-76   1.3e-72  244.1   0.0     1   251    21   271    21   271 0.99 Putative esterase
Abhydrolase_5        PF12695.2    142 seq1422_BIOID38985   -            278   8.3e-08   31.9   0.0   1   1   3.2e-11   1.1e-07   31.5   0.0     6   142    50   257    44   257 0.62 Alpha/beta hydrolase family
Peptidase_S9         PF00326.16   213 seq1422_BIOID38985   -            278   6.7e-07   28.6   0.0   1   1   3.1e-10     1e-06   27.9   0.0    54   208   127   274   118   278 0.78 Prolyl oligopeptidase family
Sulfatase            PF00884.18   379 seq1423_BIOID38985   -            577   1.2e-48  165.9   6.5   1   1   2.6e-52   1.8e-48  165.3   4.5     2   308   238   535   237   565 0.93 Sulfatase
DUF1705              PF08019.7    156 seq1423_BIOID38985   -            577     5e-05   22.7   7.5   1   1   7.3e-09     5e-05   22.7   5.2    11   149    59   206    50   211 0.60 Domain of unknown function (DUF1705)
HAD_2                PF13419.1    176 seq1426_BIOID38985   -            225   1.6e-27   96.7   0.0   1   1   4.1e-31   1.9e-27   96.5   0.0     1   176     6   195     6   195 0.91 Haloacid dehalogenase-like hydrolase
Hydrolase_like       PF13242.1     75 seq1426_BIOID38985   -            225   9.9e-13   47.4   0.0   1   1   3.3e-16   1.5e-12   46.9   0.0     3    75   149   218   147   218 0.85 HAD-hyrolase-like
Hydrolase            PF00702.21   204 seq1426_BIOID38985   -            225   1.4e-11   45.2   0.3   1   1   1.5e-14   6.6e-11   43.0   0.2   107   204    78   189     3   189 0.74 haloacid dehalogenase-like hydrolase
Ribosomal_L29        PF00831.18    58 seq1427_BIOID38985   -             63     5e-25   86.8   6.8   1   1     4e-29   5.5e-25   86.7   4.7     1    58     3    60     3    60 0.99 Ribosomal L29 protein
Acyl-CoA_dh_1        PF00441.19   150 seq1430_BIOID38985   -            546   8.2e-32  110.2   0.6   1   1   5.4e-35   2.4e-31  108.7   0.2     1   148   290   443   290   445 0.97 Acyl-CoA dehydrogenase, C-terminal domain
Acyl-CoA_dh_M        PF02770.14    52 seq1430_BIOID38985   -            546   6.7e-14   51.0   0.0   1   1   2.7e-17   1.2e-13   50.1   0.0     1    51   186   236   186   238 0.96 Acyl-CoA dehydrogenase, middle domain
Acyl-CoA_dh_2        PF08028.6    134 seq1430_BIOID38985   -            546   9.7e-09   35.4   0.2   1   1   5.6e-12   2.5e-08   34.1   0.0    10   123   314   423   308   432 0.86 Acyl-CoA dehydrogenase, C-terminal domain
Plug                 PF07715.10   108 seq1435_BIOID38985   -            792   2.4e-12   47.0   1.8   1   1   1.7e-16   2.4e-12   47.0   1.2     9   108    62   160    57   160 0.90 TonB-dependent Receptor Plug Domain
GntP_permease        PF02447.11   441 seq1436_BIOID38985   -            445  2.1e-163  543.8  46.4   1   1  1.8e-167  2.5e-163  543.5  32.1     2   441     7   444     6   444 0.99 GntP family permease
PhoU                 PF01895.14    88 seq1438_BIOID38985   -            241   2.3e-34  117.5   9.6   1   2   8.1e-21   1.1e-16   60.9   1.5     2    86    26   111    25   113 0.96 PhoU domain
PhoU                 PF01895.14    88 seq1438_BIOID38985   -            241   2.3e-34  117.5   9.6   2   2   5.7e-21   7.8e-17   61.3   0.6     1    87   128   212   128   213 0.91 PhoU domain
Ribosomal_S17        PF00366.15    69 seq1439_BIOID38985   -             84   1.1e-32  111.7   1.3   1   1   9.4e-37   1.3e-32  111.5   0.9     1    69    10    78    10    78 0.99 Ribosomal protein S17
FTR1                 PF03239.9    306 seq1440_BIOID38985   -            646   6.1e-66  222.3   2.0   1   1   4.5e-70   6.1e-66  222.3   1.4     2   303   157   555   156   558 0.92 Iron permease FTR1 family
DUF1338              PF07063.8    302 seq1442_BIOID38985   -            447   6.6e-95  317.5   0.0   1   1   5.6e-99   7.7e-95  317.3   0.0     1   302    11   401    11   401 0.98 Domain of unknown function (DUF1338)
Acyl_transf_1        PF00698.16   318 seq1443_BIOID38985   -            309   8.7e-43  146.7   3.3   1   1   7.6e-47     1e-42  146.4   2.3     2   281     6   290     5   306 0.90 Acyl transferase domain
BPD_transp_2         PF02653.11   267 seq1444_BIOID38985   -            329   7.5e-46  156.1  42.4   1   1   7.9e-50   1.1e-45  155.6  29.4     1   267    53   318    53   318 0.87 Branched-chain amino acid transport system / permease component
Sod_Fe_C             PF02777.13   106 seq1445_BIOID38985   -            193   1.9e-45  152.9   1.9   1   1   1.5e-48     1e-44  150.5   0.1     1   105    87   190    87   191 0.98 Iron/manganese superoxide dismutases, C-terminal domain
Sod_Fe_N             PF00081.17    82 seq1445_BIOID38985   -            193     3e-35  120.2   0.6   1   1   7.4e-39   5.1e-35  119.5   0.4     1    82     2    82     2    82 0.98 Iron/manganese superoxide dismutases, alpha-hairpin domain
SKI                  PF01202.17   158 seq1447_BIOID38985   -            174   2.6e-47  160.5   0.0   1   1   8.8e-51     3e-47  160.3   0.0     1   157    11   168    11   169 0.98 Shikimate kinase
AAA                  PF00004.24   132 seq1447_BIOID38985   -            174   1.8e-06   28.0   0.0   1   1   2.6e-08   8.8e-05   22.5   0.0     2    30     6    34     5    94 0.86 ATPase family associated with various cellular activities (AAA)
AAA_18               PF13238.1    129 seq1447_BIOID38985   -            174   2.4e-06   27.7   0.0   1   1   1.5e-09   5.2e-06   26.6   0.0     2   120     6   122     5   141 0.80 AAA domain
Transp_cyt_pur       PF02133.10   439 seq1448_BIOID38985   -            484  1.2e-139  465.5  41.8   1   1    1e-143  1.4e-139  465.3  29.0     1   439    19   457    19   457 0.99 Permease for cytosine/purines, uracil, thiamine, allantoin
Glycos_transf_1      PF00534.15   172 seq1450_BIOID38985   -            374   1.4e-35  122.1   0.0   1   1   4.2e-39   1.9e-35  121.6   0.0     2   171   183   350   182   351 0.98 Glycosyl transferases group 1
Glyco_trans_1_4      PF13692.1    135 seq1450_BIOID38985   -            374   6.6e-13   48.8   0.0   1   1   2.7e-16   1.2e-12   47.9   0.0     7   118   201   318   196   337 0.79 Glycosyl transferases group 1
Glyco_trans_4_4      PF13579.1    160 seq1450_BIOID38985   -            374     5e-07   29.8   1.1   1   1   3.3e-10   1.5e-06   28.3   0.1     1   160    14   168    14   168 0.79 Glycosyl transferase 4-like domain
Helicase_C_2         PF13307.1    167 seq1454_BIOID38985   -            716   4.4e-26   91.6   0.0   1   1     2e-29   6.9e-26   91.0   0.0     8   165   533   688   526   690 0.93 Helicase C-terminal domain
DEAD                 PF00270.24   173 seq1454_BIOID38985   -            716   2.9e-09   36.5   0.1   1   1   1.8e-09   6.3e-06   25.6   0.0    12    78    43   108    28   126 0.74 DEAD/DEAH box helicase
DEAD_2               PF06733.10   174 seq1454_BIOID38985   -            716   1.2e-08   34.4   0.0   1   1   6.2e-12   2.1e-08   33.6   0.0   103   167   200   263   150   269 0.87 DEAD_2
Syd                  PF07348.7    176 seq1455_BIOID38985   -            181   7.1e-66  220.7   0.0   1   1   5.8e-70   7.9e-66  220.5   0.0     2   176     6   179     5   179 0.99 Syd protein (SUKH-2)
GGDEF                PF00990.16   161 seq1456_BIOID38985   -           1105   2.5e-45  153.8   0.2   1   1   2.9e-48   4.9e-45  152.8   0.2     1   160   682   838   682   839 0.97 GGDEF domain
MASE1                PF05231.9    299 seq1456_BIOID38985   -           1105   1.8e-33  115.7  42.3   1   1     1e-36   1.8e-33  115.7  29.3     2   298    19   294    18   295 0.88 MASE1
PAS_9                PF13426.1    104 seq1456_BIOID38985   -           1105   4.4e-29  100.8   0.0   1   2   3.3e-15   5.7e-12   45.8   0.0     3   104   314   416   312   416 0.95 PAS domain
PAS_9                PF13426.1    104 seq1456_BIOID38985   -           1105   4.4e-29  100.8   0.0   2   2   3.7e-12   6.4e-09   36.0   0.0     2   104   566   670   565   670 0.92 PAS domain
PAS_3                PF08447.6     91 seq1456_BIOID38985   -           1105   6.5e-26   90.1   0.0   1   2   1.2e-12     2e-09   37.3   0.0     5    89   328   409   324   411 0.93 PAS fold
PAS_3                PF08447.6     91 seq1456_BIOID38985   -           1105   6.5e-26   90.1   0.0   2   2   1.3e-13   2.3e-10   40.3   0.0     2    91   452   537   451   537 0.96 PAS fold
PAS_4                PF08448.5    110 seq1456_BIOID38985   -           1105   2.4e-23   82.1   0.0   1   2   1.9e-09   3.2e-06   27.0   0.0     7   110   314   419   309   419 0.90 PAS fold
PAS_4                PF08448.5    110 seq1456_BIOID38985   -           1105   2.4e-23   82.1   0.0   2   2   1.1e-13     2e-10   40.5   0.0     1   109   561   672   561   673 0.94 PAS fold
PAS                  PF00989.19   113 seq1456_BIOID38985   -           1105     4e-23   81.2   0.1   1   2   3.1e-12   5.2e-09   35.7   0.0     2   113   303   414   302   414 0.91 PAS fold
PAS                  PF00989.19   113 seq1456_BIOID38985   -           1105     4e-23   81.2   0.1   2   2   5.8e-11   9.9e-08   31.6   0.0     7   113   561   668   555   668 0.94 PAS fold
EAL                  PF00563.15   236 seq1456_BIOID38985   -           1105   3.3e-17   62.6   0.3   1   1   7.3e-20   1.2e-16   60.7   0.1    37   231   896  1085   889  1088 0.92 EAL domain
PAS_8                PF13188.1     64 seq1456_BIOID38985   -           1105     1e-11   44.0   0.0   1   2   7.5e-07    0.0013   18.4   0.0     2    51   303   358   302   371 0.72 PAS domain
PAS_8                PF13188.1     64 seq1456_BIOID38985   -           1105     1e-11   44.0   0.0   2   2   1.6e-07   0.00027   20.5   0.0     1    52   555   607   555   619 0.80 PAS domain
GrpE                 PF01025.14   166 seq1457_BIOID38985   -            197   1.4e-47  161.2   3.3   1   1   1.2e-51   1.7e-47  160.9   2.3     5   166    35   194     7   194 0.87 GrpE
HycA_repressor       PF11046.3    149 seq1458_BIOID38985   -            153   3.3e-90  299.6   1.0   1   1   2.7e-94   3.7e-90  299.4   0.7     1   148     1   148     1   149 0.99 Transcriptional repressor of hyc and hyp operons
EII-Sor              PF03609.9    237 seq1459_BIOID38985   -            266   7.1e-89  297.0  38.7   1   1   5.9e-93     8e-89  296.8  26.8     1   237     1   238     1   238 1.00 PTS system sorbose-specific iic component
Ribosomal_L14        PF00238.14   122 seq1461_BIOID38985   -            123   3.4e-54  181.7   0.4   1   1   2.7e-58   3.7e-54  181.5   0.3     1   122     1   123     1   123 0.98 Ribosomal protein L14p/L23e
GTP_EFTU             PF00009.22   188 seq1465_BIOID38985   -            538     1e-44  152.1   0.0   1   1   3.4e-48   1.6e-44  151.5   0.0     3   187    22   286    20   287 0.92 Elongation factor Tu GTP binding domain
GTP_EFTU_D2          PF03144.20    74 seq1465_BIOID38985   -            538   2.8e-11   43.2   0.1   1   1   2.7e-14   1.2e-10   41.2   0.0     2    74   323   389   322   389 0.97 Elongation factor Tu domain 2
SIS                  PF01380.17   131 seq1466_BIOID38985   -            298   9.7e-09   34.8   0.0   1   1   1.4e-12   9.7e-09   34.8   0.0    50   128   128   208   114   211 0.95 SIS domain
SIS_2                PF13580.1    138 seq1466_BIOID38985   -            298   2.8e-07   30.1   1.1   1   1   1.2e-10   8.5e-07   28.6   0.1    20   136    47   164    39   166 0.85 SIS domain
DHquinase_I          PF01487.10   224 seq1468_BIOID38985   -            252   1.6e-71  240.3   1.0   1   1   1.4e-75   1.8e-71  240.2   0.7     2   223    20   246    19   247 0.98 Type I 3-dehydroquinase
Epimerase_2          PF02350.14   346 seq1471_BIOID38985   -            390  8.9e-127  422.4   0.0   1   1  7.7e-131  1.1e-126  422.2   0.0     2   346    36   384    35   384 0.97 UDP-N-acetylglucosamine 2-epimerase
KOW                  PF00467.24    32 seq1472_BIOID38985   -            104   4.4e-06   25.9   3.9   1   1   7.1e-10   9.8e-06   24.8   2.7     2    32     8    37     7    37 0.93 KOW motif
HOK_GEF              PF01848.11    43 seq1476_BIOID38985   -             50   1.8e-18   65.4   1.4   1   1   1.5e-22     2e-18   65.3   1.0     1    43     4    46     4    46 0.99 Hok/gef family
CreD                 PF06123.7    430 seq1477_BIOID38985   -            450  7.7e-155  515.5   0.0   1   1  6.5e-159  8.8e-155  515.3   0.0     2   430     5   428     4   428 0.99 Inner membrane protein CreD
Fer4_11              PF13247.1     99 seq1479_BIOID38985   -            203   1.7e-14   53.3  15.2   1   1   1.7e-14   2.6e-11   43.1   2.8     5    60    46    99    42   104 0.92 4Fe-4S dicluster domain
Fer4_9               PF13187.1     55 seq1479_BIOID38985   -            203   1.2e-13   50.9  18.0   1   2   9.9e-10   1.5e-06   28.2   5.4     2    55    12    68    11    68 0.85 4Fe-4S dicluster domain
Fer4_9               PF13187.1     55 seq1479_BIOID38985   -            203   1.2e-13   50.9  18.0   2   2   9.3e-10   1.4e-06   28.3   1.7     2    54    82   163    81   164 0.96 4Fe-4S dicluster domain
Fer4                 PF00037.22    24 seq1479_BIOID38985   -            203   1.7e-11   43.0  34.8   1   1   3.5e-10   5.4e-07   28.8   0.9     2    24    76    98    75    98 0.93 4Fe-4S binding domain
PRD                  PF00874.15    90 seq1480_BIOID38985   -            278   1.1e-46  156.8   2.2   1   2   2.2e-29   1.5e-25   88.9   0.0     2    90    78   164    77   164 0.97 PRD domain
PRD                  PF00874.15    90 seq1480_BIOID38985   -            278   1.1e-46  156.8   2.2   2   2   1.8e-22   1.2e-18   66.8   0.9     1    89   181   273   181   274 0.96 PRD domain
CAT_RBD              PF03123.10    59 seq1480_BIOID38985   -            278   5.3e-25   86.7   0.5   1   1   1.5e-28     1e-24   85.8   0.3     1    57     3    59     3    61 0.96 CAT RNA binding domain
OMP_b-brl            PF13505.1    176 seq1482_BIOID38985   -            251   8.8e-25   87.5  14.5   1   1   3.9e-28   1.1e-24   87.2  10.1     1   176    11   251    11   251 0.79 Outer membrane protein beta-barrel domain
OmpA_membrane        PF01389.12   183 seq1482_BIOID38985   -            251   3.3e-08   33.1   5.7   1   1     2e-11   5.4e-08   32.4   3.9     5   175    31   243    28   251 0.77 OmpA-like transmembrane domain
Opacity              PF02462.10   132 seq1482_BIOID38985   -            251   8.2e-07   28.8   3.9   1   1   1.4e-09   3.9e-06   26.6   2.7    36   114   109   220    47   251 0.69 Opacity family porin protein
OmpW                 PF03922.9    192 seq1482_BIOID38985   -            251   7.7e-06   25.5   0.9   1   1   6.4e-09   1.8e-05   24.4   0.3    87   192   130   251   111   251 0.85 OmpW family
Porin_2              PF02530.9    379 seq1482_BIOID38985   -            251    0.0001   21.3   2.5   1   1   4.7e-08   0.00013   21.0   0.2   303   378   160   246   141   247 0.73 Porin subfamily
adh_short            PF00106.20   167 seq1484_BIOID38985   -            244   5.1e-40  136.9   1.7   1   1   3.2e-43   8.7e-40  136.2   1.2     1   166     6   169     6   170 0.92 short chain dehydrogenase
adh_short_C2         PF13561.1    243 seq1484_BIOID38985   -            244     3e-33  115.5   1.8   1   1   1.3e-36   3.7e-33  115.2   1.3     5   242    14   241    12   242 0.94 Enoyl-(Acyl carrier protein) reductase
KR                   PF08659.5    181 seq1484_BIOID38985   -            244   4.7e-21   75.1   0.9   1   1   2.8e-24   7.5e-21   74.4   0.6     3   174     8   180     7   196 0.84 KR domain
NAD_binding_10       PF13460.1    183 seq1484_BIOID38985   -            244   2.7e-06   27.3   0.4   1   1   2.5e-09   6.8e-06   26.0   0.3     2   125     9   156     8   190 0.72 NADH(P)-binding
Epimerase            PF01370.16   236 seq1484_BIOID38985   -            244   2.1e-05   23.9   0.2   1   1   1.1e-08   2.9e-05   23.4   0.1     1   119     8   142     8   192 0.77 NAD dependent epimerase/dehydratase family
Ribosomal_L5_C       PF00673.16    95 seq1488_BIOID38985   -            179   3.2e-42  142.0   0.0   1   1   7.3e-46     5e-42  141.4   0.0     1    94    84   177    84   178 0.99 ribosomal L5P family C-terminus
Ribosomal_L5         PF00281.14    56 seq1488_BIOID38985   -            179   2.8e-25   87.7   0.1   1   1   7.4e-29     5e-25   86.9   0.0     1    56    24    80    23    80 0.98 Ribosomal protein L5
PfkB                 PF00294.19   301 seq1489_BIOID38985   -            320     4e-43  147.5   0.0   1   1   3.3e-47   4.5e-43  147.3   0.0    36   296    35   296     1   300 0.90 pfkB family carbohydrate kinase
EIID-AGA             PF03613.9    264 seq1492_BIOID38985   -            283  1.4e-114  381.3   0.8   1   1  1.2e-118  1.6e-114  381.2   0.6     1   264    11   281    11   281 0.99 PTS system mannose/fructose/sorbose family IID component
AroM                 PF07302.6    221 seq1493_BIOID38985   -            225   9.6e-86  286.5   2.5   1   1   7.8e-90   1.1e-85  286.4   1.7     2   220     5   224     4   225 0.99 AroM protein
DUF2645              PF10840.3    103 seq1494_BIOID38985   -            104   3.3e-47  158.7   8.8   1   1   2.6e-51   3.6e-47  158.6   6.1     1   103     1   103     1   103 1.00 Protein of unknown function (DUF2645)
PALP                 PF00291.20   307 seq1496_BIOID38985   -            442   9.3e-43  146.4   0.0   1   1   9.5e-47   1.3e-42  145.9   0.0    16   289    93   399    74   409 0.84 Pyridoxal-phosphate dependent enzyme
Methyltransf_23      PF13489.1    162 seq1499_BIOID38985   -            252   1.1e-16   60.8   0.0   1   1   9.1e-20   1.6e-16   60.3   0.0     2   159    13   176     9   178 0.82 Methyltransferase domain
Methyltransf_18      PF12847.2    112 seq1499_BIOID38985   -            252   1.4e-14   54.5   0.0   1   1   5.1e-17   8.7e-14   51.9   0.0     5   110    35   129    31   131 0.89 Methyltransferase domain
Methyltransf_11      PF08241.7     95 seq1499_BIOID38985   -            252   1.4e-14   54.2   0.0   1   1     7e-17   1.2e-13   51.2   0.0     2    94    37   127    36   128 0.96 Methyltransferase domain
Methyltransf_31      PF13847.1    152 seq1499_BIOID38985   -            252   2.1e-14   53.2   0.0   1   1   1.6e-17   2.7e-14   52.9   0.0     5   117    33   145    29   201 0.83 Methyltransferase domain
Methyltransf_25      PF13649.1    101 seq1499_BIOID38985   -            252   3.2e-10   40.1   0.0   1   1   8.6e-13   1.5e-09   38.0   0.0     1    99    35   122    35   124 0.85 Methyltransferase domain
Methyltransf_12      PF08242.7     99 seq1499_BIOID38985   -            252   7.8e-10   39.0   0.0   1   1   7.8e-13   1.3e-09   38.2   0.0     2    99    37   126    36   126 0.91 Methyltransferase domain
Methyltransf_2       PF00891.13   241 seq1499_BIOID38985   -            252   7.2e-05   21.9   0.0   1   1   6.4e-08   0.00011   21.3   0.0    91   163    22    98     8   110 0.87 O-methyltransferase
Kdo                  PF06293.9    206 seq1500_BIOID38985   -            265   1.2e-67  226.9   0.0   1   1     1e-71   1.4e-67  226.6   0.0     1   206    19   230    19   230 0.98 Lipopolysaccharide kinase (Kdo/WaaP) family
AAA_12               PF13087.1    199 seq1501_BIOID38985   -            397   2.1e-22   79.3   0.0   1   1   3.6e-25   1.6e-21   76.4   0.0    19   198    21   195     3   196 0.85 AAA domain
PLDc_2               PF13091.1    126 seq1501_BIOID38985   -            397   3.8e-12   45.9   0.2   1   1   1.3e-15     6e-12   45.2   0.1     1   120   252   387   252   393 0.81 PLD-like domain
PLDc                 PF00614.17    28 seq1501_BIOID38985   -            397   8.4e-06   25.3   0.0   1   1   4.7e-09   2.2e-05   24.0   0.0     2    25   336   359   335   362 0.92 Phospholipase D Active site motif
CBM_48               PF02922.13    85 seq1502_BIOID38985   -            657   4.1e-21   74.7   0.0   1   1   1.1e-24   7.8e-21   73.8   0.0     1    85    11    97    11    97 0.89 Carbohydrate-binding module 48 (Isoamylase N-terminal domain)
Alpha-amylase        PF00128.19   316 seq1502_BIOID38985   -            657   2.4e-19   69.7   0.0   1   1   2.9e-20     2e-16   60.2   0.0    10   311   185   521   183   527 0.73 Alpha amylase, catalytic domain
PTS_EIIC             PF02378.13   321 seq1503_BIOID38985   -            474   1.8e-39  135.3  28.5   1   1   2.7e-43   1.8e-39  135.3  19.7     2   321   119   401   118   401 0.88 Phosphotransferase system, EIIC
PTS_EIIB             PF00367.15    35 seq1503_BIOID38985   -            474   1.8e-12   46.1   0.3   1   1     5e-16   3.4e-12   45.2   0.2     4    35    13    44    11    44 0.96 phosphotransferase system, EIIB
CoA_trans            PF01144.18   217 seq1505_BIOID38985   -            531   4.5e-57  192.6   0.3   1   1     8e-61   1.1e-56  191.3   0.1     2   216    16   252    15   253 0.98 Coenzyme A transferase
DUF446               PF04287.7    100 seq1506_BIOID38985   -            109   2.2e-33  113.9   2.4   1   1   1.9e-37   2.6e-33  113.6   1.7     2   100     5   104     4   104 0.96 tRNA pseudouridine synthase C
Pribosyltran         PF00156.22   125 seq1509_BIOID38985   -            152   2.2e-11   43.4   0.0   1   1   2.3e-15   3.2e-11   42.9   0.0     2   112     4   105     3   112 0.87 Phosphoribosyl transferase domain
Oxidored_q1          PF00361.15   270 seq1510_BIOID38985   -            608   2.3e-36  125.3  17.6   1   1   1.7e-40   2.3e-36  125.3  12.2     1   267   124   395   124   398 0.93 NADH-Ubiquinone/plastoquinone (complex I), various chains
LysR_substrate       PF03466.15   209 seq1511_BIOID38985   -            299   1.3e-35  122.3   0.0   1   1   2.8e-39   1.9e-35  121.7   0.0     2   205    90   294    89   298 0.95 LysR substrate binding domain
HTH_1                PF00126.22    60 seq1511_BIOID38985   -            299   7.1e-21   73.5   2.8   1   1   1.9e-24   1.3e-20   72.7   1.9     2    60     7    65     6    65 0.97 Bacterial regulatory helix-turn-helix protein, lysR family
MdoG                 PF04349.7    484 seq1513_BIOID38985   -            551  6.2e-151  502.8   0.1   1   1  5.4e-155  7.4e-151  502.5   0.1     1   482    45   534    45   536 0.92 Periplasmic glucan biosynthesis protein, MdoG
Ribosomal_S14        PF00253.16    55 seq1515_BIOID38985   -            101   9.1e-25   85.7   0.7   1   1     9e-29   1.2e-24   85.2   0.5     1    55    46   100    46   100 0.98 Ribosomal protein S14p/S29e
HrpB_C               PF08482.5    133 seq1516_BIOID38985   -            824   8.6e-56  187.6   0.2   1   1   6.2e-59   2.1e-55  186.3   0.1     1   133   679   811   679   811 1.00 ATP-dependent helicase C-terminal
DEAD                 PF00270.24   173 seq1516_BIOID38985   -            824   5.7e-12   45.3   0.0   1   1   5.3e-15   1.8e-11   43.6   0.0    12   168    32   177    22   182 0.75 DEAD/DEAH box helicase
Helicase_C           PF00271.26    78 seq1516_BIOID38985   -            824     4e-10   39.3   0.0   1   1   2.3e-13   7.8e-10   38.3   0.0    10    77   257   342   252   343 0.96 Helicase conserved C-terminal domain
HA2                  PF04408.18   102 seq1516_BIOID38985   -            824   1.3e-09   37.8   0.0   1   1   7.8e-13   2.7e-09   36.8   0.0     2    63   404   464   403   525 0.84 Helicase associated domain (HA2)
HTH_AraC             PF00165.18    42 seq1517_BIOID38985   -            302   5.7e-21   73.5   0.2   1   2   8.7e-11   5.9e-07   28.9   0.0     1    42   200   241   200   241 0.97 Bacterial regulatory helix-turn-helix proteins, AraC family
HTH_AraC             PF00165.18    42 seq1517_BIOID38985   -            302   5.7e-21   73.5   0.2   2   2   6.7e-15   4.6e-11   42.0   0.1     6    42   254   291   252   291 0.94 Bacterial regulatory helix-turn-helix proteins, AraC family
HTH_18               PF12833.2     81 seq1517_BIOID38985   -            302   3.4e-19   68.6   0.2   1   1   9.3e-23   6.4e-19   67.7   0.1     2    80   214   291   213   292 0.95 Helix-turn-helix domain
HTH_18               PF12833.2     81 seq1519_BIOID38985   -            283   6.4e-21   74.1   1.8   1   1   1.7e-24   1.2e-20   73.2   0.1     1    81   191   270   191   270 0.97 Helix-turn-helix domain
HTH_AraC             PF00165.18    42 seq1519_BIOID38985   -            283   2.8e-17   61.8   0.4   1   1   6.6e-15   4.5e-11   42.0   0.0     8    42   234   269   230   269 0.95 Bacterial regulatory helix-turn-helix proteins, AraC family
Amidohydro_4         PF13147.1    304 seq1521_BIOID38985   -            453   3.1e-29  102.7   1.2   1   1   2.1e-32   7.2e-29  101.5   0.1     1   304    45   389    45   389 0.86 Amidohydrolase
Amidohydro_1         PF01979.15   333 seq1521_BIOID38985   -            453   3.1e-19   69.6   0.0   1   1   1.5e-21   5.2e-18   65.6   0.0     1   332    50   391    50   392 0.72 Amidohydrolase family
Amidohydro_5         PF13594.1     68 seq1521_BIOID38985   -            453   5.7e-17   61.1   1.1   1   1   3.9e-20   1.3e-16   60.0   0.7     1    68    23    88    23    88 0.83 Amidohydrolase
PseudoU_synth_2      PF00849.17   164 seq1526_BIOID38985   -            260   3.5e-30  104.8   0.0   1   1   3.2e-34   4.4e-30  104.5   0.0     2   164    11   170    10   170 0.96 RNA pseudouridylate synthase
PTS_EIIA_1           PF00358.15   133 seq1528_BIOID38985   -            649   9.3e-53  177.2   0.6   1   1   3.5e-56   1.6e-52  176.4   0.4     4   132   501   629   498   630 0.98 phosphoenolpyruvate-dependent sugar phosphotransferase system, EIIA 1
PTS_EIIC             PF02378.13   321 seq1528_BIOID38985   -            649   5.2e-28   97.7  31.0   1   1   1.1e-31   5.2e-28   97.7  21.5     2   319   131   413   130   416 0.80 Phosphotransferase system, EIIC
PTS_EIIB             PF00367.15    35 seq1528_BIOID38985   -            649   1.2e-15   56.3   0.1   1   1   4.7e-19   2.1e-15   55.5   0.0     1    34    30    63    30    64 0.96 phosphotransferase system, EIIB
Sulfatase            PF00884.18   379 seq1529_BIOID38985   -            499   3.9e-31  108.3   0.2   1   1   3.8e-35   5.3e-31  107.8   0.1     2   308   193   462   192   489 0.80 Sulfatase
UDPG_MGDP_dh_N       PF03721.9    185 seq1531_BIOID38985   -            420   1.1e-61  207.3   0.2   1   1   7.1e-63   2.4e-59  199.6   0.0     2   183     5   189     4   191 0.96 UDP-glucose/GDP-mannose dehydrogenase family, NAD binding domain
UDPG_MGDP_dh         PF00984.14    96 seq1531_BIOID38985   -            420   3.9e-30  103.7   0.0   1   1   2.3e-33     8e-30  102.7   0.0     2    93   206   292   205   296 0.88 UDP-glucose/GDP-mannose dehydrogenase family, central domain
UDPG_MGDP_dh_C       PF03720.10   106 seq1531_BIOID38985   -            420   4.6e-19   68.4   0.0   1   1   3.5e-22   1.2e-18   67.0   0.0     1   104   324   419   324   420 0.91 UDP-glucose/GDP-mannose dehydrogenase family, UDP binding domain
NAD_binding_2        PF03446.10   162 seq1531_BIOID38985   -            420   7.1e-07   29.1   0.1   1   1   2.2e-09   7.4e-06   25.8   0.0     2   109     4   135     3   140 0.76 NAD binding domain of 6-phosphogluconate dehydrogenase
DUF1255              PF06865.6     94 seq1532_BIOID38985   -             94   5.4e-35  119.4   0.0   1   1   4.3e-39   5.9e-35  119.3   0.0     1    94     1    94     1    94 0.98 Protein of unknown function (DUF1255)
Iron_transport       PF10634.4    151 seq1533_BIOID38985   -            175     3e-72  241.3   0.7   1   1   2.6e-76   3.6e-72  241.0   0.5     3   151    25   173    23   173 0.99 Fe2+ transport protein
PP-binding           PF00550.20    67 seq1535_BIOID38985   -             78   2.7e-16   59.4   0.4   1   1   4.4e-20     3e-16   59.3   0.3     1    67     6    73     6    73 0.96 Phosphopantetheine attachment site
DUF1493              PF07377.7    111 seq1535_BIOID38985   -             78   0.00024   21.0   0.4   1   1   4.1e-08   0.00028   20.8   0.3     1    59     1    55     1    62 0.91 Protein of unknown function (DUF1493)
Ribosomal_S8         PF00410.14   129 seq1537_BIOID38985   -            130   2.3e-48  163.1   0.0   1   1   1.8e-52   2.5e-48  163.0   0.0     1   128     5   129     5   130 0.97 Ribosomal protein S8
DUF1100              PF06500.6    411 seq1540_BIOID38985   -            414  2.8e-222  737.4   0.0   1   1  6.9e-226  3.2e-222  737.2   0.0     1   411     1   414     1   414 0.99 Alpha/beta hydrolase of unknown function (DUF1100)
Abhydrolase_5        PF12695.2    142 seq1540_BIOID38985   -            414   2.3e-08   33.8   0.0   1   1   9.2e-12   4.2e-08   32.9   0.0     1   121   196   375   196   392 0.75 Alpha/beta hydrolase family
Abhydrolase_6        PF12697.2    228 seq1540_BIOID38985   -            414   2.2e-06   27.6   0.4   1   1   9.9e-10   4.5e-06   26.6   0.1    12   107   208   326   197   390 0.70 Alpha/beta hydrolase family
DUF986               PF06173.7    149 seq1542_BIOID38985   -            152   4.1e-65  218.0   6.1   1   1   3.3e-69   4.6e-65  217.8   4.3     1   148     4   151     4   152 0.99 Protein of unknown function (DUF986)
Glyco_transf_8       PF01501.15   250 seq1543_BIOID38985   -            338   1.1e-58  198.4   3.0   1   1   2.1e-62   1.5e-58  197.9   2.1     1   250    31   277    31   277 0.97 Glycosyl transferase family 8
Glyco_transf_8C      PF08437.5     57 seq1543_BIOID38985   -            338   1.5e-24   85.6   6.2   1   1   4.9e-28   3.3e-24   84.5   4.3     1    57   279   335   279   335 0.99 Glycosyl transferase family 8 C-terminal
ketoacyl-synt        PF00109.21   255 seq1546_BIOID38985   -            413     6e-60  202.7   1.1   1   1   1.7e-63     6e-60  202.7   0.8     2   255     4   247     3   247 0.93 Beta-ketoacyl synthase, N-terminal domain
Ketoacyl-synt_C      PF02801.17   119 seq1546_BIOID38985   -            413   2.5e-39  133.6   1.7   1   1   1.4e-42   4.7e-39  132.7   1.2     1   119   255   370   255   370 0.97 Beta-ketoacyl synthase, C-terminal domain
Thiolase_N           PF00108.18   264 seq1546_BIOID38985   -            413   1.2e-06   27.6   0.1   1   1   8.7e-10     3e-06   26.3   0.0    80   120   156   196   145   216 0.93 Thiolase, N-terminal domain
CorA                 PF01544.13   292 seq1547_BIOID38985   -            316   4.9e-56  189.7   0.4   1   1   4.4e-60     6e-56  189.5   0.2     4   292    26   312    24   312 0.95 CorA-like Mg2+ transporter protein
Ribosomal_L6         PF00347.18    77 seq1550_BIOID38985   -            177   4.8e-40  135.8   0.1   1   2     4e-21   5.5e-17   61.9   0.0     1    77    11    82    11    82 0.98 Ribosomal protein L6
Ribosomal_L6         PF00347.18    77 seq1550_BIOID38985   -            177   4.8e-40  135.8   0.1   2   2   2.3e-24   3.2e-20   72.3   0.0     1    76    90   164    90   165 0.98 Ribosomal protein L6
Glycos_trans_3N      PF02885.12    66 seq1551_BIOID38985   -            320   4.1e-14   51.7   0.0   1   1   6.2e-18   8.5e-14   50.7   0.0     2    65     3    70     2    71 0.97 Glycosyl transferase family, helical bundle domain
DUF2773              PF10971.3     81 seq1553_BIOID38985   -             80     4e-46  154.7   1.8   1   1   3.2e-50   4.4e-46  154.6   1.2     2    81     1    80     1    80 0.99 Protein of unknown function (DUF2773)
BON                  PF04972.12    64 seq1554_BIOID38985   -            216   2.3e-39  132.8  15.7   1   2   8.6e-23   1.2e-18   66.5   3.7     1    63    75   137    75   138 0.98 BON domain
BON                  PF04972.12    64 seq1554_BIOID38985   -            216   2.3e-39  132.8  15.7   2   2   1.5e-24   2.1e-20   72.1   1.8     1    62   154   215   154   216 0.97 BON domain
DUF1738              PF08401.6    125 seq1555_BIOID38985   -            342   5.3e-37  126.2   0.0   1   1   5.4e-41   7.4e-37  125.7   0.0     2   125    35   163    34   163 0.94 Domain of unknown function (DUF1738)
Abhydrolase_5        PF12695.2    142 seq1557_BIOID38985   -            249     2e-19   69.6   0.0   1   1   1.1e-22   2.5e-19   69.3   0.0     2   130    30   215    29   231 0.80 Alpha/beta hydrolase family
Abhydrolase_6        PF12697.2    228 seq1557_BIOID38985   -            249   9.9e-17   61.4   2.2   1   1   1.5e-19   3.5e-16   59.6   1.5     1   205    30   215    30   242 0.67 Alpha/beta hydrolase family
Peptidase_S9         PF00326.16   213 seq1557_BIOID38985   -            249   5.7e-11   41.9   0.0   1   1   3.1e-14   7.1e-11   41.6   0.0    43   190    86   234    43   249 0.70 Prolyl oligopeptidase family
BAAT_C               PF08840.6    213 seq1557_BIOID38985   -            249   1.3e-05   24.8   0.0   1   1   5.8e-08   0.00013   21.6   0.0    21   164   106   234    98   246 0.73 BAAT / Acyl-CoA thioester hydrolase C terminal
DLH                  PF01738.13   218 seq1557_BIOID38985   -            249     2e-05   23.8   0.0   1   1   7.4e-08   0.00017   20.8   0.0     2   188    13   231    12   235 0.84 Dienelactone hydrolase family
Peripla_BP_3         PF13377.1    160 seq1559_BIOID38985   -            341   8.6e-43  145.9   0.0   1   1   8.5e-46   2.9e-42  144.2   0.0     2   160   171   331   170   331 0.92 Periplasmic binding protein-like domain
Peripla_BP_1         PF00532.16   279 seq1559_BIOID38985   -            341   1.4e-34  119.4   0.0   1   1   5.1e-38   1.7e-34  119.1   0.0     2   275    60   325    59   329 0.93 Periplasmic binding proteins and sugar binding domain of LacI family
LacI                 PF00356.16    46 seq1559_BIOID38985   -            341   3.7e-21   74.3   0.8   1   1   2.1e-24   7.1e-21   73.4   0.6     1    46     3    48     3    48 0.99 Bacterial regulatory proteins, lacI family
Peripla_BP_4         PF13407.1    258 seq1559_BIOID38985   -            341   3.1e-20   72.5   0.0   1   1   1.3e-23   4.3e-20   72.0   0.0     1   253    62   308    62   313 0.89 Periplasmic binding protein domain
DUF2318              PF10080.4    102 seq1560_BIOID38985   -            459   4.6e-34  116.1   0.0   1   1   9.7e-38   6.6e-34  115.6   0.0     1   102   296   400   296   400 0.97 Predicted membrane protein (DUF2318)
YHS                  PF04945.8     47 seq1560_BIOID38985   -            459   1.4e-14   53.4   0.2   1   1   3.3e-18   2.2e-14   52.8   0.1     1    46   408   454   408   455 0.97 YHS domain
Flavodoxin_1         PF00258.20   143 seq1561_BIOID38985   -            149   1.7e-25   89.5   0.0   1   1   1.4e-29     2e-25   89.3   0.0     1   141     6   138     6   140 0.89 Flavodoxin
SEC-C                PF02810.10    21 seq1563_BIOID38985   -            152   1.2e-18   66.0  20.2   1   2   3.8e-11   5.3e-07   28.9   0.5     1    20     1    20     1    21 0.94 SEC-C motif
SEC-C                PF02810.10    21 seq1563_BIOID38985   -            152   1.2e-18   66.0  20.2   2   2   3.9e-15   5.4e-11   41.6   8.9     1    19   134   152   134   152 0.96 SEC-C motif
OKR_DC_1             PF01276.15   417 seq1569_BIOID38985   -            756  2.4e-190  632.3   0.0   1   1  6.5e-194  2.9e-190  632.0   0.0     1   416   141   590   141   591 0.99 Orn/Lys/Arg decarboxylase, major domain
OKR_DC_1_C           PF03711.10   137 seq1569_BIOID38985   -            756   1.3e-42  145.0   0.0   1   1   5.8e-46   2.7e-42  143.9   0.0     1   131   616   744   616   748 0.99 Orn/Lys/Arg decarboxylase, C-terminal domain
OKR_DC_1_N           PF03709.10   115 seq1569_BIOID38985   -            756   2.7e-27   95.0   0.1   1   1   1.1e-30     5e-27   94.1   0.0     3   115    19   135    17   135 0.98 Orn/Lys/Arg decarboxylase, N-terminal domain
SBP_bac_5            PF00496.17   374 seq1570_BIOID38985   -            544   5.1e-87  292.0  12.6   1   1   5.3e-91   7.3e-87  291.5   8.7     1   368    84   459    84   464 0.95 Bacterial extracellular solute-binding proteins, family 5 Middle
DUF204               PF02659.10    67 seq1571_BIOID38985   -            206   9.1e-39  131.3  23.3   1   2   1.2e-24   1.7e-20   72.7   1.6     1    67    31    99    31    99 0.98 Domain of unknown function DUF
DUF204               PF02659.10    67 seq1571_BIOID38985   -            206   9.1e-39  131.3  23.3   2   2   5.6e-22   7.6e-18   64.2   9.2     1    67   133   196   133   196 0.99 Domain of unknown function DUF
Ribosomal_L18p       PF00861.17   119 seq1573_BIOID38985   -            117   1.1e-37  128.6   4.6   1   1   9.2e-42   1.3e-37  128.5   3.2     2   119     2   117     1   117 0.95 Ribosomal L18p/L5e family
Acyl-CoA_dh_1        PF00441.19   150 seq1580_BIOID38985   -            384     4e-46  156.6   4.6   1   1   1.8e-49   6.2e-46  156.0   3.2     1   150   229   378   229   378 0.98 Acyl-CoA dehydrogenase, C-terminal domain
Acyl-CoA_dh_2        PF08028.6    134 seq1580_BIOID38985   -            384   1.4e-18   67.3   2.4   1   1   6.2e-22   2.1e-18   66.7   1.7     3   125   246   358   244   361 0.96 Acyl-CoA dehydrogenase, C-terminal domain
Acyl-CoA_dh_N        PF02771.11   113 seq1580_BIOID38985   -            384   3.6e-17   62.8   0.0   1   1   2.3e-20   7.7e-17   61.7   0.0     1   105     7   109     7   115 0.92 Acyl-CoA dehydrogenase, N-terminal domain
Acyl-CoA_dh_M        PF02770.14    52 seq1580_BIOID38985   -            384   5.7e-15   54.4   0.0   1   1   3.5e-18   1.2e-14   53.4   0.0     1    50   122   171   122   173 0.98 Acyl-CoA dehydrogenase, middle domain
Xan_ur_permease      PF00860.15   389 seq1582_BIOID38985   -            433   2.9e-98  328.8  32.9   1   1  2.5e-102   3.5e-98  328.5  22.8     2   387     9   394     8   396 0.97 Permease family
Epimerase            PF01370.16   236 seq1584_BIOID38985   -            355   9.1e-79  264.0   0.0   1   1   4.9e-82   1.1e-78  263.8   0.0     1   236     4   252     4   252 0.97 NAD dependent epimerase/dehydratase family
Polysacc_synt_2      PF02719.10   294 seq1584_BIOID38985   -            355   8.4e-17   60.8   0.0   1   1   1.2e-19   2.6e-16   59.2   0.0     1   118     4   115     4   135 0.93 Polysaccharide biosynthesis protein
RmlD_sub_bind        PF04321.12   287 seq1584_BIOID38985   -            355   9.5e-17   60.6   0.0   1   1   5.8e-20   1.3e-16   60.2   0.0     2   254     3   296     1   333 0.79 RmlD substrate binding domain
3Beta_HSD            PF01073.14   280 seq1584_BIOID38985   -            355   7.9e-16   57.4   0.0   1   1   5.3e-19   1.2e-15   56.8   0.0     1   230     5   241     5   253 0.83 3-beta hydroxysteroid dehydrogenase/isomerase family
NAD_binding_4        PF07993.7    249 seq1584_BIOID38985   -            355     4e-15   55.3   0.1   1   1     4e-14     9e-11   41.0   0.0    87   197    74   189    61   251 0.85 Male sterility protein
adh_short            PF00106.20   167 seq1584_BIOID38985   -            355   6.1e-08   32.6   0.2   1   1   4.4e-10     1e-06   28.6   0.0     3    96     4    91     2   127 0.79 short chain dehydrogenase
Formyl_trans_N       PF00551.14   181 seq1585_BIOID38985   -            280   5.8e-55  185.5   0.0   1   1   1.1e-58   7.3e-55  185.2   0.0     2   181    86   262    85   262 0.99 Formyl transferase
ACT                  PF01842.20    66 seq1585_BIOID38985   -            280   1.1e-07   31.0   0.0   1   1   3.3e-11   2.2e-07   30.0   0.0     2    63     8    69     7    72 0.91 ACT domain
Glyco_transf_8       PF01501.15   250 seq1586_BIOID38985   -            331   5.4e-50  169.9   5.8   1   1   7.9e-54   5.4e-50  169.9   4.0     2   250    25   273    24   273 0.97 Glycosyl transferase family 8
Glyco_transf_8C      PF08437.5     57 seq1586_BIOID38985   -            331   1.1e-24   86.0   4.9   1   1   4.8e-28   3.3e-24   84.5   3.4     1    57   275   331   275   331 1.00 Glycosyl transferase family 8 C-terminal
SRP54                PF00448.17   196 seq1589_BIOID38985   -            453   7.9e-76  253.7   0.3   1   1   5.5e-79   1.2e-75  253.1   0.2     1   196   100   296   100   296 0.99 SRP54-type protein, GTPase domain
SRP_SPB              PF02978.14   104 seq1589_BIOID38985   -            453   1.1e-36  125.1   7.9   1   1   4.7e-40   1.1e-36  125.1   5.5     2   104   329   427   328   427 0.99 Signal peptide binding domain
SRP54_N              PF02881.14    75 seq1589_BIOID38985   -            453   2.1e-21   75.6   0.5   1   1   9.2e-25   2.1e-21   75.6   0.3     1    75     5    82     5    82 0.99 SRP54-type protein, helical bundle domain
CbiA                 PF01656.18   195 seq1589_BIOID38985   -            453   2.8e-08   33.2   2.5   1   1   3.8e-11   8.6e-08   31.7   1.3     9   164   110   256   102   288 0.68 CobQ/CobB/MinD/ParA nucleotide binding domain
cobW                 PF02492.14   178 seq1589_BIOID38985   -            453   6.4e-05   22.3   0.4   1   1   7.5e-08   0.00017   20.9   0.3     2   152   102   251   100   260 0.79 CobW/HypB/UreG, nucleotide-binding domain
POTRA_2              PF08479.6     76 seq1592_BIOID38985   -            145   1.9e-11   43.3   0.0   1   1   2.2e-15     3e-11   42.7   0.0     1    51    94   145    94   145 0.99 POTRA domain, ShlB-type
Ribosomal_S5         PF00333.15    67 seq1593_BIOID38985   -            167   6.6e-32  108.9   1.8   1   1   1.8e-35   1.3e-31  108.0   1.3     1    66    10    75    10    76 0.98 Ribosomal protein S5, N-terminal domain
Ribosomal_S5_C       PF03719.10    74 seq1593_BIOID38985   -            167     5e-32  108.8   1.4   1   1   1.3e-35   8.7e-32  108.1   0.9     1    74    85   158    85   158 0.98 Ribosomal protein S5, C-terminal domain
Crl                  PF07417.7    127 seq1594_BIOID38985   -            133     8e-55  183.8   0.1   1   1   6.8e-59   9.3e-55  183.6   0.1     2   122     3   123     2   131 0.96 Transcriptional regulator Crl
NTP_transferase      PF00483.18   248 seq1595_BIOID38985   -            438   2.2e-70  236.6   0.0   1   1     4e-74   2.7e-70  236.3   0.0     2   246    29   298    28   300 0.97 Nucleotidyl transferase
NTP_transf_3         PF12804.2    179 seq1595_BIOID38985   -            438   5.3e-07   29.8   0.0   1   1   1.2e-10   8.5e-07   29.2   0.0     1   121    29   173    29   242 0.79 MobA-like NTP transferase domain
NADHdh               PF00146.16   311 seq1596_BIOID38985   -            307   4.7e-20   71.7   9.6   1   1   3.8e-24   5.2e-20   71.6   6.6    12   296    11   295     1   307 0.82 NADH dehydrogenase
DUF465               PF04325.8     49 seq1597_BIOID38985   -             74   2.7e-14   52.4   2.0   1   1   3.5e-18   4.7e-14   51.6   0.9     1    49    19    68    19    68 0.97 Protein of unknown function (DUF465)
OsmC                 PF02566.14   100 seq1598_BIOID38985   -            143   1.3e-19   70.1   0.0   1   1   1.2e-23   1.7e-19   69.7   0.0     2    99    42   139    41   140 0.90 OsmC-like protein
MFS_1                PF07690.11   354 seq1599_BIOID38985   -            450   1.5e-54  185.0  52.6   1   1   3.4e-51   1.5e-47  161.9  19.6     1   275    25   318    25   325 0.87 Major Facilitator Superfamily
Sugar_tr             PF00083.19   451 seq1599_BIOID38985   -            450   5.2e-08   31.7  47.9   1   1   1.3e-10     6e-07   28.2  33.2    16   435    21   434    13   439 0.77 Sugar (and other) transporter
MFS_2                PF13347.1    427 seq1599_BIOID38985   -            450   1.1e-07   30.5  12.3   1   1   2.4e-11   1.1e-07   30.5   8.5   150   343   156   377   145   381 0.89 MFS/sugar transport protein
DUF1219              PF06755.7    117 seq1600_BIOID38985   -             99   1.5e-13   50.1   0.0   1   1   1.3e-17   1.7e-13   49.9   0.0    20    97     7    82     2    94 0.86 Protein of unknown function (DUF1219)
Patatin              PF01734.17   204 seq1601_BIOID38985   -            357   5.2e-22   78.6   0.2   1   1   3.1e-25   4.2e-21   75.7   0.2     1   203    27   195    27   196 0.91 Patatin-like phospholipase
Ldh_2                PF02615.9    335 seq1602_BIOID38985   -            361  7.3e-138  458.7   0.0   1   1  6.1e-142  8.4e-138  458.5   0.0     1   334     5   340     5   341 0.99 Malate/L-lactate dehydrogenase
SpoU_methylase       PF00588.14   142 seq1604_BIOID38985   -            228   4.2e-33  114.1   0.0   1   1   4.7e-37   6.4e-33  113.5   0.0     2   142     3   153     2   153 0.87 SpoU rRNA Methylase family
Aminotran_4          PF01063.14   231 seq1605_BIOID38985   -            269   1.2e-43  149.0   0.0   1   1   1.1e-47   1.5e-43  148.8   0.0     2   225    38   259    37   266 0.87 Aminotransferase class IV
DUF3702              PF12486.3    148 seq1608_BIOID38985   -            132   1.9e-42  144.2   6.4   1   1   1.7e-46   2.3e-42  144.0   4.4    23   144     1   121     1   124 0.97 ImpA domain protein
Glyco_hydro_1        PF00232.13   455 seq1609_BIOID38985   -            464  2.2e-152  507.2   0.3   1   1  1.8e-156  2.5e-152  507.1   0.2     3   454     2   459     1   460 0.95 Glycosyl hydrolase family 1
Ribosomal_L30        PF00327.15    52 seq1610_BIOID38985   -             59     2e-20   71.9   0.2   1   1   1.6e-24   2.2e-20   71.8   0.1     1    51     4    54     4    55 0.95 Ribosomal protein L30p/L7e
ROK                  PF00480.15   179 seq1611_BIOID38985   -            331   1.1e-58  197.8   0.2   1   1     3e-62   1.4e-58  197.5   0.1     1   179    33   222    33   222 0.96 ROK family
Glucokinase          PF02685.11   316 seq1611_BIOID38985   -            331   5.4e-10   38.4   0.0   1   1   2.2e-13     1e-09   37.5   0.0     4   235    35   266    32   276 0.81 Glucokinase
DUF1281              PF06924.6    134 seq1614_BIOID38985   -            333   2.7e-24   84.9   0.0   1   1   2.8e-28   3.9e-24   84.4   0.0     8   131    17   145     9   148 0.90 Protein of unknown function (DUF1281)
FtsX                 PF02687.16   121 seq1615_BIOID38985   -            427   1.5e-23   82.7  12.2   1   1   2.2e-27   1.5e-23   82.7   8.4     2   121   306   420   305   420 0.97 FtsX-like permease family
MacB_PCD             PF12704.2    232 seq1615_BIOID38985   -            427   8.1e-18   64.7   1.0   1   1   6.7e-21   4.6e-17   62.2   0.0     5   216    10   234     3   253 0.75 MacB-like periplasmic core domain
Ribosomal_L18e       PF00828.14   129 seq1616_BIOID38985   -            144   2.7e-23   82.6   2.7   1   1   2.7e-27   3.7e-23   82.2   1.9     3   127    27   143    26   144 0.88 Ribosomal protein L18e/L15
WaaY                 PF06176.6    229 seq1618_BIOID38985   -            230  3.4e-124  412.3  10.7   1   1  2.8e-128  3.8e-124  412.2   7.4     1   229     1   229     1   229 1.00 Lipopolysaccharide core biosynthesis protein (WaaY)
Transgly             PF00912.17   178 seq1620_BIOID38985   -            844   2.6e-56  189.6   0.0   1   1     6e-60   4.1e-56  188.9   0.0    10   177   209   380   198   381 0.95 Transglycosylase
Transpeptidase       PF00905.17   304 seq1620_BIOID38985   -            844   9.9e-26   90.3   0.2   1   1   8.1e-29   5.6e-25   87.8   0.2     2   284   473   725   472   744 0.86 Penicillin binding protein transpeptidase domain
NTP_transferase      PF00483.18   248 seq1621_BIOID38985   -            293   1.2e-72  244.0   0.0   1   1   2.1e-76   1.4e-72  243.8   0.0     1   246     2   238     2   240 0.98 Nucleotidyl transferase
NTP_transf_3         PF12804.2    179 seq1621_BIOID38985   -            293   1.1e-08   35.3   0.0   1   1     2e-12   1.4e-08   35.0   0.0     1   120     3   133     3   188 0.83 MobA-like NTP transferase domain
Complex1_30kDa       PF00329.14   103 seq1623_BIOID38985   -            569   1.8e-28   98.6   0.0   1   1   9.8e-32   4.5e-28   97.3   0.0     1   103    44   150    44   150 0.94 Respiratory-chain NADH dehydrogenase, 30 Kd subunit
Complex1_49kDa       PF00346.14   272 seq1623_BIOID38985   -            569   4.5e-27   94.6   0.0   1   2   2.4e-22   1.1e-18   67.1   0.0     6   172   299   464   295   471 0.95 Respiratory-chain NADH dehydrogenase, 49 Kd subunit
Complex1_49kDa       PF00346.14   272 seq1623_BIOID38985   -            569   4.5e-27   94.6   0.0   2   2   9.7e-10   4.4e-06   25.7   0.0   209   272   474   537   463   537 0.90 Respiratory-chain NADH dehydrogenase, 49 Kd subunit
NiFeSe_Hases         PF00374.14   507 seq1623_BIOID38985   -            569   1.2e-14   53.9   0.1   1   1   4.6e-16   2.1e-12   46.4   0.0     1    68   218   286   218   294 0.91 Nickel-dependent hydrogenase
Peptidase_M3         PF01432.15   458 seq1624_BIOID38985   -            680  2.2e-177  590.6   0.0   1   1    2e-181  2.7e-177  590.2   0.0     1   457   222   677   222   678 0.99 Peptidase family M3
Esterase             PF00756.15   251 seq1625_BIOID38985   -            400   6.4e-47  159.9   0.0   1   1   9.4e-51   6.4e-47  159.9   0.0     1   251   172   391   172   391 0.98 Putative esterase
DUF3327              PF11806.3    122 seq1625_BIOID38985   -            400     2e-36  124.8   0.5   1   1     3e-40     2e-36  124.8   0.4     3   121    29   155    21   156 0.97 Domain of unknown function (DUF3327)
SecY                 PF00344.15   342 seq1627_BIOID38985   -            443  3.3e-121  404.2  21.3   1   1  3.3e-125  4.5e-121  403.8  14.7     1   341    76   417    76   418 0.96 SecY translocase
Gly_kinase           PF02595.10   378 seq1629_BIOID38985   -            381    2e-183  609.2  20.3   1   1  1.6e-187  2.2e-183  609.0  14.1     1   377     1   377     1   378 1.00 Glycerate kinase family
YceG                 PF02618.11   297 seq1630_BIOID38985   -            340     4e-95  318.1   0.0   1   1   3.4e-99   4.6e-95  317.9   0.0     3   297    42   330    40   330 0.94 YceG-like family
Leader_Thr           PF08254.6     22 seq1632_BIOID38985   -             21   1.1e-09   37.3  14.8   1   1   8.3e-14   1.1e-09   37.2  10.3     1    22     1    21     1    21 0.99 Threonine leader peptide
TatD_DNase           PF01026.16   255 seq1634_BIOID38985   -            260   8.7e-68  228.1   0.0   1   1   7.3e-72     1e-67  227.9   0.0     1   255     6   257     6   257 0.98 TatD related DNase
MFS_1                PF07690.11   354 seq1635_BIOID38985   -            403   4.2e-43  147.3  42.0   1   1   1.2e-46   4.2e-43  147.3  29.1     4   347    14   341    11   348 0.86 Major Facilitator Superfamily
Sugar_tr             PF00083.19   451 seq1635_BIOID38985   -            403   3.2e-08   32.4   5.2   1   1   9.5e-12   3.2e-08   32.4   3.6    44   123    39   115    16   185 0.88 Sugar (and other) transporter
MFS_2                PF13347.1    427 seq1635_BIOID38985   -            403   7.6e-07   27.7   7.6   1   1   2.2e-10   7.6e-07   27.7   5.3   225   341     7   121     4   128 0.90 MFS/sugar transport protein
MFS_3                PF05977.8    524 seq1635_BIOID38985   -            403   0.00015   19.9  10.2   1   1   4.4e-08   0.00015   19.9   7.1    52   203    43   194     8   226 0.84 Transmembrane secretion effector
Homoserine_dh        PF00742.14   179 seq1636_BIOID38985   -            834   8.6e-52  175.2   0.0   1   1   8.5e-55   2.3e-51  173.8   0.0     1   179   628   825   628   825 0.98 Homoserine dehydrogenase
AA_kinase            PF00696.23   241 seq1636_BIOID38985   -            834   6.1e-45  153.5   0.5   1   1   3.5e-47   9.5e-44  149.6   0.1     2   241    15   298    14   298 0.81 Amino acid kinase family
NAD_binding_3        PF03447.11   117 seq1636_BIOID38985   -            834   2.6e-32  111.5   0.0   1   1     3e-35   8.1e-32  109.9   0.0     1   116   486   619   486   620 0.97 Homoserine dehydrogenase, NAD binding domain
ACT_7                PF13840.1     65 seq1636_BIOID38985   -            834   2.3e-20   71.7   1.5   1   2   1.3e-11   3.6e-08   32.6   0.0     5    63   328   388   326   390 0.91 Family description
ACT_7                PF13840.1     65 seq1636_BIOID38985   -            834   2.3e-20   71.7   1.5   2   2     5e-13   1.4e-09   37.2   0.3     3    62   407   468   405   471 0.93 Family description
ACT                  PF01842.20    66 seq1636_BIOID38985   -            834   4.4e-17   61.0   0.3   1   2   5.1e-10   1.4e-06   27.5   0.0     6    63   338   390   334   393 0.86 ACT domain
ACT                  PF01842.20    66 seq1636_BIOID38985   -            834   4.4e-17   61.0   0.3   2   2   8.1e-11   2.2e-07   30.0   0.4     2    53   415   461   414   471 0.79 ACT domain
Glyco_transf_5       PF08323.6    245 seq1638_BIOID38985   -            477   1.1e-72  244.3   0.2   1   1   1.4e-75   6.3e-72  241.8   0.0     1   244     2   233     2   234 0.92 Starch synthase catalytic domain
Glycos_transf_1      PF00534.15   172 seq1638_BIOID38985   -            477   2.2e-16   59.6   0.0   1   1   7.9e-20   3.6e-16   58.9   0.0    12   155   289   438   283   448 0.93 Glycosyl transferases group 1
Glyco_trans_4_4      PF13579.1    160 seq1638_BIOID38985   -            477   1.3e-10   41.5   7.7   1   1   1.1e-12   5.2e-09   36.3   3.4     1   144    17   219    17   225 0.58 Glycosyl transferase 4-like domain
DUF2594              PF10769.4     74 seq1639_BIOID38985   -             74   1.4e-42  143.4   2.3   1   1   1.1e-46   1.6e-42  143.3   1.6     1    74     1    74     1    74 1.00 Protein of unknown function (DUF2594)
HSP70                PF00012.15   602 seq1641_BIOID38985   -            450   9.4e-25   86.4   0.0   1   2   1.7e-18   1.1e-14   53.1   0.0     2   207     3   228     2   259 0.76 Hsp70 protein
HSP70                PF00012.15   602 seq1641_BIOID38985   -            450   9.4e-25   86.4   0.0   2   2   1.9e-11   1.3e-07   29.8   0.0   250   352   329   423   305   448 0.80 Hsp70 protein
Ribosomal_S16        PF00886.14    62 seq1642_BIOID38985   -             82     6e-26   89.8   0.1   1   1   5.2e-30   7.1e-26   89.5   0.0     1    62     8    68     8    68 0.96 Ribosomal protein S16
DDE_Tnp_1            PF01609.16   211 seq1646_BIOID38985   -            399   1.9e-15   56.9   0.1   1   1   2.1e-19   2.9e-15   56.3   0.1    63   208   141   323    94   325 0.82 Transposase DDE domain
MR_MLE_C             PF13378.1    111 seq1648_BIOID38985   -            446   1.7e-26   92.2   0.2   1   1   7.8e-30   3.5e-26   91.2   0.1     1   111   288   400   288   400 0.84 Enolase C-terminal domain-like
MR_MLE               PF01188.16    67 seq1648_BIOID38985   -            446   2.6e-14   53.3   0.3   1   1   8.1e-17   3.7e-13   49.6   0.0     2    66   219   287   218   288 0.92 Mandelate racemase / muconate lactonizing enzyme, C-terminal domain
MR_MLE_N             PF02746.11   117 seq1648_BIOID38985   -            446   4.4e-08   33.0   0.2   1   1   1.7e-11   7.6e-08   32.2   0.2    30   117    39   136    17   136 0.87 Mandelate racemase / muconate lactonizing enzyme, N-terminal domain
Glyco_transf_8       PF01501.15   250 seq1652_BIOID38985   -            342   3.9e-54  183.4   3.3   1   1     8e-58   5.5e-54  183.0   2.3     1   250    25   276    25   276 0.96 Glycosyl transferase family 8
Glyco_transf_8C      PF08437.5     57 seq1652_BIOID38985   -            342   6.2e-23   80.4   5.4   1   1   2.2e-26   1.5e-22   79.2   3.8     1    57   278   334   278   334 0.99 Glycosyl transferase family 8 C-terminal
RimM                 PF01782.13    84 seq1654_BIOID38985   -            183   8.8e-28   95.9   0.0   1   1     2e-31   1.3e-27   95.3   0.0     2    84    17    98    16    98 0.98 RimM N-terminal domain
PRC                  PF05239.11    79 seq1654_BIOID38985   -            183   8.9e-10   38.1   0.7   1   1   2.1e-13   1.4e-09   37.5   0.5     2    73   105   178   104   182 0.89 PRC-barrel domain
TonB_dep_Rec         PF00593.19   276 seq1658_BIOID38985   -            715   1.1e-26   94.3  16.7   1   1   1.6e-30   1.1e-26   94.3  11.6     5   272   466   710   464   714 0.90 TonB dependent receptor
Plug                 PF07715.10   108 seq1658_BIOID38985   -            715   2.9e-24   85.3   1.3   1   1   1.3e-27   8.7e-24   83.8   0.9     4   108    54   159    51   159 0.93 TonB-dependent Receptor Plug Domain
Acetyltransf_1       PF00583.19    83 seq1659_BIOID38985   -            224   1.6e-05   24.6   0.5   1   1   7.7e-09   5.3e-05   23.0   0.4    39    78   170   209   144   214 0.93 Acetyltransferase (GNAT) family
Acetyltransf_10      PF13673.1    117 seq1659_BIOID38985   -            224   3.4e-05   23.8   0.5   1   1   8.2e-09   5.6e-05   23.1   0.3     1   114    92   207    92   212 0.80 Acetyltransferase (GNAT) domain
AA_kinase            PF00696.23   241 seq1662_BIOID38985   -            367   3.5e-43  147.7   2.1   1   1   6.6e-47   4.5e-43  147.4   1.5     2   240     6   234     5   235 0.93 Amino acid kinase family
PUA                  PF01472.15    74 seq1662_BIOID38985   -            367   8.6e-23   79.7   0.1   1   1     4e-26   2.8e-22   78.1   0.1     1    74   276   350   276   350 0.98 PUA domain
C4dic_mal_tran       PF03595.12   330 seq1663_BIOID38985   -            366   5.7e-54  182.8  36.9   1   1   4.8e-58   6.5e-54  182.6  25.6     2   329    44   342    43   343 0.97 C4-dicarboxylate transporter/malic acid transport protein
FtsX                 PF02687.16   121 seq1664_BIOID38985   -            376   2.7e-19   69.0  11.8   1   1   3.9e-23   2.7e-19   69.0   8.2     2   121   255   369   254   369 0.97 FtsX-like permease family
MacB_PCD             PF12704.2    232 seq1664_BIOID38985   -            376   1.7e-13   50.5   0.1   1   1   5.1e-17   3.5e-13   49.5   0.0     2   225    13   219    13   226 0.78 MacB-like periplasmic core domain
LamB                 PF02264.10   398 seq1665_BIOID38985   -            538  1.9e-151  504.5  21.8   1   1    4e-155  2.8e-151  504.0  15.1     1   398   127   538   127   538 0.98 LamB porin
Sugarporin_N         PF11471.3     60 seq1665_BIOID38985   -            538   1.5e-18   66.0   5.9   1   1   3.8e-22   2.6e-18   65.2   4.1     4    59     3    59     1    60 0.92 Maltoporin periplasmic N-terminal extension
HTH_AraC             PF00165.18    42 seq1667_BIOID38985   -            253   3.7e-18   64.6   0.7   1   2   5.9e-11     4e-07   29.5   0.0     1    42   155   195   155   195 0.97 Bacterial regulatory helix-turn-helix proteins, AraC family
HTH_AraC             PF00165.18    42 seq1667_BIOID38985   -            253   3.7e-18   64.6   0.7   2   2   3.3e-12   2.2e-08   33.5   0.1     8    39   210   242   207   245 0.91 Bacterial regulatory helix-turn-helix proteins, AraC family
HTH_18               PF12833.2     81 seq1667_BIOID38985   -            253   1.6e-13   50.4   0.0   1   1   3.9e-17   2.7e-13   49.7   0.0     2    80   169   245   168   246 0.95 Helix-turn-helix domain
Thymidylate_kin      PF02223.12   186 seq1669_BIOID38985   -            213   4.5e-60  202.1   0.0   1   1   3.7e-64   5.1e-60  201.9   0.0     1   186     8   200     8   200 0.98 Thymidylate kinase
ETF                  PF01012.16   164 seq1670_BIOID38985   -            254   8.7e-31  106.7   0.6   1   1   9.1e-35   1.2e-30  106.2   0.4     8   164    28   183    22   183 0.92 Electron transfer flavoprotein domain
Cons_hypoth698       PF03601.9    305 seq1671_BIOID38985   -            349  3.8e-117  390.1  25.3   1   1  3.3e-121  4.4e-117  389.9  17.5     1   305    18   326    18   326 0.98 Conserved hypothetical protein 698
EIIC-GAT             PF03611.9    415 seq1673_BIOID38985   -            478  1.1e-130  436.0  43.8   1   1  7.8e-135  1.1e-130  436.0  30.4     1   409    25   420    25   426 0.97 PTS system sugar-specific permease component
TraI_2               PF07514.6    327 seq1674_BIOID38985   -            549   2.3e-35  121.8   0.0   1   1   7.3e-39     5e-35  120.7   0.0     1   221    56   266    56   287 0.94 Putative helicase
DUF1528              PF07515.6    106 seq1674_BIOID38985   -            549   1.8e-15   56.7   0.0   1   1   4.7e-19   3.2e-15   55.9   0.0     1   105   432   545   432   546 0.90 Protein of unknown function (DUF1528)
tRNA_m1G_MT          PF01746.16   186 seq1675_BIOID38985   -            255   4.9e-60  202.2   0.0   1   1   4.3e-64   5.8e-60  201.9   0.0     2   186    23   221    22   221 0.98 tRNA (Guanine-1)-methyltransferase
MbtH                 PF03621.8     54 seq1676_BIOID38985   -             72   4.1e-22   77.1   0.7   1   1   3.6e-26     5e-22   76.9   0.5     1    53     1    54     1    55 0.96 MbtH-like protein
AMP-binding          PF00501.23   418 seq1677_BIOID38985   -           1335    5e-117  390.6   0.0   1   1  2.5e-120  6.7e-117  390.2   0.0     1   417   524   928   524   929 0.96 AMP-binding enzyme
Condensation         PF00668.15   301 seq1677_BIOID38985   -           1335   1.2e-60  204.7   0.0   1   1   6.9e-64   1.9e-60  204.1   0.0     2   300    44   342    43   343 0.91 Condensation domain
Thioesterase         PF00975.15   229 seq1677_BIOID38985   -           1335   2.9e-45  155.1   0.9   1   1   7.8e-46   2.1e-42  145.7   0.1     2   215  1109  1318  1108  1333 0.94 Thioesterase domain
PP-binding           PF00550.20    67 seq1677_BIOID38985   -           1335   9.1e-11   41.7   0.1   1   1     1e-13   2.8e-10   40.1   0.1     3    65  1022  1082  1020  1084 0.90 Phosphopantetheine attachment site
Abhydrolase_6        PF12697.2    228 seq1677_BIOID38985   -           1335   8.8e-06   25.6   0.2   1   1   3.2e-09   8.8e-06   25.6   0.2     2   107  1111  1241  1110  1313 0.65 Alpha/beta hydrolase family
Amidase_3            PF01520.13   175 seq1678_BIOID38985   -            289   2.7e-52  176.9   0.0   1   1     5e-56   6.8e-52  175.6   0.0     1   174    59   273    59   274 0.99 N-acetylmuramoyl-L-alanine amidase
KAP_NTPase           PF07693.9    325 seq1679_BIOID38985   -            594   7.3e-79  264.9   0.0   1   1   6.9e-83   9.4e-79  264.6   0.0     1   324    14   381    14   382 0.98 KAP family P-loop domain
DUF2534              PF10749.4     85 seq1680_BIOID38985   -             85   8.3e-44  147.3   3.7   1   1   6.7e-48   9.2e-44  147.1   2.6     2    85     1    84     1    84 0.97 Protein of unknown function (DUF2534)
Ribosomal_L36        PF00444.13    38 seq1681_BIOID38985   -             38   3.7e-21   74.7   9.2   1   1   2.9e-25   3.9e-21   74.6   6.4     1    38     1    38     1    38 1.00 Ribosomal protein L36
DegT_DnrJ_EryC1      PF01041.12   363 seq1682_BIOID38985   -            376   3.6e-87  292.6   0.0   1   1   9.5e-91   4.3e-87  292.3   0.0     7   361    13   370     9   372 0.93 DegT/DnrJ/EryC1/StrS aminotransferase family
Aminotran_1_2        PF00155.16   363 seq1682_BIOID38985   -            376   7.3e-11   41.4   0.1   1   1     4e-14   1.8e-10   40.2   0.0    67   189    46   154     9   182 0.89 Aminotransferase class I and II
Aminotran_5          PF00266.14   371 seq1682_BIOID38985   -            376   4.5e-08   32.1   0.0   1   1   1.7e-11   7.9e-08   31.3   0.0    62   182    47   159    33   187 0.89 Aminotransferase class-V
Response_reg         PF00072.19   112 seq1683_BIOID38985   -            204   3.2e-26   91.4   0.4   1   1   6.8e-30   4.6e-26   90.8   0.3     2   111     4   113     3   114 0.98 Response regulator receiver domain
GerE                 PF00196.14    58 seq1683_BIOID38985   -            204   3.1e-22   77.5   0.1   1   1   1.1e-25   7.8e-22   76.2   0.0     2    58   142   198   141   198 0.97 Bacterial regulatory proteins, luxR family
Glycos_transf_2      PF00535.21   169 seq1687_BIOID38985   -            327   1.8e-40  138.2   0.2   1   1   1.1e-43   4.9e-40  136.8   0.1     1   163     9   166     9   172 0.86 Glycosyl transferase family 2
Glyco_tranf_2_3      PF13641.1    230 seq1687_BIOID38985   -            327   5.1e-19   68.8   0.0   1   1   1.5e-22   6.7e-19   68.5   0.0     3   195     8   192     5   230 0.85 Glycosyltransferase like family 2
Glyco_tranf_2_2      PF10111.4    281 seq1687_BIOID38985   -            327   5.7e-18   64.8   4.1   1   1   2.1e-21   9.7e-18   64.1   2.9     1   264     9   251     9   266 0.81 Glycosyltransferase like family 2
Fer4_7               PF12838.2     52 seq1688_BIOID38985   -            180   3.5e-14   52.8   9.2   1   1     2e-17   3.5e-14   52.8   6.4     1    52    39    89    39    89 0.94 4Fe-4S dicluster domain
Fer4                 PF00037.22    24 seq1688_BIOID38985   -            180   1.5e-14   52.7  11.3   1   2   3.1e-10   5.4e-07   28.8   2.0     4    24    36    56    33    56 0.90 4Fe-4S binding domain
Fer4                 PF00037.22    24 seq1688_BIOID38985   -            180   1.5e-14   52.7  11.3   2   2   2.1e-12   3.6e-09   35.7   1.0     2    24    69    91    68    91 0.93 4Fe-4S binding domain
Fer4_9               PF13187.1     55 seq1688_BIOID38985   -            180   5.4e-11   42.4   7.8   1   1   3.2e-14   5.4e-11   42.4   5.4     2    55    40    90    39    90 0.96 4Fe-4S dicluster domain
Fer4_6               PF12837.2     24 seq1688_BIOID38985   -            180   3.7e-11   42.2  11.8   1   2   1.4e-09   2.4e-06   27.0   2.2     4    24    35    55    32    55 0.89 4Fe-4S binding domain
Fer4_6               PF12837.2     24 seq1688_BIOID38985   -            180   3.7e-11   42.2  11.8   2   2   1.4e-09   2.3e-06   27.0   1.0     3    24    69    90    67    90 0.93 4Fe-4S binding domain
Fer4_10              PF13237.1     52 seq1688_BIOID38985   -            180   4.8e-11   42.1  32.5   1   1   1.6e-13   2.8e-10   39.7   7.8     4    52    35    86    32    86 0.93 4Fe-4S dicluster domain
Fer4_8               PF13183.1     57 seq1688_BIOID38985   -            180   1.5e-07   31.1  22.5   1   1   4.5e-10   7.8e-07   28.9   7.7     3    55    38    87    36    90 0.72 4Fe-4S dicluster domain
Ribosomal_S13        PF00416.17   106 seq1689_BIOID38985   -            118   9.2e-40  135.2   0.4   1   1   7.6e-44     1e-39  135.1   0.3     1   106     3   108     3   108 0.99 Ribosomal protein S13/S18
DNA_pol3_delta2      PF13177.1    162 seq1691_BIOID38985   -            334   1.8e-39  134.8   0.0   1   1     5e-43   3.4e-39  133.9   0.0     8   159    13   165     9   168 0.96 DNA polymerase III, delta subunit
DNApol3-delta_C      PF09115.5    119 seq1691_BIOID38985   -            334     2e-37  127.7   0.3   1   1   4.6e-41   3.1e-37  127.1   0.2     2   119   207   323   206   323 0.98 DNA polymerase III, delta subunit, C terminal
Phosphorylase        PF00343.15   713 seq1693_BIOID38985   -            815         0 1233.8   0.3   1   1         0         0 1233.6   0.2     1   713   101   812   101   812 1.00 Carbohydrate phosphorylase
CMAS                 PF02353.15   273 seq1694_BIOID38985   -            382  1.8e-106  355.1   0.2   1   1  1.6e-109  2.4e-106  354.6   0.2     2   273   108   368   107   368 0.98 Mycolic acid cyclopropane synthetase
Methyltransf_23      PF13489.1    162 seq1694_BIOID38985   -            382   1.5e-14   53.9   0.0   1   1   1.6e-17   2.4e-14   53.2   0.0    14   135   157   287   144   315 0.73 Methyltransferase domain
Methyltransf_11      PF08241.7     95 seq1694_BIOID38985   -            382   8.7e-13   48.4   0.0   1   1   1.1e-15   1.6e-12   47.5   0.0     1    94   172   264   172   265 0.97 Methyltransferase domain
Methyltransf_18      PF12847.2    112 seq1694_BIOID38985   -            382   8.2e-11   42.3   0.0   1   1   1.4e-13   2.1e-10   41.0   0.0     1   111   167   267   167   268 0.91 Methyltransferase domain
Methyltransf_31      PF13847.1    152 seq1694_BIOID38985   -            382   5.2e-11   42.2   0.0   1   1   5.6e-14   8.6e-11   41.5   0.0     2   112   166   269   165   329 0.85 Methyltransferase domain
Methyltransf_12      PF08242.7     99 seq1694_BIOID38985   -            382   4.1e-08   33.4   0.0   1   1   5.5e-11   8.4e-08   32.4   0.0     1    99   172   263   172   263 0.83 Methyltransferase domain
Methyltransf_25      PF13649.1    101 seq1694_BIOID38985   -            382   2.1e-07   31.0   0.0   1   1   2.8e-10   4.2e-07   30.1   0.0     1   101   171   261   171   261 0.90 Methyltransferase domain
PCMT                 PF01135.14   210 seq1694_BIOID38985   -            382   3.9e-06   26.4   0.0   1   1   3.8e-09   5.7e-06   25.8   0.0    61   123   155   215   135   230 0.82 Protein-L-isoaspartate(D-aspartate) O-methyltransferase (PCMT)
MTS                  PF05175.9    170 seq1694_BIOID38985   -            382   3.8e-05   23.0   0.0   1   1     4e-08   6.1e-05   22.3   0.0    22   104   158   234   152   265 0.81 Methyltransferase small domain
MR_MLE_C             PF13378.1    111 seq1695_BIOID38985   -            446   4.9e-27   94.0   0.1   1   1   2.4e-30   1.7e-26   92.2   0.1     1   111   289   401   289   401 0.84 Enolase C-terminal domain-like
MR_MLE               PF01188.16    67 seq1695_BIOID38985   -            446   6.8e-10   39.2   0.0   1   1   3.3e-13   2.2e-09   37.5   0.0     4    66   222   288   219   289 0.89 Mandelate racemase / muconate lactonizing enzyme, C-terminal domain
YobH                 PF13996.1     70 seq1697_BIOID38985   -             79   1.7e-36  123.8   1.2   1   1   1.4e-40   1.9e-36  123.6   0.8     1    70     2    71     2    71 0.99 YobH-like protein
ETF_alpha            PF00766.14    86 seq1699_BIOID38985   -            312     1e-30  105.0   0.3   1   1   2.8e-34   1.9e-30  104.1   0.2     2    85   189   273   188   274 0.97 Electron transfer flavoprotein FAD-binding domain
ETF                  PF01012.16   164 seq1699_BIOID38985   -            312   1.7e-25   89.5   0.3   1   1   4.3e-29   2.9e-25   88.7   0.2     2   164     7   153     6   153 0.94 Electron transfer flavoprotein domain
AA_permease_2        PF13520.1    426 seq1700_BIOID38985   -            445   1.4e-52  178.5  55.6   1   1   2.7e-56   1.8e-52  178.1  38.6     2   401    11   403    10   428 0.89 Amino acid permease
AA_permease          PF00324.16   479 seq1700_BIOID38985   -            445     7e-35  120.1  50.8   1   1   1.7e-38   1.1e-34  119.4  35.2     2   421    15   405    14   429 0.88 Amino acid permease
TehB                 PF03848.9    192 seq1703_BIOID38985   -            197    2e-102  340.1   0.1   1   1  1.3e-105  2.2e-102  339.9   0.0     1   192     1   193     1   193 0.99 Tellurite resistance protein TehB
Methyltransf_11      PF08241.7     95 seq1703_BIOID38985   -            197   1.1e-12   48.1   0.0   1   1   1.3e-15   2.2e-12   47.1   0.0     1    93    35   130    35   132 0.96 Methyltransferase domain
Methyltransf_23      PF13489.1    162 seq1703_BIOID38985   -            197   1.1e-12   47.8   0.0   1   1   7.5e-16   1.3e-12   47.6   0.0    20   115    28   133    10   173 0.77 Methyltransferase domain
Methyltransf_12      PF08242.7     99 seq1703_BIOID38985   -            197   8.9e-12   45.2   0.1   1   1   8.3e-15   1.4e-11   44.5   0.0     1    98    35   129    35   130 0.96 Methyltransferase domain
Methyltransf_31      PF13847.1    152 seq1703_BIOID38985   -            197   1.2e-10   41.0   0.0   1   1   8.3e-14   1.4e-10   40.8   0.0     5   110    32   134    29   183 0.89 Methyltransferase domain
MTS                  PF05175.9    170 seq1703_BIOID38985   -            197   6.5e-10   38.5   0.0   1   1   4.9e-13   8.3e-10   38.1   0.0    23   140    22   134     3   152 0.85 Methyltransferase small domain
Methyltransf_18      PF12847.2    112 seq1703_BIOID38985   -            197   6.6e-09   36.2   0.0   1   1   5.7e-12   9.7e-09   35.6   0.0     2   109    31   132    30   136 0.80 Methyltransferase domain
Aldedh               PF00171.17   462 seq1704_BIOID38985   -            417   1.9e-21   75.8   3.4   1   1   3.6e-21   4.9e-17   61.2   1.0    37   298     8   282     2   304 0.81 Aldehyde dehydrogenase family
ABC_tran             PF00005.22   118 seq1705_BIOID38985   -            231   1.6e-27   96.0   0.0   1   1   3.5e-31   2.4e-27   95.5   0.0     1   117    50   171    50   172 0.97 ABC transporter
SAM_MT               PF04445.8    235 seq1707_BIOID38985   -            250  1.2e-114  381.2   0.0   1   1  9.9e-119  1.3e-114  381.0   0.0     3   234    16   247    14   248 0.99 Putative SAM-dependent methyltransferase
Ribosomal_L19        PF01245.15   113 seq1708_BIOID38985   -            115   8.8e-51  170.3   2.5   1   1   7.2e-55   9.8e-51  170.1   1.8     2   112     3   113     2   114 0.99 Ribosomal protein L19
SBP_bac_3            PF00497.15   225 seq1709_BIOID38985   -           1197   4.8e-41  140.3   0.0   1   2   2.3e-16   6.2e-13   48.3   0.0    16   223    74   276    59   278 0.89 Bacterial extracellular solute-binding proteins, family 3
SBP_bac_3            PF00497.15   225 seq1709_BIOID38985   -           1197   4.8e-41  140.3   0.0   2   2   7.9e-29   2.2e-25   89.1   0.0     2   224   305   520   304   521 0.93 Bacterial extracellular solute-binding proteins, family 3
Response_reg         PF00072.19   112 seq1709_BIOID38985   -           1197   4.2e-30  103.9   0.1   1   1   2.9e-32   7.8e-29   99.8   0.0     1   111   961  1070   961  1071 0.98 Response regulator receiver domain
HATPase_c            PF02518.21   111 seq1709_BIOID38985   -           1197   2.8e-24   84.8   0.1   1   1   1.9e-27   5.2e-24   83.9   0.1     2   110   825   936   824   937 0.93 Histidine kinase-, DNA gyrase B-, and HSP90-like ATPase
HisKA                PF00512.20    68 seq1709_BIOID38985   -           1197   1.1e-16   60.4   0.0   1   1   1.3e-19   3.4e-16   58.8   0.0     1    68   711   777   711   777 0.98 His Kinase A (phospho-acceptor) domain
Hpt                  PF01627.18    90 seq1709_BIOID38985   -           1197   4.1e-08   33.0   0.5   1   1   4.3e-11   1.2e-07   31.5   0.4     1    89  1104  1187  1104  1188 0.95 Hpt domain
Ribosomal_S11        PF00411.14   110 seq1710_BIOID38985   -            129   5.6e-50  168.0   0.2   1   1   4.9e-54   6.7e-50  167.7   0.1     1   110    19   128    19   128 0.99 Ribosomal protein S11
PLA1                 PF02253.10   260 seq1711_BIOID38985   -            289   9.8e-94  313.4   5.4   1   1   8.5e-98   1.2e-93  313.2   3.7     8   260    39   286    33   286 0.98 Phospholipase A1
Oxidored_q6          PF01058.17   131 seq1715_BIOID38985   -            255   1.5e-23   82.6   0.1   1   1   1.6e-27   2.2e-23   82.1   0.0     1   129    48   157    48   159 0.94 NADH ubiquinone oxidoreductase, 20 Kd subunit
Coprogen_oxidas      PF01218.13   296 seq1716_BIOID38985   -            300  4.5e-147  488.1   0.1   1   1  3.7e-151  5.1e-147  488.0   0.1     2   296     8   300     7   300 0.99 Coproporphyrinogen III oxidase
AP_endonuc_2         PF01261.19   211 seq1717_BIOID38985   -            285   5.6e-39  133.5   0.4   1   1   5.6e-43   7.7e-39  133.0   0.3     3   211    20   239    19   239 0.93 Xylose isomerase-like TIM barrel
GGDEF                PF00990.16   161 seq1720_BIOID38985   -            455   5.9e-50  168.8   0.0   1   1   6.2e-54   8.4e-50  168.3   0.0     1   161   282   439   282   439 0.98 GGDEF domain
Ribosomal_S4         PF00163.14    94 seq1722_BIOID38985   -            206   4.1e-28   97.4   1.6   1   1     6e-32   4.1e-28   97.4   1.1     1    94     2    95     2    95 0.97 Ribosomal protein S4/S9 N-terminal domain
S4                   PF01479.20    48 seq1722_BIOID38985   -            206   6.7e-20   70.1   0.2   1   1   1.9e-23   1.3e-19   69.2   0.1     2    48    97   143    96   143 0.99 S4 domain
Esterase             PF00756.15   251 seq1723_BIOID38985   -            398   9.3e-19   67.7   0.0   1   1   5.2e-22   3.6e-18   65.7   0.0     1   153   159   318   159   396 0.76 Putative esterase
CBM_48               PF02922.13    85 seq1723_BIOID38985   -            398   1.1e-11   44.4   0.2   1   1   3.3e-15   2.3e-11   43.4   0.1     7    74    53   113    47   133 0.84 Carbohydrate-binding module 48 (Isoamylase N-terminal domain)
Polysacc_synt        PF01943.12   273 seq1724_BIOID38985   -            416   2.2e-13   49.9  20.6   1   1   1.6e-17   2.2e-13   49.9  14.3     1   272     3   283     3   284 0.81 Polysaccharide biosynthesis protein
PTS_IIB              PF02302.12    90 seq1725_BIOID38985   -            101   3.8e-14   52.7   0.1   1   1     3e-18   4.2e-14   52.6   0.1     1    79     4    79     4    90 0.89 PTS system, Lactose/Cellobiose specific IIB subunit
TonB_dep_Rec         PF00593.19   276 seq1726_BIOID38985   -            747   7.1e-28   98.1  10.2   1   1     1e-31   7.1e-28   98.1   7.1     1   276   510   746   510   746 0.98 TonB dependent receptor
Plug                 PF07715.10   108 seq1726_BIOID38985   -            747     2e-21   76.2   0.1   1   1   6.6e-25   4.5e-21   75.0   0.1     2   107    76   180    75   181 0.94 TonB-dependent Receptor Plug Domain
RNase_T              PF00929.19   164 seq1728_BIOID38985   -            204   4.9e-34  117.8   0.0   1   1   4.2e-38   5.7e-34  117.6   0.0     1   163    32   193    32   194 0.97 Exonuclease
O-antigen_lig        PF13425.1    137 seq1729_BIOID38985   -            417   3.4e-12   46.4   0.0   1   1     5e-16   3.4e-12   46.4   0.0     4   135   194   351   191   353 0.84 O-antigen ligase like membrane protein
Wzy_C                PF04932.10   163 seq1729_BIOID38985   -            417   4.7e-09   36.1   0.1   1   1   6.8e-13   4.7e-09   36.1   0.1     3   162   198   349   196   350 0.71 O-Antigen ligase
Redoxin              PF08534.5    146 seq1730_BIOID38985   -            161   3.4e-22   78.4   0.0   1   1   1.6e-25   4.3e-22   78.1   0.0     2   144    25   153    24   157 0.93 Redoxin
AhpC-TSA             PF00578.16   124 seq1730_BIOID38985   -            161     2e-16   59.6   0.0   1   1   8.9e-20   2.4e-16   59.4   0.0     1   121    25   138    25   141 0.97 AhpC/TSA family
Thioredoxin_8        PF13905.1     96 seq1730_BIOID38985   -            161     5e-14   52.1   0.0   1   1   2.4e-17   6.6e-14   51.7   0.0     1    96    49   138    49   138 0.97 Thioredoxin-like
Thioredoxin_2        PF13098.1    112 seq1730_BIOID38985   -            161   4.8e-10   39.5   0.0   1   1   2.5e-13   6.8e-10   39.0   0.0     4   110    48   153    45   155 0.86 Thioredoxin-like domain
TatD_DNase           PF01026.16   255 seq1734_BIOID38985   -            265   1.2e-76  257.2   0.0   1   1   9.8e-81   1.3e-76  257.0   0.0     1   255     4   255     4   255 0.96 TatD related DNase
GHMP_kinases_N       PF00288.21    67 seq1735_BIOID38985   -            310   1.7e-17   63.1   0.3   1   1   5.7e-21   3.9e-17   61.9   0.2     2    67    84   150    83   150 0.95 GHMP kinases N terminal domain
GHMP_kinases_C       PF08544.8     85 seq1735_BIOID38985   -            310     1e-11   44.7   1.8   1   1   1.9e-15   1.3e-11   44.3   0.0     2    83   211   287   210   289 0.92 GHMP kinases C terminal
EAL                  PF00563.15   236 seq1736_BIOID38985   -            646   2.2e-33  115.6   0.3   1   1   6.9e-37   4.7e-33  114.5   0.0     8   234   407   628   400   630 0.92 EAL domain
GGDEF                PF00990.16   161 seq1736_BIOID38985   -            646   7.4e-32  110.0   0.1   1   1   1.9e-35   1.3e-31  109.2   0.1     1   160   224   380   224   381 0.96 GGDEF domain
Phage_integrase      PF00589.17   173 seq1737_BIOID38985   -            356   2.8e-19   69.3   1.5   1   1   1.1e-22   7.3e-19   67.9   1.1    25   169   169   321   125   324 0.83 Phage integrase family
DUF3313              PF11769.3    201 seq1739_BIOID38985   -            222   9.3e-66  220.9   0.1   1   1   7.7e-70   1.1e-65  220.7   0.1     1   199    16   214    16   216 0.99 Protein of unknown function (DUF3313)
DAO                  PF01266.19   358 seq1740_BIOID38985   -            429   1.5e-22   79.8   5.4   1   2   1.4e-10   2.1e-07   30.0   0.2     1    37     7    43     7    94 0.77 FAD dependent oxidoreductase
DAO                  PF01266.19   358 seq1740_BIOID38985   -            429   1.5e-22   79.8   5.4   2   2   2.8e-17   4.3e-14   52.0   0.6   144   356   105   328    98   330 0.63 FAD dependent oxidoreductase
FAD_binding_3        PF01494.14   356 seq1740_BIOID38985   -            429   1.1e-13   50.9   1.1   1   1   2.1e-16   3.2e-13   49.3   0.1     2   195     6   187     5   224 0.83 FAD binding domain
FAD_oxidored         PF12831.2    428 seq1740_BIOID38985   -            429   6.9e-09   35.1   0.9   1   1   4.6e-12   6.9e-09   35.1   0.6     1   143     7   157     7   161 0.75 FAD dependent oxidoreductase
HI0933_like          PF03486.9    409 seq1740_BIOID38985   -            429   4.7e-08   31.7   1.7   1   1   1.4e-10   2.1e-07   29.6   1.2     2   167     7   165     6   182 0.84 HI0933-like protein
NAD_binding_8        PF13450.1     68 seq1740_BIOID38985   -            429   4.9e-07   29.5   1.1   1   1   8.4e-10   1.3e-06   28.2   0.7     1    32    10    41    10    62 0.90 NAD(P)-binding Rossmann-like domain
Thi4                 PF01946.12   230 seq1740_BIOID38985   -            429   5.4e-07   28.8   1.4   1   1   4.2e-09   6.4e-06   25.3   0.4    18    64     6    52     3    57 0.94 Thi4 family
FAD_binding_2        PF00890.19   421 seq1740_BIOID38985   -            429   8.5e-07   28.0  17.0   1   1   2.4e-08   3.7e-05   22.6   4.6     1    35     7    41     7    52 0.92 FAD binding domain
Pyr_redox_2          PF07992.9    200 seq1740_BIOID38985   -            429   4.2e-06   26.6   2.5   1   1   7.7e-09   1.2e-05   25.2   1.7     1    90     7    95     7   307 0.82 Pyridine nucleotide-disulphide oxidoreductase
PTS_EIIA_2           PF00359.17   142 seq1742_BIOID38985   -            154   3.8e-34  117.3   0.0   1   1   3.1e-38   4.3e-34  117.1   0.0     2   140     7   148     6   150 0.96 Phosphoenolpyruvate-dependent sugar phosphotransferase system, EIIA 2
HycH                 PF07450.6    131 seq1743_BIOID38985   -            136     2e-57  192.8   0.1   1   1   1.6e-61   2.2e-57  192.6   0.0     1   130     3   133     3   134 0.99 Formate hydrogenlyase maturation protein HycH
MFS_1                PF07690.11   354 seq1745_BIOID38985   -            494   8.1e-51  172.7  53.6   1   1     6e-54   2.7e-50  170.9  33.0     2   353    59   449    58   450 0.90 Major Facilitator Superfamily
Sugar_tr             PF00083.19   451 seq1745_BIOID38985   -            494   1.4e-08   33.6  16.2   1   1     3e-12   1.4e-08   33.6  11.3    44   192    86   229    54   232 0.88 Sugar (and other) transporter
MFS_3                PF05977.8    524 seq1745_BIOID38985   -            494   1.7e-05   23.0  12.6   1   1   3.7e-09   1.7e-05   23.0   8.7     6   213    49   252    47   265 0.92 Transmembrane secretion effector
Phage_integrase      PF00589.17   173 seq1747_BIOID38985   -            200   1.2e-46  158.4   0.0   1   1     1e-50   1.4e-46  158.2   0.0     1   171    11   181    11   183 0.98 Phage integrase family
PfkB                 PF00294.19   301 seq1748_BIOID38985   -            362   1.4e-57  195.0   0.0   1   1   3.9e-61   1.8e-57  194.6   0.0     2   293    58   344    57   352 0.92 pfkB family carbohydrate kinase
HTH_24               PF13412.1     48 seq1748_BIOID38985   -            362   8.2e-11   41.0   2.4   1   1   4.9e-14   2.2e-10   39.6   1.7     1    48     1    48     1    48 0.98 Winged helix-turn-helix DNA-binding
HTH_11               PF08279.7     55 seq1748_BIOID38985   -            362   6.7e-05   22.3   0.8   1   1   4.1e-08   0.00019   20.9   0.5     1    52     4    50     4    53 0.83 HTH domain
RNA_pol_A_CTD        PF03118.10    67 seq1749_BIOID38985   -            329   1.1e-25   88.7   0.1   1   1   4.3e-29     2e-25   87.8   0.1     2    66   244   308   243   309 0.95 Bacterial RNA polymerase, alpha chain C terminal domain
RNA_pol_L            PF01193.19    82 seq1749_BIOID38985   -            329   2.7e-24   84.2   0.0   1   1   9.1e-28   4.1e-24   83.6   0.0     1    81    28   228    28   229 0.99 RNA polymerase Rpb3/Rpb11 dimerisation domain
RNA_pol_A_bac        PF01000.21   111 seq1749_BIOID38985   -            329   1.5e-23   83.0   0.3   1   1   7.3e-27   3.3e-23   81.8   0.1     2   109    60   156    58   178 0.90 RNA polymerase Rpb3/RpoA insert domain
RQC                  PF09382.5    106 seq1751_BIOID38985   -            611   4.4e-28   96.9   0.0   1   1   3.5e-31   1.2e-27   95.6   0.0     1   104   413   514   413   516 0.97 RQC domain
Helicase_C           PF00271.26    78 seq1751_BIOID38985   -            611   4.6e-24   83.9   0.0   1   1   2.6e-24   8.9e-21   73.4   0.1     3    78   258   333   256   333 0.98 Helicase conserved C-terminal domain
HRDC                 PF00570.18    68 seq1751_BIOID38985   -            611   8.1e-24   83.0   0.1   1   1   6.4e-27   2.2e-23   81.6   0.0     2    68   535   601   534   601 0.97 HRDC domain
DEAD                 PF00270.24   173 seq1751_BIOID38985   -            611   2.6e-21   75.7   0.0   1   1   8.5e-24   2.9e-20   72.3   0.0     2   168    30   189    29   194 0.85 DEAD/DEAH box helicase
OMPdecase            PF00215.19   226 seq1755_BIOID38985   -            249   2.5e-30  105.4   0.5   1   1   2.2e-34   2.9e-30  105.2   0.3     2   225    38   239    37   240 0.94 Orotidine 5'-phosphate decarboxylase / HUMPS family
Sulfatase            PF00884.18   379 seq1756_BIOID38985   -            557   6.7e-57  193.0   0.5   1   1   1.3e-60   8.8e-57  192.7   0.3     3   310   248   539   246   554 0.94 Sulfatase
DUF1705              PF08019.7    156 seq1756_BIOID38985   -            557   1.7e-45  154.1   9.1   1   1   2.6e-49   1.7e-45  154.1   6.3     2   154    68   221    67   223 0.98 Domain of unknown function (DUF1705)
HycI                 PF01750.13   130 seq1757_BIOID38985   -            156   2.8e-26   91.4   0.0   1   1   2.3e-30   3.2e-26   91.3   0.0     7   127    26   139    20   142 0.92 Hydrogenase maturation protease
PEP-utilizers_C      PF02896.13   294 seq1758_BIOID38985   -            833    4e-111  370.4   0.0   1   1  1.9e-114  5.3e-111  370.0   0.0     2   293   363   653   362   654 0.99 PEP-utilising enzyme, TIM barrel domain
PTS_EIIA_2           PF00359.17   142 seq1758_BIOID38985   -            833     4e-32  110.7   0.0   1   1   3.2e-35   8.8e-32  109.6   0.0     2   141   689   829   688   830 0.97 Phosphoenolpyruvate-dependent sugar phosphotransferase system, EIIA 2
PEP-utilizers        PF00391.18    81 seq1758_BIOID38985   -            833   2.5e-19   68.4   0.0   1   1   2.8e-22   7.8e-19   66.9   0.0     7    81   262   337   259   337 0.95 PEP-utilising enzyme, mobile domain
PTS-HPr              PF00381.14    84 seq1758_BIOID38985   -            833   5.2e-17   61.4   0.0   1   1   4.7e-20   1.3e-16   60.1   0.0     5    83     6    86     2    87 0.94 PTS HPr component phosphorylation site
PEP-utilisers_N      PF05524.8    123 seq1758_BIOID38985   -            833   7.8e-14   51.4   1.4   1   1   3.7e-17     1e-13   51.0   0.0     2   123   119   238   118   238 0.87 PEP-utilising enzyme, N-terminal
DUF4102              PF13356.1     89 seq1760_BIOID38985   -            112     2e-23   81.9   0.1   1   1   1.8e-27   2.4e-23   81.7   0.1     1    88     3    89     3    90 0.97 Domain of unknown function (DUF4102)
Gp_dh_C              PF02800.15   157 seq1762_BIOID38985   -            331   4.2e-75  250.3   0.1   1   1   8.7e-79   5.9e-75  249.8   0.0     1   157   155   312   155   312 1.00 Glyceraldehyde 3-phosphate dehydrogenase, C-terminal domain
Gp_dh_N              PF00044.19   151 seq1762_BIOID38985   -            331   3.1e-60  202.3   0.6   1   1     8e-64   5.5e-60  201.5   0.1     1   151     3   150     3   150 0.99 Glyceraldehyde 3-phosphate dehydrogenase, NAD binding domain
PALP                 PF00291.20   307 seq1765_BIOID38985   -            428   3.2e-33  115.1   0.0   1   1   3.3e-37   4.5e-33  114.6   0.0    30   289    96   366    94   374 0.81 Pyridoxal-phosphate dependent enzyme
Glucosamine_iso      PF01182.15   199 seq1766_BIOID38985   -            240   7.6e-16   58.3   0.0   1   1   1.1e-19   1.5e-15   57.3   0.0     5   198    12   206     9   207 0.77 Glucosamine-6-phosphate isomerases/6-phosphogluconolactonase
His_Phos_2           PF00328.17   347 seq1767_BIOID38985   -            149     7e-19   68.2   0.0   1   1   5.6e-23   7.6e-19   68.1   0.0     1   144    30   141    30   149 0.88 Histidine phosphatase superfamily (branch 2)
Glyco_transf_56      PF07429.6    361 seq1768_BIOID38985   -            359  1.1e-192  639.6   0.0   1   1  8.9e-197  1.2e-192  639.5   0.0     1   360     1   358     1   359 0.99 4-alpha-L-fucosyltransferase glycosyl transferase group 56
MatE                 PF01554.13   162 seq1769_BIOID38985   -            457   1.2e-73  245.9  36.1   1   2   1.2e-41   1.6e-37  128.4   4.1     1   162    17   177    17   177 0.98 MatE
MatE                 PF01554.13   162 seq1769_BIOID38985   -            457   1.2e-73  245.9  36.1   2   2   3.8e-42   5.2e-38  130.0   8.5     1   162   244   405   244   405 1.00 MatE
PTS_EIIC             PF02378.13   321 seq1770_BIOID38985   -            477   1.4e-80  270.4  33.4   1   1   2.1e-84   1.4e-80  270.4  23.2     1   321    13   320    13   320 0.94 Phosphotransferase system, EIIC
PTS_EIIB             PF00367.15    35 seq1770_BIOID38985   -            477   7.7e-14   50.5   0.1   1   1     2e-17   1.3e-13   49.7   0.0     3    35   404   436   402   436 0.95 phosphotransferase system, EIIB
adh_short            PF00106.20   167 seq1771_BIOID38985   -            252   3.3e-37  127.8   0.1   1   1   1.4e-40   3.9e-37  127.6   0.1     2   166    14   183    13   184 0.94 short chain dehydrogenase
KR                   PF08659.5    181 seq1771_BIOID38985   -            252   2.7e-16   59.6   0.0   1   1   1.3e-19   3.5e-16   59.2   0.0     3   166    15   182    14   195 0.86 KR domain
adh_short_C2         PF13561.1    243 seq1771_BIOID38985   -            252   5.8e-16   58.9   0.0   1   1   2.7e-19   7.3e-16   58.5   0.0     6   189    22   204    19   223 0.89 Enoyl-(Acyl carrier protein) reductase
Polysacc_synt_2      PF02719.10   294 seq1771_BIOID38985   -            252   7.1e-05   21.7   0.0   1   1   3.2e-08   8.8e-05   21.4   0.0     1   156    15   183    15   198 0.70 Polysaccharide biosynthesis protein
AP_endonuc_2         PF01261.19   211 seq1774_BIOID38985   -            284     1e-28  100.0   0.0   1   1   1.3e-32   1.8e-28   99.2   0.0     1   210    25   229    25   230 0.97 Xylose isomerase-like TIM barrel
HTH_19               PF12844.2     64 seq1775_BIOID38985   -            139   8.6e-11   41.6   0.0   1   1     3e-13     2e-09   37.2   0.0     3    59    84   139    82   139 0.97 Helix-turn-helix domain
HTH_3                PF01381.17    55 seq1775_BIOID38985   -            139   1.3e-09   37.5   0.1   1   1   9.5e-13   6.5e-09   35.3   0.0     1    55    85   138    85   138 0.96 Helix-turn-helix
2-Hacid_dh_C         PF02826.14   178 seq1776_BIOID38985   -            325   1.5e-45  154.3   0.0   1   1   9.3e-49   6.3e-45  152.3   0.0     2   178   118   290   117   290 0.95 D-isomer specific 2-hydroxyacid dehydrogenase, NAD binding domain
NAD_binding_2        PF03446.10   162 seq1776_BIOID38985   -            325   2.2e-06   27.5   0.0   1   1   5.5e-10   3.8e-06   26.7   0.0     3    91   151   237   149   254 0.93 NAD binding domain of 6-phosphogluconate dehydrogenase
Ribosomal_L17        PF01196.14    97 seq1778_BIOID38985   -            127   6.3e-38  129.1   0.0   1   1   5.5e-42   7.5e-38  128.8   0.0     1    97    20   116    20   116 0.99 Ribosomal protein L17
Phage_integrase      PF00589.17   173 seq1779_BIOID38985   -            198   1.4e-46  158.1   0.6   1   1   1.2e-50   1.6e-46  158.0   0.4     1   172     5   177     5   178 0.98 Phage integrase family
AMP-binding          PF00501.23   418 seq1787_BIOID38985   -            566    6e-101  337.6   0.0   1   1  1.1e-104  7.2e-101  337.4   0.0     1   418    70   482    70   482 0.92 AMP-binding enzyme
DUF4009              PF13193.1     41 seq1787_BIOID38985   -            566   6.1e-10   38.2   0.4   1   1   2.4e-13   1.7e-09   36.8   0.1     1    28   524   551   524   562 0.90 Domain of unknown function (DUF4009)
CobA_CobO_BtuR       PF02572.10   172 seq1790_BIOID38985   -            196   1.3e-71  239.6   0.1   1   1   2.4e-75   1.6e-71  239.3   0.0     2   172    27   196    26   196 0.99 ATP:corrinoid adenosyltransferase BtuR/CobO/CobP
Co_AT_N              PF12557.3     24 seq1790_BIOID38985   -            196   1.1e-06   28.1   5.8   1   1   1.6e-10   1.1e-06   28.1   4.0     6    24     3    21     1    21 0.94 Cob(I)alamin adenosyltransferase N terminal
DUF1992              PF09350.5     71 seq1795_BIOID38985   -            122   1.1e-22   79.4   0.0   1   1     1e-26   1.4e-22   79.1   0.0     1    69     7    74     7    99 0.96 Domain of unknown function (DUF1992)
Fimbrial             PF00419.15   145 seq1798_BIOID38985   -            234     2e-18   66.9  11.6   1   1     2e-22   2.8e-18   66.4   8.0     2   145    63   234    62   234 0.80 Fimbrial protein
Ligase_CoA           PF00549.14   153 seq1799_BIOID38985   -            555   1.3e-50  170.8   0.5   1   1   4.2e-54   2.9e-50  169.7   0.0     1   152   336   491   336   492 0.98 CoA-ligase
CoA_binding          PF02629.14    96 seq1799_BIOID38985   -            555   3.9e-17   62.4   0.1   1   1   2.4e-19   1.6e-15   57.2   0.1     3    96   193   288   191   288 0.96 CoA binding domain
Aldose_epim          PF01263.15   301 seq1801_BIOID38985   -            294   6.4e-46  156.7   0.1   1   1   5.7e-50   7.8e-46  156.4   0.1     1   284    27   274    27   287 0.89 Aldose 1-epimerase
HTH_3                PF01381.17    55 seq1804_BIOID38985   -            178   6.1e-17   61.1   0.0   1   1   3.7e-20   8.5e-17   60.6   0.0     1    53    12    64    12    66 0.97 Helix-turn-helix
HTH_31               PF13560.1     64 seq1804_BIOID38985   -            178   1.1e-10   41.3   0.0   1   1   8.4e-14   1.9e-10   40.6   0.0     4    57    10    62     8    76 0.93 Helix-turn-helix domain
Cupin_2              PF07883.6     71 seq1804_BIOID38985   -            178   4.4e-10   38.8   0.3   1   1     3e-13   6.8e-10   38.1   0.2     3    69   104   171   102   173 0.93 Cupin domain
HTH_19               PF12844.2     64 seq1804_BIOID38985   -            178     1e-09   38.1   0.0   1   1   6.5e-13   1.5e-09   37.6   0.0     3    59    11    67     9    71 0.95 Helix-turn-helix domain
HTH_26               PF13443.1     63 seq1804_BIOID38985   -            178   5.5e-06   26.3   0.0   1   1   3.5e-09     8e-06   25.8   0.0     2    59    12    68    11    72 0.93 Cro/C1-type HTH DNA-binding domain
HTH_25               PF13413.1     62 seq1804_BIOID38985   -            178   4.7e-06   26.0   0.0   1   1   3.4e-09   7.9e-06   25.3   0.0     2    35    12    45    11    49 0.94 Helix-turn-helix domain
WzyE                 PF06899.6    449 seq1805_BIOID38985   -            450  8.7e-278  921.1  45.1   1   1  7.1e-282  9.7e-278  920.9  31.2     1   448     1   449     1   450 1.00 WzyE protein
LysR_substrate       PF03466.15   209 seq1806_BIOID38985   -            293   1.4e-45  154.8   0.1   1   1   3.1e-49   2.1e-45  154.2   0.1     2   204    85   282    84   285 0.98 LysR substrate binding domain
HTH_1                PF00126.22    60 seq1806_BIOID38985   -            293   2.5e-18   65.4   0.9   1   1   6.9e-22   4.7e-18   64.5   0.6     1    60     3    62     3    62 0.97 Bacterial regulatory helix-turn-helix protein, lysR family
Aldolase_II          PF00596.16   183 seq1807_BIOID38985   -            228   5.9e-47  159.5   0.2   1   1   5.6e-51   7.7e-47  159.2   0.2     1   182     6   193     6   194 0.88 Class II Aldolase and Adducin N-terminal domain
ABC_tran             PF00005.22   118 seq1808_BIOID38985   -            265   1.1e-20   74.1   0.0   1   1   2.3e-24   1.6e-20   73.5   0.0     1   118    51   176    51   176 0.94 ABC transporter
MreB_Mbl             PF06723.8    327 seq1811_BIOID38985   -            367  1.1e-150  500.5   3.4   1   1  4.2e-154  1.4e-150  500.2   2.4     2   324    31   358    30   360 0.99 MreB/Mbl protein
HSP70                PF00012.15   602 seq1811_BIOID38985   -            367   3.5e-13   48.2   0.2   1   1   2.2e-16   7.4e-13   47.1   0.0   136   241   128   227   104   241 0.86 Hsp70 protein
Actin                PF00022.14   393 seq1811_BIOID38985   -            367   9.3e-11   40.6   0.0   1   1   1.8e-10   6.1e-07   28.0   0.0    45   211    72   246    31   258 0.79 Actin
FtsA                 PF14450.1    120 seq1811_BIOID38985   -            367   1.3e-08   34.6   0.2   1   1   1.4e-11   4.7e-08   32.7   0.0     2    98   182   339   181   348 0.92 Cell division protein FtsA
Response_reg         PF00072.19   112 seq1812_BIOID38985   -            222   4.8e-26   90.8   0.0   1   1   9.2e-30   6.3e-26   90.4   0.0     1   112     3   113     3   113 0.99 Response regulator receiver domain
Trans_reg_C          PF00486.23    77 seq1812_BIOID38985   -            222   2.6e-20   71.9   0.1   1   1   2.1e-23   1.4e-19   69.6   0.0     1    77   145   216   145   216 0.97 Transcriptional regulatory protein, C terminal
MerR_1               PF13411.1     69 seq1813_BIOID38985   -            141   5.7e-21   73.9   0.5   1   1   2.1e-24   9.7e-21   73.2   0.3     1    67     2    69     2    70 0.95 MerR HTH family regulatory protein
MerR-DNA-bind        PF09278.6     65 seq1813_BIOID38985   -            141   1.3e-20   73.4   6.9   1   1   4.3e-24     2e-20   72.8   4.8     1    65    45   110    45   110 0.97 MerR, DNA binding
MerR                 PF00376.18    38 seq1813_BIOID38985   -            141   1.8e-12   46.4   0.0   1   1   7.2e-16   3.3e-12   45.6   0.0     1    38     3    40     3    40 0.99 MerR family regulatory protein
LysE                 PF01810.13   191 seq1814_BIOID38985   -            206   2.5e-54  183.3  11.3   1   1   2.1e-58   2.9e-54  183.1   7.8     2   190    14   205    13   206 0.98 LysE type translocator
PHP                  PF02811.14   175 seq1815_BIOID38985   -            245   1.5e-17   63.8   1.3   1   1   1.9e-21   2.6e-17   63.0   0.9     1   169     4   164     4   174 0.91 PHP domain
TatD_DNase           PF01026.16   255 seq1817_BIOID38985   -            241   4.5e-35  120.9   0.0   1   1   3.8e-39   5.1e-35  120.7   0.0     1   253     3   238     3   240 0.91 TatD related DNase
DUF2502              PF10697.4     82 seq1819_BIOID38985   -             98   2.6e-23   81.8  16.4   1   1   2.2e-27     3e-23   81.6  11.4     1    80    25    96    25    98 0.90 Protein of unknown function (DUF2502)
Methyltransf_10      PF05971.7    299 seq1820_BIOID38985   -            338  4.9e-154  511.6   0.0   1   1  8.5e-158  5.8e-154  511.4   0.0     2   299    33   326    32   326 0.99 Protein of unknown function (DUF890)
MTS                  PF05175.9    170 seq1820_BIOID38985   -            338     4e-05   22.9   0.0   1   1   1.2e-08   8.4e-05   21.9   0.0    30   115   131   225   117   235 0.77 Methyltransferase small domain
Fimbrial             PF00419.15   145 seq1821_BIOID38985   -            182   6.5e-21   74.9   9.9   1   1   6.6e-25     9e-21   74.4   6.8     1   145    33   182    33   182 0.85 Fimbrial protein
OKR_DC_1             PF01276.15   417 seq1822_BIOID38985   -            739    3e-200  664.9   0.0   1   1  8.3e-204  3.8e-200  664.6   0.0     1   417   129   571   129   571 1.00 Orn/Lys/Arg decarboxylase, major domain
OKR_DC_1_C           PF03711.10   137 seq1822_BIOID38985   -            739   7.5e-52  174.9   0.0   1   1     6e-55   2.7e-51  173.0   0.0     1   135   596   727   596   729 0.98 Orn/Lys/Arg decarboxylase, C-terminal domain
OKR_DC_1_N           PF03709.10   115 seq1822_BIOID38985   -            739   8.9e-14   51.4   0.0   1   1   3.9e-17   1.8e-13   50.4   0.0     1   114    32   122    32   123 0.89 Orn/Lys/Arg decarboxylase, N-terminal domain
DAHP_synth_1         PF00793.15   272 seq1823_BIOID38985   -            379  2.5e-102  341.0   0.0   1   1  2.3e-106  3.1e-102  340.7   0.0     8   271    64   363    42   364 0.96 DAHP synthetase I family
Peptidase_U32        PF01136.14   233 seq1826_BIOID38985   -            667   2.8e-70  235.7   0.1   1   1   7.8e-71   5.3e-67  225.0   0.0     2   231    93   319    92   321 0.90 Peptidase family U32
DUF3656              PF12392.3    122 seq1826_BIOID38985   -            667   6.7e-27   93.8   0.0   1   1     2e-30   1.4e-26   92.8   0.0     2   122   405   522   404   522 0.97 Collagenase
UspB                 PF10625.4    107 seq1827_BIOID38985   -            111   2.6e-52  174.9   0.8   1   1   2.2e-56     3e-52  174.7   0.6     1   107     1   107     1   107 0.99 Universal stress protein B (UspB)
Wzz                  PF02706.10   152 seq1828_BIOID38985   -            417   6.5e-23   81.1   0.8   1   1   4.8e-27   6.5e-23   81.1   0.5     1   150    65   213    65   215 0.93 Chain length determinant protein
Pili_assembly_N      PF00345.15   122 seq1829_BIOID38985   -            259   3.1e-43  146.3   0.2   1   1   4.5e-46   3.1e-42  143.0   0.1     2   121    55   174    54   175 0.93 Gram-negative pili assembly chaperone, N-terminal domain
Pili_assembly_C      PF02753.12    68 seq1829_BIOID38985   -            259   1.6e-17   62.9   0.4   1   1   4.6e-20   3.1e-16   58.8   0.3     1    67   194   254   194   255 0.97 Gram-negative pili assembly chaperone, C-terminal domain
DUF331               PF03889.8     39 seq1830_BIOID38985   -             72   3.2e-21   74.1   0.6   1   1   3.1e-25   4.2e-21   73.8   0.4     1    37     9    45     9    47 0.97 Domain of unknown function
cNMP_binding         PF00027.24    91 seq1831_BIOID38985   -            232   3.4e-14   52.2   0.0   1   1   4.2e-18   5.7e-14   51.5   0.0     3    87    35   119    33   122 0.95 Cyclic nucleotide-binding domain
HATPase_c            PF02518.21   111 seq1833_BIOID38985   -            366   1.1e-18   66.8   0.0   1   1   3.7e-22   1.7e-18   66.2   0.0     1   110   252   358   252   359 0.95 Histidine kinase-, DNA gyrase B-, and HSP90-like ATPase
HAMP                 PF00672.20    70 seq1833_BIOID38985   -            366     1e-08   35.1   3.5   1   1   2.9e-11   1.3e-07   31.5   0.2     2    69    73   140    72   141 0.91 HAMP domain
HisKA                PF00512.20    68 seq1833_BIOID38985   -            366   1.8e-08   34.1   4.2   1   1   5.4e-12   2.5e-08   33.6   1.3     3    66   147   203   145   205 0.76 His Kinase A (phospho-acceptor) domain
Peripla_BP_2         PF01497.13   238 seq1834_BIOID38985   -            296   1.2e-26   93.2   0.0   1   1   9.9e-31   1.4e-26   93.0   0.0     1   235    38   270    38   273 0.94 Periplasmic binding protein
HlyD                 PF00529.15   306 seq1835_BIOID38985   -            342   5.6e-49  166.9  12.1   1   1   1.9e-52   6.5e-49  166.7   8.4     3   306    47   337    45   337 0.88 HlyD family secretion protein
HlyD_2               PF12700.2    328 seq1835_BIOID38985   -            342     3e-23   82.4   4.9   1   1   1.1e-26   3.9e-23   82.0   3.4    20   249    45   298    35   324 0.84 HlyD family secretion protein
HlyD_3               PF13437.1    105 seq1835_BIOID38985   -            342   7.1e-21   74.4   0.3   1   1   1.5e-19     5e-16   58.8   0.0     2   105   213   332   212   332 0.82 HlyD family secretion protein
Biotin_lipoyl_2      PF13533.1     50 seq1835_BIOID38985   -            342     4e-18   64.7   0.6   1   1   1.1e-18   3.6e-15   55.2   0.2     3    50    47    94    45    94 0.97 Biotin-lipoyl like
Fimbrial             PF00419.15   145 seq1836_BIOID38985   -            223   1.3e-15   57.7   0.0   1   1   1.2e-19   1.6e-15   57.4   0.0     2   145    77   223    76   223 0.86 Fimbrial protein
HlyD_2               PF12700.2    328 seq1837_BIOID38985   -            464     3e-26   92.2   1.8   1   1   1.1e-29   3.8e-26   91.8   1.2     9   328   123   425   115   425 0.82 HlyD family secretion protein
HlyD                 PF00529.15   306 seq1837_BIOID38985   -            464   1.2e-23   83.7  15.2   1   1   3.6e-27   1.2e-23   83.7  10.5     1   240   135   359   135   396 0.86 HlyD family secretion protein
HlyD_3               PF13437.1    105 seq1837_BIOID38985   -            464   8.5e-17   61.3   4.3   1   1   1.5e-14   5.2e-11   42.6   0.6     1   101   246   351   246   356 0.93 HlyD family secretion protein
Biotin_lipoyl_2      PF13533.1     50 seq1837_BIOID38985   -            464   3.2e-14   52.2   6.6   1   1   7.9e-17   2.7e-13   49.2   0.3     2    50   136   184   135   184 0.97 Biotin-lipoyl like
Nitrate_red_del      PF02613.10   136 seq1839_BIOID38985   -            184   9.1e-20   70.7   0.2   1   1   9.7e-24   1.3e-19   70.2   0.2     3   135    31   150    29   151 0.90 Nitrate reductase delta subunit
Transaldolase        PF00923.14   287 seq1840_BIOID38985   -            220   1.3e-47  162.2   0.1   1   1   1.9e-51   2.6e-47  161.2   0.1     1   244     3   206     3   219 0.93 Transaldolase
Xan_ur_permease      PF00860.15   389 seq1841_BIOID38985   -            445   1.3e-42  145.6  51.4   1   1   9.3e-47   1.3e-42  145.6  35.6     3   387    31   404    29   406 0.92 Permease family
MFS_1                PF07690.11   354 seq1845_BIOID38985   -            396   5.2e-34  117.4  59.1   1   1   3.8e-38   5.2e-34  117.4  41.0     2   353    19   349    18   350 0.89 Major Facilitator Superfamily
MreC                 PF04085.9    152 seq1847_BIOID38985   -            367     1e-47  161.2   0.3   1   1   1.1e-51   1.4e-47  160.7   0.2     1   150   122   270   122   272 0.99 rod shape-determining protein MreC
tRNA_U5-meth_tr      PF05958.6    352 seq1848_BIOID38985   -            433     3e-29  101.6   0.0   1   1   3.6e-31   4.5e-28   97.8   0.0   165   351   254   431    96   432 0.71 tRNA (Uracil-5-)-methyltransferase
Methyltransf_31      PF13847.1    152 seq1848_BIOID38985   -            433   2.8e-13   49.6   0.0   1   1   3.8e-16   4.7e-13   48.8   0.0     7   111   290   391   285   424 0.80 Methyltransferase domain
TRAM                 PF01938.15    61 seq1848_BIOID38985   -            433   3.5e-13   48.9   0.1   1   1   4.8e-16     6e-13   48.2   0.1     2    61    11    67    10    67 0.96 TRAM domain
Methyltransf_26      PF13659.1    117 seq1848_BIOID38985   -            433   1.3e-09   37.9   0.1   1   1   3.4e-11   4.2e-08   33.1   0.0     2    81   288   367   287   423 0.87 Methyltransferase domain
Methyltransf_18      PF12847.2    112 seq1848_BIOID38985   -            433   1.1e-07   32.3   0.0   1   1   1.9e-10   2.4e-07   31.2   0.0     1    78   286   364   286   406 0.83 Methyltransferase domain
PCMT                 PF01135.14   210 seq1848_BIOID38985   -            433   1.1e-06   28.2   0.0   1   1   1.7e-09   2.1e-06   27.3   0.0    59   130   272   340   258   351 0.89 Protein-L-isoaspartate(D-aspartate) O-methyltransferase (PCMT)
Met_10               PF02475.11   200 seq1848_BIOID38985   -            433   4.1e-06   26.4   0.0   1   1     5e-09   6.3e-06   25.8   0.0    99   173   284   360   269   385 0.79 Met-10+ like-protein
RrnaAD               PF00398.15   262 seq1848_BIOID38985   -            433     7e-06   25.1   0.0   1   1   9.5e-09   1.2e-05   24.3   0.0    14    84   270   342   259   350 0.91 Ribosomal RNA adenine dimethylase
MTS                  PF05175.9    170 seq1848_BIOID38985   -            433   5.6e-05   22.4   0.0   1   1   9.9e-08   0.00012   21.3   0.0    25    97   280   350   274   378 0.87 Methyltransferase small domain
Cons_hypoth95        PF03602.10   183 seq1848_BIOID38985   -            433     6e-05   22.4   0.0   1   1   9.6e-08   0.00012   21.4   0.0    43   122   288   364   274   384 0.88 Conserved hypothetical protein 95
PapC_N               PF13954.1    146 seq1851_BIOID38985   -            121     7e-18   64.4   0.0   1   1   6.5e-22   8.9e-18   64.1   0.0     2    75    38   111    37   116 0.96 PapC N-terminal domain
Ribosomal_S6         PF01250.12    92 seq1852_BIOID38985   -            131   3.4e-33  113.2   0.1   1   1   3.2e-37   4.4e-33  112.8   0.0     1    91     2    91     2    92 0.98 Ribosomal protein S6
DUF1116              PF06545.6    216 seq1854_BIOID38985   -            419   3.3e-99  330.2   1.3   1   1  3.3e-103   4.5e-99  329.7   0.9     1   216    87   303    87   303 0.99 Protein of unknown function (DUF1116)
Pili_assembly_N      PF00345.15   122 seq1855_BIOID38985   -            241   1.1e-40  138.0   0.1   1   1   2.7e-44   1.9e-40  137.3   0.0     1   121    37   156    37   157 0.91 Gram-negative pili assembly chaperone, N-terminal domain
Pili_assembly_C      PF02753.12    68 seq1855_BIOID38985   -            241   9.5e-17   60.4   0.3   1   1   8.1e-20   5.6e-16   58.0   0.1     1    65   176   234   176   237 0.95 Gram-negative pili assembly chaperone, C-terminal domain
Abhydrolase_1        PF00561.15   230 seq1856_BIOID38985   -            340   2.3e-31  109.0   0.0   1   1   8.6e-35     3e-31  108.6   0.0     1   228    82   319    82   321 0.97 alpha/beta hydrolase fold
Hydrolase_4          PF12146.3     79 seq1856_BIOID38985   -            340   3.7e-24   84.2   0.5   1   1   1.8e-27   6.1e-24   83.5   0.4     3    79    42   122    40   122 0.90 Putative lysophospholipase
Abhydrolase_6        PF12697.2    228 seq1856_BIOID38985   -            340   2.3e-20   73.3   3.1   1   1     1e-23   3.5e-20   72.7   2.1     2   220    58   310    57   316 0.72 Alpha/beta hydrolase family
Abhydrolase_5        PF12695.2    142 seq1856_BIOID38985   -            340   2.1e-12   46.8   0.0   1   1   1.1e-15   3.6e-12   46.1   0.0     1   141    56   305    56   306 0.79 Alpha/beta hydrolase family
PDH                  PF02153.12   258 seq1858_BIOID38985   -            373   2.8e-32  111.4   0.0   1   1   1.5e-35     7e-32  110.2   0.0    38   257   135   344   124   345 0.93 Prephenate dehydrogenase
CM_2                 PF01817.16    81 seq1858_BIOID38985   -            373   4.6e-24   84.2   0.2   1   1   2.2e-27     1e-23   83.1   0.1     1    80     9    88     9    89 0.98 Chorismate mutase type II
DUF1097              PF06496.6    144 seq1860_BIOID38985   -            173   1.6e-46  157.6  25.0   1   1   1.4e-50   1.9e-46  157.3  17.4     1   143    18   156    18   157 0.99 Protein of unknown function (DUF1097)
Response_reg         PF00072.19   112 seq1862_BIOID38985   -            229   8.9e-30  102.8   0.0   1   1   2.4e-33   1.6e-29  102.0   0.0     1   112     5   117     5   117 0.97 Response regulator receiver domain
Trans_reg_C          PF00486.23    77 seq1862_BIOID38985   -            229   3.3e-27   94.0   0.0   1   1     8e-31   5.5e-27   93.3   0.0     2    77   151   225   149   225 0.95 Transcriptional regulatory protein, C terminal
FecCD                PF01032.13   311 seq1863_BIOID38985   -            660  7.1e-145  481.5  86.4   1   2   2.5e-73   3.4e-69  232.9  27.5     5   310    11   324     7   325 0.94 FecCD transport family
FecCD                PF01032.13   311 seq1863_BIOID38985   -            660  7.1e-145  481.5  86.4   2   2   9.1e-80   1.3e-75  254.0  27.0     2   311   358   657   347   657 0.94 FecCD transport family
Usher                PF00577.15   552 seq1864_BIOID38985   -            747  2.3e-196  653.7  32.0   1   1    6e-200  2.8e-196  653.4  22.2     1   552    79   656    79   656 0.99 Type VII secretion system (T7SS), usher protein
PapC_C               PF13953.1     68 seq1864_BIOID38985   -            747   1.3e-22   79.1   1.0   1   1   7.1e-26   3.2e-22   77.8   0.1     1    67   666   734   666   735 0.92 PapC C-terminal domain
PapC_N               PF13954.1    146 seq1864_BIOID38985   -            747   1.1e-16   60.6   0.0   1   1   6.6e-20     3e-16   59.1   0.0    84   146     4    67     1    67 0.91 PapC N-terminal domain
SSB                  PF00436.20   104 seq1866_BIOID38985   -            104   2.9e-13   49.4   0.0   1   1   2.3e-17   3.2e-13   49.3   0.0     2    96     3    92     2   100 0.89 Single-strand binding protein family
MFS_1                PF07690.11   354 seq1867_BIOID38985   -            504   7.2e-39  133.4  37.1   1   1   5.3e-43   7.2e-39  133.4  25.7     2   353    14   407    13   408 0.89 Major Facilitator Superfamily
Ribosomal_S18        PF01084.15    54 seq1870_BIOID38985   -             75   2.7e-25   87.8   0.5   1   1   2.4e-29   3.3e-25   87.5   0.3     2    54    16    68    15    68 0.96 Ribosomal protein S18
ydhR                 PF08803.6     97 seq1871_BIOID38985   -            101   6.3e-43  144.6   0.0   1   1   5.1e-47     7e-43  144.5   0.0     1    97     4   100     4   100 0.99 Putative mono-oxygenase ydhR
Aminotran_1_2        PF00155.16   363 seq1873_BIOID38985   -            398   3.5e-80  269.5   0.0   1   1     6e-84   4.1e-80  269.3   0.0     2   363    43   387    42   387 0.98 Aminotransferase class I and II
Aminotran_5          PF00266.14   371 seq1873_BIOID38985   -            398   1.2e-05   24.1   0.0   1   1   9.1e-09   6.2e-05   21.7   0.0    43   181    87   216    75   219 0.79 Aminotransferase class-V
ACR_tran             PF00873.14  1021 seq1874_BIOID38985   -           1040         0 1232.4  34.8   1   1         0         0 1232.2  24.1     2  1020    13  1022    12  1023 1.00 AcrB/AcrD/AcrF family
SecD_SecF            PF02355.11   189 seq1874_BIOID38985   -           1040   8.4e-09   34.7  32.5   1   1   1.6e-09   1.1e-05   24.6  10.9    36   183   348   495   338   501 0.82 Protein export membrane protein
Usher                PF00577.15   552 seq1876_BIOID38985   -            878  5.2e-222  738.3  25.2   1   1  1.4e-225  6.5e-222  738.0  17.5     1   552   208   790   208   790 0.99 Type VII secretion system (T7SS), usher protein
PapC_N               PF13954.1    146 seq1876_BIOID38985   -            878   7.3e-48  161.7   0.0   1   1     4e-51   1.8e-47  160.4   0.0     2   146    48   194    47   194 0.98 PapC N-terminal domain
PapC_C               PF13953.1     68 seq1876_BIOID38985   -            878   1.4e-27   94.9   0.1   1   1   1.1e-30   4.8e-27   93.2   0.1     1    67   800   865   800   866 0.97 PapC C-terminal domain
MreD                 PF04093.7    160 seq1877_BIOID38985   -            162   1.2e-46  158.3  22.1   1   1     1e-50   1.4e-46  158.1  15.3     2   160     5   155     4   155 0.99 rod shape-determining protein MreD
Ribosomal_L9_C       PF03948.9     87 seq1878_BIOID38985   -            149   1.2e-26   92.4   1.8   1   1   2.9e-30     2e-26   91.7   1.2     2    87    63   149    62   149 0.97 Ribosomal protein L9, C-terminal domain
Ribosomal_L9_N       PF01281.14    48 seq1878_BIOID38985   -            149   7.6e-23   79.3   0.3   1   1   2.2e-26   1.5e-22   78.4   0.2     1    48     1    48     1    48 0.97 Ribosomal protein L9, N-terminal domain
DUF3329              PF11808.3     90 seq1879_BIOID38985   -            431   1.1e-31  108.5   6.1   1   1   8.1e-35   1.8e-31  107.9   4.2     2    90     4    92     3    92 0.98 Domain of unknown function (DUF3329)
HATPase_c            PF02518.21   111 seq1879_BIOID38985   -            431   1.4e-30  105.1   0.0   1   1   1.1e-33   2.6e-30  104.3   0.0     2   110   314   423   313   424 0.98 Histidine kinase-, DNA gyrase B-, and HSP90-like ATPase
HisKA                PF00512.20    68 seq1879_BIOID38985   -            431   1.7e-20   72.6   1.4   1   1   1.4e-23   3.3e-20   71.7   0.3     2    67   204   268   203   269 0.97 His Kinase A (phospho-acceptor) domain
PAS                  PF00989.19   113 seq1879_BIOID38985   -            431     4e-11   42.5   0.0   1   1   3.7e-14   8.4e-11   41.5   0.0     2   113    99   194    98   194 0.95 PAS fold
HATPase_c_2          PF13581.1    125 seq1879_BIOID38985   -            431   1.6e-08   34.2   0.0   1   1   1.3e-11   2.9e-08   33.4   0.0    30   114   316   408   281   420 0.83 Histidine kinase-like ATPase domain
HATPase_c_3          PF13589.1    137 seq1879_BIOID38985   -            431   1.1e-06   28.2   0.0   1   1   7.7e-10   1.8e-06   27.5   0.0     3    93   318   410   316   429 0.78 Histidine kinase-, DNA gyrase B-, and HSP90-like ATPase
Hydrolase_3          PF08282.7    254 seq1884_BIOID38985   -            266     3e-61  207.1   0.0   1   1   7.3e-65   3.3e-61  206.9   0.0     1   254     5   260     5   260 0.96 haloacid dehalogenase-like hydrolase
S6PP                 PF05116.8    247 seq1884_BIOID38985   -            266   4.1e-16   58.9   0.0   1   2     4e-09   1.8e-05   24.0   0.0     4    75     4    73     1    91 0.89 Sucrose-6F-phosphate phosphohydrolase
S6PP                 PF05116.8    247 seq1884_BIOID38985   -            266   4.1e-16   58.9   0.0   2   2   7.3e-12   3.3e-08   33.0   0.0   135   218   159   242   141   253 0.83 Sucrose-6F-phosphate phosphohydrolase
Hydrolase            PF00702.21   204 seq1884_BIOID38985   -            266   2.6e-11   44.3   0.1   1   1   1.8e-13   8.4e-10   39.4   0.1     2   204     3   226     2   226 0.59 haloacid dehalogenase-like hydrolase
NAD_binding_9        PF13454.1    156 seq1885_BIOID38985   -            340   1.2e-32  112.7   0.0   1   1   1.3e-36   1.8e-32  112.1   0.0     1   155     5   164     5   165 0.90 FAD-NAD(P)-binding
RelA_SpoT            PF04607.12   116 seq1886_BIOID38985   -            744   1.1e-37  128.5   0.2   1   1   1.3e-40   3.5e-37  126.8   0.0     1   114   251   360   251   362 0.98 Region found in RelA / SpoT proteins
HD_4                 PF13328.1    153 seq1886_BIOID38985   -            744   1.6e-34  118.7   0.8   1   1   1.4e-37   3.9e-34  117.4   0.5    15   152    50   191    35   192 0.91 HD domain
TGS                  PF02824.16    60 seq1886_BIOID38985   -            744     4e-23   80.9   0.1   1   1   5.8e-26   1.6e-22   79.0   0.0     1    60   406   465   406   465 0.99 TGS domain
ACT_4                PF13291.1     80 seq1886_BIOID38985   -            744   1.5e-18   66.7   1.3   1   1   1.4e-21   3.7e-18   65.5   0.9     4    80   664   740   662   740 0.97 ACT domain
ACT                  PF01842.20    66 seq1886_BIOID38985   -            744   7.4e-09   34.7   0.3   1   1   2.7e-12   7.4e-09   34.7   0.2     2    65   668   733   667   734 0.97 ACT domain
HI0933_like          PF03486.9    409 seq1887_BIOID38985   -            397  6.9e-156  518.7   0.0   1   1    4e-159  7.8e-156  518.5   0.0     2   408     5   392     4   393 0.98 HI0933-like protein
Pyr_redox_3          PF13738.1    203 seq1887_BIOID38985   -            397     3e-11   43.6   0.0   1   1   3.9e-14   7.6e-11   42.3   0.0     1   141     7   166     7   189 0.71 Pyridine nucleotide-disulphide oxidoreductase
FAD_binding_2        PF00890.19   421 seq1887_BIOID38985   -            397   1.6e-10   40.3   2.5   1   1   6.1e-10   1.2e-06   27.5   0.2     1    45     5    49     5    56 0.94 FAD binding domain
Pyr_redox_2          PF07992.9    200 seq1887_BIOID38985   -            397   4.7e-09   36.3   0.0   1   1   1.7e-11   3.2e-08   33.5   0.0     1   197     5   370     5   373 0.72 Pyridine nucleotide-disulphide oxidoreductase
NAD_binding_8        PF13450.1     68 seq1887_BIOID38985   -            397   2.2e-05   24.2   1.1   1   1   2.5e-08   4.8e-05   23.1   0.8     1    32     8    39     8    50 0.95 NAD(P)-binding Rossmann-like domain
DUF2877              PF11392.3    111 seq1890_BIOID38985   -            271   9.6e-29   99.7   0.0   1   1   1.5e-32     2e-28   98.6   0.0     1   110   158   265   158   266 0.89 Protein of unknown function (DUF2877)
Peripla_BP_3         PF13377.1    160 seq1891_BIOID38985   -            350   3.4e-32  111.5   0.0   1   1     2e-35   6.9e-32  110.5   0.0     2   159   186   344   185   345 0.91 Periplasmic binding protein-like domain
Peripla_BP_1         PF00532.16   279 seq1891_BIOID38985   -            350   4.3e-26   91.6   0.1   1   1   1.6e-29   5.5e-26   91.2   0.0     2   251    74   321    73   324 0.89 Periplasmic binding proteins and sugar binding domain of LacI family
LacI                 PF00356.16    46 seq1891_BIOID38985   -            350   1.4e-21   75.7   0.2   1   1   7.5e-25   2.6e-21   74.8   0.1     1    46    17    62    17    62 0.99 Bacterial regulatory proteins, lacI family
Peripla_BP_4         PF13407.1    258 seq1891_BIOID38985   -            350   2.6e-18   66.2   0.0   1   1   1.7e-21   5.7e-18   65.0   0.0     5   218    81   291    77   295 0.83 Periplasmic binding protein domain
Maf                  PF02545.9    195 seq1892_BIOID38985   -            197   4.4e-71  237.9   0.0   1   1   3.7e-75   5.1e-71  237.7   0.0     2   194     3   191     2   192 0.98 Maf-like protein
AAA_PrkA             PF08298.6    358 seq1894_BIOID38985   -            644  1.3e-180  599.6   0.0   1   1  2.6e-184  1.8e-180  599.1   0.0     2   358    20   380    19   380 0.99 PrkA AAA domain
PrkA                 PF06798.7    254 seq1894_BIOID38985   -            644   6.8e-86  287.5   2.2   1   1   2.2e-89   1.5e-85  286.4   1.5     1   254   382   636   382   636 0.98 PrkA serine protein kinase C-terminal domain
HIT                  PF01230.18    98 seq1895_BIOID38985   -            125   3.4e-29  101.1   0.0   1   1   5.9e-33     4e-29  100.9   0.0     1    95    18   113    18   116 0.97 HIT domain
DcpS_C               PF11969.3    116 seq1895_BIOID38985   -            125   3.4e-25   88.3   0.0   1   1   6.1e-29   4.2e-25   88.1   0.0     2   103    11   112    10   118 0.97 Scavenger mRNA decapping enzyme C-term binding
HTH_3                PF01381.17    55 seq1896_BIOID38985   -             67   7.7e-08   31.9   0.1   1   1   6.2e-12   8.5e-08   31.8   0.0     7    53    17    63    11    65 0.93 Helix-turn-helix
DUF1287              PF06940.6    164 seq1897_BIOID38985   -            205   4.2e-77  257.0   0.0   1   1   3.6e-81   4.9e-77  256.8   0.0     1   164    39   202    39   202 0.99 Domain of unknown function (DUF1287)
Transaldolase        PF00923.14   287 seq1898_BIOID38985   -            338    3e-104  348.0   0.3   1   1  2.5e-108  3.5e-104  347.8   0.2     1   287    35   334    35   334 0.95 Transaldolase
HTH_31               PF13560.1     64 seq1899_BIOID38985   -            163   1.1e-11   44.6   1.2   1   1   1.6e-15   1.1e-11   44.6   0.8     1    59    18    75    18    82 0.95 Helix-turn-helix domain
HTH_3                PF01381.17    55 seq1899_BIOID38985   -            163   2.2e-06   27.2   1.6   1   1   3.6e-10   2.5e-06   27.1   0.1     1    53    23    75    23    77 0.93 Helix-turn-helix
MarR                 PF01047.17    59 seq1900_BIOID38985   -            144   5.2e-18   64.3   0.0   1   1   1.9e-21   8.8e-18   63.6   0.0     1    59    38    96    38    96 0.98 MarR family
MarR_2               PF12802.2     62 seq1900_BIOID38985   -            144   1.4e-13   50.1   0.0   1   1   5.2e-17   2.4e-13   49.4   0.0     1    62    36    95    36    95 0.98 MarR family
HTH_27               PF13463.1     68 seq1900_BIOID38985   -            144   3.5e-09   36.7   0.0   1   1   1.8e-12   8.1e-09   35.5   0.0     1    68    38   104    38   104 0.93 Winged helix DNA-binding domain
Aminotran_1_2        PF00155.16   363 seq1901_BIOID38985   -            468   4.5e-32  111.2   0.0   1   1   1.1e-35   7.5e-32  110.5   0.0    44   348   145   445   119   458 0.88 Aminotransferase class I and II
GntR                 PF00392.16    64 seq1901_BIOID38985   -            468   5.9e-15   54.3   0.0   1   1   2.9e-18     2e-14   52.6   0.0     1    64     3    66     3    66 0.98 Bacterial regulatory proteins, gntR family
DUF1425              PF07233.7     94 seq1902_BIOID38985   -            117   6.8e-24   83.1   0.0   1   1   5.8e-28   7.9e-24   82.9   0.0     2    93    26   116    25   117 0.98 Protein of unknown function (DUF1425)
RNase_E_G            PF10150.4    271 seq1903_BIOID38985   -            489  3.6e-113  377.1   2.0   1   1  6.1e-117  4.2e-113  376.9   0.8     1   271   124   394   124   394 0.99 Ribonuclease E/G family
S1                   PF00575.18    74 seq1903_BIOID38985   -            489   4.1e-17   61.9   0.3   1   1   3.8e-20   2.6e-16   59.3   0.0     3    73    37   121    35   122 0.97 S1 RNA binding domain
EamA                 PF00892.15   126 seq1905_BIOID38985   -            299   3.3e-18   65.8  28.8   1   2   5.4e-10   7.4e-06   25.9   9.3     1   124     9   128     9   130 0.91 EamA-like transporter family
EamA                 PF00892.15   126 seq1905_BIOID38985   -            299   3.3e-18   65.8  28.8   2   2   2.7e-16   3.8e-12   46.2   5.2     1   123   149   274   149   277 0.89 EamA-like transporter family
ADH_N                PF08240.7    109 seq1907_BIOID38985   -            341   9.4e-32  108.9   2.5   1   1   1.4e-35   9.4e-32  108.9   1.7     2   109    26   135    25   135 0.96 Alcohol dehydrogenase GroES-like domain
ADH_zinc_N           PF00107.21   130 seq1907_BIOID38985   -            341   5.2e-27   93.8   0.1   1   1   1.1e-30   7.6e-27   93.3   0.0     1   128   174   301   174   304 0.95 Zinc-binding dehydrogenase
Smr                  PF01713.16    83 seq1910_BIOID38985   -            187   5.3e-20   71.2   0.0   1   1   6.2e-24   8.5e-20   70.6   0.0     2    83    89   169    88   169 0.91 Smr domain
DUF3897              PF13036.1    180 seq1913_BIOID38985   -            213   7.9e-53  178.6   0.0   1   1     7e-57   9.5e-53  178.3   0.0     1   180    10   210    10   210 0.92 Protein of unknown function (DUF3897)
FliD_C               PF07195.7    239 seq1916_BIOID38985   -            468   8.1e-60  201.9  21.2   1   1   1.2e-63   8.1e-60  201.9  14.7     1   239   222   452   222   452 0.98 Flagellar hook-associated protein 2 C-terminus
FliD_N               PF02465.13    99 seq1916_BIOID38985   -            468   1.2e-23   83.2  12.7   1   1   1.7e-27   1.2e-23   83.2   8.8     1    99    10   107    10   107 0.96 Flagellar hook-associated protein 2 C-terminus
HipA_C               PF07804.7     79 seq1917_BIOID38985   -            422   1.8e-21   75.9   0.1   1   1   1.3e-24   5.7e-21   74.3   0.0     1    79   261   343   261   343 0.96 HipA-like C-terminal domain
HipA_N               PF07805.7     82 seq1917_BIOID38985   -            422   1.6e-14   53.7   0.0   1   1   6.5e-18     3e-14   52.8   0.0     1    82   184   255   184   255 0.96 HipA-like N-terminal domain
Couple_hipA          PF13657.1     99 seq1917_BIOID38985   -            422     3e-05   24.1   0.0   1   1   1.4e-08   6.2e-05   23.1   0.0     8    77    17    95    13   107 0.76 HipA N-terminal domain
HTH_18               PF12833.2     81 seq1918_BIOID38985   -            129   1.1e-19   70.2   0.3   1   1   2.1e-23   1.4e-19   69.8   0.2     2    79    34   110    33   112 0.96 Helix-turn-helix domain
HTH_AraC             PF00165.18    42 seq1918_BIOID38985   -            129   5.4e-18   64.0   0.2   1   2     2e-09   1.4e-05   24.6   0.0     1    42    20    61    20    61 0.97 Bacterial regulatory helix-turn-helix proteins, AraC family
HTH_AraC             PF00165.18    42 seq1918_BIOID38985   -            129   5.4e-18   64.0   0.2   2   2     2e-13   1.4e-09   37.3   0.0     2    41    73   110    68   111 0.93 Bacterial regulatory helix-turn-helix proteins, AraC family
Fimbrial             PF00419.15   145 seq1921_BIOID38985   -            190   4.9e-20   72.1   2.9   1   1   4.2e-24   5.7e-20   71.8   2.0     1   145    35   190    35   190 0.87 Fimbrial protein
Fer4_11              PF13247.1     99 seq1923_BIOID38985   -            175   1.7e-15   56.6  22.9   1   1   2.7e-14   3.3e-11   42.8   5.2     7    59    55   105    50   110 0.93 4Fe-4S dicluster domain
Fer4_9               PF13187.1     55 seq1923_BIOID38985   -            175   9.4e-13   48.1  29.8   1   1   1.4e-10   1.8e-07   31.2   7.7     1    54    88   151    88   152 0.88 4Fe-4S dicluster domain
Fer4                 PF00037.22    24 seq1923_BIOID38985   -            175   4.6e-13   48.0  42.8   1   1   3.9e-11   4.9e-08   32.1   2.2     2    23    83   104    82   105 0.91 4Fe-4S binding domain
Fer4_7               PF12838.2     52 seq1923_BIOID38985   -            175   1.4e-12   47.6  34.0   1   1     2e-11   2.5e-08   34.0   7.8     1    52    88   151    88   151 0.74 4Fe-4S dicluster domain
Fer4_6               PF12837.2     24 seq1923_BIOID38985   -            175   2.7e-12   45.8  41.1   1   1   2.7e-09   3.4e-06   26.5   2.0     2    23    82   103    81   104 0.92 4Fe-4S binding domain
Fer4_2               PF12797.2     22 seq1923_BIOID38985   -            175   1.3e-11   43.5  37.8   1   1   6.4e-10   7.9e-07   28.5   1.6     7    22    86   101    79   101 0.85 4Fe-4S binding domain
Fer4_10              PF13237.1     52 seq1923_BIOID38985   -            175   4.9e-10   38.9  35.7   1   1   1.4e-09   1.7e-06   27.5   8.8     6    52    55   100    50   100 0.91 4Fe-4S dicluster domain
Fer4_3               PF12798.2     15 seq1923_BIOID38985   -            175   6.3e-07   29.3  44.6   1   3   0.00058      0.72   10.4   2.1     1    15    58    74    58    74 0.91 4Fe-4S binding domain
Fer4_3               PF12798.2     15 seq1923_BIOID38985   -            175   6.3e-07   29.3  44.6   2   3   1.2e-05     0.015   15.6   4.8     1    15    89   103    89   103 0.98 4Fe-4S binding domain
Fer4_3               PF12798.2     15 seq1923_BIOID38985   -            175   6.3e-07   29.3  44.6   3   3   1.2e-05     0.015   15.6   3.3     1    15   131   151   131   151 0.97 4Fe-4S binding domain
Fer4_4               PF12800.2     17 seq1923_BIOID38985   -            175   2.3e-06   27.3  40.9   1   2   0.00025      0.32   11.3   3.5     2    14    10    22     9    24 0.93 4Fe-4S binding domain
Fer4_4               PF12800.2     17 seq1923_BIOID38985   -            175   2.3e-06   27.3  40.9   2   2   1.2e-07   0.00014   21.7   2.5     1    17    86   102    86   102 0.93 4Fe-4S binding domain
Branch_AA_trans      PF05525.8    428 seq1925_BIOID38985   -            439  4.3e-158  526.2  32.3   1   1  3.6e-162  4.9e-158  526.0  22.4     3   427     8   429     6   430 0.99 Branched-chain amino acid transport protein
MarB                 PF13999.1     66 seq1926_BIOID38985   -             72   5.5e-35  118.6   0.2   1   1   4.5e-39   6.1e-35  118.4   0.1     2    66     6    70     5    70 0.98 MarB protein
MoCF_biosynth        PF00994.19   144 seq1930_BIOID38985   -            195   1.1e-27   96.1   0.0   1   1     1e-31   1.4e-27   95.7   0.0     2   138     8   147     7   150 0.88 Probable molybdopterin binding domain
[truncated: 1,389,818 more chars]
