# Supplementary material for: A domain sequence approach to pangenomics: applications to Escherichia coli
Source: F1000Res. 2013 May 29;1:19. Originally published 2012 Oct 1. [Version 2] doi: 10.12688/f1000research.1-19.v2 (PMC3901455; doi:10.12688/f1000research.1-19.v2)
Supplement: The 347 text files show the results from scanning each of the fasta-files against the Pfam-A database [file f1000research-1-1101-s0002.tgz › Escherichia_coli_H299_BIOID52527.txt]

#                                                                            --- full sequence --- -------------- this domain -------------   hmm coord   ali coord   env coord
# target name        accession   tlen query name           accession   qlen   E-value  score  bias   #  of  c-Evalue  i-Evalue  score  bias  from    to  from    to  from    to  acc description of target
#------------------- ---------- ----- -------------------- ---------- ----- --------- ------ ----- --- --- --------- --------- ------ ----- ----- ----- ----- ----- ----- ----- ---- ---------------------
Rz1                  PF06085.6     40 seq2_BIOID52527      -             51   2.8e-24   84.1  10.6   1   1   2.5e-28   3.4e-24   83.8   7.3     1    40    11    51    11    51 0.98 Lipoprotein Rz1 precursor
HOK_GEF              PF01848.11    43 seq8_BIOID52527      -             50   1.8e-18   65.4   1.4   1   1   1.5e-22     2e-18   65.3   1.0     1    43     4    46     4    46 0.99 Hok/gef family
HOK_GEF              PF01848.11    43 seq9_BIOID52527      -             50   1.8e-18   65.4   1.4   1   1   1.5e-22     2e-18   65.3   1.0     1    43     4    46     4    46 0.99 Hok/gef family
HOK_GEF              PF01848.11    43 seq10_BIOID52527     -             50   1.8e-18   65.4   1.4   1   1   1.5e-22     2e-18   65.3   1.0     1    43     4    46     4    46 0.99 Hok/gef family
Phage_cap_E          PF03864.10   329 seq11_BIOID52527     -            341   3.1e-64  216.8   0.2   1   1   2.6e-68   3.5e-64  216.6   0.1     1   328     4   339     4   340 0.94 Phage major capsid protein E
HTH_38               PF13936.1     44 seq15_BIOID52527     -            383   1.8e-22   78.4   2.3   1   1   1.3e-20     6e-17   60.8   1.0     4    44    58    98    55    98 0.97 Helix-turn-helix domain
rve                  PF00665.21   120 seq15_BIOID52527     -            383     1e-16   61.0   0.0   1   1   4.9e-20   2.2e-16   59.9   0.0     3   120   228   337   226   337 0.94 Integrase core domain
DUF932               PF06067.6    239 seq17_BIOID52527     -            128   4.6e-20   71.8   0.0   1   1   3.8e-24   5.1e-20   71.6   0.0   115   239     3   117     1   117 0.98 Domain of unknown function (DUF932)
DUF3387              PF11867.3    335 seq18_BIOID52527     -             82   1.5e-18   66.7   0.3   1   1   1.2e-22   1.6e-18   66.6   0.2   258   333     3    79     1    81 0.96 Domain of unknown function (DUF3387)
DUF4222              PF13973.1     53 seq19_BIOID52527     -             70     6e-20   70.2   1.8   1   1     5e-24   6.9e-20   70.0   1.2     3    52     2    53     1    54 0.96 Domain of unknown function (DUF4222)
DUF3296              PF11726.3    180 seq20_BIOID52527     -            243   1.4e-44  151.6   0.1   1   1   8.9e-48   1.2e-43  148.6   0.1     2   180    13   234    12   234 0.94 Protein of unknown function (DUF3296)
DUF932               PF06067.6    239 seq21_BIOID52527     -            118     3e-18   65.8   0.0   1   1   2.4e-22   3.3e-18   65.7   0.0   128   239     3   107     1   107 0.97 Domain of unknown function (DUF932)
Ail_Lom              PF06316.6    199 seq22_BIOID52527     -            199  2.3e-121  402.5   4.2   1   1  5.6e-125  2.6e-121  402.3   2.9     1   199     1   199     1   199 1.00 Enterobacterial Ail/Lom protein
OMP_b-brl            PF13505.1    176 seq22_BIOID52527     -            199   1.3e-25   90.2   5.3   1   1   3.2e-29   1.4e-25   90.0   3.7     2   176    11   199     8   199 0.85 Outer membrane protein beta-barrel domain
DUF968               PF06147.6    200 seq24_BIOID52527     -             53     4e-21   75.7   0.1   1   1   3.1e-25   4.3e-21   75.6   0.0   151   200     1    50     1    50 0.98 Protein of unknown function (DUF968)
DUF968               PF06147.6    200 seq27_BIOID52527     -             53   2.9e-20   72.9   0.1   1   1   2.3e-24   3.2e-20   72.8   0.1   151   200     1    50     1    50 0.98 Protein of unknown function (DUF968)
Microcin             PF03526.8     55 seq28_BIOID52527     -            113   1.8e-35  120.2   4.5   1   1   2.1e-39   2.8e-35  119.5   3.1     1    55    31    85    31    85 0.99 Colicin E1 (microcin) immunity protein
HDPD                 PF02924.9    118 seq32_BIOID52527     -            112   3.8e-16   58.8   1.5   1   1   3.2e-20   4.3e-16   58.6   1.1     4   114     7   108     4   111 0.87 Bacteriophage lambda head decoration protein D
IncFII_repA          PF02387.10   281 seq37_BIOID52527     -            285   6.8e-98  327.1   0.1   1   1  5.9e-102   8.1e-98  326.9   0.1     3   271     5   265     1   272 0.98 IncFII RepA protein family
Tape_meas_lam_C      PF09718.5     78 seq46_BIOID52527     -            253   3.1e-30  103.7   3.9   1   1   4.7e-34   6.5e-30  102.7   2.7     1    78    45   122    45   122 0.99 Lambda phage tail tape-measure protein (Tape_meas_lam_C)
NLPC_P60             PF00877.14   105 seq48_BIOID52527     -            130   1.8e-13   50.0   0.0   1   1   1.6e-17   2.2e-13   49.8   0.0    14   104     2   106     1   107 0.93 NlpC/P60 family
EAL                  PF00563.15   236 seq52_BIOID52527     -            235   5.9e-50  169.8   0.0   1   1     5e-54   6.8e-50  169.6   0.0     3   209    13   218    11   219 0.93 EAL domain
HTH_Tnp_IS1          PF12759.2     50 seq53_BIOID52527     -             75   1.5e-31  107.5   0.1   1   1   2.8e-35   1.9e-31  107.1   0.0     1    50    23    72    23    72 0.99 InsA C-terminal domain
Zn_Tnp_IS1           PF03811.8     36 seq53_BIOID52527     -             75   7.9e-09   34.7   2.2   1   1   1.2e-12   7.9e-09   34.7   1.5    18    36     2    20     1    20 0.96 InsA N-terminal domain
DDE_Tnp_1            PF01609.16   211 seq55_BIOID52527     -             68   2.2e-10   40.3   0.0   1   1   1.6e-14   2.2e-10   40.3   0.0    51   109     7    66     1    68 0.92 Transposase DDE domain
Phage_lysozyme       PF00959.14   110 seq56_BIOID52527     -            177   1.7e-30  105.4   0.0   1   1   1.6e-34   2.2e-30  105.0   0.0     1   110    48   166    48   166 0.98 Phage lysozyme
Phage_lysis          PF03245.8    125 seq72_BIOID52527     -            155   5.5e-40  136.1   4.3   1   1   4.6e-44   6.3e-40  135.9   3.0     1   125    29   154    29   154 0.98 Bacteriophage lysis protein
DUF905               PF06006.7     71 seq77_BIOID52527     -             77   1.8e-36  123.1   0.0   1   1   1.5e-40     2e-36  123.0   0.0     2    71     7    76     6    76 0.98 Bacterial protein of unknown function (DUF905)
Phage_antitermQ      PF06530.7    126 seq79_BIOID52527     -            123   7.9e-59  196.6   0.2   1   1   6.3e-63   8.6e-59  196.5   0.2     1   122     1   122     1   123 0.99 Phage antitermination protein Q
Antiterm             PF03589.8     95 seq80_BIOID52527     -            250   3.5e-54  180.7   0.5   1   2   1.9e-23   2.6e-19   68.9   0.0     1    95    14   107    14   107 0.98 Antitermination protein
Antiterm             PF03589.8     95 seq80_BIOID52527     -            250   3.5e-54  180.7   0.5   2   2     8e-35   1.1e-30  105.4   0.1     2    95   155   247   154   247 0.98 Antitermination protein
RHS                  PF03527.9     41 seq82_BIOID52527     -            214   8.9e-08   31.6   0.4   1   1   1.6e-11   2.3e-07   30.3   0.3    15    38     1    24     1    27 0.94 RHS protein
WYL                  PF13280.1    172 seq83_BIOID52527     -            226   3.1e-08   33.5   0.0   1   1   7.8e-12   5.3e-08   32.8   0.0    31    77   151   195   126   215 0.83 WYL domain
HTH_11               PF08279.7     55 seq83_BIOID52527     -            226     7e-05   22.2   0.1   1   1   1.9e-08   0.00013   21.4   0.1     1    35    14    47    14    50 0.91 HTH domain
Phage_GPD            PF05954.6    292 seq85_BIOID52527     -            247     3e-43  147.9   0.1   1   1   2.5e-47   3.5e-43  147.7   0.1    79   291     2   227     1   228 0.90 Phage late control gene D protein (GPD)
Aminotran_4          PF01063.14   231 seq86_BIOID52527     -            269   1.5e-42  145.5   0.0   1   1   1.3e-46   1.8e-42  145.2   0.0     2   225    38   259    37   266 0.87 Aminotransferase class IV
Fil_haemagg_2        PF13332.1    170 seq87_BIOID52527     -            697   2.2e-41  141.3  22.4   1   1   3.3e-45   2.2e-41  141.3  15.6    39   170     2   133     1   133 0.99 Haemagluttinin repeat
PT-VENN              PF04829.8     56 seq87_BIOID52527     -            697   9.2e-21   73.0   5.7   1   1   1.3e-24   9.2e-21   73.0   4.0     2    54   471   523   470   525 0.96 Pre-toxin domain with VENN motif
DUF2303              PF10065.4    276 seq88_BIOID52527     -            188   3.6e-55  186.6   0.1   1   1   3.2e-59   4.4e-55  186.3   0.1     1   176     1   173     1   176 0.97 Uncharacterized conserved protein (DUF2303)
Microcin             PF03526.8     55 seq90_BIOID52527     -            115   1.4e-06   27.6   0.2   1   1   2.4e-10   3.3e-06   26.4   0.1    13    52    44    81    34    83 0.86 Colicin E1 (microcin) immunity protein
HTH_Tnp_1            PF01527.15    76 seq91_BIOID52527     -            134   2.2e-16   59.4   0.0   1   1   2.2e-20   2.9e-16   59.0   0.0     2    58     9    74     8   102 0.83 Transposase
Caudo_TAP            PF02413.12   130 seq93_BIOID52527     -            101   4.9e-19   68.6   0.1   1   1   4.7e-23   6.5e-19   68.2   0.1    70   120    27    77     5    79 0.90 Caudovirales tail fibre assembly protein
DinI                 PF06183.8     65 seq95_BIOID52527     -             82   5.8e-26   90.1   0.1   1   1   5.2e-30   7.1e-26   89.9   0.1     1    65    16    80    16    80 0.97 DinI-like family
HTH_36               PF13730.1     55 seq96_BIOID52527     -            313   9.1e-11   41.6   0.0   1   1   4.9e-14   2.2e-10   40.3   0.0     5    55    20    70    16    70 0.91 Helix-turn-helix domain
GntR                 PF00392.16    64 seq96_BIOID52527     -            313   3.1e-07   29.6   0.0   1   1   1.5e-10   6.6e-07   28.5   0.0    25    60    41    76    35    78 0.95 Bacterial regulatory proteins, gntR family
PaaX                 PF07848.7     70 seq96_BIOID52527     -            313   1.9e-05   24.4   0.1   1   1   1.1e-08   4.9e-05   23.1   0.0    29    60    46    79    38    89 0.80 PaaX-like protein
HTH_29               PF13551.1    113 seq100_BIOID52527    -            228   1.8e-14   53.6   0.1   1   1   8.5e-18   2.9e-14   53.0   0.1     1   110    30   137    30   140 0.94 Winged helix-turn helix
HTH_23               PF13384.1     50 seq100_BIOID52527    -            228   1.9e-11   43.1   0.6   1   1   8.9e-14     3e-10   39.2   0.1     3    50    26    73    24    73 0.95 Homeodomain-like domain
HTH_32               PF13565.1     77 seq100_BIOID52527    -            228   9.7e-10   39.0   2.8   1   1   1.9e-12   6.4e-09   36.3   0.1     1    77    56   136    56   136 0.87 Homeodomain-like domain
HTH_28               PF13518.1     52 seq100_BIOID52527    -            228     7e-08   32.1   0.6   1   1   1.5e-10   5.1e-07   29.4   0.1     1    50    29    79    29    84 0.89 Helix-turn-helix domain
DUF4113              PF13438.1     75 seq105_BIOID52527    -             77     6e-30  102.8   0.0   1   1   4.8e-34   6.5e-30  102.7   0.0     1    75     2    75     2    75 0.98 Domain of unknown function (DUF4113)
DUF1233              PF06806.7     72 seq108_BIOID52527    -             83   2.3e-32  110.2   0.1   1   1     2e-36   2.7e-32  110.0   0.1     1    70     4    74     4    77 0.97 Putative excisionase (DUF1233)
MurB_C               PF02873.11   105 seq110_BIOID52527    -            342   5.3e-42  141.7   0.0   1   1   1.3e-45   9.1e-42  140.9   0.0     1   105   203   330   203   330 0.99 UDP-N-acetylenolpyruvoylglucosamine reductase, C-terminal domain
FAD_binding_4        PF01565.18   139 seq110_BIOID52527    -            342   9.2e-28   96.3   0.0   1   1     1e-30   7.2e-27   93.4   0.0     2   138    18   149    17   150 0.92 FAD binding domain
Transposase_31       PF04754.7    205 seq111_BIOID52527    -            297   1.2e-83  279.4   0.0   1   1   1.1e-87   1.5e-83  279.0   0.0     1   204     8   209     8   210 0.99 Putative transposase, YhgA-like
DUF4102              PF13356.1     89 seq112_BIOID52527    -            428   9.1e-21   73.4   0.9   1   1     9e-24   6.1e-20   70.7   0.1     1    85    24   112    24   117 0.87 Domain of unknown function (DUF4102)
Phage_integrase      PF00589.17   173 seq112_BIOID52527    -            428   4.6e-20   71.8   0.0   1   1   1.6e-23   1.1e-19   70.6   0.0     2   169   229   393   228   396 0.89 Phage integrase family
DUF4224              PF13986.1     47 seq113_BIOID52527    -             67   5.8e-19   67.2   0.0   1   1   4.8e-23   6.5e-19   67.0   0.0     1    46     4    49     4    50 0.96 Domain of unknown function (DUF4224)
rve                  PF00665.21   120 seq114_BIOID52527    -            248   1.3e-27   96.1   0.0   1   1   8.8e-31   2.4e-27   95.3   0.0     2   120    76   192    75   192 0.98 Integrase core domain
rve_3                PF13683.1     67 seq114_BIOID52527    -            248   3.9e-14   51.7   0.1   1   1   2.8e-17   7.6e-14   50.8   0.1     2    67   164   230   163   230 0.97 Integrase core domain
DDE_Tnp_IS240        PF13610.1    140 seq114_BIOID52527    -            248   2.4e-12   46.9   0.0   1   1   1.3e-15   3.6e-12   46.3   0.0     2   139    81   222    80   223 0.91 DDE domain
HTH_21               PF13276.1     60 seq114_BIOID52527    -            248   6.8e-09   35.4   0.1   1   1     6e-12   1.6e-08   34.2   0.0     9    58     4    52     2    56 0.90 HTH-like domain
rve_2                PF13333.1     52 seq114_BIOID52527    -            248   2.3e-08   33.8   0.1   1   1   1.7e-11   4.6e-08   32.8   0.1     1    50   182   236   182   237 0.90 Integrase core domain
PhdYeFM_antitox      PF02604.14    75 seq118_BIOID52527    -             83   1.5e-09   37.1   0.0   1   1   1.3e-13   1.7e-09   36.9   0.0     3    68    10    73     8    80 0.89 Antitoxin Phd_YefM, type II toxin-antitoxin system
DUF1722              PF08349.6    117 seq119_BIOID52527    -            169   5.3e-38  129.3   0.1   1   1   4.8e-42   6.6e-38  129.0   0.1     1   116    41   157    41   158 0.98 Protein of unknown function (DUF1722)
HOK_GEF              PF01848.11    43 seq120_BIOID52527    -             83     7e-18   63.5   1.4   1   1   6.8e-22   9.3e-18   63.1   1.0     1    43    37    79    37    79 0.99 Hok/gef family
Colicin              PF01024.14   187 seq122_BIOID52527    -            104     7e-34  116.9   0.3   1   1   5.6e-38   7.6e-34  116.8   0.2    87   187     2   102     1   102 0.98 Colicin pore forming domain
HTH_AraC             PF00165.18    42 seq125_BIOID52527    -            247   8.5e-18   63.4   1.4   1   2   5.1e-09   3.5e-05   23.3   0.0     1    41   144   183   144   184 0.96 Bacterial regulatory helix-turn-helix proteins, AraC family
HTH_AraC             PF00165.18    42 seq125_BIOID52527    -            247   8.5e-18   63.4   1.4   2   2   7.2e-14   4.9e-10   38.7   0.2     6    40   196   232   194   234 0.92 Bacterial regulatory helix-turn-helix proteins, AraC family
HTH_18               PF12833.2     81 seq125_BIOID52527    -            247   3.9e-13   49.1   0.1   1   1     1e-16   7.1e-13   48.3   0.0     2    81   158   235   157   235 0.93 Helix-turn-helix domain
Phage_Nu1            PF07471.7    164 seq126_BIOID52527    -            141   9.1e-64  213.7   1.6   1   1   7.9e-68   1.1e-63  213.4   1.1    47   164     7   124     4   124 0.99 Phage DNA packaging protein Nu1
Hexapep              PF00132.19    36 seq127_BIOID52527    -            208   1.4e-19   68.4   6.7   1   3   9.9e-10   1.3e-05   24.3   0.0     2    36    37    71    36    71 0.96 Bacterial transferase hexapeptide (six repeats)
Hexapep              PF00132.19    36 seq127_BIOID52527    -            208   1.4e-19   68.4   6.7   2   3   1.4e-10   1.9e-06   26.9   0.7     3    33   106   135   104   136 0.94 Bacterial transferase hexapeptide (six repeats)
Hexapep              PF00132.19    36 seq127_BIOID52527    -            208   1.4e-19   68.4   6.7   3   3   1.1e-11   1.5e-07   30.4   0.6     1    34   121   154   121   156 0.95 Bacterial transferase hexapeptide (six repeats)
DDE_Tnp_IS1          PF03400.8    131 seq128_BIOID52527    -            125   2.8e-70  234.3   2.4   1   1   2.3e-74   3.2e-70  234.1   1.6     7   131     1   125     1   125 1.00 IS1 transposase
YkuD                 PF03734.9    146 seq133_BIOID52527    -            615     6e-30  104.3   0.1   1   1   1.4e-33   9.7e-30  103.6   0.0     4   140   377   543   374   572 0.94 L,D-transpeptidase catalytic domain
PG_binding_1         PF01471.13    57 seq133_BIOID52527    -            615   1.3e-09   37.7   0.2   1   1   1.1e-10   7.2e-07   28.9   0.0    25    57   316   348   308   348 0.93 Putative peptidoglycan binding domain
NQR2_RnfD_RnfE       PF03116.10   314 seq134_BIOID52527    -            352  1.4e-121  405.3  16.1   1   1  1.2e-125  1.6e-121  405.1  11.2     3   314     4   350     2   350 0.93 NQR2, RnfD, RnfE family
Antirestrict         PF03230.8     94 seq135_BIOID52527    -            159     1e-38  131.0   0.1   1   1   9.8e-43   1.3e-38  130.6   0.1     1    94    62   159    62   159 0.98 Antirestriction protein
SecE                 PF00584.15    57 seq136_BIOID52527    -            127   2.4e-21   74.9   1.0   1   1   1.8e-25   2.4e-21   74.9   0.7     2    56    68   122    67   123 0.97 SecE/Sec61-gamma subunits of protein translocation complex
HOK_GEF              PF01848.11    43 seq138_BIOID52527    -             50   1.8e-18   65.4   1.4   1   1   1.5e-22     2e-18   65.3   1.0     1    43     4    46     4    46 0.99 Hok/gef family
Antirestrict         PF03230.8     94 seq139_BIOID52527    -            159   8.7e-39  131.2   0.2   1   1   8.2e-43   1.1e-38  130.9   0.1     1    94    62   159    62   159 0.98 Antirestriction protein
rve_3                PF13683.1     67 seq140_BIOID52527    -             52   3.7e-12   45.4   0.5   1   1   3.2e-16   4.4e-12   45.2   0.4    15    57     3    45     1    46 0.97 Integrase core domain
DUF932               PF06067.6    239 seq143_BIOID52527    -            309   7.2e-69  231.6   0.0   1   1   6.6e-73   9.1e-69  231.2   0.0     1   239    72   298    72   298 0.99 Domain of unknown function (DUF932)
2-Hacid_dh_C         PF02826.14   178 seq145_BIOID52527    -            312   4.4e-45  152.9   0.0   1   1   8.3e-49   5.7e-45  152.5   0.0     2   178   105   277   104   277 0.95 D-isomer specific 2-hydroxyacid dehydrogenase, NAD binding domain
NAD_binding_2        PF03446.10   162 seq145_BIOID52527    -            312   1.5e-06   28.0   0.0   1   1   5.1e-10   3.5e-06   26.9   0.0     3    91   138   224   136   242 0.92 NAD binding domain of 6-phosphogluconate dehydrogenase
DUF932               PF06067.6    239 seq146_BIOID52527    -            272   1.5e-60  204.3   0.0   1   1   1.3e-64   1.7e-60  204.1   0.0     2   239    37   261    36   261 0.99 Domain of unknown function (DUF932)
Peptidase_S24        PF00717.18    70 seq147_BIOID52527    -            145   1.7e-15   56.2   0.0   1   1   1.9e-19   2.6e-15   55.6   0.0     2    67    60   125    59   127 0.92 Peptidase S24-like
Phage_integrase      PF00589.17   173 seq149_BIOID52527    -            341   7.3e-12   45.1   0.0   1   1   3.9e-15   2.7e-11   43.3   0.0     3   169   166   320   164   324 0.84 Phage integrase family
Phage_integr_N2      PF13495.1     85 seq149_BIOID52527    -            341   5.3e-07   29.7   0.1   1   1   1.2e-10   8.4e-07   29.1   0.1     2    83    67   145    66   147 0.91 Phage integrase, N-terminal SAM-like domain
YagB_YeeU_YfjZ       PF06154.6    105 seq152_BIOID52527    -            122   3.8e-52  174.8   0.0   1   1   3.3e-56   4.5e-52  174.6   0.0     2   104    16   118    15   119 0.98 YagB/YeeU/YfjZ family
DUF3596              PF12167.3     88 seq154_BIOID52527    -            431   4.4e-30  102.9   0.0   1   1   1.2e-33   8.4e-30  102.0   0.0     1    87     9    94     9    95 0.98 Domain of unknown function (DUF3596)
Phage_integrase      PF00589.17   173 seq154_BIOID52527    -            431   6.9e-20   71.3   0.1   1   1   2.3e-23   1.6e-19   70.1   0.0     3   167   205   398   204   403 0.88 Phage integrase family
Plasmid_stabil       PF05016.9     90 seq155_BIOID52527    -             95   5.1e-14   52.3   0.1   1   1   4.2e-18   5.8e-14   52.1   0.1     1    88     5    83     5    85 0.97 Plasmid stabilisation system protein
TnpB_IS66            PF05717.8    108 seq158_BIOID52527    -            115   2.7e-42  142.4   0.0   1   1   2.2e-46   2.9e-42  142.3   0.0     2   104     7   107     6   111 0.97 IS66 Orf2 like protein
phage_tail_N         PF08400.5    134 seq160_BIOID52527    -            792   2.7e-56  188.8   0.3   1   1     4e-60   2.7e-56  188.8   0.2     2   134     3   135     1   135 0.98 Prophage tail fibre N-terminal
CarboxypepD_reg      PF13620.1     82 seq160_BIOID52527    -            792   1.6e-07   31.1   0.1   1   1   2.3e-11   1.6e-07   31.1   0.1     1    74     5    83     5    90 0.84 Carboxypeptidase regulatory-like domain
CN_hydrolase         PF00795.17   184 seq162_BIOID52527    -            262   2.5e-21   75.7   0.1   1   1   2.5e-25   3.4e-21   75.3   0.0     6   184     7   172     2   172 0.85 Carbon-nitrogen hydrolase
NadA                 PF02445.11   296 seq166_BIOID52527    -            347  7.8e-106  353.0   0.0   1   1  6.6e-110    9e-106  352.8   0.0     2   295    31   340    30   341 0.98 Quinolinate synthetase A protein
IcmL                 PF11393.3    108 seq168_BIOID52527    -            231   6.6e-34  115.9   0.0   1   1   7.8e-38   1.1e-33  115.3   0.0     1   108    78   185    78   185 0.98 Macrophage killing protein with similarity to conjugation protein
CbiA                 PF01656.18   195 seq171_BIOID52527    -            208   2.5e-20   72.6   0.0   1   1   1.3e-23   4.6e-20   71.7   0.0     1   158     3   141     3   179 0.75 CobQ/CobB/MinD/ParA nucleotide binding domain
MipZ                 PF09140.6    261 seq171_BIOID52527    -            208   2.5e-19   69.2   0.5   1   2   4.7e-12   1.6e-08   33.8   0.0     2    53     2    52     1    60 0.89 ATPase MipZ
MipZ                 PF09140.6    261 seq171_BIOID52527    -            208   2.5e-19   69.2   0.5   2   2   6.3e-12   2.1e-08   33.4   0.0    87   140    65   118    58   128 0.92 ATPase MipZ
VirC1                PF07015.6    231 seq171_BIOID52527    -            208   4.5e-07   29.0   0.0   1   1   2.8e-10   9.6e-07   27.9   0.0     3   172     2   164     1   206 0.74 VirC1 protein
ArsA_ATPase          PF02374.10   305 seq171_BIOID52527    -            208     6e-06   25.4   0.9   1   1   4.6e-09   1.6e-05   24.0   0.1     3    48     3    48     1    69 0.85 Anion-transporting ATPase
Terminase_GpA        PF05876.7    557 seq181_BIOID52527    -            641  2.9e-177  590.2   0.4   1   1  2.7e-181  3.7e-177  589.9   0.2     1   547    39   600    39   607 0.97 Phage terminase large subunit (GpA)
Aldo_ket_red         PF00248.16   283 seq185_BIOID52527    -            267   7.9e-57  192.1   0.7   1   1   7.3e-61     1e-56  191.7   0.5     2   281     6   250     5   251 0.95 Aldo/keto reductase family
DUF2303              PF10065.4    276 seq186_BIOID52527    -             85   6.3e-25   87.4   0.3   1   1     5e-29   6.9e-25   87.3   0.2   193   276     1    84     1    84 0.98 Uncharacterized conserved protein (DUF2303)
NusG                 PF02357.14    92 seq191_BIOID52527    -            181   5.3e-25   87.3   0.0   1   1   1.1e-28   7.7e-25   86.8   0.0     1    92     7   106     7   106 0.93 Transcription termination factor nusG
KOW                  PF00467.24    32 seq191_BIOID52527    -            181   1.3e-08   33.9   0.1   1   1   9.1e-12   6.2e-08   31.7   0.0     1    28   130   161   130   165 0.86 KOW motif
HTS                  PF04204.11   298 seq192_BIOID52527    -            309  7.3e-131  435.1   0.0   1   1    6e-135  8.2e-131  434.9   0.0     1   298     2   299     2   299 1.00 Homoserine O-succinyltransferase
Phage_min_tail       PF05939.8    109 seq196_BIOID52527    -            109     1e-40  137.9   0.0   1   1   8.1e-45   1.1e-40  137.8   0.0     1   108     1   108     1   109 0.99 Phage minor tail protein
FAD_binding_7        PF03441.9    277 seq198_BIOID52527    -            472  1.9e-107  358.4   1.0   1   1  3.8e-111  2.6e-107  358.0   0.7     3   276   205   468   203   469 0.96 FAD binding domain of DNA photolyase
DNA_photolyase       PF00875.13   165 seq198_BIOID52527    -            472     7e-45  152.6   0.5   1   1   3.4e-48   2.3e-44  150.9   0.3     2   159     5   168     4   174 0.92 DNA photolyase
Phage_integrase      PF00589.17   173 seq201_BIOID52527    -            337   7.2e-66  220.9   0.0   1   1     4e-69   1.8e-65  219.6   0.0     2   171   116   317   115   319 0.99 Phage integrase family
Phage_integr_N2      PF13495.1     85 seq201_BIOID52527    -            337   9.9e-30  102.6   0.1   1   1   4.5e-33     2e-29  101.6   0.0     2    85    17   100    16   100 0.98 Phage integrase, N-terminal SAM-like domain
FecR                 PF04773.8     98 seq206_BIOID52527    -            317   2.7e-17   62.6   0.8   1   1   3.1e-21   4.3e-17   62.0   0.6     2    98   110   203   109   203 0.90 FecR protein
DDE_3                PF13358.1    146 seq208_BIOID52527    -            115   4.7e-15   55.4   0.4   1   1   8.4e-19   5.7e-15   55.2   0.3    61   141     7    87     3    92 0.92 DDE superfamily endonuclease
rve                  PF00665.21   120 seq208_BIOID52527    -            115   2.5e-07   30.6   0.0   1   1   5.1e-11   3.5e-07   30.2   0.0    48   119     7    78     3    79 0.93 Integrase core domain
MerT                 PF02411.10   116 seq212_BIOID52527    -            116   1.4e-64  214.9   6.7   1   1   1.1e-68   1.5e-64  214.8   4.7     1   116     1   116     1   116 1.00 MerT mercuric transport protein
TonB                 PF03544.9     79 seq213_BIOID52527    -            108   1.2e-13   50.9   0.0   1   1   1.1e-17   1.4e-13   50.6   0.0     2    59    33    90    32   104 0.93 Gram-negative bacterial tonB protein
Trp_Tyr_perm         PF03222.8    394 seq216_BIOID52527    -            444   5.1e-05   22.1  38.1   1   1   6.6e-09   9.1e-05   21.3  26.4     7   374    42   425    38   437 0.75 Tryptophan/tyrosine permease family
DUF1219              PF06755.7    117 seq220_BIOID52527    -             87   1.7e-39  133.8   0.0   1   1   1.4e-43   1.9e-39  133.6   0.0     1    73     1    73     1    81 0.97 Protein of unknown function (DUF1219)
rve                  PF00665.21   120 seq223_BIOID52527    -            383   1.1e-18   67.4   0.0   1   1     7e-22   1.9e-18   66.5   0.0     2   119   218   333   217   334 0.96 Integrase core domain
HTH_21               PF13276.1     60 seq223_BIOID52527    -            383   4.8e-14   51.9   4.2   1   1   6.3e-17   1.7e-13   50.2   2.9    10    60   146   195   137   197 0.88 HTH-like domain
rve_2                PF13333.1     52 seq223_BIOID52527    -            383   2.1e-13   50.0   0.6   1   1   2.7e-16   7.5e-13   48.2   0.0     1    50   324   379   324   380 0.92 Integrase core domain
rve_3                PF13683.1     67 seq223_BIOID52527    -            383   1.1e-07   31.2   0.0   1   1   1.4e-10     4e-07   29.3   0.0     6    58   310   364   305   373 0.88 Integrase core domain
Packaging_FI         PF14000.1    125 seq226_BIOID52527    -            131   1.2e-41  141.7   4.1   1   1   9.7e-46   1.3e-41  141.5   2.9     1   125     2   128     2   128 0.97 DNA packaging protein FI
DDE_Tnp_IS66         PF03050.9    271 seq228_BIOID52527    -            512    8e-102  339.9   0.0   1   1  2.3e-105    8e-102  339.9   0.0     1   271   175   462   175   462 0.98 Transposase IS66 family
DDE_Tnp_IS66_C       PF13817.1     39 seq228_BIOID52527    -            512   1.8e-19   69.3   0.0   1   1   1.3e-22   4.5e-19   68.0   0.0     1    39   468   506   468   506 0.98 IS66 C-terminal element
HTH_Tnp_IS66         PF13005.2     59 seq228_BIOID52527    -            512   4.1e-17   61.6   0.8   1   1   2.3e-20   7.7e-17   60.7   0.5     3    59   115   169   113   169 0.96 putative Helix-turn-helix domain of transposase IS66
LZ_Tnp_IS66          PF13007.2     78 seq228_BIOID52527    -            512   1.1e-13   51.5   4.9   1   1   3.1e-17   1.1e-13   51.5   3.4     1    77    38   110    38   111 0.91 Transposase C of IS166 homeodomain
YceG                 PF02618.11   297 seq229_BIOID52527    -            340   5.8e-95  317.6   0.0   1   1   4.8e-99   6.6e-95  317.4   0.0     3   297    42   330    40   330 0.94 YceG-like family
DUF2251              PF10008.4     97 seq231_BIOID52527    -            134   1.2e-40  137.4   0.0   1   1   1.1e-44   1.5e-40  137.0   0.0     8    97    24   113    18   113 0.96 Uncharacterized protein conserved in bacteria (DUF2251)
Antitoxin-MazE       PF04014.13    47 seq235_BIOID52527    -             75   4.5e-06   26.1   0.2   1   1     5e-10   6.8e-06   25.5   0.2     3    42     8    51     6    55 0.82 Antidote-toxin recognition MazE
Isochorismatase      PF00857.15   174 seq237_BIOID52527    -            130     2e-14   53.8   0.0   1   1   1.4e-18     2e-14   53.8   0.0    78   161    38   121    13   130 0.92 Isochorismatase family
PerC                 PF06069.6     90 seq242_BIOID52527    -            164   6.1e-10   38.8   1.1   1   1   7.9e-14   1.1e-09   38.1   0.8     5    58   100   153    96   156 0.94 PerC transcriptional activator
HIM                  PF05662.9     21 seq251_BIOID52527    -            562   5.1e-33  111.3  34.8   1   4   3.1e-10   1.1e-06   28.0   0.0     1    21   129   149   129   149 0.98 Haemagglutinin
HIM                  PF05662.9     21 seq251_BIOID52527    -            562   5.1e-33  111.3  34.8   2   4   8.8e-13     3e-09   36.1   1.9     1    21   265   285   265   285 0.98 Haemagglutinin
HIM                  PF05662.9     21 seq251_BIOID52527    -            562   5.1e-33  111.3  34.8   3   4   4.3e-13   1.5e-09   37.1   1.6     1    21   386   406   386   406 0.98 Haemagglutinin
HIM                  PF05662.9     21 seq251_BIOID52527    -            562   5.1e-33  111.3  34.8   4   4   1.5e-10   5.1e-07   29.0   1.5     1    21   439   459   439   459 0.96 Haemagglutinin
YadA                 PF03895.10    78 seq251_BIOID52527    -            562   1.5e-24   85.6  47.1   1   1   5.5e-28   1.9e-24   85.3   7.0     2    78   485   562   484   562 0.98 YadA-like C-terminal region
Hep_Hag              PF05658.9     28 seq251_BIOID52527    -            562   4.1e-22   77.2  75.0   1   4   3.8e-11   1.3e-07   31.3   5.2     1    27    45    71    45    72 0.97 Hep_Hag
Hep_Hag              PF05658.9     28 seq251_BIOID52527    -            562   4.1e-22   77.2  75.0   2   4   4.4e-09   1.5e-05   24.8   4.9     1    28   205   232   205   232 0.96 Hep_Hag
Hep_Hag              PF05658.9     28 seq251_BIOID52527    -            562   4.1e-22   77.2  75.0   3   4   5.5e-11   1.9e-07   30.8   4.2     1    28   343   370   343   370 0.96 Hep_Hag
Hep_Hag              PF05658.9     28 seq251_BIOID52527    -            562   4.1e-22   77.2  75.0   4   4   3.6e-08   0.00012   21.9   3.4     1    27   357   383   357   384 0.93 Hep_Hag
PerC                 PF06069.6     90 seq253_BIOID52527    -            164   1.3e-09   37.8   2.7   1   1   1.6e-13   2.2e-09   37.1   1.9     5    56   100   151    96   156 0.93 PerC transcriptional activator
ProQ                 PF04352.8    115 seq259_BIOID52527    -            200   2.6e-29  101.0   0.0   1   1   3.1e-33   4.2e-29  100.3   0.0     2   114    80   195    79   196 0.97 ProQ/FINO family
HMA                  PF00403.21    62 seq261_BIOID52527    -            103   1.8e-16   59.9   0.6   1   1   1.7e-20   2.3e-16   59.6   0.4     1    61    37    97    37    98 0.97 Heavy-metal-associated domain
PIN                  PF01850.16   121 seq262_BIOID52527    -            132   4.9e-16   59.0   0.0   1   1     4e-20   5.5e-16   58.8   0.0     2   120     5   125     4   126 0.93 PIN domain
Pertussis_S1         PF02917.9    233 seq263_BIOID52527    -            243   4.4e-16   59.0   1.8   1   1     6e-19   4.1e-15   55.8   1.2     1   175    17   181    17   207 0.77 Pertussis toxin, subunit 1
Enterotoxin_a        PF01375.12   260 seq263_BIOID52527    -            243   4.3e-05   22.8   0.4   1   1   1.1e-08   7.4e-05   22.0   0.3     4    94     3    85     1   110 0.78 Heat-labile enterotoxin alpha chain
BPL_LplA_LipB        PF03099.14   125 seq265_BIOID52527    -            321   5.1e-21   74.8   0.0   1   1   1.7e-24   7.6e-21   74.2   0.0     4   125    86   208    83   208 0.89 Biotin/lipoate A/B protein ligase family
HTH_11               PF08279.7     55 seq265_BIOID52527    -            321   8.3e-13   47.6   0.0   1   1   4.4e-16     2e-12   46.4   0.0     4    54     9    58     8    59 0.92 HTH domain
BPL_C                PF02237.12    48 seq265_BIOID52527    -            321   1.6e-11   43.5   0.2   1   1   8.9e-15   4.1e-11   42.2   0.1     1    48   271   317   271   317 0.97 Biotin protein ligase C terminal domain
SEC-C                PF02810.10    21 seq269_BIOID52527    -            379   8.5e-09   34.6   6.6   1   1   1.1e-12   1.5e-08   33.8   4.6     1    19    10    28    10    30 0.93 SEC-C motif
DUF1040              PF06288.8     86 seq270_BIOID52527    -             89   1.6e-46  156.3   0.5   1   1   1.3e-50   1.8e-46  156.2   0.3     1    86     1    86     1    86 1.00 Protein of unknown function (DUF1040)
HlyD_2               PF12700.2    328 seq272_BIOID52527    -            395   2.4e-33  115.5   8.9   1   1   1.7e-36   3.9e-33  114.8   6.2     2   328    42   381    41   381 0.88 HlyD family secretion protein
HlyD                 PF00529.15   306 seq272_BIOID52527    -            395   1.2e-14   54.2  20.9   1   1   3.6e-13   8.2e-10   38.3   9.4     1   178    61   241    61   284 0.69 HlyD family secretion protein
HlyD_3               PF13437.1    105 seq272_BIOID52527    -            395   4.7e-14   52.4   3.2   1   1   2.7e-12   6.1e-09   36.0   0.7     2    81   187   268   186   310 0.77 HlyD family secretion protein
Biotin_lipoyl_2      PF13533.1     50 seq272_BIOID52527    -            395   1.2e-10   40.7   7.2   1   1   9.3e-14   2.1e-10   39.9   0.4     3    49    63   109    58   116 0.95 Biotin-lipoyl like
DUF2773              PF10971.3     81 seq277_BIOID52527    -             59   4.1e-30  103.4   2.4   1   1   3.2e-34   4.4e-30  103.3   1.7    23    80     1    58     1    59 0.98 Protein of unknown function (DUF2773)
DUF3625              PF12293.3    241 seq279_BIOID52527    -            324   6.1e-88  293.8   0.2   1   1   5.3e-92   7.3e-88  293.6   0.1     1   240    76   322    76   323 0.98 Protein of unknown function (DUF3625)
Phage_attach         PF05354.6    117 seq280_BIOID52527    -            124   3.6e-63  210.2   0.1   1   1   5.9e-67     4e-63  210.0   0.1     1   117     1   117     1   117 1.00 Phage Head-Tail Attachment
Gifsy-2              PF13856.1     95 seq280_BIOID52527    -            124   1.6e-29  101.7   0.0   1   1   2.8e-33   1.9e-29  101.5   0.0     1    95     4   105     4   105 0.99 ATP-binding sugar transporter from pro-phage
YjcZ                 PF13990.1    270 seq285_BIOID52527    -            292  4.5e-119  396.4   5.8   1   1  3.7e-123  5.1e-119  396.2   4.1     1   270    21   287    21   287 0.99 YjcZ-like protein
PHP                  PF02811.14   175 seq286_BIOID52527    -            245   1.5e-17   63.8   1.3   1   1   1.9e-21   2.6e-17   63.0   0.9     1   169     4   164     4   174 0.91 PHP domain
FMN_bind             PF04205.9     81 seq288_BIOID52527    -            206   2.8e-18   65.7   0.1   1   1     4e-22   5.5e-18   64.7   0.0     1    77    99   187    99   191 0.98 FMN-binding domain
Antirestrict         PF03230.8     94 seq291_BIOID52527    -            183     2e-38  130.1   0.2   1   1   1.9e-42   2.7e-38  129.7   0.1     1    94    86   183    86   183 0.98 Antirestriction protein
Ribosomal_L11_N      PF03946.9     60 seq292_BIOID52527    -            142   3.2e-32  109.6   0.3   1   1   8.7e-36   5.9e-32  108.7   0.2     1    60     8    67     8    67 0.99 Ribosomal protein L11, N-terminal domain
Ribosomal_L11        PF00298.14    69 seq292_BIOID52527    -            142   6.6e-29   99.7   2.9   1   1   1.8e-32   1.2e-28   98.8   2.0     1    69    72   140    72   140 0.99 Ribosomal protein L11, RNA binding domain
MttA_Hcf106          PF02416.11    53 seq295_BIOID52527    -             67   1.7e-12   46.1   0.4   1   1   1.4e-16   1.9e-12   46.0   0.2     1    48     4    51     4    62 0.92 mttA/Hcf106 family
DUF413               PF04219.7     94 seq299_BIOID52527    -            112   1.5e-38  130.2   0.1   1   1   1.4e-42   1.9e-38  129.9   0.1     1    90    10    99    10   102 0.97 Protein of unknown function, DUF
AAA_10               PF12846.2    328 seq301_BIOID52527    -           1014   4.1e-43  147.7   0.0   1   1   6.8e-47   9.3e-43  146.6   0.0     8   327   502   898   496   899 0.93 AAA-like domain
MerC                 PF03203.9    116 seq302_BIOID52527    -            153   7.7e-23   80.9   8.2   1   1   6.6e-27     9e-23   80.7   5.7     1   114    21   134    21   136 0.96 MerC mercury resistance protein
Phage_AlpA           PF05930.7     51 seq303_BIOID52527    -             75   2.4e-17   62.2   0.2   1   1   2.2e-21   2.9e-17   61.9   0.1     1    51    19    69    19    69 0.99 Prophage CP4-57 regulatory protein (AlpA)
DDE_Tnp_1_assoc      PF13808.1     90 seq304_BIOID52527    -            183     4e-33  112.8   0.0   1   1   4.1e-37   5.7e-33  112.3   0.0     1    89     6    94     6    95 0.99 DDE_Tnp_1-associated
EamA                 PF00892.15   126 seq305_BIOID52527    -            294   6.1e-37  126.3  40.0   1   2   8.9e-19   6.1e-15   55.2  13.1     2   125    17   134    16   135 0.95 EamA-like transporter family
EamA                 PF00892.15   126 seq305_BIOID52527    -            294   6.1e-37  126.3  40.0   2   2   1.3e-25   9.2e-22   77.3   9.1     1   123   154   276   154   278 0.92 EamA-like transporter family
Dam                  PF05869.6    181 seq306_BIOID52527    -            217   1.8e-65  219.6   0.0   1   1   1.5e-69     2e-65  219.4   0.0     2   181    15   207    14   207 0.98 DNA N-6-adenine-methyltransferase (Dam)
HTH_Tnp_1            PF01527.15    76 seq309_BIOID52527    -             71   2.2e-14   53.0   0.0   1   1   3.5e-18   2.4e-14   52.9   0.0     1    48     1    47     1    61 0.90 Transposase
HTH_28               PF13518.1     52 seq309_BIOID52527    -             71   7.1e-06   25.7   0.1   1   1   1.5e-09     1e-05   25.2   0.0     1    36    10    46    10    47 0.92 Helix-turn-helix domain
Dam                  PF05869.6    181 seq310_BIOID52527    -            217   9.7e-64  214.0   0.0   1   1   8.2e-68   1.1e-63  213.8   0.0     2   181    15   207    14   207 0.98 DNA N-6-adenine-methyltransferase (Dam)
APH                  PF01636.18   239 seq312_BIOID52527    -            328   1.4e-41  142.6   1.6   1   1   3.3e-45   2.2e-41  142.0   1.1     2   232    31   259    30   269 0.84 Phosphotransferase enzyme family
EcKinase             PF02958.15   293 seq312_BIOID52527    -            328   0.00012   21.2   0.0   1   1   3.1e-08   0.00021   20.4   0.0   197   280   176   252   149   257 0.79 Ecdysteroid kinase
DUF905               PF06006.7     71 seq313_BIOID52527    -             77   2.2e-40  135.7   0.0   1   1   1.8e-44   2.5e-40  135.5   0.0     2    71     7    76     6    76 0.98 Bacterial protein of unknown function (DUF905)
MtfA                 PF06167.7    253 seq314_BIOID52527    -            278   4.9e-75  252.0   0.1   1   1   4.4e-79     6e-75  251.7   0.1    11   253    18   256     9   256 0.95 Phosphoenolpyruvate:glucose-phosphotransferase regulator
CDP-OH_P_transf      PF01066.16   101 seq315_BIOID52527    -            201   2.6e-12   46.8  10.8   1   1     1e-15   1.4e-11   44.4   7.5     3    77    26   122    24   197 0.80 CDP-alcohol phosphatidyltransferase
NMN_transporter      PF04973.7    182 seq317_BIOID52527    -            239   2.6e-46  157.2  27.0   1   2   1.1e-28   1.5e-24   86.3   5.8     1   104    23   127    23   132 0.95 Nicotinamide mononucleotide transporter
NMN_transporter      PF04973.7    182 seq317_BIOID52527    -            239   2.6e-46  157.2  27.0   2   2   6.5e-26   8.9e-22   77.2   7.3    87   180   134   227   129   229 0.94 Nicotinamide mononucleotide transporter
Minor_tail_Z         PF06763.6    189 seq322_BIOID52527    -            192     3e-91  304.0  15.7   1   1   2.5e-95   3.4e-91  303.9  10.9     1   189     3   192     3   192 1.00 Prophage minor tail protein Z (GPZ)
His_Phos_2           PF00328.17   347 seq328_BIOID52527    -            413   1.5e-39  136.2   0.0   1   1   1.3e-43   1.8e-39  135.9   0.0     1   344    30   359    30   364 0.85 Histidine phosphatase superfamily (branch 2)
Omptin               PF01278.15   295 seq332_BIOID52527    -            317  1.7e-136  453.9   9.4   1   1  1.4e-140    2e-136  453.8   6.5     5   295    25   317    20   317 0.99 Omptin family
HTH_3                PF01381.17    55 seq334_BIOID52527    -             86   2.9e-10   39.7   0.0   1   1   7.5e-14   3.4e-10   39.4   0.0     1    51     5    55     5    59 0.94 Helix-turn-helix
HTH_31               PF13560.1     64 seq334_BIOID52527    -             86     2e-08   34.1   0.0   1   1   5.6e-12   2.6e-08   33.8   0.0     6    61     5    59     4    62 0.94 Helix-turn-helix domain
HTH_19               PF12844.2     64 seq334_BIOID52527    -             86   5.8e-08   32.5   0.0   1   1   1.6e-11   7.4e-08   32.2   0.0     4    56     5    57     5    65 0.93 Helix-turn-helix domain
TonB_dep_Rec         PF00593.19   276 seq338_BIOID52527    -            774   4.6e-24   85.6  18.4   1   1     1e-27   4.6e-24   85.6  12.7     2   274   526   771   525   773 0.88 TonB dependent receptor
Plug                 PF07715.10   108 seq338_BIOID52527    -            774     1e-19   70.7   0.4   1   1   7.4e-23   3.4e-19   69.0   0.3     4   108   132   244   129   244 0.88 TonB-dependent Receptor Plug Domain
STN                  PF07660.9     52 seq338_BIOID52527    -            774   3.4e-10   39.1   0.0   1   1   2.3e-13     1e-09   37.6   0.0     2    52    57   107    56   107 0.95 Secretin and TonB N terminus short domain
Ribosomal_L1         PF00687.16   221 seq339_BIOID52527    -            234   9.2e-50  168.8   0.2   1   1   7.9e-54   1.1e-49  168.6   0.2    13   220    28   220     8   221 0.90 Ribosomal protein L1p/L10e family
Malate_synthase      PF01274.17   523 seq340_BIOID52527    -            539  2.1e-214  712.2   0.0   1   1  1.7e-218  2.3e-214  712.1   0.0     2   522    18   538    17   539 0.99 Malate synthase
PduV-EutP            PF10662.4    143 seq341_BIOID52527    -            118   4.6e-15   55.2   0.0   1   1     5e-19   6.9e-15   54.6   0.0    86   142    57   112    42   113 0.92 Ethanolamine utilisation - propanediol utilisation
Thymidylate_kin      PF02223.12   186 seq345_BIOID52527    -            213   1.2e-60  203.9   0.0   1   1   9.8e-65   1.3e-60  203.8   0.0     1   186     8   200     8   200 0.98 Thymidylate kinase
RadC                 PF04002.10   123 seq347_BIOID52527    -            158   5.7e-47  158.3   0.0   1   1   5.3e-51   7.2e-47  157.9   0.0     2   123    37   158    36   158 0.98 RadC-like JAB domain
DUF3330              PF11809.3     70 seq348_BIOID52527    -            116   3.5e-37  125.9   7.3   1   1   7.1e-41   4.8e-37  125.5   5.1     2    70    49   116    48   116 0.97 Domain of unknown function (DUF3330)
EAL                  PF00563.15   236 seq348_BIOID52527    -            116   1.2e-08   34.5   0.0   1   1   2.4e-12   1.6e-08   34.1   0.0   204   236     1    33     1    33 0.97 EAL domain
Rnf-Nqr              PF02508.9    190 seq349_BIOID52527    -            231   7.9e-59  198.3   9.5   1   1   6.7e-63   9.1e-59  198.1   6.6     1   189     1   200     1   201 0.98 Rnf-Nqr subunit, membrane protein
Pyr_redox_2          PF07992.9    200 seq350_BIOID52527    -            564   1.7e-41  142.2   0.0   1   1   4.4e-44   6.7e-41  140.2   0.0     2   198   100   410    99   412 0.96 Pyridine nucleotide-disulphide oxidoreductase
Pyr_redox_dim        PF02852.17   110 seq350_BIOID52527    -            564     1e-30  105.8   0.0   1   1   1.8e-33   2.8e-30  104.4   0.0     1   109   440   548   440   549 0.98 Pyridine nucleotide-disulphide oxidoreductase, dimerisation domain
Pyr_redox            PF00070.22    80 seq350_BIOID52527    -            564   3.5e-18   65.6   5.9   1   1   4.6e-17     7e-14   51.8   0.1     1    74   271   345   271   354 0.89 Pyridine nucleotide-disulphide oxidoreductase
Pyr_redox_3          PF13738.1    203 seq350_BIOID52527    -            564   8.7e-16   58.4   0.1   1   1   1.7e-13   2.6e-10   40.5   0.0     1   201   101   303   101   305 0.78 Pyridine nucleotide-disulphide oxidoreductase
HMA                  PF00403.21    62 seq350_BIOID52527    -            564   6.7e-10   38.8   0.1   1   1   8.4e-13   1.3e-09   37.9   0.0     1    61     3    62     3    63 0.82 Heavy-metal-associated domain
GIDA                 PF01134.17   392 seq350_BIOID52527    -            564   3.7e-06   25.9   6.7   1   1   3.2e-09   4.9e-06   25.5   2.3     2   187   100   279    99   302 0.72 Glucose inhibited division protein A
NusG                 PF02357.14    92 seq351_BIOID52527    -            213   4.8e-08   33.0   0.0   1   1   5.4e-12   7.4e-08   32.4   0.0     2    92    55   148    54   148 0.86 Transcription termination factor nusG
Y2_Tnp               PF04986.8    183 seq352_BIOID52527    -            395   4.1e-44  150.4   3.1   1   1     1e-47   6.9e-44  149.6   2.2     1   181   142   322   142   324 0.96 Putative transposase
Zn_Tnp_IS91          PF14319.1    111 seq352_BIOID52527    -            395     1e-26   92.5   7.4   1   1   2.6e-30   1.8e-26   91.7   5.2     2   108     7   118     6   121 0.93 Transposase zinc-binding domain
N6_N4_Mtase          PF01555.13   231 seq354_BIOID52527    -            353   3.4e-42  144.4   0.0   1   1   1.1e-45   7.3e-42  143.2   0.0     1   229    29   340    29   343 0.80 DNA methylase
Methyltransf_26      PF13659.1    117 seq354_BIOID52527    -            353     3e-13   49.6   0.0   1   1   1.9e-11   1.3e-07   31.5   0.0    51   116     9    82     3    83 0.81 Methyltransferase domain
Pribosyltran         PF00156.22   125 seq359_BIOID52527    -            227   8.6e-10   38.3   0.0   1   1   8.4e-14   1.1e-09   37.8   0.0    45   124   141   223    88   224 0.85 Phosphoribosyl transferase domain
Nitrate_red_del      PF02613.10   136 seq360_BIOID52527    -            184   1.1e-19   70.5   0.2   1   1   1.1e-23   1.5e-19   70.0   0.1     3   135    31   150    29   151 0.90 Nitrate reductase delta subunit
Plug                 PF07715.10   108 seq361_BIOID52527    -            682   4.9e-29  100.7   2.2   1   1   8.4e-33   5.7e-29  100.4   0.6     2   108    44   153    43   153 0.97 TonB-dependent Receptor Plug Domain
TonB_dep_Rec         PF00593.19   276 seq361_BIOID52527    -            682   3.7e-27   95.8  13.0   1   1   5.4e-31   3.7e-27   95.8   9.0     1   275   418   680   418   681 0.86 TonB dependent receptor
LexA_DNA_bind        PF01726.11    65 seq366_BIOID52527    -            108   1.6e-19   69.0   0.0   1   1   1.6e-23   2.1e-19   68.7   0.0     1    65     1    65     1    65 0.99 LexA DNA binding domain
LexA_DNA_bind        PF01726.11    65 seq369_BIOID52527    -            108   1.4e-19   69.2   0.0   1   1   1.4e-23   1.9e-19   68.8   0.0     1    65     1    65     1    65 0.99 LexA DNA binding domain
CTP_transf_1         PF01148.15   259 seq370_BIOID52527    -            298   2.5e-59  200.9  20.4   1   1     3e-63     4e-59  200.2  14.2     3   258    38   295    36   296 0.90 Cytidylyltransferase family
Sigma70_r4_2         PF08281.7     54 seq371_BIOID52527    -            160   4.4e-07   29.1   0.0   1   1   1.1e-10   1.5e-06   27.4   0.0    17    53   105   141    98   141 0.91 Sigma-70, region 4
Phage_tail_U         PF06141.6    133 seq372_BIOID52527    -            131   7.7e-63  210.3   0.4   1   1   6.2e-67   8.5e-63  210.1   0.3     1   133     1   131     1   131 0.99 Phage minor tail protein U
Peptidase_M15_2      PF05951.8    153 seq378_BIOID52527    -            182   1.2e-61  206.5   0.0   1   1   2.1e-65   1.4e-61  206.3   0.0     3   153    34   182    32   182 0.99 Bacterial protein of unknown function (DUF882)
Peptidase_M15_3      PF08291.6    110 seq378_BIOID52527    -            182   8.5e-12   44.7   0.0   1   1   1.7e-15   1.1e-11   44.3   0.0    28   110    86   175    62   175 0.84 Peptidase M15
MacB_PCD             PF12704.2    232 seq389_BIOID52527    -            646   7.4e-44  149.9   4.0   1   1   2.2e-47   7.4e-44  149.9   2.8     1   231   260   488   260   489 0.94 MacB-like periplasmic core domain
ABC_tran             PF00005.22   118 seq389_BIOID52527    -            646   2.2e-22   79.5   0.0   1   1   3.3e-25   1.1e-21   77.2   0.0     1   117    48   172    48   173 0.95 ABC transporter
FtsX                 PF02687.16   121 seq389_BIOID52527    -            646   9.6e-20   70.4  13.6   1   1   1.3e-22   4.5e-19   68.2   8.1     2   121   524   639   521   639 0.97 FtsX-like permease family
Resolvase            PF00239.16   141 seq390_BIOID52527    -            186   2.6e-41  140.6   0.3   1   1   3.8e-45   2.6e-41  140.6   0.2     2   141     6   139     5   139 0.94 Resolvase, N terminal domain
HTH_7                PF02796.10    45 seq390_BIOID52527    -            186   1.6e-14   53.3   0.3   1   1   4.7e-18   3.2e-14   52.3   0.2     1    44   141   184   141   185 0.98 Helix-turn-helix domain of resolvase
RusA                 PF05866.6    116 seq393_BIOID52527    -            129   6.6e-21   74.7   0.0   1   1   5.6e-25   7.6e-21   74.5   0.0     1   115     5   120     5   121 0.92 Endodeoxyribonuclease RusA
Sugar_tr             PF00083.19   451 seq395_BIOID52527    -            500   6.9e-71  239.0  26.0   1   1   2.1e-74   9.7e-71  238.5  18.1     3   446    28   448    25   453 0.95 Sugar (and other) transporter
MFS_1                PF07690.11   354 seq395_BIOID52527    -            500   2.5e-36  125.0  40.2   1   2   6.8e-30   3.1e-26   91.8  10.9     9   257    38   310    30   312 0.74 Major Facilitator Superfamily
MFS_1                PF07690.11   354 seq395_BIOID52527    -            500   2.5e-36  125.0  40.2   2   2     2e-14     9e-11   41.0  14.2    38   171   301   437   299   467 0.80 Major Facilitator Superfamily
Osmo_CC              PF08946.5     46 seq395_BIOID52527    -            500   2.6e-25   88.0   8.8   1   1   1.1e-28     5e-25   87.1   6.1     1    46   454   499   454   499 0.99 Osmosensory transporter coiled coil
DUF987               PF06174.6     66 seq397_BIOID52527    -             73   2.7e-42  142.0   0.2   1   1   2.2e-46     3e-42  141.8   0.1     1    66     1    66     1    66 0.99 Protein of unknown function (DUF987)
RusA                 PF05866.6    116 seq400_BIOID52527    -            129   7.4e-21   74.6   0.0   1   1   6.2e-25   8.5e-21   74.4   0.0     1   115     5   120     5   121 0.92 Endodeoxyribonuclease RusA
DNA_pol3_delta2      PF13177.1    162 seq401_BIOID52527    -            334   2.6e-39  134.3   0.0   1   1   5.7e-43   3.9e-39  133.7   0.0     8   159    13   165     9   168 0.96 DNA polymerase III, delta subunit
DNApol3-delta_C      PF09115.5    119 seq401_BIOID52527    -            334   3.6e-37  126.8   0.3   1   1   8.3e-41   5.7e-37  126.2   0.2     3   119   208   323   206   323 0.98 DNA polymerase III, delta subunit, C terminal
Trehalase            PF01204.13   512 seq402_BIOID52527    -            549  4.4e-161  536.8   0.1   1   1  3.9e-165  5.3e-161  536.5   0.0     1   511    70   546    70   547 0.96 Trehalase
gpW                  PF02831.10    68 seq403_BIOID52527    -             68   3.5e-37  125.6   1.1   1   1   2.7e-41   3.8e-37  125.5   0.8     1    68     1    68     1    68 0.99 gpW
DSBA                 PF01323.15   193 seq405_BIOID52527    -            208   1.1e-31  109.8   3.4   1   1   1.3e-34   9.2e-31  106.7   2.4     1   192    40   197    40   198 0.95 DSBA-like thioredoxin domain
Thioredoxin_4        PF13462.1    163 seq405_BIOID52527    -            208   4.5e-10   39.6   0.0   1   1   9.5e-14   6.5e-10   39.1   0.0    16   149    40   180    33   191 0.71 Thioredoxin
Exo_endo_phos        PF03372.18   251 seq406_BIOID52527    -            274   6.6e-12   45.7   0.3   1   1   8.9e-16   1.2e-11   44.8   0.2     2   251    56   260    55   260 0.65 Endonuclease/Exonuclease/phosphatase family
Big_2                PF02368.13    79 seq410_BIOID52527    -            246   4.5e-13   48.7  10.4   1   1   6.6e-17   4.5e-13   48.7   7.2     2    74   161   236   160   241 0.94 Bacterial Ig-like domain (group 2)
Ogr_Delta            PF04606.7     47 seq412_BIOID52527    -             86     4e-18   64.6   4.0   1   1   3.8e-22   5.1e-18   64.3   2.8     1    46     3    50     3    51 0.97 Ogr/Delta-like zinc finger
HhH-GPD              PF00730.20   121 seq414_BIOID52527    -            211   3.3e-18   65.9   0.0   1   1   1.1e-21   4.8e-18   65.4   0.0     1   120    34   168    34   169 0.95 HhH-GPD superfamily base excision DNA repair protein
HHH                  PF00633.18    30 seq414_BIOID52527    -            211   7.1e-08   31.6   0.0   1   1   3.7e-11   1.7e-07   30.4   0.0     2    29   100   127    99   128 0.94 Helix-hairpin-helix motif
EndIII_4Fe-2S        PF10576.4     17 seq414_BIOID52527    -            211   9.7e-05   22.2   3.3   1   1   3.7e-08   0.00017   21.5   2.3     1    17   187   203   187   203 0.99 Iron-sulfur binding domain of endonuclease III
GerE                 PF00196.14    58 seq420_BIOID52527    -            169   3.1e-15   55.0   0.0   1   1   6.9e-19   4.7e-15   54.5   0.0     3    55   109   161   107   163 0.97 Bacterial regulatory proteins, luxR family
Sigma70_r4_2         PF08281.7     54 seq420_BIOID52527    -            169   1.2e-07   30.9   0.0   1   1   2.9e-11     2e-07   30.2   0.0     9    46   108   144   105   147 0.94 Sigma-70, region 4
DUF1097              PF06496.6    144 seq421_BIOID52527    -            173   1.9e-46  157.3  25.0   1   1   1.7e-50   2.3e-46  157.0  17.3     1   143    18   156    18   157 0.99 Protein of unknown function (DUF1097)
Phage_portal_2       PF05136.8    355 seq422_BIOID52527    -            533  5.1e-105  350.7   1.1   1   1  4.6e-109  6.2e-105  350.4   0.8     2   355    30   401    29   401 0.98 Phage portal protein, lambda family
DUF2913              PF11140.3    207 seq423_BIOID52527    -            221     1e-39  135.8   0.0   1   1   8.7e-44   1.2e-39  135.6   0.0     2   207     6   200     5   200 0.98 Protein of unknown function (DUF2913)
Phage_integrase      PF00589.17   173 seq424_BIOID52527    -            420   1.5e-26   92.9   0.0   1   1   3.9e-30   2.6e-26   92.1   0.0    13   171   214   384   202   386 0.87 Phage integrase family
DUF4102              PF13356.1     89 seq424_BIOID52527    -            420   1.3e-24   85.7   0.1   1   1   3.7e-28   2.5e-24   84.8   0.0     1    88     3    89     3    90 0.98 Domain of unknown function (DUF4102)
YagB_YeeU_YfjZ       PF06154.6    105 seq426_BIOID52527    -            122     1e-52  176.6   0.0   1   1     9e-57   1.2e-52  176.4   0.0     2   104    16   118    15   119 0.98 YagB/YeeU/YfjZ family
Fe-S_biosyn          PF01521.15    91 seq428_BIOID52527    -            191   2.1e-23   81.7   0.0   1   1   1.6e-26   1.1e-22   79.4   0.0     1    91     2    94     2    94 0.98 Iron-sulphur cluster biosynthesis
NifU                 PF01106.12    68 seq428_BIOID52527    -            191     2e-10   40.1   0.0   1   1   4.4e-14     3e-10   39.5   0.0     2    65   112   177   111   180 0.90 NifU-like domain
Lactamase_B          PF00753.22   194 seq431_BIOID52527    -            215   1.1e-32  113.1   0.4   1   1   1.9e-36   1.3e-32  112.9   0.3     4   194    11   192     8   192 0.93 Metallo-beta-lactamase superfamily
Lactamase_B_2        PF12706.2    194 seq431_BIOID52527    -            215   1.5e-07   31.0   0.1   1   1   2.6e-11   1.8e-07   30.7   0.0     4   154    28   190    25   194 0.63 Beta-lactamase superfamily domain
Autotransporter      PF03797.14   265 seq435_BIOID52527    -           1165   3.8e-41  141.0  22.0   1   1   8.3e-45   3.8e-41  141.0  15.2     4   261   881  1150   878  1156 0.93 Autotransporter beta-domain
Autotrns_rpt         PF12951.2     32 seq435_BIOID52527    -           1165   1.5e-11   43.7  34.3   1   2   5.5e-14   2.5e-10   39.7   4.2     1    31   479   509   479   510 0.96 Autotransporter-associated beta strand repeat
Autotrns_rpt         PF12951.2     32 seq435_BIOID52527    -           1165   1.5e-11   43.7  34.3   2   2   2.7e-06     0.012   15.1   0.2     2    32   641   671   640   671 0.89 Autotransporter-associated beta strand repeat
Pertactin            PF03212.9    121 seq435_BIOID52527    -           1165   4.7e-07   29.4   3.9   1   1   1.2e-10   5.6e-07   29.1   0.7    34   119   729   818   699   820 0.78 Pertactin
Ribosomal_L10        PF00466.15   100 seq436_BIOID52527    -            165   2.5e-26   91.3   0.0   1   1   2.6e-30   3.6e-26   90.8   0.0     3   100     5   101     3   101 0.98 Ribosomal protein L10
S6PP                 PF05116.8    247 seq437_BIOID52527    -            249   3.9e-21   75.3   0.0   1   1   9.1e-25   6.2e-21   74.7   0.0    23   218    18   230     7   240 0.82 Sucrose-6F-phosphate phosphohydrolase
Hydrolase_3          PF08282.7    254 seq437_BIOID52527    -            249   5.7e-13   48.9   0.0   1   1   2.7e-16   1.8e-12   47.2   0.0   177   253   168   244   115   245 0.88 haloacid dehalogenase-like hydrolase
HlyD                 PF00529.15   306 seq438_BIOID52527    -            424   3.3e-56  190.7   4.7   1   1   1.1e-59   3.8e-56  190.5   3.3     1   305    64   390    64   391 0.98 HlyD family secretion protein
HlyD_3               PF13437.1    105 seq438_BIOID52527    -            424   5.6e-17   61.8   0.7   1   1   5.1e-18   1.8e-14   53.8   0.1     2    96   260   358   259   375 0.90 HlyD family secretion protein
tRNA-synt_1e         PF01406.14   301 seq442_BIOID52527    -            461  4.5e-144  479.0   0.1   1   1  2.1e-147  5.7e-144  478.6   0.1     2   300    15   313    14   314 0.99 tRNA synthetases class I (C) catalytic domain
DALR_2               PF09190.6     63 seq442_BIOID52527    -            461     2e-26   91.9   1.7   1   1   7.1e-30     2e-26   91.9   1.2     1    63   341   402   341   402 0.99 DALR domain
tRNA-synt_1g         PF09334.6    391 seq442_BIOID52527    -            461   2.2e-16   59.4   1.6   1   2   3.9e-10   1.1e-06   27.5   0.1    13   112    35   133    29   147 0.82 tRNA synthetases class I (M)
tRNA-synt_1g         PF09334.6    391 seq442_BIOID52527    -            461   2.2e-16   59.4   1.6   2   2   3.1e-11   8.6e-08   31.1   0.1   312   373   251   311   231   317 0.85 tRNA synthetases class I (M)
tRNA-synt_1f         PF01921.13   360 seq442_BIOID52527    -            461   1.7e-07   30.1   0.0   1   1     2e-08   5.6e-05   21.8   0.0   276   317   261   301   214   329 0.85 tRNA synthetases class I (K)
tRNA-synt_1          PF00133.17   601 seq442_BIOID52527    -            461   1.1e-06   26.8   0.2   1   1   3.5e-09   9.5e-06   23.7   0.0   515   596   221   300   206   305 0.81 tRNA synthetases class I (I, L, M and V)
HOK_GEF              PF01848.11    43 seq445_BIOID52527    -             46   7.3e-18   63.5   1.7   1   1   5.7e-22   7.8e-18   63.4   1.2     2    43     3    44     2    44 0.96 Hok/gef family
Methyltransf_20      PF12147.3    311 seq447_BIOID52527    -            585  4.9e-147  488.6   0.0   1   1  2.3e-150  6.4e-147  488.2   0.0     1   311   273   582   273   582 0.99 Putative methyltransferase
Hydrolase_4          PF12146.3     79 seq447_BIOID52527    -            585   3.7e-27   93.8   0.2   1   1   4.8e-29   1.3e-25   88.9   0.1     1    78    17    95    17    96 0.98 Putative lysophospholipase
Abhydrolase_6        PF12697.2    228 seq447_BIOID52527    -            585   2.8e-19   69.8   5.2   1   1   1.7e-22   4.7e-19   69.0   2.8     1   216    36   261    36   273 0.72 Alpha/beta hydrolase family
Abhydrolase_5        PF12695.2    142 seq447_BIOID52527    -            585   2.8e-11   43.2   2.4   1   1   5.1e-14   1.4e-10   40.9   0.8     1   141    35   260    35   261 0.82 Alpha/beta hydrolase family
Methyltransf_18      PF12847.2    112 seq447_BIOID52527    -            585   2.3e-09   37.6   0.0   1   1   1.8e-12     5e-09   36.6   0.0     4   110   410   519   408   520 0.86 Methyltransferase domain
NAD_binding_4        PF07993.7    249 seq448_BIOID52527    -            369   1.2e-51  174.9   0.0   1   1   3.3e-55   1.5e-51  174.6   0.0     1   248     6   237     6   238 0.94 Male sterility protein
Epimerase            PF01370.16   236 seq448_BIOID52527    -            369   2.7e-10   39.9   0.0   1   1     9e-14   4.1e-10   39.3   0.0     2   174     5   195     4   255 0.71 NAD dependent epimerase/dehydratase family
3Beta_HSD            PF01073.14   280 seq448_BIOID52527    -            369   7.5e-07   28.0   0.0   1   1   2.6e-10   1.2e-06   27.3   0.0     1   158     5   175     5   196 0.75 3-beta hydroxysteroid dehydrogenase/isomerase family
Lactate_perm         PF02652.9    522 seq451_BIOID52527    -            551  6.4e-234  777.1  41.5   1   1  5.3e-238  7.3e-234  776.9  28.8     1   522    16   542    16   542 0.99 L-lactate permease
Peptidase_S74        PF13884.1     58 seq452_BIOID52527    -            346   8.1e-13   48.1   0.1   1   1   2.2e-16     3e-12   46.3   0.0     1    58   227   276   227   276 0.96 Chaperone of endosialidase
DUF1219              PF06755.7    117 seq456_BIOID52527    -            125   1.4e-59  198.6   0.0   1   1   1.2e-63   1.6e-59  198.4   0.0     1   113     1   113     1   122 0.98 Protein of unknown function (DUF1219)
YmgB                 PF10798.3     61 seq460_BIOID52527    -             78   1.1e-05   24.9   0.0   1   1   1.2e-09   1.6e-05   24.4   0.0     4    35    27    58    25    64 0.93 Biofilm development protein YmgB/AriR
DUF945               PF06097.6    459 seq465_BIOID52527    -            476  4.9e-105  351.8  11.3   1   1  4.2e-109  5.8e-105  351.5   7.9     3   459     4   467     2   467 0.98 Bacterial protein of unknown function (DUF945)
Esterase             PF00756.15   251 seq466_BIOID52527    -            400   6.3e-50  169.8   0.0   1   1   9.3e-54   6.3e-50  169.8   0.0     1   251   172   391   172   391 0.98 Putative esterase
DUF3327              PF11806.3    122 seq466_BIOID52527    -            400   1.5e-35  121.9   2.2   1   1   2.9e-39     2e-35  121.6   0.2     3   121    29   155    21   156 0.97 Domain of unknown function (DUF3327)
Phage_lambd_GpG      PF06894.6    127 seq467_BIOID52527    -            140   1.3e-55  186.3   1.1   1   1     1e-59   1.4e-55  186.1   0.8     1   126     1   125     1   126 0.98 Bacteriophage lambda minor tail protein (GpG)
Methyltransf_11      PF08241.7     95 seq472_BIOID52527    -            256   6.9e-25   87.2   0.0   1   1   1.2e-27   1.2e-24   86.4   0.0     1    95    49   145    49   145 0.97 Methyltransferase domain
Methyltransf_31      PF13847.1    152 seq472_BIOID52527    -            256   4.7e-21   74.8   0.0   1   1   6.3e-24   6.2e-21   74.4   0.0     5   112    46   149    43   236 0.86 Methyltransferase domain
Methyltransf_23      PF13489.1    162 seq472_BIOID52527    -            256     6e-20   71.4   0.0   1   1   8.5e-23   8.3e-20   70.9   0.0     7   159    31   191    26   194 0.80 Methyltransferase domain
Ubie_methyltran      PF01209.13   233 seq472_BIOID52527    -            256     3e-17   62.3   0.0   1   1   4.2e-20   4.1e-17   61.9   0.0    32   158    27   152     2   162 0.83 ubiE/COQ5 methyltransferase family
Methyltransf_18      PF12847.2    112 seq472_BIOID52527    -            256     9e-17   61.5   0.1   1   1   1.8e-19   1.8e-16   60.6   0.0     1   109    44   145    44   148 0.91 Methyltransferase domain
Methyltransf_12      PF08242.7     99 seq472_BIOID52527    -            256   3.7e-14   52.8   0.0   1   1   6.2e-17     6e-14   52.1   0.0     1    99    49   143    49   143 0.93 Methyltransferase domain
Methyltransf_25      PF13649.1    101 seq472_BIOID52527    -            256   2.6e-13   50.0   0.3   1   1   5.2e-16   5.1e-13   49.1   0.0     1   101    48   141    48   141 0.92 Methyltransferase domain
Methyltransf_26      PF13659.1    117 seq472_BIOID52527    -            256   2.8e-11   43.3   0.9   1   1   5.8e-14   5.6e-11   42.3   0.3     3   113    47   145    45   147 0.92 Methyltransferase domain
MTS                  PF05175.9    170 seq472_BIOID52527    -            256   1.2e-09   37.6   0.1   1   1   2.4e-12   2.3e-09   36.7   0.0    25   145    38   151    32   175 0.82 Methyltransferase small domain
Methyltransf_8       PF05148.10   219 seq472_BIOID52527    -            256   1.9e-08   34.0   0.0   1   1   1.6e-10   1.6e-07   31.0   0.0    50   164    16   153     6   177 0.68 Hypothetical methyltransferase
Methyltransf_29      PF03141.11   506 seq472_BIOID52527    -            256   1.1e-07   30.4   0.0   1   1   1.5e-10   1.4e-07   30.1   0.0   117   217    44   145     8   169 0.76 Putative S-adenosyl-L-methionine-dependent methyltransferase
TehB                 PF03848.9    192 seq472_BIOID52527    -            256   3.5e-06   26.2   0.0   1   1   6.6e-09   6.4e-06   25.3   0.0    31   135    45   149    13   167 0.81 Tellurite resistance protein TehB
Methyltransf_9       PF08003.6    315 seq472_BIOID52527    -            256   6.2e-06   25.0   0.0   1   1     9e-09   8.8e-06   24.5   0.0   100   224    29   152    23   161 0.80 Protein of unknown function (DUF1698)
PrmA                 PF06325.8    295 seq472_BIOID52527    -            256   0.00012   21.2   0.0   1   1   1.7e-07   0.00017   20.7   0.0   161   262    44   150    29   188 0.72 Ribosomal protein L11 methyltransferase (PrmA)
Ribosomal_L12        PF00542.14    68 seq474_BIOID52527    -            121   1.8e-31  107.8   8.6   1   1   2.8e-35   3.8e-31  106.7   6.0     1    68    54   121    54   121 0.99 Ribosomal protein L7/L12 C-terminal domain
ICL                  PF00463.16   526 seq476_BIOID52527    -            439  1.7e-199  663.3   1.6   1   2  2.5e-117  1.7e-113  379.5   0.0     1   255    12   262    12   264 0.99 Isocitrate lyase family
ICL                  PF00463.16   526 seq476_BIOID52527    -            439  1.7e-199  663.3   1.6   2   2   1.5e-88     1e-84  284.5   1.0   353   526   262   439   260   439 0.98 Isocitrate lyase family
PEP_mutase           PF13714.1    238 seq476_BIOID52527    -            439   6.2e-19   68.0   0.0   1   1     3e-22     2e-18   66.3   0.0    26   198    86   320    74   352 0.86 Phosphoenolpyruvate phosphomutase
TatD_DNase           PF01026.16   255 seq480_BIOID52527    -            265   1.2e-76  257.2   0.0   1   1   9.8e-81   1.3e-76  257.0   0.0     1   255     4   255     4   255 0.96 TatD related DNase
MMR_HSR1             PF01926.18   114 seq488_BIOID52527    -            294   1.2e-13   50.8   0.0   1   1   9.9e-17   2.2e-13   50.0   0.0     2    98    41   137    40   157 0.74 50S ribosome-binding GTPase
Gtr1_RagA            PF04670.7    231 seq488_BIOID52527    -            294   1.3e-05   24.3   0.0   1   1   8.6e-09     2e-05   23.7   0.0     4   102    43   142    41   178 0.85 Gtr1/RagA G protein conserved region
AIG1                 PF04548.11   212 seq488_BIOID52527    -            294   4.6e-05   22.5   0.0   1   1   6.1e-08   0.00014   20.9   0.0     5    69    43   106    40   136 0.88 AIG1 family
GFO_IDH_MocA         PF01408.17   120 seq493_BIOID52527    -            338   3.4e-15   56.4   0.0   1   1   8.9e-19   6.1e-15   55.6   0.0     3   113     3   113     1   119 0.91 Oxidoreductase family, NAD-binding Rossmann fold
GFO_IDH_MocA_C       PF02894.12   115 seq493_BIOID52527    -            338   2.9e-05   23.7   0.0   1   1   7.3e-09     5e-05   22.9   0.0     6    66   133   196   130   242 0.74 Oxidoreductase family, C-terminal alpha/beta domain
Rop                  PF01815.11    61 seq494_BIOID52527    -             64   5.9e-30  102.4   5.7   1   1   4.9e-34   6.7e-30  102.2   3.9     1    60     1    60     1    61 0.97 Rop protein
DUF1449              PF07290.6    202 seq495_BIOID52527    -            206   2.9e-71  238.8   0.0   1   1   2.4e-75   3.3e-71  238.6   0.0     2   202     7   202     6   202 0.98 Protein of unknown function (DUF1449)
Channel_Tsx          PF03502.8    238 seq497_BIOID52527    -            254   2.2e-53  181.4  29.0   1   1   1.8e-57   2.5e-53  181.2  20.1     2   238    34   254    33   254 0.97 Nucleoside-specific channel-forming protein, Tsx
DUF957               PF06117.6     65 seq499_BIOID52527    -            188   4.7e-33  112.4   0.9   1   1   5.5e-37   7.5e-33  111.7   0.7     1    65   124   188   124   188 0.98 Enterobacterial protein of unknown function (DUF957)
GntP_permease        PF02447.11   441 seq500_BIOID52527    -            438  2.1e-188  626.2  45.8   1   1  5.2e-192  2.4e-188  626.0  31.7     1   441     1   437     1   437 0.99 GntP family permease
CitMHS               PF03600.11   349 seq500_BIOID52527    -            438   5.3e-09   35.0  40.0   1   1   1.6e-12   7.2e-09   34.5  27.5     5   348     8   386     3   387 0.78 Citrate transporter
Na_H_antiporter      PF03553.9    303 seq500_BIOID52527    -            438   3.8e-06   26.0  19.5   1   1   8.3e-10   3.8e-06   26.0  13.5    67   257   215   393   160   394 0.69 Na+/H+ antiporter family
Phage_tail_T         PF06223.7    103 seq502_BIOID52527    -            144   1.1e-57  192.6   0.9   1   1   5.4e-56   7.3e-52  173.9   0.1     1   103    11   113    11   113 0.99 Minor tail protein T
YmgB                 PF10798.3     61 seq505_BIOID52527    -             88   3.4e-29  100.3   2.6   1   1   3.8e-33   5.3e-29   99.7   1.8     1    61    28    88    28    88 0.98 Biofilm development protein YmgB/AriR
PTR2                 PF00854.16   373 seq506_BIOID52527    -            500   3.8e-75  252.8  26.0   1   1   6.9e-79   4.7e-75  252.5  15.9     2   370    89   428    88   431 0.97 POT family
MFS_1                PF07690.11   354 seq506_BIOID52527    -            500   2.6e-20   72.3  54.6   1   1   3.7e-21   2.5e-17   62.5  25.8    10   301    35   372    26   382 0.78 Major Facilitator Superfamily
TPP_enzyme_N         PF02776.13   172 seq508_BIOID52527    -            548   3.8e-59  198.9   3.9   1   1   1.4e-62   6.2e-59  198.2   0.1     1   169     1   167     1   170 0.98 Thiamine pyrophosphate enzyme, N-terminal TPP binding domain
TPP_enzyme_C         PF02775.16   153 seq508_BIOID52527    -            548   9.7e-52  174.4   0.4   1   1   1.4e-53   6.4e-50  168.5   0.0     1   153   374   522   374   522 0.98 Thiamine pyrophosphate enzyme, C-terminal TPP binding domain
TPP_enzyme_M         PF00205.17   137 seq508_BIOID52527    -            548   2.3e-40  137.3   0.2   1   1   1.3e-43   5.8e-40  136.1   0.1     1   137   186   321   186   321 0.98 Thiamine pyrophosphate enzyme, central domain
NIF3                 PF01784.13   242 seq509_BIOID52527    -            247     1e-56  192.1   0.0   1   1   9.1e-61   1.2e-56  191.8   0.0     2   240     6   235     5   238 0.95 NIF3 (NGG1p interacting factor 3)
DUF4222              PF13973.1     53 seq511_BIOID52527    -             99   4.1e-23   80.4   3.8   1   1   3.9e-27   5.3e-23   80.0   2.6     1    52    16    67    16    68 0.96 Domain of unknown function (DUF4222)
BATS                 PF06968.8     92 seq513_BIOID52527    -            346   1.7e-29  101.3   0.0   1   1   5.5e-33   3.7e-29  100.2   0.0     1    92   220   312   220   312 0.99 Biotin and Thiamin Synthesis associated domain
Radical_SAM          PF04055.16   166 seq513_BIOID52527    -            346   3.9e-19   69.3   0.0   1   1   4.6e-22   3.1e-18   66.3   0.0     4   160    50   203    47   209 0.92 Radical SAM superfamily
DAHP_synth_1         PF00793.15   272 seq517_BIOID52527    -            350  4.1e-105  350.2   0.0   1   1  3.5e-109  4.8e-105  350.0   0.0     8   271    40   338    25   339 0.96 DAHP synthetase I family
Lysis_S              PF04971.7     68 seq520_BIOID52527    -             86   3.7e-47  157.7   0.5   1   1   3.3e-51   4.5e-47  157.5   0.3     1    68    19    86    19    86 1.00 Lysis protein S
Transposase_mut      PF00872.13   381 seq523_BIOID52527    -            300   6.7e-98  327.5   0.0   1   1  1.1e-101   7.6e-98  327.4   0.0   104   379     2   275     1   277 0.99 Transposase, Mutator family
MULE                 PF10551.4     93 seq523_BIOID52527    -            300   1.1e-12   47.8   0.0   1   1   3.8e-16   2.6e-12   46.6   0.0    16    91    83   158    69   160 0.86 MULE transposase domain
RNA_pol_Rpb2_6       PF00562.23   386 seq524_BIOID52527    -           1342  4.7e-162  539.0   0.0   1   1  3.5e-162  7.9e-159  528.4   0.1     2   386   716  1264   715  1264 0.98 RNA polymerase Rpb2, domain 6
RNA_pol_Rpb2_7       PF04560.15    83 seq524_BIOID52527    -           1342   5.7e-32  109.6   0.1   1   1   8.2e-35   1.9e-31  108.0   0.0     1    82  1266  1341  1266  1342 0.98 RNA polymerase Rpb2, domain 7
RNA_pol_Rpb2_3       PF04565.11    68 seq524_BIOID52527    -           1342   7.1e-30  102.4   0.0   1   1   7.4e-33   1.7e-29  101.2   0.0     1    68   513   582   513   582 0.98 RNA polymerase Rpb2, domain 3
RNA_pol_Rpb2_45      PF10385.4     66 seq524_BIOID52527    -           1342   4.6e-29   99.9   0.3   1   1   1.5e-31   3.5e-28   97.0   0.2     1    66   591   656   591   656 1.00 RNA polymerase beta subunit external 1 domain
RNA_pol_Rpb2_1       PF04563.10   203 seq524_BIOID52527    -           1342   1.5e-26   92.4   0.0   1   1   1.4e-29   3.1e-26   91.4   0.0     2   203    27   509    26   509 0.98 RNA polymerase beta subunit
RNA_pol_Rpb2_2       PF04561.9    190 seq524_BIOID52527    -           1342   1.6e-25   89.5   0.9   1   2   8.4e-11   1.9e-07   30.5   0.0     1    74   151   225   151   276 0.82 RNA polymerase Rpb2, domain 2
RNA_pol_Rpb2_2       PF04561.9    190 seq524_BIOID52527    -           1342   1.6e-25   89.5   0.9   2   2   1.9e-18   4.4e-15   55.4   0.0    80   190   340   454   329   454 0.88 RNA polymerase Rpb2, domain 2
Peripla_BP_2         PF01497.13   238 seq525_BIOID52527    -            300   1.1e-30  106.4   0.5   1   1   9.8e-35   1.3e-30  106.1   0.3     1   237    40   269    40   270 0.93 Periplasmic binding protein
KGG                  PF10685.4     23 seq526_BIOID52527    -             57   2.5e-20   71.7  18.2   1   2   5.5e-14   7.5e-10   38.3   4.3     1    23    10    31    10    31 0.98 Stress-induced bacterial acidophilic repeat motif
KGG                  PF10685.4     23 seq526_BIOID52527    -             57   2.5e-20   71.7  18.2   2   2   2.5e-14   3.4e-10   39.5   2.8     1    23    32    53    32    53 0.99 Stress-induced bacterial acidophilic repeat motif
ABC_membrane         PF00664.18   275 seq527_BIOID52527    -            704   2.6e-41  141.7  18.5   1   1     1e-44   3.5e-41  141.3  12.8     3   274   184   451   182   452 0.98 ABC transporter transmembrane region
Peptidase_C39        PF03412.10   131 seq527_BIOID52527    -            704     1e-41  141.6   0.0   1   1   5.3e-45   1.8e-41  140.8   0.0     2   130    27   155    26   156 0.98 Peptidase C39 family
ABC_tran             PF00005.22   118 seq527_BIOID52527    -            704   1.9e-19   70.0   0.0   1   1     1e-22   3.5e-19   69.1   0.0     1   118   539   664   539   664 0.87 ABC transporter
TMP_2                PF06791.8    210 seq529_BIOID52527    -            853   2.2e-67  226.6  13.9   1   1   3.2e-71   2.2e-67  226.6   9.6     2   209    50   257    49   258 0.97 Prophage tail length tape measure protein
Tape_meas_lam_C      PF09718.5     78 seq529_BIOID52527    -            853   3.3e-20   71.6   6.0   1   1   4.8e-24   3.3e-20   71.6   4.2     1    78   626   703   626   703 0.98 Lambda phage tail tape-measure protein (Tape_meas_lam_C)
D5_N                 PF08706.6    150 seq531_BIOID52527    -            583   3.8e-14   52.9   0.0   1   1   3.3e-17   2.2e-13   50.4   0.0     1   146   152   281   152   285 0.85 D5 N terminal like
Pox_D5               PF03288.11    86 seq531_BIOID52527    -            583   2.7e-05   24.2   0.0   1   1   8.4e-09   5.7e-05   23.1   0.0    19    80   515   579   486   583 0.85 Poxvirus D5 protein-like
OsmC                 PF02566.14   100 seq534_BIOID52527    -            143   1.5e-19   69.9   0.1   1   1   1.4e-23   1.9e-19   69.5   0.0     2    99    42   139    41   140 0.89 OsmC-like protein
Mig-14               PF07395.6    264 seq535_BIOID52527    -            309  8.7e-111  369.0   0.0   1   1  8.1e-115  1.1e-110  368.7   0.0     1   264    44   307    44   307 0.99 Mig-14
Peptidase_S49        PF01343.13   154 seq538_BIOID52527    -            439   6.8e-46  155.7   0.5   1   1   1.9e-49   1.3e-45  154.7   0.4     2   151   149   297   148   300 0.96 Peptidase family S49
Band_7               PF01145.20   179 seq539_BIOID52527    -            564   2.4e-18   66.5   1.0   1   1   1.8e-22   2.4e-18   66.5   0.7     5   152    34   186    30   219 0.82 SPFH domain / Band 7 family
OEP                  PF02321.13   188 seq541_BIOID52527    -            456   5.9e-36  123.7  24.2   1   2   3.2e-25   4.3e-21   75.2   7.0     1   188    60   244    60   244 0.90 Outer membrane efflux protein
OEP                  PF02321.13   188 seq541_BIOID52527    -            456   5.9e-36  123.7  24.2   2   2   5.9e-19   8.1e-15   54.7   4.2     6   184   271   446   266   450 0.91 Outer membrane efflux protein
DUF1327              PF07041.6    113 seq543_BIOID52527    -            114   1.5e-64  214.8   0.0   1   1   1.2e-68   1.6e-64  214.7   0.0     1   112     1   112     1   113 0.99 Protein of unknown function (DUF1327)
Methyltransf_27      PF13708.1    194 seq544_BIOID52527    -            280   2.1e-76  255.6   0.1   1   1     2e-80   2.8e-76  255.2   0.1     2   194    86   278    85   278 0.99 Methyltransferase domain
DUF2859              PF11072.3    142 seq545_BIOID52527    -             66   2.2e-18   65.9   0.2   1   1   1.8e-22   2.4e-18   65.8   0.1    79   142     2    65     1    65 0.97 Protein of unknown function (DUF2859)
MbtH                 PF03621.8     54 seq551_BIOID52527    -             72   4.1e-22   77.1   0.7   1   1   3.6e-26     5e-22   76.9   0.5     1    53     1    54     1    55 0.96 MbtH-like protein
Adenine_glyco        PF03352.8    179 seq552_BIOID52527    -            242   2.5e-84  281.1   0.0   1   1   2.1e-88   2.9e-84  280.9   0.0     1   177    61   237    61   239 0.99 Methyladenine glycosylase
PTS_EIIC             PF02378.13   321 seq557_BIOID52527    -            477   1.4e-80  270.4  33.4   1   1   2.1e-84   1.4e-80  270.4  23.2     1   321    13   320    13   320 0.94 Phosphotransferase system, EIIC
PTS_EIIB             PF00367.15    35 seq557_BIOID52527    -            477   7.7e-14   50.5   0.1   1   1     2e-17   1.3e-13   49.7   0.0     3    35   404   436   402   436 0.95 phosphotransferase system, EIIB
AMP-binding          PF00501.23   418 seq558_BIOID52527    -           1335  5.4e-117  390.5   0.0   1   1  2.6e-120  7.1e-117  390.1   0.0     1   417   524   928   524   929 0.97 AMP-binding enzyme
Condensation         PF00668.15   301 seq558_BIOID52527    -           1335   4.4e-60  202.9   0.0   1   1   2.5e-63   6.8e-60  202.3   0.0     2   300    44   342    43   343 0.91 Condensation domain
Thioesterase         PF00975.15   229 seq558_BIOID52527    -           1335   2.2e-45  155.5   0.7   1   1   6.1e-46   1.7e-42  146.1   0.0     2   216  1109  1320  1108  1333 0.94 Thioesterase domain
PP-binding           PF00550.20    67 seq558_BIOID52527    -           1335   8.3e-11   41.8   0.6   1   1     1e-13   2.8e-10   40.1   0.1     3    65  1022  1082  1020  1084 0.90 Phosphopantetheine attachment site
Abhydrolase_6        PF12697.2    228 seq558_BIOID52527    -           1335   8.7e-06   25.6   0.1   1   1   3.2e-09   8.7e-06   25.6   0.1     2   127  1111  1240  1110  1309 0.66 Alpha/beta hydrolase family
PqiA                 PF04403.8    160 seq560_BIOID52527    -            427   1.3e-82  275.0  28.0   1   2   3.6e-41     5e-37  126.8   5.9     1   160    65   221    65   221 0.96 Paraquat-inducible protein A
PqiA                 PF04403.8    160 seq560_BIOID52527    -            427   1.3e-82  275.0  28.0   2   2   1.1e-49   1.5e-45  154.5   8.0     1   158   262   420   262   422 0.97 Paraquat-inducible protein A
AHS1                 PF02682.11   202 seq561_BIOID52527    -            218   2.9e-69  232.4   0.0   1   1   2.4e-73   3.3e-69  232.2   0.0     2   202     5   202     4   202 0.95 Allophanate hydrolase subunit 1
PQ-loop              PF04193.9     61 seq562_BIOID52527    -             89   9.7e-12   44.1   2.3   1   1   1.6e-15   1.1e-11   43.9   1.0     5    57     7    59     4    63 0.94 PQ loop repeat
MtN3_slv             PF03083.11    87 seq562_BIOID52527    -             89     2e-10   40.3   2.7   1   1   3.7e-14   2.5e-10   39.9   1.9     4    82     8    83     4    88 0.84 Sugar efflux transporter for intercellular exchange
YfiO                 PF13525.1    203 seq564_BIOID52527    -            245   8.6e-85  283.1   5.4   1   1   1.5e-88     1e-84  282.9   3.7     1   202    28   236    28   238 0.97 Outer membrane lipoprotein
TPR_18               PF13512.1    142 seq564_BIOID52527    -            245   4.9e-65  217.7   7.1   1   1     2e-68   1.4e-64  216.3   1.2     2   142    24   167    23   167 0.98 Tetratricopeptide repeat
Pep_deformylase      PF01327.16   157 seq567_BIOID52527    -            169   8.9e-53  177.7   0.1   1   1   7.8e-57   1.1e-52  177.5   0.1     2   156     4   152     3   153 0.94 Polypeptide deformylase
FCD                  PF07729.7    125 seq571_BIOID52527    -            258   5.9e-23   81.4   3.0   1   1   8.7e-27   5.9e-23   81.4   2.1     1   124   100   223   100   224 0.90 FCD domain
GntR                 PF00392.16    64 seq571_BIOID52527    -            258   2.1e-22   78.1   0.4   1   1   6.1e-26   4.2e-22   77.2   0.3     1    64     8    71     8    71 0.98 Bacterial regulatory proteins, gntR family
DUF1283              PF06932.6     85 seq572_BIOID52527    -            113   1.2e-45  153.3   7.6   1   1     1e-49   1.4e-45  153.0   5.3     3    85    31   113    29   113 0.98 Protein of unknown function (DUF1283)
DSPc                 PF00782.15   133 seq574_BIOID52527    -            451   4.6e-26   90.8   0.0   1   1   2.4e-29   8.2e-26   90.0   0.0     1   132   327   450   327   451 0.96 Dual specificity phosphatase, catalytic domain
PAP2                 PF01569.16   129 seq574_BIOID52527    -            451   2.8e-09   36.6   5.3   1   1   8.2e-13   2.8e-09   36.6   3.7     5   126   107   220    83   223 0.87 PAP2 superfamily
PAP2_3               PF14378.1    191 seq574_BIOID52527    -            451   1.3e-08   34.4   2.0   1   1   9.3e-12   3.2e-08   33.2   1.4    72   189   102   211    93   213 0.84 PAP2 superfamily
Y_phosphatase        PF00102.22   236 seq574_BIOID52527    -            451   5.1e-06   25.8   0.0   1   1   2.2e-09   7.5e-06   25.3   0.0   152   225   376   440   349   446 0.84 Protein-tyrosine phosphatase
EAL                  PF00563.15   236 seq576_BIOID52527    -            507   4.5e-63  212.7   0.0   1   1   9.9e-67   6.8e-63  212.1   0.0     2   236   251   486   250   486 0.96 EAL domain
CSS-motif            PF12792.2    208 seq576_BIOID52527    -            507     2e-30  105.5   0.0   1   1   4.2e-34   2.9e-30  105.0   0.0     3   207    30   224    28   225 0.90 CSS motif domain associated with EAL
SBP_bac_6            PF13343.1    242 seq578_BIOID52527    -            423   2.6e-37  128.3   0.0   1   1   1.1e-40   3.7e-37  127.8   0.0     3   238    86   330    85   334 0.90 Bacterial extracellular solute-binding protein
SBP_bac_11           PF13531.1    231 seq578_BIOID52527    -            423     5e-19   68.7   0.2   1   1   1.5e-22     5e-19   68.7   0.2    16   228    52   291    38   293 0.81 Bacterial extracellular solute-binding protein
SBP_bac_8            PF13416.1    281 seq578_BIOID52527    -            423   2.9e-09   36.9   0.0   1   1   1.3e-12   4.5e-09   36.3   0.0    53   272   101   307    71   316 0.73 Bacterial extracellular solute-binding protein
SBP_bac_1            PF01547.20   314 seq578_BIOID52527    -            423   1.6e-05   24.7   0.0   1   1   1.6e-08   5.6e-05   22.8   0.0   282   313   253   285    82   286 0.85 Bacterial extracellular solute-binding protein
FMO-like             PF00743.14   532 seq580_BIOID52527    -            510   6.6e-44  149.8   0.0   1   1   4.6e-47   7.9e-44  149.6   0.0     3   426     2   406     1   435 0.88 Flavin-binding monooxygenase-like
Pyr_redox_3          PF13738.1    203 seq580_BIOID52527    -            510   1.5e-22   80.5   0.0   1   1   3.9e-25   6.6e-22   78.4   0.0     1   190     4   191     4   202 0.88 Pyridine nucleotide-disulphide oxidoreductase
Pyr_redox_2          PF07992.9    200 seq580_BIOID52527    -            510   4.2e-14   52.7   0.0   1   1   6.8e-17   1.2e-13   51.3   0.0     2   178     3   501     2   508 0.83 Pyridine nucleotide-disulphide oxidoreductase
K_oxygenase          PF13434.1    341 seq580_BIOID52527    -            510   6.2e-08   31.8   0.0   1   1   8.8e-10   1.5e-06   27.2   0.0   100   214    81   192    72   203 0.82 L-lysine 6-monooxygenase (NADPH-requiring)
NAD_binding_8        PF13450.1     68 seq580_BIOID52527    -            510   1.6e-06   27.9   0.6   1   1   3.1e-08   5.4e-05   23.0   0.0     1    35     5    39     5    82 0.83 NAD(P)-binding Rossmann-like domain
Aminotran_1_2        PF00155.16   363 seq585_BIOID52527    -            384   2.5e-68  230.5   0.0   1   1   6.6e-72     3e-68  230.3   0.0     3   363    41   380    40   380 0.97 Aminotransferase class I and II
Beta_elim_lyase      PF01212.16   290 seq585_BIOID52527    -            384   7.2e-07   28.5   0.0   1   1   9.7e-10   4.4e-06   25.9   0.0    27    87    82   142    61   206 0.80 Beta-eliminating lyase
Cys_Met_Meta_PP      PF01053.15   386 seq585_BIOID52527    -            384   9.8e-05   20.6   0.0   1   1   3.3e-08   0.00015   20.0   0.0    57   185    86   212    82   215 0.87 Cys/Met metabolism PLP-dependent enzyme
AceK                 PF06315.6    562 seq586_BIOID52527    -            574  1.2e-239  796.2   0.0   1   1  9.6e-244  1.3e-239  796.0   0.0     1   562     9   568     9   568 0.99 Isocitrate dehydrogenase kinase/phosphatase (AceK)
Phage_lysozyme       PF00959.14   110 seq588_BIOID52527    -            177     2e-30  105.1   0.0   1   1   1.9e-34   2.6e-30  104.7   0.0     1   110    48   166    48   166 0.98 Phage lysozyme
FecCD                PF01032.13   311 seq589_BIOID52527    -            332   2.9e-86  288.9  30.1   1   1   5.1e-90   3.5e-86  288.7  20.9     2   311    18   330    17   330 0.95 FecCD transport family
ABC-3                PF00950.12   258 seq589_BIOID52527    -            332   3.3e-07   29.7  14.4   1   1   2.8e-10   1.9e-06   27.2  10.1    75   253   144   326    65   330 0.78 ABC 3 transport family
HOK_GEF              PF01848.11    43 seq592_BIOID52527    -             83     6e-18   63.7   1.4   1   1   6.8e-22   9.3e-18   63.1   1.0     1    43    37    79    37    79 0.99 Hok/gef family
Acetyltransf_3       PF13302.1    142 seq594_BIOID52527    -            186   4.2e-23   82.1   0.0   1   1   2.9e-26   5.7e-23   81.6   0.0     3   142     8   141     7   141 0.80 Acetyltransferase (GNAT) domain
Acetyltransf_1       PF00583.19    83 seq594_BIOID52527    -            186   3.4e-15   55.7   0.1   1   1   2.6e-18   5.1e-15   55.1   0.1     2    83    63   141    62   141 0.97 Acetyltransferase (GNAT) family
Acetyltransf_4       PF13420.1    155 seq594_BIOID52527    -            186   5.3e-15   55.5   0.6   1   1   3.5e-18   6.8e-15   55.2   0.4     1   152     9   158     9   160 0.93 Acetyltransferase (GNAT) domain
Acetyltransf_8       PF13523.1    152 seq594_BIOID52527    -            186   9.6e-14   51.4   0.3   1   1   6.7e-17   1.3e-13   50.9   0.2     1   141     9   145     9   157 0.89 Acetyltransferase (GNAT) domain
Acetyltransf_7       PF13508.1     79 seq594_BIOID52527    -            186   2.6e-07   30.5   0.2   1   1   2.5e-10   4.8e-07   29.7   0.1     2    79    56   142    55   142 0.80 Acetyltransferase (GNAT) domain
Acetyltransf_10      PF13673.1    117 seq594_BIOID52527    -            186   1.3e-05   25.1   0.0   1   1   9.3e-09   1.8e-05   24.7   0.0     1   117    16   140    16   140 0.75 Acetyltransferase (GNAT) domain
FR47                 PF08445.5     86 seq594_BIOID52527    -            186   1.4e-05   24.6   0.0   1   1   1.3e-08   2.5e-05   23.8   0.0    26    80    87   143    69   150 0.92 FR47-like protein
Formyl_trans_N       PF00551.14   181 seq596_BIOID52527    -            315   1.3e-55  187.6   0.0   1   1   2.7e-59   1.8e-55  187.1   0.0     2   180     6   183     5   184 0.98 Formyl transferase
Formyl_trans_C       PF02911.13   100 seq596_BIOID52527    -            315   1.1e-33  115.1   0.1   1   1   2.5e-37   1.7e-33  114.5   0.0     1    99   207   304   207   305 0.98 Formyl transferase, C-terminal domain
Acetyltransf_10      PF13673.1    117 seq598_BIOID52527    -            146   1.7e-13   50.5   0.0   1   1   6.5e-17   2.2e-13   50.2   0.0     7   117    12   120     8   120 0.81 Acetyltransferase (GNAT) domain
Acetyltransf_7       PF13508.1     79 seq598_BIOID52527    -            146   1.3e-11   44.3   0.1   1   1   5.3e-15   1.8e-11   43.9   0.1     3    78    48   121    46   122 0.89 Acetyltransferase (GNAT) domain
Acetyltransf_1       PF00583.19    83 seq598_BIOID52527    -            146   3.5e-11   42.8   0.1   1   1   1.8e-14     6e-11   42.1   0.1     1    83    53   121    53   121 0.97 Acetyltransferase (GNAT) family
FR47                 PF08445.5     86 seq598_BIOID52527    -            146   4.6e-05   22.9   0.0   1   1   2.1e-08   7.1e-05   22.3   0.0    20    80    67   123    50   128 0.84 FR47-like protein
LysR_substrate       PF03466.15   209 seq599_BIOID52527    -            323   1.8e-42  144.6   0.5   1   1   5.3e-46   3.6e-42  143.7   0.2     3   206   113   316   111   319 0.97 LysR substrate binding domain
HTH_1                PF00126.22    60 seq599_BIOID52527    -            323   1.3e-18   66.3   0.4   1   1   3.4e-22   2.3e-18   65.5   0.3     2    59    29    86    28    87 0.97 Bacterial regulatory helix-turn-helix protein, lysR family
DUF1391              PF07151.7     49 seq600_BIOID52527    -             78   1.7e-34  116.8   0.9   1   1   1.7e-38   2.3e-34  116.5   0.6     1    48    29    76    29    77 0.97 Protein of unknown function (DUF1391)
AHS2                 PF02626.10   272 seq603_BIOID52527    -            310  1.6e-100  335.7   0.0   1   1  1.4e-104  1.9e-100  335.5   0.0     2   272    24   288    23   288 0.98 Allophanate hydrolase subunit 2
Rop                  PF01815.11    61 seq604_BIOID52527    -             63     3e-33  112.9   3.2   1   1   2.5e-37   3.4e-33  112.7   2.2     1    60     1    60     1    61 0.98 Rop protein
Tautomerase          PF01361.16    60 seq610_BIOID52527    -             75     2e-13   49.5   0.0   1   1   2.1e-17   2.8e-13   49.1   0.0     1    51     2    53     2    55 0.98 Tautomerase enzyme
GST_C                PF00043.20    95 seq611_BIOID52527    -            201   2.6e-15   56.0   0.1   1   1   1.5e-18   4.2e-15   55.3   0.1     5    95   104   189   100   189 0.94 Glutathione S-transferase, C-terminal domain
GST_N_2              PF13409.1     70 seq611_BIOID52527    -            201     1e-11   44.5   0.0   1   1   1.4e-14   3.7e-11   42.7   0.0     5    69    11    75     9    76 0.95 Glutathione S-transferase, N-terminal domain
GST_N_3              PF13417.1     75 seq611_BIOID52527    -            201   4.2e-11   42.8   0.0   1   1   2.8e-14   7.6e-11   41.9   0.0    15    73    16    79    11    81 0.89 Glutathione S-transferase, N-terminal domain
GST_C_2              PF13410.1     69 seq611_BIOID52527    -            201   5.6e-10   38.8   0.0   1   1   3.2e-13   8.7e-10   38.2   0.0     5    69   123   184    80   184 0.91 Glutathione S-transferase, C-terminal domain
GST_N                PF02798.15    76 seq611_BIOID52527    -            201   9.8e-09   35.1   0.0   1   1     9e-12   2.5e-08   33.8   0.0     3    76     1    75     1    75 0.94 Glutathione S-transferase, N-terminal domain
HTH_Tnp_1            PF01527.15    76 seq613_BIOID52527    -            108   1.6e-12   47.1   1.5   1   1   4.8e-16   6.6e-12   45.0   1.1     1    75     1    88     1    88 0.85 Transposase
DUF4137              PF13593.1    313 seq614_BIOID52527    -            332  4.9e-106  354.2  22.4   1   1    4e-110  5.5e-106  354.0  15.6     1   313     8   316     8   316 0.98 SBF-like CPA transporter family (DUF4137)
Nterm_IS4            PF13006.2     98 seq617_BIOID52527    -            101   1.7e-21   75.9   0.0   1   1   1.5e-25     2e-21   75.6   0.0     3    78    17    90    15    93 0.95 Insertion element 4 transposase N-terminal
ACT_5                PF13710.1     63 seq618_BIOID52527    -             87   2.1e-26   91.4   0.1   1   1   1.9e-30   2.6e-26   91.0   0.1     2    63    13    73    12    73 0.98 ACT domain
FMN_dh               PF01070.13   357 seq619_BIOID52527    -            396  1.7e-124  415.1   0.0   1   1  6.9e-128  2.3e-124  414.7   0.0     1   355    13   375    13   377 0.96 FMN-dependent dehydrogenase
NMO                  PF03060.10   330 seq619_BIOID52527    -            396   1.8e-05   23.9   2.2   1   1   7.6e-09   2.6e-05   23.4   1.6   138   225   248   335   244   387 0.86 Nitronate monooxygenase
Lambda_Bor           PF06291.6     97 seq623_BIOID52527    -            102   3.9e-62  206.0   2.8   1   1   3.2e-66   4.4e-62  205.8   2.0     1    97     6   102     6   102 1.00 Bor protein
Ivy                  PF08816.6    118 seq627_BIOID52527    -            157   6.9e-35  119.4   0.1   1   1   6.1e-39   8.4e-35  119.2   0.1     1   118    37   152    37   152 0.98 Inhibitor of vertebrate lysozyme (Ivy)
Aminotran_4          PF01063.14   231 seq628_BIOID52527    -            309   1.1e-46  159.0   0.0   1   1   9.6e-51   1.3e-46  158.8   0.0     3   231    54   289    52   289 0.96 Aminotransferase class IV
DDE_Tnp_1            PF01609.16   211 seq631_BIOID52527    -            336   3.2e-27   95.3   0.0   1   1   3.1e-31   4.3e-27   94.9   0.0     4   211    21   246    18   246 0.85 Transposase DDE domain
Phage_integrase      PF00589.17   173 seq633_BIOID52527    -            246   8.8e-27   93.7   0.1   1   1   8.9e-31   1.2e-26   93.2   0.0     2   171    44   217    43   219 0.88 Phage integrase family
MCE                  PF02470.15    81 seq635_BIOID52527    -            879   1.2e-64  214.1  10.4   1   3   3.5e-21   4.8e-17   61.6   0.1     2    81    48   139    47   139 0.97 mce related protein
MCE                  PF02470.15    81 seq635_BIOID52527    -            879   1.2e-64  214.1  10.4   2   3   1.6e-11   2.2e-07   30.6   0.0     2    76   282   357   281   371 0.88 mce related protein
MCE                  PF02470.15    81 seq635_BIOID52527    -            879   1.2e-64  214.1  10.4   3   3   1.2e-14   1.6e-10   40.7   0.0     4    81   638   726   636   726 0.96 mce related protein
Exonuc_X-T_C         PF08411.5    269 seq637_BIOID52527    -            499  3.7e-104  347.3   0.2   1   1  6.8e-108  4.6e-104  347.0   0.1     1   268   236   497   236   498 0.99 Exonuclease C-terminal
RNase_T              PF00929.19   164 seq637_BIOID52527    -            499   1.1e-24   87.4   0.0   1   1   3.1e-28   2.1e-24   86.5   0.0     2   162    37   216    36   218 0.93 Exonuclease
HTH_21               PF13276.1     60 seq639_BIOID52527    -             89   8.4e-08   31.9   6.4   1   1   6.1e-12   8.4e-08   31.9   4.4    21    60     2    40     1    40 0.95 HTH-like domain
FecCD                PF01032.13   311 seq640_BIOID52527    -            318   3.7e-94  314.9  27.0   1   1   3.3e-98   4.5e-94  314.6  18.7     2   311    13   316     9   316 0.98 FecCD transport family
DNA_pol_A            PF00476.15   383 seq642_BIOID52527    -            928  1.6e-159  530.5   0.1   1   1  6.2e-163  2.1e-159  530.1   0.0     2   383   548   927   547   927 0.99 DNA polymerase family A
5_3_exonuc_N         PF02739.11   169 seq642_BIOID52527    -            928   1.7e-59  199.8   0.0   1   1   1.1e-62   3.9e-59  198.7   0.0     2   169     8   169     7   169 0.99 5'-3' exonuclease, N-terminal resolvase-like domain
DNA_pol_A_exo1       PF01612.15   174 seq642_BIOID52527    -            928   6.3e-45  152.6   0.1   1   1   3.6e-48   1.2e-44  151.6   0.1     1   174   330   517   330   517 0.97 3'-5' exonuclease
5_3_exonuc           PF01367.15   101 seq642_BIOID52527    -            928   2.9e-31  107.5   0.0   1   1   2.2e-34   7.5e-31  106.2   0.0     1    99   171   275   171   277 0.97 5'-3' exonuclease, C-terminal SAM fold
Methyltransf_11      PF08241.7     95 seq645_BIOID52527    -            251   2.5e-24   85.4   0.0   1   1   2.9e-27   4.4e-24   84.6   0.0     1    95    47   138    47   138 0.98 Methyltransferase domain
Methyltransf_23      PF13489.1    162 seq645_BIOID52527    -            251   7.4e-15   54.8   0.0   1   1     7e-18   1.1e-14   54.3   0.0     4   148    25   171    17   178 0.76 Methyltransferase domain
Methyltransf_31      PF13847.1    152 seq645_BIOID52527    -            251   1.8e-14   53.4   0.0   1   1   1.6e-17   2.5e-14   53.0   0.0     5   118    44   147    40   188 0.86 Methyltransferase domain
Methyltransf_12      PF08242.7     99 seq645_BIOID52527    -            251     3e-11   43.5   0.0   1   1     4e-14     6e-11   42.5   0.0     1    98    47   135    47   136 0.86 Methyltransferase domain
Methyltransf_18      PF12847.2    112 seq645_BIOID52527    -            251   5.1e-10   39.8   0.0   1   1   6.5e-13   9.9e-10   38.8   0.0     4   110    45   139    42   141 0.79 Methyltransferase domain
Methyltransf_25      PF13649.1    101 seq645_BIOID52527    -            251   2.6e-09   37.2   0.0   1   1   6.6e-12     1e-08   35.3   0.0     1   101    46   134    46   134 0.88 Methyltransferase domain
Ubie_methyltran      PF01209.13   233 seq645_BIOID52527    -            251   2.2e-09   36.6   0.0   1   1   1.9e-12   2.8e-09   36.3   0.0    44   168    39   155     4   169 0.84 ubiE/COQ5 methyltransferase family
Methyltransf_8       PF05148.10   219 seq645_BIOID52527    -            251   3.5e-06   26.7   0.0   1   1   3.3e-09     5e-06   26.1   0.0    57   156    28   138    16   158 0.77 Hypothetical methyltransferase
MTS                  PF05175.9    170 seq645_BIOID52527    -            251   3.5e-05   23.1   0.0   1   1   3.6e-08   5.4e-05   22.5   0.0    19    74    30    83    22   108 0.83 Methyltransferase small domain
Dus                  PF01207.12   310 seq646_BIOID52527    -            345   2.7e-99  331.8   0.0   1   1  2.3e-103   3.1e-99  331.5   0.0     2   308    30   340    29   342 0.98 Dihydrouridine synthase (Dus)
HATPase_c            PF02518.21   111 seq647_BIOID52527    -            669   5.7e-17   61.3   0.0   1   1   2.8e-20   1.3e-16   60.1   0.0     1   110   558   662   558   663 0.96 Histidine kinase-, DNA gyrase B-, and HSP90-like ATPase
HisKA                PF00512.20    68 seq647_BIOID52527    -            669   9.2e-07   28.6   0.4   1   1     2e-10   9.2e-07   28.6   0.3     3    65   450   513   449   515 0.90 His Kinase A (phospho-acceptor) domain
HAMP                 PF00672.20    70 seq647_BIOID52527    -            669   3.3e-06   27.0   0.4   1   1   7.3e-10   3.3e-06   27.0   0.3     2    68   346   412   340   413 0.85 HAMP domain
LamB_YcsF            PF03746.11   242 seq652_BIOID52527    -            244    1e-102  342.2   0.4   1   1  8.6e-107  1.2e-102  342.0   0.3     1   241     2   237     2   238 0.99 LamB/YcsF family
Nol1_Nop2_Fmu        PF01189.12   283 seq653_BIOID52527    -            429  1.3e-103  346.2   0.0   1   1  8.1e-107  1.6e-103  345.8   0.0     1   282   164   426   164   427 0.99 NOL1/NOP2/sun family
NusB                 PF01029.13   134 seq653_BIOID52527    -            429   6.1e-26   90.8   0.0   1   1   5.1e-29   9.9e-26   90.1   0.0     1   134     5   127     5   127 0.97 NusB family
Methyltransf_26      PF13659.1    117 seq653_BIOID52527    -            429   3.8e-11   42.9   0.0   1   1   3.7e-14   7.3e-11   42.0   0.0     2   116   248   375   247   376 0.90 Methyltransferase domain
Methyltransf_18      PF12847.2    112 seq653_BIOID52527    -            429   2.3e-10   40.9   0.0   1   1   2.2e-13   4.2e-10   40.0   0.0     2   112   247   375   246   375 0.84 Methyltransferase domain
Methyltransf_31      PF13847.1    152 seq653_BIOID52527    -            429   1.9e-09   37.1   0.0   1   1   1.8e-12   3.5e-09   36.3   0.0     2   113   245   380   244   416 0.82 Methyltransferase domain
MTS                  PF05175.9    170 seq653_BIOID52527    -            429   1.2e-06   27.9   0.0   1   1   1.1e-09   2.2e-06   27.0   0.0    25   151   240   385   229   397 0.85 Methyltransferase small domain
FtsJ                 PF01728.14   181 seq653_BIOID52527    -            429   8.9e-05   22.4   0.0   1   1   9.1e-08   0.00018   21.4   0.0    19    99   242   323   232   400 0.60 FtsJ-like methyltransferase
DUF497               PF04365.8     80 seq654_BIOID52527    -             39   4.1e-09   36.1   0.1   1   1   3.2e-13   4.4e-09   36.0   0.1     1    29     7    35     7    38 0.95 Protein of unknown function (DUF497)
HTH_3                PF01381.17    55 seq656_BIOID52527    -            152   1.6e-15   56.5   0.0   1   1   1.3e-18   4.5e-15   55.1   0.0     1    55    27    81    27    81 0.99 Helix-turn-helix
HTH_31               PF13560.1     64 seq656_BIOID52527    -            152   9.3e-13   48.0   1.4   1   1   9.1e-16   3.1e-12   46.3   0.1     2    58    23    78    22    89 0.95 Helix-turn-helix domain
HTH_19               PF12844.2     64 seq656_BIOID52527    -            152   1.8e-12   47.0   0.0   1   1   4.1e-15   1.4e-11   44.1   0.0     1    63    24    86    24    87 0.98 Helix-turn-helix domain
rve                  PF00665.21   120 seq658_BIOID52527    -            148   1.9e-17   63.3   0.0   1   1   6.8e-21   3.1e-17   62.6   0.0    28   119     2    92     1    93 0.97 Integrase core domain
rve_3                PF13683.1     67 seq658_BIOID52527    -            148   1.3e-11   43.7   0.0   1   1   4.7e-15   2.2e-11   43.0   0.0     7    67    70   130    65   130 0.92 Integrase core domain
rve_2                PF13333.1     52 seq658_BIOID52527    -            148   9.2e-07   28.7   0.0   1   1   3.5e-10   1.6e-06   27.9   0.0     1    44    83   129    83   136 0.88 Integrase core domain
Virul_fac_BrkB       PF03631.10   260 seq660_BIOID52527    -            337   3.4e-49  167.4  16.0   1   1     3e-53   4.1e-49  167.1  11.1     4   258    65   325    62   327 0.91 Virulence factor BrkB
Curlin_rpt           PF07012.7     34 seq663_BIOID52527    -            160   8.3e-22   76.5  32.2   1   3   1.1e-15   1.5e-11   43.7   0.8     1    34    62    95    62    95 0.99 Curlin associated repeat
Curlin_rpt           PF07012.7     34 seq663_BIOID52527    -            160   8.3e-22   76.5  32.2   2   3   2.3e-09   3.2e-05   23.4   2.1     9    32    92   115    91   116 0.95 Curlin associated repeat
Curlin_rpt           PF07012.7     34 seq663_BIOID52527    -            160   8.3e-22   76.5  32.2   3   3   7.8e-12   1.1e-07   31.3   4.2     1    34   106   139   106   139 0.98 Curlin associated repeat
DUF4415              PF14384.1     62 seq664_BIOID52527    -            100   4.2e-18   65.1   0.1   1   1   4.3e-22   5.8e-18   64.6   0.1     1    62    37    93    37    93 0.96 Domain of unknown function (DUF4415)
SlyX                 PF04102.7     69 seq668_BIOID52527    -             72   4.1e-26   91.0   2.4   1   1   3.4e-30   4.6e-26   90.8   1.7     1    69     5    72     5    72 0.99 SlyX
EamA                 PF00892.15   126 seq669_BIOID52527    -            325   1.1e-35  122.3  40.2   1   2   6.1e-20   8.3e-16   58.0   9.5     1   126    34   163    34   163 0.85 EamA-like transporter family
EamA                 PF00892.15   126 seq669_BIOID52527    -            325   1.1e-35  122.3  40.2   2   2   8.8e-24   1.2e-19   70.4  12.8     1   126   185   309   185   309 0.96 EamA-like transporter family
Acetyltransf_2       PF00797.12   240 seq671_BIOID52527    -            281   1.3e-84  283.4   0.2   1   1   1.1e-88   1.6e-84  283.1   0.1     1   237    21   256    21   259 0.97 N-acetyltransferase
Methyltransf_11      PF08241.7     95 seq672_BIOID52527    -            240   2.3e-12   47.1   0.0   1   1   2.6e-16   3.6e-12   46.4   0.0    45    95    67   125    50   125 0.83 Methyltransferase domain
SSB                  PF00436.20   104 seq674_BIOID52527    -            149   3.6e-16   58.7   0.0   1   1   3.9e-20   5.3e-16   58.2   0.0     3   101     4    99     2   102 0.94 Single-strand binding protein family
DUF1161              PF06649.7     52 seq675_BIOID52527    -            102   1.3e-25   88.9   0.0   1   1   1.2e-29   1.6e-25   88.6   0.0     1    52    27    80    27    80 0.99 Protein of unknown function (DUF1161)
AsnC_trans_reg       PF01037.16    74 seq681_BIOID52527    -            164   1.9e-24   85.0   0.1   1   1   1.4e-27   6.5e-24   83.3   0.0     1    74    78   152    78   152 0.98 AsnC family
HTH_24               PF13412.1     48 seq681_BIOID52527    -            164   2.3e-21   74.8   0.2   1   1   1.1e-24     5e-21   73.7   0.1     1    48    12    59    12    59 0.98 Winged helix-turn-helix DNA-binding
HTH_AsnC-type        PF13404.1     42 seq681_BIOID52527    -            164   2.6e-20   71.5   0.4   1   1     9e-24   4.1e-20   70.9   0.2     1    42    12    53    12    53 0.99 AsnC-type helix-turn-helix domain
Phage_min_tail       PF05939.8    109 seq682_BIOID52527    -            109   6.5e-38  128.9   0.0   1   1   5.2e-42   7.1e-38  128.8   0.0     1   109     1   109     1   109 0.99 Phage minor tail protein
HTH_28               PF13518.1     52 seq683_BIOID52527    -            101   1.7e-09   37.3   0.1   1   1   4.1e-13   2.8e-09   36.6   0.1     9    49    19    59    13    68 0.88 Helix-turn-helix domain
HTH_23               PF13384.1     50 seq683_BIOID52527    -            101   1.5e-08   33.8   0.0   1   1     4e-12   2.8e-08   33.0   0.0     5    50    11    55     8    55 0.94 Homeodomain-like domain
DDE_Tnp_ISL3         PF01610.12   248 seq687_BIOID52527    -             88   0.00012   21.5   0.0   1   1   9.8e-09   0.00013   21.4   0.0    20   104     4    80     1    85 0.86 Transposase
ILVD_EDD             PF00920.16   521 seq688_BIOID52527    -            616  1.5e-194  647.1   2.1   1   1  1.3e-198  1.8e-194  646.9   1.5     1   521    34   607    34   607 0.95 Dehydratase family
SpoU_methylase       PF00588.14   142 seq689_BIOID52527    -            157   4.4e-34  117.2   0.0   1   1   3.6e-38   4.9e-34  117.1   0.0     1   142     1   142     1   142 0.95 SpoU rRNA Methylase family
PIN                  PF01850.16   121 seq690_BIOID52527    -            138   2.7e-10   40.5   0.0   1   1   2.2e-14     3e-10   40.3   0.0     1   119     5   129     5   131 0.91 PIN domain
AAA_26               PF13500.1    199 seq692_BIOID52527    -            225   3.6e-42  144.1   0.0   1   1   9.2e-46   4.2e-42  143.9   0.0     1   193     3   208     3   213 0.95 AAA domain
CbiA                 PF01656.18   195 seq692_BIOID52527    -            225   6.6e-21   74.4   0.0   1   1   1.7e-24   7.9e-21   74.2   0.0     2   180     6   199     5   217 0.78 CobQ/CobB/MinD/ParA nucleotide binding domain
Curlin_rpt           PF07012.7     34 seq693_BIOID52527    -            152   2.3e-28   97.4  29.0   1   3   8.9e-16   1.2e-11   43.9   0.5     1    34    41    75    41    75 0.99 Curlin associated repeat
Curlin_rpt           PF07012.7     34 seq693_BIOID52527    -            152   2.3e-28   97.4  29.0   2   3   7.8e-17   1.1e-12   47.3   0.3     2    34    87   120    86   120 0.98 Curlin associated repeat
Curlin_rpt           PF07012.7     34 seq693_BIOID52527    -            152   2.3e-28   97.4  29.0   3   3   1.2e-09   1.7e-05   24.3   3.5     8    34   116   142   115   142 0.95 Curlin associated repeat
DUF1391              PF07151.7     49 seq696_BIOID52527    -             50   2.1e-33  113.4   0.4   1   1   1.6e-37   2.2e-33  113.3   0.3     1    48     2    49     2    50 0.98 Protein of unknown function (DUF1391)
TcpQ                 PF10671.4     85 seq700_BIOID52527    -            355   2.7e-25   87.9   0.0   1   1   3.9e-29   5.3e-25   87.0   0.0     2    83   268   354   267   355 0.97 Toxin co-regulated pilus biosynthesis protein Q
ABC_tran             PF00005.22   118 seq702_BIOID52527    -            255   7.7e-21   74.5   0.0   1   1   2.5e-24   1.1e-20   73.9   0.0     1   118    42   167    42   167 0.95 ABC transporter
AAA_29               PF13555.1     62 seq702_BIOID52527    -            255   6.8e-08   31.8   0.1   1   1   3.6e-11   1.6e-07   30.6   0.1    21    54    26    59    17    62 0.86 P-loop containing region of AAA domain
Phage_cap_E          PF03864.10   329 seq704_BIOID52527    -            404   1.1e-62  211.8   0.0   1   1     9e-67   1.2e-62  211.6   0.0     3   328    65   402    63   403 0.93 Phage major capsid protein E
H2TH                 PF06831.9     93 seq705_BIOID52527    -            263   3.6e-18   64.9   0.0   1   1   1.4e-21   6.5e-18   64.1   0.0     1    77   126   205   126   215 0.86 Formamidopyrimidine-DNA glycosylase H2TH domain
Fapy_DNA_glyco       PF01149.19   116 seq705_BIOID52527    -            263   3.6e-14   52.9   0.0   1   1   1.4e-17   6.3e-14   52.2   0.0     1   106     2   104     2   110 0.88 Formamidopyrimidine-DNA glycosylase N-terminal domain
zf-FPG_IleRS         PF06827.9     30 seq705_BIOID52527    -            263     7e-07   28.6   2.7   1   1   2.8e-10   1.3e-06   27.8   1.9     1    29   235   263   235   263 0.97 Zinc finger found in FPG and IleRS
DUF3418              PF11898.3    586 seq706_BIOID52527    -           1300  9.3e-242  803.4   0.5   1   1  5.4e-245  1.2e-241  803.1   0.4     2   586   712  1298   711  1298 0.99 Domain of unknown function (DUF3418)
OB_NTP_bind          PF07717.11   111 seq706_BIOID52527    -           1300   1.1e-24   86.1   0.0   1   1   9.4e-28   2.1e-24   85.2   0.0     2   111   600   699   599   699 0.97 Oligonucleotide/oligosaccharide-binding (OB)-fold
HA2                  PF04408.18   102 seq706_BIOID52527    -           1300   2.6e-24   85.0   0.0   1   1   2.5e-27   5.8e-24   83.9   0.0     2   101   465   558   464   559 0.90 Helicase associated domain (HA2)
Helicase_C           PF00271.26    78 seq706_BIOID52527    -           1300   1.1e-10   41.0   0.1   1   1   1.1e-13   2.5e-10   39.9   0.1     2    77   312   403   311   404 0.94 Helicase conserved C-terminal domain
DEAD                 PF00270.24   173 seq706_BIOID52527    -           1300   5.8e-07   29.0   0.0   1   1     6e-10   1.4e-06   27.7   0.0     7   167    86   233    80   239 0.72 DEAD/DEAH box helicase
Molybdopterin        PF00384.17   432 seq709_BIOID52527    -            808   1.7e-96  323.4   0.0   1   1  4.7e-100   2.2e-96  323.1   0.0     1   432   111   566   111   566 0.92 Molybdopterin oxidoreductase
Molydop_binding      PF01568.16   109 seq709_BIOID52527    -            808   3.1e-28   97.6   0.0   1   1   1.7e-31   7.6e-28   96.3   0.0     1   107   687   800   687   802 0.97 Molydopterin dinucleotide binding domain
Molybdop_Fe4S4       PF04879.11    55 seq709_BIOID52527    -            808   1.2e-14   53.6   1.0   1   1   4.8e-18   2.2e-14   52.8   0.7     1    55    49   108    49   108 0.97 Molybdopterin oxidoreductase Fe4S4 domain
Phage_tail_L         PF05100.7    206 seq710_BIOID52527    -            232   1.9e-95  317.7   0.3   1   1   1.7e-99   2.3e-95  317.4   0.2     1   206    29   230    29   230 0.99 Phage minor tail protein L
Ribosomal_S30AE      PF02482.14    94 seq712_BIOID52527    -            113   3.8e-29  100.7   0.1   1   1   3.5e-33   4.8e-29  100.4   0.1     2    92     3    93     2    95 0.97 Sigma 54 modulation protein / S30EA ribosomal protein
Phageshock_PspG      PF09583.5     65 seq713_BIOID52527    -            139   2.3e-24   85.1  26.7   1   1   2.3e-28   3.1e-24   84.6  18.5     1    63    60   122    60   124 0.98 Phage shock protein G (Phageshock_PspG)
rve                  PF00665.21   120 seq717_BIOID52527    -            186   1.6e-18   66.7   0.0   1   1   4.6e-22   2.1e-18   66.4   0.0    11   120     1   105     1   105 0.89 Integrase core domain
rve_3                PF13683.1     67 seq717_BIOID52527    -            186   5.6e-12   44.9   0.0   1   1   1.9e-15   8.8e-12   44.2   0.0     2    67    77   145    76   145 0.95 Integrase core domain
rve_2                PF13333.1     52 seq717_BIOID52527    -            186   2.5e-05   24.1   0.1   1   1   8.8e-09     4e-05   23.4   0.1    17    47   114   148    95   152 0.84 Integrase core domain
DUF3749              PF12568.3    128 seq718_BIOID52527    -            127   2.7e-47  159.4   0.0   1   1   2.2e-51     3e-47  159.3   0.0     1   128     2   125     2   125 0.98 Acetyltransferase (GNAT) domain
AAA_15               PF13175.1    415 seq719_BIOID52527    -            521   4.6e-15   55.4   0.1   1   1     5e-11   2.3e-07   30.1   0.0   332   414   235   318   183   319 0.74 AAA ATPase domain
AAA_21               PF13304.1    303 seq719_BIOID52527    -            521     9e-12   45.4   0.1   1   1   6.3e-10   2.9e-06   27.3   0.1   261   301   280   318   243   320 0.90 AAA domain
AAA_23               PF13476.1    202 seq719_BIOID52527    -            521     5e-10   39.9   0.0   1   1   5.1e-13   2.3e-09   37.7   0.0     1    53     6    58     6   115 0.85 AAA domain
FtsK_SpoIIIE         PF01580.13   205 seq721_BIOID52527    -           1355     4e-74  248.4   0.1   1   1   1.8e-77   6.2e-74  247.7   0.1     2   205   974  1187   973  1187 0.98 FtsK/SpoIIIE family
DUF4117              PF13491.1    171 seq721_BIOID52527    -           1355   3.5e-41  140.3  17.3   1   1   1.4e-44   4.9e-41  139.9  12.0     2   171    20   191    19   191 0.95 Domain of unknown function (DUF4117)
Ftsk_gamma           PF09397.5     67 seq721_BIOID52527    -           1355     4e-30  103.2   0.0   1   1   2.6e-33     9e-30  102.0   0.0     2    65  1288  1351  1287  1353 0.96 Ftsk gamma domain
Tafi-CsgC            PF10610.4    106 seq724_BIOID52527    -            110   9.4e-67  221.3   4.2   1   1   7.9e-71   1.1e-66  221.2   2.9     1   106     5   110     5   110 0.99 Thin aggregative fimbriae synthesis protein
EII-GUT              PF03608.8    168 seq730_BIOID52527    -            187     7e-77  256.8   0.7   1   1   5.9e-81     8e-77  256.6   0.5     2   168     5   171     4   171 0.99 PTS system enzyme II sorbitol-specific factor
TrkA_N               PF02254.13   116 seq731_BIOID52527    -            458   4.2e-58  194.2   3.5   1   2   5.4e-33   5.3e-30  103.6   0.0     1   108     3   111     3   125 0.92 TrkA-N domain
TrkA_N               PF02254.13   116 seq731_BIOID52527    -            458   4.2e-58  194.2   3.5   2   2   5.9e-29   5.7e-26   90.6   0.7     1   116   235   350   235   350 0.95 TrkA-N domain
TrkA_C               PF02080.16    71 seq731_BIOID52527    -            458   1.9e-21   75.3   0.7   1   2   4.7e-13   4.5e-10   38.8   0.0     3    70   157   225   155   226 0.91 TrkA-C domain
TrkA_C               PF02080.16    71 seq731_BIOID52527    -            458   1.9e-21   75.3   0.7   2   2     2e-11   1.9e-08   33.6   0.2     8    70   390   451   388   452 0.89 TrkA-C domain
F420_oxidored        PF03807.12    96 seq731_BIOID52527    -            458   1.9e-12   47.2   2.2   1   2   1.5e-07   0.00015   22.0   0.0     1    52     2    49     2    88 0.87 NADP oxidoreductase coenzyme F420-dependent
F420_oxidored        PF03807.12    96 seq731_BIOID52527    -            458   1.9e-12   47.2   2.2   2   2   1.5e-07   0.00015   22.0   0.3     2    48   235   279   234   355 0.80 NADP oxidoreductase coenzyme F420-dependent
NAD_binding_7        PF13241.1    103 seq731_BIOID52527    -            458   1.2e-11   44.6   3.0   1   1   7.5e-08   7.3e-05   22.8   0.0     8    82   233   319   228   323 0.75 Putative NAD(P)-binding
Shikimate_DH         PF01488.15   135 seq731_BIOID52527    -            458   1.4e-11   44.4   0.6   1   1   5.3e-09   5.2e-06   26.4   0.2    12   102   232   332   222   367 0.77 Shikimate / quinate 5-dehydrogenase
DDE_Tnp_ISL3         PF01610.12   248 seq733_BIOID52527    -            104   2.6e-12   46.7   0.0   1   1   2.1e-16   2.8e-12   46.5   0.0   145   248     3    99     1    99 0.91 Transposase
Sugar_tr             PF00083.19   451 seq736_BIOID52527    -            440   1.1e-35  123.0  34.2   1   2     1e-31     7e-28   97.2   5.6     2   203    23   232    22   236 0.89 Sugar (and other) transporter
Sugar_tr             PF00083.19   451 seq736_BIOID52527    -            440   1.1e-35  123.0  34.2   2   2     2e-12   1.4e-08   33.6  11.9   242   443   240   439   226   440 0.70 Sugar (and other) transporter
MFS_1                PF07690.11   354 seq736_BIOID52527    -            440   2.1e-29  102.3  60.5   1   2   4.8e-21   3.3e-17   62.1  18.9     2   239    28   275    27   287 0.71 Major Facilitator Superfamily
MFS_1                PF07690.11   354 seq736_BIOID52527    -            440   2.1e-29  102.3  60.5   2   2   6.4e-16   4.4e-12   45.3  19.1    27   176   283   435   271   440 0.81 Major Facilitator Superfamily
PDT                  PF00800.13   182 seq737_BIOID52527    -            386   5.4e-61  205.1   0.2   1   1   1.2e-64     8e-61  204.6   0.1     1   180   106   286   106   288 0.96 Prephenate dehydratase
CM_2                 PF01817.16    81 seq737_BIOID52527    -            386   1.9e-22   78.9   2.0   1   1   6.3e-26   4.3e-22   77.8   1.4     1    80    11    90    11    91 0.99 Chorismate mutase type II
RNase_T              PF00929.19   164 seq738_BIOID52527    -            246   5.4e-40  137.2   0.4   1   1   9.7e-44   1.3e-39  135.9   0.1     1   164    12   178    12   178 0.93 Exonuclease
S-methyl_trans       PF02574.11   305 seq739_BIOID52527    -           1232  5.9e-105  350.7   0.1   1   1    4e-108  1.1e-104  349.9   0.1     1   304    21   331    21   332 0.98 Homocysteine S-methyltransferase
Met_synt_B12         PF02965.12   136 seq739_BIOID52527    -           1232   9.1e-54  180.6   0.0   1   1     9e-57   2.4e-53  179.2   0.0     1   136  1060  1197  1060  1197 0.99 Vitamin B12 dependent methionine synthase, activation domain
Pterin_bind          PF00809.17   210 seq739_BIOID52527    -           1232   3.1e-48  163.8   0.6   1   1   3.6e-51   9.8e-48  162.1   0.4     1   210   361   573   361   573 0.98 Pterin binding enzyme
B12-binding_2        PF02607.12    79 seq739_BIOID52527    -           1232     5e-21   74.4   0.0   1   1   6.5e-24   1.8e-20   72.6   0.0     4    79   664   739   662   739 0.96 B12 binding domain
B12-binding          PF02310.14   121 seq739_BIOID52527    -           1232   6.4e-20   71.1   0.2   1   1   1.8e-22     5e-19   68.2   0.1     2    94   753   845   752   856 0.93 B12 binding domain
DUF3296              PF11726.3    180 seq742_BIOID52527    -            188   2.2e-33  115.2   0.8   1   1   1.8e-37   2.5e-33  115.0   0.5     3   179    15   172    13   173 0.88 Protein of unknown function (DUF3296)
Pertactin            PF03212.9    121 seq745_BIOID52527    -            303   8.8e-10   38.2   2.4   1   1   6.4e-14   8.8e-10   38.2   1.6    18   120   135   241   117   242 0.76 Pertactin
PilM                 PF07419.7    136 seq746_BIOID52527    -            145   4.7e-50  168.4   0.1   1   1   4.1e-54   5.5e-50  168.2   0.1     1   136     9   145     9   145 0.99 PilM
EIIBC-GUT_N          PF03612.9    183 seq748_BIOID52527    -            319     1e-71  240.2   1.7   1   1   2.8e-75   1.9e-71  239.3   1.1     2   183     3   171     2   171 0.95 Sorbitol phosphotransferase enzyme II N-terminus
EIIBC-GUT_C          PF07663.6     93 seq748_BIOID52527    -            319   6.4e-48  160.7   5.0   1   1   9.3e-52   6.4e-48  160.7   3.5     1    93   226   318   226   318 0.99 Sorbitol phosphotransferase enzyme II C-terminus
DicB                 PF05358.6     62 seq750_BIOID52527    -             62   9.6e-38  127.3   0.0   1   1   7.7e-42     1e-37  127.2   0.0     1    62     1    62     1    62 0.99 DicB protein
UvrB                 PF12344.3     44 seq751_BIOID52527    -            673   6.7e-23   79.8   0.9   1   1   1.3e-25   2.9e-22   77.7   0.1     1    43   552   594   552   595 0.97 Ultra-violet resistance protein B
Helicase_C           PF00271.26    78 seq751_BIOID52527    -            673   1.2e-15   57.0   0.0   1   1   1.2e-18   2.8e-15   55.8   0.0     2    77   465   545   464   546 0.98 Helicase conserved C-terminal domain
ResIII               PF04851.10   184 seq751_BIOID52527    -            673   1.1e-11   44.8   0.0   1   1     3e-14   6.9e-11   42.1   0.0     4    94    13   101    10   134 0.79 Type III restriction enzyme, res subunit
UVR                  PF02151.14    36 seq751_BIOID52527    -            673   5.2e-07   28.8   1.1   1   1     7e-10   1.6e-06   27.3   0.8     2    35   634   667   633   668 0.93 UvrB/uvrC motif
OmpA                 PF00691.15    97 seq753_BIOID52527    -            219   1.2e-23   83.2   0.1   1   1     4e-27   1.8e-23   82.6   0.1     1    97   115   210   115   210 0.97 OmpA family
Gly-zipper_Omp       PF13488.1     46 seq753_BIOID52527    -            219   1.2e-12   47.1  16.5   1   1   2.7e-16   1.2e-12   47.1  11.4     1    46    37    85    37    85 0.95 Glycine zipper
Gly-zipper_YMGG      PF13441.1     45 seq753_BIOID52527    -            219   6.8e-09   34.9  18.1   1   1   1.5e-12   6.8e-09   34.9  12.5     5    45    33    80    29    80 0.81 YMGG-like Gly-zipper
Response_reg         PF00072.19   112 seq754_BIOID52527    -            415   5.6e-26   90.6   0.0   1   1   3.5e-29   1.6e-25   89.1   0.0     1   111     8   117     8   118 0.98 Response regulator receiver domain
HTH_8                PF02954.14    42 seq754_BIOID52527    -            415   1.7e-10   40.1   0.7   1   1   8.2e-14   3.8e-10   39.0   0.5     2    42   366   406   365   406 0.97 Bacterial regulatory protein, Fis family
Sigma54_activat      PF00158.21   168 seq754_BIOID52527    -            415   1.2e-06   28.0   0.0   1   1   3.1e-08   0.00014   21.2   0.0     1    56   142   197   142   209 0.93 Sigma-54 interaction domain
HDPD                 PF02924.9    118 seq761_BIOID52527    -            113   4.3e-15   55.4   1.8   1   1   3.6e-19   4.9e-15   55.2   1.3    13   112     9   102     2   106 0.83 Bacteriophage lambda head decoration protein D
Antitoxin-MazE       PF04014.13    47 seq762_BIOID52527    -             76   3.8e-09   35.9   0.1   1   1   3.8e-13   5.2e-09   35.5   0.1     1    37     7    46     7    55 0.87 Antidote-toxin recognition MazE
RNA_pol_Rpb1_1       PF04997.7    338 seq763_BIOID52527    -           1407  1.8e-100  336.3   0.1   1   1  1.8e-103  4.8e-100  335.0   0.1     2   338    15   342    14   342 0.95 RNA polymerase Rpb1, domain 1
RNA_pol_Rpb1_5       PF04998.12   277 seq763_BIOID52527    -           1407   1.1e-80  270.7   0.0   1   1     8e-84   2.2e-80  269.7   0.0     1   276   766  1321   766  1322 1.00 RNA polymerase Rpb1, domain 5
RNA_pol_Rpb1_2       PF00623.15   166 seq763_BIOID52527    -           1407   6.1e-51  172.5   0.0   1   1   5.3e-53   1.5e-49  168.0   0.0     1   166   344   486   344   486 0.95 RNA polymerase Rpb1, domain 2
RNA_pol_Rpb1_3       PF04983.13   157 seq763_BIOID52527    -           1407   1.4e-27   96.2   0.0   1   1   1.2e-30   3.3e-27   95.0   0.0     1   157   489   644   489   644 0.93 RNA polymerase Rpb1, domain 3
RNA_pol_Rpb1_4       PF05000.12   108 seq763_BIOID52527    -           1407   2.5e-18   65.7   0.3   1   1   9.1e-22   2.5e-18   65.7   0.2     2   107   674   763   673   764 0.82 RNA polymerase Rpb1, domain 4
Macro                PF01661.16   118 seq764_BIOID52527    -            177     3e-41  139.8   0.0   1   1   2.8e-45   3.8e-41  139.5   0.0     1   118    21   137    21   137 0.99 Macro domain
PIN                  PF01850.16   121 seq768_BIOID52527    -            133   1.3e-12   47.9   0.0   1   1   1.1e-16   1.5e-12   47.8   0.0     2   119     1   124     1   126 0.93 PIN domain
Secretin             PF00263.16   165 seq769_BIOID52527    -            539     3e-16   59.1   5.2   1   1   4.4e-20     3e-16   59.1   3.6     1   164   371   539   371   539 0.90 Bacterial type II and III secretion system protein
Secretin_N_2         PF07655.8     98 seq769_BIOID52527    -            539   1.2e-15   57.5   5.2   1   1   1.8e-19   1.2e-15   57.5   3.6     1    95   197   275   197   277 0.96 Secretin N-terminal domain
MFS_1                PF07690.11   354 seq772_BIOID52527    -            397   2.8e-15   55.8  62.8   1   1   1.7e-15   2.3e-11   42.9  19.6     1   186    18   211    18   221 0.81 Major Facilitator Superfamily
Phage_AlpA           PF05930.7     51 seq774_BIOID52527    -            127   1.5e-11   43.7   0.1   1   1   1.6e-15   2.2e-11   43.1   0.1     1    51    35    85    35    85 0.98 Prophage CP4-57 regulatory protein (AlpA)
Nol1_Nop2_Fmu        PF01189.12   283 seq775_BIOID52527    -            481  9.2e-109  363.0   0.0   1   2   6.4e-31   1.7e-27   96.3   0.0    12   177    42   210    31   211 0.88 NOL1/NOP2/sun family
Nol1_Nop2_Fmu        PF01189.12   283 seq775_BIOID52527    -            481  9.2e-109  363.0   0.0   2   2   1.1e-84   3.1e-81  272.7   0.0     9   282   201   480   201   481 0.99 NOL1/NOP2/sun family
Nol1_Nop2_Fmu_2      PF13636.1    102 seq775_BIOID52527    -            481   2.5e-23   81.9   0.0   1   1   1.7e-26   4.6e-23   81.1   0.0     2   102   367   470   366   470 0.92 pre-rRNA processing and ribosome biogenesis
Methyltransf_26      PF13659.1    117 seq775_BIOID52527    -            481   2.7e-07   30.4   0.1   1   1   3.1e-10   8.4e-07   28.9   0.1     2   116   121   249   120   250 0.87 Methyltransferase domain
Methyltransf_18      PF12847.2    112 seq775_BIOID52527    -            481   5.4e-07   30.0   0.0   1   1   3.8e-10     1e-06   29.1   0.0     3   112   121   249   119   249 0.87 Methyltransferase domain
Methyltransf_31      PF13847.1    152 seq775_BIOID52527    -            481   1.2e-06   28.1   0.0   1   1   6.9e-10   1.9e-06   27.4   0.0     4   126   120   264   118   290 0.83 Methyltransferase domain
HIT                  PF01230.18    98 seq777_BIOID52527    -            125   9.1e-30  102.9   0.0   1   1   1.6e-33   1.1e-29  102.7   0.0     1    97    18   115    18   116 0.97 HIT domain
DcpS_C               PF11969.3    116 seq777_BIOID52527    -            125   2.7e-25   88.7   0.0   1   1   4.3e-29     3e-25   88.6   0.0     2   103    11   112    10   123 0.96 Scavenger mRNA decapping enzyme C-term binding
PALP                 PF00291.20   307 seq778_BIOID52527    -            515   9.6e-70  235.0   2.1   1   1   1.9e-73   1.3e-69  234.6   1.5     5   307    30   317    26   317 0.91 Pyridoxal-phosphate dependent enzyme
Thr_dehydrat_C       PF00585.13    91 seq778_BIOID52527    -            515   2.4e-63  209.6   0.0   1   2   3.6e-35   2.4e-31  107.0   0.0     1    91   330   420   330   420 0.98 C-terminal regulatory domain of Threonine dehydratase
Thr_dehydrat_C       PF00585.13    91 seq778_BIOID52527    -            515   2.4e-63  209.6   0.0   2   2   4.2e-33   2.9e-29  100.3   0.0     2    91   426   513   425   513 0.96 C-terminal regulatory domain of Threonine dehydratase
PapB                 PF03333.8     91 seq781_BIOID52527    -            100   1.3e-28   98.4   0.4   1   1   1.1e-32   1.5e-28   98.3   0.3    22    91    27    96     6    96 0.93 Adhesin biosynthesis transcription regulatory protein
PLDc_2               PF13091.1    126 seq783_BIOID52527    -            493   5.4e-35  119.7   0.0   1   2   1.1e-13   7.8e-10   38.4   0.0     6   126    59   204    55   204 0.68 PLD-like domain
PLDc_2               PF13091.1    126 seq783_BIOID52527    -            493   5.4e-35  119.7   0.0   2   2   2.6e-26   1.8e-22   79.3   0.0     5   123   295   437   291   440 0.92 PLD-like domain
DnaB_C               PF03796.10   265 seq784_BIOID52527    -            471  4.1e-108  360.1   0.2   1   1  1.2e-111  5.4e-108  359.7   0.1     1   263   206   463   206   465 0.97 DnaB-like helicase C terminal domain
DnaB                 PF00772.16   103 seq784_BIOID52527    -            471   8.7e-38  128.2   0.0   1   1   4.2e-41   1.9e-37  127.1   0.0     1   103    26   128    26   128 0.99 DnaB-like helicase N terminal domain
AAA_25               PF13481.1    194 seq784_BIOID52527    -            471     1e-13   51.0   0.1   1   1   3.6e-17   1.6e-13   50.3   0.0    29   190   220   386   179   390 0.84 AAA domain
Wzz                  PF02706.10   152 seq786_BIOID52527    -            377   1.6e-24   86.3   1.3   1   1   1.2e-28   1.6e-24   86.3   0.9     1   150    25   173    25   175 0.92 Chain length determinant protein
SIS_2                PF13580.1    138 seq787_BIOID52527    -            246   3.1e-31  107.7   0.3   1   1   9.4e-35   6.4e-31  106.7   0.2    15   138    78   200    56   200 0.92 SIS domain
SIS                  PF01380.17   131 seq787_BIOID52527    -            246   5.9e-08   32.2   0.0   1   1   2.3e-11   1.6e-07   30.9   0.0    51   104   163   216   152   229 0.91 SIS domain
2-Hacid_dh_C         PF02826.14   178 seq790_BIOID52527    -            324   3.3e-62  208.6   0.0   1   1   1.1e-65   5.2e-62  208.0   0.0     1   178   108   287   108   287 0.97 D-isomer specific 2-hydroxyacid dehydrogenase, NAD binding domain
2-Hacid_dh           PF00389.25   133 seq790_BIOID52527    -            324   7.8e-32  109.4   0.1   1   1     2e-35   9.1e-32  109.2   0.1     1   133     5   319     5   319 0.97 D-isomer specific 2-hydroxyacid dehydrogenase, catalytic domain
Autotransporter      PF03797.14   265 seq793_BIOID52527    -            264   4.1e-43  147.5  15.8   1   1   3.6e-47   4.9e-43  147.2  11.0    28   265     4   250     1   254 0.94 Autotransporter beta-domain
DUF1205              PF06722.7     97 seq794_BIOID52527    -            387   1.3e-29  102.1   0.1   1   1     5e-33   3.4e-29  100.7   0.0     1    97   181   276   181   276 0.96 Protein of unknown function (DUF1205)
UDPGT                PF00201.13   500 seq794_BIOID52527    -            387   5.8e-07   28.3   0.0   1   1   1.4e-10   9.3e-07   27.6   0.0   279   396   225   344   213   359 0.78 UDP-glucoronosyl and UDP-glucosyl transferase
DUF1425              PF07233.7     94 seq795_BIOID52527    -            125   5.5e-24   83.4   0.0   1   1   4.7e-28   6.4e-24   83.2   0.0     2    93    34   124    33   125 0.98 Protein of unknown function (DUF1425)
OEP                  PF02321.13   188 seq798_BIOID52527    -            415     2e-26   92.6  10.8   1   2   1.6e-17   2.2e-13   50.0   0.2     4   171    24   189    21   205 0.92 Outer membrane efflux protein
OEP                  PF02321.13   188 seq798_BIOID52527    -            415     2e-26   92.6  10.8   2   2   2.3e-16   3.1e-12   46.3   3.3     9   176   235   387   227   397 0.94 Outer membrane efflux protein
MscL                 PF01741.13   128 seq799_BIOID52527    -            136   6.8e-57  191.0   3.0   1   1   5.6e-61   7.7e-57  190.8   2.1     1   128     3   132     3   132 0.98 Large-conductance mechanosensitive channel, MscL
PTSIIA_gutA          PF03829.8    117 seq800_BIOID52527    -            123   2.4e-44  149.6   0.0   1   1   2.1e-48   2.8e-44  149.4   0.0     1   116     1   116     1   118 0.98 PTS system glucitol/sorbitol-specific IIA component
OEP                  PF02321.13   188 seq804_BIOID52527    -            460   1.9e-52  177.4  37.1   1   2   8.2e-27   1.1e-22   80.4  13.0     3   188    65   247    63   247 0.98 Outer membrane efflux protein
OEP                  PF02321.13   188 seq804_BIOID52527    -            460   1.9e-52  177.4  37.1   2   2   7.7e-34     1e-29  103.3   7.2     4   188   272   455   269   455 0.94 Outer membrane efflux protein
FaeA                 PF04703.7     62 seq806_BIOID52527    -             77   2.2e-30  104.5   0.1   1   1   3.7e-34   2.5e-30  104.2   0.0     1    61     5    64     5    65 0.99 FaeA-like protein
HTH_IclR             PF09339.5     52 seq806_BIOID52527    -             77   5.1e-05   22.6   0.0   1   1   1.1e-08   7.2e-05   22.1   0.0     7    52     8    52     8    52 0.96 IclR helix-turn-helix domain
Phage_AlpA           PF05930.7     51 seq807_BIOID52527    -             77   7.1e-18   63.9   0.1   1   1   6.2e-22   8.4e-18   63.7   0.1     3    51    18    65    16    65 0.97 Prophage CP4-57 regulatory protein (AlpA)
DUF3897              PF13036.1    180 seq811_BIOID52527    -            213   6.9e-53  178.8   0.0   1   1     6e-57   8.2e-53  178.5   0.0     1   180    10   210    10   210 0.92 Protein of unknown function (DUF3897)
adh_short            PF00106.20   167 seq813_BIOID52527    -            259   7.1e-26   90.9   1.8   1   1   1.9e-29   8.6e-26   90.7   1.2     2   166     4   172     3   173 0.92 short chain dehydrogenase
adh_short_C2         PF13561.1    243 seq813_BIOID52527    -            259   7.7e-16   58.5   0.0   1   1   2.5e-19   1.1e-15   57.9   0.0     7   241    13   255     9   256 0.86 Enoyl-(Acyl carrier protein) reductase
KR                   PF08659.5    181 seq813_BIOID52527    -            259   3.3e-05   23.4   0.5   1   1   1.3e-08   5.8e-05   22.7   0.4     3   152     5   157     4   185 0.81 KR domain
Molybdopterin        PF00384.17   432 seq818_BIOID52527    -            808     1e-88  297.8   0.0   1   1   2.9e-92   1.3e-88  297.5   0.0     1   432   115   566   115   566 0.93 Molybdopterin oxidoreductase
Molydop_binding      PF01568.16   109 seq818_BIOID52527    -            808   5.3e-27   93.6   0.0   1   1   2.2e-30     1e-26   92.7   0.0     1   107   687   800   687   802 0.97 Molydopterin dinucleotide binding domain
Molybdop_Fe4S4       PF04879.11    55 seq818_BIOID52527    -            808   2.7e-13   49.4   0.9   1   1     1e-16   4.7e-13   48.6   0.6     1    55    53   112    53   112 0.96 Molybdopterin oxidoreductase Fe4S4 domain
DUF3458              PF11940.3    367 seq821_BIOID52527    -            870  9.4e-141  468.7   5.5   1   1  3.3e-144  1.5e-140  468.1   3.8     2   367   458   827   457   827 0.99 Domain of unknown function (DUF3458)
Peptidase_M1         PF01433.15   390 seq821_BIOID52527    -            870     1e-66  225.5   0.0   1   1   5.5e-70   2.5e-66  224.2   0.0   123   390   113   384    48   384 0.93 Peptidase family M1
Peptidase_MA_2       PF13485.1    128 seq821_BIOID52527    -            870   4.6e-18   65.3   0.1   1   1   3.2e-21   1.5e-17   63.7   0.0    16   128   282   407   262   407 0.80 Peptidase MA superfamily
GATase_4             PF13230.1    272 seq827_BIOID52527    -            255    4e-107  356.8   0.0   1   1  9.6e-111  4.4e-107  356.7   0.0     1   252     1   252     1   255 0.99 Glutamine amidotransferases class-II
GATase_2             PF00310.16   361 seq827_BIOID52527    -            255   3.3e-17   62.1   0.1   1   1   2.1e-15   9.7e-12   44.1   0.1   189   359    65   215    60   217 0.87 Glutamine amidotransferases class-II
APH                  PF01636.18   239 seq830_BIOID52527    -            274   2.3e-19   69.9   8.4   1   1   3.3e-23   2.3e-19   69.9   5.8     2   237    25   233    24   235 0.78 Phosphotransferase enzyme family
Choline_kinase       PF01633.15   211 seq830_BIOID52527    -            274   7.8e-06   25.4   0.0   1   1   1.6e-09   1.1e-05   24.9   0.0   143   192   163   210   139   235 0.78 Choline/ethanolamine kinase
EI24                 PF07264.6    219 seq831_BIOID52527    -            253   1.1e-52  178.5  20.7   1   1   9.4e-57   1.3e-52  178.3  14.4     1   219    11   232    11   232 0.96 Etoposide-induced protein 2.4 (EI24)
ABC_tran             PF00005.22   118 seq834_BIOID52527    -            637     1e-36  125.7   1.1   1   2   2.4e-18   3.3e-15   56.3   0.0     1   118    41   178    41   178 0.87 ABC transporter
ABC_tran             PF00005.22   118 seq834_BIOID52527    -            637     1e-36  125.7   1.1   2   2   2.6e-21   3.6e-18   65.9   0.0     1   118   352   459   352   459 0.92 ABC transporter
ABC_tran_2           PF12848.2     85 seq834_BIOID52527    -            637   6.6e-29   99.4   4.3   1   1   4.8e-32   6.6e-29   99.4   3.0     1    83   217   298   217   302 0.93 ABC transporter
PAP_PilO             PF06864.7    414 seq835_BIOID52527    -            431  1.2e-148  494.7   0.0   1   1    1e-152  1.4e-148  494.5   0.0     1   414    20   431    20   431 0.99 Pilin accessory protein (PilO)
TetR_C_3             PF08362.6    143 seq837_BIOID52527    -            212     3e-59  198.7   0.0   1   1   5.7e-63   3.9e-59  198.3   0.0     1   143    70   212    70   212 0.99 YcdC-like protein, C-terminal region
TetR_N               PF00440.18    47 seq837_BIOID52527    -            212   1.3e-16   59.8   0.2   1   1   2.9e-20     2e-16   59.2   0.1     1    47    23    69    23    69 0.98 Bacterial regulatory proteins, tetR family
DUF1480              PF07351.8     80 seq838_BIOID52527    -             78   3.5e-42  142.1   0.0   1   1   2.8e-46   3.8e-42  142.0   0.0     3    79     2    77     1    78 0.98 Protein of unknown function (DUF1480)
ABC_membrane         PF00664.18   275 seq839_BIOID52527    -           1261   2.4e-51  174.6  15.7   1   2     3e-24   3.1e-21   75.8   2.3    11   274    73   338    69   339 0.86 ABC transporter transmembrane region
ABC_membrane         PF00664.18   275 seq839_BIOID52527    -           1261   2.4e-51  174.6  15.7   2   2   5.5e-33   5.8e-30  104.5   3.3     7   275   693   961   687   961 0.86 ABC transporter transmembrane region
ABC_tran             PF00005.22   118 seq839_BIOID52527    -           1261   3.3e-47  159.6   0.1   1   2   1.6e-27   1.6e-24   86.3   0.0     1   118   424   553   424   553 0.98 ABC transporter
ABC_tran             PF00005.22   118 seq839_BIOID52527    -           1261   3.3e-47  159.6   0.1   2   2   1.4e-22   1.5e-19   70.4   0.0     1   118  1046  1171  1046  1171 0.95 ABC transporter
GerE                 PF00196.14    58 seq841_BIOID52527    -            901   4.2e-20   70.7   0.0   1   1   1.3e-23   1.7e-19   68.7   0.0     2    58   834   890   833   890 0.97 Bacterial regulatory proteins, luxR family
Ala_racemase_N       PF01168.15   217 seq843_BIOID52527    -            359   3.1e-61  206.5   0.0   1   1   5.7e-65   3.9e-61  206.2   0.0     1   217     8   219     8   219 0.94 Alanine racemase, N-terminal domain
Ala_racemase_C       PF00842.16   129 seq843_BIOID52527    -            359     8e-40  135.1   0.1   1   1   1.8e-43   1.2e-39  134.5   0.1     1   129   234   358   234   358 0.97 Alanine racemase, C-terminal domain
TnpB_IS66            PF05717.8    108 seq844_BIOID52527    -            116   8.5e-41  137.6   0.1   1   1   7.4e-45     1e-40  137.4   0.1     2   104     7   107     6   110 0.97 IS66 Orf2 like protein
GutM                 PF06923.6    109 seq846_BIOID52527    -            119   6.1e-37  125.5   0.0   1   1   5.1e-41   6.9e-37  125.3   0.0     2   109     3   110     2   110 0.98 Glucitol operon activator protein (GutM)
ABC_tran             PF00005.22   118 seq848_BIOID52527    -            715   1.9e-19   70.0   0.0   1   1   5.2e-23   3.5e-19   69.1   0.0     1   118   514   641   514   641 0.94 ABC transporter
ABC_membrane         PF00664.18   275 seq848_BIOID52527    -            715   2.9e-18   66.1   7.9   1   1   5.8e-22     4e-18   65.7   5.5     4   266   157   418   155   427 0.89 ABC transporter transmembrane region
DUF1482              PF07358.6     57 seq852_BIOID52527    -             91   7.2e-32  108.6   0.1   1   1   6.3e-36   8.7e-32  108.3   0.1     1    57    29    86    29    86 0.99 Protein of unknown function (DUF1482)
YihI                 PF04220.7    169 seq855_BIOID52527    -            169   3.4e-56  189.0  15.5   1   1   2.8e-60   3.9e-56  188.9  10.8     3   167     5   165     2   167 0.94 Der GTPase activator (YihI)
CusF_Ec              PF11604.3     70 seq857_BIOID52527    -            110   1.1e-21   76.2   0.4   1   1   1.1e-25   1.5e-21   75.8   0.3     1    67    42   107    42   110 0.93 Copper binding periplasmic protein CusF
HTH_18               PF12833.2     81 seq858_BIOID52527    -            319     2e-18   66.1   0.5   1   1     3e-22     2e-18   66.1   0.3     1    80   239   317   239   318 0.97 Helix-turn-helix domain
HTH_AraC             PF00165.18    42 seq858_BIOID52527    -            319     4e-07   29.5   0.0   1   1   2.8e-10   1.9e-06   27.3   0.0     8    38   282   313   278   317 0.89 Bacterial regulatory helix-turn-helix proteins, AraC family
DeoRC                PF00455.17   162 seq862_BIOID52527    -            257   1.7e-52  177.2   0.6   1   1   5.8e-56   2.7e-52  176.5   0.2     3   161    74   232    72   233 0.97 DeoR C terminal sensor domain
HTH_DeoR             PF08220.7     57 seq862_BIOID52527    -            257   9.1e-22   76.2   0.1   1   1   3.8e-25   1.7e-21   75.3   0.1     1    56     6    61     6    62 0.98 DeoR-like helix-turn-helix domain
HTH_11               PF08279.7     55 seq862_BIOID52527    -            257   5.3e-09   35.4   0.1   1   1   3.9e-12   1.8e-08   33.8   0.0     1    46     6    50     6    56 0.92 HTH domain
Glyco_hydro_3        PF00933.16   299 seq866_BIOID52527    -            341   4.3e-72  242.5   0.0   1   1   3.9e-76   5.3e-72  242.2   0.0     3   294     7   319     5   321 0.94 Glycosyl hydrolase family 3 N terminal domain
Metalloenzyme        PF01676.13   262 seq868_BIOID52527    -            514  1.6e-101  338.8   0.5   1   1  4.2e-105  1.9e-101  338.6   0.3     1   261     6   507     6   508 0.99 Metalloenzyme superfamily
iPGM_N               PF06415.8    223 seq868_BIOID52527    -            514   6.9e-89  296.9   0.6   1   1   2.2e-92     1e-88  296.3   0.4     2   223    85   308    84   308 0.99 BPG-independent PGAM N-terminus (iPGM_N)
Phosphodiest         PF01663.17   364 seq868_BIOID52527    -            514   2.3e-05   23.7   0.0   1   1   7.6e-09   3.5e-05   23.2   0.0   104   246   303   449   259   491 0.73 Type I phosphodiesterase / nucleotide pyrophosphatase
HlyD_2               PF12700.2    328 seq870_BIOID52527    -            407     3e-14   52.8   0.0   1   1   2.6e-17   1.8e-13   50.2   0.0   136   327   187   378    98   379 0.77 HlyD family secretion protein
HlyD_3               PF13437.1    105 seq870_BIOID52527    -            407     2e-13   50.4   0.2   1   1   2.3e-14   1.6e-10   41.1   0.0     1   105   209   310   209   310 0.96 HlyD family secretion protein
PALP                 PF00291.20   307 seq877_BIOID52527    -            323   1.3e-63  214.9   0.3   1   1   1.1e-67   1.5e-63  214.7   0.2     3   306    10   300     8   301 0.87 Pyridoxal-phosphate dependent enzyme
Rick_17kDa_Anti      PF05433.10    42 seq878_BIOID52527    -            155   6.2e-08   32.0  26.0   1   1   8.1e-12   1.1e-07   31.2  18.0     1    42    62   103    62   103 0.96 Glycine zipper 2TM domain
HTH_3                PF01381.17    55 seq882_BIOID52527    -             96   8.2e-06   25.4   0.0   1   1   8.4e-10   1.2e-05   24.9   0.0     1    43    38    80    38    82 0.95 Helix-turn-helix
N6_Mtase             PF02384.11   311 seq884_BIOID52527    -            539  4.8e-125  416.6   0.0   1   1  1.1e-128  7.6e-125  415.9   0.0     2   311   161   499   160   499 0.99 N-6 DNA Methylase
HsdM_N               PF12161.3    137 seq884_BIOID52527    -            539   2.3e-28   99.1   3.2   1   1     1e-31   6.9e-28   97.6   2.2     2   137    16   144    15   144 0.87 HsdM N-terminal domain
Autotransporter      PF03797.14   265 seq885_BIOID52527    -            108   1.6e-10   40.6   0.5   1   1   1.3e-14   1.8e-10   40.4   0.3   168   262     3    91     1    94 0.93 Autotransporter beta-domain
Radical_SAM          PF04055.16   166 seq889_BIOID52527    -            457   3.6e-15   56.4   0.0   1   1     8e-19   5.4e-15   55.8   0.0     2   164    57   227    56   229 0.79 Radical SAM superfamily
HemN_C               PF06969.11    66 seq889_BIOID52527    -            457   3.2e-12   46.2   0.6   1   1   1.7e-15   1.2e-11   44.4   0.0     1    66   363   431   363   431 0.94 HemN C-terminal domain
DUF218               PF02698.12   155 seq891_BIOID52527    -            266   5.5e-24   84.3   0.0   1   1   5.8e-28   7.9e-24   83.7   0.0     1   137    36   183    36   208 0.92 DUF218 domain
DUF2799              PF10973.3     89 seq892_BIOID52527    -            134   2.4e-16   59.3   1.4   1   1   2.3e-20   3.2e-16   59.0   1.0     1    88    44   126    44   127 0.93 Protein of unknown function (DUF2799)
IlvN                 PF07991.7    165 seq893_BIOID52527    -            491   6.6e-61  204.3   0.2   1   1   1.6e-64   1.1e-60  203.6   0.1     2   165    35   204    34   204 0.98 Acetohydroxy acid isomeroreductase, catalytic domain
IlvC                 PF01450.14   145 seq893_BIOID52527    -            491     4e-56  188.8   0.1   1   2   3.3e-21   2.3e-17   63.1   0.0     1   128   210   337   210   345 0.91 Acetohydroxy acid isomeroreductase, catalytic domain
IlvC                 PF01450.14   145 seq893_BIOID52527    -            491     4e-56  188.8   0.1   2   2   7.7e-40   5.3e-36  123.6   0.0    15   145   359   485   349   485 0.93 Acetohydroxy acid isomeroreductase, catalytic domain
rve                  PF00665.21   120 seq894_BIOID52527    -            268   5.3e-24   84.5   0.0   1   1   2.6e-27     9e-24   83.7   0.0     2   119   106   221   105   222 0.97 Integrase core domain
rve_3                PF13683.1     67 seq894_BIOID52527    -            268   1.5e-16   59.5   0.2   1   1     1e-19   3.4e-16   58.3   0.1     2    67   194   260   193   260 0.98 Integrase core domain
rve_2                PF13333.1     52 seq894_BIOID52527    -            268   1.1e-12   47.7   0.8   1   1   6.7e-16   2.3e-12   46.6   0.5     1    51   212   267   212   267 0.93 Integrase core domain
HTH_21               PF13276.1     60 seq894_BIOID52527    -            268   1.4e-09   37.6   5.4   1   1   1.1e-12   3.8e-09   36.2   3.8     3    59    27    82    23    83 0.89 HTH-like domain
Pilus_PilP           PF11356.3     87 seq896_BIOID52527    -            150   2.6e-17   62.7   1.2   1   1   1.9e-21   2.6e-17   62.7   0.8    11    87    70   148    61   148 0.83 Type IV pilus biogenesis
SIS                  PF01380.17   131 seq901_BIOID52527    -            321     4e-27   94.2   0.0   1   1   9.9e-31   6.8e-27   93.5   0.0     2   130    39   169    38   170 0.98 SIS domain
CBS                  PF00571.23    57 seq901_BIOID52527    -            321   1.4e-15   56.5   0.1   1   2   4.2e-09   2.8e-05   23.5   0.2     1    56   199   256   199   257 0.91 CBS domain
CBS                  PF00571.23    57 seq901_BIOID52527    -            321   1.4e-15   56.5   0.1   2   2   4.7e-10   3.2e-06   26.5   0.0     8    51   272   315   265   318 0.82 CBS domain
Aminotran_1_2        PF00155.16   363 seq903_BIOID52527    -            411   5.3e-85  285.4   0.0   1   1   4.4e-89     6e-85  285.2   0.0     2   362    41   406    40   407 0.98 Aminotransferase class I and II
LolA                 PF03548.10   165 seq904_BIOID52527    -            204   3.3e-57  192.5   4.4   1   1   2.8e-61   3.8e-57  192.3   3.0     2   165    34   192    33   192 0.99 Outer membrane lipoprotein carrier protein LolA
NLPC_P60             PF00877.14   105 seq906_BIOID52527    -            252   1.5e-30  104.9   0.0   1   1     4e-34   2.7e-30  104.1   0.0     1   105   134   244   134   244 0.98 NlpC/P60 family
Mob_synth_C          PF06463.8    128 seq908_BIOID52527    -            329   6.4e-36  122.7   0.0   1   1   3.1e-39   1.1e-35  122.0   0.0     1   127   186   312   186   313 0.98 Molybdenum Cofactor Synthesis C
Radical_SAM          PF04055.16   166 seq908_BIOID52527    -            329   5.8e-27   94.7   0.0   1   1   2.3e-30   7.9e-27   94.3   0.0     2   166    19   181    18   181 0.97 Radical SAM superfamily
Fer4_12              PF13353.1    139 seq908_BIOID52527    -            329   1.4e-07   31.6   0.0   1   1   7.6e-11   2.6e-07   30.7   0.0    15   116    24   125    13   131 0.84 4Fe-4S single cluster domain
Fer4_14              PF13394.1    117 seq908_BIOID52527    -            329   5.1e-07   29.6   0.0   1   1   5.1e-10   1.7e-06   27.9   0.0     6    90    22   104    15   125 0.70 4Fe-4S single cluster domain
CSD                  PF00313.17    66 seq909_BIOID52527    -             70   3.6e-33  113.0   0.2   1   1   5.8e-37   3.9e-33  112.9   0.1     1    65     5    69     5    70 0.98 'Cold-shock' DNA-binding domain
OB_RNB               PF08206.6     58 seq909_BIOID52527    -             70   9.9e-06   24.8   0.4   1   1     2e-09   1.4e-05   24.4   0.3     7    29    15    37     7    39 0.86 Ribonuclease B OB domain
Na_Pi_cotrans        PF02690.10   142 seq910_BIOID52527    -            543   1.6e-44  150.9  30.2   1   2   1.4e-39   9.5e-36  122.5   7.0     1   140    13   148    13   150 0.98 Na+/Pi-cotransporter
Na_Pi_cotrans        PF02690.10   142 seq910_BIOID52527    -            543   1.6e-44  150.9  30.2   2   2   1.6e-13   1.1e-09   38.0  10.2     1   123   139   265   139   284 0.90 Na+/Pi-cotransporter
Condensation         PF00668.15   301 seq911_BIOID52527    -           2035  3.2e-118  393.8   0.2   1   2   2.6e-60   4.4e-57  193.0   0.0     2   300   112   409   111   410 0.96 Condensation domain
Condensation         PF00668.15   301 seq911_BIOID52527    -           2035  3.2e-118  393.8   0.2   2   2   4.9e-62   8.4e-59  198.7   0.0     3   300  1494  1781  1492  1782 0.97 Condensation domain
AMP-binding          PF00501.23   418 seq911_BIOID52527    -           2035  3.6e-103  345.0   0.0   1   1  2.8e-106  4.9e-103  344.5   0.0     2   418   594   990   593   990 0.98 AMP-binding enzyme
NRPS                 PF08415.5     58 seq911_BIOID52527    -           2035   3.5e-40  135.4   2.0   1   2   3.2e-22   5.4e-19   67.5   0.1     1    58   431   486   431   486 0.98 Nonribosomal peptide synthase
NRPS                 PF08415.5     58 seq911_BIOID52527    -           2035   3.5e-40  135.4   2.0   2   2   5.9e-22     1e-18   66.7   0.2     1    58  1802  1858  1802  1858 0.98 Nonribosomal peptide synthase
PP-binding           PF00550.20    67 seq911_BIOID52527    -           2035   1.4e-32  111.5   0.1   1   3   8.7e-10   1.5e-06   28.2   0.0     2    62    23    82    22    86 0.92 Phosphopantetheine attachment site
PP-binding           PF00550.20    67 seq911_BIOID52527    -           2035   1.4e-32  111.5   0.1   2   3   1.7e-14   2.9e-11   43.3   0.0     2    66  1412  1473  1411  1474 0.94 Phosphopantetheine attachment site
PP-binding           PF00550.20    67 seq911_BIOID52527    -           2035   1.4e-32  111.5   0.1   3   3   5.4e-12   9.2e-09   35.3   0.0     3    67  1952  2013  1950  2013 0.93 Phosphopantetheine attachment site
Methyltransf_12      PF08242.7     99 seq911_BIOID52527    -           2035   7.2e-10   39.1   0.0   1   1   1.1e-12   1.9e-09   37.7   0.0     1    99  1182  1279  1182  1279 0.95 Methyltransferase domain
Methyltransf_23      PF13489.1    162 seq911_BIOID52527    -           2035   1.6e-07   31.0   0.0   1   1   4.5e-10   7.6e-07   28.8   0.0     8   159  1163  1324  1157  1326 0.71 Methyltransferase domain
Methyltransf_11      PF08241.7     95 seq911_BIOID52527    -           2035   1.3e-05   25.4   0.0   1   1     2e-08   3.4e-05   24.1   0.0     1    94  1182  1280  1182  1281 0.90 Methyltransferase domain
MdoG                 PF04349.7    484 seq912_BIOID52527    -            517  8.5e-263  871.7   1.2   1   1  7.2e-267  9.8e-263  871.5   0.8     1   483    29   514    29   515 1.00 Periplasmic glucan biosynthesis protein, MdoG
Amidohydro_3         PF07969.6    404 seq913_BIOID52527    -            480   1.1e-31  110.4   0.3   1   1   5.6e-35   1.9e-31  109.5   0.2     1   404    53   427    53   427 0.81 Amidohydrolase family
D-aminoacyl_C        PF07908.7     48 seq913_BIOID52527    -            480   8.2e-16   56.9   0.9   1   1   8.2e-19   2.8e-15   55.2   0.0     1    48   430   477   430   477 0.98 D-aminoacylase, C-terminal region
Amidohydro_5         PF13594.1     68 seq913_BIOID52527    -            480   2.3e-13   49.6   2.0   1   1   1.5e-16   5.2e-13   48.4   1.4     1    68    25    86    25    86 0.87 Amidohydrolase
DUF4154              PF13689.1    145 seq915_BIOID52527    -            172     6e-33  113.3   0.0   1   1   5.4e-37   7.3e-33  113.0   0.0     6   145    32   168    27   168 0.95 Domain of unknown function (DUF4154)
UPF0227              PF05728.7    187 seq917_BIOID52527    -            180   4.7e-72  241.5   0.0   1   1   3.9e-76   5.3e-72  241.3   0.0     1   186     1   177     1   178 0.99 Uncharacterised protein family (UPF0227)
T2SE                 PF00437.15   272 seq918_BIOID52527    -            502   1.3e-35  122.5   0.0   1   1   1.4e-39     2e-35  121.9   0.0    66   269   161   378    97   380 0.87 Type II/IV secretion system protein
Fer4_11              PF13247.1     99 seq924_BIOID52527    -            205   1.2e-31  108.4  10.9   1   1   8.5e-35   1.2e-31  108.4   7.5     3    97    60   153    58   155 0.97 4Fe-4S dicluster domain
Fer4_2               PF12797.2     22 seq924_BIOID52527    -            205   1.1e-13   50.0  30.8   1   1   6.7e-10   9.1e-07   28.3   0.6     2    20     6    24     5    33 0.89 4Fe-4S binding domain
Fer4                 PF00037.22    24 seq924_BIOID52527    -            205   9.1e-13   47.1  35.1   1   1   8.5e-11   1.2e-07   30.9   3.3     1    23    92   114    92   115 0.94 4Fe-4S binding domain
Fer4_7               PF12838.2     52 seq924_BIOID52527    -            205   2.4e-12   46.9  28.1   1   1   9.2e-10   1.3e-06   28.6   7.3     2    50    99   147    98   149 0.87 4Fe-4S dicluster domain
Fer4_9               PF13187.1     55 seq924_BIOID52527    -            205   8.2e-12   45.0  26.6   1   1   5.5e-10   7.5e-07   29.2   7.4     2    53    99   148    98   150 0.95 4Fe-4S dicluster domain
Fer4_10              PF13237.1     52 seq924_BIOID52527    -            205   4.5e-11   42.2  30.2   1   1   8.2e-09   1.1e-05   24.9   8.0     2    52    92   146    91   146 0.76 4Fe-4S dicluster domain
Fer4_4               PF12800.2     17 seq924_BIOID52527    -            205   1.7e-10   40.2  32.5   1   3     3e-05      0.04   14.1   2.3     1    15    11    25    11    29 0.90 4Fe-4S binding domain
Fer4_4               PF12800.2     17 seq924_BIOID52527    -            205   1.7e-10   40.2  32.5   2   3   3.3e-05     0.045   13.9   2.0     2    16    65    81    64    85 0.86 4Fe-4S binding domain
Fer4_4               PF12800.2     17 seq924_BIOID52527    -            205   1.7e-10   40.2  32.5   3   3   2.9e-07    0.0004   20.3   2.0     2    17    97   112    96   112 0.91 4Fe-4S binding domain
Fer4_6               PF12837.2     24 seq924_BIOID52527    -            205   2.4e-10   39.7  39.6   1   1   3.1e-09   4.2e-06   26.2   3.2     1    23    91   113    91   114 0.95 4Fe-4S binding domain
Fer4_3               PF12798.2     15 seq924_BIOID52527    -            205   7.3e-07   29.1  40.1   1   2   9.4e-06     0.013   15.9   4.2     1    15    67    83    67    83 0.98 4Fe-4S binding domain
Fer4_3               PF12798.2     15 seq924_BIOID52527    -            205   7.3e-07   29.1  40.1   2   2   4.8e-05     0.065   13.7   1.6     1    13   126   147   126   149 0.94 4Fe-4S binding domain
Abhydrolase_1        PF00561.15   230 seq926_BIOID52527    -            340   6.7e-26   91.1   0.0   1   1     6e-29   2.1e-25   89.5   0.0     4   218   105   312   102   315 0.96 alpha/beta hydrolase fold
Abhydrolase_6        PF12697.2    228 seq926_BIOID52527    -            340   5.1e-16   59.1   0.5   1   1   2.1e-19   7.2e-16   58.6   0.3     1   219    75   312    75   320 0.70 Alpha/beta hydrolase family
Abhydrolase_5        PF12695.2    142 seq926_BIOID52527    -            340   9.2e-11   41.5   0.2   1   1   8.1e-14   2.8e-10   40.0   0.2     2   141    75   308    74   309 0.65 Alpha/beta hydrolase family
Dynamin_N            PF00350.18   168 seq927_BIOID52527    -            374   2.5e-19   69.5   0.0   1   1     1e-22   4.6e-19   68.7   0.0     1   148   120   326   120   348 0.77 Dynamin family
MMR_HSR1             PF01926.18   114 seq927_BIOID52527    -            374   6.3e-09   35.7   0.1   1   1   2.2e-11     1e-07   31.8   0.0     2   114   120   346   119   346 0.78 50S ribosome-binding GTPase
ProQ                 PF04352.8    115 seq930_BIOID52527    -            167   1.6e-25   88.8   0.6   1   1   1.6e-29   2.1e-25   88.4   0.4     2   110    57   165    56   167 0.96 ProQ/FINO family
DUF1656              PF07869.7     58 seq931_BIOID52527    -             78   4.6e-18   64.6   9.3   1   1   3.3e-22   4.6e-18   64.6   6.5     3    57    16    70    14    72 0.95 Protein of unknown function (DUF1656)
ACR_tran             PF00873.14  1021 seq932_BIOID52527    -           1047    2e-238  793.4   1.6   1   1  1.8e-242  2.5e-238  793.1   1.1     2  1019     6  1037     2  1039 0.98 AcrB/AcrD/AcrF family
Aldedh               PF00171.17   462 seq933_BIOID52527    -            479  9.4e-165  548.2   1.1   1   1  1.5e-168    1e-164  548.1   0.8     8   462    22   475    15   475 0.98 Aldehyde dehydrogenase family
LuxC                 PF05893.9    400 seq933_BIOID52527    -            479   0.00013   20.7   0.0   1   1   3.7e-08   0.00025   19.7   0.0    88   285   142   335   138   356 0.81 Acyl-CoA reductase (LuxC)
MgsA_C               PF12002.3    168 seq934_BIOID52527    -            447   3.2e-68  228.5   0.6   1   1   4.5e-71   5.5e-68  227.7   0.4     1   167   268   435   268   436 0.99 MgsA AAA+ ATPase C terminal
AAA                  PF00004.24   132 seq934_BIOID52527    -            447   2.4e-18   66.4   0.1   1   1   2.3e-20   2.8e-17   63.0   0.0     1   126    53   159    53   165 0.91 ATPase family associated with various cellular activities (AAA)
RuvB_N               PF05496.7    234 seq934_BIOID52527    -            447   3.5e-16   58.8   0.1   1   1   1.6e-18     2e-15   56.3   0.0    15   133    17   138     7   155 0.79 Holliday junction DNA helicase ruvB N-terminus
AAA_5                PF07728.9    139 seq934_BIOID52527    -            447   8.9e-08   31.8   0.1   1   1   9.5e-10   1.2e-06   28.2   0.1     2   102    53   143    52   236 0.84 AAA domain (dynein-related subfamily)
AAA_19               PF13245.1     76 seq934_BIOID52527    -            447   1.4e-07   31.0   0.4   1   1   1.3e-09   1.6e-06   27.6   0.0    10    62    51    95    43   134 0.65 Part of AAA domain
Adenine_deam_C       PF13382.1    171 seq935_BIOID52527    -            588   9.6e-58  193.9   0.0   1   1   5.5e-61   1.5e-57  193.3   0.0    24   171   434   581   416   581 0.95 Adenine deaminase C-terminal domain
Amidohydro_1         PF01979.15   333 seq935_BIOID52527    -            588   6.5e-38  131.1   0.0   1   1   9.1e-41   2.5e-37  129.1   0.0     2   333    82   347    81   347 0.95 Amidohydrolase family
Amidohydro_5         PF13594.1     68 seq935_BIOID52527    -            588   2.4e-12   46.3   0.2   1   1   2.9e-15   7.9e-12   44.7   0.1     1    68    52   115    52   115 0.85 Amidohydrolase
Amidohydro_4         PF13147.1    304 seq935_BIOID52527    -            588     3e-11   43.7   0.3   1   1   1.9e-12   5.1e-09   36.4   0.1     1   304    76   344    76   344 0.80 Amidohydrolase
PTS_EIIA_2           PF00359.17   142 seq936_BIOID52527    -            147   3.8e-34  117.3   0.0   1   1   3.2e-38   4.3e-34  117.1   0.0     2   141     5   146     4   147 0.95 Phosphoenolpyruvate-dependent sugar phosphotransferase system, EIIA 2
PfkB                 PF00294.19   301 seq937_BIOID52527    -            337   9.5e-71  238.2   0.1   1   1   8.3e-75   1.1e-70  237.9   0.0     2   297    31   331    30   335 0.97 pfkB family carbohydrate kinase
GGDEF                PF00990.16   161 seq940_BIOID52527    -            408   1.2e-44  151.6   0.3   1   1   1.4e-48   1.9e-44  150.9   0.2     1   159   249   403   249   405 0.96 GGDEF domain
DmsC                 PF04976.7    276 seq941_BIOID52527    -            364  1.7e-114  381.6  20.4   1   1  1.6e-118  2.1e-114  381.3  14.1     1   276    81   354    81   354 0.99 DMSO reductase anchor subunit (DmsC)
HlyD                 PF00529.15   306 seq942_BIOID52527    -            285   1.7e-46  158.8   6.2   1   2   1.7e-22   4.7e-19   68.6   2.4     1    78    43   120    43   135 0.88 HlyD family secretion protein
HlyD                 PF00529.15   306 seq942_BIOID52527    -            285   1.7e-46  158.8   6.2   2   2   1.1e-29     3e-26   92.3   0.1   139   302   127   278   118   282 0.92 HlyD family secretion protein
HlyD_2               PF12700.2    328 seq942_BIOID52527    -            285     8e-21   74.4   0.2   1   1     4e-24   1.1e-20   73.9   0.1    15   239    38   229    34   245 0.86 HlyD family secretion protein
HlyD_3               PF13437.1    105 seq942_BIOID52527    -            285   4.6e-18   65.3   0.1   1   1   1.3e-14   3.6e-11   43.2   0.0     1    82   153   232   153   264 0.90 HlyD family secretion protein
Biotin_lipoyl_2      PF13533.1     50 seq942_BIOID52527    -            285     4e-18   64.7   2.2   1   1   1.9e-18   5.1e-15   54.7   0.7     1    50    43    92    43   103 0.89 Biotin-lipoyl like
Peptidase_M23        PF01551.17    96 seq945_BIOID52527    -            427   2.2e-25   88.4   0.2   1   1   3.6e-29     5e-25   87.2   0.1     3    96   328   421   327   421 0.98 Peptidase family M23
HlyD_3               PF13437.1    105 seq947_BIOID52527    -            409   1.5e-21   76.5   0.1   1   1   8.1e-21   2.8e-17   62.8   0.0     1    97   257   369   257   379 0.81 HlyD family secretion protein
HlyD                 PF00529.15   306 seq947_BIOID52527    -            409   5.6e-15   55.3  12.4   1   1   2.8e-13   9.5e-10   38.1   6.2     5   177    80   241    76   244 0.67 HlyD family secretion protein
HlyD_2               PF12700.2    328 seq947_BIOID52527    -            409     1e-12   47.8   0.0   1   1   7.2e-16   2.5e-12   46.5   0.0     9   251    63   353    58   361 0.67 HlyD family secretion protein
Biotin_lipoyl_2      PF13533.1     50 seq947_BIOID52527    -            409   3.6e-11   42.4   9.8   1   1   4.5e-11   1.6e-07   30.7   0.1     3    43    78   118    76   134 0.80 Biotin-lipoyl like
PEP-utilizers_C      PF02896.13   294 seq948_BIOID52527    -            575  1.6e-124  414.4   0.2   1   1  4.8e-128  2.2e-124  414.0   0.1     1   293   250   541   250   542 0.99 PEP-utilising enzyme, TIM barrel domain
PEP-utilisers_N      PF05524.8    123 seq948_BIOID52527    -            575   1.9e-31  108.3   5.0   1   1   4.2e-35   1.9e-31  108.3   3.5     2   123     3   127     2   127 0.96 PEP-utilising enzyme, N-terminal
PEP-utilizers        PF00391.18    81 seq948_BIOID52527    -            575     7e-25   86.2   0.2   1   1   4.5e-28   2.1e-24   84.7   0.1     9    80   152   224   147   225 0.93 PEP-utilising enzyme, mobile domain
MoCF_biosynth        PF00994.19   144 seq949_BIOID52527    -            170   5.6e-31  106.7   0.0   1   1   5.1e-35     7e-31  106.4   0.0     1   143    14   156    12   157 0.92 Probable molybdopterin binding domain
PTS_IIB              PF02302.12    90 seq950_BIOID52527    -             95   6.3e-12   45.6   1.0   1   1   5.1e-16   6.9e-12   45.5   0.7     1    86     2    83     2    87 0.83 PTS system, Lactose/Cellobiose specific IIB subunit
Methylase_S          PF01420.14   167 seq952_BIOID52527    -            434     2e-20   73.3   5.1   1   1   6.1e-23   8.4e-19   68.0   0.7    19   167    20   158    10   158 0.91 Type I restriction modification DNA specificity domain
Pyr_redox_2          PF07992.9    200 seq954_BIOID52527    -            434     2e-33  115.8   0.0   1   1   1.6e-36   4.3e-33  114.7   0.0     1   197     7   318     7   320 0.91 Pyridine nucleotide-disulphide oxidoreductase
Pyr_redox            PF00070.22    80 seq954_BIOID52527    -            434   3.5e-19   68.8   3.6   1   2     5e-08   0.00014   22.0   0.1     1    36     7    48     7    93 0.86 Pyridine nucleotide-disulphide oxidoreductase
Pyr_redox            PF00070.22    80 seq954_BIOID52527    -            434   3.5e-19   68.8   3.6   2   2   1.6e-15   4.4e-12   46.0   0.4     1    68   172   254   172   265 0.91 Pyridine nucleotide-disulphide oxidoreductase
DAO                  PF01266.19   358 seq954_BIOID52527    -            434   2.5e-11   42.9  10.3   1   1   1.1e-09     3e-06   26.2   0.0   146   235   225   307   213   332 0.82 FAD dependent oxidoreductase
PTS_EIIA_2           PF00359.17   142 seq955_BIOID52527    -            149   1.9e-33  115.0   0.0   1   1   1.7e-37   2.4e-33  114.7   0.0     3   141     8   148     7   149 0.95 Phosphoenolpyruvate-dependent sugar phosphotransferase system, EIIA 2
MFS_1                PF07690.11   354 seq959_BIOID52527    -            416   1.2e-25   89.9  61.5   1   2   2.5e-20   1.7e-16   59.8  19.2     1   224    22   237    22   245 0.81 Major Facilitator Superfamily
MFS_1                PF07690.11   354 seq959_BIOID52527    -            416   1.2e-25   89.9  61.5   2   2   8.8e-13     6e-09   34.9  20.0    10   179   237   409   232   415 0.80 Major Facilitator Superfamily
MFS_3                PF05977.8    524 seq959_BIOID52527    -            416   7.2e-21   73.7  33.7   1   1   1.4e-24   9.3e-21   73.4  23.4     9   396    16   400    12   414 0.90 Transmembrane secretion effector
EIIC-GAT             PF03611.9    415 seq963_BIOID52527    -            418  8.5e-145  482.5  42.7   1   1  7.1e-149  9.7e-145  482.3  29.6     2   415     9   406     8   406 0.99 PTS system sugar-specific permease component
UPF0270              PF06794.7     70 seq965_BIOID52527    -             72   9.2e-36  121.3   0.1   1   1   7.4e-40     1e-35  121.2   0.0     1    70     1    70     1    70 0.99 Uncharacterised protein family (UPF0270)
HisG                 PF01634.13   163 seq966_BIOID52527    -            299   8.2e-55  184.7   0.0   1   1   1.7e-58   1.2e-54  184.1   0.0     1   163    53   221    53   221 0.94 ATP phosphoribosyltransferase
HisG_C               PF08029.6     75 seq966_BIOID52527    -            299   5.6e-28   96.5   0.1   1   1   2.2e-31   1.5e-27   95.2   0.0     1    75   222   297   222   297 0.98 HisG, C-terminal domain
MoaC                 PF01967.16   136 seq969_BIOID52527    -            161   1.5e-60  202.6   1.3   1   1   1.3e-64   1.7e-60  202.4   0.9     1   136    15   150    15   150 1.00 MoaC family
DUF2592              PF10766.4     41 seq970_BIOID52527    -             49     1e-26   91.8   4.7   1   1   8.2e-31   1.1e-26   91.7   3.3     1    41     4    44     4    44 0.98 Protein of unknown function (DUF2592)
UvrD_C               PF13361.1    319 seq971_BIOID52527    -            673   8.3e-93  311.2   0.0   1   1   3.5e-95   7.9e-92  308.0   0.0     1   318   271   613   271   614 0.97 UvrD-like helicase C-terminal domain
UvrD-helicase        PF00580.16   315 seq971_BIOID52527    -            673     2e-74  250.6   0.4   1   1   1.3e-76   2.9e-73  246.7   0.3     1   314     3   265     3   266 0.94 UvrD/REP helicase N-terminal domain
AAA_19               PF13245.1     76 seq971_BIOID52527    -            673   2.1e-13   49.6   0.6   1   1   2.1e-16   4.7e-13   48.5   0.4     8    75    15    87     8    88 0.82 Part of AAA domain
UvrD_C_2             PF13538.1    104 seq971_BIOID52527    -            673   2.1e-10   40.5   0.0   1   1   5.6e-13   1.3e-09   38.0   0.0    54   103   546   609   496   610 0.80 Family description
Ribonuc_L-PSP        PF01042.16   121 seq972_BIOID52527    -            129   1.9e-23   82.4   0.0   1   1   1.6e-27   2.2e-23   82.1   0.0    10   118    20   123    16   126 0.95 Endoribonuclease L-PSP
FUSC                 PF04632.7    650 seq973_BIOID52527    -            670  2.3e-162  541.6  47.1   1   1  3.9e-166  2.6e-162  541.4  32.6     1   649    20   662    20   663 0.97 Fusaric acid resistance protein family
FUSC_2               PF13515.1    128 seq973_BIOID52527    -            670   2.7e-16   59.5  13.2   1   1     4e-20   2.7e-16   59.5   9.2     1   125    33   163    31   166 0.86 Fusaric acid resistance protein-like
PTS_IIB              PF02302.12    90 seq974_BIOID52527    -            106   2.1e-16   60.0   0.9   1   1   1.8e-20   2.4e-16   59.8   0.6     1    88    18    99    18   101 0.90 PTS system, Lactose/Cellobiose specific IIB subunit
PRK                  PF00485.13   194 seq976_BIOID52527    -            289     3e-74  248.6   0.0   1   1   2.7e-78   3.6e-74  248.4   0.0     1   194     7   214     7   214 0.99 Phosphoribulokinase / Uridine kinase family
Glycos_transf_2      PF00535.21   169 seq977_BIOID52527    -            847   1.4e-19   70.2   0.0   1   1   6.3e-23   2.2e-19   69.6   0.0     2   168   246   429   245   430 0.98 Glycosyl transferase family 2
Glyco_tranf_2_3      PF13641.1    230 seq977_BIOID52527    -            847   3.3e-15   56.4   0.3   1   1     3e-18     1e-14   54.8   0.0     2   230   243   493   242   493 0.84 Glycosyltransferase like family 2
Glyco_trans_2_3      PF13632.1    192 seq977_BIOID52527    -            847   2.9e-13   49.8  14.5   1   1   8.6e-17   2.9e-13   49.8  10.1     1   185   341   533   341   708 0.82 Glycosyl transferase family group 2
Glyco_transf_21      PF13506.1    174 seq977_BIOID52527    -            847   4.5e-08   32.5   0.0   1   1   4.7e-11   1.6e-07   30.6   0.0     6   147   312   468   308   492 0.77 Glycosyl transferase family 21
FxsA                 PF04186.8    120 seq978_BIOID52527    -            158   1.1e-36  124.9   8.3   1   1   9.6e-41   1.3e-36  124.7   5.7     1   113     6   118     6   127 0.93 FxsA cytoplasmic membrane protein
Acetyltransf_3       PF13302.1    142 seq980_BIOID52527    -            161   4.6e-06   26.8   0.0   1   1   9.1e-10   6.2e-06   26.4   0.0    56   139    46   133    29   134 0.77 Acetyltransferase (GNAT) domain
Acetyltransf_1       PF00583.19    83 seq980_BIOID52527    -            161   0.00015   21.6   0.0   1   1     4e-08   0.00027   20.7   0.0    24    79    72   132    48   133 0.79 Acetyltransferase (GNAT) family
T2SF                 PF00482.18   124 seq982_BIOID52527    -            376   2.7e-28   98.2   2.7   1   2     2e-18   2.8e-14   53.0   0.0     1   115    43   161    43   170 0.95 Type II secretion system (T2SS), protein F
T2SF                 PF00482.18   124 seq982_BIOID52527    -            376   2.7e-28   98.2   2.7   2   2   4.1e-16   5.5e-12   45.5   0.1     3   122   247   368   245   370 0.93 Type II secretion system (T2SS), protein F
DNA_pol3_theta       PF06440.6     75 seq985_BIOID52527    -             82   1.6e-38  130.0   0.3   1   1   1.3e-42   1.8e-38  129.8   0.2     3    74     9    80     7    81 0.97 DNA polymerase III, theta subunit
Nitrate_red_del      PF02613.10   136 seq986_BIOID52527    -            204     5e-31  107.2   1.1   1   1   5.1e-35     7e-31  106.7   0.8     8   134    42   164    19   166 0.93 Nitrate reductase delta subunit
SBP_bac_11           PF13531.1    231 seq988_BIOID52527    -            257   2.6e-55  187.4   4.8   1   1   4.5e-59   3.1e-55  187.2   3.3     1   231    29   255    29   255 0.95 Bacterial extracellular solute-binding protein
SBP_bac_1            PF01547.20   314 seq988_BIOID52527    -            257   8.8e-17   61.6   7.0   1   1   1.6e-20   1.1e-16   61.3   4.8     1   313    34   246    34   247 0.89 Bacterial extracellular solute-binding protein
OmpA                 PF00691.15    97 seq992_BIOID52527    -            160   8.5e-18   64.4   0.1   1   1   9.5e-22   1.3e-17   63.8   0.1     1    97    55   151    55   151 0.95 OmpA family
EIIC-GAT             PF03611.9    415 seq993_BIOID52527    -            462  5.5e-142  473.2  38.2   1   1    4e-146  5.5e-142  473.2  26.5     3   415    12   409    10   409 0.99 PTS system sugar-specific permease component
tRNA-synt_2b         PF00587.20   173 seq994_BIOID52527    -            430   2.9e-38  131.0   0.0   1   1   6.1e-42   4.2e-38  130.5   0.0     2   172   173   349   172   350 0.96 tRNA synthetase class II core domain (G, H, P, S and T)
Seryl_tRNA_N         PF02403.17   108 seq994_BIOID52527    -            430   4.2e-34  116.6   3.5   1   1     1e-37   6.8e-34  116.0   2.4     1   108     1   107     1   107 0.99 Seryl-tRNA synthetase N-terminal domain
DUF2517              PF10725.4     63 seq995_BIOID52527    -             68   3.7e-36  122.4   1.9   1   1     3e-40   4.1e-36  122.3   1.3     1    62     3    64     3    65 0.98 Protein of unknown function (DUF2517)
ThiS                 PF02597.15    78 seq996_BIOID52527    -             81   3.7e-22   78.4   0.0   1   1     3e-26   4.1e-22   78.2   0.0     1    78     4    81     4    81 0.99 ThiS family
Acid_phosphat_B      PF03767.9    230 seq997_BIOID52527    -            317     1e-49  168.9   0.0   1   1   9.4e-54   1.3e-49  168.5   0.0     2   229    91   300    90   301 0.96 HAD superfamily, subfamily IIIB (Acid phosphatase)
SSF                  PF00474.12   406 seq1003_BIOID52527   -            489   6.7e-44  150.0  41.3   1   1   6.5e-48   8.8e-44  149.6  28.6     1   406    34   419    34   419 0.89 Sodium:solute symporter family
Polysacc_deac_2      PF04748.8    213 seq1004_BIOID52527   -            319   9.8e-81  269.7   0.4   1   1   8.6e-85   1.2e-80  269.4   0.3     1   212    28   238    28   239 0.99 Divergent polysaccharide deacetylase
Cons_hypoth95        PF03602.10   183 seq1005_BIOID52527   -            198   5.4e-61  205.0   0.0   1   1   8.9e-65   6.1e-61  204.8   0.0     1   183    12   188    12   188 0.95 Conserved hypothetical protein 95
MTS                  PF05175.9    170 seq1005_BIOID52527   -            198   7.7e-05   22.0   0.0   1   1   1.6e-08   0.00011   21.5   0.0    26   113    46   136    34   145 0.82 Methyltransferase small domain
CN_hydrolase         PF00795.17   184 seq1008_BIOID52527   -            218   5.1e-14   51.9   0.0   1   1   4.9e-18   6.7e-14   51.5   0.0     1   119     5   114     5   150 0.93 Carbon-nitrogen hydrolase
Glyco_hydro_4C       PF11975.3    232 seq1010_BIOID52527   -            451   6.3e-86  287.8   0.0   1   1   1.2e-89   8.5e-86  287.3   0.0     2   232   193   421   192   421 0.99 Family 4 glycosyl hydrolase C-terminal domain
Glyco_hydro_4        PF02056.11   183 seq1010_BIOID52527   -            451   5.9e-80  266.7   0.1   1   1   1.2e-83     8e-80  266.3   0.1     1   182     6   188     6   189 0.99 Family 4 glycosyl hydrolase
MoaE                 PF02391.12   117 seq1011_BIOID52527   -            150   2.5e-40  136.7   0.0   1   1   2.2e-44     3e-40  136.5   0.0     2   116     6   121     5   122 0.97 MoaE protein
Histidinol_dh        PF00815.15   413 seq1013_BIOID52527   -            434  6.9e-183  607.8   1.0   1   1  5.8e-187    8e-183  607.6   0.7     2   413    18   428    17   428 0.99 Histidinol dehydrogenase
Esterase             PF00756.15   251 seq1016_BIOID52527   -            409   1.5e-36  125.9   0.0   1   1   3.1e-40   2.1e-36  125.5   0.0     5   247   184   403   180   407 0.94 Putative esterase
DUF3327              PF11806.3    122 seq1016_BIOID52527   -            409   1.3e-26   93.1   0.0   1   1   4.8e-30   3.3e-26   91.8   0.0     2   121    51   166    43   167 0.97 Domain of unknown function (DUF3327)
Fels1                PF05666.6     45 seq1019_BIOID52527   -            122   3.2e-39  131.9   2.6   1   2   4.7e-21   6.5e-17   60.5   0.1     2    45    20    62    19    62 0.96 Fels-1 Prophage Protein-like
Fels1                PF05666.6     45 seq1019_BIOID52527   -            122   3.2e-39  131.9   2.6   2   2   1.2e-24   1.7e-20   72.0   0.2     1    45    66   121    66   121 0.98 Fels-1 Prophage Protein-like
Bax1-I               PF01027.15   205 seq1020_BIOID52527   -            339   1.1e-58  198.1  36.8   1   1     1e-62   1.4e-58  197.7  25.5     2   205   124   335   123   335 0.92 Inhibitor of apoptosis-promoting Bax1
Lactamase_B          PF00753.22   194 seq1021_BIOID52527   -            479   5.3e-28   97.8   0.2   1   1   1.6e-31   7.4e-28   97.4   0.1     2   158    31   179    30   246 0.90 Metallo-beta-lactamase superfamily
Rubredoxin           PF00301.15    47 seq1021_BIOID52527   -            479   2.1e-19   68.9   2.8   1   1   8.6e-23   3.9e-19   68.1   1.9     1    47   425   471   425   471 0.98 Rubredoxin
Flavodoxin_1         PF00258.20   143 seq1021_BIOID52527   -            479     1e-11   44.9   0.0   1   1   3.8e-15   1.7e-11   44.1   0.0     1   142   256   388   256   389 0.78 Flavodoxin
DUF3521              PF12035.3     35 seq1022_BIOID52527   -             51   5.6e-10   38.7   0.5   1   1   4.8e-14   6.5e-10   38.5   0.3     1    32     6    37     6    40 0.92 Protein of unknown function (DUF3521)
Voltage_CLC          PF00654.15   355 seq1024_BIOID52527   -            438   1.3e-72  244.7  34.6   1   1   9.3e-77   1.3e-72  244.7  24.0     5   354    83   422    79   423 0.91 Voltage gated chloride channel
BPD_transp_1         PF00528.17   185 seq1025_BIOID52527   -            229   5.3e-22   78.1  13.6   1   1   4.9e-26   6.8e-22   77.7   9.4     2   175    26   215    25   227 0.78 Binding-protein-dependent transport system inner membrane component
Rick_17kDa_Anti      PF05433.10    42 seq1027_BIOID52527   -            179   1.7e-11   43.4  15.7   1   1   5.1e-15   1.7e-11   43.4  10.9     2    42    73   113    72   113 0.96 Glycine zipper 2TM domain
Gly-zipper_OmpA      PF13436.1    118 seq1027_BIOID52527   -            179   5.2e-09   35.6   3.0   1   1   1.5e-12   5.2e-09   35.6   2.1     5   112    28   134    24   136 0.78 Glycine-zipper containing OmpA-like membrane domain
Gly-zipper_YMGG      PF13441.1     45 seq1027_BIOID52527   -            179   3.6e-08   32.6  12.7   1   1     1e-11   3.6e-08   32.6   8.8     2    45    69   111    68   111 0.97 YMGG-like Gly-zipper
Gly-zipper_Omp       PF13488.1     46 seq1027_BIOID52527   -            179   1.8e-05   24.1  13.8   1   1   5.3e-09   1.8e-05   24.1   9.6     2    42    73   112    72   118 0.82 Glycine zipper
OmpA                 PF00691.15    97 seq1028_BIOID52527   -            256   2.8e-13   49.9   0.1   1   1   8.3e-17   1.1e-12   48.0   0.0     1    92   115   208   115   212 0.84 OmpA family
DUF1145              PF06611.7     61 seq1029_BIOID52527   -             89   1.1e-25   88.8   6.8   1   1   8.1e-30   1.1e-25   88.8   4.7     1    60     1    60     1    61 0.97 Protein of unknown function (DUF1145)
PTS_EIIA_1           PF00358.15   133 seq1032_BIOID52527   -            169   5.4e-54  181.2   2.2   1   1   4.7e-58   6.5e-54  180.9   1.5     3   132    20   149    18   150 0.98 phosphoenolpyruvate-dependent sugar phosphotransferase system, EIIA 1
SNase                PF00565.12   108 seq1034_BIOID52527   -            155   9.5e-23   80.4   0.0   1   1   8.7e-27   1.2e-22   80.1   0.0     1   108    44   140    44   140 0.94 Staphylococcal nuclease homologue
Abi                  PF02517.11    92 seq1035_BIOID52527   -            137   9.7e-17   60.7   6.1   1   1     1e-20   1.4e-16   60.2   4.2     4    92    31   123    28   123 0.92 CAAX protease self-immunity
RNase_T              PF00929.19   164 seq1036_BIOID52527   -            220     4e-18   66.1   0.0   1   1   7.2e-22   9.8e-18   64.8   0.0     2   164     4   147     3   147 0.91 Exonuclease
DUF1795              PF08786.6    130 seq1040_BIOID52527   -             53   1.2e-07   31.5   0.0   1   1   9.9e-12   1.4e-07   31.3   0.0    90   130     1    42     1    42 0.96 Domain of unknown function (DUF1795)
UPF0047              PF01894.12   118 seq1041_BIOID52527   -            138   4.5e-39  132.8   0.0   1   1   3.7e-43   5.1e-39  132.6   0.0     1   117    17   135    17   136 0.97 Uncharacterised protein family UPF0047
Cytochrom_B_N        PF00033.14   188 seq1044_BIOID52527   -            188   2.2e-24   85.7  10.6   1   1   4.1e-28   2.8e-24   85.4   7.4     3   187    16   184    15   185 0.96 Cytochrome b(N-terminal)/b6/petB
Ni_hydr_CYTB         PF01292.15   182 seq1044_BIOID52527   -            188   9.8e-22   77.0  10.5   1   1   1.7e-25   1.1e-21   76.8   7.3     1   181    16   184    16   185 0.92 Prokaryotic cytochrome b561
cNMP_binding         PF00027.24    91 seq1046_BIOID52527   -            210   8.9e-24   83.0   0.0   1   1     4e-27   1.4e-23   82.4   0.0     3    90    23   111    21   112 0.97 Cyclic nucleotide-binding domain
Crp                  PF00325.15    32 seq1046_BIOID52527   -            210   2.1e-15   55.7   0.4   1   1   1.1e-18   3.9e-15   54.8   0.3     1    32   166   197   166   197 0.98 Bacterial regulatory proteins, crp family
HTH_Crp_2            PF13545.1     76 seq1046_BIOID52527   -            210   2.2e-11   43.2   0.1   1   1   1.5e-14     5e-11   42.1   0.1     1    67   142   206   142   207 0.94 Crp-like helix-turn-helix domain
ABC_tran             PF00005.22   118 seq1047_BIOID52527   -            352   1.8e-25   89.4   0.0   1   1   8.4e-29   3.8e-25   88.4   0.0     1   117    38   156    38   157 0.91 ABC transporter
TOBE                 PF03459.12    64 seq1047_BIOID52527   -            352   3.5e-19   68.5   0.0   1   1     2e-20   9.2e-17   60.7   0.0     1    62   290   350   290   352 0.97 TOBE domain
Transketolase_N      PF00456.16   333 seq1048_BIOID52527   -            276   7.2e-55  186.0   0.0   1   1   3.2e-58   1.1e-54  185.3   0.0     4   266     8   259     5   268 0.94 Transketolase, thiamine diphosphate binding domain
DXP_synthase_N       PF13292.1    270 seq1048_BIOID52527   -            276   7.2e-13   47.9   0.1   1   1   1.3e-11   4.4e-08   32.2   0.0   113   175   117   180   106   193 0.84 1-deoxy-D-xylulose-5-phosphate synthase
E1_dh                PF00676.15   300 seq1048_BIOID52527   -            276   3.6e-08   32.3   0.0   1   1   1.5e-11   5.2e-08   31.8   0.0   100   205   114   220    95   228 0.91 Dehydrogenase E1 component
TPP_enzyme_C         PF02775.16   153 seq1048_BIOID52527   -            276   8.4e-07   28.5   0.1   1   1     7e-09   2.4e-05   23.8   0.0    24   151   111   232    92   234 0.71 Thiamine pyrophosphate enzyme, C-terminal TPP binding domain
YhhN                 PF07947.9    185 seq1051_BIOID52527   -            208   2.2e-39  134.6  23.2   1   1     2e-43   2.7e-39  134.3  16.1     1   185    25   206    25   206 0.99 YhhN-like protein
DUF419               PF04237.8     92 seq1053_BIOID52527   -            118   1.8e-21   76.1   0.1   1   1   1.6e-25   2.2e-21   75.9   0.1     1    91    10   102    10   103 0.97 Protein of unknown function (DUF419)
IMS                  PF00817.15   148 seq1054_BIOID52527   -            351     9e-48  161.7   0.0   1   1   3.2e-51   1.4e-47  161.0   0.0     1   148     7   154     7   154 0.98 impB/mucB/samB family
IMS_C                PF11799.3    137 seq1054_BIOID52527   -            351   1.6e-09   38.1   0.1   1   1   5.8e-13   2.6e-09   37.4   0.0     3    99   211   309   209   327 0.85 impB/mucB/samB family C-terminal
IMS_HHH              PF11798.3     32 seq1054_BIOID52527   -            351   1.3e-08   34.2   0.0   1   1   7.1e-12   3.2e-08   33.0   0.0     1    32   166   197   166   197 0.96 IMS family HHH motif
Molybdopterin        PF00384.17   432 seq1056_BIOID52527   -            814  9.3e-114  380.3   0.0   1   1  2.6e-117  1.2e-113  380.0   0.0     1   432   119   576   119   576 0.96 Molybdopterin oxidoreductase
Molydop_binding      PF01568.16   109 seq1056_BIOID52527   -            814   3.2e-29  100.7   0.0   1   1   1.7e-32   7.7e-29   99.5   0.0     1   107   695   806   695   808 0.97 Molydopterin dinucleotide binding domain
Molybdop_Fe4S4       PF04879.11    55 seq1056_BIOID52527   -            814   8.6e-18   63.7   0.9   1   1   3.4e-21   1.5e-17   62.9   0.6     1    55    56   116    56   116 0.98 Molybdopterin oxidoreductase Fe4S4 domain
YcgL                 PF05166.8     74 seq1058_BIOID52527   -            108   4.8e-34  116.1   0.2   1   1   4.7e-38   6.5e-34  115.7   0.1     1    74    14    87    14    87 0.99 YcgL domain
SLT                  PF01464.15   121 seq1059_BIOID52527   -            157   5.1e-33  113.0   0.3   1   1   4.4e-37     6e-33  112.7   0.2     2   115    28   147    27   153 0.95 Transglycosylase SLT domain
SSF                  PF00474.12   406 seq1060_BIOID52527   -            502  3.8e-148  493.3  30.0   1   1  4.3e-152  5.9e-148  492.7  20.8     1   406    35   437    35   437 0.99 Sodium:solute symporter family
Aminotran_1_2        PF00155.16   363 seq1061_BIOID52527   -            356   6.9e-67  225.8   0.0   1   1   6.1e-71   8.4e-67  225.5   0.0    31   363    46   351    30   351 0.93 Aminotransferase class I and II
Peptidase_S6         PF02395.11   769 seq1063_BIOID52527   -           1387  8.2e-206  685.4  34.5   1   1  1.2e-209  8.2e-206  685.4  23.9     7   765    74   811    67   815 0.93 Immunoglobulin A1 protease
Autotransporter      PF03797.14   265 seq1063_BIOID52527   -           1387   1.1e-43  149.4  13.3   1   1   1.6e-47   1.1e-43  149.4   9.2     4   260  1125  1368  1123  1377 0.90 Autotransporter beta-domain
Chorismate_bind      PF00425.13   257 seq1064_BIOID52527   -            391   2.1e-68  230.3   0.0   1   1   1.9e-72   2.6e-68  230.0   0.0     2   257   126   380   125   380 0.97 chorismate binding enzyme
MFS_2                PF13347.1    427 seq1065_BIOID52527   -            473  4.5e-109  364.5  43.1   1   1  3.8e-113  5.1e-109  364.3  29.9     3   426     8   436     6   437 0.97 MFS/sugar transport protein
Esterase             PF00756.15   251 seq1067_BIOID52527   -            318   4.3e-08   32.7   0.1   1   1   6.9e-12   9.5e-08   31.6   0.1     6   135    65   201    60   281 0.75 Putative esterase
Cpn10                PF00166.16    93 seq1068_BIOID52527   -             97   5.2e-29   99.9   1.8   1   1   4.2e-33   5.7e-29   99.7   1.3     1    93     2    95     2    95 0.97 Chaperonin 10 Kd subunit
RtcR                 PF06956.6    183 seq1069_BIOID52527   -            532   4.7e-85  283.4   0.0   1   1   3.2e-88   7.2e-85  282.7   0.0     1   183     1   185     1   185 0.99 Regulator of RNA terminal phosphate cyclase
Sigma54_activat      PF00158.21   168 seq1069_BIOID52527   -            532   3.6e-51  172.8   0.1   1   1   2.7e-54   6.3e-51  172.0   0.1     3   166   188   355   186   357 0.93 Sigma-54 interaction domain
AAA                  PF00004.24   132 seq1069_BIOID52527   -            532   4.5e-08   33.2   0.0   1   1   5.2e-11   1.2e-07   31.8   0.0     1   100   211   321   211   348 0.81 ATPase family associated with various cellular activities (AAA)
AAA_5                PF07728.9    139 seq1069_BIOID52527   -            532   4.2e-07   29.6   0.0   1   1   8.7e-10     2e-06   27.4   0.0     2   119   211   328   210   344 0.71 AAA domain (dynein-related subfamily)
Mg_chelatase         PF01078.16   207 seq1069_BIOID52527   -            532   2.1e-06   26.9   0.2   1   1   2.8e-08   6.4e-05   22.0   0.2    16   135   202   311   194   330 0.70 Magnesium chelatase, subunit ChlI
NACHT                PF05729.7    167 seq1069_BIOID52527   -            532   1.9e-05   24.1   0.0   1   1   1.9e-08   4.3e-05   23.0   0.0     2   109   210   301   209   316 0.83 NACHT domain
FUSC-like            PF12805.2    284 seq1074_BIOID52527   -            696   5.1e-72  242.0   3.0   1   1   1.1e-75   5.1e-72  242.0   2.1     2   280    63   335    62   340 0.95 FUSC-like inner membrane protein yccS
FUSC_2               PF13515.1    128 seq1074_BIOID52527   -            696   8.6e-20   70.8  11.0   1   1   1.9e-23   8.6e-20   70.8   7.6     2   126   377   498   375   500 0.90 Fusaric acid resistance protein-like
ALMT                 PF11744.3    406 seq1074_BIOID52527   -            696   6.6e-06   24.9   0.9   1   1   6.3e-09   2.9e-05   22.8   0.4    41   193   389   528   373   621 0.82 Aluminium activated malate transporter
FAA_hydrolase        PF01557.13   217 seq1075_BIOID52527   -            219   3.5e-56  189.9   0.0   1   1   2.9e-60     4e-56  189.7   0.0     1   208    18   210    18   219 0.93 Fumarylacetoacetate (FAA) hydrolase family
Pyr_redox_2          PF07992.9    200 seq1076_BIOID52527   -            377     1e-26   93.9   0.0   1   1   2.4e-29   3.7e-26   92.1   0.0     2   198     5   277     4   279 0.90 Pyridine nucleotide-disulphide oxidoreductase
Pyr_redox            PF00070.22    80 seq1076_BIOID52527   -            377   2.2e-18   66.3   0.0   1   1     4e-20   6.1e-17   61.6   0.0     1    75   143   216   143   223 0.95 Pyridine nucleotide-disulphide oxidoreductase
Pyr_redox_3          PF13738.1    203 seq1076_BIOID52527   -            377   3.4e-11   43.4   0.0   1   1   5.9e-10   8.9e-07   29.0   0.0    67   199    39   173    14   177 0.76 Pyridine nucleotide-disulphide oxidoreductase
K_oxygenase          PF13434.1    341 seq1076_BIOID52527   -            377   5.9e-10   38.4   0.1   1   1   1.9e-09   2.9e-06   26.3   0.0   139   216    91   167    64   177 0.84 L-lysine 6-monooxygenase (NADPH-requiring)
FliD_C               PF07195.7    239 seq1078_BIOID52527   -            471   2.1e-57  194.0  22.6   1   1   4.5e-61   2.1e-57  194.0  15.7     1   239   224   454   224   454 0.98 Flagellar hook-associated protein 2 C-terminus
FliD_N               PF02465.13    99 seq1078_BIOID52527   -            471   2.6e-25   88.5  12.6   1   1   5.6e-29   2.6e-25   88.5   8.7     1    99    10   107    10   107 0.95 Flagellar hook-associated protein 2 C-terminus
Flagellin_IN         PF07196.8     56 seq1078_BIOID52527   -            471   9.2e-13   47.8   5.1   1   1     2e-16   9.2e-13   47.8   3.5     2    56   128   184   127   184 0.96 Flagellin hook IN motif
Peptidase_A24        PF01478.13   106 seq1080_BIOID52527   -            211   5.1e-11   42.5   8.2   1   1   3.7e-15   5.1e-11   42.5   5.7     2   103    69   172    68   176 0.84 Type IV leader peptidase family
Cpn60_TCP1           PF00118.19   488 seq1081_BIOID52527   -            548  1.2e-126  423.1  10.9   1   1  9.8e-131  1.3e-126  422.9   7.5     1   486    23   523    23   525 0.94 TCP-1/cpn60 chaperonin family
DUF1471              PF07338.8     56 seq1084_BIOID52527   -             85   8.5e-20   70.0   0.1   1   1   8.2e-24   1.1e-19   69.6   0.0     2    56    33    85    32    85 0.98 Protein of unknown function (DUF1471)
E1-E2_ATPase         PF00122.15   230 seq1086_BIOID52527   -            732   1.2e-47  161.7   0.0   1   1     1e-50   2.7e-47  160.6   0.0     1   230   205   426   205   426 0.98 E1-E2 ATPase
Hydrolase            PF00702.21   204 seq1086_BIOID52527   -            732   5.3e-36  124.9   7.4   1   1   3.7e-39     1e-35  124.0   5.1     3   203   432   639   430   640 0.86 haloacid dehalogenase-like hydrolase
HAD                  PF12710.2    191 seq1086_BIOID52527   -            732   2.8e-13   50.3   0.0   1   1   2.2e-16     6e-13   49.2   0.0     1   191   433   637   433   637 0.65 haloacid dehalogenase-like hydrolase
HMA                  PF00403.21    62 seq1086_BIOID52527   -            732   5.3e-13   48.8   0.2   1   1     4e-16   1.1e-12   47.8   0.2     3    61    53   109    52   110 0.96 Heavy-metal-associated domain
Hydrolase_3          PF08282.7    254 seq1086_BIOID52527   -            732   1.6e-07   31.0   1.4   1   1   2.1e-09   5.8e-06   25.9   0.7   187   254   610   672   608   672 0.85 haloacid dehalogenase-like hydrolase
Transketolase_C      PF02780.15   124 seq1087_BIOID52527   -            317   1.3e-30  105.7   0.2   1   1   3.9e-34   2.7e-30  104.7   0.1     1   124   189   309   189   309 0.98 Transketolase, C-terminal domain
Transket_pyr         PF02779.19   178 seq1087_BIOID52527   -            317   3.4e-21   75.4   1.7   1   1   6.8e-25   4.6e-21   74.9   1.2     2   160    12   163    11   177 0.95 Transketolase, pyrimidine binding domain
DUF3521              PF12035.3     35 seq1089_BIOID52527   -             74   1.4e-17   63.1   0.5   1   1   1.6e-21   2.2e-17   62.5   0.4     1    35     1    35     1    35 0.99 Protein of unknown function (DUF3521)
DUF1375              PF07119.7     76 seq1093_BIOID52527   -             75   9.6e-21   73.2   0.2   1   1     1e-24   1.4e-20   72.8   0.1     6    75     8    69     3    70 0.91 Protein of unknown function (DUF1375)
Acyl_transf_3        PF01757.17   340 seq1094_BIOID52527   -            331   1.7e-33  115.7  36.6   1   1   1.5e-37   2.1e-33  115.4  25.4     2   339     6   318     5   322 0.87 Acyltransferase family
MCPsignal            PF00015.16   213 seq1096_BIOID52527   -            554   3.8e-74  248.6  37.0   1   1   2.2e-75   9.8e-72  240.8  18.4     1   213   324   518   324   518 0.99 Methyl-accepting chemotaxis protein (MCP) signalling domain
TarH                 PF02203.10   171 seq1096_BIOID52527   -            554   2.5e-53  180.3   3.7   1   1   5.5e-57   2.5e-53  180.3   2.6     1   170     1   176     1   177 0.97 Tar ligand binding domain homologue
HAMP                 PF00672.20    70 seq1096_BIOID52527   -            554   3.1e-14   52.7   0.4   1   1   6.8e-18   3.1e-14   52.7   0.3     1    68   196   263   196   265 0.95 HAMP domain
Sdh_cyt              PF01127.17   121 seq1097_BIOID52527   -            134   4.5e-30  103.8   5.0   1   1   3.8e-34   5.2e-30  103.6   3.4     2   120    11   128    10   129 0.90 Succinate dehydrogenase/Fumarate reductase transmembrane subunit
Acetyltransf_10      PF13673.1    117 seq1098_BIOID52527   -            124   5.6e-17   61.8   0.0   1   1   1.5e-20   6.6e-17   61.5   0.0    17   117     4    98     1    98 0.91 Acetyltransferase (GNAT) domain
Acetyltransf_7       PF13508.1     79 seq1098_BIOID52527   -            124   1.1e-07   31.7   0.0   1   1   4.4e-11     2e-07   30.9   0.0     3    78    30    99    28   100 0.88 Acetyltransferase (GNAT) domain
Acetyltransf_1       PF00583.19    83 seq1098_BIOID52527   -            124   1.5e-06   28.0   0.0   1   1   7.4e-10   3.4e-06   26.9   0.0    24    83    48    99     7    99 0.73 Acetyltransferase (GNAT) family
IGPD                 PF00475.13   145 seq1100_BIOID52527   -            355   1.3e-64  216.3   0.3   1   1   6.7e-68   2.3e-64  215.5   0.2     1   145   196   338   196   338 0.99 Imidazoleglycerol-phosphate dehydratase
HAD_2                PF13419.1    176 seq1100_BIOID52527   -            355   2.2e-07   31.1   0.0   1   1   2.1e-09   7.1e-06   26.2   0.0    76   173    30   145    19   148 0.81 Haloacid dehalogenase-like hydrolase
Hydrolase_like       PF13242.1     75 seq1100_BIOID52527   -            355   2.8e-07   30.0   0.0   1   1   1.7e-10   5.8e-07   29.0   0.0     1    44   102   144   102   148 0.90 HAD-hyrolase-like
PNK3P                PF08645.6    158 seq1100_BIOID52527   -            355   6.2e-07   28.8   0.0   1   1   3.2e-10   1.1e-06   28.0   0.0     5   129     8   134     4   184 0.77 Polynucleotide kinase 3 phosphatase
FliB                 PF03692.10    85 seq1101_BIOID52527   -            158   1.4e-08   34.9  10.3   1   1   1.9e-12   2.6e-08   34.1   7.1     2    85    34   102    33   102 0.97 Flagellin N-methylase
Shufflon_N           PF04917.7    356 seq1103_BIOID52527   -            454  3.3e-114  381.5  17.3   1   2   2.5e-74   1.7e-70  237.7   0.3     2   238     3   229     1   229 0.98 Bacterial shufflon protein, N-terminal constant region
Shufflon_N           PF04917.7    356 seq1103_BIOID52527   -            454  3.3e-114  381.5  17.3   2   2   6.4e-49   4.4e-45  154.1   8.5   253   356   222   329   219   329 0.91 Bacterial shufflon protein, N-terminal constant region
Collar               PF07484.7     57 seq1103_BIOID52527   -            454   7.3e-12   44.7   0.2   1   1   3.2e-15   2.2e-11   43.2   0.1     1    57   340   387   340   387 0.98 Phage Tail Collar Domain
MCPsignal            PF00015.16   213 seq1106_BIOID52527   -            546   1.7e-70  236.7  47.1   1   1   8.1e-73   3.7e-69  232.4  20.0     2   213   333   526   332   526 0.99 Methyl-accepting chemotaxis protein (MCP) signalling domain
TarH                 PF02203.10   171 seq1106_BIOID52527   -            546   9.9e-30  103.4   2.5   1   1   2.2e-33   9.9e-30  103.4   1.7     2   166    12   177    11   188 0.95 Tar ligand binding domain homologue
HAMP                 PF00672.20    70 seq1106_BIOID52527   -            546   2.2e-14   53.2   0.7   1   1   4.7e-18   2.2e-14   53.2   0.5     2    68   205   271   204   273 0.93 HAMP domain
AMP-binding          PF00501.23   418 seq1107_BIOID52527   -            536   2.3e-85  286.3   0.0   1   1     4e-89   2.7e-85  286.1   0.0     1   417    50   461    50   462 0.94 AMP-binding enzyme
DUF4009              PF13193.1     41 seq1107_BIOID52527   -            536   7.3e-08   31.5   0.1   1   1   3.6e-11   2.4e-07   29.9   0.0     1    29   501   529   501   535 0.92 Domain of unknown function (DUF4009)
Sdh_cyt              PF01127.17   121 seq1112_BIOID52527   -            115   8.9e-12   44.7  15.1   1   1   7.9e-16   1.1e-11   44.5  10.5    18   120    11   104     2   113 0.83 Succinate dehydrogenase/Fumarate reductase transmembrane subunit
UPF0027              PF01139.12   420 seq1117_BIOID52527   -            383   7.8e-98  328.0   0.0   1   2   1.1e-28   1.5e-24   86.7   0.0     6    98    18   110    14   119 0.94 Uncharacterized protein family UPF0027
UPF0027              PF01139.12   420 seq1117_BIOID52527   -            383   7.8e-98  328.0   0.0   2   2   3.6e-75   4.9e-71  239.8   0.0   144   419   122   376   108   377 0.90 Uncharacterized protein family UPF0027
DHO_dh               PF01180.16   293 seq1119_BIOID52527   -            336   7.7e-93  310.5   0.2   1   1   6.9e-97   9.4e-93  310.2   0.1     4   288    47   335    45   336 0.97 Dihydroorotate dehydrogenase
LacAB_rpiB           PF02502.13   140 seq1120_BIOID52527   -            149   1.7e-54  183.1   0.1   1   1   1.4e-58     2e-54  182.9   0.1     1   139     3   141     3   142 0.99 Ribose/Galactose Isomerase
FAD_binding_2        PF00890.19   421 seq1123_BIOID52527   -            588  2.6e-117  392.1   6.1   1   1    7e-121  3.2e-117  391.8   4.2     1   421     9   405     9   405 0.98 FAD binding domain
Succ_DH_flav_C       PF02910.15   129 seq1123_BIOID52527   -            588   3.1e-38  130.4   0.1   1   1   1.1e-41   5.1e-38  129.7   0.1     1   129   460   588   460   588 0.96 Fumarate reductase flavoprotein C-term
Lactonase            PF10282.4    344 seq1124_BIOID52527   -            331   4.7e-87  292.1   0.0   1   1   1.3e-90     6e-87  291.7   0.0     2   343     5   327     4   328 0.95 Lactonase, 7-bladed beta-propeller
FliS                 PF02561.9    122 seq1126_BIOID52527   -            136   2.5e-45  153.1   1.2   1   1   2.1e-49   2.9e-45  152.9   0.8     2   121     4   128     2   129 0.97 Flagellar protein FliS
TetR_N               PF00440.18    47 seq1127_BIOID52527   -            199   2.5e-11   42.8   0.0   1   1   2.9e-15   3.9e-11   42.2   0.0     1    46    13    58    13    59 0.93 Bacterial regulatory proteins, tetR family
GATase               PF00117.23   192 seq1133_BIOID52527   -            196   6.5e-28   97.3   0.0   1   1   2.2e-31   7.5e-28   97.1   0.0     1   189     4   194     4   196 0.81 Glutamine amidotransferase class-I
GATase_3             PF07685.9    158 seq1133_BIOID52527   -            196     1e-05   25.0   0.0   1   1   4.6e-09   1.6e-05   24.4   0.0     8    79    39   100    32   106 0.87 CobB/CobQ-like glutamine amidotransferase domain
FTR1                 PF03239.9    306 seq1134_BIOID52527   -            276   9.7e-77  257.7  18.8   1   1   7.9e-81   1.1e-76  257.6  13.0     1   304     1   274     1   276 0.98 Iron permease FTR1 family
GTP_EFTU             PF00009.22   188 seq1135_BIOID52527   -            607     1e-56  191.2   0.0   1   1   7.2e-60     2e-56  190.3   0.0     2   187     4   195     3   196 0.96 Elongation factor Tu GTP binding domain
EFG_C                PF00679.19    89 seq1135_BIOID52527   -            607   1.9e-21   75.6   0.0   1   1   1.6e-24   4.3e-21   74.4   0.0     3    83   397   477   395   483 0.96 Elongation factor G C-terminus
GTP_EFTU_D2          PF03144.20    74 seq1135_BIOID52527   -            607   7.4e-10   38.6   3.2   1   1   8.1e-13   2.2e-09   37.1   2.2     1    74   219   289   219   289 0.94 Elongation factor Tu domain 2
MMR_HSR1             PF01926.18   114 seq1135_BIOID52527   -            607   1.3e-05   25.0   0.2   1   1   1.5e-08   4.1e-05   23.4   0.0     2   113     8   128     7   129 0.55 50S ribosome-binding GTPase
DUF4156              PF13698.1     93 seq1138_BIOID52527   -            128   4.7e-32  109.6   0.1   1   1   4.3e-36   5.9e-32  109.2   0.0     2    93    34   126    33   126 0.98 Domain of unknown function (DUF4156)
DUF1451              PF07295.6    146 seq1140_BIOID52527   -            160   7.1e-53  178.2   0.3   1   1   6.1e-57   8.3e-53  177.9   0.2     2   145    12   157    11   158 0.98 Protein of unknown function (DUF1451)
FliT                 PF05400.8     84 seq1141_BIOID52527   -            121   3.4e-17   62.4   4.0   1   1   3.7e-21   5.1e-17   61.9   2.8     1    84    21   106    21   106 0.98 Flagellar protein FliT
Peptidase_S24        PF00717.18    70 seq1142_BIOID52527   -            139   1.9e-13   49.6   0.1   1   1   2.1e-17   2.9e-13   49.1   0.0     2    68    56   120    55   122 0.91 Peptidase S24-like
Fer4_11              PF13247.1     99 seq1144_BIOID52527   -            205   4.6e-32  109.7  10.9   1   1     3e-35   4.6e-32  109.7   7.5     3    97    60   153    58   155 0.97 4Fe-4S dicluster domain
Fer4_7               PF12838.2     52 seq1144_BIOID52527   -            205   3.9e-13   49.4  26.7   1   1   9.8e-11   1.5e-07   31.5   5.9     2    50    99   147    98   157 0.89 4Fe-4S dicluster domain
Fer4_2               PF12797.2     22 seq1144_BIOID52527   -            205   4.1e-13   48.3  31.6   1   1   6.2e-10   9.5e-07   28.2   0.6     2    20     6    24     5    33 0.89 4Fe-4S binding domain
Fer4                 PF00037.22    24 seq1144_BIOID52527   -            205   5.6e-13   47.7  34.4   1   1   7.7e-11   1.2e-07   30.9   3.3     1    23    92   114    92   115 0.94 4Fe-4S binding domain
Fer4_9               PF13187.1     55 seq1144_BIOID52527   -            205   2.7e-12   46.6  26.8   1   1   2.3e-10   3.6e-07   30.2   7.6     2    53    99   148    98   150 0.95 4Fe-4S dicluster domain
Fer4_6               PF12837.2     24 seq1144_BIOID52527   -            205   7.7e-11   41.2  39.9   1   1   2.7e-09   4.2e-06   26.2   3.2     1    23    91   113    91   114 0.95 4Fe-4S binding domain
Fer4_4               PF12800.2     17 seq1144_BIOID52527   -            205   1.9e-08   33.8  35.8   1   3   1.6e-05     0.025   14.7   1.8     1    15    11    25    11    31 0.91 4Fe-4S binding domain
Fer4_4               PF12800.2     17 seq1144_BIOID52527   -            205   1.9e-08   33.8  35.8   2   3   8.3e-05      0.13   12.5   1.9     2    16    65    81    64    85 0.86 4Fe-4S binding domain
Fer4_4               PF12800.2     17 seq1144_BIOID52527   -            205   1.9e-08   33.8  35.8   3   3   2.6e-07    0.0004   20.3   2.0     2    17    97   112    96   112 0.91 4Fe-4S binding domain
Fer4_3               PF12798.2     15 seq1144_BIOID52527   -            205   9.2e-07   28.8  40.4   1   2   8.7e-06     0.013   15.8   4.2     1    15    67    83    67    83 0.98 4Fe-4S binding domain
Fer4_3               PF12798.2     15 seq1144_BIOID52527   -            205   9.2e-07   28.8  40.4   2   2     4e-05     0.061   13.7   1.6     1    13   126   147   126   149 0.94 4Fe-4S binding domain
Oxidored_FMN         PF00724.15   341 seq1147_BIOID52527   -            365   1.1e-89  300.7   0.0   1   1   9.1e-94   1.2e-89  300.5   0.0     1   340     5   343     5   344 0.93 NADH:flavin oxidoreductase / NADH oxidase family
Cytochrom_C_asm      PF01578.15   214 seq1149_BIOID52527   -            288   1.2e-44  152.3  17.5   1   1   8.8e-49   1.2e-44  152.3  12.1     5   212    62   286    58   288 0.97 Cytochrome C assembly protein
Molybdop_Fe4S4       PF04879.11    55 seq1150_BIOID52527   -            195   2.2e-21   75.3   0.2   1   1   2.6e-24   1.8e-20   72.4   0.1     2    55    44   104    43   104 0.96 Molybdopterin oxidoreductase Fe4S4 domain
Molybdopterin        PF00384.17   432 seq1150_BIOID52527   -            195   2.4e-06   26.4   0.1   1   1   4.2e-10   2.9e-06   26.1   0.0     1    35   107   139   107   190 0.79 Molybdopterin oxidoreductase
ketoacyl-synt        PF00109.21   255 seq1151_BIOID52527   -           3163   3.1e-71  239.7   0.2   1   1   1.1e-73   7.7e-71  238.4   0.1     2   255    27   276    26   276 0.95 Beta-ketoacyl synthase, N-terminal domain
Acyl_transf_1        PF00698.16   318 seq1151_BIOID52527   -           3163   9.9e-58  195.8   0.9   1   1   2.2e-60   1.6e-57  195.1   0.6     1   317   551   863   551   864 0.94 Acyl transferase domain
Condensation         PF00668.15   301 seq1151_BIOID52527   -           3163   3.6e-43  147.4   3.8   1   1   1.2e-45   8.9e-43  146.1   2.7     4   300  1915  2209  1912  2210 0.90 Condensation domain
Methyltransf_12      PF08242.7     99 seq1151_BIOID52527   -           3163   5.9e-41  138.8   0.0   1   2     1e-23   7.4e-21   74.3   0.0     1    99  1093  1194  1093  1194 0.97 Methyltransferase domain
Methyltransf_12      PF08242.7     99 seq1151_BIOID52527   -           3163   5.9e-41  138.8   0.0   2   2   8.5e-20   6.2e-17   61.7   0.0     1    99  2593  2693  2593  2693 0.98 Methyltransferase domain
Ketoacyl-synt_C      PF02801.17   119 seq1151_BIOID52527   -           3163   5.4e-40  135.8   0.1   1   1   1.9e-42   1.4e-39  134.5   0.1     2   119   285   402   284   402 0.98 Beta-ketoacyl synthase, C-terminal domain
KR                   PF08659.5    181 seq1151_BIOID52527   -           3163   2.4e-38  131.5  12.0   1   1   7.2e-41   5.2e-38  130.4   3.5     3   180  1560  1730  1559  1731 0.95 KR domain
adh_short            PF00106.20   167 seq1151_BIOID52527   -           3163   6.3e-36  123.6   5.3   1   1   8.8e-39   6.3e-36  123.6   3.7     2   162  1559  1712  1558  1715 0.95 short chain dehydrogenase
PP-binding           PF00550.20    67 seq1151_BIOID52527   -           3163   7.9e-23   80.4   0.0   1   2     6e-10   4.3e-07   29.9   0.0     2    65  1823  1887  1822  1889 0.85 Phosphopantetheine attachment site
PP-binding           PF00550.20    67 seq1151_BIOID52527   -           3163   7.9e-23   80.4   0.0   2   2   1.8e-15   1.3e-12   47.6   0.0     2    67  2832  2894  2831  2894 0.93 Phosphopantetheine attachment site
Thioesterase         PF00975.15   229 seq1151_BIOID52527   -           3163   4.8e-22   79.2   0.5   1   1   2.5e-24   1.8e-21   77.3   0.4     2   229  2915  3152  2914  3152 0.69 Thioesterase domain
NRPS                 PF08415.5     58 seq1151_BIOID52527   -           3163   1.4e-22   79.0   0.6   1   1   7.5e-25   5.4e-22   77.1   0.2     1    58  2232  2293  2232  2293 0.99 Nonribosomal peptide synthase
Methyltransf_23      PF13489.1    162 seq1151_BIOID52527   -           3163   5.1e-21   74.9   0.1   1   2   3.3e-13   2.4e-10   40.2   0.0    20   160  1086  1246  1065  1247 0.66 Methyltransferase domain
Methyltransf_23      PF13489.1    162 seq1151_BIOID52527   -           3163   5.1e-21   74.9   0.1   2   2   1.7e-10   1.2e-07   31.4   0.0    12   157  2579  2745  2556  2749 0.63 Methyltransferase domain
Methyltransf_31      PF13847.1    152 seq1151_BIOID52527   -           3163   1.3e-18   66.9   0.0   1   1   5.9e-13   4.2e-10   39.2   0.0     2   112  1087  1200  1086  1248 0.88 Methyltransferase domain
Methyltransf_18      PF12847.2    112 seq1151_BIOID52527   -           3163   2.2e-18   66.7   0.4   1   2   1.3e-09   9.2e-07   29.3   0.0     3   110  1090  1197  1088  1199 0.79 Methyltransferase domain
Methyltransf_18      PF12847.2    112 seq1151_BIOID52527   -           3163   2.2e-18   66.7   0.4   2   2   9.4e-10   6.8e-07   29.7   0.0     3   110  2590  2696  2588  2698 0.81 Methyltransferase domain
Methyltransf_11      PF08241.7     95 seq1151_BIOID52527   -           3163   4.5e-16   58.9   0.0   1   2   1.9e-10   1.4e-07   31.8   0.0     1    94  1093  1195  1093  1196 0.90 Methyltransferase domain
Methyltransf_11      PF08241.7     95 seq1151_BIOID52527   -           3163   4.5e-16   58.9   0.0   2   2   3.9e-08   2.8e-05   24.4   0.0     1    95  2593  2695  2593  2695 0.86 Methyltransferase domain
Ubie_methyltran      PF01209.13   233 seq1151_BIOID52527   -           3163     7e-11   41.5   0.0   1   1   2.9e-07   0.00021   20.3   0.0    40   158  1081  1203  1074  1213 0.86 ubiE/COQ5 methyltransferase family
Thiolase_N           PF00108.18   264 seq1151_BIOID52527   -           3163   1.3e-05   24.1   0.1   1   1   3.4e-08   2.5e-05   23.2   0.1    75   115   185   225   153   235 0.85 Thiolase, N-terminal domain
Alpha-amylase        PF00128.19   316 seq1152_BIOID52527   -            495   5.6e-26   91.5   0.4   1   1   2.1e-29   1.4e-25   90.2   0.3     8   304    26   367    21   376 0.69 Alpha amylase, catalytic domain
Glyco_hydro_70       PF02324.11   809 seq1152_BIOID52527   -            495   1.6e-13   49.3   0.2   1   1   2.9e-10     2e-06   25.8   0.0   589   698    24   132    22   143 0.86 Glycosyl hydrolase family 70
His_biosynth         PF00977.16   228 seq1153_BIOID52527   -            245   6.1e-76  254.5   0.2   1   1   2.5e-79   6.8e-76  254.3   0.2     1   228     1   234     1   234 0.98 Histidine biosynthesis protein
Trp_syntA            PF00290.15   259 seq1153_BIOID52527   -            245   3.4e-06   25.6   1.0   1   1   1.3e-08   3.5e-05   22.2   0.1   174   232    51   108    33   114 0.88 Tryptophan synthase alpha chain
RF-1                 PF00472.15   114 seq1155_BIOID52527   -            204   1.1e-23   83.0   2.0   1   1   1.5e-27   2.1e-23   82.2   1.4     9   104   103   197    97   200 0.86 RF-1 domain
YadA                 PF03895.10    78 seq1156_BIOID52527   -            452   2.5e-19   68.9   6.8   1   1   3.7e-23   2.5e-19   68.9   4.7     2    78   377   452   376   452 0.98 YadA-like C-terminal region
IMS                  PF00817.15   148 seq1160_BIOID52527   -            422   2.4e-38  131.1   0.0   1   1   1.8e-41     6e-38  129.8   0.0     1   147     5   150     5   151 0.96 impB/mucB/samB family
DUF4113              PF13438.1     75 seq1160_BIOID52527   -            422   2.2e-28   97.8   0.1   1   1   3.1e-31     1e-27   95.6   0.0     1    75   347   421   347   421 0.98 Domain of unknown function (DUF4113)
IMS_C                PF11799.3    137 seq1160_BIOID52527   -            422   3.4e-09   37.1   0.0   1   1   1.8e-12   6.1e-09   36.2   0.0     3   122   214   333   212   344 0.90 impB/mucB/samB family C-terminal
IMS_HHH              PF11798.3     32 seq1160_BIOID52527   -            422   2.5e-07   30.2   0.1   1   1     2e-10   6.8e-07   28.8   0.0     4    32   172   200   169   200 0.92 IMS family HHH motif
Isochorismatase      PF00857.15   174 seq1161_BIOID52527   -            285   5.6e-38  130.4   0.0   1   1     1e-41   7.1e-38  130.1   0.0     2   173    32   204    31   205 0.97 Isochorismatase family
PP-binding           PF00550.20    67 seq1161_BIOID52527   -            285   2.4e-08   33.9   0.0   1   1   9.9e-12   6.8e-08   32.5   0.0     2    62   217   275   216   280 0.86 Phosphopantetheine attachment site
DUF1379              PF07126.7    154 seq1162_BIOID52527   -            180   1.9e-56  189.6   0.0   1   1   1.8e-60   2.5e-56  189.2   0.0     1   149    21   170    21   175 0.98 Protein of unknown function (DUF1379)
Thioredoxin          PF00085.15   104 seq1166_BIOID52527   -            127   5.7e-34  115.8   0.0   1   1   1.5e-37   6.7e-34  115.5   0.0     2   103    23   124    22   125 0.98 Thioredoxin
Thioredoxin_2        PF13098.1    112 seq1166_BIOID52527   -            127   2.6e-10   40.3   0.1   1   1   5.1e-13   2.3e-09   37.2   0.0     7   112    41   122    35   122 0.90 Thioredoxin-like domain
DmsC                 PF04976.7    276 seq1168_BIOID52527   -            287    5e-117  389.9  23.0   1   1  4.1e-121  5.7e-117  389.7  16.0     1   276     1   277     1   277 1.00 DMSO reductase anchor subunit (DmsC)
Peptidase_M75        PF09375.5    285 seq1170_BIOID52527   -            375   1.1e-51  175.6   5.4   1   1   2.2e-55   1.5e-51  175.3   3.7     1   285   135   368   135   368 0.96 Imelysin
Cupredoxin_1         PF13473.1    104 seq1170_BIOID52527   -            375   2.4e-25   88.3   0.1   1   1   5.7e-29   3.9e-25   87.6   0.1     4   104    13   115    10   115 0.96 Cupredoxin-like domain
Phage_integrase      PF00589.17   173 seq1172_BIOID52527   -            389   4.5e-33  114.2   0.6   1   1   3.3e-37   4.5e-33  114.2   0.4     1   171   122   277   122   279 0.93 Phage integrase family
Epimerase            PF01370.16   236 seq1173_BIOID52527   -            310   9.4e-50  169.1   0.0   1   1   4.3e-53   1.2e-49  168.8   0.0     1   236     2   236     2   236 0.92 NAD dependent epimerase/dehydratase family
3Beta_HSD            PF01073.14   280 seq1173_BIOID52527   -            310   3.8e-12   45.3   0.0   1   1   1.9e-15   5.3e-12   44.9   0.0     1   223     3   219     3   224 0.79 3-beta hydroxysteroid dehydrogenase/isomerase family
RmlD_sub_bind        PF04321.12   287 seq1173_BIOID52527   -            310   3.9e-10   38.9   0.0   1   1     3e-13   8.3e-10   37.9   0.0     3   155     2   174     1   269 0.80 RmlD substrate binding domain
NAD_binding_4        PF07993.7    249 seq1173_BIOID52527   -            310   1.8e-07   30.2   0.0   1   1   3.6e-08   9.9e-05   21.2   0.0    86   210    67   184    47   220 0.84 Male sterility protein
Molybdopterin        PF00384.17   432 seq1174_BIOID52527   -            803     1e-24   87.0   0.0   1   1   3.2e-25   2.2e-21   75.9   0.0   103   379     2   377     1   381 0.85 Molybdopterin oxidoreductase
Molydop_binding      PF01568.16   109 seq1174_BIOID52527   -            803   4.6e-17   61.6   0.1   1   1   2.5e-20   1.7e-16   59.8   0.1     4   108   681   796   678   797 0.94 Molydopterin dinucleotide binding domain
SSB                  PF00436.20   104 seq1177_BIOID52527   -            178   8.4e-43  144.3   0.5   1   1   7.4e-47     1e-42  144.1   0.4     1   103     6   112     6   113 0.97 Single-strand binding protein family
His_biosynth         PF00977.16   228 seq1179_BIOID52527   -            258   9.3e-79  263.7   0.6   1   1   3.1e-82   1.1e-78  263.5   0.4     1   227     5   239     5   240 0.96 Histidine biosynthesis protein
MFS_1                PF07690.11   354 seq1180_BIOID52527   -            417   5.5e-39  133.8  62.2   1   2   1.4e-31   9.7e-28   96.8  18.4     1   225    41   262    41   275 0.82 Major Facilitator Superfamily
MFS_1                PF07690.11   354 seq1180_BIOID52527   -            417   5.5e-39  133.8  62.2   2   2   1.3e-14   8.8e-11   41.0  23.0     8   168   250   407   247   414 0.82 Major Facilitator Superfamily
Sugar_tr             PF00083.19   451 seq1180_BIOID52527   -            417   1.8e-14   53.1  33.7   1   1   9.1e-18   6.2e-14   51.2   7.0    46   197    71   217    11   223 0.90 Sugar (and other) transporter
DUF165               PF02592.10   145 seq1181_BIOID52527   -            221   2.9e-35  121.4  11.9   1   1   3.7e-39     5e-35  120.6   8.2     1   145    43   186    43   186 0.90 Uncharacterized ACR, YhhQ family COG1738
DeoRC                PF00455.17   162 seq1182_BIOID52527   -            260   4.1e-30  104.4   0.0   1   1   8.2e-34   5.6e-30  103.9   0.0    10   161    84   235    76   236 0.98 DeoR C terminal sensor domain
HTH_DeoR             PF08220.7     57 seq1182_BIOID52527   -            260   6.1e-09   35.1   0.4   1   1   1.8e-12   1.2e-08   34.2   0.3     1    45     8    52     8    62 0.87 DeoR-like helix-turn-helix domain
Fer2_3               PF13085.1    110 seq1183_BIOID52527   -            238   3.8e-31  107.0   0.0   1   1   1.6e-34   5.5e-31  106.5   0.0     2   109     5   111     4   112 0.93 2Fe-2S iron-sulfur cluster binding domain
Fer4_17              PF13534.1     61 seq1183_BIOID52527   -            238     2e-10   40.7   0.8   1   1   1.1e-13   3.9e-10   39.8   0.5     1    61   148   221   148   221 0.80 4Fe-4S dicluster domain
Fer4_8               PF13183.1     57 seq1183_BIOID52527   -            238   1.3e-09   37.8   1.5   1   1     8e-13   2.7e-09   36.7   1.0     2    56   146   219   145   220 0.71 4Fe-4S dicluster domain
Fer4_18              PF13746.1     69 seq1183_BIOID52527   -            238   3.2e-07   30.5   1.1   1   1     1e-09   3.5e-06   27.2   0.1     2    67   155   221   154   223 0.97 4Fe-4S dicluster domain
DUF21                PF01595.15   183 seq1184_BIOID52527   -            420   3.5e-55  186.0   4.7   1   1   1.1e-58   4.9e-55  185.5   3.3     3   175     2   175     1   180 0.98 Domain of unknown function DUF21
CorC_HlyC            PF03471.12    81 seq1184_BIOID52527   -            420   2.9e-20   71.7   0.2   1   1     2e-23   9.2e-20   70.1   0.1     2    79   335   410   334   412 0.95 Transporter associated domain
CBS                  PF00571.23    57 seq1184_BIOID52527   -            420   9.6e-06   25.0   0.2   1   1   8.6e-08   0.00039   19.9   0.0     8    56   270   318   249   319 0.87 CBS domain
ATP-synt_ab          PF00006.20   215 seq1186_BIOID52527   -            443   5.9e-42  143.4   0.0   1   1   2.9e-45   7.9e-42  143.0   0.0     3   214   183   388   181   389 0.95 ATP synthase alpha/beta family, nucleotide-binding domain
Rho_RNA_bind         PF07497.7     78 seq1186_BIOID52527   -            443   6.5e-42  140.9   0.1   1   1   4.2e-45   1.1e-41  140.1   0.0     1    78    73   150    73   150 0.98 Rho termination factor, RNA-binding domain
Rho_N                PF07498.7     43 seq1186_BIOID52527   -            443   8.2e-18   63.7   0.8   1   1   1.7e-20   4.8e-17   61.3   0.2     1    43    29    71    29    71 0.98 Rho termination factor, N-terminal domain
NACHT                PF05729.7    167 seq1186_BIOID52527   -            443   8.9e-05   22.0   0.0   1   1   6.2e-08   0.00017   21.1   0.0    12    96   207   297   203   311 0.80 NACHT domain
NUDIX                PF00293.23   135 seq1187_BIOID52527   -            257   2.5e-21   75.6   0.2   1   1   1.4e-24   6.4e-21   74.2   0.0     6   125   132   240   128   249 0.90 NUDIX domain
zf-NADH-PPase        PF09297.6     32 seq1187_BIOID52527   -            257   2.8e-10   39.4   5.4   1   1     1e-13   4.8e-10   38.6   3.8     1    32    93   124    93   124 0.98 NADH pyrophosphatase zinc ribbon domain
NUDIX-like           PF09296.6     98 seq1187_BIOID52527   -            257   4.5e-06   26.7   0.1   1   1     2e-09   8.9e-06   25.8   0.1     2    97    11    90    10    91 0.97 NADH pyrophosphatase-like rudimentary NUDIX domain
YbhQ                 PF11076.3    135 seq1189_BIOID52527   -            136   4.3e-79  262.5  13.2   1   1   3.7e-83   5.1e-79  262.3   9.1     1   134     1   132     1   134 0.98 Putative inner membrane protein YbhQ
Glyoxalase           PF00903.20   128 seq1190_BIOID52527   -            135   3.7e-25   88.2   0.0   1   1   9.3e-29   4.2e-25   88.0   0.0     2   128     3   123     2   123 0.92 Glyoxalase/Bleomycin resistance protein/Dioxygenase superfamily
Glyoxalase_2         PF12681.2    108 seq1190_BIOID52527   -            135   3.6e-18   66.0   0.0   1   1   9.1e-22   4.2e-18   65.8   0.0     1   108     8   124     8   124 0.77 Glyoxalase-like domain
Glyoxalase_4         PF13669.1    110 seq1190_BIOID52527   -            135   5.7e-09   35.8   0.0   1   1   6.2e-12   2.8e-08   33.6   0.0     2   106     5   108     4   112 0.88 Glyoxalase/Bleomycin resistance protein/Dioxygenase superfamily
adh_short_C2         PF13561.1    243 seq1193_BIOID52527   -            248   2.6e-29  102.6   0.1   1   1   7.1e-33   3.2e-29  102.3   0.0     3   242    14   244    12   245 0.92 Enoyl-(Acyl carrier protein) reductase
adh_short            PF00106.20   167 seq1193_BIOID52527   -            248   1.8e-27   96.2   9.4   1   1   3.7e-30   1.7e-26   93.0   6.5     2   164     7   160     6   163 0.88 short chain dehydrogenase
KR                   PF08659.5    181 seq1193_BIOID52527   -            248   1.1e-10   41.4   8.5   1   1     4e-13   1.8e-09   37.3   5.4    56   160    47   155     7   161 0.90 KR domain
DAO                  PF01266.19   358 seq1195_BIOID52527   -            501   2.5e-44  151.5   0.1   1   1   5.3e-48   7.2e-44  150.0   0.1     1   356     5   357     5   359 0.82 FAD dependent oxidoreductase
PrpF                 PF04303.8    371 seq1196_BIOID52527   -            350  6.9e-161  534.9   1.9   1   1  1.1e-164  7.7e-161  534.8   1.3     1   371     1   350     1   350 0.99 PrpF protein
Rhodanese            PF00581.15   113 seq1199_BIOID52527   -            350   5.5e-17   62.0   0.0   1   1   9.6e-21   1.3e-16   60.8   0.0     2   112   138   233   137   234 0.94 Rhodanese-like domain
DUF1338              PF07063.8    302 seq1200_BIOID52527   -            447   2.2e-95  319.1   0.1   1   1   1.9e-99   2.6e-95  318.8   0.1     1   302    11   401    11   401 0.98 Domain of unknown function (DUF1338)
ATP-grasp            PF02222.17   172 seq1201_BIOID52527   -            392   2.1e-56  189.8   0.0   1   1   1.3e-59   3.4e-56  189.1   0.0     2   171   123   294   122   295 0.98 ATP-grasp domain
ATP-grasp_4          PF13535.1    184 seq1201_BIOID52527   -            392   5.4e-19   68.5   0.0   1   1   4.6e-22   1.3e-18   67.3   0.0    10   179   120   284   110   289 0.86 ATP-grasp domain
Dala_Dala_lig_C      PF07478.8    203 seq1201_BIOID52527   -            392   2.8e-08   33.3   0.0   1   1     1e-10   2.8e-07   30.0   0.0    21   175   137   284   122   295 0.76 D-ala D-ala ligase C-terminus
ATP-grasp_3          PF02655.9    161 seq1201_BIOID52527   -            392   1.5e-07   31.3   0.0   1   1   1.4e-10   3.8e-07   30.0   0.0     9   159   118   285   113   287 0.85 ATP-grasp domain
CPSase_L_D2          PF02786.12   211 seq1201_BIOID52527   -            392   6.9e-07   28.6   0.0   1   1   4.6e-10   1.3e-06   27.7   0.0    14    89   125   198   114   218 0.82 Carbamoyl-phosphate synthase L chain, ATP binding domain
Glyco_transf_9       PF01075.12   247 seq1203_BIOID52527   -            348   2.6e-89  298.5   0.0   1   1   2.3e-93   3.1e-89  298.3   0.0     1   247    69   324    69   324 0.98 Glycosyltransferase family 9 (heptosyltransferase)
Dyp_perox            PF04261.7    313 seq1205_BIOID52527   -            423  5.2e-111  370.2   0.0   1   1  4.4e-115    6e-111  370.0   0.0     1   312    61   410    61   411 0.99 Dyp-type peroxidase family
Sigma70_r4_2         PF08281.7     54 seq1206_BIOID52527   -            151     7e-08   31.6   0.1   1   1   8.2e-12   1.1e-07   31.0   0.1     9    53    86   130    78   130 0.90 Sigma-70, region 4
UTRA                 PF07702.8    141 seq1207_BIOID52527   -            236   2.1e-20   72.6   0.0   1   1   5.6e-24   3.8e-20   71.8   0.0     1   140    91   230    91   231 0.97 UTRA domain
GntR                 PF00392.16    64 seq1207_BIOID52527   -            236   6.3e-20   70.2   0.0   1   1   1.4e-23   9.4e-20   69.7   0.0     2    64     8    70     7    70 0.97 Bacterial regulatory proteins, gntR family
PRA-CH               PF01502.13    75 seq1208_BIOID52527   -            203   1.1e-33  114.5   0.0   1   1   3.1e-37   2.1e-33  113.6   0.0     1    74    33   106    33   107 0.99 Phosphoribosyl-AMP cyclohydrolase
PRA-PH               PF01503.12    83 seq1208_BIOID52527   -            203   1.5e-13   50.6   0.5   1   1   3.2e-17   2.2e-13   50.1   0.4     2    82   116   201   115   202 0.96 Phosphoribosyl-ATP pyrophosphohydrolase
RNase_T              PF00929.19   164 seq1209_BIOID52527   -            215   9.2e-37  126.7   0.1   1   1   7.7e-41   1.1e-36  126.5   0.1     1   164    20   194    20   194 0.95 Exonuclease
DUF1795              PF08786.6    130 seq1210_BIOID52527   -            185   7.8e-05   22.4   1.1   1   1   9.9e-09   0.00014   21.6   0.8     2   130    50   182    49   182 0.90 Domain of unknown function (DUF1795)
URO-D                PF01208.12   343 seq1215_BIOID52527   -            354  1.7e-140  467.7   0.0   1   1  1.4e-144  1.9e-140  467.5   0.0     2   342     5   347     4   348 0.98 Uroporphyrinogen decarboxylase (URO-D)
4HBT                 PF03061.17    79 seq1216_BIOID52527   -            137   7.5e-17   61.1   0.1   1   1   8.9e-21   1.2e-16   60.4   0.1     1    79    50   127    50   127 0.98 Thioesterase superfamily
Transket_pyr         PF02779.19   178 seq1219_BIOID52527   -            933   5.3e-67  224.6   0.0   1   1   1.3e-70     9e-67  223.8   0.0     3   178   591   785   589   785 0.99 Transketolase, pyrimidine binding domain
E1_dh                PF00676.15   300 seq1219_BIOID52527   -            933   1.7e-46  158.1   0.0   1   1   5.4e-50   3.7e-46  157.1   0.0    15   282   219   511   207   516 0.84 Dehydrogenase E1 component
EAL                  PF00563.15   236 seq1222_BIOID52527   -            528   3.4e-65  219.7   0.2   1   1   7.4e-69     5e-65  219.1   0.1     2   235   273   505   272   506 0.95 EAL domain
CSS-motif            PF12792.2    208 seq1222_BIOID52527   -            528   2.7e-38  131.2   1.6   1   1   5.6e-42   3.9e-38  130.7   1.1     2   207    37   246    36   247 0.92 CSS motif domain associated with EAL
UPF0020              PF01170.13   180 seq1224_BIOID52527   -            702   2.4e-62  209.5   0.0   1   1     6e-60   9.2e-57  191.4   0.0     1   179   162   375   162   376 0.96 Putative RNA methylase family UPF0020
Methyltransf_26      PF13659.1    117 seq1224_BIOID52527   -            702   1.1e-26   93.0   0.0   1   2   2.9e-19   4.4e-16   58.8   0.0     4    94   193   326   190   353 0.92 Methyltransferase domain
Methyltransf_26      PF13659.1    117 seq1224_BIOID52527   -            702   1.1e-26   93.0   0.0   2   2   6.9e-11   1.1e-07   31.8   0.0    11   114   549   655   521   658 0.80 Methyltransferase domain
Methyltrans_SAM      PF10672.4    286 seq1224_BIOID52527   -            702   7.3e-21   74.1   0.1   1   1   8.1e-24   1.2e-20   73.4   0.1    24   240   437   658   427   669 0.82 S-adenosylmethionine-dependent methyltransferase
THUMP                PF02926.12    93 seq1224_BIOID52527   -            702   2.2e-14   53.1   0.0   1   1   2.7e-17   4.1e-14   52.3   0.0     2    92    57   153    56   154 0.95 THUMP domain
Cons_hypoth95        PF03602.10   183 seq1224_BIOID52527   -            702   3.8e-14   52.3   0.0   1   1   2.8e-12   4.3e-09   35.9   0.0    39   140   536   635   530   676 0.85 Conserved hypothetical protein 95
Sulf_transp          PF04143.9     43 seq1226_BIOID52527   -            401   3.1e-19   68.5  35.9   1   2     6e-14   8.2e-10   38.4   5.6     3    41   114   153   112   155 0.94 Sulphur transport
Sulf_transp          PF04143.9     43 seq1226_BIOID52527   -            401   3.1e-19   68.5  35.9   2   2   1.2e-15   1.6e-11   43.8   5.0     3    42   290   329   288   336 0.93 Sulphur transport
MFS_1                PF07690.11   354 seq1227_BIOID52527   -            382   3.2e-28   98.3  52.3   1   2   3.2e-19   2.2e-15   56.1  19.3     2   238    12   230    11   233 0.79 Major Facilitator Superfamily
MFS_1                PF07690.11   354 seq1227_BIOID52527   -            382   3.2e-28   98.3  52.3   2   2     1e-17   6.8e-14   51.2  13.5     6   174   210   371   206   381 0.89 Major Facilitator Superfamily
Sugar_tr             PF00083.19   451 seq1227_BIOID52527   -            382     2e-07   29.8  17.3   1   1   2.9e-11     2e-07   29.8  12.0    44   176    39   167    16   183 0.85 Sugar (and other) transporter
AP_endonuc_2         PF01261.19   211 seq1228_BIOID52527   -            326   2.6e-14   52.9   0.2   1   1   2.9e-18   3.9e-14   52.3   0.1     1   209    41   227    41   229 0.91 Xylose isomerase-like TIM barrel
DEAD_assoc           PF08494.6    187 seq1230_BIOID52527   -           1538   3.1e-58  196.4   0.0   1   1   2.5e-61   8.6e-58  195.0   0.0     2   186   679   867   678   868 0.96 DEAD/H associated
DEAD                 PF00270.24   173 seq1230_BIOID52527   -           1538   4.2e-28   97.8   0.0   1   1   3.4e-31   1.2e-27   96.3   0.0     1   167    31   218    31   224 0.88 DEAD/DEAH box helicase
Helicase_C           PF00271.26    78 seq1230_BIOID52527   -           1538     2e-13   49.8   0.1   1   1     2e-16   6.7e-13   48.2   0.0    12    75   354   417   348   419 0.96 Helicase conserved C-terminal domain
ResIII               PF04851.10   184 seq1230_BIOID52527   -           1538   3.8e-07   30.0   0.0   1   1   2.5e-10   8.4e-07   28.8   0.0    10   182    31   217    23   219 0.73 Type III restriction enzyme, res subunit
Elong-fact-P_C       PF09285.6     56 seq1232_BIOID52527   -            188   5.3e-27   92.8   1.0   1   1   2.4e-30   1.1e-26   91.8   0.2     1    56   131   186   131   186 0.99 Elongation factor P, C-terminal
EFP                  PF01132.15    55 seq1232_BIOID52527   -            188   3.2e-24   84.2   0.1   1   1   1.2e-27   5.5e-24   83.4   0.0     3    55    71   123    69   123 0.97 Elongation factor P (EF-P) OB domain
EFP_N                PF08207.7     58 seq1232_BIOID52527   -            188   5.8e-24   83.6   0.0   1   1   4.5e-27     2e-23   81.8   0.0     3    57     7    61     5    62 0.97 Elongation factor P (EF-P) KOW-like domain
CstA                 PF02554.9    376 seq1233_BIOID52527   -            701  5.8e-156  518.7  29.0   1   1  8.4e-160  5.8e-156  518.7  20.1     1   371    32   431    32   436 0.95 Carbon starvation protein CstA
DUF4161              PF13722.1    127 seq1233_BIOID52527   -            701   1.8e-46  157.4   7.5   1   1   2.7e-50   1.8e-46  157.4   5.2     3   127   467   596   464   596 0.98 C-terminal domain on CstA (DUF4161)
Na_sulph_symp        PF00939.14   471 seq1234_BIOID52527   -            477  2.3e-177  590.4  46.0   1   1  1.9e-181  2.6e-177  590.3  31.9     2   471     4   474     3   474 0.99 Sodium:sulfate symporter transmembrane region
Asr                  PF06392.6     19 seq1236_BIOID52527   -            111   6.7e-07   29.4  23.8   1   1   4.9e-11   6.7e-07   29.4  16.5     1    19    53    71    53    71 0.99 Acid shock protein repeat
Glyco_transf_9       PF01075.12   247 seq1238_BIOID52527   -            319   3.3e-84  281.8   0.1   1   1     3e-88   4.1e-84  281.5   0.1     1   244    75   314    75   317 0.98 Glycosyltransferase family 9 (heptosyltransferase)
Pribosyltran         PF00156.22   125 seq1239_BIOID52527   -            152   2.2e-11   43.4   0.0   1   1   2.3e-15   3.2e-11   42.9   0.0     2   112     4   105     3   112 0.87 Phosphoribosyl transferase domain
Glycos_transf_4      PF00953.16   159 seq1241_BIOID52527   -            367   1.1e-28   99.9  21.3   1   1   7.8e-33   1.1e-28   99.9  14.8     3   157    75   233    73   235 0.94 Glycosyl transferase family 4
PseudoU_synth_2      PF00849.17   164 seq1245_BIOID52527   -            290   9.9e-16   57.8   0.1   1   1   6.3e-18   4.3e-14   52.5   0.1     2   164    69   195    68   195 0.87 RNA pseudouridylate synthase
S4                   PF01479.20    48 seq1245_BIOID52527   -            290   2.7e-14   52.2   1.5   1   1   1.1e-17   7.6e-14   50.7   0.0     1    48     7    52     7    52 0.98 S4 domain
ADH_N                PF08240.7    109 seq1247_BIOID52527   -            345   2.9e-34  117.0   1.7   1   1   1.1e-37   5.1e-34  116.1   1.2     2   108    33   138    32   139 0.97 Alcohol dehydrogenase GroES-like domain
ADH_zinc_N           PF00107.21   130 seq1247_BIOID52527   -            345   7.2e-25   86.9   0.1   1   1   2.8e-28   1.3e-24   86.1   0.1     1   129   178   305   178   306 0.98 Zinc-binding dehydrogenase
AlaDh_PNT_C          PF01262.16   168 seq1247_BIOID52527   -            345   1.1e-06   28.1   0.2   1   1   5.4e-10   2.4e-06   27.0   0.2    22    60   170   208   159   231 0.91 Alanine dehydrogenase/PNT, C-terminal domain
NAD_kinase           PF01513.16   285 seq1253_BIOID52527   -            292   6.2e-73  244.9   0.0   1   1   5.2e-77     7e-73  244.7   0.0     2   284     8   271     7   272 0.98 ATP-NAD kinase
MdoG                 PF04349.7    484 seq1254_BIOID52527   -            551  1.7e-150  501.3   0.1   1   1  1.5e-154  2.1e-150  501.0   0.1     1   482    45   534    45   536 0.92 Periplasmic glucan biosynthesis protein, MdoG
Entericidin          PF08085.6     21 seq1256_BIOID52527   -             41   5.3e-09   35.3   0.0   1   1   4.6e-13   6.3e-09   35.1   0.0     1    21    20    40    20    40 0.99 Entericidin EcnA/B family
Endonuclease_5       PF04493.9    206 seq1258_BIOID52527   -            223   1.1e-70  237.0   0.0   1   1   9.3e-75   1.3e-70  236.8   0.0     1   205     9   208     9   209 0.99 Endonuclease V
DUF1100              PF06500.6    411 seq1259_BIOID52527   -            414  1.8e-221  734.7   0.0   1   1    3e-225    2e-221  734.6   0.0     1   411     1   414     1   414 0.99 Alpha/beta hydrolase of unknown function (DUF1100)
Abhydrolase_5        PF12695.2    142 seq1259_BIOID52527   -            414   1.9e-07   30.8   0.0   1   1     5e-11   3.4e-07   29.9   0.0     1   121   196   375   196   392 0.75 Alpha/beta hydrolase family
Trypsin              PF00089.21   220 seq1260_BIOID52527   -            273   9.5e-12   44.8   0.0   1   1   3.7e-15   2.5e-11   43.4   0.0     9   198    50   244    44   266 0.73 Trypsin
Trypsin_2            PF13365.1    120 seq1260_BIOID52527   -            273   1.5e-07   31.2   0.0   1   1   3.7e-11   2.6e-07   30.5   0.0     1   120    69   240    69   240 0.65 Trypsin-like peptidase domain
Fer4_11              PF13247.1     99 seq1261_BIOID52527   -            294   1.2e-29  101.9  13.1   1   1   1.8e-32   2.2e-29  101.1   5.5     2    98    92   188    91   189 0.94 4Fe-4S dicluster domain
Form-deh_trans       PF09163.6     44 seq1261_BIOID52527   -            294   7.8e-20   69.9   0.0   1   1   1.1e-22   1.4e-19   69.1   0.0     1    44   246   289   246   290 0.96 Formate dehydrogenase N, transmembrane
Fer4_7               PF12838.2     52 seq1261_BIOID52527   -            294   4.9e-15   55.5  25.2   1   1   8.3e-11     1e-07   32.0   5.6     1    50    38   114    38   117 0.90 4Fe-4S dicluster domain
Fer4_9               PF13187.1     55 seq1261_BIOID52527   -            294   3.3e-13   49.5  27.2   1   1   4.6e-11   5.7e-08   32.7   7.7     1    55   132   184   132   184 0.97 4Fe-4S dicluster domain
Fer4_10              PF13237.1     52 seq1261_BIOID52527   -            294   2.6e-12   46.2  27.8   1   1   3.4e-11   4.2e-08   32.7   7.1     2    52    93   144    92   144 0.86 4Fe-4S dicluster domain
Fer4_2               PF12797.2     22 seq1261_BIOID52527   -            294   3.3e-10   39.1  34.5   1   1   6.4e-09     8e-06   25.3   2.4     4    20    33    49    31    51 0.91 4Fe-4S binding domain
Fer4_3               PF12798.2     15 seq1261_BIOID52527   -            294   9.7e-08   31.9  41.1   1   3   0.00035      0.43   11.1   3.8     1    15   100   117   100   117 0.89 4Fe-4S binding domain
Fer4_3               PF12798.2     15 seq1261_BIOID52527   -            294   9.7e-08   31.9  41.1   2   3   6.7e-05     0.083   13.3   2.9     1    14   133   146   133   147 0.94 4Fe-4S binding domain
Fer4_3               PF12798.2     15 seq1261_BIOID52527   -            294   9.7e-08   31.9  41.1   3   3   3.4e-06    0.0042   17.4   2.5     1    15   160   183   160   183 0.98 4Fe-4S binding domain
Fer4_4               PF12800.2     17 seq1261_BIOID52527   -            294   3.1e-07   30.0  31.6   1   2   4.7e-05     0.059   13.6   1.8     3    15    38    50    36    56 0.91 4Fe-4S binding domain
Fer4_4               PF12800.2     17 seq1261_BIOID52527   -            294   3.1e-07   30.0  31.6   2   2     1e-07   0.00013   21.9   1.8     1    17   130   146   130   146 0.92 4Fe-4S binding domain
Fer4                 PF00037.22    24 seq1261_BIOID52527   -            294   3.1e-07   29.6  37.3   1   1   4.1e-08   5.1e-05   22.5   2.0     5    22   130   147   126   149 0.87 4Fe-4S binding domain
Entericidin          PF08085.6     21 seq1266_BIOID52527   -             48   1.2e-08   34.2   2.6   1   1   1.2e-12   1.7e-08   33.7   1.8     1    21    23    43    23    43 0.98 Entericidin EcnA/B family
PhoH                 PF02562.11   205 seq1268_BIOID52527   -            307   1.6e-76  255.9   0.0   1   1   1.5e-80   2.1e-76  255.6   0.0     2   204   102   306   101   307 0.98 PhoH-like protein
MFS_1                PF07690.11   354 seq1269_BIOID52527   -            421   3.2e-23   81.9  39.5   1   1   3.6e-27     5e-23   81.3  22.9    22   351    33   365    25   368 0.78 Major Facilitator Superfamily
AA_permease_2        PF13520.1    426 seq1270_BIOID52527   -            540   1.9e-42  145.2  47.0   1   1   3.9e-46   2.7e-42  144.6  32.6     2   422    75   515    74   526 0.85 Amino acid permease
AA_permease          PF00324.16   479 seq1270_BIOID52527   -            540   1.2e-15   56.7  40.4   1   1   2.4e-19   1.7e-15   56.2  28.0    28   446    99   513    76   536 0.76 Amino acid permease
SirA                 PF01206.12    70 seq1271_BIOID52527   -             77   2.7e-20   71.6   0.0   1   1   2.2e-24   2.9e-20   71.5   0.0     2    70     9    77     8    77 0.98 SirA-like protein
PTS_EIIC             PF02378.13   321 seq1272_BIOID52527   -            485   2.3e-41  141.6  32.4   1   1   3.3e-45   2.3e-41  141.6  22.4     3   321   113   396   111   396 0.92 Phosphotransferase system, EIIC
PTS_EIIB             PF00367.15    35 seq1272_BIOID52527   -            485   1.5e-16   59.2   0.2   1   1   3.6e-20   2.4e-16   58.5   0.1     1    35     9    43     9    43 0.98 phosphotransferase system, EIIB
Peripla_BP_4         PF13407.1    258 seq1273_BIOID52527   -            330   1.4e-62  211.2  13.0   1   1   2.4e-66   1.6e-62  211.0   9.0    13   258    40   286    28   286 0.95 Periplasmic binding protein domain
Peripla_BP_1         PF00532.16   279 seq1273_BIOID52527   -            330     3e-13   49.5   1.9   1   1   1.1e-16   7.4e-13   48.2   1.3    23   214    47   244    26   278 0.78 Periplasmic binding proteins and sugar binding domain of LacI family
MFS_1                PF07690.11   354 seq1274_BIOID52527   -            393   1.2e-24   86.6  58.6   1   1     8e-27   1.1e-22   80.1  34.7     2   328    14   320    10   327 0.84 Major Facilitator Superfamily
UPF0118              PF01594.11   327 seq1275_BIOID52527   -            349   5.3e-80  268.7  39.1   1   1   4.4e-84     6e-80  268.5  27.1     2   326    14   328    13   329 0.99 Domain of unknown function DUF20
TraF_2               PF13729.1    273 seq1278_BIOID52527   -            400   3.4e-92  308.0   6.0   1   1   6.2e-96   4.3e-92  307.6   4.1     1   273    49   318    49   318 0.99 F plasmid transfer operon, TraF, protein
DUF3308              PF11751.3    274 seq1278_BIOID52527   -            400     4e-06   26.2   0.1   1   1   9.1e-10   6.2e-06   25.5   0.1    80   244   197   371   185   385 0.79 Protein of unknown function (DUF3308)
Multi_Drug_Res       PF00893.14    93 seq1279_BIOID52527   -            105   5.3e-33  113.2  10.3   1   1   4.9e-37   6.7e-33  112.9   7.2     1    93     1    93     1    93 0.99 Small Multidrug Resistance protein
Wzz                  PF02706.10   152 seq1283_BIOID52527   -            348     4e-15   55.8   1.4   1   1   6.7e-19   9.2e-15   54.6   1.0     1   113    15   178    15   244 0.69 Chain length determinant protein
DUF159               PF02586.9    208 seq1286_BIOID52527   -            165     3e-32  111.7   0.0   1   1   2.4e-36   3.3e-32  111.5   0.0     1   133     1   134     1   158 0.90 Uncharacterised ACR, COG2135
DUF416               PF04222.7    191 seq1288_BIOID52527   -            196   6.5e-87  289.5   0.1   1   1   5.3e-91   7.2e-87  289.3   0.0     1   189     4   192     4   194 0.99 Protein of unknown function (DUF416)
AAA_23               PF13476.1    202 seq1292_BIOID52527   -            553   1.2e-18   68.0   2.1   1   1   2.3e-20   1.6e-16   61.1   0.0     1   195     4   215     4   231 0.63 AAA domain
SMC_N                PF02463.14   220 seq1292_BIOID52527   -            553   8.4e-19   67.5   0.0   1   1   2.4e-22   1.6e-18   66.5   0.0     1   217     1   511     1   514 0.94 RecF/RecN/SMC N terminal domain
FadR_C               PF07840.7    164 seq1293_BIOID52527   -            239   6.9e-73  243.5   0.0   1   1   1.9e-76   8.5e-73  243.2   0.0     1   163    72   234    72   235 0.99 FadR C-terminal domain
GntR                 PF00392.16    64 seq1293_BIOID52527   -            239   2.3e-20   71.6   0.0   1   1     1e-23   4.7e-20   70.6   0.0     4    64    11    71     8    71 0.96 Bacterial regulatory proteins, gntR family
Cytochrom_B_N        PF00033.14   188 seq1294_BIOID52527   -            217   2.7e-20   72.4  18.8   1   1   4.9e-24   3.4e-20   72.1  13.0     4   188    10   186     7   186 0.92 Cytochrome b(N-terminal)/b6/petB
Ni_hydr_CYTB         PF01292.15   182 seq1294_BIOID52527   -            217   1.4e-18   66.8  17.5   1   1   2.6e-22   1.8e-18   66.4  12.1     5   182    13   186     9   186 0.90 Prokaryotic cytochrome b561
Abi                  PF02517.11    92 seq1296_BIOID52527   -            142   3.3e-15   55.8   8.1   1   1   4.2e-19   5.8e-15   55.1   5.6     4    91    39   130    35   131 0.91 CAAX protease self-immunity
TisB_toxin           PF13939.1     28 seq1297_BIOID52527   -             29   4.8e-16   57.9  11.3   1   1   3.7e-20   5.1e-16   57.8   7.8     1    28     1    28     1    28 0.99 Toxin TisB, type I toxin-antitoxin system
Aconitase            PF00330.15   465 seq1298_BIOID52527   -            753   2.6e-47  161.2   0.1   1   1   5.5e-51   3.7e-47  160.7   0.1    91   450   113   456    38   471 0.87 Aconitase family (aconitate hydratase)
Aconitase_C          PF00694.14   131 seq1298_BIOID52527   -            753   5.7e-06   26.3   0.0   1   1   1.7e-09   1.2e-05   25.3   0.0    84   130   637   684   624   685 0.89 Aconitase C-terminal domain
MerR-DNA-bind        PF09278.6     65 seq1299_BIOID52527   -            154   9.6e-16   57.8   0.2   1   1   3.6e-19   1.6e-15   57.0   0.1     2    65    55   119    54   119 0.96 MerR, DNA binding
MerR                 PF00376.18    38 seq1299_BIOID52527   -            154   2.4e-14   52.4   0.5   1   1   3.6e-17   1.6e-13   49.7   0.0     1    38    13    49    13    49 0.98 MerR family regulatory protein
MerR_1               PF13411.1     69 seq1299_BIOID52527   -            154   4.1e-13   48.7   0.0   1   1   1.5e-16     7e-13   48.0   0.0     2    65    13    76    12    78 0.96 MerR HTH family regulatory protein
MacB_PCD             PF12704.2    232 seq1300_BIOID52527   -            436   3.8e-18   65.8   0.1   1   1   5.6e-22   3.8e-18   65.8   0.0     9   227    61   274    48   276 0.79 MacB-like periplasmic core domain
FtsX                 PF02687.16   121 seq1300_BIOID52527   -            436   3.2e-17   62.3  14.5   1   1   4.7e-21   3.2e-17   62.3  10.1     2   121   306   429   305   429 0.95 FtsX-like permease family
ABC_tran             PF00005.22   118 seq1304_BIOID52527   -            635   1.5e-36  125.2   0.1   1   2   1.6e-17   9.5e-15   54.8   0.0     1   118    43   185    43   185 0.88 ABC transporter
ABC_tran             PF00005.22   118 seq1304_BIOID52527   -            635   1.5e-36  125.2   0.1   2   2   1.8e-21   1.1e-18   67.6   0.0     1   118   359   469   359   469 0.95 ABC transporter
AAA_21               PF13304.1    303 seq1304_BIOID52527   -            635   7.5e-23   81.7   7.3   1   1     7e-13   4.1e-10   39.9   0.5     3   302    33   216    32   217 0.77 AAA domain
ABC_tran_2           PF12848.2     85 seq1304_BIOID52527   -            635   7.7e-13   47.9   1.8   1   1   1.3e-15   7.7e-13   47.9   1.2     1    74   224   295   224   308 0.91 ABC transporter
Crl                  PF07417.7    127 seq1306_BIOID52527   -            133   7.2e-55  184.0   0.1   1   1   6.1e-59   8.3e-55  183.8   0.1     2   122     3   123     2   131 0.96 Transcriptional regulator Crl
MFS_1                PF07690.11   354 seq1307_BIOID52527   -            396     2e-39  135.2  46.8   1   1   4.4e-43     2e-39  135.2  32.4     2   352    16   351    15   353 0.84 Major Facilitator Superfamily
MFS_3                PF05977.8    524 seq1307_BIOID52527   -            396   7.1e-08   30.9   6.2   1   1   1.6e-11   7.1e-08   30.9   4.3    32   206    32   201     5   206 0.84 Transmembrane secretion effector
TRI12                PF06609.8    599 seq1307_BIOID52527   -            396   2.8e-06   25.7   4.5   1   1   6.2e-10   2.8e-06   25.7   3.1    87   212    54   179    14   190 0.80 Fungal trichothecene efflux pump (TRI12)
Bac_DNA_binding      PF00216.16    90 seq1310_BIOID52527   -             90   3.2e-33  113.4   1.4   1   1   2.6e-37   3.6e-33  113.3   1.0     1    90     1    90     1    90 0.99 Bacterial DNA-binding protein
ABC_tran             PF00005.22   118 seq1311_BIOID52527   -            513   4.3e-35  120.5   0.1   1   2   4.3e-23   2.9e-19   69.4   0.1     1   118    44   171    44   171 0.89 ABC transporter
ABC_tran             PF00005.22   118 seq1311_BIOID52527   -            513   4.3e-35  120.5   0.1   2   2     1e-16   6.9e-13   48.8   0.0    15   117   316   433   302   434 0.79 ABC transporter
DUF4096              PF13340.1     75 seq1313_BIOID52527   -             86   8.6e-27   92.7   0.3   1   1   7.2e-31   9.9e-27   92.5   0.2     1    74     8    86     8    86 0.95 Putative transposase of IS4/5 family (DUF4096)
ACPS                 PF01648.15   113 seq1314_BIOID52527   -            195   9.3e-12   44.7   0.0   1   1   1.1e-15   1.5e-11   44.0   0.0     2    73    88   155    87   189 0.80 4'-phosphopantetheinyl transferase superfamily
DUF466               PF04328.8     65 seq1317_BIOID52527   -             65   2.9e-32  110.1   0.5   1   1   2.3e-36   3.1e-32  110.0   0.3     1    65     1    65     1    65 0.99 Protein of unknown function (DUF466)
Epimerase_2          PF02350.14   346 seq1319_BIOID52527   -            390  1.4e-126  421.8   0.0   1   1  1.2e-130  1.7e-126  421.5   0.0     2   346    36   384    35   384 0.97 UDP-N-acetylglucosamine 2-epimerase
DUF465               PF04325.8     49 seq1320_BIOID52527   -             74   2.6e-14   52.5   2.0   1   1   3.5e-18   4.7e-14   51.6   0.9     1    49    19    68    19    68 0.97 Protein of unknown function (DUF465)
DUF2726              PF10881.3    126 seq1323_BIOID52527   -            228     3e-21   75.2   0.0   1   1   3.8e-25   5.2e-21   74.4   0.0     4   115    91   205    88   214 0.93 Protein of unknown function (DUF2726)
2-oxoacid_dh         PF00198.18   231 seq1324_BIOID52527   -            405   7.8e-82  273.8   0.0   1   1   2.2e-85     1e-81  273.5   0.0     3   231   175   403   173   403 0.98 2-oxoacid dehydrogenases acyltransferase (catalytic domain)
Biotin_lipoyl        PF00364.17    74 seq1324_BIOID52527   -            405   6.9e-18   63.9   0.3   1   1   3.6e-21   1.6e-17   62.7   0.2     2    73     5    76     4    77 0.96 Biotin-requiring enzyme
E3_binding           PF02817.12    39 seq1324_BIOID52527   -            405     4e-15   55.0   2.3   1   1     1e-18   4.6e-15   54.8   0.1     5    39   114   148   111   148 0.96 e3 binding domain
Rhomboid             PF01694.17   146 seq1325_BIOID52527   -            625   5.7e-31  107.3  16.2   1   1   1.3e-34   5.7e-31  107.3  11.2     4   141    58   201    55   205 0.93 Rhomboid family
DUF1481              PF07356.7    195 seq1328_BIOID52527   -            211   5.4e-71  237.9   0.6   1   1   4.5e-75   6.2e-71  237.7   0.4     1   195    22   207    22   207 0.99 Protein of unknown function (DUF1481)
DDE_Tnp_1_2          PF13586.1     88 seq1329_BIOID52527   -            166   2.2e-18   66.0   1.1   1   1   5.2e-22   3.5e-18   65.4   0.8     2    87    78   160    77   161 0.91 Transposase DDE domain
DDE_Tnp_1            PF01609.16   211 seq1329_BIOID52527   -            166   1.6e-15   57.1   3.4   1   1   7.9e-19   5.4e-15   55.4   2.3    24   209    20   158    15   160 0.88 Transposase DDE domain
Glyco_hydro_1        PF00232.13   455 seq1330_BIOID52527   -            476  2.1e-132  441.4   0.3   1   1  1.9e-136  2.6e-132  441.1   0.2     4   454     5   472     2   473 0.92 Glycosyl hydrolase family 1
Pyr_redox_2          PF07992.9    200 seq1331_BIOID52527   -            847     2e-36  125.6   0.0   1   1   3.9e-39   8.8e-36  123.5   0.0     1   198     5   285     5   287 0.95 Pyridine nucleotide-disulphide oxidoreductase
NIR_SIR              PF01077.17   157 seq1331_BIOID52527   -            847   2.8e-27   94.8   0.1   1   1   3.5e-30     8e-27   93.4   0.0     2   150   632   770   631   776 0.94 Nitrite and sulphite reductase 4Fe-4S domain
Fer2_BFD             PF04324.10    55 seq1331_BIOID52527   -            847   2.8e-21   75.1   4.8   1   1     7e-19   1.6e-15   56.7   2.0     2    53   423   472   422   474 0.93 BFD-like [2Fe-2S] binding domain
Pyr_redox            PF00070.22    80 seq1331_BIOID52527   -            847   1.5e-15   57.2   0.7   1   1   6.4e-19   1.5e-15   57.2   0.5     2    72   148   219   147   229 0.91 Pyridine nucleotide-disulphide oxidoreductase
NIR_SIR_ferr         PF03460.12    69 seq1331_BIOID52527   -            847   4.4e-12   45.3   0.0   1   1     4e-15   9.1e-12   44.3   0.0     3    68   560   622   558   623 0.95 Nitrite/Sulfite reductase ferredoxin-like half domain
Pyr_redox_3          PF13738.1    203 seq1331_BIOID52527   -            847     2e-08   34.3   0.4   1   1   1.5e-09   3.5e-06   27.1   0.0    78   196    55   174    42   179 0.83 Pyridine nucleotide-disulphide oxidoreductase
Acetyltransf_3       PF13302.1    142 seq1335_BIOID52527   -            179   1.4e-21   77.1   0.0   1   1   3.7e-25   1.7e-21   76.9   0.0     2   141    11   150    10   151 0.86 Acetyltransferase (GNAT) domain
Acetyltransf_4       PF13420.1    155 seq1335_BIOID52527   -            179   1.4e-11   44.4   0.1   1   1   3.8e-15   1.7e-11   44.1   0.1    25   154    39   170    21   171 0.85 Acetyltransferase (GNAT) domain
Acetyltransf_1       PF00583.19    83 seq1335_BIOID52527   -            179     2e-10   40.4   0.0   1   1   7.1e-14   3.3e-10   39.7   0.0     3    82    74   150    72   151 0.96 Acetyltransferase (GNAT) family
UPF0118              PF01594.11   327 seq1336_BIOID52527   -            344   7.4e-74  248.5  42.7   1   1   6.2e-78   8.4e-74  248.3  29.6     2   326    14   328    13   329 0.99 Domain of unknown function DUF20
Xan_ur_permease      PF00860.15   389 seq1339_BIOID52527   -            449   1.1e-88  297.2  48.4   1   1   1.1e-92   1.4e-88  296.8  33.6     1   388    26   409    26   410 0.99 Permease family
SBP_bac_5            PF00496.17   374 seq1342_BIOID52527   -            524   1.2e-88  297.4   1.9   1   1     1e-92   1.4e-88  297.1   1.4     2   370    68   437    67   441 0.90 Bacterial extracellular solute-binding proteins, family 5 Middle
SIS                  PF01380.17   131 seq1345_BIOID52527   -            298   4.5e-08   32.6   0.0   1   1   6.5e-12   4.5e-08   32.6   0.0    52   128   130   208   126   211 0.95 SIS domain
SIS_2                PF13580.1    138 seq1345_BIOID52527   -            298   6.5e-07   29.0   1.4   1   1   2.2e-10   1.5e-06   27.8   0.1    20   136    47   164    39   166 0.84 SIS domain
ABC_tran             PF00005.22   118 seq1346_BIOID52527   -            233   3.7e-27   94.9   0.0   1   1   8.9e-31   6.1e-27   94.2   0.0     1   117    49   173    49   174 0.94 ABC transporter
AAA_21               PF13304.1    303 seq1346_BIOID52527   -            233   1.4e-11   44.8   0.1   1   1   4.4e-13     3e-09   37.1   0.1     1   299    37   206    37   210 0.76 AAA domain
HTH_6                PF01418.12    77 seq1348_BIOID52527   -            274   4.6e-20   71.0   1.0   1   1   2.2e-23     1e-19   69.9   0.0     2    76     6    80     5    81 0.96 Helix-turn-helix domain, rpiR family
SIS                  PF01380.17   131 seq1348_BIOID52527   -            274   4.7e-19   68.1   0.1   1   1   1.5e-22   6.9e-19   67.6   0.1     2   115   121   234   120   250 0.89 SIS domain
HTH_IclR             PF09339.5     52 seq1348_BIOID52527   -            274   3.3e-05   23.2   0.0   1   1   2.7e-08   0.00012   21.4   0.0    19    44    39    64    21    67 0.88 IclR helix-turn-helix domain
SmpA_OmlA            PF04355.8     71 seq1351_BIOID52527   -            113   5.7e-27   93.0   0.3   1   1   5.1e-31     7e-27   92.7   0.2     1    70    35   104    35   105 0.98 SmpA / OmlA family
UDPG_MGDP_dh_N       PF03721.9    185 seq1358_BIOID52527   -            420   2.5e-61  206.2   0.1   1   1   7.1e-63   2.4e-59  199.6   0.0     2   183     5   189     4   191 0.96 UDP-glucose/GDP-mannose dehydrogenase family, NAD binding domain
UDPG_MGDP_dh         PF00984.14    96 seq1358_BIOID52527   -            420     4e-30  103.7   0.0   1   1   2.3e-33     8e-30  102.7   0.0     2    93   206   292   205   296 0.88 UDP-glucose/GDP-mannose dehydrogenase family, central domain
UDPG_MGDP_dh_C       PF03720.10   106 seq1358_BIOID52527   -            420   7.6e-19   67.7   0.0   1   1   5.7e-22   1.9e-18   66.4   0.0     1   104   324   419   324   420 0.91 UDP-glucose/GDP-mannose dehydrogenase family, UDP binding domain
NAD_binding_2        PF03446.10   162 seq1358_BIOID52527   -            420   7.1e-07   29.1   0.1   1   1   2.2e-09   7.4e-06   25.8   0.0     2   109     4   135     3   140 0.76 NAD binding domain of 6-phosphogluconate dehydrogenase
PGI                  PF00342.14   486 seq1359_BIOID52527   -            549  8.9e-235  779.5   0.1   1   1  7.4e-239    1e-234  779.3   0.0     1   486    52   541    52   541 0.99 Phosphoglucose isomerase
DUF1271              PF06902.6     64 seq1360_BIOID52527   -             76   5.8e-29   99.6   0.0   1   1   4.8e-33   6.6e-29   99.4   0.0     1    64    13    76    13    76 0.98 Protein of unknown function (DUF1271)
BPD_transp_2         PF02653.11   267 seq1362_BIOID52527   -            393   8.6e-51  172.3  42.2   1   1   6.3e-55   8.6e-51  172.3  29.2     2   267    57   383    56   383 0.98 Branched-chain amino acid transport system / permease component
ATP-grasp_2          PF08442.5    202 seq1364_BIOID52527   -            388   1.4e-82  275.8   0.0   1   1   5.7e-86   1.9e-82  275.4   0.0     1   202     2   203     2   203 1.00 ATP-grasp domain
Ligase_CoA           PF00549.14   153 seq1364_BIOID52527   -            388     1e-24   86.7   3.4   1   1   5.1e-28   1.8e-24   86.0   2.4     1   153   262   382   262   382 0.98 CoA-ligase
ATP-grasp_5          PF13549.1    222 seq1364_BIOID52527   -            388   1.5e-13   50.3   0.1   1   1   1.2e-16     4e-13   48.9   0.1    10   219     3   215     1   217 0.83 ATP-grasp domain
ATP-grasp_4          PF13535.1    184 seq1364_BIOID52527   -            388   7.1e-08   32.2   0.1   1   1   5.1e-11   1.7e-07   31.0   0.0     7   110     7   126     4   200 0.77 ATP-grasp domain
Aminotran_1_2        PF00155.16   363 seq1365_BIOID52527   -            386   5.8e-57  193.1   0.0   1   1   1.9e-60   6.5e-57  192.9   0.0     3   363    32   383    30   383 0.94 Aminotransferase class I and II
Cys_Met_Meta_PP      PF01053.15   386 seq1365_BIOID52527   -            386   9.7e-08   30.5   0.0   1   1   4.7e-11   1.6e-07   29.8   0.0    75   180    96   205    61   212 0.86 Cys/Met metabolism PLP-dependent enzyme
DegT_DnrJ_EryC1      PF01041.12   363 seq1365_BIOID52527   -            386   1.8e-06   27.1   0.1   1   1   1.2e-09   4.1e-06   25.9   0.0    46   146    97   202    86   204 0.88 DegT/DnrJ/EryC1/StrS aminotransferase family
Aminotran_5          PF00266.14   371 seq1365_BIOID52527   -            386   2.7e-05   22.9   0.0   1   1   1.1e-08   3.9e-05   22.4   0.0    50   165    78   189    49   236 0.81 Aminotransferase class-V
TraG-D_C             PF12696.2    128 seq1367_BIOID52527   -            767   7.1e-06   25.7   0.2   1   1     1e-09   7.1e-06   25.7   0.1     1    90   437   525   437   558 0.83 TraM recognition site of TraD and TraG
AA_kinase            PF00696.23   241 seq1368_BIOID52527   -            367   3.5e-43  147.7   2.1   1   1   6.6e-47   4.5e-43  147.4   1.5     2   240     6   234     5   235 0.93 Amino acid kinase family
PUA                  PF01472.15    74 seq1368_BIOID52527   -            367   8.6e-23   79.7   0.1   1   1     4e-26   2.8e-22   78.1   0.1     1    74   276   350   276   350 0.98 PUA domain
MacB_PCD             PF12704.2    232 seq1369_BIOID52527   -            414   1.8e-25   89.7   0.2   1   1   2.7e-29   1.8e-25   89.7   0.2    11   229    26   241    21   244 0.83 MacB-like periplasmic core domain
FtsX                 PF02687.16   121 seq1369_BIOID52527   -            414   8.3e-23   80.3  11.9   1   1   1.5e-26     1e-22   80.0   4.0     2   121   274   407   273   407 0.98 FtsX-like permease family
HATPase_c            PF02518.21   111 seq1372_BIOID52527   -            458   6.6e-28   96.5   0.8   1   1   2.7e-31   1.8e-27   95.1   0.1     2   110   346   449   345   450 0.98 Histidine kinase-, DNA gyrase B-, and HSP90-like ATPase
HisKA                PF00512.20    68 seq1372_BIOID52527   -            458   1.6e-14   53.5   0.0   1   1     8e-18   5.5e-14   51.7   0.0     2    65   238   300   237   302 0.91 His Kinase A (phospho-acceptor) domain
PTS_EIIC             PF02378.13   321 seq1373_BIOID52527   -            474   1.7e-39  135.4  28.5   1   1   2.6e-43   1.7e-39  135.4  19.7     2   321   119   401   118   401 0.88 Phosphotransferase system, EIIC
PTS_EIIB             PF00367.15    35 seq1373_BIOID52527   -            474   1.8e-12   46.1   0.3   1   1     5e-16   3.4e-12   45.2   0.2     4    35    13    44    11    44 0.96 phosphotransferase system, EIIB
PqiA                 PF04403.8    160 seq1374_BIOID52527   -            417   5.6e-94  311.9  26.1   1   2   5.3e-42   7.2e-38  129.5   4.0     3   158    49   202    47   204 0.96 Paraquat-inducible protein A
PqiA                 PF04403.8    160 seq1374_BIOID52527   -            417   5.6e-94  311.9  26.1   2   2   3.5e-60   4.8e-56  188.6   8.5     1   157   252   410   252   413 0.95 Paraquat-inducible protein A
T2SE                 PF00437.15   272 seq1377_BIOID52527   -            382   4.5e-33  114.1   0.0   1   1     5e-37   6.8e-33  113.6   0.0   109   261   142   292    23   309 0.77 Type II/IV secretion system protein
DAO                  PF01266.19   358 seq1380_BIOID52527   -            432     1e-72  244.9   0.4   1   1   8.7e-76   1.2e-72  244.7   0.2     2   358     3   397     2   397 0.95 FAD dependent oxidoreductase
Pyr_redox_2          PF07992.9    200 seq1380_BIOID52527   -            432     7e-09   35.7   0.2   1   1   3.9e-08   5.3e-05   23.0   0.2     1    36     2    37     2    65 0.92 Pyridine nucleotide-disulphide oxidoreductase
Pyr_redox            PF00070.22    80 seq1380_BIOID52527   -            432   3.2e-08   33.7   0.2   1   1     7e-09   9.6e-06   25.7   0.2     1    33     2    34     2    47 0.91 Pyridine nucleotide-disulphide oxidoreductase
NAD_binding_8        PF13450.1     68 seq1380_BIOID52527   -            432   8.5e-07   28.7   0.1   1   1   5.6e-09   7.6e-06   25.7   0.0     1    34     5    38     5    69 0.85 NAD(P)-binding Rossmann-like domain
ApbA                 PF02558.11   151 seq1380_BIOID52527   -            432   2.3e-05   23.7   0.2   1   1   3.8e-08   5.3e-05   22.6   0.1     1    33     3    34     3    48 0.87 Ketopantoate reductase PanE/ApbA
AlaDh_PNT_C          PF01262.16   168 seq1380_BIOID52527   -            432   0.00013   21.4   0.1   1   1   1.7e-07   0.00023   20.6   0.1    22    59     2    39     1    52 0.85 Alanine dehydrogenase/PNT, C-terminal domain
C4dic_mal_tran       PF03595.12   330 seq1382_BIOID52527   -            366   4.1e-54  183.3  37.1   1   1   3.4e-58   4.7e-54  183.1  25.7     2   329    44   342    43   343 0.97 C4-dicarboxylate transporter/malic acid transport protein
NAD_binding_2        PF03446.10   162 seq1384_BIOID52527   -            292   5.3e-47  159.6   1.8   1   1   1.6e-50   7.1e-47  159.1   1.3     1   160     1   162     1   164 0.98 NAD binding domain of 6-phosphogluconate dehydrogenase
F420_oxidored        PF03807.12    96 seq1384_BIOID52527   -            292   5.4e-07   29.8   0.2   1   1   2.4e-10   1.1e-06   28.8   0.2     1    75     3    71     3    96 0.79 NADP oxidoreductase coenzyme F420-dependent
Na_H_Exchanger       PF00999.16   384 seq1385_BIOID52527   -            549   3.4e-72  242.9  43.6   1   1   3.1e-76   4.2e-72  242.6  30.2     2   383     8   421     5   422 0.91 Sodium/hydrogen exchanger family
DUF2622              PF11080.3     96 seq1387_BIOID52527   -             98     2e-05   24.2   0.0   1   1   1.9e-09   2.6e-05   23.8   0.0     7    93     8    94     3    96 0.89 Protein of unknown function (DUF2622)
BPD_transp_1         PF00528.17   185 seq1390_BIOID52527   -            314   3.5e-44  150.3   9.6   1   1   2.6e-48   3.5e-44  150.3   6.7     2   185   117   308   116   308 0.99 Binding-protein-dependent transport system inner membrane component
SmpB                 PF01668.13    68 seq1392_BIOID52527   -            160   1.3e-29  101.6   0.0   1   1   1.5e-33   2.1e-29  100.9   0.0     2    67    13    78    12    80 0.96 SmpB protein
DUF2566              PF10753.4     55 seq1393_BIOID52527   -             57   1.8e-28   98.0   9.3   1   1   1.4e-32     2e-28   97.9   6.5     1    55     3    57     3    57 0.98 Protein of unknown function (DUF2566)
HTH_6                PF01418.12    77 seq1394_BIOID52527   -            289   3.6e-33  113.0   0.2   1   1   3.7e-36   1.7e-32  110.8   0.0     1    76     1    76     1    77 0.99 Helix-turn-helix domain, rpiR family
SIS                  PF01380.17   131 seq1394_BIOID52527   -            289   2.9e-27   94.7   0.1   1   1   1.1e-30     5e-27   93.9   0.1     2   130   125   252   124   253 0.98 SIS domain
SIS_2                PF13580.1    138 seq1394_BIOID52527   -            289   1.1e-12   47.7   0.9   1   1   1.2e-11   5.3e-08   32.5   0.0    99   138   171   210   157   210 0.89 SIS domain
Epimerase            PF01370.16   236 seq1396_BIOID52527   -            355   5.5e-79  264.8   0.0   1   1   2.9e-82   6.7e-79  264.5   0.0     1   236     4   252     4   252 0.97 NAD dependent epimerase/dehydratase family
RmlD_sub_bind        PF04321.12   287 seq1396_BIOID52527   -            355   3.3e-17   62.1   0.0   1   1     2e-20   4.6e-17   61.7   0.0     2   254     3   296     1   333 0.79 RmlD substrate binding domain
Polysacc_synt_2      PF02719.10   294 seq1396_BIOID52527   -            355   2.1e-16   59.5   0.0   1   1   1.5e-19   3.3e-16   58.9   0.0     1   117     4   114     4   135 0.93 Polysaccharide biosynthesis protein
NAD_binding_4        PF07993.7    249 seq1396_BIOID52527   -            355   2.3e-15   56.1   0.0   1   1   2.3e-14   5.2e-11   41.8   0.0    87   200    74   192    56   252 0.82 Male sterility protein
3Beta_HSD            PF01073.14   280 seq1396_BIOID52527   -            355   6.5e-15   54.4   0.0   1   1   4.5e-18     1e-14   53.8   0.0     1   229     5   240     5   250 0.82 3-beta hydroxysteroid dehydrogenase/isomerase family
adh_short            PF00106.20   167 seq1396_BIOID52527   -            355   5.3e-08   32.8   0.4   1   1   3.4e-10   7.8e-07   29.0   0.1     3    95     4    90     2   126 0.80 short chain dehydrogenase
Aldedh               PF00171.17   462 seq1397_BIOID52527   -            417   9.6e-21   73.5   3.0   1   1     2e-20   2.7e-16   58.8   0.8    37   299     8   283     2   305 0.80 Aldehyde dehydrogenase family
CoA_binding          PF02629.14    96 seq1398_BIOID52527   -            289   1.7e-30  105.2   0.7   1   1   4.9e-34   1.7e-30  105.2   0.5     1    96     6    99     6    99 0.99 CoA binding domain
Ligase_CoA           PF00549.14   153 seq1398_BIOID52527   -            289   2.4e-20   72.5   0.6   1   1   1.2e-23     4e-20   71.8   0.4     1   152   151   271   151   272 0.96 CoA-ligase
Succ_CoA_lig         PF13607.1    138 seq1398_BIOID52527   -            289   8.7e-12   44.7   0.0   1   1   4.4e-15   1.5e-11   43.9   0.0     1   138   145   284   145   287 0.83 Succinyl-CoA ligase like flavodoxin domain
DEAD                 PF00270.24   173 seq1399_BIOID52527   -            453   2.2e-49  167.0   0.1   1   1   5.9e-52   2.7e-48  163.5   0.0     1   172    25   196    25   197 0.94 DEAD/DEAH box helicase
Helicase_C           PF00271.26    78 seq1399_BIOID52527   -            453   8.1e-26   89.5   0.0   1   1   4.8e-29   2.2e-25   88.2   0.0     2    77   264   339   263   340 0.98 Helicase conserved C-terminal domain
Peripla_BP_3         PF13377.1    160 seq1400_BIOID52527   -            392   7.5e-38  129.9   0.5   1   1   6.8e-40   2.3e-36  125.0   0.1     3   160   113   277   111   277 0.95 Periplasmic binding protein-like domain
HTH_AraC             PF00165.18    42 seq1400_BIOID52527   -            392   3.3e-22   77.5   0.1   1   2   2.8e-11   9.7e-08   31.4   0.0     1    42   294   335   294   335 0.97 Bacterial regulatory helix-turn-helix proteins, AraC family
HTH_AraC             PF00165.18    42 seq1400_BIOID52527   -            392   3.3e-22   77.5   0.1   2   2   9.9e-15   3.4e-11   42.4   0.1     6    41   348   384   346   385 0.95 Bacterial regulatory helix-turn-helix proteins, AraC family
HTH_18               PF12833.2     81 seq1400_BIOID52527   -            392   8.3e-20   70.5   0.1   1   1   1.7e-22   5.8e-19   67.8   0.0     3    79   309   384   307   385 0.97 Helix-turn-helix domain
Peripla_BP_4         PF13407.1    258 seq1400_BIOID52527   -            392   5.5e-13   48.7   0.0   1   1   2.7e-16   9.2e-13   48.0   0.0    75   258    72   258    57   258 0.84 Periplasmic binding protein domain
ROK                  PF00480.15   179 seq1401_BIOID52527   -            323   1.6e-45  154.9   0.0   1   1   3.3e-49   2.2e-45  154.5   0.0     1   179    24   214    24   214 0.95 ROK family
Glucokinase          PF02685.11   316 seq1401_BIOID52527   -            323     5e-10   38.5   0.0   1   1   5.7e-13   3.9e-09   35.6   0.0     4   265    26   276    24   288 0.80 Glucokinase
Rieske_2             PF13806.1    104 seq1402_BIOID52527   -            108   2.7e-40  136.1   0.0   1   1   2.2e-44     3e-40  136.0   0.0     1   103     3   106     3   107 0.98 Rieske-like [2Fe-2S] domain
DeoC                 PF01791.4    236 seq1403_BIOID52527   -            295   8.6e-35  120.0   0.0   1   1   7.3e-39     1e-34  119.8   0.0     2   235    21   261    20   262 0.94 DeoC/LacD family aldolase
MCE                  PF02470.15    81 seq1405_BIOID52527   -            552   6.2e-32  109.3   0.3   1   2   5.6e-14   7.7e-10   38.5   0.1     2    81    48   139    47   139 0.96 mce related protein
MCE                  PF02470.15    81 seq1405_BIOID52527   -            552   6.2e-32  109.3   0.3   2   2   1.1e-15   1.6e-11   43.9   0.0     5    80   294   394   290   395 0.88 mce related protein
Sigma54_activat      PF00158.21   168 seq1406_BIOID52527   -            441   1.1e-72  242.8   0.1   1   1   6.6e-76   1.8e-72  242.1   0.1     1   168   141   308   141   308 0.99 Sigma-54 interaction domain
Response_reg         PF00072.19   112 seq1406_BIOID52527   -            441     7e-30  103.2   0.2   1   1   5.4e-33   1.5e-29  102.1   0.1     1   111     8   117     8   118 0.98 Response regulator receiver domain
HTH_8                PF02954.14    42 seq1406_BIOID52527   -            441     2e-14   52.7   0.6   1   1   7.2e-18     2e-14   52.7   0.4     3    39   403   439   401   441 0.93 Bacterial regulatory protein, Fis family
AAA_5                PF07728.9    139 seq1406_BIOID52527   -            441   1.4e-07   31.2   0.0   1   1   9.7e-11   2.7e-07   30.3   0.0     2   123   165   283   164   301 0.84 AAA domain (dynein-related subfamily)
AAA                  PF00004.24   132 seq1406_BIOID52527   -            441   1.6e-05   24.9   0.0   1   1   1.2e-08   3.4e-05   23.9   0.0     1   126   165   296   165   302 0.72 ATPase family associated with various cellular activities (AAA)
TehB                 PF03848.9    192 seq1408_BIOID52527   -            197  1.6e-102  340.4   0.1   1   1    1e-105  1.8e-102  340.3   0.0     1   192     1   193     1   193 0.99 Tellurite resistance protein TehB
Methyltransf_11      PF08241.7     95 seq1408_BIOID52527   -            197   8.2e-13   48.5   0.0   1   1     1e-15   1.7e-12   47.5   0.0     1    93    35   130    35   132 0.96 Methyltransferase domain
Methyltransf_23      PF13489.1    162 seq1408_BIOID52527   -            197   7.6e-13   48.3   0.0   1   1   5.7e-16   9.7e-13   47.9   0.0    20   116    28   134    10   174 0.72 Methyltransferase domain
Methyltransf_12      PF08242.7     99 seq1408_BIOID52527   -            197   1.3e-11   44.7   0.0   1   1   1.2e-14   2.1e-11   44.0   0.0     1    98    35   129    35   130 0.96 Methyltransferase domain
Methyltransf_31      PF13847.1    152 seq1408_BIOID52527   -            197   8.5e-11   41.5   0.0   1   1   5.8e-14     1e-10   41.3   0.0     5   110    32   134    29   193 0.87 Methyltransferase domain
MTS                  PF05175.9    170 seq1408_BIOID52527   -            197   4.1e-10   39.1   0.0   1   1   3.1e-13   5.3e-10   38.8   0.0    23   141    22   135     3   158 0.86 Methyltransferase small domain
Methyltransf_18      PF12847.2    112 seq1408_BIOID52527   -            197     7e-09   36.1   0.0   1   1   6.2e-12   1.1e-08   35.5   0.0     2   109    31   132    30   136 0.79 Methyltransferase domain
TPMT                 PF05724.6    218 seq1408_BIOID52527   -            197   6.3e-05   22.3   0.0   1   1   9.9e-08   0.00017   20.9   0.0    28   190    21   170     9   192 0.75 Thiopurine S-methyltransferase (TPMT)
NLPC_P60             PF00877.14   105 seq1410_BIOID52527   -            275   1.2e-33  114.9   0.0   1   1   4.8e-37   3.3e-33  113.5   0.0     1   105   157   267   157   267 0.98 NlpC/P60 family
Beta-lactamase       PF00144.19   330 seq1411_BIOID52527   -            433   4.1e-71  239.5   0.9   1   1   3.5e-75   4.8e-71  239.3   0.6     1   328    43   412    43   414 0.94 Beta-lactamase
BPD_transp_1         PF00528.17   185 seq1412_BIOID52527   -            277   6.8e-29  100.5  11.6   1   1     5e-33   6.8e-29  100.5   8.0     1   183    89   271    86   273 0.98 Binding-protein-dependent transport system inner membrane component
Ala_racemase_N       PF01168.15   217 seq1413_BIOID52527   -            356   5.2e-59  199.3   0.1   1   1   9.8e-63   6.7e-59  198.9   0.0     2   217    10   217     9   217 0.95 Alanine racemase, N-terminal domain
Ala_racemase_C       PF00842.16   129 seq1413_BIOID52527   -            356   2.4e-39  133.5   0.4   1   1   6.2e-43   4.2e-39  132.7   0.3     1   127   232   354   232   356 0.97 Alanine racemase, C-terminal domain
Form_Nir_trans       PF01226.12   250 seq1414_BIOID52527   -            268   6.5e-62  208.5  28.6   1   1   5.6e-66   7.7e-62  208.3  19.8    16   249    20   248     4   249 0.92 Formate/nitrite transporter
YjbE                 PF11106.3     80 seq1417_BIOID52527   -             80   4.9e-43  144.8  27.3   1   1   3.9e-47   5.3e-43  144.7  19.0     1    80     1    80     1    80 0.99 Exopolysaccharide production protein YjbE
PK                   PF00224.16   348 seq1420_BIOID52527   -            480  6.6e-144  478.6   4.6   1   1  1.3e-147  9.1e-144  478.2   3.2     2   345     6   347     5   350 0.98 Pyruvate kinase, barrel domain
PK_C                 PF02887.11   117 seq1420_BIOID52527   -            480   4.5e-31  106.7   1.5   1   1   6.5e-35   4.5e-31  106.7   1.1     2   116   363   477   362   478 0.98 Pyruvate kinase, alpha/beta domain
NTP_transferase      PF00483.18   248 seq1421_BIOID52527   -            293     1e-72  244.2   0.0   1   1   1.8e-76   1.2e-72  244.0   0.0     1   246     2   238     2   240 0.98 Nucleotidyl transferase
NTP_transf_3         PF12804.2    179 seq1421_BIOID52527   -            293   9.8e-09   35.5   0.0   1   1   1.8e-12   1.2e-08   35.1   0.0     1   120     3   133     3   188 0.83 MobA-like NTP transferase domain
SIR2                 PF02146.12   181 seq1423_BIOID52527   -            273     1e-48  165.3   0.0   1   1   9.7e-53   1.3e-48  164.9   0.0     1   181    48   221    48   221 0.90 Sir2 family
TPR_11               PF13414.1     69 seq1424_BIOID52527   -            371   3.7e-18   64.8  11.7   1   1   9.6e-18   1.6e-14   53.1   1.9     2    68   264   329   263   330 0.96 TPR repeat
TPR_1                PF00515.23    34 seq1424_BIOID52527   -            371   5.7e-14   50.9  13.6   1   3   9.5e-08   0.00016   20.9   0.2     2    34   266   298   265   298 0.93 Tetratricopeptide repeat
TPR_1                PF00515.23    34 seq1424_BIOID52527   -            371   5.7e-14   50.9  13.6   2   3   3.3e-07   0.00056   19.2   0.1     2    31   300   329   299   331 0.91 Tetratricopeptide repeat
TPR_1                PF00515.23    34 seq1424_BIOID52527   -            371   5.7e-14   50.9  13.6   3   3   2.2e-06    0.0038   16.6   2.3     1    28   339   366   339   367 0.95 Tetratricopeptide repeat
TPR_12               PF13424.1     78 seq1424_BIOID52527   -            371   7.8e-13   48.0  11.6   1   1   1.5e-13   2.6e-10   39.9   4.3     5    73   299   366   295   367 0.93 Tetratricopeptide repeat
TPR_2                PF07719.12    34 seq1424_BIOID52527   -            371   2.4e-11   42.5  12.6   1   2   5.1e-08   8.7e-05   22.0   0.2     2    33   266   297   265   298 0.92 Tetratricopeptide repeat
TPR_2                PF07719.12    34 seq1424_BIOID52527   -            371   2.4e-11   42.5  12.6   2   2   1.7e-05     0.028   14.1   1.6     1    28   339   366   339   367 0.94 Tetratricopeptide repeat
TPR_16               PF13432.1     65 seq1424_BIOID52527   -            371   4.1e-08   33.5   8.0   1   1   2.4e-09   4.2e-06   27.1   0.6     3    61   271   329   269   335 0.88 Tetratricopeptide repeat
TPR_7                PF13176.1     36 seq1424_BIOID52527   -            371   5.5e-08   31.9  10.9   1   2   9.9e-06     0.017   14.7   0.1     1    29   301   329   301   334 0.88 Tetratricopeptide repeat
TPR_7                PF13176.1     36 seq1424_BIOID52527   -            371   5.5e-08   31.9  10.9   2   2   5.5e-06    0.0094   15.5   0.9     1    30   341   368   341   371 0.91 Tetratricopeptide repeat
TPR_8                PF13181.1     34 seq1424_BIOID52527   -            371   2.6e-07   29.8  10.8   1   1   6.5e-06     0.011   15.3   1.6     1    28   339   366   339   367 0.94 Tetratricopeptide repeat
ADH_N                PF08240.7    109 seq1426_BIOID52527   -            336   6.3e-32  109.4   0.4   1   1   1.8e-35   1.3e-31  108.5   0.3     1   107    29   134    29   136 0.98 Alcohol dehydrogenase GroES-like domain
ADH_zinc_N           PF00107.21   130 seq1426_BIOID52527   -            336   5.1e-13   48.6   0.1   1   1   1.9e-16   1.3e-12   47.2   0.1     2   130   177   296   176   296 0.91 Zinc-binding dehydrogenase
DUF2886              PF11102.3    200 seq1429_BIOID52527   -            212   1.3e-56  191.2   1.5   1   1   1.1e-60   1.4e-56  191.0   1.0     1   199    13   206    13   207 0.98 Protein of unknown function (DUF2886)
DUF3313              PF11769.3    201 seq1431_BIOID52527   -            222   7.8e-66  221.1   0.1   1   1   6.5e-70   8.8e-66  220.9   0.1     1   199    16   214    16   216 0.99 Protein of unknown function (DUF3313)
Sod_Fe_C             PF02777.13   106 seq1433_BIOID52527   -            193   1.9e-45  152.9   1.9   1   1   1.5e-48     1e-44  150.5   0.1     1   105    87   190    87   191 0.98 Iron/manganese superoxide dismutases, C-terminal domain
Sod_Fe_N             PF00081.17    82 seq1433_BIOID52527   -            193     3e-35  120.2   0.6   1   1   7.4e-39   5.1e-35  119.5   0.4     1    82     2    82     2    82 0.98 Iron/manganese superoxide dismutases, alpha-hairpin domain
ABC_tran             PF00005.22   118 seq1434_BIOID52527   -            254   1.8e-14   54.0   0.0   1   1   2.5e-18   3.5e-14   53.0   0.0    10   118    56   169    50   169 0.81 ABC transporter
CsiD                 PF08943.5    297 seq1435_BIOID52527   -            325    8e-149  494.3   0.0   1   1  1.3e-152  9.1e-149  494.1   0.0     1   297    20   315    20   315 1.00 CsiD
TauD                 PF02668.11   258 seq1435_BIOID52527   -            325   4.1e-11   42.9   0.1   1   1   8.3e-15   5.7e-11   42.4   0.1    34   256    90   309    64   311 0.80 Taurine catabolism dioxygenase TauD, TfdA family
Pilus_PilP           PF11356.3     87 seq1436_BIOID52527   -            271   1.2e-11   44.5   0.0   1   1   1.4e-15   1.9e-11   43.9   0.0     4    86    67   150    64   151 0.89 Type IV pilus biogenesis
YscJ_FliF            PF01514.12   207 seq1437_BIOID52527   -            552     2e-65  219.7   0.0   1   1   1.2e-68     8e-65  217.7   0.0    10   205    29   223    17   225 0.96 Secretory protein of YscJ/FliF family
YscJ_FliF_C          PF08345.6    160 seq1437_BIOID52527   -            552   4.6e-52  176.0   4.8   1   1   6.7e-56   4.6e-52  176.0   3.3     1   160   250   429   250   429 0.88 Flagellar M-ring protein C-terminal
TP_methylase         PF00590.15   210 seq1439_BIOID52527   -            457   1.6e-49  168.3   0.1   1   1   5.4e-53   2.5e-49  167.7   0.0     2   209   218   426   217   427 0.92 Tetrapyrrole (Corrin/Porphyrin) Methylases
NAD_binding_7        PF13241.1    103 seq1439_BIOID52527   -            457   6.1e-28   96.9   0.1   1   1   1.3e-29     6e-26   90.5   0.0     1   103     6   115     6   115 0.89 Putative NAD(P)-binding
CysG_dimeriser       PF10414.4     60 seq1439_BIOID52527   -            457   1.7e-19   68.9   0.9   1   1   3.7e-23   1.7e-19   68.9   0.6     2    60   150   209   149   209 0.97 Sirohaem synthase dimerisation region
DUF4102              PF13356.1     89 seq1442_BIOID52527   -            112   1.1e-23   82.8   0.1   1   1   9.5e-28   1.3e-23   82.5   0.1     1    88     3    89     3    90 0.97 Domain of unknown function (DUF4102)
Acetyltransf_10      PF13673.1    117 seq1447_BIOID52527   -            224   1.7e-05   24.7   0.4   1   1   4.4e-09     3e-05   23.9   0.2     1   114    92   207    92   212 0.81 Acetyltransferase (GNAT) domain
Acetyltransf_1       PF00583.19    83 seq1447_BIOID52527   -            224   1.6e-05   24.7   0.4   1   1   7.7e-09   5.3e-05   23.0   0.3    39    78   170   209   144   214 0.93 Acetyltransferase (GNAT) family
Caps_synth_GfcC      PF06251.6    229 seq1449_BIOID52527   -            245   2.1e-91  305.0   0.0   1   1   1.8e-95   2.4e-91  304.8   0.0     2   229    20   245    19   245 0.99 Capsule biosynthesis GfcC
Helicase_C_2         PF13307.1    167 seq1451_BIOID52527   -            716   4.4e-26   91.6   0.0   1   1     2e-29   6.9e-26   91.0   0.0     8   165   533   688   526   690 0.93 Helicase C-terminal domain
DEAD                 PF00270.24   173 seq1451_BIOID52527   -            716     3e-09   36.4   0.1   1   1   1.8e-09   6.3e-06   25.6   0.0    12    78    43   108    28   126 0.74 DEAD/DEAH box helicase
DEAD_2               PF06733.10   174 seq1451_BIOID52527   -            716   1.2e-08   34.4   0.0   1   1   6.2e-12   2.1e-08   33.6   0.0   103   167   200   263   150   269 0.87 DEAD_2
DUF330               PF03886.8    161 seq1452_BIOID52527   -            187   5.8e-41  139.4   4.8   1   1   4.8e-45   6.6e-41  139.2   3.3     1   161    26   180    26   180 0.95 Protein of unknown function (DUF330)
tRNA-synt_2          PF00152.15   335 seq1454_BIOID52527   -            335   5.4e-70  235.6   0.0   1   1     5e-74   6.9e-70  235.3   0.0    21   333    25   333    14   335 0.88 tRNA synthetases class II (D, K and N)
ABC_tran             PF00005.22   118 seq1455_BIOID52527   -            268   2.2e-25   89.2   0.1   1   1     5e-29   3.4e-25   88.5   0.0     1   117    52   179    52   180 0.93 ABC transporter
SLT                  PF01464.15   121 seq1456_BIOID52527   -            200   7.9e-32  109.1   0.0   1   1   7.2e-36   9.8e-32  108.8   0.0     2   117    53   167    52   171 0.95 Transglycosylase SLT domain
Sugar_tr             PF00083.19   451 seq1459_BIOID52527   -            477   3.8e-30  104.7  35.1   1   1   1.1e-33   4.9e-30  104.3  24.3    50   432    72   452    33   463 0.82 Sugar (and other) transporter
MFS_1                PF07690.11   354 seq1459_BIOID52527   -            477   1.4e-24   86.4  39.0   1   1   3.1e-28   1.4e-24   86.4  27.0     4   307    41   377    37   388 0.80 Major Facilitator Superfamily
MFS_2                PF13347.1    427 seq1459_BIOID52527   -            477   3.8e-14   51.8  24.9   1   1   1.5e-12   6.8e-09   34.5   5.6   222   352    24   159    12   167 0.79 MFS/sugar transport protein
GFO_IDH_MocA         PF01408.17   120 seq1460_BIOID52527   -            366   1.3e-23   83.6   0.0   1   1   1.7e-27   2.4e-23   82.8   0.0     2   119    10   126     9   127 0.96 Oxidoreductase family, NAD-binding Rossmann fold
Secretin             PF00263.16   165 seq1461_BIOID52527   -            654   2.9e-51  173.0   5.0   1   1   9.4e-55   6.4e-51  171.8   3.4     1   165   437   599   437   599 0.93 Bacterial type II and III secretion system protein
Secretin_N           PF03958.12    82 seq1461_BIOID52527   -            654   9.1e-47  157.0   9.5   1   3   1.1e-14   7.4e-11   41.9   0.1     1    78   131   190   131   193 0.97 Bacterial type II/III secretion system short domain
Secretin_N           PF03958.12    82 seq1461_BIOID52527   -            654   9.1e-47  157.0   9.5   2   3   6.5e-21   4.4e-17   61.9   0.1     2    80   197   266   196   268 0.94 Bacterial type II/III secretion system short domain
Secretin_N           PF03958.12    82 seq1461_BIOID52527   -            654   9.1e-47  157.0   9.5   3   3   1.8e-19   1.2e-15   57.2   0.7     1    82   272   351   272   351 0.95 Bacterial type II/III secretion system short domain
DUF1471              PF07338.8     56 seq1462_BIOID52527   -            314   4.1e-62  205.5   5.4   1   3   2.8e-22   3.9e-18   64.7   0.0     2    56    34    90    33    90 0.98 Protein of unknown function (DUF1471)
DUF1471              PF07338.8     56 seq1462_BIOID52527   -            314   4.1e-62  205.5   5.4   2   3     3e-22   4.1e-18   64.6   0.1     3    56   119   174   117   174 0.98 Protein of unknown function (DUF1471)
DUF1471              PF07338.8     56 seq1462_BIOID52527   -            314   4.1e-62  205.5   5.4   3   3   3.1e-26   4.3e-22   77.3   0.1     2    56   259   314   258   314 0.99 Protein of unknown function (DUF1471)
DAO                  PF01266.19   358 seq1464_BIOID52527   -            444     8e-63  212.3   0.0   1   1   6.9e-67   9.5e-63  212.1   0.0     1   356    25   412    25   414 0.86 FAD dependent oxidoreductase
Alpha-amylase        PF00128.19   316 seq1465_BIOID52527   -            676   1.1e-41  143.2   5.8   1   1     2e-45   2.7e-41  141.8   4.0     1   308   226   595   226   598 0.74 Alpha amylase, catalytic domain
DegT_DnrJ_EryC1      PF01041.12   363 seq1466_BIOID52527   -            376   3.7e-87  292.6   0.0   1   1   9.7e-91   4.4e-87  292.3   0.0     7   361    13   370     9   372 0.93 DegT/DnrJ/EryC1/StrS aminotransferase family
Aminotran_1_2        PF00155.16   363 seq1466_BIOID52527   -            376   7.6e-11   41.4   0.1   1   1   3.7e-14   1.7e-10   40.3   0.0    67   189    46   154     9   187 0.88 Aminotransferase class I and II
Aminotran_5          PF00266.14   371 seq1466_BIOID52527   -            376   4.7e-08   32.0   0.1   1   1   1.6e-11   7.5e-08   31.3   0.0    62   182    47   159    33   204 0.90 Aminotransferase class-V
DUF940               PF06082.6    658 seq1468_BIOID52527   -            698  6.3e-258  857.6  13.9   1   1  5.2e-262  7.1e-258  857.4   9.7     1   658    29   693    29   693 0.97 Bacterial putative lipoprotein (DUF940)
RMF                  PF04957.7     55 seq1470_BIOID52527   -             55   7.5e-31  105.4   5.3   1   1   5.8e-35   7.9e-31  105.4   3.7     1    53     1    53     1    55 0.97 Ribosome modulation factor
Acetyltransf_3       PF13302.1    142 seq1472_BIOID52527   -            194   8.5e-20   71.3   0.1   1   1     3e-23     1e-19   71.1   0.0     1   142    17   162    17   162 0.87 Acetyltransferase (GNAT) domain
Acetyltransf_4       PF13420.1    155 seq1472_BIOID52527   -            194   6.1e-14   52.1   0.2   1   1   2.4e-17   8.2e-14   51.7   0.1     2   154    21   181    20   182 0.78 Acetyltransferase (GNAT) domain
Acetyltransf_1       PF00583.19    83 seq1472_BIOID52527   -            194   1.9e-08   34.0   0.1   1   1   8.7e-12     3e-08   33.4   0.0     2    83    83   162    82   162 0.96 Acetyltransferase (GNAT) family
Acetyltransf_8       PF13523.1    152 seq1472_BIOID52527   -            194   1.5e-06   28.1   0.1   1   1   5.7e-10   1.9e-06   27.6   0.1    61   141    76   166    20   170 0.80 Acetyltransferase (GNAT) domain
GerE                 PF00196.14    58 seq1473_BIOID52527   -            241   2.9e-10   39.1   0.7   1   1   3.8e-14   5.2e-10   38.3   0.5     4    57   154   207   152   208 0.95 Bacterial regulatory proteins, luxR family
HTH_AraC             PF00165.18    42 seq1475_BIOID52527   -            298   9.7e-22   76.0   0.1   1   2   2.3e-14   1.1e-10   40.9   0.0     1    41   203   243   203   244 0.96 Bacterial regulatory helix-turn-helix proteins, AraC family
HTH_AraC             PF00165.18    42 seq1475_BIOID52527   -            298   9.7e-22   76.0   0.1   2   2   7.3e-12   3.3e-08   32.9   0.0     1    41   255   293   255   294 0.93 Bacterial regulatory helix-turn-helix proteins, AraC family
HTH_18               PF12833.2     81 seq1475_BIOID52527   -            298   6.3e-17   61.3   0.1   1   1   2.1e-20   9.6e-17   60.7   0.0     2    80   217   294   216   295 0.94 Helix-turn-helix domain
AraC_binding         PF02311.14   136 seq1475_BIOID52527   -            298     8e-07   28.7   0.1   1   1   3.9e-10   1.8e-06   27.5   0.1    27    92    75   140    66   215 0.86 AraC-like ligand binding domain
NikR_C               PF08753.6     79 seq1476_BIOID52527   -            133   3.2e-30  103.7   4.0   1   1   6.9e-34   4.7e-30  103.1   2.8     2    78    54   130    53   131 0.97 NikR C terminal nickel binding domain
RHH_1                PF01402.16    39 seq1476_BIOID52527   -            133   2.3e-10   39.7   0.5   1   1   5.4e-14   3.7e-10   39.1   0.3     1    38     3    41     3    42 0.95 Ribbon-helix-helix protein, copG family
DUF4223              PF13978.1     56 seq1478_BIOID52527   -             55   1.2e-36  124.0   0.7   1   1   9.5e-41   1.3e-36  123.9   0.5     1    55     1    55     1    55 0.99 Protein of unknown function (DUF4223)
FliG_C               PF01706.11   110 seq1479_BIOID52527   -            331   1.8e-39  134.0  15.8   1   1   3.2e-42   2.2e-38  130.5   2.3     2   109   216   323   215   324 0.98 FliG C-terminal domain
AA_permease_2        PF13520.1    426 seq1480_BIOID52527   -            514   1.7e-32  112.3  61.1   1   1   3.5e-36   2.4e-32  111.9  42.3     2   419    23   482    22   497 0.77 Amino acid permease
AA_permease          PF00324.16   479 seq1480_BIOID52527   -            514   1.9e-14   52.7  52.7   1   1   1.9e-17   1.3e-13   50.0  36.6    12   446    33   479    22   498 0.70 Amino acid permease
HTH_3                PF01381.17    55 seq1484_BIOID52527   -            178   6.1e-17   61.1   0.0   1   1   3.7e-20   8.5e-17   60.6   0.0     1    53    12    64    12    66 0.97 Helix-turn-helix
HTH_31               PF13560.1     64 seq1484_BIOID52527   -            178   1.2e-10   41.2   0.0   1   1   8.8e-14     2e-10   40.5   0.0     4    57    10    62     8    74 0.94 Helix-turn-helix domain
HTH_19               PF12844.2     64 seq1484_BIOID52527   -            178     1e-09   38.1   0.0   1   1   6.5e-13   1.5e-09   37.6   0.0     3    59    11    67     9    71 0.95 Helix-turn-helix domain
Cupin_2              PF07883.6     71 seq1484_BIOID52527   -            178   1.1e-09   37.4   0.2   1   1   8.9e-13     2e-09   36.6   0.1     3    68   104   170   102   173 0.93 Cupin domain
HTH_26               PF13443.1     63 seq1484_BIOID52527   -            178   5.5e-06   26.3   0.0   1   1   3.5e-09     8e-06   25.8   0.0     2    59    12    68    11    72 0.93 Cro/C1-type HTH DNA-binding domain
HTH_25               PF13413.1     62 seq1484_BIOID52527   -            178   4.7e-06   26.0   0.0   1   1   3.4e-09   7.9e-06   25.3   0.0     2    35    12    45    11    49 0.94 Helix-turn-helix domain
Thioesterase         PF00975.15   229 seq1486_BIOID52527   -            267     3e-58  197.6   0.4   1   1   8.2e-62   3.8e-58  197.3   0.3     2   223    20   246    19   251 0.93 Thioesterase domain
Abhydrolase_6        PF12697.2    228 seq1486_BIOID52527   -            267     2e-10   40.8   3.6   1   1   6.2e-14   2.8e-10   40.3   2.5     2   222    22   237    21   243 0.69 Alpha/beta hydrolase family
Abhydrolase_5        PF12695.2    142 seq1486_BIOID52527   -            267   2.2e-09   37.1   0.0   1   1   6.6e-13     3e-09   36.6   0.0     2   142    21   231    20   231 0.70 Alpha/beta hydrolase family
AA_permease_2        PF13520.1    426 seq1488_BIOID52527   -            460   2.9e-78  263.1  40.9   1   1   2.5e-82   3.5e-78  262.9  28.3     1   420     5   441     5   449 0.91 Amino acid permease
DUF480               PF04337.7    148 seq1489_BIOID52527   -            215   8.5e-65  217.0   0.5   1   1   1.1e-68   1.5e-64  216.2   0.3     1   148     5   158     5   158 0.99 Protein of unknown function, DUF480
Bac_Ubq_Cox          PF01654.12   436 seq1490_BIOID52527   -            523  1.2e-183  610.3  21.3   1   1    1e-187  1.4e-183  610.1  14.7     1   435     8   503     8   504 0.98 Bacterial Cytochrome Ubiquinol Oxidase
GerE                 PF00196.14    58 seq1492_BIOID52527   -            225   1.9e-15   55.8   0.1   1   1   2.5e-19   3.4e-15   55.0   0.1     3    55   152   204   150   207 0.95 Bacterial regulatory proteins, luxR family
Polysacc_synt        PF01943.12   273 seq1494_BIOID52527   -            416   1.4e-13   50.6  19.1   1   1     1e-17   1.4e-13   50.6  13.3     1   272     3   283     3   284 0.83 Polysaccharide biosynthesis protein
Sugar_tr             PF00083.19   451 seq1497_BIOID52527   -            449   9.9e-39  133.0  26.8   1   1   4.4e-40     2e-36  125.4  18.6     4   443    22   430    20   438 0.79 Sugar (and other) transporter
MFS_1                PF07690.11   354 seq1497_BIOID52527   -            449   5.3e-31  107.5  44.8   1   1   1.1e-32   4.9e-29  101.0  25.1    30   349    54   385    24   389 0.76 Major Facilitator Superfamily
MFS_2                PF13347.1    427 seq1497_BIOID52527   -            449   8.9e-11   40.7  20.9   1   1   3.6e-13   1.6e-09   36.5   8.2   126   385   144   404   140   428 0.75 MFS/sugar transport protein
Aldedh               PF00171.17   462 seq1498_BIOID52527   -            482  3.3e-175  582.7   0.1   1   1  2.7e-179  3.8e-175  582.5   0.1     1   461    19   477    19   478 0.99 Aldehyde dehydrogenase family
Peripla_BP_3         PF13377.1    160 seq1500_BIOID52527   -            341   9.6e-43  145.8   0.0   1   1   9.5e-46   3.2e-42  144.1   0.0     2   160   171   331   170   331 0.92 Periplasmic binding protein-like domain
Peripla_BP_1         PF00532.16   279 seq1500_BIOID52527   -            341   8.6e-35  120.1   0.0   1   1     3e-38     1e-34  119.9   0.0     2   275    60   325    59   329 0.93 Periplasmic binding proteins and sugar binding domain of LacI family
LacI                 PF00356.16    46 seq1500_BIOID52527   -            341   3.7e-21   74.3   0.8   1   1   2.1e-24   7.1e-21   73.4   0.6     1    46     3    48     3    48 0.99 Bacterial regulatory proteins, lacI family
Peripla_BP_4         PF13407.1    258 seq1500_BIOID52527   -            341   2.6e-20   72.7   0.0   1   1   1.1e-23   3.6e-20   72.3   0.0     1   253    62   308    62   313 0.89 Periplasmic binding protein domain
Peptidase_U32        PF01136.14   233 seq1501_BIOID52527   -            667   1.3e-70  236.8   0.1   1   1   3.6e-71   2.4e-67  226.1   0.0     2   231    93   319    92   321 0.91 Peptidase family U32
DUF3656              PF12392.3    122 seq1501_BIOID52527   -            667   9.8e-27   93.3   0.0   1   1   2.9e-30     2e-26   92.3   0.0     2   122   405   522   404   522 0.97 Collagenase
GFO_IDH_MocA         PF01408.17   120 seq1504_BIOID52527   -            314   2.3e-25   89.3   0.0   1   1   5.4e-29   3.7e-25   88.6   0.0     1   120    11   128    11   128 0.98 Oxidoreductase family, NAD-binding Rossmann fold
GFO_IDH_MocA_C       PF02894.12   115 seq1504_BIOID52527   -            314     3e-07   30.1   0.1   1   1   9.6e-11   6.6e-07   29.0   0.0    19   114   148   233   139   234 0.92 Oxidoreductase family, C-terminal alpha/beta domain
Glycos_trans_3N      PF02885.12    66 seq1505_BIOID52527   -            320   2.4e-15   55.7   0.0   1   1   3.6e-19     5e-15   54.7   0.0     2    65     3    70     2    71 0.97 Glycosyl transferase family, helical bundle domain
FliH                 PF02108.11   128 seq1506_BIOID52527   -            228   4.9e-40  136.2   0.3   1   1   1.1e-43   4.9e-40  136.2   0.2     5   128    96   219    89   219 0.98 Flagellar assembly protein FliH
HrpE                 PF06188.7    191 seq1506_BIOID52527   -            228   3.1e-08   33.4   6.4   1   1   1.3e-11   6.1e-08   32.5   4.5    24   182    47   211    25   222 0.75 HrpE/YscL/FliH and V-type ATPase subunit E
AMP-binding          PF00501.23   418 seq1507_BIOID52527   -            525   7.9e-89  297.7   0.0   1   1   1.3e-92   9.2e-89  297.5   0.0     1   418    41   447    41   447 0.96 AMP-binding enzyme
AhpC-TSA             PF00578.16   124 seq1508_BIOID52527   -            187   1.5e-33  114.9   0.1   1   1   4.3e-37     2e-33  114.6   0.1     4   123     7   133     4   134 0.94 AhpC/TSA family
Redoxin              PF08534.5    146 seq1508_BIOID52527   -            187   1.8e-13   50.1   0.0   1   1   4.7e-17   2.2e-13   49.9   0.0    15   140    18   146     4   152 0.84 Redoxin
1-cysPrx_C           PF10417.4     40 seq1508_BIOID52527   -            187   1.6e-06   27.4   0.1   1   1   6.5e-10     3e-06   26.6   0.1     1    31   154   182   154   186 0.88 C-terminal domain of 1-Cys peroxiredoxin
ABC_tran             PF00005.22   118 seq1510_BIOID52527   -            511   1.7e-29  102.4   0.1   1   2   1.1e-20   7.8e-17   61.6   0.0     1   118    51   169    51   169 0.96 ABC transporter
ABC_tran             PF00005.22   118 seq1510_BIOID52527   -            511   1.7e-29  102.4   0.1   2   2   1.4e-13   9.6e-10   38.7   0.0     3   117   305   431   303   432 0.78 ABC transporter
DUF2819              PF10995.3    317 seq1511_BIOID52527   -            523  4.3e-129  429.7   0.0   1   1  4.1e-133  5.6e-129  429.3   0.0     2   317   163   474   162   474 0.99 Protein of unknown function (DUF2819)
T2SE                 PF00437.15   272 seq1512_BIOID52527   -            493   5.6e-88  294.2   4.0   1   1   8.2e-92   5.6e-88  294.2   2.8     3   271   115   380   113   381 0.98 Type II/IV secretion system protein
AAA_23               PF13476.1    202 seq1512_BIOID52527   -            493   1.6e-07   31.7   0.1   1   1   5.2e-11   3.6e-07   30.6   0.0     2    46   219   269   218   336 0.74 AAA domain
DUF421               PF04239.7     99 seq1516_BIOID52527   -            230   1.4e-24   85.3   0.0   1   1   1.3e-28   1.8e-24   84.9   0.0     1    71   102   171   102   214 0.85 Protein of unknown function (DUF421)
SLT                  PF01464.15   121 seq1517_BIOID52527   -            219   1.7e-25   88.7   0.1   1   1   1.6e-29   2.2e-25   88.3   0.1     3   120    59   184    57   185 0.95 Transglycosylase SLT domain
Amidase_3            PF01520.13   175 seq1518_BIOID52527   -            289   2.7e-52  176.9   0.0   1   1     5e-56   6.8e-52  175.6   0.0     1   174    59   273    59   274 0.99 N-acetylmuramoyl-L-alanine amidase
Aminotran_1_2        PF00155.16   363 seq1520_BIOID52527   -            452     1e-21   77.1   0.0   1   1   2.7e-25   3.8e-21   75.3   0.0   126   348   200   426    68   440 0.77 Aminotransferase class I and II
HTH_Tnp_1            PF01527.15    76 seq1521_BIOID52527   -             86     2e-06   27.5   0.0   1   1   1.7e-10   2.3e-06   27.3   0.0     5    47    21    63    18    78 0.89 Transposase
ATP-synt_ab          PF00006.20   215 seq1526_BIOID52527   -            457   3.9e-69  232.3   0.0   1   1     4e-73   5.5e-69  231.8   0.0     1   215   161   373   161   373 1.00 ATP synthase alpha/beta family, nucleotide-binding domain
adh_short            PF00106.20   167 seq1527_BIOID52527   -            240   8.3e-16   58.2   0.1   1   1   2.4e-19   1.1e-15   57.8   0.1     3   166     9   170     8   171 0.86 short chain dehydrogenase
adh_short_C2         PF13561.1    243 seq1527_BIOID52527   -            240   1.4e-07   31.4   0.0   1   1   3.7e-11   1.7e-07   31.1   0.0     8   192    18   193    13   238 0.71 Enoyl-(Acyl carrier protein) reductase
KR                   PF08659.5    181 seq1527_BIOID52527   -            240   6.5e-07   29.0   0.3   1   1   2.7e-10   1.2e-06   28.1   0.2     4   172    10   175     8   184 0.84 KR domain
Glyco_transf_56      PF07429.6    361 seq1529_BIOID52527   -            359    7e-192  637.0   0.0   1   1  5.8e-196  7.9e-192  636.8   0.0     1   360     1   358     1   359 0.99 4-alpha-L-fucosyltransferase glycosyl transferase group 56
Pyr_redox_2          PF07992.9    200 seq1530_BIOID52527   -            531   1.5e-32  113.0   0.0   1   1   2.4e-34   4.7e-31  108.1   0.0     1   199   224   503   224   504 0.91 Pyridine nucleotide-disulphide oxidoreductase
Pyr_redox            PF00070.22    80 seq1530_BIOID52527   -            531   1.9e-14   53.6   7.3   1   1   1.4e-17   2.7e-14   53.2   0.3     1    75   367   437   367   442 0.93 Pyridine nucleotide-disulphide oxidoreductase
Pyr_redox_3          PF13738.1    203 seq1530_BIOID52527   -            531   3.9e-11   43.2   1.9   1   1   7.1e-13   1.4e-09   38.2   0.6    15   196   216   394   213   400 0.80 Pyridine nucleotide-disulphide oxidoreductase
Thioredoxin_3        PF13192.1     76 seq1530_BIOID52527   -            531   2.5e-08   33.4   0.0   1   1   3.9e-11   7.6e-08   31.9   0.0     4    74   132   205   129   207 0.82 Thioredoxin domain
Aldose_epim          PF01263.15   301 seq1534_BIOID52527   -            295   5.9e-20   71.4   0.0   1   1   7.8e-24   1.1e-19   70.6   0.0     2   195    28   211    27   220 0.86 Aldose 1-epimerase
DUF2645              PF10840.3    103 seq1535_BIOID52527   -            104   3.3e-47  158.7   8.8   1   1   2.6e-51   3.6e-47  158.6   6.1     1   103     1   103     1   103 1.00 Protein of unknown function (DUF2645)
Cyto_ox_2            PF02322.10   328 seq1536_BIOID52527   -            379  7.9e-121  403.1  36.0   1   1  6.7e-125  9.2e-121  402.8  25.0     2   327     7   362     6   363 0.99 Cytochrome oxidase subunit II
MVIN                 PF03023.9    452 seq1537_BIOID52527   -            511  4.6e-161  536.1  32.4   1   1  4.1e-165  5.7e-161  535.8  22.5     1   450    28   478    28   480 0.99 MviN-like protein
Ldh_2                PF02615.9    335 seq1539_BIOID52527   -            361  7.4e-138  458.7   0.0   1   1  6.2e-142  8.5e-138  458.5   0.0     1   334     5   340     5   341 0.99 Malate/L-lactate dehydrogenase
DUF1435              PF07256.7     78 seq1540_BIOID52527   -             91     6e-40  134.9   7.8   1   1   5.3e-44   7.3e-40  134.7   5.4     1    78    14    91    14    91 0.99 Protein of unknown function (DUF1435)
Aminotran_3          PF00202.16   339 seq1541_BIOID52527   -            426  1.5e-120  401.9   0.2   1   1  1.3e-124  1.8e-120  401.7   0.1     2   338    27   360    26   361 0.98 Aminotransferase class-III
PsiE                 PF06146.7     69 seq1542_BIOID52527   -            136   1.8e-16   59.9   5.7   1   1   1.3e-20   1.8e-16   59.9   3.9     5    69    62   123    58   123 0.95 Phosphate-starvation-inducible E
Aminotran_5          PF00266.14   371 seq1543_BIOID52527   -            362   1.4e-71  241.0   0.0   1   1   1.2e-75   1.6e-71  240.8   0.0     1   371     4   350     4   350 0.99 Aminotransferase class-V
FAD_binding_3        PF01494.14   356 seq1544_BIOID52527   -            391   9.5e-29  100.4   0.0   1   1   3.9e-32   1.4e-28   99.9   0.0     2   346     6   339     5   343 0.81 FAD binding domain
Lycopene_cycl        PF05834.7    374 seq1544_BIOID52527   -            391   4.8e-11   42.0   4.9   1   1     2e-11   6.9e-08   31.6   1.8     2   143     8   170     7   199 0.86 Lycopene cyclase protein
DAO                  PF01266.19   358 seq1544_BIOID52527   -            391   1.4e-07   30.6   0.5   1   1   1.5e-09     5e-06   25.5   0.1     2    34     8    40     7    91 0.90 FAD dependent oxidoreductase
SE                   PF08491.5    276 seq1544_BIOID52527   -            391   3.2e-05   22.8   0.0   1   1   1.9e-08   6.5e-05   21.7   0.0   123   206   274   357   237   387 0.84 Squalene epoxidase
LacAB_rpiB           PF02502.13   140 seq1545_BIOID52527   -            212   3.2e-32  110.9   0.1   1   1   7.4e-36   5.1e-32  110.3   0.0     1   137     2   158     2   161 0.94 Ribose/Galactose Isomerase
DUF3666              PF12408.3     48 seq1545_BIOID52527   -            212   5.4e-22   76.5   0.1   1   1   1.3e-25   9.2e-22   75.7   0.1     2    48   163   209   162   209 0.97 Ribose-5-phosphate isomerase
rve                  PF00665.21   120 seq1546_BIOID52527   -             86   9.5e-14   51.4   0.0   1   1   7.6e-18     1e-13   51.3   0.0    59   119     4    68     1    69 0.88 Integrase core domain
Coprogen_oxidas      PF01218.13   296 seq1548_BIOID52527   -            300  4.5e-147  488.1   0.1   1   1  3.7e-151  5.1e-147  488.0   0.1     2   296     8   300     7   300 0.99 Coproporphyrinogen III oxidase
Glycos_transf_N      PF04413.11   186 seq1550_BIOID52527   -            425   4.4e-75  250.8   0.0   1   1   6.1e-78   4.2e-74  247.6   0.0     1   185    31   212    31   213 0.98 3-Deoxy-D-manno-octulosonic-acid transferase (kdotransferase)
Glycos_transf_1      PF00534.15   172 seq1550_BIOID52527   -            425   2.8e-10   39.7   0.0   1   1   7.7e-14   5.3e-10   38.8   0.0    65   169   291   398   231   401 0.75 Glycosyl transferases group 1
MatP                 PF06303.7    148 seq1551_BIOID52527   -            150   3.3e-75  250.8   6.6   1   1   2.8e-79   3.8e-75  250.6   4.6     1   147     1   147     1   148 0.99 Organiser of macrodomain of Terminus of chromosome
Cytochrom_C552       PF02335.10   435 seq1554_BIOID52527   -            478  1.2e-172  574.3   8.0   1   1  2.2e-176  1.5e-172  574.0   5.5     3   433    43   472    41   474 0.98 Cytochrome c552
T2SF                 PF00482.18   124 seq1555_BIOID52527   -            398   5.2e-57  191.0   8.1   1   2   2.1e-35   2.8e-31  107.8   0.2     1   124    64   187    64   187 0.99 Type II secretion system (T2SS), protein F
T2SF                 PF00482.18   124 seq1555_BIOID52527   -            398   5.2e-57  191.0   8.1   2   2     1e-28   1.4e-24   86.2   1.9     1   124   267   389   267   389 0.98 Type II secretion system (T2SS), protein F
BPD_transp_2         PF02653.11   267 seq1557_BIOID52527   -            342   5.4e-45  153.3  43.5   1   1   5.5e-49   7.5e-45  152.8  30.2     5   267    40   301    36   301 0.97 Branched-chain amino acid transport system / permease component
DUF2636              PF11120.3     62 seq1560_BIOID52527   -             63   5.2e-33  112.2   0.6   1   1   4.2e-37   5.7e-33  112.1   0.4     1    62     2    63     2    63 0.99 Protein of unknown function (DUF2636)
TonB_dep_Rec         PF00593.19   276 seq1561_BIOID52527   -            656   2.6e-24   86.5   9.9   1   1   3.8e-28   2.6e-24   86.5   6.9     1   275   409   654   409   655 0.93 TonB dependent receptor
Plug                 PF07715.10   108 seq1561_BIOID52527   -            656   3.3e-22   78.7   2.0   1   1   1.5e-25     1e-21   77.1   1.4     3   108    46   149    44   149 0.94 TonB-dependent Receptor Plug Domain
TonB_dep_Rec         PF00593.19   276 seq1562_BIOID52527   -            673   6.5e-27   95.0  13.8   1   1   9.6e-31   6.5e-27   95.0   9.6     3   273   434   668   432   671 0.88 TonB dependent receptor
Plug                 PF07715.10   108 seq1562_BIOID52527   -            673   4.2e-15   55.8   1.8   1   1   1.3e-18   8.8e-15   54.8   1.3     6   108    48   149    42   149 0.92 TonB-dependent Receptor Plug Domain
MFS_1                PF07690.11   354 seq1563_BIOID52527   -            403   1.5e-43  148.8  41.6   1   1   2.1e-47   1.5e-43  148.8  28.8     4   347    14   341    11   348 0.86 Major Facilitator Superfamily
Sugar_tr             PF00083.19   451 seq1563_BIOID52527   -            403   4.4e-09   35.3   4.8   1   1   6.5e-13   4.4e-09   35.3   3.3    44   123    39   115    16   185 0.88 Sugar (and other) transporter
ABC_tran             PF00005.22   118 seq1564_BIOID52527   -            251   3.4e-21   75.6   0.0   1   1   8.5e-25   5.8e-21   74.9   0.0     1   118    44   149    44   149 0.90 ABC transporter
AAA_21               PF13304.1    303 seq1564_BIOID52527   -            251   2.8e-10   40.5   0.0   1   1   4.8e-11   3.3e-07   30.4   0.0     4   302    35   184    32   186 0.87 AAA domain
Trans_reg_C          PF00486.23    77 seq1566_BIOID52527   -            251   8.3e-21   73.5   0.2   1   1   6.4e-24   4.3e-20   71.2   0.0     2    77   170   245   169   245 0.98 Transcriptional regulatory protein, C terminal
Response_reg         PF00072.19   112 seq1566_BIOID52527   -            251   5.4e-20   71.3   0.1   1   1   1.2e-23   8.5e-20   70.7   0.0     2   111    17   124    16   125 0.97 Response regulator receiver domain
WzyE                 PF06899.6    449 seq1567_BIOID52527   -            450  1.7e-277  920.1  45.8   1   1  1.4e-281  1.9e-277  919.9  31.7     1   448     1   449     1   450 1.00 WzyE protein
DUF3260              PF11658.3    518 seq1568_BIOID52527   -            559  5.2e-234  777.0   0.0   1   1  4.4e-238    6e-234  776.8   0.0     2   518    24   554    23   554 0.99 Protein of unknown function (DUF3260)
Transgly_assoc       PF04226.8     48 seq1570_BIOID52527   -             84     2e-13   50.0  14.1   1   1   1.5e-17     2e-13   50.0   9.8     2    48    34    83    33    83 0.98 Transglycosylase associated protein
HAD_2                PF13419.1    176 seq1571_BIOID52527   -            199     6e-29  101.4   0.1   1   1     2e-32     7e-29  101.2   0.1     2   176     4   184     3   184 0.84 Haloacid dehalogenase-like hydrolase
Hydrolase_like       PF13242.1     75 seq1571_BIOID52527   -            199   2.5e-08   33.3   0.0   1   1   1.6e-11   5.5e-08   32.2   0.0     2    50   139   186   138   198 0.93 HAD-hyrolase-like
Hydrolase            PF00702.21   204 seq1571_BIOID52527   -            199   2.1e-06   28.3   0.0   1   1   6.7e-10   2.3e-06   28.1   0.0   111   203    75   177     8   178 0.77 haloacid dehalogenase-like hydrolase
FliJ                 PF02050.11   123 seq1572_BIOID52527   -            147   2.5e-32  111.3  20.6   1   1   2.3e-36   3.1e-32  111.0  14.3     1   122    19   141    19   142 0.98 Flagellar FliJ protein
DUF3521              PF12035.3     35 seq1573_BIOID52527   -             52   8.7e-07   28.5   1.1   1   1     1e-10   1.4e-06   27.8   0.8     1    35    22    47    22    47 0.98 Protein of unknown function (DUF3521)
YbgT_YccB            PF08173.6     28 seq1574_BIOID52527   -             37   6.1e-16   57.8   4.2   1   1   4.9e-20   6.7e-16   57.6   2.9     1    28     1    28     1    28 0.97 Membrane bound YbgT-like protein
YcfA                 PF07927.7     58 seq1576_BIOID52527   -             58   1.5e-12   47.1   0.0   1   1   1.2e-16   1.7e-12   46.9   0.0     2    58     4    57     3    57 0.93 YcfA-like protein
Cyd_oper_YbgE        PF09600.5     82 seq1578_BIOID52527   -             97   1.5e-33  114.6   7.9   1   1   1.4e-37   1.9e-33  114.3   5.5     1    81    16    96    16    97 0.97 Cyd operon protein YbgE (Cyd_oper_YbgE)
EPSP_synthase        PF00275.15   419 seq1580_BIOID52527   -            427  3.3e-164  546.1   0.0   1   1  2.8e-168  3.8e-164  545.9   0.0     2   419     7   420     6   420 0.97 EPSP synthase (3-phosphoshikimate 1-carboxyvinyltransferase)
UPF0150              PF03681.10    48 seq1583_BIOID52527   -            145   2.4e-13   49.3   0.2   1   1   5.4e-17   3.7e-13   48.7   0.1     1    45     9    53     9    56 0.95 Uncharacterised protein family (UPF0150)
HTH_3                PF01381.17    55 seq1583_BIOID52527   -            145   2.1e-07   30.5   0.1   1   1   4.7e-11   3.2e-07   29.9   0.1     7    53    95   141    89   143 0.93 Helix-turn-helix
Flg_hook             PF02120.11    85 seq1584_BIOID52527   -            375   4.2e-19   67.8   6.8   1   1   6.5e-23   8.8e-19   66.8   4.7     4    84   248   328   245   336 0.91 Flagellar hook-length control protein FliK
ABC-3                PF00950.12   258 seq1585_BIOID52527   -            261   1.6e-87  292.9  25.6   1   1   2.6e-91   1.7e-87  292.8  17.7     2   257     2   257     1   258 0.99 ABC 3 transport family
FecCD                PF01032.13   311 seq1585_BIOID52527   -            261   6.7e-07   28.3  27.3   1   1   9.8e-11   6.7e-07   28.3  18.9   103   309    56   255    30   257 0.76 FecCD transport family
AA_permease          PF00324.16   479 seq1586_BIOID52527   -            487  1.5e-121  405.9  48.0   1   1  2.5e-125  1.7e-121  405.7  33.3     1   474    39   474    39   479 0.98 Amino acid permease
AA_permease_2        PF13520.1    426 seq1586_BIOID52527   -            487   1.6e-42  145.4  46.7   1   1   2.8e-46   1.9e-42  145.1  32.4     5   419    39   455    35   467 0.85 Amino acid permease
Virul_fac_BrkB       PF03631.10   260 seq1587_BIOID52527   -            290     1e-55  188.8  24.6   1   1   8.7e-60   1.2e-55  188.6  17.0     2   258    29   274    28   276 0.88 Virulence factor BrkB
HATPase_c            PF02518.21   111 seq1588_BIOID52527   -            433   1.9e-22   78.9   0.0   1   1   8.1e-26   3.7e-22   78.0   0.0     6   110   320   423   316   424 0.96 Histidine kinase-, DNA gyrase B-, and HSP90-like ATPase
HisKA                PF00512.20    68 seq1588_BIOID52527   -            433   1.2e-07   31.5   1.1   1   1   7.1e-11   3.2e-07   30.1   0.8     1    67   211   270   211   271 0.93 His Kinase A (phospho-acceptor) domain
HAMP                 PF00672.20    70 seq1588_BIOID52527   -            433     3e-07   30.4   0.0   1   1   6.6e-11     3e-07   30.4   0.0     3    69   140   206   139   207 0.90 HAMP domain
BPD_transp_2         PF02653.11   267 seq1589_BIOID52527   -            330   3.4e-47  160.5  43.1   1   1   3.1e-51   4.2e-47  160.2  29.9     3   267    36   305    34   305 0.94 Branched-chain amino acid transport system / permease component
CTP_transf_2         PF01467.21   157 seq1591_BIOID52527   -            159   6.5e-25   87.9   0.1   1   1   1.1e-28   7.8e-25   87.6   0.0     1   156     6   134     6   135 0.98 Cytidylyltransferase
Citrate_ly_lig       PF08218.6    182 seq1591_BIOID52527   -            159   1.1e-06   28.0   0.1   1   1   2.7e-10   1.9e-06   27.3   0.0     9   106    12   113    10   117 0.81 Citrate lyase ligase C-terminal domain
4HBT                 PF03061.17    79 seq1592_BIOID52527   -            134     8e-19   67.4   0.4   1   1   2.4e-22   1.1e-18   66.9   0.3     1    77    20   103    20   105 0.98 Thioesterase superfamily
4HBT_2               PF13279.1    121 seq1592_BIOID52527   -            134   2.7e-12   47.0   0.2   1   1   7.1e-16   3.2e-12   46.8   0.1     3   117    14   128    12   132 0.88 Thioesterase-like superfamily
Acyl-ACP_TE          PF01643.12   249 seq1592_BIOID52527   -            134   1.3e-05   24.2   0.1   1   1   3.1e-09   1.4e-05   24.0   0.0    31   132    33   132     4   134 0.79 Acyl-ACP thioesterase
T2SG                 PF08334.6    108 seq1594_BIOID52527   -            145   4.8e-35  119.4   0.3   1   1   1.2e-38   5.6e-35  119.2   0.2     1   108    32   138    32   138 0.97 Type II secretion system (T2SS), protein G
N_methyl_2           PF13544.1     31 seq1594_BIOID52527   -            145   7.7e-09   34.5   0.7   1   1   3.3e-12   1.5e-08   33.6   0.5     8    31     2    25     1    25 0.90 Type IV pilin N-term methylation site GFxxxE
N_methyl             PF07963.7     20 seq1594_BIOID52527   -            145   2.1e-07   30.1   4.1   1   1   7.8e-11   3.5e-07   29.4   2.8     1    20     8    27     8    27 0.96 Prokaryotic N-terminal methylation motif
DUF1375              PF07119.7     76 seq1596_BIOID52527   -            135   2.1e-21   75.4   0.7   1   1   2.3e-25   3.1e-21   74.8   0.5     6    75    40   102    31   103 0.92 Protein of unknown function (DUF1375)
Aminotran_1_2        PF00155.16   363 seq1597_BIOID52527   -            468     2e-31  109.1   0.0   1   1   4.8e-35   3.3e-31  108.4   0.0    44   348   145   445   119   458 0.88 Aminotransferase class I and II
GntR                 PF00392.16    64 seq1597_BIOID52527   -            468   1.9e-14   52.6   0.1   1   1   9.6e-18   6.5e-14   50.9   0.0     1    64     3    66     3    66 0.98 Bacterial regulatory proteins, gntR family
Paired_CXXCH_1       PF09699.5     41 seq1599_BIOID52527   -            188   6.2e-08   31.9  26.0   1   1   1.9e-08   6.6e-05   22.2   3.7     4    40   133   171   129   172 0.78 Doubled CXXCH motif (Paired_CXXCH_1)
DNA_III_psi          PF03603.8    128 seq1602_BIOID52527   -            137   4.7e-45  152.4   0.1   1   1   3.9e-49   5.3e-45  152.2   0.1     1   128     1   128     1   128 0.99 DNA polymerase III psi subunit
MotA_ExbB            PF01618.11   139 seq1606_BIOID52527   -            230   5.4e-47  158.7   0.2   1   1   5.3e-51   7.2e-47  158.3   0.1     2   138    74   210    73   211 0.98 MotA/TolQ/ExbB proton channel family
HypA                 PF01155.14   113 seq1608_BIOID52527   -            120   9.1e-33  112.2   6.4   1   1   7.4e-37     1e-32  112.0   4.4     1   112     5   117     5   118 0.98 Hydrogenase expression/synthesis hypA family
Glyco_tran_WecB      PF03808.8    172 seq1609_BIOID52527   -            246   9.9e-56  187.7   0.2   1   1     1e-59   1.4e-55  187.2   0.1     2   172    61   231    60   231 0.96 Glycosyl transferase WecB/TagA/CpsF family
GspH                 PF12019.3    114 seq1610_BIOID52527   -            169   1.4e-08   34.7   0.0   1   1   4.2e-12   1.9e-08   34.3   0.0     2   107    44   147    43   156 0.71 Type II transport protein GspH
N_methyl_2           PF13544.1     31 seq1610_BIOID52527   -            169   6.2e-07   28.5   1.1   1   1   2.6e-10   1.2e-06   27.6   0.7    11    30     2    21     1    22 0.93 Type IV pilin N-term methylation site GFxxxE
N_methyl             PF07963.7     20 seq1610_BIOID52527   -            169   1.5e-06   27.4   2.0   1   1     9e-10   4.1e-06   26.0   1.4     1    19     5    23     5    24 0.94 Prokaryotic N-terminal methylation motif
CMAS                 PF02353.15   273 seq1611_BIOID52527   -            382  1.8e-106  355.1   0.2   1   1  1.6e-109  2.4e-106  354.6   0.2     2   273   108   368   107   368 0.98 Mycolic acid cyclopropane synthetase
Methyltransf_23      PF13489.1    162 seq1611_BIOID52527   -            382   1.5e-14   53.9   0.0   1   1   1.6e-17   2.4e-14   53.2   0.0    14   135   157   287   144   315 0.73 Methyltransferase domain
Methyltransf_11      PF08241.7     95 seq1611_BIOID52527   -            382   8.7e-13   48.4   0.0   1   1   1.1e-15   1.6e-12   47.5   0.0     1    94   172   264   172   265 0.97 Methyltransferase domain
Methyltransf_18      PF12847.2    112 seq1611_BIOID52527   -            382   8.2e-11   42.3   0.0   1   1   1.4e-13   2.1e-10   41.0   0.0     1   111   167   267   167   268 0.91 Methyltransferase domain
Methyltransf_31      PF13847.1    152 seq1611_BIOID52527   -            382   5.2e-11   42.2   0.0   1   1   5.6e-14   8.6e-11   41.5   0.0     2   112   166   269   165   329 0.85 Methyltransferase domain
Methyltransf_12      PF08242.7     99 seq1611_BIOID52527   -            382   4.1e-08   33.4   0.0   1   1   5.5e-11   8.4e-08   32.4   0.0     1    99   172   263   172   263 0.83 Methyltransferase domain
Methyltransf_25      PF13649.1    101 seq1611_BIOID52527   -            382   2.1e-07   31.0   0.0   1   1   2.8e-10   4.2e-07   30.1   0.0     1   101   171   261   171   261 0.90 Methyltransferase domain
PCMT                 PF01135.14   210 seq1611_BIOID52527   -            382   3.9e-06   26.4   0.0   1   1   3.8e-09   5.7e-06   25.8   0.0    61   123   155   215   135   230 0.82 Protein-L-isoaspartate(D-aspartate) O-methyltransferase (PCMT)
MTS                  PF05175.9    170 seq1611_BIOID52527   -            382   3.8e-05   23.0   0.0   1   1     4e-08   6.1e-05   22.3   0.0    22   104   158   234   152   265 0.81 Methyltransferase small domain
Peptidase_M20        PF01546.23   171 seq1612_BIOID52527   -            409   2.6e-19   69.3   0.2   1   1   8.2e-23   3.8e-19   68.8   0.1    23   170   139   402    74   403 0.84 Peptidase family M20/M25/M40
M20_dimer            PF07687.9    109 seq1612_BIOID52527   -            409   1.2e-11   44.2   0.1   1   1   5.8e-15   2.6e-11   43.0   0.1     2   105   206   302   205   308 0.89 Peptidase dimerisation domain
Peptidase_M42        PF05343.9    292 seq1612_BIOID52527   -            409   2.8e-06   26.2   0.0   1   1   3.1e-08   0.00014   20.6   0.0   134   194   140   201   110   234 0.90 M42 glutamyl aminopeptidase
Acetyltransf_1       PF00583.19    83 seq1616_BIOID52527   -            148   2.4e-20   72.2   0.0   1   1   2.4e-23   3.6e-20   71.6   0.0     4    82    48   120    45   121 0.92 Acetyltransferase (GNAT) family
Acetyltransf_10      PF13673.1    117 seq1616_BIOID52527   -            148   2.3e-13   50.1   0.1   1   1     2e-16   3.1e-13   49.7   0.1    22   117    18   120     8   120 0.86 Acetyltransferase (GNAT) domain
FR47                 PF08445.5     86 seq1616_BIOID52527   -            148   1.4e-12   47.0   0.1   1   1   1.2e-15   1.9e-12   46.6   0.0    17    81    59   124    42   130 0.82 FR47-like protein
Acetyltransf_7       PF13508.1     79 seq1616_BIOID52527   -            148   3.5e-12   46.1   0.0   1   1   3.1e-15   4.8e-12   45.7   0.0     8    78    45   121    38   122 0.86 Acetyltransferase (GNAT) domain
Acetyltransf_4       PF13420.1    155 seq1616_BIOID52527   -            148   1.1e-08   35.0   0.0   1   1   8.6e-12   1.3e-08   34.8   0.0    32   148    23   134     5   141 0.82 Acetyltransferase (GNAT) domain
Acetyltransf_8       PF13523.1    152 seq1616_BIOID52527   -            148   1.7e-08   34.4   0.1   1   1   3.4e-10   5.1e-07   29.5   0.0    75   138    61   122     4   127 0.78 Acetyltransferase (GNAT) domain
Acetyltransf_3       PF13302.1    142 seq1616_BIOID52527   -            148   2.8e-07   30.8   0.1   1   1   6.4e-10   9.7e-07   29.0   0.1    67   142    49   121     3   121 0.73 Acetyltransferase (GNAT) domain
Acetyltransf_9       PF13527.1    128 seq1616_BIOID52527   -            148   4.6e-07   29.6   0.0   1   1   5.8e-10   8.7e-07   28.7   0.0    74   127    64   122    49   123 0.89 Acetyltransferase (GNAT) domain
Acetyltransf_6       PF13480.1    142 seq1616_BIOID52527   -            148   4.4e-05   23.3   0.0   1   1   3.7e-08   5.7e-05   22.9   0.0    73   131    42   100    17   107 0.90 Acetyltransferase (GNAT) domain
Tyr_Deacylase        PF02580.11   145 seq1617_BIOID52527   -            145   6.3e-55  185.0   0.1   1   1   5.1e-59     7e-55  184.8   0.0     2   144     3   144     2   145 0.99 D-Tyr-tRNA(Tyr) deacylase
cobW                 PF02492.14   178 seq1619_BIOID52527   -            290     1e-48  165.0   0.0   1   1   9.8e-53   1.3e-48  164.6   0.0     2   177   106   267   105   268 0.98 CobW/HypB/UreG, nucleotide-binding domain
Fer4_11              PF13247.1     99 seq1621_BIOID52527   -            223   1.4e-26   92.1  10.8   1   1     1e-29   1.4e-26   92.1   7.5     2    98    84   181    83   182 0.95 4Fe-4S dicluster domain
Fer4_7               PF12838.2     52 seq1621_BIOID52527   -            223   4.1e-17   62.1  26.7   1   2   2.1e-12   2.9e-09   37.0   5.6     2    52    46   108    45   108 0.75 4Fe-4S dicluster domain
Fer4_7               PF12838.2     52 seq1621_BIOID52527   -            223   4.1e-17   62.1  26.7   2   2   1.6e-09   2.2e-06   27.8   8.5     2    52   125   176   124   176 0.81 4Fe-4S dicluster domain
Fer4_9               PF13187.1     55 seq1621_BIOID52527   -            223   1.2e-15   57.3  25.1   1   2   4.7e-10   6.4e-07   29.4   4.8     2    54    46   108    45   111 0.87 4Fe-4S dicluster domain
Fer4_9               PF13187.1     55 seq1621_BIOID52527   -            223   1.2e-15   57.3  25.1   2   2     2e-11   2.8e-08   33.7   7.1     2    54   125   176   124   177 0.96 4Fe-4S dicluster domain
Fer4                 PF00037.22    24 seq1621_BIOID52527   -            223   3.5e-13   48.4  40.5   1   1   2.7e-09   3.7e-06   26.1   2.2     2    21   119   138   118   141 0.90 4Fe-4S binding domain
Fer4_10              PF13237.1     52 seq1621_BIOID52527   -            223   2.3e-12   46.3  49.4   1   2   6.7e-09   9.2e-06   25.2   8.5     7    52    90   136    84   136 0.93 4Fe-4S dicluster domain
Fer4_10              PF13237.1     52 seq1621_BIOID52527   -            223   2.3e-12   46.3  49.4   2   2   2.3e-09   3.2e-06   26.7   7.2     4    52   120   173   117   173 0.85 4Fe-4S dicluster domain
Fer4_2               PF12797.2     22 seq1621_BIOID52527   -            223     4e-10   38.8  36.2   1   1   9.6e-09   1.3e-05   24.6   1.2     2    20    38    56    37    64 0.89 4Fe-4S binding domain
Fer4_3               PF12798.2     15 seq1621_BIOID52527   -            223   1.6e-09   37.5  44.1   1   3   2.8e-05     0.039   14.4   5.2     1    15    92   108    92   108 0.98 4Fe-4S binding domain
Fer4_3               PF12798.2     15 seq1621_BIOID52527   -            223   1.6e-09   37.5  44.1   2   3   0.00027      0.37   11.3   3.7     1    13   125   137   125   139 0.94 4Fe-4S binding domain
Fer4_3               PF12798.2     15 seq1621_BIOID52527   -            223   1.6e-09   37.5  44.1   3   3   2.6e-07   0.00036   20.7   1.5     1    15   152   176   152   176 0.98 4Fe-4S binding domain
Fer4_4               PF12800.2     17 seq1621_BIOID52527   -            223   4.8e-07   29.4  37.0   1   3    0.0002      0.27   11.5   1.9     3    15    45    57    43    61 0.90 4Fe-4S binding domain
Fer4_4               PF12800.2     17 seq1621_BIOID52527   -            223   4.8e-07   29.4  37.0   2   3   0.00016      0.22   11.8   3.0     2    17    90   107    89   107 0.86 4Fe-4S binding domain
Fer4_4               PF12800.2     17 seq1621_BIOID52527   -            223   4.8e-07   29.4  37.0   3   3   1.9e-06    0.0026   17.8   2.4     2    17   123   138   122   138 0.91 4Fe-4S binding domain
Ldh_2                PF02615.9    335 seq1622_BIOID52527   -            332  3.6e-143  476.2   0.0   1   1  2.9e-147    4e-143  476.0   0.0     1   334     1   331     1   332 0.99 Malate/L-lactate dehydrogenase
Zn_Tnp_IS1           PF03811.8     36 seq1623_BIOID52527   -             71   4.8e-19   67.4  12.5   1   1   9.2e-23   6.3e-19   67.0   8.7     1    36     1    35     1    35 0.99 InsA N-terminal domain
HTH_Tnp_IS1          PF12759.2     50 seq1623_BIOID52527   -             71   1.4e-13   50.0   0.0   1   1   2.7e-17   1.8e-13   49.5   0.0     1    28    38    65    38    68 0.96 InsA C-terminal domain
Peripla_BP_4         PF13407.1    258 seq1626_BIOID52527   -            340   5.7e-54  183.0   4.4   1   1   1.1e-57   7.6e-54  182.6   3.1     1   256    30   285    30   287 0.95 Periplasmic binding protein domain
DUF4198              PF10670.4    215 seq1628_BIOID52527   -            263     4e-29  102.0   0.1   1   1   3.5e-33   4.8e-29  101.7   0.1     2   211    20   239    19   242 0.89 Domain of unknown function (DUF4198)
Peptidase_M48        PF01435.13   226 seq1631_BIOID52527   -            257     2e-25   89.5   0.0   1   1     2e-29   2.7e-25   89.1   0.0    31   226    78   248    44   248 0.81 Peptidase family M48
FliL                 PF03748.9     99 seq1632_BIOID52527   -            154   4.4e-23   81.0   0.0   1   1     4e-27   5.5e-23   80.7   0.0     1    98    54   153    54   154 0.94 Flagellar basal body-associated protein FliL
T2SI                 PF02501.12    81 seq1633_BIOID52527   -            125   5.3e-13   48.6   0.1   1   1   5.4e-17   7.3e-13   48.1   0.1     1    78    39   115    39   118 0.92 Type II secretion system (T2SS), protein I
ExbD                 PF02472.11   130 seq1634_BIOID52527   -            142     5e-23   81.3   0.1   1   1   4.1e-27   5.6e-23   81.2   0.1     2   129    10   141     9   142 0.89 Biopolymer transport protein ExbD/TolR
YiiD_Cterm           PF09500.5    144 seq1636_BIOID52527   -            329   6.7e-49  165.0   0.0   1   1   2.9e-52   9.9e-49  164.4   0.0     1   143   174   313   174   314 0.99 Putative thioesterase (yiiD_Cterm)
Acetyltransf_7       PF13508.1     79 seq1636_BIOID52527   -            329   4.5e-13   49.0   0.0   1   1   2.4e-16   8.3e-13   48.1   0.0     3    78    60   139    58   140 0.87 Acetyltransferase (GNAT) domain
Acetyltransf_1       PF00583.19    83 seq1636_BIOID52527   -            329   2.5e-12   46.5   0.0   1   1   2.1e-15   7.1e-12   45.0   0.0     2    82    66   138    65   139 0.96 Acetyltransferase (GNAT) family
Acetyltransf_10      PF13673.1    117 seq1636_BIOID52527   -            329   1.6e-08   34.5   0.0   1   1   7.8e-12   2.7e-08   33.8   0.0    38   117    55   138    16   138 0.81 Acetyltransferase (GNAT) domain
HAD_2                PF13419.1    176 seq1637_BIOID52527   -            225   4.8e-28   98.4   0.0   1   1   1.2e-31   5.5e-28   98.2   0.0     1   176     6   195     6   195 0.91 Haloacid dehalogenase-like hydrolase
Hydrolase_like       PF13242.1     75 seq1637_BIOID52527   -            225   1.1e-12   47.3   0.0   1   1     4e-16   1.8e-12   46.6   0.0     3    75   149   218   147   218 0.86 HAD-hyrolase-like
Hydrolase            PF00702.21   204 seq1637_BIOID52527   -            225   2.2e-11   44.5   0.2   1   1   2.4e-14   1.1e-10   42.3   0.1   107   204    78   189     3   189 0.75 haloacid dehalogenase-like hydrolase
Ter                  PF05472.6    290 seq1641_BIOID52527   -            309  1.1e-114  382.3   6.5   1   1  9.1e-119  1.2e-114  382.1   4.5     2   290     9   307     8   307 0.99 DNA replication terminus site-binding protein (Ter protein)
FCD                  PF07729.7    125 seq1642_BIOID52527   -            226   9.9e-17   61.3   9.0   1   1   2.3e-20   1.5e-16   60.6   6.3     1   124    82   213    82   214 0.85 FCD domain
GntR                 PF00392.16    64 seq1642_BIOID52527   -            226     1e-12   47.1   0.0   1   1   3.3e-16   2.2e-12   46.0   0.0     7    64    16    72    12    72 0.96 Bacterial regulatory proteins, gntR family
TfoX_N               PF04993.8     97 seq1643_BIOID52527   -            209   7.2e-27   92.9   0.1   1   1   1.8e-30   1.3e-26   92.1   0.0     2    97    13   108    12   108 0.98 TfoX N-terminal domain
TfoX_C               PF04994.8     81 seq1643_BIOID52527   -            209   1.8e-26   91.7   0.3   1   1   5.9e-30   4.1e-26   90.5   0.1     2    81   116   195   115   195 0.98 TfoX C-terminal domain
T2SJ                 PF11612.3    169 seq1644_BIOID52527   -            195   3.3e-22   78.8   4.6   1   1   1.4e-25   6.2e-22   77.9   3.2     2   168    39   177    38   178 0.90 Type II secretion system (T2SS), protein J
N_methyl_2           PF13544.1     31 seq1644_BIOID52527   -            195   5.3e-08   31.8   0.6   1   1   2.4e-11   1.1e-07   30.8   0.4    10    31     2    23     1    23 0.93 Type IV pilin N-term methylation site GFxxxE
N_methyl             PF07963.7     20 seq1644_BIOID52527   -            195   5.2e-06   25.7   1.4   1   1   2.2e-09     1e-05   24.8   0.9     1    19     6    24     6    25 0.93 Prokaryotic N-terminal methylation motif
DDE_Tnp_IS1          PF03400.8    131 seq1646_BIOID52527   -             58   5.9e-26   90.9   0.8   1   1   4.6e-30   6.3e-26   90.8   0.6    75   131     2    58     1    58 0.98 IS1 transposase
AA_permease          PF00324.16   479 seq1647_BIOID52527   -            461   3.3e-99  332.2  56.2   1   1  6.2e-103   4.2e-99  331.9  39.0     1   432    16   424    16   454 0.95 Amino acid permease
AA_permease_2        PF13520.1    426 seq1647_BIOID52527   -            461   8.5e-44  149.6  59.0   1   1   1.7e-47   1.1e-43  149.2  40.9     9   424    20   439    15   441 0.88 Amino acid permease
Flg_bb_rod           PF00460.15    31 seq1649_BIOID52527   -            138   8.6e-13   47.5   0.2   1   1   1.5e-16   2.1e-12   46.3   0.2     1    31     9    39     9    39 0.98 Flagella basal body rod protein
FliM                 PF02154.10   192 seq1650_BIOID52527   -            334   1.2e-80  269.5   0.2   1   1   3.2e-84   2.2e-80  268.7   0.0     1   192    38   231    38   231 0.99 Flagellar motor switch protein FliM
SpoA                 PF01052.15    77 seq1650_BIOID52527   -            334   1.4e-15   56.4   0.0   1   1   4.4e-19     3e-15   55.4   0.0     3    75   252   322   250   323 0.96 Surface presentation of antigens (SPOA)
NrfD                 PF03916.9    313 seq1651_BIOID52527   -            318  1.7e-111  372.4  32.7   1   1  1.4e-115    2e-111  372.2  22.7     2   313     5   318     4   318 0.99 Polysulphide reductase, NrfD
TolA                 PF06519.6     96 seq1652_BIOID52527   -            429   2.3e-38  129.9   0.0   1   1   3.4e-42   2.3e-38  129.9   0.0     1    96   333   427   333   427 0.98 TolA C-terminal
TonB_2               PF13103.1     85 seq1652_BIOID52527   -            429   2.9e-05   23.8   0.0   1   1   1.4e-08   9.7e-05   22.2   0.0     2    73   346   413   345   422 0.86 TonB C terminal
DUF3442              PF11924.3    280 seq1658_BIOID52527   -            236   3.6e-07   29.9   0.1   1   1     4e-11   5.4e-07   29.3   0.1     3    68   151   216   149   230 0.90 Protein of unknown function (DUF3442)
FAD_binding_3        PF01494.14   356 seq1659_BIOID52527   -            372     1e-09   37.8   0.0   1   1   1.1e-09   1.5e-05   24.1   0.0   148   179   141   172   118   240 0.84 FAD binding domain
DUF386               PF04074.7    153 seq1661_BIOID52527   -            155   1.7e-55  186.6   0.0   1   1   1.4e-59   1.9e-55  186.4   0.0     1   152     1   151     1   152 0.99 Domain of unknown function (DUF386)
Flg_bbr_C            PF06429.8     74 seq1662_BIOID52527   -            134   1.5e-12   47.0   3.0   1   1   3.6e-16   2.5e-12   46.4   2.1    29    73    87   131    11   132 0.91 Flagellar basal body rod FlgEFG protein C-terminal
Flg_bb_rod           PF00460.15    31 seq1662_BIOID52527   -            134   2.7e-11   42.8   1.2   1   1   3.9e-15   2.7e-11   42.8   0.8     1    30     7    37     7    38 0.95 Flagella basal body rod protein
SBP_bac_8            PF13416.1    281 seq1664_BIOID52527   -            381   8.5e-27   94.4   4.3   1   1   2.4e-30   1.1e-26   94.1   3.0     2   264    56   325    55   333 0.83 Bacterial extracellular solute-binding protein
SBP_bac_1            PF01547.20   314 seq1664_BIOID52527   -            381   1.1e-20   74.4   6.4   1   1   3.4e-24   1.6e-20   73.9   4.4    14   313    56   312    45   313 0.85 Bacterial extracellular solute-binding protein
SBP_bac_6            PF13343.1    242 seq1664_BIOID52527   -            381   5.2e-17   61.8   1.8   1   1   1.4e-15   6.3e-12   45.2   0.1   107   216   215   325   179   350 0.85 Bacterial extracellular solute-binding protein
GTP_EFTU             PF00009.22   188 seq1665_BIOID52527   -            538     1e-44  152.1   0.0   1   1   3.4e-48   1.6e-44  151.5   0.0     3   187    22   286    20   287 0.92 Elongation factor Tu GTP binding domain
GTP_EFTU_D2          PF03144.20    74 seq1665_BIOID52527   -            538   2.8e-11   43.2   0.1   1   1   2.7e-14   1.2e-10   41.2   0.0     2    74   323   389   322   389 0.97 Elongation factor Tu domain 2
HypD                 PF01924.11   356 seq1666_BIOID52527   -            373  9.5e-154  511.2   0.0   1   1    8e-158  1.1e-153  511.0   0.0     5   355    13   368     9   369 0.96 Hydrogenase formation hypA family
Cytidylate_kin       PF02224.13   158 seq1667_BIOID52527   -            227     5e-62  207.8   0.4   1   1   1.3e-65     6e-62  207.6   0.2     3   158    63   218    61   218 0.97 Cytidylate kinase
AAA_17               PF13207.1    121 seq1667_BIOID52527   -            227   1.9e-13   51.1   0.0   1   1   1.7e-16   7.9e-13   49.1   0.0     1   120     7   134     7   135 0.85 AAA domain
Cytidylate_kin2      PF13189.1    179 seq1667_BIOID52527   -            227   1.9e-07   31.0   0.0   1   1   1.1e-10   4.9e-07   29.7   0.0     1   155     7   187     7   191 0.78 Cytidylate kinase-like family
DeoC                 PF01791.4    236 seq1669_BIOID52527   -            291   5.6e-16   58.4   0.1   1   1   5.2e-20   7.1e-16   58.1   0.1     1   235    51   258    51   259 0.90 DeoC/LacD family aldolase
T2SK                 PF03934.8    280 seq1670_BIOID52527   -            327   2.2e-66  223.7   3.1   1   1   1.9e-70   2.6e-66  223.5   2.1     5   277    34   315    30   319 0.93 Type II secretion system (T2SS), protein K
FlgD                 PF03963.9     82 seq1673_BIOID52527   -            231   9.5e-25   86.3   5.0   1   1   1.1e-27   4.8e-24   84.1   2.8     7    81     7    79     2    80 0.86 Flagellar hook capping protein - N-terminal region
FlgD_ig              PF13860.1     81 seq1673_BIOID52527   -            231   1.8e-21   75.5   2.7   1   1   3.9e-25   1.8e-21   75.5   1.8     9    81   119   189   105   189 0.91 FlgD Ig-like domain
FLgD_tudor           PF13861.1     61 seq1673_BIOID52527   -            231     3e-15   55.8   0.0   1   1   2.3e-18     1e-14   54.1   0.0     1    60    86   230    86   231 0.97 FlgD Tudor-like domain
HTH_Tnp_1            PF01527.15    76 seq1675_BIOID52527   -            126   3.9e-20   71.4   0.0   1   1   3.9e-24   5.3e-20   71.0   0.0     1    70    10    86    10    92 0.86 Transposase
DUF1440              PF07274.7    136 seq1676_BIOID52527   -            204   2.7e-55  185.9   2.2   1   1   2.4e-59   3.3e-55  185.6   1.5     1   136    26   182    26   182 0.99 Protein of unknown function (DUF1440)
DctQ                 PF04290.7    133 seq1677_BIOID52527   -            157   1.2e-29  102.6   7.5   1   1   1.1e-33   1.5e-29  102.3   5.2     2   132    17   145    16   147 0.92 Tripartite ATP-independent periplasmic transporters, DctQ component
SpoA                 PF01052.15    77 seq1679_BIOID52527   -            137   2.9e-24   84.3   0.8   1   1   2.7e-28   3.7e-24   84.0   0.6     3    76    55   128    54   129 0.97 Surface presentation of antigens (SPOA)
Cytochrom_C_asm      PF01578.15   214 seq1681_BIOID52527   -            552   5.1e-50  169.8  20.3   1   1   3.8e-54   5.1e-50  169.8  14.0     1   212    72   279    72   281 0.97 Cytochrome C assembly protein
MatE                 PF01554.13   162 seq1682_BIOID52527   -            457   1.4e-73  245.7  35.5   1   2   1.4e-41   1.9e-37  128.2   3.8     1   162    17   177    17   177 0.98 MatE
MatE                 PF01554.13   162 seq1682_BIOID52527   -            457   1.4e-73  245.7  35.5   2   2   3.8e-42   5.2e-38  130.0   8.5     1   162   244   405   244   405 1.00 MatE
DUF830               PF05708.7    158 seq1686_BIOID52527   -            200   5.1e-44  149.9   0.0   1   1   4.2e-48   5.8e-44  149.7   0.0     2   158     9   185     8   185 0.98 Orthopoxvirus protein of unknown function (DUF830)
Big_1                PF02369.11   100 seq1687_BIOID52527   -            575   5.7e-80  263.5  59.8   1   4   8.4e-25   3.8e-21   74.7   4.6     2    97    19   111    18   114 0.96 Bacterial Ig-like domain (group 1)
Big_1                PF02369.11   100 seq1687_BIOID52527   -            575   5.7e-80  263.5  59.8   2   4   4.1e-23   1.9e-19   69.3   4.2     7    96   123   211   117   214 0.86 Bacterial Ig-like domain (group 1)
Big_1                PF02369.11   100 seq1687_BIOID52527   -            575   5.7e-80  263.5  59.8   3   4   2.6e-23   1.2e-19   69.9   5.1    17   100   228   309   215   309 0.90 Bacterial Ig-like domain (group 1)
Big_1                PF02369.11   100 seq1687_BIOID52527   -            575   5.7e-80  263.5  59.8   4   4   9.1e-21   4.2e-17   61.7   7.2     5    99   316   411   312   412 0.92 Bacterial Ig-like domain (group 1)
TnpB_IS66            PF05717.8    108 seq1688_BIOID52527   -            115   5.6e-42  141.4   0.0   1   1   4.4e-46   6.1e-42  141.3   0.0     2   104     7   107     6   111 0.97 IS66 Orf2 like protein
S1                   PF00575.18    74 seq1689_BIOID52527   -            557  3.9e-117  382.3  33.3   1   6   7.7e-16     1e-11   44.5   0.6     3    73    19    86    17    87 0.95 S1 RNA binding domain
S1                   PF00575.18    74 seq1689_BIOID52527   -            557  3.9e-117  382.3  33.3   2   6   1.4e-17   1.9e-13   50.1   0.5     3    74   103   171   101   171 0.96 S1 RNA binding domain
S1                   PF00575.18    74 seq1689_BIOID52527   -            557  3.9e-117  382.3  33.3   3   6   3.3e-28   4.6e-24   84.1   0.2     2    74   189   260   188   260 0.97 S1 RNA binding domain
S1                   PF00575.18    74 seq1689_BIOID52527   -            557  3.9e-117  382.3  33.3   4   6   4.2e-26   5.8e-22   77.4   0.2     2    74   274   347   273   347 0.97 S1 RNA binding domain
S1                   PF00575.18    74 seq1689_BIOID52527   -            557  3.9e-117  382.3  33.3   5   6   1.2e-24   1.7e-20   72.7   0.5     2    74   361   434   360   434 0.98 S1 RNA binding domain
S1                   PF00575.18    74 seq1689_BIOID52527   -            557  3.9e-117  382.3  33.3   6   6   1.5e-25   2.1e-21   75.6   0.4     3    74   449   520   447   520 0.98 S1 RNA binding domain
DFP                  PF04127.10   183 seq1690_BIOID52527   -            430   5.9e-72  241.0   0.2   1   1   8.7e-76   5.9e-72  241.0   0.2     2   182   211   395   210   396 0.97 DNA / pantothenate metabolism flavoprotein
Flavoprotein         PF02441.14   129 seq1690_BIOID52527   -            430   2.7e-31  107.8   0.3   1   1   8.1e-35   5.6e-31  106.7   0.2     1   128    30   157    30   158 0.90 Flavoprotein
HTH_5                PF01022.15    47 seq1692_BIOID52527   -             99   1.2e-14   53.5   0.1   1   1   7.3e-18     2e-14   52.8   0.1     1    47    23    70    23    70 0.97 Bacterial regulatory protein, arsR family
HTH_20               PF12840.2     61 seq1692_BIOID52527   -             99   2.4e-11   43.1   0.4   1   1   1.3e-14   3.5e-11   42.6   0.3     2    58    16    72    15    75 0.96 Helix-turn-helix domain
MarR_2               PF12802.2     62 seq1692_BIOID52527   -             99     2e-09   36.8   0.1   1   1   1.2e-12   3.3e-09   36.1   0.1     5    60    24    75    19    77 0.89 MarR family
HTH_24               PF13412.1     48 seq1692_BIOID52527   -             99     2e-08   33.3   0.0   1   1   1.9e-11   5.1e-08   32.0   0.0     5    47    26    68    24    69 0.96 Winged helix-turn-helix DNA-binding
MarR                 PF01047.17    59 seq1692_BIOID52527   -             99   6.7e-06   25.6   0.0   1   1   4.6e-09   1.3e-05   24.7   0.0     5    53    26    74    23    75 0.95 MarR family
ABM                  PF03992.11    78 seq1693_BIOID52527   -             96   4.4e-16   58.5   0.1   1   1   3.6e-20   4.9e-16   58.4   0.1     1    77     1    76     1    77 0.95 Antibiotic biosynthesis monooxygenase
FliO                 PF04347.8     84 seq1695_BIOID52527   -            122   4.9e-24   84.0   0.2   1   1   4.9e-28   6.7e-24   83.6   0.1     1    84    37   118    37   118 0.88 Flagellar biosynthesis protein, FliO
DctM                 PF06808.7    416 seq1696_BIOID52527   -            425  3.2e-128  427.7  50.4   1   1  5.5e-132  3.8e-128  427.4  34.9     2   415     8   415     7   416 0.99 DctM-like transporters
ABC_tran             PF00005.22   118 seq1697_BIOID52527   -            401   5.6e-22   78.2   0.0   1   1   3.6e-25   1.2e-21   77.0   0.0     1   117    73   191    73   192 0.92 ABC transporter
TOBE_2               PF08402.5     75 seq1697_BIOID52527   -            401   9.6e-12   44.6   0.3   1   1   1.2e-14   4.2e-11   42.5   0.1     1    75   313   385   313   385 0.95 TOBE domain
T2SL                 PF05134.8    230 seq1698_BIOID52527   -            387   3.1e-56  190.0   2.5   1   1   7.5e-60   5.1e-56  189.3   1.7     1   230     6   233     6   233 0.98 Type II secretion system (T2SS), protein L
GspL_C               PF12693.2    158 seq1698_BIOID52527   -            387   2.2e-35  121.6   4.2   1   1   5.3e-39   3.7e-35  120.9   2.9     6   156   241   384   237   387 0.97 GspL periplasmic domain
DUF2776              PF10951.3    347 seq1699_BIOID52527   -            354    1e-162  540.9  33.4   1   1  8.4e-167  1.1e-162  540.8  23.1     1   347     5   352     5   352 0.99 Protein of unknown function (DUF2776)
PD40                 PF07676.7     39 seq1700_BIOID52527   -            431   1.2e-35  120.5   5.0   1   4   2.5e-08   8.6e-05   21.9   0.0    11    34   203   224   198   227 0.82 WD40-like Beta Propeller Repeat
PD40                 PF07676.7     39 seq1700_BIOID52527   -            431   1.2e-35  120.5   5.0   2   4   8.4e-13   2.9e-09   36.2   0.0     2    39   238   273   237   273 0.95 WD40-like Beta Propeller Repeat
PD40                 PF07676.7     39 seq1700_BIOID52527   -            431   1.2e-35  120.5   5.0   3   4   6.4e-13   2.2e-09   36.6   0.1     2    38   282   316   281   317 0.96 WD40-like Beta Propeller Repeat
PD40                 PF07676.7     39 seq1700_BIOID52527   -            431   1.2e-35  120.5   5.0   4   4   4.2e-07    0.0014   18.0   0.0     3    30   370   397   368   403 0.93 WD40-like Beta Propeller Repeat
TolB_N               PF04052.8    105 seq1700_BIOID52527   -            431   9.2e-32  109.1   0.0   1   1   7.2e-35   2.5e-31  107.7   0.0     1    99    24   122    24   127 0.97 TolB amino-terminal domain
DPPIV_N              PF00930.16   353 seq1700_BIOID52527   -            431   1.6e-13   49.8   0.0   1   1   2.3e-13     8e-10   37.7   0.0   239   348   249   353   220   358 0.87 Dipeptidyl peptidase IV (DPP IV) N-terminal region
FlaE                 PF07559.9    130 seq1701_BIOID52527   -            401   4.7e-24   85.3  10.9   1   1     1e-27   4.7e-24   85.3   7.5     1   130   170   282   170   282 0.94 Flagellar basal body protein FlaE
Flg_bbr_C            PF06429.8     74 seq1701_BIOID52527   -            401   4.5e-21   74.4   1.6   1   1   4.6e-24   2.1e-20   72.2   1.1     2    74   323   400   322   400 0.92 Flagellar basal body rod FlgEFG protein C-terminal
Flg_bb_rod           PF00460.15    31 seq1701_BIOID52527   -            401   9.7e-12   44.2   4.1   1   1   2.1e-15   9.7e-12   44.2   2.8     2    31     4    33     3    33 0.96 Flagella basal body rod protein
AIRS_C               PF02769.17   153 seq1704_BIOID52527   -            336   2.2e-23   82.8   1.9   1   1   6.2e-27   4.3e-23   81.9   1.3     2   149   166   313   165   315 0.95 AIR synthase related protein, C-terminal domain
AIRS                 PF00586.19    96 seq1704_BIOID52527   -            336   1.8e-13   50.3   0.1   1   1   2.7e-17   1.8e-13   50.3   0.1    10    96    44   132    35   132 0.90 AIR synthase related protein, N-terminal domain
ABC_tran             PF00005.22   118 seq1705_BIOID52527   -            337   1.1e-22   80.5   0.0   1   1   1.3e-25     6e-22   78.1   0.0     1   117    44   162    44   163 0.89 ABC transporter
TOBE_2               PF08402.5     75 seq1705_BIOID52527   -            337   8.4e-16   57.6   0.0   1   1   4.4e-19     2e-15   56.4   0.0     2    73   257   331   256   333 0.92 TOBE domain
Rhodanese            PF00581.15   113 seq1707_BIOID52527   -            174   2.7e-11   43.7   0.0   1   1   6.1e-15   4.2e-11   43.0   0.0     2   112     8    98     7    99 0.79 Rhodanese-like domain
DUF2892              PF11127.3     66 seq1707_BIOID52527   -            174   1.6e-10   40.5   3.2   1   1   3.7e-14   2.5e-10   39.9   2.2    10    60   115   170   112   174 0.88 Protein of unknown function (DUF2892)
Methyltransf_23      PF13489.1    162 seq1708_BIOID52527   -            252   1.4e-17   63.7   0.0   1   1   1.5e-20   2.1e-17   63.1   0.0     2   159    13   176     9   178 0.80 Methyltransferase domain
Methyltransf_31      PF13847.1    152 seq1708_BIOID52527   -            252   3.4e-16   59.0   0.0   1   1   3.1e-19   4.2e-16   58.7   0.0     5   117    33   145    29   209 0.84 Methyltransferase domain
Methyltransf_18      PF12847.2    112 seq1708_BIOID52527   -            252   7.9e-15   55.3   0.0   1   1   3.3e-17   4.5e-14   52.8   0.0     5   110    35   129    31   131 0.89 Methyltransferase domain
Methyltransf_11      PF08241.7     95 seq1708_BIOID52527   -            252   6.6e-15   55.2   0.0   1   1   4.4e-17     6e-14   52.1   0.0     2    94    37   127    36   128 0.96 Methyltransferase domain
Methyltransf_25      PF13649.1    101 seq1708_BIOID52527   -            252   2.7e-11   43.6   0.0   1   1   1.1e-13   1.5e-10   41.1   0.0     1   101    35   124    35   124 0.87 Methyltransferase domain
Methyltransf_12      PF08242.7     99 seq1708_BIOID52527   -            252   6.5e-10   39.2   0.0   1   1     8e-13   1.1e-09   38.5   0.0     2    99    37   126    36   126 0.92 Methyltransferase domain
MTS                  PF05175.9    170 seq1708_BIOID52527   -            252   5.7e-06   25.7   0.0   1   1   6.1e-09   8.3e-06   25.1   0.0    19   106    20   101    11   133 0.83 Methyltransferase small domain
Methyltransf_2       PF00891.13   241 seq1708_BIOID52527   -            252   6.1e-05   22.2   0.0   1   1     7e-08   9.6e-05   21.5   0.0    91   163    22    98     9   110 0.87 O-methyltransferase
FtsJ                 PF01728.14   181 seq1708_BIOID52527   -            252   0.00014   21.8   0.0   1   1   1.3e-07   0.00018   21.4   0.0    22    83    30    96    19   153 0.84 FtsJ-like methyltransferase
FliP                 PF00813.15   194 seq1709_BIOID52527   -            245   7.6e-81  270.3  11.3   1   1   7.6e-85     1e-80  269.9   7.8     2   193    48   239    47   240 0.99 FliP family
DUF4008              PF13186.1     64 seq1712_BIOID52527   -            411   7.1e-13   48.5   0.4   1   1   4.5e-16   1.5e-12   47.4   0.3     4    64   282   343   276   343 0.90 Domain of unknown function (DUF4008)
Radical_SAM          PF04055.16   166 seq1712_BIOID52527   -            411   1.1e-12   48.3   0.0   1   1   5.9e-16     2e-12   47.4   0.0     6   147    20   169    16   188 0.84 Radical SAM superfamily
Fer4_12              PF13353.1    139 seq1712_BIOID52527   -            411   4.7e-07   29.8   0.0   1   1   2.5e-10   8.6e-07   29.0   0.0    13   115    19   126    17   150 0.64 4Fe-4S single cluster domain
HTH_31               PF13560.1     64 seq1715_BIOID52527   -             96   6.8e-11   42.0   0.0   1   1   7.9e-14   3.6e-10   39.7   0.0     4    46    35    76    34    93 0.82 Helix-turn-helix domain
HTH_3                PF01381.17    55 seq1715_BIOID52527   -             96   3.2e-09   36.3   0.1   1   1     2e-12   9.2e-09   34.9   0.0     1    38    37    74    37    85 0.96 Helix-turn-helix
HTH_19               PF12844.2     64 seq1715_BIOID52527   -             96     2e-08   34.0   0.0   1   1   2.1e-11   9.4e-08   31.8   0.0     3    55    36    87    36    95 0.83 Helix-turn-helix domain
Cro                  PF09048.5     59 seq1716_BIOID52527   -             66   7.7e-33  111.8   0.0   1   1   6.2e-37   8.5e-33  111.6   0.0     1    59     1    60     1    60 0.98 Cro
BON                  PF04972.12    64 seq1718_BIOID52527   -            216     7e-39  131.3  15.1   1   2   8.6e-23   1.2e-18   66.5   3.7     1    63    75   137    75   138 0.98 BON domain
BON                  PF04972.12    64 seq1718_BIOID52527   -            216     7e-39  131.3  15.1   2   2   4.9e-24   6.7e-20   70.4   1.5     1    62   154   215   154   216 0.97 BON domain
Phage_CII            PF05269.6     91 seq1720_BIOID52527   -             97     2e-48  162.1   1.2   1   1   1.7e-52   2.3e-48  162.0   0.9     1    91     1    91     1    91 1.00 Bacteriophage CII protein
Bac_export_3         PF01313.14    76 seq1721_BIOID52527   -             89   2.3e-30  103.9   9.5   1   1   1.9e-34   2.6e-30  103.8   6.6     2    75     5    78     4    79 0.97 Bacterial export proteins, family 3
dUTPase              PF00692.14   129 seq1722_BIOID52527   -            152   1.2e-41  141.0   0.0   1   1   9.9e-46   1.4e-41  140.9   0.0     2   129    17   150    16   150 0.98 dUTPase
BPD_transp_1         PF00528.17   185 seq1723_BIOID52527   -            313   8.8e-14   51.3  24.3   1   1   6.4e-18   8.8e-14   51.3  16.9     3   179   107   307    87   310 0.84 Binding-protein-dependent transport system inner membrane component
RNase_T              PF00929.19   164 seq1724_BIOID52527   -            204   4.9e-34  117.8   0.0   1   1   4.2e-38   5.7e-34  117.6   0.0     1   163    32   193    32   194 0.97 Exonuclease
T2SM                 PF04612.7    160 seq1725_BIOID52527   -            161   5.4e-29  100.9   0.2   1   1   4.4e-33     6e-29  100.7   0.1     2   158     8   158     7   160 0.93 Type II secretion system (T2SS), protein M
Sigma54_activat      PF00158.21   168 seq1726_BIOID52527   -            692   4.2e-71  237.7   0.1   1   1   3.8e-74   7.4e-71  236.9   0.0     1   168   381   548   381   548 0.99 Sigma-54 interaction domain
GAF_3                PF13492.1    129 seq1726_BIOID52527   -            692   1.7e-17   63.6   0.0   1   1   6.2e-15   1.2e-11   44.6   0.0     1   129   202   346   202   346 0.85 GAF domain
GAF                  PF01590.21   154 seq1726_BIOID52527   -            692   7.6e-16   58.4   0.1   1   1   2.8e-14   5.4e-11   42.7   0.0     1   154   202   344   202   344 0.90 GAF domain
GAF_2                PF13185.1    148 seq1726_BIOID52527   -            692     2e-13   51.0   0.0   1   1   5.3e-12     1e-08   35.6   0.0     3   148   202   345   194   345 0.77 GAF domain
AAA_5                PF07728.9    139 seq1726_BIOID52527   -            692   5.2e-08   32.5   0.1   1   1   6.5e-11   1.3e-07   31.3   0.0     2   130   405   529   404   538 0.79 AAA domain (dynein-related subfamily)
AAA                  PF00004.24   132 seq1726_BIOID52527   -            692   3.4e-06   27.1   0.0   1   1   4.7e-09   9.2e-06   25.7   0.0     1   112   405   525   405   541 0.81 ATPase family associated with various cellular activities (AAA)
HTH_8                PF02954.14    42 seq1726_BIOID52527   -            692   7.6e-05   22.0   0.2   1   1   3.9e-08   7.6e-05   22.0   0.1     6    42   645   684   642   684 0.90 Bacterial regulatory protein, Fis family
CcmH                 PF03918.9    148 seq1728_BIOID52527   -            127   1.9e-47  159.8   0.6   1   1   1.7e-51   2.3e-47  159.5   0.4     4   125     7   126     4   127 0.91 Cytochrome C biogenesis protein
SBP_bac_7            PF03480.8    286 seq1729_BIOID52527   -            328  8.2e-103  343.3   0.0   1   1  6.9e-107  9.4e-103  343.1   0.0     1   285    30   312    30   313 0.99 Bacterial extracellular solute-binding protein, family 7
LamB                 PF02264.10   398 seq1731_BIOID52527   -            446  2.6e-168  560.0  25.6   1   1  2.2e-172    3e-168  559.9  17.8     1   398    28   446    28   446 0.97 LamB porin
Flg_bbr_C            PF06429.8     74 seq1732_BIOID52527   -            251     1e-20   73.2   3.2   1   1   2.1e-24   1.4e-20   72.8   0.5     2    74   170   247   169   247 0.90 Flagellar basal body rod FlgEFG protein C-terminal
Flg_bb_rod           PF00460.15    31 seq1732_BIOID52527   -            251   2.2e-10   39.9   3.3   1   1   3.2e-14   2.2e-10   39.9   2.3     1    31     5    35     5    35 0.97 Flagella basal body rod protein
Bac_export_1         PF01311.15   249 seq1734_BIOID52527   -            261     2e-76  256.4  28.8   1   1   1.6e-80   2.2e-76  256.3  20.0     2   248     8   251     7   252 0.99 Bacterial export proteins, family 1
OmpA                 PF00691.15    97 seq1736_BIOID52527   -            173   7.6e-20   71.0   0.0   1   1     1e-23   1.4e-19   70.1   0.0     1    97    72   167    72   167 0.96 OmpA family
Phage_rep_O          PF04492.8    100 seq1737_BIOID52527   -            299   7.7e-40  135.0   0.0   1   1   9.4e-44   1.3e-39  134.3   0.0     3   100    18   115    16   115 0.99 Bacteriophage replication protein O
Methyltransf_10      PF05971.7    299 seq1739_BIOID52527   -            338  4.9e-154  511.6   0.0   1   1  8.5e-158  5.8e-154  511.4   0.0     2   299    33   326    32   326 0.99 Protein of unknown function (DUF890)
MTS                  PF05175.9    170 seq1739_BIOID52527   -            338     4e-05   22.9   0.0   1   1   1.2e-08   8.4e-05   21.9   0.0    30   115   131   225   117   235 0.77 Methyltransferase small domain
RHH_1                PF01402.16    39 seq1740_BIOID52527   -             81   4.7e-11   41.9   0.5   1   1   5.7e-15   7.7e-11   41.2   0.4     2    39    15    52    14    52 0.96 Ribbon-helix-helix protein, copG family
Nucleolin_N          PF12462.3    166 seq1743_BIOID52527   -            715   1.5e-62  210.0   2.9   1   1   7.4e-66   1.5e-62  210.0   2.0     1   166    32   196    32   196 1.00 DNA helicase IV / RNA helicase N terminal
UvrD-helicase        PF00580.16   315 seq1743_BIOID52527   -            715   5.5e-44  150.6   0.0   1   1     7e-47   1.4e-43  149.3   0.0     1   314   228   521   228   522 0.86 UvrD/REP helicase N-terminal domain
UvrD_C               PF13361.1    319 seq1743_BIOID52527   -            715     5e-15   55.6   0.1   1   1   1.7e-16   3.3e-13   49.6   0.0   208   318   577   694   572   695 0.76 UvrD-like helicase C-terminal domain
AAA_19               PF13245.1     76 seq1743_BIOID52527   -            715   4.7e-14   51.7   0.8   1   1   6.9e-17   1.3e-13   50.3   0.6     6    75   235   309   231   310 0.84 Part of AAA domain
UvrD_C_2             PF13538.1    104 seq1743_BIOID52527   -            715   9.4e-10   38.4   0.1   1   1   2.6e-12   5.1e-09   36.0   0.1    50   102   614   689   561   691 0.79 Family description
Bac_DNA_binding      PF00216.16    90 seq1744_BIOID52527   -             94   2.1e-30  104.4   0.0   1   1   1.7e-34   2.3e-30  104.3   0.0     1    90     1    91     1    91 0.97 Bacterial DNA-binding protein
Peptidase_A24        PF01478.13   106 seq1746_BIOID52527   -            225     1e-29  102.6  10.3   1   1   7.4e-34     1e-29  102.6   7.1     1   105    81   189    80   190 0.94 Type IV leader peptidase family
TPR_11               PF13414.1     69 seq1747_BIOID52527   -            198   3.5e-15   55.2   9.6   1   1   2.2e-15     1e-11   44.1   4.9     1    68    71   140    71   141 0.90 TPR repeat
TPR_2                PF07719.12    34 seq1747_BIOID52527   -            198     2e-06   27.1  11.9   1   2   6.1e-07    0.0028   17.3   1.1     2    32    74   104    73   106 0.90 Tetratricopeptide repeat
TPR_2                PF07719.12    34 seq1747_BIOID52527   -            198     2e-06   27.1  11.9   2   2   4.4e-06      0.02   14.6   0.0     3    31   146   174   144   176 0.93 Tetratricopeptide repeat
TPR_1                PF00515.23    34 seq1747_BIOID52527   -            198   6.1e-06   25.4   9.1   1   1   1.7e-07   0.00075   18.8   0.7     2    32    74   104    73   106 0.91 Tetratricopeptide repeat
TetR_N               PF00440.18    47 seq1749_BIOID52527   -            198   2.9e-11   42.7   0.0   1   1   3.4e-15   4.6e-11   42.0   0.0     3    46    18    61    16    62 0.94 Bacterial regulatory proteins, tetR family
DUF1328              PF07043.8     39 seq1750_BIOID52527   -             59   1.6e-12   47.0  24.5   1   1   1.4e-16   1.9e-12   46.8  17.0     1    39    12    50    12    50 0.99 Protein of unknown function (DUF1328)
DUF1144              PF06610.8    143 seq1753_BIOID52527   -            149   9.2e-71  236.0   8.2   1   1   7.5e-75     1e-70  235.9   5.7     4   143     3   142     1   142 0.98 Protein of unknown function (DUF1144)
TPR_6                PF13174.1     33 seq1755_BIOID52527   -            263   1.8e-22   78.0   1.7   1   3   2.8e-07   0.00047   20.3   0.0     4    33   146   176   145   176 0.86 Tetratricopeptide repeat
TPR_6                PF13174.1     33 seq1755_BIOID52527   -            263   1.8e-22   78.0   1.7   2   3   2.2e-08   3.8e-05   23.7   0.1     3    33   183   213   181   213 0.95 Tetratricopeptide repeat
TPR_6                PF13174.1     33 seq1755_BIOID52527   -            263   1.8e-22   78.0   1.7   3   3   7.2e-11   1.2e-07   31.5   0.0     1    33   218   250   218   250 0.96 Tetratricopeptide repeat
TPR_16               PF13432.1     65 seq1755_BIOID52527   -            263   6.3e-12   45.7   0.0   1   1   1.6e-09   2.7e-06   27.7   0.0     2    65   147   214   146   214 0.92 Tetratricopeptide repeat
TPR_2                PF07719.12    34 seq1755_BIOID52527   -            263   1.1e-09   37.3   0.2   1   2   2.1e-06    0.0035   17.0   0.1     2    33   181   212   180   213 0.93 Tetratricopeptide repeat
TPR_2                PF07719.12    34 seq1755_BIOID52527   -            263   1.1e-09   37.3   0.2   2   2   5.3e-06    0.0091   15.7   0.0     1    33   217   249   217   250 0.95 Tetratricopeptide repeat
TPR_8                PF13181.1     34 seq1755_BIOID52527   -            263   2.9e-06   26.5   0.9   1   2   0.00027      0.46   10.2   0.2     2    29   181   208   180   213 0.89 Tetratricopeptide repeat
TPR_8                PF13181.1     34 seq1755_BIOID52527   -            263   2.9e-06   26.5   0.9   2   2   2.7e-05     0.046   13.3   0.0     5    29   221   245   217   250 0.85 Tetratricopeptide repeat
Patatin              PF01734.17   204 seq1756_BIOID52527   -            357   2.5e-22   79.6   0.2   1   1   1.5e-25   2.1e-21   76.6   0.2     1   203    27   195    27   196 0.91 Patatin-like phospholipase
Competence           PF03772.11   271 seq1758_BIOID52527   -            780   1.9e-55  187.7  37.2   1   1   2.8e-59   1.9e-55  187.7  25.8     3   268   228   495   226   501 0.93 Competence protein
Lactamase_B          PF00753.22   194 seq1758_BIOID52527   -            780     1e-12   48.0   0.0   1   1   2.5e-16   1.7e-12   47.2   0.0     4   176   533   697   530   714 0.89 Metallo-beta-lactamase superfamily
BPD_transp_1         PF00528.17   185 seq1760_BIOID52527   -            264   2.2e-13   50.0  13.3   1   1   1.6e-17   2.2e-13   50.0   9.2     2   167    80   247    79   258 0.78 Binding-protein-dependent transport system inner membrane component
Flg_bbr_C            PF06429.8     74 seq1762_BIOID52527   -            260   5.3e-27   93.4   3.1   1   1   1.6e-30   1.1e-26   92.4   1.3     2    74   183   260   182   260 0.91 Flagellar basal body rod FlgEFG protein C-terminal
Flg_bb_rod           PF00460.15    31 seq1762_BIOID52527   -            260   2.9e-14   52.2   1.2   1   1   1.1e-17   7.4e-14   50.9   0.8     1    31     5    35     5    35 0.98 Flagella basal body rod protein
FGGY_N               PF00370.16   245 seq1763_BIOID52527   -            498   7.7e-91  303.6   0.0   1   1   1.5e-94     1e-90  303.2   0.0     1   245     4   250     4   250 0.99 FGGY family of carbohydrate kinases, N-terminal domain
FGGY_C               PF02782.11   197 seq1763_BIOID52527   -            498     4e-22   78.7   0.3   1   1   2.3e-25   1.6e-21   76.7   0.2     3   196   261   441   259   442 0.82 FGGY family of carbohydrate kinases, C-terminal domain
Phage_lambda_P       PF06992.6    233 seq1764_BIOID52527   -            233  1.5e-167  554.5   4.5   1   1  1.2e-171  1.6e-167  554.3   3.1     1   233     1   233     1   233 1.00 Replication protein P
GerE                 PF00196.14    58 seq1766_BIOID52527   -            207   2.9e-19   68.0   1.4   1   1   4.6e-23   6.3e-19   66.9   1.0     3    57   137   191   135   192 0.96 Bacterial regulatory proteins, luxR family
Phage_AlpA           PF05930.7     51 seq1768_BIOID52527   -             68   6.1e-20   70.5   0.1   1   1   1.1e-23   7.2e-20   70.3   0.1     1    51    10    59    10    59 0.98 Prophage CP4-57 regulatory protein (AlpA)
HTH_17               PF12728.2     51 seq1768_BIOID52527   -             68   2.3e-07   30.8   0.1   1   1     4e-11   2.7e-07   30.6   0.1     9    50    20    62    16    63 0.90 Helix-turn-helix domain
PMI_typeI            PF01238.16   373 seq1771_BIOID52527   -            417  4.4e-124  414.1   0.0   1   1  5.1e-127  3.5e-123  411.1   0.0     1   372    27   382    27   383 0.98 Phosphomannose isomerase type I
SDF                  PF00375.13   390 seq1772_BIOID52527   -            437  2.2e-120  401.8  38.4   1   1  1.8e-124  2.5e-120  401.7  26.6     1   390     8   411     8   411 0.97 Sodium:dicarboxylate symporter family
PHO4                 PF01384.15   326 seq1774_BIOID52527   -            499  4.3e-100  334.4  19.9   1   1  3.7e-104    5e-100  334.2  13.8     1   326    30   488    30   488 0.88 Phosphate transporter family
MalM                 PF07148.7    136 seq1775_BIOID52527   -            306   2.3e-50  169.4   0.1   1   1   2.4e-54   3.3e-50  168.9   0.0     2   136    75   210    74   210 0.98 Maltose operon periplasmic protein precursor (MalM)
DUF883               PF05957.8     94 seq1777_BIOID52527   -            113   6.8e-27   93.5   1.2   1   1   5.9e-31   8.1e-27   93.3   0.9     1    94    19   111    19   111 0.97 Bacterial protein of unknown function (DUF883)
ydhR                 PF08803.6     97 seq1778_BIOID52527   -            101     3e-43  145.6   0.0   1   1   2.5e-47   3.4e-43  145.5   0.0     1    97     4   100     4   100 0.99 Putative mono-oxygenase ydhR
Aldedh               PF00171.17   462 seq1779_BIOID52527   -            474  2.7e-165  550.0   0.1   1   1  2.2e-169    3e-165  549.9   0.0     3   462    13   470    11   470 0.97 Aldehyde dehydrogenase family
TatD_DNase           PF01026.16   255 seq1782_BIOID52527   -            259   2.6e-67  226.6   0.0   1   1   2.1e-71   2.9e-67  226.4   0.0     1   255     6   257     6   257 0.98 TatD related DNase
FlgH                 PF02107.11   180 seq1783_BIOID52527   -            232   3.4e-69  231.9   0.3   1   1   2.9e-73   3.9e-69  231.6   0.2     4   180    44   231    41   231 0.95 Flagellar L-ring protein
MFS_1                PF07690.11   354 seq1784_BIOID52527   -            438     4e-27   94.7  51.9   1   2   2.6e-19   1.2e-15   57.0  17.3    38   258    70   296    27   301 0.69 Major Facilitator Superfamily
MFS_1                PF07690.11   354 seq1784_BIOID52527   -            438     4e-27   94.7  51.9   2   2   9.9e-15   4.5e-11   41.9  15.1    44   172   298   431   288   438 0.84 Major Facilitator Superfamily
Sugar_tr             PF00083.19   451 seq1784_BIOID52527   -            438   4.9e-27   94.5  35.4   1   1   8.9e-29     4e-25   88.1  24.5     6   417    27   407    23   433 0.75 Sugar (and other) transporter
MFS_2                PF13347.1    427 seq1784_BIOID52527   -            438   8.6e-09   34.1   9.6   1   1   1.9e-12   8.6e-09   34.1   6.7   153   343   173   372   147   382 0.75 MFS/sugar transport protein
NAD_binding_9        PF13454.1    156 seq1786_BIOID52527   -            536   1.2e-32  112.7   0.2   1   1   1.8e-36   2.5e-32  111.7   0.0     1   155     5   164     5   165 0.90 FAD-NAD(P)-binding
TOBE                 PF03459.12    64 seq1787_BIOID52527   -            147   1.2e-32  111.6   6.6   1   2   4.9e-21   6.7e-17   61.2   0.8     2    64     9    71     8    71 0.98 TOBE domain
TOBE                 PF03459.12    64 seq1787_BIOID52527   -            147   1.2e-32  111.6   6.6   2   2     1e-18   1.4e-14   53.8   0.3     2    63    81   142    81   143 0.98 TOBE domain
NinB                 PF05772.7    127 seq1789_BIOID52527   -            146     2e-53  179.2   0.1   1   1   1.7e-57   2.4e-53  179.0   0.1     2   127     8   129     7   129 0.99 NinB protein
Glutaredoxin         PF00462.19    60 seq1792_BIOID52527   -             81   7.9e-14   51.2   0.0   1   1   6.6e-18     9e-14   51.0   0.0     1    57     3    58     3    61 0.95 Glutaredoxin
DUF2525              PF10733.4     58 seq1793_BIOID52527   -             76   5.4e-38  128.5   4.1   1   1   5.1e-42     7e-38  128.1   2.9     1    58    19    76    19    76 0.99 Protein of unknown function (DUF2525)
Flavodoxin_NdrI      PF07972.6    122 seq1796_BIOID52527   -            136   5.1e-47  158.6   0.0   1   1   4.3e-51   5.8e-47  158.4   0.0     1   122     5   123     5   123 0.97 NrdI Flavodoxin like
FlgI                 PF02119.11   342 seq1800_BIOID52527   -            382  3.7e-138  459.7  15.5   1   1  3.1e-142  4.3e-138  459.5  10.8     1   342    38   382    38   382 0.99 Flagellar P-ring protein
OMPdecase            PF00215.19   226 seq1802_BIOID52527   -            220   9.7e-29  100.2   0.1   1   1   8.1e-33   1.1e-28  100.0   0.1     2   223     5   204     4   207 0.94 Orotidine 5'-phosphate decarboxylase / HUMPS family
Dam                  PF05869.6    181 seq1803_BIOID52527   -            175   4.4e-60  202.1   0.2   1   1   3.5e-64   4.8e-60  201.9   0.2     2   175     3   172     2   175 0.98 DNA N-6-adenine-methyltransferase (Dam)
Carb_kinase          PF01256.12   242 seq1805_BIOID52527   -            515     7e-84  280.7   4.5   1   1   6.2e-86   4.2e-82  274.9   1.2     2   242   258   496   257   496 0.99 Carbohydrate kinase
YjeF_N               PF03853.10   173 seq1805_BIOID52527   -            515   2.8e-47  160.3   0.0   1   1   7.1e-51   4.9e-47  159.5   0.0     2   173    35   199    34   199 0.98 YjeF-related protein N-terminus
YicC_N               PF03755.8    159 seq1806_BIOID52527   -            287   6.4e-49  165.8   0.1   1   1   9.3e-53   6.4e-49  165.8   0.1     1   157     2   153     2   155 0.96 YicC-like family, N-terminal region
DUF1732              PF08340.6     87 seq1806_BIOID52527   -            287     2e-34  117.1   7.3   1   1   2.9e-38     2e-34  117.1   5.0     1    87   202   287   202   287 0.97 Domain of unknown function (DUF1732)
Chor_lyase           PF04345.8    168 seq1807_BIOID52527   -            165     4e-31  107.5   0.0   1   1   3.5e-35   4.8e-31  107.3   0.0    11   163    16   165    10   165 0.90 Chorismate lyase
DUF945               PF06097.6    459 seq1808_BIOID52527   -            502  8.2e-151  502.7  18.2   1   1  6.8e-155  9.3e-151  502.5  12.6     1   459     1   482     1   482 0.99 Bacterial protein of unknown function (DUF945)
Hydrolase_3          PF08282.7    254 seq1809_BIOID52527   -            271   9.1e-16   58.0   0.0   1   1     7e-18   4.8e-14   52.4   0.0     1   229    10   233    10   241 0.76 haloacid dehalogenase-like hydrolase
S6PP                 PF05116.8    247 seq1809_BIOID52527   -            271   5.5e-08   32.2   0.0   1   1   1.4e-09   9.7e-06   24.9   0.0   114   245   139   267     6   268 0.58 Sucrose-6F-phosphate phosphohydrolase
Ribonuc_red_lgC      PF02867.10   537 seq1810_BIOID52527   -            714  1.3e-152  509.0   0.0   1   1  1.4e-154  6.3e-151  503.4   0.0     1   537   175   694   175   694 0.97 Ribonucleotide reductase, barrel domain
RNR_N                PF08343.5     82 seq1810_BIOID52527   -            714   1.1e-29  101.9   0.1   1   1   6.2e-33   2.8e-29  100.6   0.1     1    82    16    97    16    97 0.99 Ribonucleotide reductase N-terminal
Ribonuc_red_lgN      PF00317.16    83 seq1810_BIOID52527   -            714   1.2e-12   47.2   0.0   1   1     7e-16   3.2e-12   45.9   0.0     2    82    99   171    98   172 0.95 Ribonucleotide reductase, all-alpha domain
Isochorismatase      PF00857.15   174 seq1815_BIOID52527   -            188   1.7e-38  132.1   0.0   1   1   1.5e-42     2e-38  131.9   0.0     1   173     9   182     9   183 0.90 Isochorismatase family
UbiA                 PF01040.13   257 seq1817_BIOID52527   -            290   1.1e-40  139.4  25.2   1   1   9.5e-45   1.3e-40  139.1  17.5     2   256    26   277    25   283 0.86 UbiA prenyltransferase family
AMNp_N               PF10423.4    160 seq1818_BIOID52527   -            519   9.4e-51  171.4   0.1   1   1     2e-54   1.4e-50  170.9   0.1     2   158    47   205    46   207 0.96 Bacterial AMP nucleoside phosphorylase N-terminus
PNP_UDP_1            PF01048.15   234 seq1818_BIOID52527   -            519   5.3e-20   71.2   0.0   1   1   1.2e-23   8.5e-20   70.6   0.0    33   200   297   464   264   487 0.83 Phosphorylase superfamily
AP_endonuc_2         PF01261.19   211 seq1819_BIOID52527   -            288   5.6e-32  110.6   0.0   1   1   5.2e-36   7.1e-32  110.3   0.0     3   211    27   236    25   236 0.96 Xylose isomerase-like TIM barrel
MutS_V               PF00488.16   235 seq1820_BIOID52527   -            853  7.8e-105  349.3   0.0   1   1  4.6e-108  1.3e-104  348.6   0.0     1   234   567   798   567   799 0.99 MutS domain V
MutS_III             PF05192.13   204 seq1820_BIOID52527   -            853   5.3e-49  166.6   2.7   1   1   3.5e-52   9.7e-49  165.7   1.8     1   204   271   560   271   560 0.96 MutS domain III
MutS_I               PF01624.15   113 seq1820_BIOID52527   -            853   2.8e-44  149.6   0.0   1   1   2.8e-47   7.6e-44  148.2   0.0     1   112    11   122    11   123 0.99 MutS domain I
MutS_II              PF05188.12   137 seq1820_BIOID52527   -            853   1.9e-33  115.3   0.0   1   1   1.6e-36   4.5e-33  114.1   0.0     1   137   131   256   131   256 0.98 MutS domain II
MutS_IV              PF05190.13    92 seq1820_BIOID52527   -            853   3.6e-28   97.4   0.1   1   1   3.6e-31   9.9e-28   96.0   0.1     1    90   428   517   428   519 0.97 MutS family domain IV
ABC_membrane         PF00664.18   275 seq1821_BIOID52527   -            582   4.6e-55  186.8  14.9   1   1     2e-58   6.7e-55  186.3  10.3     6   275    29   298    24   298 0.94 ABC transporter transmembrane region
ABC_tran             PF00005.22   118 seq1821_BIOID52527   -            582   2.2e-22   79.5   0.3   1   1   1.8e-25   6.1e-22   78.0   0.0     1   118   383   509   383   509 0.98 ABC transporter
DUF2591              PF10765.4    109 seq1824_BIOID52527   -            115     1e-29  102.8   0.0   1   1   8.6e-34   1.2e-29  102.6   0.0     1   109     3   110     3   110 0.96 Protein of unknown function (DUF2591)
DUF2566              PF10753.4     55 seq1827_BIOID52527   -             73   2.5e-29  100.8   5.3   1   1   2.3e-33   3.1e-29  100.5   3.7     1    55    19    73    19    73 0.99 Protein of unknown function (DUF2566)
PTS_EIIC             PF02378.13   321 seq1828_BIOID52527   -            648     5e-71  239.0  33.0   1   1   1.1e-74     5e-71  239.0  22.9     2   321    12   300    11   300 0.94 Phosphotransferase system, EIIC
PTS_EIIA_1           PF00358.15   133 seq1828_BIOID52527   -            648   1.6e-52  176.4   0.6   1   1   5.5e-56   2.5e-52  175.8   0.4     4   131   499   626   496   628 0.98 phosphoenolpyruvate-dependent sugar phosphotransferase system, EIIA 1
PTS_EIIB             PF00367.15    35 seq1828_BIOID52527   -            648     3e-12   45.4   1.1   1   1   1.2e-15   5.7e-12   44.5   0.8     1    35   393   427   393   427 0.97 phosphotransferase system, EIIB
DUF72                PF01904.13   230 seq1829_BIOID52527   -            272   8.7e-53  179.3   1.2   1   1   7.7e-57   1.1e-52  179.0   0.8    11   229    21   251    11   252 0.90 Protein of unknown function DUF72
Glucosaminidase      PF01832.15   134 seq1830_BIOID52527   -            323   7.2e-38  129.6   0.8   1   1   1.9e-41   1.3e-37  128.8   0.5     5   133   170   305   167   306 0.96 Mannosyl-glycoprotein endo-beta-N-acetylglucosaminidase
Rod-binding          PF10135.4     49 seq1830_BIOID52527   -            323   9.3e-20   70.2   2.8   1   1   3.3e-23   2.2e-19   69.0   1.9     1    49    60   107    60   107 0.99 Rod binding protein
Usp                  PF00582.21   140 seq1832_BIOID52527   -            144   5.2e-21   75.1   0.0   1   1   4.3e-25   5.9e-21   75.0   0.0     2   140     3   138     2   138 0.98 Universal stress protein family
DUF2526              PF10735.4     77 seq1833_BIOID52527   -             77   2.6e-47  158.5   5.8   1   1   2.1e-51   2.9e-47  158.4   4.0     1    77     1    77     1    77 1.00 Protein of unknown function (DUF2526)
UPF0126              PF03458.8     81 seq1834_BIOID52527   -            205   1.5e-44  149.3  24.6   1   2   3.2e-25   4.3e-21   74.1   4.6     2    78     4    80     3    83 0.96 UPF0126 domain
UPF0126              PF03458.8     81 seq1834_BIOID52527   -            205   1.5e-44  149.3  24.6   2   2   1.8e-28   2.5e-24   84.5   4.1     1    79    89   166    89   168 0.97 UPF0126 domain
RusA                 PF05866.6    116 seq1836_BIOID52527   -            120   6.3e-25   87.7   0.0   1   1   5.2e-29   7.1e-25   87.5   0.0     1   116     8   117     8   117 0.94 Endodeoxyribonuclease RusA
CoA_binding_2        PF13380.1    115 seq1837_BIOID52527   -            137   8.8e-38  128.9   0.1   1   1   1.5e-41     1e-37  128.7   0.1     2   114    15   130    14   131 0.97 CoA binding domain
CoA_binding          PF02629.14    96 seq1837_BIOID52527   -            137   1.1e-05   25.7   0.0   1   1   2.2e-09   1.5e-05   25.3   0.0     2    91    12    99    11   102 0.90 CoA binding domain
Aldolase_II          PF00596.16   183 seq1840_BIOID52527   -            231   1.7e-45  154.7   1.2   1   1   1.5e-49   2.1e-45  154.5   0.8     2   181     8   196     7   198 0.91 Class II Aldolase and Adducin N-terminal domain
UPF0079              PF02367.12   123 seq1841_BIOID52527   -            153   3.3e-45  152.5   0.0   1   1   2.8e-49   3.9e-45  152.3   0.0     1   121    14   134    14   136 0.98 Uncharacterised P-loop hydrolase UPF0079
Phage_antitermQ      PF06530.7    126 seq1847_BIOID52527   -            127   6.6e-56  187.1   0.6   1   1   5.4e-60   7.4e-56  187.0   0.4     1   125     1   125     1   126 0.99 Phage antitermination protein Q
PTR2                 PF00854.16   373 seq1848_BIOID52527   -            489   1.6e-79  267.2  24.1   1   1   3.1e-83   2.1e-79  266.8  16.7     2   372    82   427    81   428 0.97 POT family
MFS_1                PF07690.11   354 seq1848_BIOID52527   -            489   7.5e-15   54.4  59.6   1   1   2.5e-16   1.7e-12   46.6  21.0    12   298    30   288    16   341 0.65 Major Facilitator Superfamily
MAPEG                PF01124.13   129 seq1849_BIOID52527   -            131   1.3e-26   92.5   9.3   1   1   1.1e-30   1.5e-26   92.3   6.5     1   129     3   120     3   120 0.98 MAPEG family
Amidase_3            PF01520.13   175 seq1850_BIOID52527   -            445   3.9e-49  166.6   0.0   1   1   9.5e-53   6.5e-49  165.9   0.0     1   174   194   413   194   414 0.99 N-acetylmuramoyl-L-alanine amidase
Flg_bbr_C            PF06429.8     74 seq1852_BIOID52527   -            547   7.8e-08   32.0   2.5   1   1   1.1e-11   7.8e-08   32.0   1.7    23    74   491   546   469   546 0.82 Flagellar basal body rod FlgEFG protein C-terminal
Flg_bb_rod           PF00460.15    31 seq1852_BIOID52527   -            547   2.8e-05   23.5  11.0   1   1   4.2e-09   2.8e-05   23.5   7.6     1    31     5    35     5    35 0.97 Flagella basal body rod protein
Methyltransf_18      PF12847.2    112 seq1856_BIOID52527   -            247   7.1e-15   55.4   0.0   1   1   7.3e-18   1.1e-14   54.8   0.0     2   110    57   163    56   165 0.92 Methyltransferase domain
Methyltransf_11      PF08241.7     95 seq1856_BIOID52527   -            247   6.9e-12   45.5   0.0   1   1   9.1e-15   1.4e-11   44.6   0.0     2    95    62   162    61   162 0.95 Methyltransferase domain
Methyltransf_31      PF13847.1    152 seq1856_BIOID52527   -            247   1.5e-10   40.7   0.0   1   1   1.3e-13     2e-10   40.3   0.0     3   110    56   164    54   215 0.86 Methyltransferase domain
Methyltransf_25      PF13649.1    101 seq1856_BIOID52527   -            247   1.2e-09   38.3   0.0   1   1   1.6e-12   2.4e-09   37.3   0.0     1   101    60   158    60   158 0.89 Methyltransferase domain
Methyltransf_12      PF08242.7     99 seq1856_BIOID52527   -            247   3.7e-09   36.8   0.0   1   1     4e-12     6e-09   36.1   0.0     2    99    62   160    61   160 0.91 Methyltransferase domain
Methyltransf_23      PF13489.1    162 seq1856_BIOID52527   -            247   3.3e-07   30.0   0.0   1   1   3.4e-10   5.2e-07   29.3   0.0    14   131    51   181    36   228 0.68 Methyltransferase domain
MTS                  PF05175.9    170 seq1856_BIOID52527   -            247   1.7e-05   24.1   0.0   1   1   1.6e-08   2.4e-05   23.6   0.0    23   166    49   190    44   194 0.78 Methyltransferase small domain
Ubie_methyltran      PF01209.13   233 seq1856_BIOID52527   -            247   1.9e-05   23.7   0.0   1   1   2.3e-08   3.5e-05   22.9   0.0    45   154    54   165    48   240 0.80 ubiE/COQ5 methyltransferase family
LpxK                 PF02606.9    326 seq1857_BIOID52527   -            328  1.1e-110  369.5   0.0   1   1    1e-114  1.4e-110  369.2   0.0     2   323    13   319    12   324 0.95 Tetraacyldisaccharide-1-P 4'-kinase
Ribonuc_red_sm       PF00268.16   281 seq1858_BIOID52527   -            319     2e-81  272.9   0.1   1   1   1.7e-85   2.3e-81  272.7   0.1     1   280     1   280     1   281 0.97 Ribonucleotide reductase, small chain
HATPase_c            PF02518.21   111 seq1859_BIOID52527   -            572   2.1e-19   69.1   0.0   1   1     1e-22   3.5e-19   68.4   0.0     2   110   449   559   448   560 0.95 Histidine kinase-, DNA gyrase B-, and HSP90-like ATPase
PAS_8                PF13188.1     64 seq1859_BIOID52527   -            572   2.9e-06   26.8   0.0   1   1   4.1e-09   1.4e-05   24.6   0.0     2    49   243   296   242   312 0.73 PAS domain
PAS                  PF00989.19   113 seq1859_BIOID52527   -            572   1.2e-05   24.9   0.0   1   1     1e-08   3.5e-05   23.4   0.0     4    64   245   305   242   313 0.88 PAS fold
ADH_zinc_N           PF00107.21   130 seq1860_BIOID52527   -            376   7.4e-18   64.2   0.0   1   1   8.6e-22   1.2e-17   63.5   0.0     1   123   192   328   192   334 0.93 Zinc-binding dehydrogenase
Transcrip_reg        PF01709.15   234 seq1862_BIOID52527   -            238   9.7e-83  276.7   0.8   1   1     8e-87   1.1e-82  276.5   0.6     1   233     3   235     3   236 0.98 Transcriptional regulator
MarC                 PF01914.12   203 seq1869_BIOID52527   -            197   6.1e-63  211.4  18.6   1   1     1e-66   6.8e-63  211.3  12.9     1   203     1   195     1   195 0.97 MarC family integral membrane protein
TerC                 PF03741.11   184 seq1869_BIOID52527   -            197   3.6e-05   23.1   1.0   1   1   5.3e-09   3.6e-05   23.1   0.7    14    82    20    92     6   107 0.89 Integral membrane protein TerC family
DeoC                 PF01791.4    236 seq1870_BIOID52527   -            259   3.8e-61  206.2   1.8   1   1     3e-65   4.1e-61  206.1   1.2     3   230    12   240    10   246 0.94 DeoC/LacD family aldolase
Methyltransf_9       PF08003.6    315 seq1875_BIOID52527   -            323    2e-172  572.0   0.0   1   1  9.6e-176  2.2e-172  571.8   0.0     1   315     7   322     7   322 1.00 Protein of unknown function (DUF1698)
Methyltransf_23      PF13489.1    162 seq1875_BIOID52527   -            323   4.4e-11   42.6   0.0   1   1   3.5e-14     8e-11   41.7   0.0    12   159   114   269   103   272 0.71 Methyltransferase domain
Methyltransf_18      PF12847.2    112 seq1875_BIOID52527   -            323   7.7e-08   32.7   0.0   1   1   7.1e-11   1.6e-07   31.7   0.0     2   111   123   226   122   227 0.86 Methyltransferase domain
Methyltransf_31      PF13847.1    152 seq1875_BIOID52527   -            323   1.2e-07   31.3   0.0   1   1   9.6e-11   2.2e-07   30.4   0.0     5   112   124   228   121   284 0.90 Methyltransferase domain
Methyltransf_11      PF08241.7     95 seq1875_BIOID52527   -            323   2.6e-05   24.4   0.0   1   1   2.2e-08   4.9e-05   23.6   0.0     1    94   127   223   127   224 0.81 Methyltransferase domain
CMAS                 PF02353.15   273 seq1875_BIOID52527   -            323   5.9e-05   22.1   0.0   1   1   4.6e-08    0.0001   21.3   0.0    50   173   110   233   105   292 0.79 Mycolic acid cyclopropane synthetase
tRNA-synt_1c         PF00749.16   314 seq1876_BIOID52527   -            554  7.2e-125  415.6   0.0   1   1  1.3e-128  9.2e-125  415.3   0.0     2   313    28   337    27   338 0.99 tRNA synthetases class I (E and Q), catalytic domain
tRNA-synt_1c_C       PF03950.13   174 seq1876_BIOID52527   -            554   1.1e-63  213.8   0.0   1   1   3.5e-67   2.4e-63  212.8   0.0     1   174   340   528   340   528 0.97 tRNA synthetases class I (E and Q), anti-codon binding domain
Iso_dh               PF00180.15   348 seq1878_BIOID52527   -            416  7.1e-116  386.8   0.0   1   1    6e-120  8.2e-116  386.6   0.0     2   348    29   412    28   412 0.98 Isocitrate/isopropylmalate dehydrogenase
MFS_2                PF13347.1    427 seq1879_BIOID52527   -            466  2.7e-104  348.8  37.7   1   1  7.1e-108  3.2e-104  348.5  26.1     1   426    24   448    24   449 0.97 MFS/sugar transport protein
MFS_1                PF07690.11   354 seq1879_BIOID52527   -            466   1.1e-09   37.4  42.9   1   1   2.3e-13   1.1e-09   37.4  29.7    12   326    38   361    33   387 0.73 Major Facilitator Superfamily
Metallophos          PF00149.23   201 seq1882_BIOID52527   -            218   2.8e-14   52.9   3.3   1   1   1.7e-17   1.2e-13   50.8   2.3     1   166    15   149    15   191 0.74 Calcineurin-like phosphoesterase
Metallophos_2        PF12850.2    156 seq1882_BIOID52527   -            218     1e-06   28.5   0.0   1   1   2.6e-10   1.7e-06   27.8   0.0     3   137    17   207    16   213 0.62 Calcineurin-like phosphoesterase superfamily domain
DNA_mis_repair       PF01119.14   119 seq1885_BIOID52527   -            615   4.9e-37  125.9   0.0   1   1   2.5e-40   8.6e-37  125.1   0.0     2   118   213   330   212   331 0.95 DNA mismatch repair protein, C-terminal domain
MutL_C               PF08676.6    144 seq1885_BIOID52527   -            615   2.1e-22   79.1   0.2   1   1   6.1e-26   2.1e-22   79.1   0.1     2   134   435   563   434   572 0.92 MutL C terminal dimerisation domain
HATPase_c_3          PF13589.1    137 seq1885_BIOID52527   -            615   6.7e-13   48.3   0.0   1   1   3.4e-16   1.2e-12   47.5   0.0     4   102    24   122    21   142 0.80 Histidine kinase-, DNA gyrase B-, and HSP90-like ATPase
HATPase_c            PF02518.21   111 seq1885_BIOID52527   -            615   6.5e-11   41.8   0.0   1   1   4.4e-14   1.5e-10   40.6   0.0     2    70    19    85    18   147 0.81 Histidine kinase-, DNA gyrase B-, and HSP90-like ATPase
DUF1006              PF06224.7    348 seq1886_BIOID52527   -            410   5.3e-88  295.4  13.8   1   1   4.7e-92   6.4e-88  295.1   9.6     4   348    16   381     6   381 0.92 Protein of unknown function (DUF1006)
Acylphosphatase      PF00708.13    91 seq1890_BIOID52527   -             92   3.9e-28   97.2   0.0   1   1     3e-32   4.2e-28   97.1   0.0     1    91     1    92     1    92 0.95 Acylphosphatase
ABC_tran             PF00005.22   118 seq1892_BIOID52527   -            400   3.9e-26   91.6   0.0   1   1   2.4e-29   8.4e-26   90.5   0.0     1   117    68   192    68   193 0.97 ABC transporter
CBS                  PF00571.23    57 seq1892_BIOID52527   -            400   2.6e-06   26.8   0.0   1   1   3.5e-07    0.0012   18.3   0.0    32    55   369   392   346   394 0.86 CBS domain
Guanylate_kin        PF00625.16   183 seq1893_BIOID52527   -            207   1.6e-70  236.1   0.0   1   1   1.3e-74   1.8e-70  235.9   0.0     2   183     4   186     3   186 0.98 Guanylate kinase
Flagellin_N          PF00669.15   139 seq1894_BIOID52527   -            317   4.4e-34  117.1   9.6   1   1   3.2e-38   4.4e-34  117.1   6.7     2   139     4   141     3   141 0.99 Bacterial flagellin N-terminal helical region
FCD                  PF07729.7    125 seq1895_BIOID52527   -            221   7.7e-24   84.2   2.4   1   1   1.6e-27   1.1e-23   83.7   1.7     2   124    85   209    84   210 0.96 FCD domain
GntR                 PF00392.16    64 seq1895_BIOID52527   -            221   1.2e-11   43.7   0.6   1   1   3.9e-15   2.7e-11   42.6   0.1     2    64    13    74    12    74 0.95 Bacterial regulatory proteins, gntR family
Glycos_transf_3      PF00591.16   254 seq1896_BIOID52527   -            440     3e-61  206.7   0.4   1   1   9.1e-65   4.1e-61  206.3   0.2     2   253    79   332    78   333 0.98 Glycosyl transferase family, a/b domain
PYNP_C               PF07831.8     75 seq1896_BIOID52527   -            440   1.6e-25   88.1   0.2   1   1     7e-29   3.2e-25   87.2   0.1     1    74   350   423   350   424 0.98 Pyrimidine nucleoside phosphorylase C-terminal domain
Glycos_trans_3N      PF02885.12    66 seq1896_BIOID52527   -            440   5.1e-15   54.7   1.2   1   1   1.8e-18   8.4e-15   53.9   0.1     3    66     5    68     3    68 0.98 Glycosyl transferase family, helical bundle domain
FdhD-NarQ            PF02634.10   236 seq1899_BIOID52527   -            277   7.6e-73  244.7   0.0   1   1   6.6e-77     9e-73  244.4   0.0     1   235    38   275    38   276 0.92 FdhD/NarQ family
Lysis_S              PF04971.7     68 seq1900_BIOID52527   -             71   1.4e-46  155.9   0.9   1   1   1.1e-50   1.5e-46  155.7   0.6     1    67     4    70     4    71 0.99 Lysis protein S
Response_reg         PF00072.19   112 seq1901_BIOID52527   -            226   1.2e-18   67.0   0.0   1   1   9.1e-22   6.2e-18   64.7   0.0     1   111     7   118     7   119 0.97 Response regulator receiver domain
CitT                 PF12431.3     30 seq1901_BIOID52527   -            226   5.6e-08   32.5   0.0   1   1   1.5e-11     1e-07   31.6   0.0     1    28   134   160   134   162 0.97 Transcriptional regulator
EamA                 PF00892.15   126 seq1902_BIOID52527   -            306   1.2e-36  125.4  35.5   1   2   2.3e-25   3.2e-21   75.5   7.1     1   125    18   140    18   141 0.93 EamA-like transporter family
EamA                 PF00892.15   126 seq1902_BIOID52527   -            306   1.2e-36  125.4  35.5   2   2   3.1e-19   4.2e-15   55.7  12.0     1   125   160   284   160   285 0.87 EamA-like transporter family
DAGK_prokar          PF01219.14   104 seq1903_BIOID52527   -            122   5.5e-39  131.8   8.1   1   1   4.6e-43   6.3e-39  131.6   5.6     2   104    16   118    15   118 0.99 Prokaryotic diacylglycerol kinase
Phage_lysozyme       PF00959.14   110 seq1904_BIOID52527   -            165   1.7e-32  111.8   0.1   1   1   1.5e-36   2.1e-32  111.5   0.1     1   109    48   154    48   155 0.98 Phage lysozyme
RNA_pol_Rpb6         PF01192.17    57 seq1906_BIOID52527   -             91     1e-17   63.4   0.1   1   1   9.7e-22   1.3e-17   63.1   0.1     1    56     7    62     7    63 0.95 RNA polymerase Rpb6
LysR_substrate       PF03466.15   209 seq1907_BIOID52527   -            291     1e-45  155.3   0.1   1   1   2.3e-49   1.6e-45  154.6   0.0     2   204    85   282    84   285 0.98 LysR substrate binding domain
HTH_1                PF00126.22    60 seq1907_BIOID52527   -            291   2.4e-18   65.4   0.9   1   1   6.8e-22   4.7e-18   64.5   0.6     1    60     3    62     3    62 0.97 Bacterial regulatory helix-turn-helix protein, lysR family
DUF1680              PF07944.7    520 seq1909_BIOID52527   -            664  2.1e-196  653.1   0.0   1   1  1.8e-200  2.4e-196  652.8   0.0     2   520    19   568    18   568 0.98 Putative glycosyl hydrolase of unknown function (DUF1680)
Trm112p              PF03966.11    68 seq1910_BIOID52527   -             60   5.7e-09   36.1   0.4   1   1   9.5e-13   1.3e-08   34.9   0.3     1    68     2    41     2    41 0.97 Trm112p-like protein
LexA_DNA_bind        PF01726.11    65 seq1911_BIOID52527   -            202   6.6e-32  108.7   0.1   1   1   1.5e-35   1.1e-31  108.1   0.1     1    65     1    65     1    65 0.99 LexA DNA binding domain
Peptidase_S24        PF00717.18    70 seq1911_BIOID52527   -            202   8.9e-17   60.3   0.8   1   1   1.9e-20   1.3e-16   59.8   0.5     1    68   114   180   114   182 0.96 Peptidase S24-like
HD_4                 PF13328.1    153 seq1912_BIOID52527   -            702   6.5e-54  181.6   1.2   1   1   2.4e-57   6.5e-54  181.6   0.8     2   152    27   175    26   176 0.97 HD domain
RelA_SpoT            PF04607.12   116 seq1912_BIOID52527   -            702   1.1e-36  125.2   0.5   1   1   1.1e-39   3.1e-36  123.7   0.0     1   115   235   345   235   346 0.98 Region found in RelA / SpoT proteins
TGS                  PF02824.16    60 seq1912_BIOID52527   -            702   6.9e-22   76.9   0.0   1   1   6.1e-25   1.7e-21   75.7   0.0     1    60   388   447   388   447 0.99 TGS domain
ACT_4                PF13291.1     80 seq1912_BIOID52527   -            702   2.2e-18   66.2   2.5   1   1   2.1e-21   5.7e-18   64.9   1.0     2    80   622   699   621   699 0.97 ACT domain
HD                   PF01966.17   122 seq1912_BIOID52527   -            702   1.3e-13   50.8   1.9   1   1   1.7e-16   4.7e-13   49.0   0.3     1   122    45   144    45   144 0.81 HD domain
DUF3829              PF12889.2    277 seq1913_BIOID52527   -            221     2e-49  168.1  10.3   1   1   1.7e-53   2.4e-49  167.8   7.1    66   254    14   208     5   219 0.92 Protein of unknown function (DUF3829)
CTP_transf_3         PF02348.14   217 seq1914_BIOID52527   -            248   8.8e-70  234.5   0.0   1   1   1.5e-73     1e-69  234.3   0.0     1   217     4   221     4   221 0.98 Cytidylyltransferase
NTP_transf_3         PF12804.2    179 seq1914_BIOID52527   -            248   2.2e-14   53.9   0.5   1   1   7.2e-18   4.9e-14   52.7   0.4    16   179    19   240    10   240 0.80 MobA-like NTP transferase domain
Adenylate_cycl       PF01295.13   605 seq1915_BIOID52527   -            848  4.7e-275  913.4   0.0   1   1  8.2e-279  5.6e-275  913.2   0.0     1   601   228   826   228   830 0.98 Adenylate cyclase, class-I
Adenyl_cycl_N        PF12633.2    204 seq1915_BIOID52527   -            848   3.3e-87  291.1   0.0   1   1   2.2e-86   1.5e-82  275.9   0.0     1   203     1   200     1   201 0.96 Adenylate cyclase NT domain
BPD_transp_1         PF00528.17   185 seq1916_BIOID52527   -            354   2.5e-26   92.2  16.2   1   1   1.8e-30   2.5e-26   92.2  11.2     1   176   163   324   163   332 0.91 Binding-protein-dependent transport system inner membrane component
Sigma54_activat      PF00158.21   168 seq1917_BIOID52527   -            642   6.1e-36  123.2   0.0   1   1   4.9e-39   1.1e-35  122.4   0.0     5   168   334   494   330   494 0.96 Sigma-54 interaction domain
PAS                  PF00989.19   113 seq1917_BIOID52527   -            642   5.6e-14   51.7   0.0   1   1     6e-17   1.4e-13   50.5   0.0     2   113   207   309   206   309 0.97 PAS fold
HTH_8                PF02954.14    42 seq1917_BIOID52527   -            642   1.7e-13   49.7   0.1   1   1   7.4e-17   1.7e-13   49.7   0.1     2    42   591   631   590   631 0.96 Bacterial regulatory protein, Fis family
GAF                  PF01590.21   154 seq1917_BIOID52527   -            642   7.3e-06   26.0   0.4   1   1   8.3e-09   1.9e-05   24.7   0.3     4   151    58   189    56   192 0.92 GAF domain
PAS_8                PF13188.1     64 seq1917_BIOID52527   -            642   0.00012   21.7   0.0   1   1   1.4e-07   0.00032   20.3   0.0     2    46   207   255   206   276 0.70 PAS domain
NAD_binding_2        PF03446.10   162 seq1919_BIOID52527   -            302   5.7e-36  123.7   5.7   1   1   6.1e-40   8.4e-36  123.1   3.9     3   161     8   168     6   169 0.95 NAD binding domain of 6-phosphogluconate dehydrogenase
Metalloenzyme        PF01676.13   262 seq1921_BIOID52527   -            407   1.5e-57  194.7   0.0   1   1   1.3e-61   1.8e-57  194.5   0.0     1   261     2   405     2   406 0.96 Metalloenzyme superfamily
IPPT                 PF01715.12   253 seq1922_BIOID52527   -            316  9.5e-108  358.8   0.0   1   1  1.6e-111  1.1e-107  358.6   0.0     2   252    45   297    44   298 0.99 IPP transferase
IPT                  PF01745.11   233 seq1922_BIOID52527   -            316   6.5e-07   28.6   0.0   1   1   1.7e-08   0.00012   21.2   0.0     5   100    14   109    10   120 0.80 Isopentenyl transferase
OprD                 PF03573.8    391 seq1923_BIOID52527   -            468   3.5e-25   88.5  11.8   1   1   3.2e-29   4.4e-25   88.1   8.2     1   365    33   431    33   443 0.83 outer membrane porin, OprD family
MatE                 PF01554.13   162 seq1924_BIOID52527   -            459   9.6e-39  132.4  30.6   1   2   8.5e-35   1.2e-30  106.2   5.9     1   161    35   195    35   196 0.99 MatE
MatE                 PF01554.13   162 seq1924_BIOID52527   -            459   9.6e-39  132.4  30.6   2   2   5.3e-13   7.3e-09   35.3   6.9     2   143   259   400   259   422 0.91 MatE
Oxidored_q6          PF01058.17   131 seq1930_BIOID52527   -            381     8e-29   99.7   0.3   1   1   9.4e-33   1.3e-28   99.1   0.2     1   130    71   216    71   217 0.95 NADH ubiquinone oxidoreductase, 20 Kd subunit
MFS_1                PF07690.11   354 seq1933_BIOID52527   -            396   3.6e-34  117.9  59.3   1   1   2.6e-38   3.6e-34  117.9  41.1     2   353    19   349    18   350 0.89 Major Facilitator Superfamily
OMP_b-brl            PF13505.1    176 seq1936_BIOID52527   -            171   3.9e-27   95.2  13.5   1   1   6.8e-31   4.7e-27   94.9   9.3     2   176     9   171     6   171 0.87 Outer membrane protein beta-barrel domain
Ail_Lom              PF06316.6    199 seq1936_BIOID52527   -            171   1.5e-23   83.2   4.7   1   2   2.2e-18   1.5e-14   53.8   0.9     1   126     1   115     1   127 0.77 Enterobacterial Ail/Lom protein
Ail_Lom              PF06316.6    199 seq1936_BIOID52527   -            171   1.5e-23   83.2   4.7   2   2   2.2e-11   1.5e-07   31.0   0.1   154   199   126   171   120   171 0.93 Enterobacterial Ail/Lom protein
DUF1537              PF07005.6    223 seq1938_BIOID52527   -            420   2.1e-62  210.5  15.4   1   1   2.6e-66   3.5e-62  209.8  10.6     1   223   161   380   161   380 0.95 Protein of unknown function, DUF1537
Sugarporin_N         PF11471.3     60 seq1939_BIOID52527   -            464   1.4e-15   56.5   9.6   1   1   1.6e-19   2.2e-15   55.8   6.7     1    60     1    58     1    58 0.96 Maltoporin periplasmic N-terminal extension
OpuAC                PF04069.7    257 seq1940_BIOID52527   -            344   6.7e-57  192.6   3.5   1   1     6e-61   8.1e-57  192.3   2.4     2   256    44   326    43   327 0.94 Substrate binding domain of ABC-type glycine betaine transport system
LSM                  PF01423.17    68 seq1941_BIOID52527   -            102   7.6e-09   34.8   0.2   1   1   1.1e-12   1.4e-08   33.9   0.1     6    68    17    64    10    64 0.85 LSM domain
DUF519               PF04378.8    245 seq1942_BIOID52527   -            280  4.6e-116  385.9   0.0   1   1  3.9e-120  5.3e-116  385.7   0.0     1   245    33   278    33   278 1.00 Protein of unknown function (DUF519)
PNP_UDP_1            PF01048.15   234 seq1944_BIOID52527   -            239   7.9e-43  145.9   1.4   1   1   6.7e-47   9.2e-43  145.7   1.0     2   213    16   217    15   234 0.88 Phosphorylase superfamily
MMR_HSR1             PF01926.18   114 seq1946_BIOID52527   -            426   3.4e-21   75.2   0.1   1   1   3.3e-24   9.1e-21   73.8   0.1     2   114   200   318   199   318 0.83 50S ribosome-binding GTPase
GTP-bdg_N            PF13167.1     95 seq1946_BIOID52527   -            426   1.6e-15   56.9   0.0   1   1   1.4e-18   3.8e-15   55.6   0.0     8    95    25   112    18   112 0.96 GTP-binding GTPase N-terminal
FeoB_N               PF02421.13   189 seq1946_BIOID52527   -            426     1e-08   34.5   0.1   1   1   7.5e-12   2.1e-08   33.5   0.0     2   168   199   369   198   390 0.81 Ferrous iron transport protein B
Arf                  PF00025.16   175 seq1946_BIOID52527   -            426   1.2e-05   24.4   0.6   1   1   2.8e-08   7.6e-05   21.9   0.4    19   132   202   326   190   360 0.79 ADP-ribosylation factor family
NiFeSe_Hases         PF00374.14   507 seq1949_BIOID52527   -            597  1.3e-243  809.2   0.0   1   1  1.1e-247  1.5e-243  809.0   0.0     1   507    54   582    54   582 0.98 Nickel-dependent hydrogenase
YbfN                 PF13982.1     89 seq1950_BIOID52527   -            108   1.6e-50  169.0   7.8   1   1   1.4e-54   1.9e-50  168.8   5.4     1    89    19   107    19   107 0.99 YbfN-like lipoprotein
SpoU_methylase       PF00588.14   142 seq1951_BIOID52527   -            229     6e-37  126.5   0.1   1   1   1.2e-40   8.3e-37  126.0   0.1     2   142    20   159    19   159 0.96 SpoU rRNA Methylase family
SpoU_methylas_C      PF12105.3     57 seq1951_BIOID52527   -            229   1.1e-25   88.8   1.7   1   1   2.2e-29   1.5e-25   88.3   0.4     1    57   163   221   163   221 0.99 SpoU, rRNA methylase, C-terminal
PagP                 PF07017.6    147 seq1952_BIOID52527   -            186   2.5e-75  250.6   5.7   1   1   2.2e-79     3e-75  250.3   3.9     1   147    36   183    36   183 0.99 Antimicrobial peptide resistance and lipid A acylation protein PagP
PQQ_2                PF13360.1    238 seq1953_BIOID52527   -            353   1.2e-07   31.2   1.3   1   1     2e-10   5.5e-07   29.1   0.8     3   236    69   308    67   310 0.71 PQQ-like domain
LysR_substrate       PF03466.15   209 seq1956_BIOID52527   -            311   3.4e-40  137.2   0.0   1   1   6.9e-44   4.7e-40  136.8   0.0     2   205   104   308   103   310 0.96 LysR substrate binding domain
HTH_1                PF00126.22    60 seq1956_BIOID52527   -            311     8e-23   79.8   1.5   1   1   1.2e-26     8e-23   79.8   1.0     1    60    20    79    20    79 0.98 Bacterial regulatory helix-turn-helix protein, lysR family
Aldolase_II          PF00596.16   183 seq1958_BIOID52527   -            212   3.6e-44  150.4   0.0   1   1     3e-48   4.2e-44  150.2   0.0     2   181    14   190    13   192 0.93 Class II Aldolase and Adducin N-terminal domain
MFS_1                PF07690.11   354 seq1960_BIOID52527   -            394     1e-36  126.3  54.3   1   2   1.2e-29   8.1e-26   90.4  16.6     2   188    17   198    16   219 0.87 Major Facilitator Superfamily
MFS_1                PF07690.11   354 seq1960_BIOID52527   -            394     1e-36  126.3  54.3   2   2   9.5e-15   6.5e-11   41.4  16.0     3   175   218   387   216   394 0.89 Major Facilitator Superfamily
Sugar_tr             PF00083.19   451 seq1960_BIOID52527   -            394     4e-13   48.6  16.5   1   1   5.9e-17     4e-13   48.6  11.4    43   188    39   181    11   184 0.88 Sugar (and other) transporter
Pyr_redox_2          PF07992.9    200 seq1961_BIOID52527   -            450     2e-43  148.5   1.1   1   1   8.5e-47   2.9e-43  147.9   0.8     2   196     7   305     6   308 0.95 Pyridine nucleotide-disulphide oxidoreductase
[truncated: 1,401,548 more chars]
