# Supplementary material for: A domain sequence approach to pangenomics: applications to Escherichia coli
Source: F1000Res. 2013 May 29;1:19. Originally published 2012 Oct 1. [Version 2] doi: 10.12688/f1000research.1-19.v2 (PMC3901455; doi:10.12688/f1000research.1-19.v2)
Supplement: The 347 text files show the results from scanning each of the fasta-files against the Pfam-A database [file f1000research-1-1101-s0002.tgz › Escherichia_coli_H30_BIOID51093.txt]

#                                                                            --- full sequence --- -------------- this domain -------------   hmm coord   ali coord   env coord
# target name        accession   tlen query name           accession   qlen   E-value  score  bias   #  of  c-Evalue  i-Evalue  score  bias  from    to  from    to  from    to  acc description of target
#------------------- ---------- ----- -------------------- ---------- ----- --------- ------ ----- --- --- --------- --------- ------ ----- ----- ----- ----- ----- ----- ----- ---- ---------------------
HTH_Tnp_IS66         PF13005.2     59 seq1_BIOID51093      -            186   7.1e-18   64.0   0.7   1   1   1.7e-21   1.2e-17   63.3   0.5     3    59   115   169   113   169 0.96 putative Helix-turn-helix domain of transposase IS66
LZ_Tnp_IS66          PF13007.2     78 seq1_BIOID51093      -            186   1.5e-13   51.0   5.8   1   1   2.3e-17   1.6e-13   50.9   2.7     1    77    38   110    38   111 0.86 Transposase C of IS166 homeodomain
Phage_attach         PF05354.6    117 seq4_BIOID51093      -            117     2e-63  211.0   0.1   1   1   3.2e-67   2.2e-63  210.9   0.1     1   117     1   117     1   117 1.00 Phage Head-Tail Attachment
Gifsy-2              PF13856.1     95 seq4_BIOID51093      -            117   2.1e-32  111.0   0.0   1   1   3.5e-36   2.4e-32  110.8   0.0     1    95     4   105     4   105 0.99 ATP-binding sugar transporter from pro-phage
HTH_Tnp_1            PF01527.15    76 seq6_BIOID51093      -            108   5.5e-11   42.1   1.3   1   1   1.6e-14   2.2e-10   40.2   0.9     1    74     1    87     1    88 0.86 Transposase
Metallophos          PF00149.23   201 seq9_BIOID51093      -            198   9.6e-09   34.8   0.7   1   1   1.2e-12   1.6e-08   34.1   0.5    28   198    14   164     3   166 0.80 Calcineurin-like phosphoesterase
TnpB_IS66            PF05717.8    108 seq10_BIOID51093     -            115   2.6e-42  142.4   0.0   1   1   2.1e-46   2.9e-42  142.3   0.0     2   104     7   107     6   111 0.97 IS66 Orf2 like protein
SSB                  PF00436.20   104 seq20_BIOID51093     -            150     3e-39  132.9   0.3   1   1   2.6e-43   3.5e-39  132.7   0.2     1   101     6   109     6   112 0.96 Single-strand binding protein family
Fimbrial             PF00419.15   145 seq21_BIOID51093     -            180     2e-13   50.6   1.5   1   1   1.9e-17   2.6e-13   50.3   1.0     2   143    31   178    30   180 0.79 Fimbrial protein
Phage_lysis          PF03245.8    125 seq22_BIOID51093     -            155   5.3e-50  168.4  11.0   1   1   4.4e-54     6e-50  168.3   7.6     1   125    29   154    29   154 0.99 Bacteriophage lysis protein
Exc                  PF07825.6     77 seq29_BIOID51093     -             82   6.4e-08   32.1   0.1   1   1   5.1e-12   6.9e-08   32.0   0.1     4    70     6    74     3    81 0.88 Excisionase-like protein
DUF4224              PF13986.1     47 seq31_BIOID51093     -             80   4.9e-16   57.8   0.0   1   1   4.5e-20   6.2e-16   57.5   0.0     2    46     5    49     4    50 0.97 Domain of unknown function (DUF4224)
Peptidase_S6         PF02395.11   769 seq34_BIOID51093     -            555  1.2e-172  575.8  34.7   1   1    2e-176  1.4e-172  575.6  24.1     2   527    48   549    47   555 0.97 Immunoglobulin A1 protease
ESPR                 PF13018.1     24 seq34_BIOID51093     -            555   1.1e-06   27.8   0.2   1   1   1.3e-09   8.8e-06   24.9   0.0     1    22     1    22     1    23 0.97 Extended Signal Peptide of Type V secretion system
HTH_Tnp_1            PF01527.15    76 seq37_BIOID51093     -            126   2.2e-21   75.4   0.0   1   1   2.2e-25     3e-21   75.0   0.0     1    70    10    86    10    94 0.85 Transposase
rve                  PF00665.21   120 seq39_BIOID51093     -            240   2.7e-18   66.1   0.8   1   1   7.3e-22     5e-18   65.2   0.1     2    91   126   212   125   223 0.94 Integrase core domain
HTH_21               PF13276.1     60 seq39_BIOID51093     -            240   1.2e-16   60.3   2.9   1   1   3.9e-20   2.7e-16   59.1   2.0     3    60    48   104    45   104 0.93 HTH-like domain
DUF3672              PF12421.3    136 seq40_BIOID51093     -            269   1.1e-45  154.9   2.2   1   1   2.5e-49   1.7e-45  154.4   1.5     1   136    86   228    86   228 0.93 Fibronectin type III protein
DUF1983              PF09327.6     81 seq40_BIOID51093     -            269   1.1e-19   70.0   0.1   1   1   8.7e-23   5.9e-19   67.6   0.0    21    81     2    62     1    62 0.98 Domain of unknown function (DUF1983)
Minor_tail_Z         PF06763.6    189 seq41_BIOID51093     -            177   2.4e-76  255.5  12.3   1   1   2.3e-80   3.2e-76  255.1   8.5     1   189     3   177     3   177 0.97 Prophage minor tail protein Z (GPZ)
DUF3927              PF13064.1     46 seq43_BIOID51093     -             55   1.1e-21   75.9  11.4   1   1   8.8e-26   1.2e-21   75.7   7.9     1    46     3    48     3    48 0.98 Protein of unknown function (DUF3927)
phage_tail_N         PF08400.5    134 seq45_BIOID51093     -            437   7.2e-61  203.6   0.2   1   1   2.1e-64   7.2e-61  203.6   0.1     1   134     1   134     1   134 0.99 Prophage tail fibre N-terminal
Phage_fiber_C        PF06820.7     64 seq45_BIOID51093     -            437   2.4e-36  123.5   0.2   1   1   1.1e-39   3.8e-36  122.9   0.1     1    64   363   426   363   426 0.99 Putative prophage tail fibre C-terminus
Collagen             PF01391.13    60 seq45_BIOID51093     -            437     2e-18   65.5  70.4   1   2   4.5e-13   1.5e-09   37.1  23.7     1    59   251   309   249   310 0.73 Collagen triple helix repeat (20 copies)
Collagen             PF01391.13    60 seq45_BIOID51093     -            437     2e-18   65.5  70.4   2   2   1.3e-12   4.4e-09   35.6  22.8     1    59   302   360   302   363 0.92 Collagen triple helix repeat (20 copies)
CarboxypepD_reg      PF13620.1     82 seq45_BIOID51093     -            437     1e-07   31.7   0.3   1   1     7e-11   2.4e-07   30.5   0.2     1    74     4    82     4    89 0.82 Carboxypeptidase regulatory-like domain
Rz1                  PF06085.6     40 seq48_BIOID51093     -             61     8e-23   79.4  10.5   1   1   7.2e-27   9.8e-23   79.1   7.3     1    39    20    60    20    61 0.97 Lipoprotein Rz1 precursor
Bac_transf           PF02397.11   187 seq49_BIOID51093     -            464     3e-75  251.3   0.2   1   1   1.2e-78   8.1e-75  249.9   0.0     1   185   274   462   274   464 0.95 Bacterial sugar transferase
CoA_binding_3        PF13727.1    175 seq49_BIOID51093     -            464   2.9e-41  141.0   0.1   1   1   4.2e-45   2.9e-41  141.0   0.1     2   175    65   238    64   238 0.92 CoA-binding domain
Phage_tail_L         PF05100.7    206 seq50_BIOID51093     -            247   8.7e-97  322.1   0.0   1   1  7.4e-101     1e-96  321.8   0.0     1   206    44   245    44   245 0.99 Phage minor tail protein L
LZ_Tnp_IS66          PF13007.2     78 seq51_BIOID51093     -            214   4.5e-14   52.7   3.2   1   1     6e-18   8.2e-14   51.9   2.2     1    77    38   110    38   111 0.82 Transposase C of IS166 homeodomain
DDE_Tnp_IS66         PF03050.9    271 seq52_BIOID51093     -            353   3.4e-99  331.3   0.1   1   1  5.8e-103   3.9e-99  331.1   0.0     5   271    20   303    16   303 0.98 Transposase IS66 family
DDE_Tnp_IS66_C       PF13817.1     39 seq52_BIOID51093     -            353   2.6e-19   68.8   0.1   1   1     1e-22   6.9e-19   67.4   0.0     1    39   309   347   309   347 0.98 IS66 C-terminal element
Phage_integ_N        PF09003.5     81 seq55_BIOID51093     -            376   1.9e-28   97.8   0.2   1   1   6.4e-32   4.4e-28   96.6   0.1     3    77     2    76     1    84 0.95 Bacteriophage lambda integrase, N-terminal domain
Phage_integrase      PF00589.17   173 seq55_BIOID51093     -            376   2.7e-15   56.3   0.0   1   1   6.9e-19   4.7e-15   55.5   0.0     2   170   193   367   192   370 0.87 Phage integrase family
Phage_portal_2       PF05136.8    355 seq59_BIOID51093     -            376     5e-98  327.7   0.4   1   1  4.3e-102   5.9e-98  327.5   0.2     3   355    33   371    31   371 0.97 Phage portal protein, lambda family
Sugar_tr             PF00083.19   451 seq60_BIOID51093     -            432   2.2e-39  135.1  36.3   1   2   1.1e-31   5.2e-28   97.7   6.2     3   194    24   221    22   223 0.90 Sugar (and other) transporter
Sugar_tr             PF00083.19   451 seq60_BIOID51093     -            432   2.2e-39  135.1  36.3   2   2   4.2e-16   1.9e-12   46.4  12.4   225   433   223   421   214   431 0.70 Sugar (and other) transporter
MFS_1                PF07690.11   354 seq60_BIOID51093     -            432     4e-31  107.9  60.3   1   1   1.4e-30   6.2e-27   94.1  23.2    31   347    62   382    29   389 0.77 Major Facilitator Superfamily
MFS_2                PF13347.1    427 seq60_BIOID51093     -            432   2.7e-07   29.2  22.9   1   1     6e-11   2.7e-07   29.2  15.8    53   335    75   357    39   368 0.72 MFS/sugar transport protein
Lambda_tail_I        PF06805.7     82 seq62_BIOID51093     -            127   4.7e-13   48.6   0.0   1   1   5.2e-17   7.2e-13   48.0   0.0    25    82     2    64     1    64 0.98 Bacteriophage lambda tail assembly protein I
HNH_3                PF13392.1     46 seq66_BIOID51093     -            215   1.7e-12   46.3   0.3   1   1   4.7e-16   3.2e-12   45.5   0.2     1    46    95   139    95   139 0.94 HNH endonuclease
AP2                  PF00847.15    55 seq66_BIOID51093     -            215   4.2e-08   33.0   0.9   1   1   2.6e-11   1.8e-07   31.0   0.3     1    54   149   198   149   199 0.91 AP2 domain
TcdA_TcdB            PF12919.2    514 seq67_BIOID51093     -             94   6.2e-21   74.3   1.8   1   1   5.1e-25   6.9e-21   74.1   1.3   107   192     1    85     1    91 0.97 TcdA/TcdB catalytic glycosyltransferase domain
Antiterm             PF03589.8     95 seq70_BIOID51093     -            207   1.3e-59  198.1   1.9   1   2   3.7e-32   5.1e-28   96.9   0.3     1    95    14   111    14   111 0.99 Antitermination protein
Antiterm             PF03589.8     95 seq70_BIOID51093     -            207   1.3e-59  198.1   1.9   2   2   1.8e-33   2.5e-29  101.0   0.0     4    95   114   204   112   204 0.98 Antitermination protein
AICARFT_IMPCHas      PF01808.13   315 seq72_BIOID51093     -            529  4.8e-147  488.9   5.0   1   1  8.8e-151    6e-147  488.6   3.5     1   315   137   461   137   461 0.99 AICARFT/IMPCHase bienzyme
MGS                  PF02142.17    95 seq72_BIOID51093     -            529   5.7e-32  109.4   0.0   1   1   1.9e-35   1.3e-31  108.2   0.0     1    95    19   132    19   132 0.99 MGS-like domain
DUF905               PF06006.7     71 seq74_BIOID51093     -             77   2.4e-37  126.0   0.3   1   1   1.9e-41   2.6e-37  125.8   0.2     2    71     9    77     8    77 0.97 Bacterial protein of unknown function (DUF905)
Pili_assembly_N      PF00345.15   122 seq77_BIOID51093     -            240   3.1e-39  133.4   1.7   1   1   1.9e-42   1.3e-38  131.4   0.1     1   121    35   157    35   158 0.94 Gram-negative pili assembly chaperone, N-terminal domain
Pili_assembly_C      PF02753.12    68 seq77_BIOID51093     -            240   6.3e-11   41.8   2.5   1   1   2.6e-14   1.8e-10   40.3   1.8     2    65   178   237   177   240 0.93 Gram-negative pili assembly chaperone, C-terminal domain
Peptidase_M66        PF10462.4    305 seq78_BIOID51093     -            898  1.8e-130  434.1   0.7   1   1  1.3e-134  1.8e-130  434.1   0.5     1   305   249   550   249   550 0.99 Peptidase M66
Phage_fiber_C        PF06820.7     64 seq80_BIOID51093     -            107   6.1e-36  122.2   0.7   1   1   7.1e-40   9.7e-36  121.6   0.5     1    64    46   107    46   107 0.99 Putative prophage tail fibre C-terminus
TcdA_TcdB            PF12919.2    514 seq82_BIOID51093     -            486  8.9e-114  380.6   7.4   1   1  1.3e-117  8.9e-114  380.6   5.1   200   512     1   298     1   300 0.98 TcdA/TcdB catalytic glycosyltransferase domain
Gly_transf_sug       PF04488.10   103 seq82_BIOID51093     -            486   1.2e-11   44.7   0.7   1   1   7.1e-15   4.9e-11   42.8   0.1    56    93     1    39     1    52 0.86 Glycosyltransferase sugar-binding region containing DXD motif
Phage_tail_U         PF06141.6    133 seq84_BIOID51093     -            131   1.5e-63  212.6   1.3   1   1   1.2e-67   1.6e-63  212.5   0.9     1   133     1   131     1   131 0.99 Phage minor tail protein U
ParBc                PF02195.13    90 seq86_BIOID51093     -            672   1.9e-22   79.0   0.0   1   1   3.1e-26   4.3e-22   77.9   0.0     1    89    56   151    56   152 0.97 ParB-like nuclease domain
Phage_fiber_C        PF06820.7     64 seq87_BIOID51093     -             89   4.4e-36  122.7   0.7   1   1   4.1e-40   5.7e-36  122.3   0.5     1    64    28    89    28    89 0.99 Putative prophage tail fibre C-terminus
Phage_integrase      PF00589.17   173 seq88_BIOID51093     -            192   2.2e-11   43.5   0.0   1   1   2.1e-15   2.9e-11   43.2   0.0     2   171    20   179    19   181 0.83 Phage integrase family
PRK                  PF00485.13   194 seq93_BIOID51093     -            368   3.9e-13   49.2   0.0   1   1   5.3e-17   7.2e-13   48.4   0.0     1   148   142   296   142   306 0.87 Phosphoribulokinase / Uridine kinase family
ABC_tran             PF00005.22   118 seq94_BIOID51093     -            343   2.1e-27   95.6   0.0   1   1   1.3e-30   4.4e-27   94.6   0.0     1   118    45   169    45   169 0.95 ABC transporter
NIL                  PF09383.5     76 seq94_BIOID51093     -            343   7.6e-23   79.7   0.0   1   1   4.6e-26   1.6e-22   78.7   0.0     4    76   268   340   266   340 0.98 NIL domain
AAA_21               PF13304.1    303 seq94_BIOID51093     -            343   1.3e-12   48.1   0.1   1   1   1.8e-11     6e-08   32.8   0.0   220   298   124   200    87   205 0.84 AAA domain
DUF1441              PF07278.6    152 seq97_BIOID51093     -            158   1.5e-68  229.1   0.8   1   1   1.2e-72   1.7e-68  228.9   0.5     1   152     9   155     9   155 0.99 Protein of unknown function (DUF1441)
DUF1076              PF06416.7    113 seq99_BIOID51093     -            238   6.6e-46  154.5   0.2   1   1   8.3e-50   1.1e-45  153.7   0.1     1   113   128   236   126   236 0.96 Protein of unknown function (DUF1076)
Prok-JAB             PF14464.1    105 seq100_BIOID51093    -            247   1.5e-19   69.3   0.3   1   1   4.3e-23   2.9e-19   68.4   0.2     3    99     3    99     1   108 0.92 Prokaryotic homologs of the JAB domain
NLPC_P60             PF00877.14   105 seq100_BIOID51093    -            247   9.3e-14   51.0   0.0   1   1   1.9e-17   1.3e-13   50.5   0.0     1   105   111   224   111   224 0.92 NlpC/P60 family
Ail_Lom              PF06316.6    199 seq105_BIOID51093    -            199  2.8e-118  392.4   5.0   1   1  4.6e-122  3.1e-118  392.2   3.4     1   199     1   199     1   199 1.00 Enterobacterial Ail/Lom protein
OMP_b-brl            PF13505.1    176 seq105_BIOID51093    -            199   2.7e-26   92.4   6.1   1   1     5e-30   3.4e-26   92.1   4.2     2   176    11   199    10   199 0.88 Outer membrane protein beta-barrel domain
Usher                PF00577.15   552 seq116_BIOID51093    -            826  7.8e-182  605.7  27.7   1   1  2.3e-185    1e-181  605.3  19.2     1   552   177   743   177   743 0.98 Type VII secretion system (T7SS), usher protein
PapC_N               PF13954.1    146 seq116_BIOID51093    -            826   2.3e-34  117.9   0.1   1   1     1e-37   4.7e-34  116.9   0.0     2   145    26   162    25   163 0.94 PapC N-terminal domain
PapC_C               PF13953.1     68 seq116_BIOID51093    -            826   2.1e-09   36.7   0.0   1   1   1.4e-12   6.5e-09   35.1   0.0     4    61   756   813   753   820 0.93 PapC C-terminal domain
Hexapep              PF00132.19    36 seq120_BIOID51093    -            243   1.3e-19   68.6  12.6   1   2   5.9e-09   8.1e-05   21.8   0.2     8    35   115   142   110   143 0.90 Bacterial transferase hexapeptide (six repeats)
Hexapep              PF00132.19    36 seq120_BIOID51093    -            243   1.3e-19   68.6  12.6   2   2   3.1e-10   4.2e-06   25.9   0.0     1    35   144   178   144   179 0.94 Bacterial transferase hexapeptide (six repeats)
Terminase_GpA        PF05876.7    557 seq123_BIOID51093    -            475  4.3e-114  381.7   0.0   1   1  3.9e-118  5.4e-114  381.4   0.0     1   332    38   403    38   414 0.95 Phage terminase large subunit (GpA)
Phage_fiber_C        PF06820.7     64 seq127_BIOID51093    -             89   3.9e-36  122.8   0.7   1   1   4.1e-40   5.7e-36  122.3   0.5     1    64    28    89    28    89 0.99 Putative prophage tail fibre C-terminus
CLP_protease         PF00574.18   182 seq128_BIOID51093    -            277   8.1e-47  159.1   0.3   1   1   1.6e-50   1.1e-46  158.6   0.2    29   179    95   240    80   243 0.95 Clp protease
SDH_sah              PF01972.11   286 seq128_BIOID51093    -            277   9.1e-08   31.0   0.1   1   1   2.3e-11   1.6e-07   30.3   0.1    92   152   110   170    87   178 0.93 Serine dehydrogenase proteinase
Polysacc_synt        PF01943.12   273 seq131_BIOID51093    -            492   7.8e-61  205.6  15.9   1   1   1.1e-64   7.8e-61  205.6  11.0     5   273    11   276     8   276 0.96 Polysaccharide biosynthesis protein
Polysacc_synt_3      PF13440.1    251 seq131_BIOID51093    -            492   3.6e-16   59.2  15.1   1   1   5.3e-20   3.6e-16   59.2  10.4     3   250    24   274    22   275 0.88 Polysaccharide biosynthesis protein
Bax1-I               PF01027.15   205 seq135_BIOID51093    -            219   1.1e-39  136.1  33.0   1   1     9e-44   1.2e-39  135.9  22.9     2   205    19   213    18   213 0.87 Inhibitor of apoptosis-promoting Bax1
phage_tail_N         PF08400.5    134 seq136_BIOID51093    -             87   7.2e-40  135.6   0.4   1   1   1.2e-43   8.3e-40  135.4   0.3     1    84     1    84     1    86 0.99 Prophage tail fibre N-terminal
CarboxypepD_reg      PF13620.1     82 seq136_BIOID51093    -             87   8.1e-09   35.3   0.4   1   1   1.5e-12     1e-08   35.0   0.3     1    73     4    81     4    85 0.83 Carboxypeptidase regulatory-like domain
Lambda_tail_I        PF06805.7     82 seq137_BIOID51093    -            192   6.8e-13   48.1   0.0   1   1   8.5e-17   1.2e-12   47.3   0.0    25    82     2    64     1    64 0.98 Bacteriophage lambda tail assembly protein I
DUF1076              PF06416.7    113 seq138_BIOID51093    -            209   8.4e-47  157.4   0.6   1   1   8.2e-51   1.1e-46  157.0   0.4     2   113    98   209    97   209 0.98 Protein of unknown function (DUF1076)
Peptidase_C39        PF03412.10   131 seq139_BIOID51093    -            177   4.8e-24   84.5   0.2   1   1   4.4e-28     6e-24   84.2   0.1    15   130    11   129     4   130 0.95 Peptidase C39 family
Plasmid_stabil       PF05016.9     90 seq140_BIOID51093    -             92     3e-15   56.2   0.1   1   1   2.4e-19   3.3e-15   56.1   0.1     1    90     4    91     4    91 0.86 Plasmid stabilisation system protein
BPD_transp_1         PF00528.17   185 seq143_BIOID51093    -            211     2e-21   76.2  17.6   1   1   1.8e-25   2.4e-21   75.9  12.2     2   181    26   210    25   211 0.84 Binding-protein-dependent transport system inner membrane component
Autotransporter      PF03797.14   265 seq144_BIOID51093    -            713   2.1e-44  151.7  12.9   1   1     3e-48   2.1e-44  151.7   8.9     3   260   450   694   448   704 0.90 Autotransporter beta-domain
Peptidase_S6         PF02395.11   769 seq144_BIOID51093    -            713   3.1e-28   98.2  10.4   1   1   2.3e-31   1.5e-27   95.9   2.9   584   767     3   141     1   143 0.93 Immunoglobulin A1 protease
Lysis_S              PF04971.7     68 seq145_BIOID51093    -             68   6.5e-45  150.5   0.4   1   1   5.2e-49   7.1e-45  150.4   0.3     1    68     1    68     1    68 1.00 Lysis protein S
KGG                  PF10685.4     23 seq146_BIOID51093    -             60   3.4e-19   68.1  17.5   1   2   7.1e-14   9.7e-10   38.0   4.5     1    23    10    31    10    31 0.98 Stress-induced bacterial acidophilic repeat motif
KGG                  PF10685.4     23 seq146_BIOID51093    -             60   3.4e-19   68.1  17.5   2   2   7.4e-15     1e-10   41.1   2.2     1    23    32    53    32    53 0.99 Stress-induced bacterial acidophilic repeat motif
Topoisom_bac         PF01131.15   403 seq147_BIOID51093    -            718  1.3e-103  346.8   1.0   1   1  3.8e-107  1.7e-103  346.4   0.7     4   403   153   600   150   600 0.91 DNA topoisomerase
Toprim_Crpt          PF13342.1     62 seq147_BIOID51093    -            718   1.5e-19   69.2   3.8   1   1     4e-23   1.8e-19   68.9   1.7     1    60   653   712   653   714 0.92 C-terminal repeat of topoisomerase
Toprim               PF01751.17    88 seq147_BIOID51093    -            718   2.3e-12   46.5   0.0   1   1   1.4e-15   6.2e-12   45.1   0.0     1    86     2   132     2   134 0.92 Toprim domain
Phage_fiber_C        PF06820.7     64 seq150_BIOID51093    -            129   2.1e-34  117.3   0.5   1   1   2.2e-38     3e-34  116.8   0.3     1    64    68   129    68   129 0.99 Putative prophage tail fibre C-terminus
GARS_A               PF01071.14   194 seq152_BIOID51093    -            433   9.1e-87  289.5   0.1   1   1   6.5e-90   1.3e-86  289.0   0.0     1   194   107   300   107   300 0.99 Phosphoribosylglycinamide synthetase, ATP-grasp (A) domain
GARS_N               PF02844.10   100 seq152_BIOID51093    -            433   5.7e-38  129.3   0.1   1   1   5.5e-41   1.1e-37  128.4   0.1     1   100     5   106     5   106 0.95 Phosphoribosylglycinamide synthetase, N domain
GARS_C               PF02843.11    93 seq152_BIOID51093    -            433     3e-30  104.1   0.0   1   1   1.3e-32   2.6e-29  101.1   0.0     1    92   334   427   334   428 0.94 Phosphoribosylglycinamide synthetase, C domain
ATP-grasp_4          PF13535.1    184 seq152_BIOID51093    -            433     1e-14   54.5   0.0   1   1   1.1e-17   2.1e-14   53.5   0.0     5   180   109   296   107   297 0.79 ATP-grasp domain
ATP-grasp_3          PF02655.9    161 seq152_BIOID51093    -            433   1.9e-07   30.9   0.0   1   1   1.6e-10   3.2e-07   30.2   0.0     3   159   108   296   107   298 0.79 ATP-grasp domain
CPSase_L_D2          PF02786.12   211 seq152_BIOID51093    -            433   8.7e-06   25.0   0.1   1   1   9.5e-09   1.9e-05   23.9   0.0     5   106   112   210   108   297 0.70 Carbamoyl-phosphate synthase L chain, ATP binding domain
ATP-grasp            PF02222.17   172 seq152_BIOID51093    -            433   9.1e-05   21.7   0.0   1   1   7.5e-08   0.00015   21.0   0.0     2    83   117   204   116   226 0.84 ATP-grasp domain
DUF892               PF05974.7    159 seq155_BIOID51093    -            166     6e-58  195.0   9.9   1   1   4.9e-62   6.6e-58  194.8   6.8     2   158     6   162     5   163 0.98 Domain of unknown function (DUF892)
6PGD                 PF00393.14   291 seq159_BIOID51093    -            468  1.3e-141  470.8   0.1   1   1  2.8e-145  1.9e-141  470.2   0.1     1   290   179   466   179   467 1.00 6-phosphogluconate dehydrogenase, C-terminal domain
NAD_binding_2        PF03446.10   162 seq159_BIOID51093    -            468   1.6e-52  177.5   0.2   1   1   5.2e-56   3.6e-52  176.4   0.0     1   161     3   174     3   175 0.97 NAD binding domain of 6-phosphogluconate dehydrogenase
ABC_membrane         PF00664.18   275 seq160_BIOID51093    -            101   6.5e-16   58.4   1.6   1   1   4.8e-20   6.5e-16   58.4   1.1    38   127    11    99     1   101 0.91 ABC transporter transmembrane region
DUF1398              PF07166.6    125 seq163_BIOID51093    -            177   4.1e-62  207.5   8.6   1   1   3.9e-66   5.4e-62  207.1   6.0     1   125    44   168    44   168 0.99 Protein of unknown function (DUF1398)
DsrC                 PF04358.8    109 seq164_BIOID51093    -            128   4.4e-46  155.5   0.0   1   1   3.7e-50     5e-46  155.3   0.0     3   109    22   128    20   128 0.98 DsrC like protein
Mu-like_gpT          PF10124.4    291 seq165_BIOID51093    -            443   1.9e-10   40.1   0.2   1   1   1.7e-09   2.3e-05   23.3   0.1   230   287   310   372   302   376 0.80 Mu-like prophage major head subunit gpT
DUF1076              PF06416.7    113 seq166_BIOID51093    -            213   2.1e-43  146.5   0.3   1   1   2.1e-47   2.9e-43  146.0   0.2    13   113   112   212    99   212 0.94 Protein of unknown function (DUF1076)
DUF3672              PF12421.3    136 seq167_BIOID51093    -           1174   4.3e-41  140.1   0.0   1   1   3.4e-44   1.5e-40  138.3   0.0     1   135   992  1132   992  1133 0.89 Fibronectin type III protein
Phage-tail_3         PF13550.1    164 seq167_BIOID51093    -           1174   2.8e-36  124.6   0.0   1   1   1.2e-39   5.5e-36  123.7   0.0     1   163   347   516   347   517 0.95 Putative phage tail protein
DUF1983              PF09327.6     81 seq167_BIOID51093    -           1174   3.9e-27   93.8   1.9   1   1   2.9e-30   1.3e-26   92.1   1.3     1    81   888   968   888   968 0.99 Domain of unknown function (DUF1983)
UPF0259              PF06790.6    248 seq168_BIOID51093    -            247  1.3e-102  342.3  18.8   1   1  1.1e-106  1.5e-102  342.1  13.0     1   247     1   246     1   247 0.99 Uncharacterised protein family (UPF0259)
Lipoprotein_9        PF03180.9    237 seq169_BIOID51093    -            271  1.9e-100  334.5   3.2   1   1  3.1e-104  2.1e-100  334.3   2.2     1   237    33   271    33   271 0.99 NLPA lipoprotein
OpuAC                PF04069.7    257 seq169_BIOID51093    -            271   0.00011   21.5   0.4   1   1   1.6e-08   0.00011   21.5   0.3     2   112    32   131    31   207 0.83 Substrate binding domain of ABC-type glycine betaine transport system
DUF1233              PF06806.7     72 seq170_BIOID51093    -             83   2.3e-32  110.2   0.1   1   1     2e-36   2.7e-32  110.0   0.1     1    70     4    74     4    77 0.97 Putative excisionase (DUF1233)
DUF1076              PF06416.7    113 seq171_BIOID51093    -            140   1.6e-45  153.3   0.6   1   1   1.4e-49   1.9e-45  153.1   0.4     2   112    27   137    26   138 0.97 Protein of unknown function (DUF1076)
ABC_membrane         PF00664.18   275 seq173_BIOID51093    -            421   2.5e-27   95.8   3.4   1   1   9.3e-31   3.2e-27   95.5   2.3   136   275     1   139     1   139 0.99 ABC transporter transmembrane region
ABC_tran             PF00005.22   118 seq173_BIOID51093    -            421   7.7e-22   77.7   0.0   1   1   4.2e-25   1.4e-21   76.8   0.0     1   118   224   349   224   349 0.96 ABC transporter
AAA_17               PF13207.1    121 seq173_BIOID51093    -            421   2.3e-06   28.3   0.0   1   1   1.6e-09   5.3e-06   27.1   0.0     1    54   212   268   212   305 0.71 AAA domain
DUF892               PF05974.7    159 seq175_BIOID51093    -            168   4.2e-47  159.7   0.2   1   1   3.4e-51   4.7e-47  159.6   0.1     4   157     5   155     2   157 0.98 Domain of unknown function (DUF892)
Phage_lysozyme       PF00959.14   110 seq176_BIOID51093    -            177   4.8e-29  100.7   0.0   1   1   4.5e-33   6.2e-29  100.3   0.0     1   110    48   166    48   166 0.97 Phage lysozyme
PsiB                 PF06290.6    143 seq177_BIOID51093    -            144   2.2e-72  241.0   0.0   1   1   1.8e-76   2.5e-72  240.8   0.0     1   143     1   143     1   143 0.99 Plasmid SOS inhibition protein (PsiB)
Terminase_GpA        PF05876.7    557 seq179_BIOID51093    -            132   1.4e-31  109.3   0.0   1   1   1.2e-35   1.6e-31  109.1   0.0   385   502     2   129     1   131 0.95 Phage terminase large subunit (GpA)
DUF3596              PF12167.3     88 seq180_BIOID51093    -             56     5e-09   35.5   0.0   1   1   4.2e-13   5.7e-09   35.3   0.0     1    30     9    38     9    48 0.86 Domain of unknown function (DUF3596)
5TM-5TMR_LYT         PF07694.7    169 seq181_BIOID51093    -            561   1.1e-54  184.1  14.5   1   1   4.8e-58   1.6e-54  183.6  10.0     2   168    28   196    27   197 0.97 5TMR of 5TMR-LYT
His_kinase           PF06580.8     82 seq181_BIOID51093    -            561   5.8e-28   96.5   2.1   1   1   3.3e-31   1.1e-27   95.6   1.5     1    82   371   452   371   452 0.98 Histidine kinase
HATPase_c            PF02518.21   111 seq181_BIOID51093    -            561   1.5e-07   31.0   0.0   1   1   1.5e-10     5e-07   29.2   0.0    11   109   469   556   464   558 0.91 Histidine kinase-, DNA gyrase B-, and HSP90-like ATPase
CbiA                 PF01656.18   195 seq182_BIOID51093    -            221   4.7e-17   61.9   0.3   1   1     4e-20   1.1e-16   60.7   0.2     2   173     6   160     5   181 0.70 CobQ/CobB/MinD/ParA nucleotide binding domain
MipZ                 PF09140.6    261 seq182_BIOID51093    -            221   1.3e-10   40.7   0.4   1   1   9.6e-12   2.6e-08   33.1   0.3     3   131     5   112     3   133 0.81 ATPase MipZ
VirC1                PF07015.6    231 seq182_BIOID51093    -            221   3.2e-06   26.2   0.0   1   1   2.4e-09   6.5e-06   25.2   0.0     5    55     6    56     3    61 0.93 VirC1 protein
GTP_EFTU             PF00009.22   188 seq182_BIOID51093    -            221   1.1e-05   24.8   0.0   1   1     6e-09   1.7e-05   24.2   0.0    15   116    15   124    11   204 0.78 Elongation factor Tu GTP binding domain
Methyltrans_SAM      PF10672.4    286 seq187_BIOID51093    -            396   1.1e-31  109.6   0.0   1   1   7.9e-35   1.5e-31  109.1   0.0    12   266   110   371   103   381 0.86 S-adenosylmethionine-dependent methyltransferase
Cons_hypoth95        PF03602.10   183 seq187_BIOID51093    -            396   2.2e-12   46.6   0.0   1   1   1.8e-15   3.5e-12   45.9   0.0    39   123   216   302   211   329 0.89 Conserved hypothetical protein 95
Methyltransf_31      PF13847.1    152 seq187_BIOID51093    -            396   9.8e-11   41.3   0.1   1   1     9e-14   1.8e-10   40.5   0.0    21   118   236   349   220   377 0.74 Methyltransferase domain
Methyltransf_26      PF13659.1    117 seq187_BIOID51093    -            396   1.2e-09   38.1   0.0   1   1   1.1e-12   2.2e-09   37.2   0.0     2   116   222   340   221   341 0.84 Methyltransferase domain
Methyltransf_18      PF12847.2    112 seq187_BIOID51093    -            396   1.1e-06   29.0   0.0   1   1   1.8e-09   3.6e-06   27.4   0.0    12   109   231   337   220   340 0.69 Methyltransferase domain
MTS                  PF05175.9    170 seq187_BIOID51093    -            396   6.6e-07   28.7   0.0   1   1   5.2e-10     1e-06   28.1   0.0    55   154   243   353   217   363 0.77 Methyltransferase small domain
Met_10               PF02475.11   200 seq187_BIOID51093    -            396   9.9e-06   25.1   0.0   1   1   7.3e-09   1.4e-05   24.6   0.0    70   182   187   306   119   323 0.84 Met-10+ like-protein
Lambda_Bor           PF06291.6     97 seq188_BIOID51093    -             97   6.9e-62  205.2   3.1   1   1   5.5e-66   7.6e-62  205.1   2.2     1    97     1    97     1    97 1.00 Bor protein
PsiA                 PF06952.6    238 seq189_BIOID51093    -            253  1.1e-113  378.0   7.2   1   1  9.4e-118  1.3e-113  377.8   5.0     1   237     1   236     1   237 1.00 PsiA protein
DUF3491              PF11996.3    936 seq191_BIOID51093    -           1065   1.3e-99  333.9   5.5   1   1  1.3e-103   1.8e-99  333.4   3.8     1   229   829  1065   829  1065 0.99 Protein of unknown function (DUF3491)
Mn_catalase          PF05067.7    284 seq192_BIOID51093    -            296   4.2e-89  297.9   0.0   1   1   3.7e-93     5e-89  297.6   0.0     1   261     1   270     1   292 0.92 Manganese containing catalase
IspA                 PF04279.10   176 seq194_BIOID51093    -            179     6e-72  241.1  22.8   1   1   4.9e-76   6.7e-72  241.0  15.8     1   175     1   175     1   176 0.99 Intracellular septation protein A
PS_pyruv_trans       PF04230.8    286 seq195_BIOID51093    -            426     7e-39  134.1   0.0   1   1   8.3e-43   1.1e-38  133.4   0.0     1   286    13   356    13   356 0.94 Polysaccharide pyruvyl transferase
Pilus_PilP           PF11356.3     87 seq197_BIOID51093    -            291   3.6e-16   59.0   0.0   1   1   2.9e-19   3.9e-15   55.7   0.0     1    87    81   170    81   170 0.94 Type IV pilus biogenesis
HTH_Tnp_1            PF01527.15    76 seq198_BIOID51093    -            108   5.5e-11   42.1   1.3   1   1   1.6e-14   2.2e-10   40.2   0.9     1    74     1    87     1    88 0.86 Transposase
DUF1019              PF06254.6     89 seq203_BIOID51093    -            179   6.7e-34  115.7   0.1   1   1     7e-38   9.6e-34  115.2   0.1     1    89    65   157    65   157 0.98 Protein of unknown function (DUF1019)
DicB                 PF05358.6     62 seq205_BIOID51093    -             62   4.5e-38  128.4   0.0   1   1   3.6e-42   4.9e-38  128.3   0.0     1    62     1    62     1    62 0.99 DicB protein
MFS_1                PF07690.11   354 seq206_BIOID51093    -            427   2.3e-33  115.3  38.8   1   2   6.4e-26   2.9e-22   78.7  17.4    33   256    27   263     5   266 0.80 Major Facilitator Superfamily
MFS_1                PF07690.11   354 seq206_BIOID51093    -            427   2.3e-33  115.3  38.8   2   2   5.6e-15   2.5e-11   42.8   5.9    38   181   255   402   250   422 0.81 Major Facilitator Superfamily
Sugar_tr             PF00083.19   451 seq206_BIOID51093    -            427     1e-24   86.8  31.9   1   1   5.6e-27   2.6e-23   82.2   9.4    51   200    34   193    10   203 0.88 Sugar (and other) transporter
MFS_2                PF13347.1    427 seq206_BIOID51093    -            427   1.1e-10   40.3  28.2   1   1   1.4e-10   6.2e-07   28.0   7.5   137   334   123   325   112   338 0.76 MFS/sugar transport protein
rve                  PF00665.21   120 seq211_BIOID51093    -            296   4.9e-26   91.0   0.1   1   1   3.8e-29   1.3e-25   89.7   0.0     2   119   126   240   125   241 0.97 Integrase core domain
HTH_21               PF13276.1     60 seq211_BIOID51093    -            296   1.6e-16   59.9   2.9   1   1   1.1e-19   3.9e-16   58.7   2.0     3    60    48   104    45   104 0.93 HTH-like domain
rve_3                PF13683.1     67 seq211_BIOID51093    -            296   2.7e-11   42.7   0.0   1   1   1.8e-14   6.1e-11   41.5   0.0     6    67   217   278   212   278 0.92 Integrase core domain
rve_2                PF13333.1     52 seq211_BIOID51093    -            296   2.6e-06   27.2   0.0   1   1   1.6e-09   5.5e-06   26.2   0.0     1    44   231   277   231   284 0.88 Integrase core domain
DUF1482              PF07358.6     57 seq212_BIOID51093    -             66   2.5e-28   97.3   0.2   1   1   2.1e-32   2.8e-28   97.1   0.1     1    57     7    65     7    65 0.98 Protein of unknown function (DUF1482)
Fimbrial             PF00419.15   145 seq213_BIOID51093    -            337   2.3e-06   27.7   1.0   1   1   1.7e-10   2.3e-06   27.7   0.7     4    87   181   298   177   330 0.71 Fimbrial protein
RHH_1                PF01402.16    39 seq215_BIOID51093    -             56   0.00018   21.1   0.1   1   1   1.9e-08   0.00026   20.6   0.0     2    36     2    36     2    37 0.96 Ribbon-helix-helix protein, copG family
Rz1                  PF06085.6     40 seq216_BIOID51093    -             61     8e-23   79.4  10.5   1   1   7.2e-27   9.8e-23   79.1   7.3     1    39    20    60    20    61 0.97 Lipoprotein Rz1 precursor
UPF0066              PF01980.11   120 seq217_BIOID51093    -            235   1.4e-40  137.8   0.0   1   1   3.7e-44   5.1e-40  136.0   0.0     1   118    18   142    18   144 0.95 Uncharacterised protein family UPF0066
DUF2190              PF09956.4    106 seq218_BIOID51093    -            108     4e-29  100.3   7.0   1   1   3.3e-33   4.6e-29  100.1   4.8     1   106     2   107     2   107 0.94 Uncharacterized conserved protein (DUF2190)
4HBT                 PF03061.17    79 seq220_BIOID51093    -            132   4.9e-18   64.9   0.3   1   1   4.7e-22   6.5e-18   64.5   0.2     1    74    26    98    26   102 0.96 Thioesterase superfamily
UDPG_MGDP_dh_N       PF03721.9    185 seq222_BIOID51093    -            388   9.4e-41  139.1   0.1   1   1   3.3e-44   1.5e-40  138.4   0.0     1   182     1   170     1   175 0.93 UDP-glucose/GDP-mannose dehydrogenase family, NAD binding domain
UDPG_MGDP_dh         PF00984.14    96 seq222_BIOID51093    -            388     8e-27   93.1   0.0   1   1   4.4e-30     2e-26   91.9   0.0     2    94   191   281   190   283 0.92 UDP-glucose/GDP-mannose dehydrogenase family, central domain
UDPG_MGDP_dh_C       PF03720.10   106 seq222_BIOID51093    -            388   1.6e-10   40.9   0.4   1   1     6e-12   2.7e-08   33.7   0.0     2    82   301   375   300   384 0.89 UDP-glucose/GDP-mannose dehydrogenase family, UDP binding domain
HTH_3                PF01381.17    55 seq224_BIOID51093    -            133   7.8e-12   44.7   0.0   1   1   8.1e-15   1.6e-11   43.7   0.0     2    47    13    58    12    66 0.92 Helix-turn-helix
HTH_19               PF12844.2     64 seq224_BIOID51093    -            133   1.6e-08   34.3   0.0   1   1   1.7e-11   3.4e-08   33.3   0.0     3    63    11    71    10    72 0.91 Helix-turn-helix domain
HTH_31               PF13560.1     64 seq224_BIOID51093    -            133     2e-07   30.9   0.0   1   1   1.9e-10   3.8e-07   30.0   0.0    11    55    17    60    11    72 0.89 Helix-turn-helix domain
HTH_26               PF13443.1     63 seq224_BIOID51093    -            133   3.5e-07   30.1   0.0   1   1   3.2e-10   6.3e-07   29.3   0.0     1    46    11    55    11    60 0.94 Cro/C1-type HTH DNA-binding domain
HTH_23               PF13384.1     50 seq224_BIOID51093    -            133   4.7e-07   29.1   1.5   1   1   6.1e-10   1.2e-06   27.8   0.2     9    39    11    42    10    45 0.93 Homeodomain-like domain
CENP-B_N             PF04218.8     53 seq224_BIOID51093    -            133   3.2e-06   26.3   0.5   1   1   1.2e-08   2.3e-05   23.5   0.0    18    47    15    45    10    51 0.83 CENP-B N-terminal DNA-binding domain
HTH_28               PF13518.1     52 seq224_BIOID51093    -            133     1e-05   25.2   1.7   1   1   2.1e-08   4.1e-05   23.3   0.3     3    33    10    41    10    43 0.89 Helix-turn-helix domain
Phage_rep_O          PF04492.8    100 seq225_BIOID51093    -            339   1.4e-38  130.9   0.0   1   1   1.9e-42   2.7e-38  130.0   0.0     2   100    47   145    46   145 0.99 Bacteriophage replication protein O
Gifsy-2              PF13856.1     95 seq230_BIOID51093    -             93   1.7e-26   92.0   0.0   1   1   1.3e-30   1.8e-26   91.9   0.0     1    94     1    89     1    90 0.99 ATP-binding sugar transporter from pro-phage
Peptidase_S11        PF00768.15   241 seq231_BIOID51093    -            390   1.8e-97  325.2   0.0   1   1  4.9e-101   2.2e-97  324.9   0.0     4   240    30   264    27   265 0.99 D-alanyl-D-alanine carboxypeptidase
PBP5_C               PF07943.8     91 seq231_BIOID51093    -            390   9.8e-23   79.8   0.0   1   1   3.3e-26   1.5e-22   79.2   0.0     1    90   284   374   284   375 0.99 Penicillin-binding protein 5, C-terminal domain
Beta-lactamase2      PF13354.1    197 seq231_BIOID51093    -            390   4.7e-11   42.3   0.0   1   1   1.4e-14   6.3e-11   41.9   0.0     2   175    47   241    46   266 0.74 Beta-lactamase enzyme family
HOK_GEF              PF01848.11    43 seq233_BIOID51093    -             52   5.9e-24   82.9   2.6   1   1   4.8e-28   6.5e-24   82.8   1.8     2    43     7    48     6    48 0.97 Hok/gef family
Secretin_N           PF03958.12    82 seq234_BIOID51093    -            222   3.4e-16   59.0   2.1   1   1   7.9e-16   1.1e-11   44.6   0.2     1    79   125   185   125   188 0.96 Bacterial type II/III secretion system short domain
DUF1283              PF06932.6     85 seq235_BIOID51093    -            113   5.2e-46  154.4   5.7   1   1   4.5e-50   6.1e-46  154.2   4.0     1    85    29   113    29   113 0.99 Protein of unknown function (DUF1283)
HlyD                 PF00529.15   306 seq236_BIOID51093    -            208   4.7e-13   48.9   2.7   1   1   4.4e-17     6e-13   48.6   1.9    41   220     9   196     2   202 0.95 HlyD family secretion protein
YccV-like            PF08755.6    100 seq238_BIOID51093    -            105   3.6e-25   87.6   0.0   1   1   2.9e-29     4e-25   87.5   0.0     2    99     4   101     3   102 0.96 Hemimethylated DNA-binding protein YccV like
Minor_tail_Z         PF06763.6    189 seq240_BIOID51093    -            209   3.7e-84  280.9  10.2   1   1   3.1e-88   4.2e-84  280.7   7.0     1   189     5   208     5   208 1.00 Prophage minor tail protein Z (GPZ)
Glyco_transf_9       PF01075.12   247 seq242_BIOID51093    -            350   7.4e-08   31.7   0.0   1   1   1.4e-11     2e-07   30.4   0.0    93   220   195   318   163   342 0.77 Glycosyltransferase family 9 (heptosyltransferase)
Glycos_transf_1      PF00534.15   172 seq246_BIOID51093    -            406   2.2e-38  131.2   0.0   1   1   1.1e-41   3.9e-38  130.4   0.0    11   169   218   382   209   385 0.92 Glycosyl transferases group 1
Glyco_trans_1_4      PF13692.1    135 seq246_BIOID51093    -            406   4.4e-17   62.3   0.0   1   1   2.8e-20   9.5e-17   61.2   0.0     5   131   225   366   222   369 0.89 Glycosyl transferases group 1
Response_reg         PF00072.19   112 seq248_BIOID51093    -            244   1.7e-25   89.1   0.0   1   1   4.4e-29     3e-25   88.2   0.0     1   111     9   117     9   118 0.97 Response regulator receiver domain
LytTR                PF04397.10    98 seq248_BIOID51093    -            244   3.6e-24   84.6   0.0   1   1   1.1e-27   7.7e-24   83.5   0.0     2    97   149   242   148   243 0.96 LytTr DNA-binding domain
Acetyltransf_3       PF13302.1    142 seq250_BIOID51093    -            186   5.7e-23   81.6   0.0   1   1     4e-26   7.7e-23   81.2   0.0     3   141     8   140     7   141 0.80 Acetyltransferase (GNAT) domain
Acetyltransf_4       PF13420.1    155 seq250_BIOID51093    -            186   7.2e-15   55.1   0.6   1   1   4.7e-18   9.1e-15   54.8   0.4     1   152     9   158     9   160 0.93 Acetyltransferase (GNAT) domain
Acetyltransf_1       PF00583.19    83 seq250_BIOID51093    -            186     6e-15   54.9   0.1   1   1   4.5e-18   8.9e-15   54.3   0.1     2    82    63   140    62   141 0.97 Acetyltransferase (GNAT) family
Acetyltransf_8       PF13523.1    152 seq250_BIOID51093    -            186   1.2e-13   51.1   0.2   1   1   8.2e-17   1.6e-13   50.6   0.2     1   141     9   145     9   157 0.89 Acetyltransferase (GNAT) domain
Acetyltransf_7       PF13508.1     79 seq250_BIOID51093    -            186   3.7e-07   30.1   0.2   1   1   3.4e-10   6.7e-07   29.2   0.1     2    78    56   141    55   142 0.80 Acetyltransferase (GNAT) domain
Acetyltransf_10      PF13673.1    117 seq250_BIOID51093    -            186   1.3e-05   25.1   0.0   1   1   9.3e-09   1.8e-05   24.7   0.0     1   117    16   140    16   140 0.75 Acetyltransferase (GNAT) domain
FR47                 PF08445.5     86 seq250_BIOID51093    -            186   2.1e-05   24.0   0.0   1   1   1.9e-08   3.8e-05   23.2   0.0    26    79    87   142    69   150 0.92 FR47-like protein
tRNA-synt_2b         PF00587.20   173 seq251_BIOID51093    -            572   7.4e-43  145.9   0.0   1   1   2.4e-46   1.1e-42  145.4   0.0     3   169    51   215    49   219 0.97 tRNA synthetase class II core domain (G, H, P, S and T)
YbaK                 PF04073.10   123 seq251_BIOID51093    -            572   8.1e-27   93.3   0.1   1   1   3.4e-30   1.5e-26   92.4   0.1     1   119   257   376   257   379 0.96 YbaK / prolyl-tRNA synthetases associated domain
HGTP_anticodon       PF03129.15    94 seq251_BIOID51093    -            572     8e-22   76.8   0.1   1   1   3.8e-25   1.7e-21   75.7   0.1     1    93   475   568   475   569 0.97 Anticodon binding domain
HlyD_3               PF13437.1    105 seq256_BIOID51093    -            112   7.4e-18   64.7   0.7   1   1   1.2e-21   8.5e-18   64.5   0.5     7    98     2   103     1   111 0.84 HlyD family secretion protein
HlyD                 PF00529.15   306 seq256_BIOID51093    -            112   9.7e-16   57.8   0.3   1   1   1.7e-19   1.2e-15   57.5   0.2   234   305     2    74     1    75 0.97 HlyD family secretion protein
Secretin             PF00263.16   165 seq257_BIOID51093    -            429   3.1e-48  163.1   4.1   1   1     9e-52   6.1e-48  162.1   2.8     1   165   200   365   200   365 0.93 Bacterial type II and III secretion system protein
Secretin_N           PF03958.12    82 seq257_BIOID51093    -            429   2.4e-27   94.8   6.2   1   2   1.3e-11   8.6e-08   32.1   0.3    47    80     4    37     2    39 0.93 Bacterial type II/III secretion system short domain
Secretin_N           PF03958.12    82 seq257_BIOID51093    -            429   2.4e-27   94.8   6.2   2   2   1.2e-21   8.4e-18   64.2   0.1     1    82    43   120    43   120 0.97 Bacterial type II/III secretion system short domain
HHA                  PF05321.6     57 seq258_BIOID51093    -             51   5.9e-06   26.2   0.0   1   1   4.9e-10   6.7e-06   26.0   0.0     1    22     9    30     9    40 0.85 Haemolysin expression modulating protein
Mannitol_dh_C        PF08125.8    245 seq259_BIOID51093    -            486   4.6e-98  327.1   0.0   1   1  1.5e-101     1e-97  326.0   0.0     1   244   213   459   213   460 0.98 Mannitol dehydrogenase C-terminal domain
Mannitol_dh          PF01232.18   151 seq259_BIOID51093    -            486   7.9e-52  175.0   0.0   1   1   1.9e-55   1.3e-51  174.4   0.0     2   151    23   185    22   185 0.99 Mannitol dehydrogenase Rossmann domain
IpaB_EvcA            PF03278.8    153 seq262_BIOID51093    -            196   3.3e-60  201.6   5.3   1   1   2.9e-64   3.9e-60  201.3   3.7     2   152    40   184    39   185 0.98 IpaB/EvcA family
Phage_tail_U         PF06141.6    133 seq263_BIOID51093    -            132   1.1e-63  213.0   0.2   1   1   8.8e-68   1.2e-63  212.9   0.2     1   133     1   132     1   132 0.99 Phage minor tail protein U
Phage_lambda_P       PF06992.6    233 seq264_BIOID51093    -            233  3.7e-165  546.6   4.5   1   1    3e-169  4.1e-165  546.5   3.1     1   233     1   233     1   233 1.00 Replication protein P
YCII                 PF03795.9     95 seq266_BIOID51093    -            130   3.1e-29  100.8   0.0   1   1   5.4e-33   3.7e-29  100.6   0.0     2    95    34   127    33   127 0.99 YCII-related domain
Wzz                  PF02706.10   152 seq267_BIOID51093    -            337   9.9e-19   67.5   5.5   1   1   7.2e-23   9.9e-19   67.5   3.8     1   151    28   166    28   218 0.79 Chain length determinant protein
DUF1391              PF07151.7     49 seq269_BIOID51093    -             51   5.1e-35  118.5   0.9   1   1     4e-39   5.5e-35  118.4   0.6     1    48     2    49     2    50 0.97 Protein of unknown function (DUF1391)
DUF1456              PF07308.8     68 seq270_BIOID51093    -            156   3.5e-52  174.1   0.4   1   2   3.8e-30   5.2e-26   90.3   0.0     2    68     4    70     3    70 0.99 Protein of unknown function (DUF1456)
DUF1456              PF07308.8     68 seq270_BIOID51093    -            156   3.5e-52  174.1   0.4   2   2     1e-27   1.4e-23   82.5   0.1     1    66    86   151    86   153 0.97 Protein of unknown function (DUF1456)
DUF2057              PF09829.4    189 seq271_BIOID51093    -            220     8e-48  162.4   0.0   1   1   6.7e-52   9.1e-48  162.3   0.0     2   189    22   213    21   213 0.98 Uncharacterized protein conserved in bacteria (DUF2057)
GyrI-like            PF06445.10   155 seq277_BIOID51093    -            157     1e-32  113.2   0.2   1   1   8.2e-37   1.1e-32  113.0   0.2     1   155     1   153     1   153 0.99 GyrI-like small molecule binding domain
Lipase_GDSL_2        PF13472.1    179 seq279_BIOID51093    -            218   4.1e-28   98.5   0.0   1   1   7.9e-32   5.4e-28   98.2   0.0     1   175    41   198    41   201 0.89 GDSL-like Lipase/Acylhydrolase family
Lipase_GDSL          PF00657.17   234 seq279_BIOID51093    -            218   2.4e-21   76.5   0.0   1   1   4.3e-25   2.9e-21   76.2   0.0     2   233    41   205    40   206 0.90 GDSL-like Lipase/Acylhydrolase
Big_2                PF02368.13    79 seq286_BIOID51093    -            158   8.3e-13   47.9  10.2   1   1     6e-17   8.3e-13   47.9   7.1     2    75    62   138    61   142 0.93 Bacterial Ig-like domain (group 2)
TrkA_N               PF02254.13   116 seq289_BIOID51093    -            423   8.1e-21   74.0   0.2   1   1   1.8e-24   1.2e-20   73.4   0.2     1   116   252   371   252   371 0.93 TrkA-N domain
Ion_trans_2          PF07885.11    79 seq289_BIOID51093    -            423   5.5e-15   54.7   7.5   1   1   8.1e-19   5.5e-15   54.7   5.2     2    74   155   227   154   232 0.89 Ion channel
DUF1161              PF06649.7     52 seq292_BIOID51093    -            102   1.3e-25   88.9   0.0   1   1   1.2e-29   1.6e-25   88.6   0.0     1    52    27    80    27    80 0.99 Protein of unknown function (DUF1161)
Ail_Lom              PF06316.6    199 seq294_BIOID51093    -            199  7.6e-124  410.5   5.7   1   1  1.2e-127  8.5e-124  410.4   4.0     1   199     1   199     1   199 1.00 Enterobacterial Ail/Lom protein
OMP_b-brl            PF13505.1    176 seq294_BIOID51093    -            199   4.5e-24   85.2   7.1   1   1   7.8e-28   5.3e-24   84.9   4.9     7   176    16   199     6   199 0.82 Outer membrane protein beta-barrel domain
MGS                  PF02142.17    95 seq295_BIOID51093    -            155   4.5e-18   64.8   0.0   1   1   4.4e-22     6e-18   64.4   0.0     2    95    29   121    28   121 0.96 MGS-like domain
FUSC                 PF04632.7    650 seq296_BIOID51093    -            352   3.6e-16   58.6   2.2   1   1   6.4e-20   4.4e-16   58.3   1.6     3   282    21   307    19   347 0.80 Fusaric acid resistance protein family
FUSC_2               PF13515.1    128 seq296_BIOID51093    -            352     9e-14   51.3  13.0   1   1     2e-17   1.4e-13   50.7   9.0     2   128    33   158    28   158 0.84 Fusaric acid resistance protein-like
adh_short            PF00106.20   167 seq297_BIOID51093    -            269   5.5e-26   91.3   0.0   1   1   2.2e-29   7.5e-26   90.9   0.0     1   166    16   177    16   178 0.90 short chain dehydrogenase
adh_short_C2         PF13561.1    243 seq297_BIOID51093    -            269   2.5e-12   47.0   0.0   1   1   9.8e-16   3.3e-12   46.6   0.0     6   193    25   202    22   211 0.89 Enoyl-(Acyl carrier protein) reductase
KR                   PF08659.5    181 seq297_BIOID51093    -            269   3.2e-12   46.3   0.0   1   1   1.6e-15   5.6e-12   45.5   0.0     3   164    18   174    17   194 0.78 KR domain
NAD_binding_10       PF13460.1    183 seq297_BIOID51093    -            269     4e-10   39.8   0.0   1   1   1.7e-13   5.7e-10   39.3   0.0     1   146    18   192    18   215 0.81 NADH(P)-binding
Multi_Drug_Res       PF00893.14    93 seq299_BIOID51093    -            110   3.1e-34  117.1   5.1   1   1   8.7e-38     4e-34  116.8   3.5     2    93     3    94     2    94 0.99 Small Multidrug Resistance protein
EmrE                 PF13536.1    113 seq299_BIOID51093    -            110   5.6e-07   29.6   9.6   1   1   1.5e-10     7e-07   29.3   6.7    36   106    31   103     7   107 0.85 Multidrug resistance efflux transporter
EamA                 PF00892.15   126 seq299_BIOID51093    -            110   3.3e-05   23.8   9.5   1   1   8.5e-09   3.9e-05   23.5   6.6    60   125    36   102     5   103 0.89 EamA-like transporter family
Polysacc_deac_1      PF01522.16   124 seq300_BIOID51093    -            273   1.1e-35  121.7   0.0   1   1   1.1e-39   1.6e-35  121.3   0.0     2   123    56   214    55   215 0.98 Polysaccharide deacetylase
T2SE                 PF00437.15   272 seq302_BIOID51093    -            501   4.9e-88  294.4   3.7   1   1     5e-92   6.8e-88  293.9   2.6     3   271   125   390   123   391 0.98 Type II/IV secretion system protein
Phage_lambd_GpG      PF06894.6    127 seq303_BIOID51093    -            140   4.6e-55  184.5   0.6   1   1   3.9e-59   5.4e-55  184.3   0.4     1   127     1   126     1   126 0.99 Bacteriophage lambda minor tail protein (GpG)
Metal_resist         PF13801.1    125 seq305_BIOID51093    -            141   3.2e-19   69.0   2.9   1   1   2.3e-23   3.2e-19   69.0   2.0     7   122    11   120     5   123 0.84 Heavy-metal resistance
Phage_integrase      PF00589.17   173 seq308_BIOID51093    -            246   3.3e-27   95.1   0.1   1   1   3.4e-31   4.6e-27   94.6   0.0     2   171    44   217    43   219 0.88 Phage integrase family
Trns_repr_metal      PF02583.12    85 seq309_BIOID51093    -             90   5.9e-24   83.9   2.8   1   1   4.7e-28   6.5e-24   83.8   2.0     2    85     6    88     5    88 0.96 Metal-sensitive transcriptional repressor
DUF830               PF05708.7    158 seq310_BIOID51093    -            274     2e-17   63.4   0.0   1   1   4.9e-21   3.4e-17   62.7   0.0     2   123    65   220    64   237 0.95 Orthopoxvirus protein of unknown function (DUF830)
NLPC_P60             PF00877.14   105 seq310_BIOID51093    -            274   3.2e-08   33.2   0.0   1   1   7.4e-09     5e-05   22.9   0.0    15    96    29   121    22   130 0.81 NlpC/P60 family
DUF3491              PF11996.3    936 seq312_BIOID51093    -            757  2.1e-204  680.7  17.7   1   1    2e-208  2.7e-204  680.3  12.3   246   935     1   652     1   653 0.99 Protein of unknown function (DUF3491)
DUF770               PF05591.7    158 seq313_BIOID51093    -            166   5.3e-55  185.1   0.2   1   1   4.4e-59   6.1e-55  184.9   0.1     2   157     7   162     6   163 0.97 Protein of unknown function (DUF770)
Molybdopterin        PF00384.17   432 seq314_BIOID51093    -            808   1.4e-95  320.4   0.0   1   1     4e-99   1.8e-95  320.1   0.0     1   432   111   566   111   566 0.91 Molybdopterin oxidoreductase
Molydop_binding      PF01568.16   109 seq314_BIOID51093    -            808   2.2e-28   98.1   0.1   1   1   1.7e-31   7.6e-28   96.3   0.0     1   107   687   800   687   802 0.97 Molydopterin dinucleotide binding domain
Molybdop_Fe4S4       PF04879.11    55 seq314_BIOID51093    -            808   5.9e-14   51.5   0.7   1   1   2.3e-17   1.1e-13   50.6   0.5     1    55    49   108    49   108 0.96 Molybdopterin oxidoreductase Fe4S4 domain
TolA                 PF06519.6     96 seq318_BIOID51093    -            143   3.7e-14   52.3   0.0   1   1   3.5e-18   4.8e-14   51.9   0.0    10    92    56   137    49   141 0.92 TolA C-terminal
Phage_tail_T         PF06223.7    103 seq320_BIOID51093    -            137   1.8e-41  140.5   0.7   1   1   5.2e-40   7.1e-36  122.6   0.1     6   100     1    99     1   102 0.88 Minor tail protein T
Resolvase            PF00239.16   141 seq322_BIOID51093    -            508   8.2e-21   74.2   0.1   1   1   6.5e-24     3e-20   72.4   0.0     1   137     4   161     4   164 0.85 Resolvase, N terminal domain
Recombinase          PF07508.8    102 seq322_BIOID51093    -            508   1.2e-14   54.2   0.0   1   1   5.2e-18   2.4e-14   53.2   0.0     1    99   191   284   191   286 0.94 Recombinase
Zn_ribbon_recom      PF13408.1     58 seq322_BIOID51093    -            508     1e-06   28.7   0.5   1   1   6.2e-10   2.8e-06   27.3   0.4     1    57   302   357   302   358 0.87 Recombinase zinc beta ribbon domain
DicB                 PF05358.6     62 seq324_BIOID51093    -             98   2.6e-38  129.2   0.1   1   1   1.9e-42   2.6e-38  129.2   0.1     1    62    37    98    37    98 1.00 DicB protein
Thioredoxin          PF00085.15   104 seq327_BIOID51093    -            296   7.3e-19   67.2   0.0   1   1     2e-22   1.4e-18   66.3   0.0     3   103    19   120    17   121 0.94 Thioredoxin
Glycos_transf_1      PF00534.15   172 seq328_BIOID51093    -            368   1.1e-30  106.1   0.0   1   1     8e-34   1.8e-30  105.4   0.0    13   171   183   340   176   341 0.95 Glycosyl transferases group 1
Glyco_trans_1_4      PF13692.1    135 seq328_BIOID51093    -            368   1.5e-13   50.9   0.0   1   1   5.8e-16   1.3e-12   47.8   0.0     2   133   185   325   184   327 0.82 Glycosyl transferases group 1
Glyco_trans_4_4      PF13579.1    160 seq328_BIOID51093    -            368   1.7e-12   47.6   1.2   1   1   7.6e-14   1.7e-10   41.1   0.0     1   160    14   157    14   157 0.84 Glycosyl transferase 4-like domain
Glyco_transf_4       PF13439.1    177 seq328_BIOID51093    -            368   1.1e-11   44.6   0.0   1   1   9.4e-15   2.1e-11   43.7   0.0     4   172     6   159     3   160 0.72 Glycosyltransferase Family 4
Glyco_trans_1_2      PF13524.1     92 seq328_BIOID51093    -            368   3.1e-09   36.8   0.0   1   1   2.5e-12   5.6e-09   36.0   0.0     1    89   264   354   264   357 0.94 Glycosyl transferases group 1
Glyco_trans_4_2      PF13477.1    139 seq328_BIOID51093    -            368   5.3e-09   35.9   0.0   1   1   4.3e-12   9.9e-09   35.0   0.0    15   102    22   106     3   132 0.76 Glycosyl transferase 4-like
DUF1482              PF07358.6     57 seq330_BIOID51093    -             63   8.1e-28   95.6   0.0   1   1   6.6e-32     9e-28   95.5   0.0     1    57     4    62     4    62 0.98 Protein of unknown function (DUF1482)
TMP_2                PF06791.8    210 seq331_BIOID51093    -            207   1.1e-29  103.4  15.2   1   1   1.2e-28   1.7e-24   86.5   0.9     2    60    50   108    49   121 0.93 Prophage tail length tape measure protein
Potass_KdpF          PF09604.5     25 seq333_BIOID51093    -             67   2.2e-05   24.0   8.0   1   1   1.6e-09   2.2e-05   24.0   5.5     2    25    44    67    43    67 0.96 F subunit of K+-transporting ATPase (Potass_KdpF)
DUF877               PF05943.7    423 seq336_BIOID51093    -            463  6.4e-178  591.4   0.0   1   1  5.7e-182  7.8e-178  591.1   0.0     1   397    68   463    68   463 1.00 Protein of unknown function (DUF877)
Epimerase            PF01370.16   236 seq340_BIOID51093    -            331   5.4e-30  104.4   0.2   1   1   3.8e-33   8.7e-30  103.7   0.2     1   234     5   222     5   223 0.89 NAD dependent epimerase/dehydratase family
3Beta_HSD            PF01073.14   280 seq340_BIOID51093    -            331   3.4e-28   98.0   0.1   1   1   2.3e-31   5.3e-28   97.4   0.1     1   274     6   248     6   253 0.78 3-beta hydroxysteroid dehydrogenase/isomerase family
NAD_binding_10       PF13460.1    183 seq340_BIOID51093    -            331   2.9e-22   79.4   0.0   1   1   2.5e-25   5.8e-22   78.4   0.0     1   153     5   171     5   198 0.85 NADH(P)-binding
RmlD_sub_bind        PF04321.12   287 seq340_BIOID51093    -            331   1.7e-16   59.8   0.0   1   1   8.4e-20   1.9e-16   59.6   0.0     2   232     4   243     2   312 0.87 RmlD substrate binding domain
NAD_binding_4        PF07993.7    249 seq340_BIOID51093    -            331   1.4e-15   56.8   0.2   1   1   4.2e-17   9.6e-14   50.7   0.0    81   209    54   175    49   207 0.78 Male sterility protein
Polysacc_synt_2      PF02719.10   294 seq340_BIOID51093    -            331     7e-08   31.6   0.0   1   1   1.9e-10   4.4e-07   28.9   0.0    35   167    22   160     5   188 0.70 Polysaccharide biosynthesis protein
DUF496               PF04363.7     95 seq341_BIOID51093    -            109   1.8e-46  155.7   6.3   1   1   1.6e-50   2.1e-46  155.5   4.4     1    93     8   100     8   102 0.98 Protein of unknown function (DUF496)
KdpA                 PF03814.10   552 seq343_BIOID51093    -            557  5.3e-244  810.2  31.9   1   1  4.4e-248    6e-244  810.0  22.1     1   552     9   557     9   557 0.99 Potassium-transporting ATPase A subunit
PLDc_2               PF13091.1    126 seq346_BIOID51093    -            486   1.2e-32  112.1   0.0   1   2     7e-15   3.2e-11   42.9   0.0     1    94   134   242   134   255 0.89 PLD-like domain
PLDc_2               PF13091.1    126 seq346_BIOID51093    -            486   1.2e-32  112.1   0.0   2   2   2.8e-22   1.3e-18   66.8   0.0     7   113   332   445   326   456 0.88 PLD-like domain
PLDc                 PF00614.17    28 seq346_BIOID51093    -            486   2.2e-15   55.7   0.0   1   2   2.5e-10   1.1e-06   28.0   0.0     2    28   220   246   219   246 0.93 Phospholipase D Active site motif
PLDc                 PF00614.17    28 seq346_BIOID51093    -            486   2.2e-15   55.7   0.0   2   2   1.5e-09   6.9e-06   25.5   0.0     2    28   400   426   399   426 0.95 Phospholipase D Active site motif
PLDc_N               PF13396.1     46 seq346_BIOID51093    -            486   8.5e-06   25.2   6.4   1   1   4.3e-09   1.9e-05   24.0   4.4     2    44    17    59    16    60 0.89 Phospholipase_D-nuclease N-terminal
SpoU_methylase       PF00588.14   142 seq347_BIOID51093    -            370   7.3e-29  100.3   0.0   1   1   1.6e-32   1.1e-28   99.7   0.0     3   141   224   361   222   362 0.95 SpoU rRNA Methylase family
SpoU_sub_bind        PF08032.7     76 seq347_BIOID51093    -            370   3.1e-12   46.3   0.0   1   1     1e-15     7e-12   45.2   0.0     2    73   135   206   134   209 0.96 RNA 2'-O ribose methyltransferase substrate binding
T2SF                 PF00482.18   124 seq350_BIOID51093    -            407   2.5e-60  201.7  10.6   1   2   1.6e-34   2.2e-30  104.9   1.5     1   124    72   195    72   195 0.99 Type II secretion system (T2SS), protein F
T2SF                 PF00482.18   124 seq350_BIOID51093    -            407   2.5e-60  201.7  10.6   2   2   1.6e-33   2.1e-29  101.8   1.0     2   124   276   397   275   397 0.98 Type II secretion system (T2SS), protein F
DUF3950              PF13132.1     30 seq353_BIOID51093    -             74   3.1e-16   58.4   0.1   1   1   3.4e-20   4.6e-16   57.9   0.1     1    29    21    49    21    50 0.98 Domain of unknown function (DUF3950)
Polyketide_cyc       PF03364.15   130 seq354_BIOID51093    -            149   9.2e-32  109.6   0.0   1   1   1.6e-35   1.1e-31  109.4   0.0     1   130    14   139    14   139 0.99 Polyketide cyclase / dehydrase and lipid transport
Polyketide_cyc2      PF10604.4    139 seq354_BIOID51093    -            149   6.9e-11   42.3   0.0   1   1   1.2e-14   8.4e-11   42.0   0.0     1   128     5   136     5   145 0.74 Polyketide cyclase / dehydrase and lipid transport
IstB_IS21            PF01695.12   178 seq356_BIOID51093    -            136   4.9e-07   29.2   0.0   1   1     6e-11   8.2e-07   28.4   0.0   125   156   102   133    97   136 0.92 IstB-like ATP binding protein
Sulfatase            PF00884.18   379 seq357_BIOID51093    -            573   1.2e-43  149.4   4.8   1   1   1.2e-47   1.6e-43  149.0   3.3     2   321   238   534   237   567 0.91 Sulfatase
Ub-RnfH              PF03658.9     84 seq361_BIOID51093    -             96   3.2e-38  129.3   0.1   1   1   2.7e-42   3.7e-38  129.1   0.1     1    84     5    88     5    88 0.99 RnfH family Ubiquitin
DUF1401              PF07180.6    146 seq363_BIOID51093    -            168   1.3e-10   41.0   0.3   1   1   1.3e-14   1.8e-10   40.6   0.2    10    92    27   110    19   162 0.83 Protein of unknown function (DUF1401)
Peptidase_M3         PF01432.15   458 seq364_BIOID51093    -            681  7.3e-147  489.9   0.1   1   1    9e-151  1.2e-146  489.2   0.0     2   457   230   678   229   679 0.97 Peptidase family M3
NTP_transferase      PF00483.18   248 seq367_BIOID51093    -            297   1.1e-21   77.2   0.0   1   1   1.9e-25   1.3e-21   76.9   0.0     1   242     5   273     5   278 0.87 Nucleotidyl transferase
NTP_transf_3         PF12804.2    179 seq367_BIOID51093    -            297   4.6e-07   30.0   0.0   1   1     1e-10   7.1e-07   29.4   0.0     2   111     7   147     6   258 0.73 MobA-like NTP transferase domain
PBP                  PF01161.15   145 seq370_BIOID51093    -            183   1.9e-35  121.7   0.1   1   1   1.8e-39   2.4e-35  121.3   0.1     3   143    34   180    32   181 0.91 Phosphatidylethanolamine-binding protein
GPW_gp25             PF04965.9     99 seq371_BIOID51093    -            137   1.4e-18   66.1   0.0   1   1   1.3e-22   1.8e-18   65.7   0.0     3    94    29   118    27   124 0.90 Gene 25-like lysozyme
DUF307               PF03733.8     53 seq372_BIOID51093    -            148     1e-32  112.1  23.6   1   2   1.2e-16   1.7e-12   47.4   2.3     1    53     3    55     3    55 0.97 Domain of unknown function (DUF307)
DUF307               PF03733.8     53 seq372_BIOID51093    -            148     1e-32  112.1  23.6   2   2   5.9e-24     8e-20   70.9   8.6     1    53    76   128    76   128 0.98 Domain of unknown function (DUF307)
DUF1187              PF06688.6     61 seq375_BIOID51093    -             64   3.5e-40  135.8   0.4   1   1   2.8e-44   3.8e-40  135.7   0.3     1    61     4    64     4    64 0.99 Protein of unknown function (DUF1187)
T2SG                 PF08334.6    108 seq376_BIOID51093    -            144   1.4e-33  114.7   0.4   1   1   3.5e-37   1.6e-33  114.5   0.2     1   108    31   137    31   137 0.97 Type II secretion system (T2SS), protein G
N_methyl_2           PF13544.1     31 seq376_BIOID51093    -            144   4.7e-09   35.2   0.8   1   1     2e-12     9e-09   34.3   0.5     1    31     1    24     1    24 0.94 Type IV pilin N-term methylation site GFxxxE
N_methyl             PF07963.7     20 seq376_BIOID51093    -            144   1.9e-07   30.2   3.8   1   1   6.3e-11   2.9e-07   29.7   2.6     1    20     7    26     7    26 0.96 Prokaryotic N-terminal methylation motif
Molybdopterin        PF00384.17   432 seq377_BIOID51093    -            808   2.8e-88  296.4   0.0   1   1   7.7e-92   3.5e-88  296.1   0.0     1   432   115   566   115   566 0.92 Molybdopterin oxidoreductase
Molydop_binding      PF01568.16   109 seq377_BIOID51093    -            808   5.3e-27   93.6   0.0   1   1   2.2e-30     1e-26   92.7   0.0     1   107   687   800   687   802 0.97 Molydopterin dinucleotide binding domain
Molybdop_Fe4S4       PF04879.11    55 seq377_BIOID51093    -            808   2.7e-13   49.4   0.9   1   1     1e-16   4.7e-13   48.6   0.6     1    55    53   112    53   112 0.96 Molybdopterin oxidoreductase Fe4S4 domain
DUF440               PF04269.7    103 seq378_BIOID51093    -            109   2.9e-46  155.6   1.8   1   1   2.3e-50   3.2e-46  155.4   1.3     2   103     7   109     3   109 0.98 Protein of unknown function, DUF440
HK                   PF02110.10   246 seq383_BIOID51093    -            262  2.6e-104  347.6   1.1   1   1  6.5e-108    3e-104  347.4   0.7     1   246    15   259    15   259 0.99 Hydroxyethylthiazole kinase family
Phos_pyr_kin         PF08543.7    246 seq383_BIOID51093    -            262   1.2e-07   31.1   0.4   1   1   5.2e-11   2.4e-07   30.1   0.3    72   241    79   241    26   245 0.75 Phosphomethylpyrimidine kinase
Carb_kinase          PF01256.12   242 seq383_BIOID51093    -            262   7.3e-06   25.3   0.8   1   1   2.2e-09   9.9e-06   24.8   0.6    47   226    48   238     9   252 0.79 Carbohydrate kinase
Hydrolase            PF00702.21   204 seq384_BIOID51093    -            682   3.7e-36  125.4   4.7   1   1   1.1e-39   3.7e-36  125.4   3.3     1   204   301   530   301   530 0.80 haloacid dehalogenase-like hydrolase
E1-E2_ATPase         PF00122.15   230 seq384_BIOID51093    -            682   3.7e-34  117.6   0.2   1   1   1.1e-37   3.7e-34  117.6   0.2     3   230    73   297    71   297 0.93 E1-E2 ATPase
HAD                  PF12710.2    191 seq384_BIOID51093    -            682   3.2e-14   53.4   0.0   1   1   2.2e-17   7.6e-14   52.1   0.0     2   190   305   526   304   527 0.66 haloacid dehalogenase-like hydrolase
Hydrolase_3          PF08282.7    254 seq384_BIOID51093    -            682   2.2e-05   24.0   1.2   1   1   4.3e-08   0.00015   21.3   0.3   193   241   501   549   497   556 0.89 haloacid dehalogenase-like hydrolase
Band_7               PF01145.20   179 seq385_BIOID51093    -            325   6.1e-37  127.1   0.3   1   1   8.9e-41   6.1e-37  127.1   0.2     1   177    31   201    31   214 0.97 SPFH domain / Band 7 family
Band_7_1             PF13421.1    211 seq385_BIOID51093    -            325   7.2e-06   25.5   0.1   1   1     2e-09   1.4e-05   24.6   0.1   112   208    93   187    88   190 0.93 SPFH domain-Band 7 family
DUF879               PF05947.7    602 seq387_BIOID51093    -            616  3.2e-196  653.1   0.3   1   1  2.7e-200  3.6e-196  653.0   0.2     2   602     5   616     4   616 0.95 Bacterial protein of unknown function (DUF879)
FUSC-like            PF12805.2    284 seq389_BIOID51093    -            720  1.9e-111  371.4   5.9   1   1  4.1e-115  1.9e-111  371.4   4.1     1   284    69   348    69   348 0.98 FUSC-like inner membrane protein yccS
FUSC_2               PF13515.1    128 seq389_BIOID51093    -            720   5.6e-27   94.0  13.0   1   1   1.2e-30   5.6e-27   94.0   9.0     3   127   406   528   404   529 0.93 Fusaric acid resistance protein-like
UPF0253              PF06786.7     66 seq390_BIOID51093    -             72   1.7e-34  117.6   1.8   1   1   1.4e-38   1.9e-34  117.4   1.3     2    66     8    72     7    72 0.98 Uncharacterised protein family (UPF0253)
HTH_18               PF12833.2     81 seq391_BIOID51093    -            265   7.2e-17   61.1   0.1   1   1   5.8e-20     4e-16   58.7   0.1     1    80   184   261   184   262 0.97 Helix-turn-helix domain
GspH                 PF12019.3    114 seq394_BIOID51093    -            184   2.8e-05   24.1   0.0   1   1   2.7e-09   3.7e-05   23.7   0.0     3   108    42   165    40   173 0.87 Type II transport protein GspH
AA_permease          PF00324.16   479 seq397_BIOID51093    -            514  2.6e-121  405.1  47.0   1   1  4.4e-125    3e-121  404.9  32.6     2   478    50   491    49   492 0.97 Amino acid permease
AA_permease_2        PF13520.1    426 seq397_BIOID51093    -            514   2.9e-43  147.8  50.3   1   1   5.1e-47   3.5e-43  147.6  34.9     5   423    49   477    45   480 0.85 Amino acid permease
ROF                  PF07073.7     80 seq398_BIOID51093    -             86   5.8e-25   86.9   0.1   1   1   4.8e-29   6.5e-25   86.8   0.0     1    80     9    83     9    83 0.97 Modulator of Rho-dependent transcription termination (ROF)
Band_7               PF01145.20   179 seq400_BIOID51093    -            305   2.4e-35  121.9   0.5   1   1   1.7e-39   2.4e-35  121.9   0.3     1   178    21   203    21   204 0.96 SPFH domain / Band 7 family
Gly_radical          PF01228.16   106 seq402_BIOID51093    -            127     1e-25   89.9   0.1   1   1   1.1e-29   1.6e-25   89.4   0.0    20   106    16   108     4   108 0.86 Glycine radical
Glycos_transf_2      PF00535.21   169 seq405_BIOID51093    -            260     7e-37  126.5   4.1   1   1   2.4e-40   1.1e-36  125.9   2.8     1   145     7   149     7   212 0.89 Glycosyl transferase family 2
Glyco_tranf_2_3      PF13641.1    230 seq405_BIOID51093    -            260   2.5e-14   53.5   0.0   1   1   8.8e-18     4e-14   52.8   0.0     3   139     6   138     3   159 0.86 Glycosyltransferase like family 2
Glyco_tranf_2_2      PF10111.4    281 seq405_BIOID51093    -            260   4.2e-13   48.9   1.7   1   1   9.2e-17   4.2e-13   48.9   1.2     1   131     7   122     7   155 0.84 Glycosyltransferase like family 2
Phos_pyr_kin         PF08543.7    246 seq407_BIOID51093    -            266   8.3e-95  316.5   0.0   1   1   1.4e-98   9.4e-95  316.3   0.0     1   246    13   260    13   260 0.98 Phosphomethylpyrimidine kinase
PfkB                 PF00294.19   301 seq407_BIOID51093    -            266   1.6e-07   30.6   0.1   1   1   2.9e-11     2e-07   30.3   0.0   136   282    80   237    39   251 0.84 pfkB family carbohydrate kinase
T2SI                 PF02501.12    81 seq409_BIOID51093    -            121   9.7e-24   83.0   1.0   1   1   9.5e-28   1.3e-23   82.6   0.7     1    80    39   119    39   120 0.97 Type II secretion system (T2SS), protein I
Lip_A_acyltrans      PF03279.8    295 seq410_BIOID51093    -            343  5.4e-111  370.0   0.0   1   1  4.5e-115  6.2e-111  369.8   0.0     2   295    42   334    41   334 0.99 Bacterial lipid A biosynthesis acyltransferase
NfeD                 PF01957.13   144 seq415_BIOID51093    -            147   9.7e-29  100.2   0.1   1   1     8e-33   1.1e-28  100.0   0.1     1   142     2   138     2   140 0.92 NfeD-like C-terminal, partner-binding
T2SJ                 PF11612.3    169 seq418_BIOID51093    -            199   1.9e-46  157.7   0.6   1   1   3.3e-50   2.2e-46  157.5   0.4     2   167    40   195    39   197 0.93 Type II secretion system (T2SS), protein J
N_methyl             PF07963.7     20 seq418_BIOID51093    -            199   4.3e-06   26.0   1.6   1   1   1.3e-09   8.6e-06   25.0   1.1     1    19     7    25     7    26 0.93 Prokaryotic N-terminal methylation motif
NfeD                 PF01957.13   144 seq421_BIOID51093    -            152     3e-24   85.6   7.0   1   1   2.8e-28   3.8e-24   85.3   4.9     1   141    12   148    12   150 0.92 NfeD-like C-terminal, partner-binding
LysR_substrate       PF03466.15   209 seq428_BIOID51093    -            308   5.5e-43  146.3   0.1   1   1   1.1e-46   7.2e-43  146.0   0.1     3   205   102   302   100   305 0.98 LysR substrate binding domain
HTH_1                PF00126.22    60 seq428_BIOID51093    -            308   3.2e-16   58.6   0.1   1   1   9.5e-20   6.5e-16   57.7   0.1     1    60    18    77    18    77 0.96 Bacterial regulatory helix-turn-helix protein, lysR family
Glyco_hydro_25       PF01183.15   181 seq429_BIOID51093    -            275   6.2e-51  172.6   0.2   1   1   6.2e-55   8.5e-51  172.2   0.1     1   181    73   248    73   248 0.96 Glycosyl hydrolases family 25
CcdA                 PF07362.7     72 seq431_BIOID51093    -             72   9.1e-28   95.8   0.9   1   1   7.2e-32   9.9e-28   95.7   0.6     1    72     1    72     1    72 0.99 Post-segregation antitoxin CcdA
T2SK                 PF03934.8    280 seq433_BIOID51093    -            325   3.1e-83  279.0   2.9   1   1   2.6e-87   3.6e-83  278.8   2.0     2   276    31   309    30   313 0.94 Type II secretion system (T2SS), protein K
TraX                 PF05857.6    219 seq434_BIOID51093    -            267   9.2e-52  175.7   8.1   1   1   7.8e-56   1.1e-51  175.5   5.6     2   218    51   266    50   267 0.96 TraX protein
DUF1364              PF07102.7     94 seq435_BIOID51093    -             96   1.2e-39  134.0   1.0   1   1   9.3e-44   1.3e-39  133.8   0.7     1    94     1    94     1    94 0.98 Protein of unknown function (DUF1364)
DUF1305              PF06996.6    303 seq436_BIOID51093    -            362   8.7e-93  310.5   0.1   1   1   7.3e-97     1e-92  310.3   0.1     3   303    35   349    33   349 0.97 Protein of unknown function (DUF1305)
CcdB                 PF01845.12   102 seq437_BIOID51093    -            101   7.3e-43  144.5   0.0   1   1   5.9e-47     8e-43  144.4   0.0     1   102     1   101     1   101 0.99 CcdB protein
Rsd_AlgQ             PF04353.8    153 seq446_BIOID51093    -            158     5e-50  169.0   0.4   1   1   4.2e-54   5.7e-50  168.8   0.3     1   150     1   148     1   151 0.98 Regulator of RNA polymerase sigma(70) subunit, Rsd/AlgQ
KdpC                 PF02669.10   188 seq447_BIOID51093    -            190  3.3e-101  336.6   0.2   1   1  2.7e-105  3.7e-101  336.4   0.1     1   188     1   188     1   188 0.99 K+-transporting ATPase, c chain
RusA                 PF05866.6    116 seq449_BIOID51093    -            120   2.2e-26   92.4   0.0   1   1   1.8e-30   2.5e-26   92.2   0.0     1   116     8   117     8   117 0.94 Endodeoxyribonuclease RusA
Phage_integrase      PF00589.17   173 seq450_BIOID51093    -            260   1.9e-35  121.9   0.1   1   1   1.9e-39   2.6e-35  121.5   0.1     1   171    50   242    50   244 0.89 Phage integrase family
Phage_CI_repr        PF07022.8     66 seq452_BIOID51093    -            129   7.4e-12   45.0   0.1   1   1   3.1e-15     1e-11   44.5   0.0    16    64    28    75    13    77 0.94 Bacteriophage CI repressor helix-turn-helix domain
HTH_3                PF01381.17    55 seq452_BIOID51093    -            129   4.1e-08   32.8   0.0   1   1   4.5e-11   1.5e-07   30.9   0.0     7    55    22    69    19    69 0.95 Helix-turn-helix
HTH_26               PF13443.1     63 seq452_BIOID51093    -            129     3e-05   24.0   0.0   1   1   1.5e-08   5.3e-05   23.2   0.0     1    59    15    71    15    75 0.91 Cro/C1-type HTH DNA-binding domain
BOF                  PF04076.8    103 seq454_BIOID51093    -            130   1.1e-39  134.2   0.0   1   1     1e-43   1.4e-39  133.9   0.0     4   103    30   130    25   130 0.98 Bacterial OB fold (BOF) protein
Fer4_11              PF13247.1     99 seq455_BIOID51093    -            205   1.2e-31  108.4  10.9   1   1   8.5e-35   1.2e-31  108.4   7.5     3    97    60   153    58   155 0.97 4Fe-4S dicluster domain
Fer4_2               PF12797.2     22 seq455_BIOID51093    -            205   1.1e-13   50.0  30.8   1   1   6.7e-10   9.1e-07   28.3   0.6     2    20     6    24     5    33 0.89 4Fe-4S binding domain
Fer4                 PF00037.22    24 seq455_BIOID51093    -            205   9.1e-13   47.1  35.1   1   1   8.5e-11   1.2e-07   30.9   3.3     1    23    92   114    92   115 0.94 4Fe-4S binding domain
Fer4_7               PF12838.2     52 seq455_BIOID51093    -            205   2.4e-12   46.9  28.1   1   1   9.2e-10   1.3e-06   28.6   7.3     2    50    99   147    98   149 0.87 4Fe-4S dicluster domain
Fer4_9               PF13187.1     55 seq455_BIOID51093    -            205   8.2e-12   45.0  26.6   1   1   5.5e-10   7.5e-07   29.2   7.4     2    53    99   148    98   150 0.95 4Fe-4S dicluster domain
Fer4_10              PF13237.1     52 seq455_BIOID51093    -            205   4.5e-11   42.2  30.2   1   1   8.2e-09   1.1e-05   24.9   8.0     2    52    92   146    91   146 0.76 4Fe-4S dicluster domain
Fer4_4               PF12800.2     17 seq455_BIOID51093    -            205   1.7e-10   40.2  32.5   1   3     3e-05      0.04   14.1   2.3     1    15    11    25    11    29 0.90 4Fe-4S binding domain
Fer4_4               PF12800.2     17 seq455_BIOID51093    -            205   1.7e-10   40.2  32.5   2   3   3.3e-05     0.045   13.9   2.0     2    16    65    81    64    85 0.86 4Fe-4S binding domain
Fer4_4               PF12800.2     17 seq455_BIOID51093    -            205   1.7e-10   40.2  32.5   3   3   2.9e-07    0.0004   20.3   2.0     2    17    97   112    96   112 0.91 4Fe-4S binding domain
Fer4_6               PF12837.2     24 seq455_BIOID51093    -            205   2.4e-10   39.7  39.6   1   1   3.1e-09   4.2e-06   26.2   3.2     1    23    91   113    91   114 0.95 4Fe-4S binding domain
Fer4_3               PF12798.2     15 seq455_BIOID51093    -            205   7.3e-07   29.1  40.1   1   2   9.4e-06     0.013   15.9   4.2     1    15    67    83    67    83 0.98 4Fe-4S binding domain
Fer4_3               PF12798.2     15 seq455_BIOID51093    -            205   7.3e-07   29.1  40.1   2   2   4.8e-05     0.065   13.7   1.6     1    13   126   147   126   149 0.94 4Fe-4S binding domain
UTRA                 PF07702.8    141 seq463_BIOID51093    -            248   1.1e-35  122.1   0.2   1   1   4.9e-39   1.7e-35  121.6   0.2     2   140   108   242   107   243 0.98 UTRA domain
GntR                 PF00392.16    64 seq463_BIOID51093    -            248   1.7e-16   59.2   0.4   1   1   1.2e-19     4e-16   58.0   0.1     6    64    29    87    24    87 0.94 Bacterial regulatory proteins, gntR family
Glycos_transf_2      PF00535.21   169 seq464_BIOID51093    -            205   2.2e-18   66.4   0.1   1   1   2.3e-22   3.2e-18   65.8   0.1     1    92     4    92     4   104 0.91 Glycosyl transferase family 2
TnpB_IS66            PF05717.8    108 seq465_BIOID51093    -            104   3.3e-32  110.0   0.0   1   1   2.8e-36   3.9e-32  109.7   0.0     2    76     7    81     6    88 0.95 IS66 Orf2 like protein
KdpD                 PF02702.12   211 seq466_BIOID51093    -            894   9.3e-99  328.6   0.0   1   1  6.2e-102   1.4e-98  328.0   0.0     2   211    21   230    20   230 0.99 Osmosensitive K+ channel His kinase sensor domain
HATPase_c            PF02518.21   111 seq466_BIOID51093    -            894   1.4e-24   85.7   0.0   1   1   1.5e-27   3.3e-24   84.6   0.0     6   110   778   881   774   882 0.97 Histidine kinase-, DNA gyrase B-, and HSP90-like ATPase
DUF4118              PF13493.1    105 seq466_BIOID51093    -            894   6.4e-15   55.1  14.3   1   1   4.8e-18   1.1e-14   54.3   9.9     5   103   407   499   402   501 0.84 Domain of unknown function (DUF4118)
HisKA                PF00512.20    68 seq466_BIOID51093    -            894   2.6e-11   43.2   1.8   1   1   1.1e-14   2.6e-11   43.2   1.2     2    68   664   730   663   730 0.88 His Kinase A (phospho-acceptor) domain
GAF_3                PF13492.1    129 seq466_BIOID51093    -            894   3.2e-10   40.0   0.0   1   1   3.8e-13   8.7e-10   38.6   0.0     2   129   528   644   527   644 0.86 GAF domain
Usp                  PF00582.21   140 seq466_BIOID51093    -            894   3.2e-05   24.0   0.6   1   1   6.9e-08   0.00016   21.7   0.4     3   133   251   365   249   373 0.85 Universal stress protein family
Exc                  PF07825.6     77 seq467_BIOID51093    -             78   1.8e-05   24.3   0.0   1   1   1.5e-09   2.1e-05   24.1   0.0     3    69     5    73     3    77 0.87 Excisionase-like protein
Abhydrolase_5        PF12695.2    142 seq468_BIOID51093    -            286   4.2e-20   71.8   0.0   1   1   1.9e-22     3e-19   69.1   0.0     1   141    27   262    27   263 0.85 Alpha/beta hydrolase family
Abhydrolase_6        PF12697.2    228 seq468_BIOID51093    -            286   9.1e-19   68.1   0.0   1   1     8e-22   1.2e-18   67.7   0.0     1   213    28   258    28   272 0.76 Alpha/beta hydrolase family
Abhydrolase_1        PF00561.15   230 seq468_BIOID51093    -            286   8.1e-18   64.6   0.0   1   1   6.2e-21   9.4e-18   64.4   0.0     1   228    54   274    54   276 0.91 alpha/beta hydrolase fold
Peptidase_S15        PF02129.13   272 seq468_BIOID51093    -            286   1.1e-14   54.4   0.0   1   1   1.6e-17   2.4e-14   53.3   0.0    52   255    48   249    19   259 0.78 X-Pro dipeptidyl-peptidase (S15 family)
Peptidase_S9         PF00326.16   213 seq468_BIOID51093    -            286   6.1e-12   45.0   0.1   1   1   7.8e-12   1.2e-08   34.3   0.1    10   101    49   135    45   164 0.84 Prolyl oligopeptidase family
DLH                  PF01738.13   218 seq468_BIOID51093    -            286   9.3e-09   34.7   0.2   1   1   7.2e-08   0.00011   21.4   0.0     8   127    19   128    13   149 0.81 Dienelactone hydrolase family
Hydrolase_4          PF12146.3     79 seq468_BIOID51093    -            286     3e-08   33.2   0.0   1   1   3.5e-11   5.3e-08   32.4   0.0    11    64    19    74    11    88 0.81 Putative lysophospholipase
Abhydrolase_3        PF07859.8    211 seq468_BIOID51093    -            286   6.9e-05   22.4   0.0   1   1   8.8e-08   0.00013   21.4   0.0    48   180    79   235    50   265 0.57 alpha/beta hydrolase fold
DmsC                 PF04976.7    276 seq470_BIOID51093    -            364  1.5e-114  381.7  20.6   1   1  1.4e-118  1.9e-114  381.5  14.3     1   276    81   354    81   354 0.99 DMSO reductase anchor subunit (DmsC)
YadA                 PF03895.10    78 seq471_BIOID51093    -            338   3.2e-21   75.0   9.7   1   1   5.9e-25   8.1e-21   73.7   6.8     2    78   262   338   261   338 0.99 YadA-like C-terminal region
Phage_antitermQ      PF06530.7    126 seq472_BIOID51093    -            144   2.8e-61  204.5   0.2   1   1   2.3e-65   3.1e-61  204.3   0.1     1   125     1   125     1   126 0.99 Phage antitermination protein Q
ThiC                 PF01964.13   421 seq473_BIOID51093    -            631  3.9e-201  667.9   0.0   1   1  2.8e-204  1.9e-200  665.6   0.0     1   420   148   597   148   598 0.99 ThiC family
ThiC-associated      PF13667.1     80 seq473_BIOID51093    -            631   1.1e-33  114.5   0.1   1   1   4.3e-37   2.9e-33  113.1   0.0     2    80    26   109    25   109 0.94 ThiC-associated domain
GrpE                 PF01025.14   166 seq474_BIOID51093    -            197   1.4e-47  161.2   3.3   1   1   1.2e-51   1.7e-47  160.9   2.3     5   166    35   194     7   194 0.87 GrpE
DUF1391              PF07151.7     49 seq475_BIOID51093    -             50   7.1e-34  114.9   1.1   1   1   5.6e-38   7.6e-34  114.8   0.8     1    48     2    49     2    50 0.97 Protein of unknown function (DUF1391)
T2SL                 PF05134.8    230 seq477_BIOID51093    -            275   3.3e-59  199.7   3.6   1   1   2.8e-63   3.8e-59  199.5   2.5    23   210     7   196     1   208 0.94 Type II secretion system (T2SS), protein L
Phage_integ_N        PF09003.5     81 seq478_BIOID51093    -            380   1.4e-30  104.6   0.1   1   1   4.7e-34   3.2e-30  103.5   0.0     1    77     1    76     1    86 0.95 Bacteriophage lambda integrase, N-terminal domain
Phage_integrase      PF00589.17   173 seq478_BIOID51093    -            380   4.6e-22   78.3   0.7   1   1   1.3e-25   8.8e-22   77.4   0.0     3   170   196   368   194   371 0.88 Phage integrase family
GGDEF                PF00990.16   161 seq479_BIOID51093    -            296   1.8e-44  151.0   0.0   1   1   4.2e-48   2.9e-44  150.3   0.0     2   161   130   283   129   283 0.96 GGDEF domain
MCPsignal_assoc      PF13682.1     70 seq479_BIOID51093    -            296   3.6e-08   33.3   0.3   1   1   1.2e-11   8.4e-08   32.1   0.2     1    68    19    90    19    92 0.84 MCP-signal associated domain
DDE_Tnp_IS66         PF03050.9    271 seq482_BIOID51093    -            511  6.8e-100  333.6   0.0   1   1    2e-103  6.8e-100  333.6   0.0     1   271   174   461   174   461 0.98 Transposase IS66 family
DDE_Tnp_IS66_C       PF13817.1     39 seq482_BIOID51093    -            511   4.3e-19   68.1   0.1   1   1   3.3e-22   1.1e-18   66.7   0.0     1    39   467   505   467   505 0.98 IS66 C-terminal element
HTH_Tnp_IS66         PF13005.2     59 seq482_BIOID51093    -            511   3.2e-17   61.9   0.7   1   1   1.8e-20     6e-17   61.1   0.5     3    59   114   168   112   168 0.95 putative Helix-turn-helix domain of transposase IS66
LZ_Tnp_IS66          PF13007.2     78 seq482_BIOID51093    -            511   2.2e-08   34.4   2.1   1   1     1e-10   3.5e-07   30.6   0.0     1    41    38    78    38    98 0.87 Transposase C of IS166 homeodomain
SulA                 PF03846.9    119 seq484_BIOID51093    -            169   2.2e-63  211.1   4.5   1   1   2.2e-67     3e-63  210.7   3.1     2   118     3   119     2   120 0.99 Cell division inhibitor SulA
TonB_dep_Rec         PF00593.19   276 seq488_BIOID51093    -            700     1e-37  130.5  12.2   1   1   1.5e-41     1e-37  130.5   8.5     2   275   449   695   448   696 0.97 TonB dependent receptor
Plug                 PF07715.10   108 seq488_BIOID51093    -            700   5.4e-23   81.2   2.1   1   1   1.9e-26   1.3e-22   80.0   1.5     3   108    41   151    39   151 0.96 TonB-dependent Receptor Plug Domain
Polysacc_synt        PF01943.12   273 seq491_BIOID51093    -            463   2.7e-10   39.8  51.7   1   1   4.7e-13   6.4e-09   35.3  21.1     6   260    39   309    33   316 0.68 Polysaccharide biosynthesis protein
tRNA_U5-meth_tr      PF05958.6    352 seq492_BIOID51093    -            366  2.7e-187  621.5   1.2   1   1  1.1e-190  3.1e-187  621.3   0.8     1   351    10   365    10   366 0.99 tRNA (Uracil-5-)-methyltransferase
Methyltransf_4       PF02390.12   197 seq492_BIOID51093    -            366   5.4e-07   28.7   0.1   1   1   3.8e-10     1e-06   27.8   0.1    21    86   211   275   179   286 0.81 Putative methyltransferase
MTS                  PF05175.9    170 seq492_BIOID51093    -            366   8.1e-06   25.2   0.0   1   1   5.7e-09   1.6e-05   24.2   0.0    31    87   210   264   188   282 0.85 Methyltransferase small domain
Cons_hypoth95        PF03602.10   183 seq492_BIOID51093    -            366   1.6e-05   24.2   0.2   1   1   2.2e-08     6e-05   22.3   0.2    41   123   209   301   196   350 0.73 Conserved hypothetical protein 95
GspL_C               PF12693.2    158 seq493_BIOID51093    -            195   2.1e-49  167.2   8.9   1   1   1.9e-53   2.6e-49  166.8   6.2     2   156    37   190    36   193 0.98 GspL periplasmic domain
ProQ                 PF04352.8    115 seq499_BIOID51093    -            186   1.8e-30  104.7   2.4   1   1   4.2e-33   2.9e-29  100.9   0.0     5   113    72   180    68   181 0.96 ProQ/FINO family
FinO_N               PF12602.3     72 seq499_BIOID51093    -            186   9.1e-25   86.6  12.4   1   1   2.8e-28   1.9e-24   85.5   8.6     1    72     1    62     1    62 0.98 Fertility inhibition protein N terminal
Nitrate_red_del      PF02613.10   136 seq501_BIOID51093    -            204     4e-31  107.5   1.1   1   1   4.1e-35   5.6e-31  107.0   0.7     7   134    41   164    19   166 0.93 Nitrate reductase delta subunit
TrbL                 PF04610.9    225 seq504_BIOID51093    -            331   1.2e-42  146.0  27.5   1   1   8.9e-47   1.2e-42  146.0  19.0     1   225    38   262    38   262 0.95 TrbL/VirB6 plasmid conjugal transfer protein
OmpA_membrane        PF01389.12   183 seq505_BIOID51093    -            354   9.6e-76  253.2   2.4   1   1   2.8e-79   1.3e-75  252.8   1.7     1   183    31   203    31   203 0.97 OmpA-like transmembrane domain
OMP_b-brl            PF13505.1    176 seq505_BIOID51093    -            354   1.4e-24   86.8   7.6   1   1   3.1e-28   1.4e-24   86.8   5.2     2   176    16   199    15   199 0.82 Outer membrane protein beta-barrel domain
OmpA                 PF00691.15    97 seq505_BIOID51093    -            354   8.1e-23   80.5   0.0   1   1   4.4e-26     2e-22   79.2   0.0     1    95   230   325   230   327 0.96 OmpA family
T2SM                 PF04612.7    160 seq506_BIOID51093    -             59   4.5e-16   58.9   1.4   1   1   3.4e-20   4.7e-16   58.8   0.9     1    57     1    57     1    59 0.97 Type II secretion system (T2SS), protein M
Methyltransf_26      PF13659.1    117 seq507_BIOID51093    -            257   4.3e-16   58.8   0.0   1   1   5.4e-19   7.4e-16   58.1   0.0     3   116    59   182    57   183 0.86 Methyltransferase domain
MTS                  PF05175.9    170 seq507_BIOID51093    -            257   6.2e-15   54.8   0.0   1   1   6.6e-18     9e-15   54.3   0.0    33   148    58   189    39   206 0.85 Methyltransferase small domain
Methyltransf_18      PF12847.2    112 seq507_BIOID51093    -            257   3.9e-11   43.4   0.0   1   1   4.3e-14   5.9e-11   42.8   0.0     3    80    58   141    57   181 0.77 Methyltransferase domain
Methyltransf_31      PF13847.1    152 seq507_BIOID51093    -            257   5.7e-09   35.6   0.0   1   1   5.5e-12   7.5e-09   35.2   0.0     6   108    59   179    56   217 0.73 Methyltransferase domain
Cons_hypoth95        PF03602.10   183 seq507_BIOID51093    -            257   5.3e-08   32.3   0.0   1   1   5.4e-11   7.3e-08   31.9   0.0    43   131    57   143    47   175 0.78 Conserved hypothetical protein 95
UPF0020              PF01170.13   180 seq507_BIOID51093    -            257   1.7e-06   27.5   0.0   1   1   1.7e-09   2.3e-06   27.1   0.0    61   118    81   139    52   183 0.81 Putative RNA methylase family UPF0020
Methyltransf_25      PF13649.1    101 seq507_BIOID51093    -            257   5.2e-06   26.6   0.0   1   1   5.5e-09   7.6e-06   26.1   0.0     2    74    61   137    60   175 0.79 Methyltransferase domain
PrmA                 PF06325.8    295 seq507_BIOID51093    -            257   6.3e-06   25.4   0.0   1   1   6.5e-09   8.8e-06   24.9   0.0   163   232    58   134    50   135 0.79 Ribosomal protein L11 methyltransferase (PrmA)
PCMT                 PF01135.14   210 seq507_BIOID51093    -            257     3e-05   23.5   0.0   1   1   3.2e-08   4.3e-05   23.0   0.0    73   147    56   132    46   135 0.87 Protein-L-isoaspartate(D-aspartate) O-methyltransferase (PCMT)
Methyltransf_3       PF01596.12   205 seq507_BIOID51093    -            257    0.0001   21.3   0.0   1   1     1e-07   0.00014   20.8   0.0    33   125    44   131    27   143 0.86 O-methyltransferase
DicB                 PF05358.6     62 seq508_BIOID51093    -             97   1.7e-32  110.5   0.7   1   1   1.6e-36   2.2e-32  110.2   0.0     1    62    36    97    36    97 0.99 DicB protein
T2SM                 PF04612.7    160 seq514_BIOID51093    -             97   7.8e-21   74.4   0.3   1   1   6.1e-25   8.4e-21   74.3   0.2    78   159     5    86     1    87 0.93 Type II secretion system (T2SS), protein M
T6SS-SciN            PF12790.2    142 seq517_BIOID51093    -            174   1.7e-33  115.0   0.0   1   1   1.4e-37     2e-33  114.9   0.0     1   142    13   167    13   167 0.98 Type VI secretion lipoprotein
DUF1482              PF07358.6     57 seq519_BIOID51093    -             62   2.2e-24   84.6   0.0   1   1   1.8e-28   2.4e-24   84.5   0.0     1    57     4    62     4    62 0.98 Protein of unknown function (DUF1482)
DUF1737              PF08410.5     54 seq520_BIOID51093    -            224   1.1e-19   69.8   0.1   1   1   4.2e-23   2.8e-19   68.4   0.0     1    53     1    53     1    54 0.98 Domain of unknown function (DUF1737)
DUF303               PF03629.13   255 seq520_BIOID51093    -            224   2.5e-13   49.7   0.0   1   1   4.9e-17   3.4e-13   49.3   0.0     3   107    83   204    81   218 0.78 Domain of unknown function (DUF303)
DiS_P_DiS            PF06750.8     92 seq524_BIOID51093    -            277   9.1e-31  105.3   1.1   1   1   1.7e-34   1.2e-30  105.0   0.1     2    90    22   127    21   129 0.96 Bacterial Peptidase A24 N-terminal domain
Peptidase_A24        PF01478.13   106 seq524_BIOID51093    -            277   3.1e-27   94.7  14.8   1   1   1.1e-30   7.4e-27   93.4  10.3     2   105   138   245   137   246 0.92 Type IV leader peptidase family
Voltage_CLC          PF00654.15   355 seq525_BIOID51093    -            438   1.7e-72  244.3  34.2   1   1   1.2e-76   1.7e-72  244.3  23.7     5   354    83   422    79   423 0.91 Voltage gated chloride channel
Exonuc_VIII          PF06630.6    182 seq527_BIOID51093    -            814   1.5e-73  245.9   0.3   1   1   5.6e-77   7.6e-73  243.6   0.0     2   182     9   189     8   189 0.99 Enterobacterial exodeoxyribonuclease VIII
TMP-TENI             PF02581.12   180 seq528_BIOID51093    -            211   3.8e-57  192.2   0.3   1   1   3.2e-61   4.4e-57  191.9   0.2     3   180    17   189    15   189 0.98 Thiamine monophosphate synthase/TENI
DegT_DnrJ_EryC1      PF01041.12   363 seq530_BIOID51093    -            213   1.1e-79  268.0   0.0   1   1   3.6e-83   1.2e-79  267.8   0.0     3   177    13   187    11   191 0.98 DegT/DnrJ/EryC1/StrS aminotransferase family
Aminotran_1_2        PF00155.16   363 seq530_BIOID51093    -            213   5.1e-11   42.0   0.1   1   1   1.8e-14   6.3e-11   41.7   0.1    47   188    38   157    18   176 0.86 Aminotransferase class I and II
Aminotran_5          PF00266.14   371 seq530_BIOID51093    -            213   1.3e-06   27.3   0.1   1   1   5.1e-10   1.7e-06   26.8   0.1    66   182    55   163    32   165 0.84 Aminotransferase class-V
Cys_Met_Meta_PP      PF01053.15   386 seq530_BIOID51093    -            213   1.5e-06   26.7   0.2   1   1   5.8e-10     2e-06   26.2   0.1    58   177    38   156    31   172 0.84 Cys/Met metabolism PLP-dependent enzyme
SNase                PF00565.12   108 seq531_BIOID51093    -            173   1.4e-28   99.1   0.1   1   1   1.3e-32   1.8e-28   98.8   0.0     1   108    64   160    64   160 0.98 Staphylococcal nuclease homologue
DUF876               PF05936.7    425 seq534_BIOID51093    -            443  4.4e-148  493.1   0.8   1   1  3.6e-152    5e-148  492.9   0.5     1   425    20   442    20   442 0.99 Bacterial protein of unknown function (DUF876)
NAD_binding_10       PF13460.1    183 seq537_BIOID51093    -            274   3.2e-15   56.5   0.0   1   1   1.5e-18   5.2e-15   55.8   0.0     1   181     4   201     4   203 0.82 NADH(P)-binding
Epimerase            PF01370.16   236 seq537_BIOID51093    -            274   2.9e-11   43.1   0.0   1   1   5.7e-13   1.9e-09   37.1   0.0     8   236    10   213     4   213 0.74 NAD dependent epimerase/dehydratase family
UDPG_MGDP_dh_N       PF03721.9    185 seq537_BIOID51093    -            274   4.3e-07   29.3   0.0   1   1     5e-10   1.7e-06   27.4   0.0     1   133     2   125     2   136 0.76 UDP-glucose/GDP-mannose dehydrogenase family, NAD binding domain
NAD_binding_2        PF03446.10   162 seq537_BIOID51093    -            274   8.9e-06   25.5   0.0   1   1   3.8e-09   1.3e-05   25.0   0.0     1   101     1   120     1   131 0.69 NAD binding domain of 6-phosphogluconate dehydrogenase
DUF303               PF03629.13   255 seq539_BIOID51093    -            262   1.3e-11   44.1   0.0   1   1   1.1e-15   1.5e-11   43.8   0.0   129   201    41   136    12   203 0.82 Domain of unknown function (DUF303)
T4SS                 PF07996.6    195 seq540_BIOID51093    -            216     9e-22   77.7  17.8   1   1   8.4e-26   1.1e-21   77.4  12.3     1   191    28   205    28   208 0.90 Type IV secretion system proteins
ThiF                 PF00899.16   136 seq542_BIOID51093    -            282   5.3e-44  149.2   0.1   1   1   1.1e-47   7.7e-44  148.6   0.1     2   134    59   190    58   192 0.98 ThiF family
MoeZ_MoeB            PF05237.8     84 seq542_BIOID51093    -            282   1.9e-29  100.9   0.0   1   1   5.2e-33   3.5e-29  100.0   0.0     4    82   199   276   197   278 0.96 MoeZ/MoeB domain
CbiA                 PF01656.18   195 seq544_BIOID51093    -            391     2e-34  118.5   0.0   1   1     4e-38   2.7e-34  118.1   0.0     2   194   113   342   112   343 0.80 CobQ/CobB/MinD/ParA nucleotide binding domain
HHA                  PF05321.6     57 seq547_BIOID51093    -             69   7.4e-29   99.5   0.1   1   1   6.3e-33   8.6e-29   99.3   0.0     1    57    10    66    10    66 0.99 Haemolysin expression modulating protein
Response_reg         PF00072.19   112 seq548_BIOID51093    -            225   1.6e-29  102.0   0.0   1   1   3.4e-33   2.3e-29  101.5   0.0     1   111     4   112     4   113 0.98 Response regulator receiver domain
Trans_reg_C          PF00486.23    77 seq548_BIOID51093    -            225   4.1e-22   77.7   0.0   1   1   1.3e-25   8.9e-22   76.6   0.0     2    77   148   223   146   223 0.97 Transcriptional regulatory protein, C terminal
Rhodanese            PF00581.15   113 seq549_BIOID51093    -            131   1.4e-10   41.4   0.0   1   1   1.2e-14   1.6e-10   41.2   0.0    22   112    52   123    30   124 0.84 Rhodanese-like domain
DegT_DnrJ_EryC1      PF01041.12   363 seq550_BIOID51093    -            136   3.8e-26   91.8   0.0   1   1   3.1e-30   4.2e-26   91.7   0.0   224   362     1   129     1   130 0.85 DegT/DnrJ/EryC1/StrS aminotransferase family
PulS_OutS            PF09691.5    109 seq552_BIOID51093    -            133   9.2e-40  134.9   0.0   1   1   8.1e-44   1.1e-39  134.6   0.0     1   108    21   125    21   126 0.93 Bacterial chaperone lipoprotein (PulS_OutS)
PseudoU_synth_2      PF00849.17   164 seq555_BIOID51093    -            217   8.7e-15   54.8   0.2   1   1   1.6e-17   2.2e-13   50.2   0.0     2   164    41   186    40   186 0.84 RNA pseudouridylate synthase
AAA_32               PF13654.1    509 seq558_BIOID51093    -            586   5.5e-18   64.8   0.0   1   1   1.1e-21   7.5e-18   64.3   0.0   322   469   140   286    68   322 0.85 AAA domain
Lon_C                PF05362.8    205 seq558_BIOID51093    -            586   2.2e-10   40.1   0.0   1   1     5e-14   3.4e-10   39.4   0.0   108   203   435   541   431   543 0.81 Lon protease (S16) C-terminal proteolytic domain
LysR_substrate       PF03466.15   209 seq559_BIOID51093    -            316   2.1e-23   82.4   0.0   1   1   3.7e-27   2.5e-23   82.1   0.0     2   204    96   296    95   301 0.92 LysR substrate binding domain
HTH_1                PF00126.22    60 seq559_BIOID51093    -            316   3.7e-13   48.8   0.0   1   1   1.4e-16   9.4e-13   47.5   0.0     3    59    14    70    12    71 0.95 Bacterial regulatory helix-turn-helix protein, lysR family
SRP54                PF00448.17   196 seq562_BIOID51093    -            453   7.9e-76  253.7   0.3   1   1   5.5e-79   1.2e-75  253.1   0.2     1   196   100   296   100   296 0.99 SRP54-type protein, GTPase domain
SRP_SPB              PF02978.14   104 seq562_BIOID51093    -            453   1.1e-36  125.1   7.9   1   1   4.7e-40   1.1e-36  125.1   5.5     2   104   329   427   328   427 0.99 Signal peptide binding domain
SRP54_N              PF02881.14    75 seq562_BIOID51093    -            453   2.1e-21   75.6   0.5   1   1   9.2e-25   2.1e-21   75.6   0.3     1    75     5    82     5    82 0.99 SRP54-type protein, helical bundle domain
CbiA                 PF01656.18   195 seq562_BIOID51093    -            453   2.8e-08   33.2   2.5   1   1   3.8e-11   8.6e-08   31.7   1.3     9   164   110   256   102   288 0.68 CobQ/CobB/MinD/ParA nucleotide binding domain
cobW                 PF02492.14   178 seq562_BIOID51093    -            453   6.4e-05   22.3   0.4   1   1   7.5e-08   0.00017   20.9   0.3     2   152   102   251   100   260 0.79 CobW/HypB/UreG, nucleotide-binding domain
ThiG                 PF05690.9    247 seq564_BIOID51093    -            328  1.3e-108  361.6   1.1   1   1  1.1e-112  1.5e-108  361.4   0.7     2   247    76   319    75   319 0.99 Thiazole biosynthesis protein ThiG
ThiS                 PF02597.15    78 seq565_BIOID51093    -             66   6.6e-17   61.5   0.1   1   1   5.3e-21   7.3e-17   61.4   0.1     1    78     3    66     3    66 0.98 ThiS family
HTH_Tnp_1            PF01527.15    76 seq566_BIOID51093    -            101   1.5e-11   43.9   0.6   1   1   2.7e-15   1.8e-11   43.6   0.4     1    76     1    76     1    76 0.94 Transposase
HTH_28               PF13518.1     52 seq566_BIOID51093    -            101   4.7e-05   23.1   0.0   1   1   1.1e-08   7.6e-05   22.4   0.0     1    38    10    48    10    57 0.88 Helix-turn-helix domain
DUF2077              PF09850.4    206 seq568_BIOID51093    -            253   8.5e-62  208.1   0.2   1   1   7.4e-66     1e-61  207.8   0.1     1   205    32   236    32   237 0.97 Uncharacterized protein conserved in bacteria (DUF2077)
RepB-RCR_reg         PF10723.4     85 seq569_BIOID51093    -             84   3.2e-36  122.8   0.8   1   1   2.6e-40   3.5e-36  122.6   0.5     1    83     1    83     1    84 0.99 Replication regulatory protein RepB
NUDIX                PF00293.23   135 seq571_BIOID51093    -            153     8e-21   73.9   0.2   1   1   7.4e-25     1e-20   73.6   0.1     2   120     5   116     4   123 0.92 NUDIX domain
DUF2618              PF10940.3     40 seq573_BIOID51093    -             34   3.4e-09   36.1   4.0   1   1   2.5e-13   3.5e-09   36.1   2.8     3    31     5    33     3    34 0.93 Protein of unknown function (DUF2618)
Glycos_transf_1      PF00534.15   172 seq574_BIOID51093    -            242   6.6e-16   58.0   0.0   1   1   6.6e-20   9.1e-16   57.6   0.0    14   154    57   202    47   216 0.92 Glycosyl transferases group 1
rve                  PF00665.21   120 seq576_BIOID51093    -            273   2.9e-30  104.7   0.0   1   1   1.5e-33   4.1e-30  104.2   0.0     2   120   101   217   100   217 0.97 Integrase core domain
rve_3                PF13683.1     67 seq576_BIOID51093    -            273   1.4e-13   50.0   0.1   1   1   9.1e-17   2.5e-13   49.2   0.1     2    67   189   255   188   255 0.97 Integrase core domain
DDE_Tnp_IS240        PF13610.1    140 seq576_BIOID51093    -            273   4.9e-08   32.9   0.0   1   1   2.4e-11   6.6e-08   32.5   0.0     2   139   106   247   105   248 0.89 DDE domain
HTH_21               PF13276.1     60 seq576_BIOID51093    -            273     1e-07   31.6   0.5   1   1   8.6e-11   2.3e-07   30.5   0.3     6    56    26    75    21    83 0.85 HTH-like domain
rve_2                PF13333.1     52 seq576_BIOID51093    -            273   1.8e-06   27.8   0.1   1   1   1.4e-09   3.8e-06   26.7   0.1     1    49   207   260   207   262 0.88 Integrase core domain
ParBc                PF02195.13    90 seq577_BIOID51093    -            323   9.5e-10   38.3   0.0   1   1   1.4e-13     2e-09   37.3   0.0    11    88    78   152    69   154 0.91 ParB-like nuclease domain
DUF1378              PF07125.6     59 seq578_BIOID51093    -             59   1.1e-39  134.0   0.0   1   1   8.7e-44   1.2e-39  133.9   0.0     1    59     1    59     1    59 0.99 Protein of unknown function (DUF1378)
DUF826               PF05696.6     78 seq581_BIOID51093    -             81   4.3e-38  129.1   1.0   1   1   3.7e-42   5.1e-38  128.9   0.7     1    78     1    75     1    76 0.97 Protein of unknown function (DUF826)
DeoC                 PF01791.4    236 seq582_BIOID51093    -            374   6.6e-67  225.1   0.0   1   1   5.8e-71   7.9e-67  224.8   0.0     2   236    93   350    92   350 0.98 DeoC/LacD family aldolase
IncFII_repA          PF02387.10   281 seq583_BIOID51093    -            289   3.7e-97  324.7   0.0   1   1  3.2e-101   4.4e-97  324.5   0.0     3   271     9   269     1   276 0.98 IncFII RepA protein family
OKR_DC_1             PF01276.15   417 seq584_BIOID51093    -            735    3e-199  661.6   0.0   1   1  8.1e-203  3.7e-199  661.3   0.0     1   417   112   554   112   554 0.99 Orn/Lys/Arg decarboxylase, major domain
OKR_DC_1_C           PF03711.10   137 seq584_BIOID51093    -            735     2e-53  180.0   0.2   1   1   1.2e-56   5.6e-53  178.5   0.1     1   135   579   710   579   712 0.98 Orn/Lys/Arg decarboxylase, C-terminal domain
OKR_DC_1_N           PF03709.10   115 seq584_BIOID51093    -            735   3.7e-24   84.8   0.1   1   1   1.5e-27   6.8e-24   84.0   0.0     1   115     7   106     7   106 0.99 Orn/Lys/Arg decarboxylase, N-terminal domain
tRNA_Me_trans        PF03054.11   356 seq585_BIOID51093    -            383  1.8e-150  500.3   0.0   1   1  5.9e-154    2e-150  500.1   0.0     1   356    21   375    21   375 0.98 tRNA methyl transferase
NAD_synthase         PF02540.12   242 seq585_BIOID51093    -            383   8.7e-10   37.7   0.0   1   1   2.5e-11   8.6e-08   31.2   0.0    16    82    18    90     5   110 0.78 NAD synthase
Asn_synthase         PF00733.16   255 seq585_BIOID51093    -            383   1.7e-06   27.6   0.0   1   1   7.5e-10   2.6e-06   27.0   0.0    16    92    19   102     7   177 0.89 Asparagine synthase
ThiI                 PF02568.9    197 seq585_BIOID51093    -            383   3.9e-06   26.3   0.0   1   1   1.6e-09   5.6e-06   25.8   0.0     2    73    19    90    18   144 0.73 Thiamine biosynthesis protein (ThiI)
Sigma70_r4_2         PF08281.7     54 seq588_BIOID51093    -            191   1.3e-19   69.2   0.2   1   1   1.1e-22   3.7e-19   67.8   0.2     2    53   129   180   122   181 0.95 Sigma-70, region 4
Sigma70_r2           PF04542.9     71 seq588_BIOID51093    -            191   6.3e-18   64.0   0.2   1   1   3.6e-21   1.2e-17   63.1   0.2     1    71    25    92    25    92 0.96 Sigma-70 region 2
Sigma70_r4           PF04545.11    50 seq588_BIOID51093    -            191     2e-10   39.6   0.0   1   1   1.4e-13   4.9e-10   38.4   0.0     2    47   135   180   134   182 0.95 Sigma-70, region 4
Sigma70_ECF          PF07638.6    185 seq588_BIOID51093    -            191   8.8e-09   35.1   0.1   1   1   8.3e-12   2.9e-08   33.5   0.1     7   181    10   183     3   186 0.71 ECF sigma factor
AAA_2                PF07724.9    171 seq591_BIOID51093    -            923     1e-38  132.8   0.0   1   1   1.9e-41   3.7e-38  130.9   0.0     1   170   646   807   646   808 0.97 AAA domain (Cdc48 subfamily)
AAA                  PF00004.24   132 seq591_BIOID51093    -            923   5.4e-17   62.1   0.0   1   2   4.5e-10   8.8e-07   29.0   0.0     3   110   223   334   221   358 0.75 ATPase family associated with various cellular activities (AAA)
AAA                  PF00004.24   132 seq591_BIOID51093    -            923   5.4e-17   62.1   0.0   2   2   7.7e-10   1.5e-06   28.3   0.0     2   110   652   769   651   778 0.80 ATPase family associated with various cellular activities (AAA)
AAA_5                PF07728.9    139 seq591_BIOID51093    -            923   6.4e-14   51.7   0.0   1   1   1.5e-14   2.9e-11   43.1   0.0     2   124   651   771   650   791 0.76 AAA domain (dynein-related subfamily)
ClpB_D2-small        PF10431.4     81 seq591_BIOID51093    -            923   1.1e-12   47.5   0.3   1   1   1.4e-15   2.8e-12   46.2   0.2     1    76   813   889   813   895 0.92 C-terminal, D2-small domain, of ClpB protein
AA_permease          PF00324.16   479 seq593_BIOID51093    -            454     2e-38  131.8  38.0   1   1   3.6e-42   2.4e-38  131.5  26.4     2   427    25   418    24   440 0.83 Amino acid permease
AA_permease_2        PF13520.1    426 seq593_BIOID51093    -            454   1.9e-35  122.1  36.0   1   1   5.5e-39   3.8e-35  121.1  25.0    34   399    55   413    25   440 0.81 Amino acid permease
Lysis_S              PF04971.7     68 seq595_BIOID51093    -             71   1.6e-47  158.9   0.5   1   1   1.3e-51   1.8e-47  158.7   0.3     1    68     4    71     4    71 1.00 Lysis protein S
BATS                 PF06968.8     92 seq596_BIOID51093    -            377   3.5e-22   77.9   0.0   1   1   2.5e-25   1.7e-21   75.7   0.0     1    92   256   361   256   361 0.98 Biotin and Thiamin Synthesis associated domain
Radical_SAM          PF04055.16   166 seq596_BIOID51093    -            377   1.9e-08   34.5   0.0   1   1   4.8e-12   3.3e-08   33.7   0.0     4   144    82   220    79   236 0.84 Radical SAM superfamily
Epimerase            PF01370.16   236 seq597_BIOID51093    -            372   1.4e-72  243.8   0.0   1   1   3.8e-76   1.7e-72  243.5   0.0     1   236     5   252     5   252 0.98 NAD dependent epimerase/dehydratase family
RmlD_sub_bind        PF04321.12   287 seq597_BIOID51093    -            372   1.3e-09   37.2   0.0   1   1   4.7e-13   2.2e-09   36.5   0.0     3   130     5   162     2   178 0.93 RmlD substrate binding domain
Polysacc_synt_2      PF02719.10   294 seq597_BIOID51093    -            372   1.8e-05   23.6   0.0   1   1   6.1e-09   2.8e-05   23.0   0.0     2   115     6   117     5   127 0.80 Polysaccharide biosynthesis protein
Exc                  PF07825.6     77 seq598_BIOID51093    -             82   6.4e-08   32.1   0.1   1   1   5.1e-12   6.9e-08   32.0   0.1     4    70     6    74     3    81 0.88 Excisionase-like protein
EamA                 PF00892.15   126 seq599_BIOID51093    -            293     4e-27   94.6  37.3   1   2     1e-15     7e-12   45.3  10.5     1   124     8   124     8   125 0.80 EamA-like transporter family
EamA                 PF00892.15   126 seq599_BIOID51093    -            293     4e-27   94.6  37.3   2   2   8.9e-19   6.1e-15   55.2   9.8     1   124   147   279   147   281 0.91 EamA-like transporter family
TPT                  PF03151.11   153 seq599_BIOID51093    -            293   2.8e-07   30.1  22.2   1   1   6.2e-09   4.2e-05   23.1   7.7     1   149   138   277   138   278 0.89 Triose-phosphate Transporter family
Phage_lysozyme       PF00959.14   110 seq600_BIOID51093    -            177   1.5e-29  102.3   0.0   1   1   1.5e-33     2e-29  101.9   0.0     1   110    48   166    48   166 0.97 Phage lysozyme
Ribosomal_S16        PF00886.14    62 seq601_BIOID51093    -             82     6e-26   89.8   0.1   1   1   5.2e-30   7.1e-26   89.5   0.0     1    62     8    68     8    68 0.96 Ribosomal protein S16
Acetyltransf_4       PF13420.1    155 seq602_BIOID51093    -            250   4.4e-21   75.3   0.0   1   1   2.8e-24   5.4e-21   75.0   0.0     1   152    81   232    81   235 0.91 Acetyltransferase (GNAT) domain
Acetyltransf_1       PF00583.19    83 seq602_BIOID51093    -            250   1.9e-17   62.9   0.0   1   1   1.9e-20   3.7e-17   62.0   0.0     2    82   135   214   134   215 0.95 Acetyltransferase (GNAT) family
Acetyltransf_3       PF13302.1    142 seq602_BIOID51093    -            250   2.9e-11   43.7   0.0   1   1     2e-14   3.9e-11   43.3   0.0     4   142    81   215    78   215 0.82 Acetyltransferase (GNAT) domain
Acetyltransf_10      PF13673.1    117 seq602_BIOID51093    -            250     1e-08   35.1   0.1   1   1   7.7e-12   1.5e-08   34.6   0.0     1   117    88   214    88   214 0.72 Acetyltransferase (GNAT) domain
Acetyltransf_7       PF13508.1     79 seq602_BIOID51093    -            250   1.2e-08   34.9   0.0   1   1   9.9e-12   1.9e-08   34.2   0.0     5    78   131   215   127   216 0.75 Acetyltransferase (GNAT) domain
FR47                 PF08445.5     86 seq602_BIOID51093    -            250   9.2e-09   34.8   0.0   1   1   9.4e-12   1.8e-08   33.8   0.0    26    79   162   216   157   221 0.91 FR47-like protein
Phage_integ_N        PF09003.5     81 seq603_BIOID51093    -            376   1.9e-28   97.8   0.2   1   1   6.4e-32   4.4e-28   96.6   0.1     3    77     2    76     1    84 0.95 Bacteriophage lambda integrase, N-terminal domain
Phage_integrase      PF00589.17   173 seq603_BIOID51093    -            376   1.4e-14   54.0   0.0   1   1   3.6e-18   2.4e-14   53.2   0.0     2   170   193   367   192   370 0.87 Phage integrase family
TrbM                 PF07424.6    166 seq605_BIOID51093    -            130     1e-06   28.6   0.1   1   1   9.9e-11   1.4e-06   28.3   0.1    10    59    57   115    53   128 0.77 TrbM
RseA_N               PF03872.8     87 seq606_BIOID51093    -            212   2.3e-32  110.9   0.6   1   1   3.4e-36   2.3e-32  110.9   0.4     1    87     1    89     1    89 0.98 Anti sigma-E protein RseA, N-terminal domain
RseA_C               PF03873.8     53 seq606_BIOID51093    -            212   6.3e-25   86.6   1.9   1   1   9.3e-29   6.3e-25   86.6   1.3     1    53   131   182   131   182 0.97 Anti sigma-E protein RseA, C-terminal domain
FabA                 PF07977.8    138 seq607_BIOID51093    -            208   9.2e-51  170.8   0.0   1   1   8.4e-55   1.1e-50  170.5   0.0     1   137    65   194    65   195 0.98 FabA-like domain
RimM                 PF01782.13    84 seq608_BIOID51093    -            183   8.8e-28   95.9   0.0   1   1     2e-31   1.3e-27   95.3   0.0     2    84    17    98    16    98 0.98 RimM N-terminal domain
PRC                  PF05239.11    79 seq608_BIOID51093    -            183   8.9e-10   38.1   0.7   1   1   2.1e-13   1.4e-09   37.5   0.5     2    73   105   178   104   182 0.89 PRC-barrel domain
Fe-ADH               PF00465.14   366 seq612_BIOID51093    -            891  4.1e-112  374.3   0.3   1   1  1.4e-115  6.4e-112  373.7   0.2     1   361   457   849   457   854 0.93 Iron-containing alcohol dehydrogenase
Aldedh               PF00171.17   462 seq612_BIOID51093    -            891   3.1e-27   94.9   2.4   1   1   4.2e-30   1.9e-26   92.3   1.7    26   426     4   399     1   406 0.77 Aldehyde dehydrogenase family
Fe-ADH_2             PF13685.1    250 seq612_BIOID51093    -            891   1.3e-18   67.0   1.2   1   2   2.8e-12   1.3e-08   34.3   0.0    12    94   473   555   464   562 0.92 Iron-containing alcohol dehydrogenase
Fe-ADH_2             PF13685.1    250 seq612_BIOID51093    -            891   1.3e-18   67.0   1.2   2   2   8.6e-11   3.9e-07   29.5   0.9    98   247   588   739   580   741 0.93 Iron-containing alcohol dehydrogenase
HlyC                 PF02794.11   134 seq613_BIOID51093    -            171   2.4e-50  169.4   0.2   1   1   2.1e-54   2.9e-50  169.2   0.2     2   131     8   135     7   159 0.97 RTX toxin acyltransferase family
TcpQ                 PF10671.4     85 seq616_BIOID51093    -            411   8.1e-23   80.0   0.0   1   1   1.9e-26   2.5e-22   78.4   0.0     3    83   325   410   323   411 0.97 Toxin co-regulated pilus biosynthesis protein Q
DUF489               PF04356.7    193 seq617_BIOID51093    -            215   1.1e-75  253.3   0.9   1   1   9.3e-80   1.3e-75  253.1   0.6     1   192     9   202     9   203 0.98 Protein of unknown function (DUF489)
HTH_Tnp_1            PF01527.15    76 seq619_BIOID51093    -            108   8.7e-10   38.3   0.7   1   1   2.5e-13   3.5e-09   36.3   0.5     1    74     1    87     1    88 0.86 Transposase
DUF606               PF04657.8    138 seq620_BIOID51093    -            149   7.1e-22   77.8  22.0   1   1   5.8e-26     8e-22   77.6  15.3     2   138     6   143     5   143 0.95 Protein of unknown function, DUF606
DUF1281              PF06924.6    134 seq621_BIOID51093    -            318     2e-59  198.6   0.0   1   1   2.1e-63   2.9e-59  198.1   0.0     1   134    19   152    19   152 0.99 Protein of unknown function (DUF1281)
F_bP_aldolase        PF01116.15   287 seq622_BIOID51093    -            300  1.3e-106  355.8   1.4   1   1  1.1e-110  1.5e-106  355.6   1.0     2   287    19   300    18   300 0.99 Fructose-bisphosphate aldolase class-II
MucB_RseB            PF03888.9    285 seq623_BIOID51093    -            318  2.9e-123  410.3   0.0   1   1  2.5e-127  3.4e-123  410.1   0.0     1   284    31   314    31   315 0.99 MucB/RseB family
tRNA_m1G_MT          PF01746.16   186 seq625_BIOID51093    -            255   4.9e-60  202.2   0.0   1   1   4.3e-64   5.8e-60  201.9   0.0     2   186    23   221    22   221 0.98 tRNA (Guanine-1)-methyltransferase
Epimerase            PF01370.16   236 seq627_BIOID51093    -            323   5.7e-72  241.8   0.0   1   1   1.5e-75   6.7e-72  241.6   0.0     1   236     8   248     8   248 0.97 NAD dependent epimerase/dehydratase family
RmlD_sub_bind        PF04321.12   287 seq627_BIOID51093    -            323   1.4e-07   30.5   0.0   1   1   6.3e-11   2.9e-07   29.5   0.0     2    68     7    74     6   155 0.78 RmlD substrate binding domain
rve                  PF00665.21   120 seq629_BIOID51093    -            296   4.9e-26   91.0   0.1   1   1   3.8e-29   1.3e-25   89.7   0.0     2   119   126   240   125   241 0.97 Integrase core domain
HTH_21               PF13276.1     60 seq629_BIOID51093    -            296   1.6e-16   59.9   2.9   1   1   1.1e-19   3.9e-16   58.7   2.0     3    60    48   104    45   104 0.93 HTH-like domain
rve_3                PF13683.1     67 seq629_BIOID51093    -            296   2.7e-11   42.7   0.0   1   1   1.8e-14   6.1e-11   41.5   0.0     6    67   217   278   212   278 0.92 Integrase core domain
rve_2                PF13333.1     52 seq629_BIOID51093    -            296   2.6e-06   27.2   0.0   1   1   1.6e-09   5.5e-06   26.2   0.0     1    44   231   277   231   284 0.88 Integrase core domain
Pyr_redox_2          PF07992.9    200 seq633_BIOID51093    -            466   5.3e-32  111.2   0.0   1   1   5.4e-35   1.1e-31  110.2   0.0     1   198     8   315     8   317 0.89 Pyridine nucleotide-disulphide oxidoreductase
Pyr_redox_dim        PF02852.17   110 seq633_BIOID51093    -            466   4.1e-30  103.9   0.8   1   1   5.4e-33   1.1e-29  102.5   0.5     1   109   346   457   346   458 0.97 Pyridine nucleotide-disulphide oxidoreductase, dimerisation domain
Pyr_redox            PF00070.22    80 seq633_BIOID51093    -            466   1.7e-18   66.6   1.7   1   1   4.2e-19   8.3e-16   58.0   0.0     1    76   178   251   178   258 0.94 Pyridine nucleotide-disulphide oxidoreductase
Pyr_redox_3          PF13738.1    203 seq633_BIOID51093    -            466   3.4e-08   33.6   0.0   1   1   1.7e-10   3.2e-07   30.4   0.0     1   176    10   185    10   212 0.71 Pyridine nucleotide-disulphide oxidoreductase
FAD_binding_2        PF00890.19   421 seq633_BIOID51093    -            466   6.7e-06   25.0   3.4   1   1   3.2e-08   6.2e-05   21.9   1.5     1    40     8    48     8    51 0.96 FAD binding domain
Thi4                 PF01946.12   230 seq633_BIOID51093    -            466   1.5e-05   24.1   0.4   1   1   3.4e-08   6.6e-05   21.9   0.2    17    61     6    50     2    64 0.89 Thi4 family
RHH_1                PF01402.16    39 seq634_BIOID51093    -             94   2.1e-08   33.5   0.0   1   1   2.8e-12   3.9e-08   32.7   0.0     2    39    14    51    13    51 0.96 Ribbon-helix-helix protein, copG family
Sulf_transp          PF04143.9     43 seq635_BIOID51093    -            334     1e-18   66.9  43.9   1   2   1.4e-15   1.9e-11   43.7   8.5     1    41    56    96    56    98 0.96 Sulphur transport
Sulf_transp          PF04143.9     43 seq635_BIOID51093    -            334     1e-18   66.9  43.9   2   2   6.4e-13   8.7e-09   35.1  11.0     2    43   265   307   264   307 0.97 Sulphur transport
Lyase_1              PF00206.15   312 seq636_BIOID51093    -            456   5.4e-85  285.1   0.0   1   1     1e-88   7.1e-85  284.8   0.0     1   305    14   312    14   320 0.97 Lyase
ASL_C                PF08328.6    115 seq636_BIOID51093    -            456   6.4e-55  183.8   0.0   1   1     2e-58   1.4e-54  182.7   0.0     1   115   331   445   331   445 1.00 Adenylosuccinate lyase C-terminal
Plasmid_stabil       PF05016.9     90 seq637_BIOID51093    -             91   1.6e-16   60.3   0.1   1   1   1.3e-20   1.7e-16   60.2   0.1     1    89     3    90     3    91 0.91 Plasmid stabilisation system protein
AA_permease_2        PF13520.1    426 seq638_BIOID51093    -            439   8.1e-51  172.7  54.0   1   1   1.4e-54   9.3e-51  172.5  37.4     2   415    10   415     9   428 0.91 Amino acid permease
AA_permease          PF00324.16   479 seq638_BIOID51093    -            439     7e-20   70.6  46.4   1   1   1.4e-23   9.3e-20   70.2  32.2     5   419    17   403    12   425 0.88 Amino acid permease
Ribosomal_L19        PF01245.15   113 seq639_BIOID51093    -            115   8.8e-51  170.3   2.5   1   1   7.2e-55   9.8e-51  170.1   1.8     2   112     3   113     2   114 0.99 Ribosomal protein L19
Tagatose_6_P_K       PF08013.6    424 seq640_BIOID51093    -            420  1.4e-198  659.4   0.2   1   1  1.2e-202  1.6e-198  659.3   0.2     4   423     1   419     1   420 0.99 Tagatose 6 phosphate kinase
RseC_MucC            PF04246.7    135 seq642_BIOID51093    -            159   7.7e-41  138.7   1.1   1   1   6.9e-45   9.5e-41  138.4   0.8     1   134     8   141     8   142 0.99 Positive regulator of sigma(E), RseC/MucC
MFS_1                PF07690.11   354 seq643_BIOID51093    -            417   3.4e-39  134.4  62.3   1   2     2e-31   1.4e-27   96.3  18.8     1   224    41   261    41   270 0.82 Major Facilitator Superfamily
MFS_1                PF07690.11   354 seq643_BIOID51093    -            417   3.4e-39  134.4  62.3   2   2   8.5e-15   5.8e-11   41.6  23.0     7   168   249   407   247   415 0.82 Major Facilitator Superfamily
Sugar_tr             PF00083.19   451 seq643_BIOID51093    -            417   3.6e-14   52.0  34.6   1   1   1.2e-17   8.2e-14   50.9   7.2    46   197    71   217    11   222 0.90 Sugar (and other) transporter
PilM                 PF07419.7    136 seq644_BIOID51093    -            145   4.4e-47  158.8   0.1   1   1   3.6e-51   4.9e-47  158.7   0.0     1   136     9   145     9   145 0.99 PilM
NUDIX                PF00293.23   135 seq647_BIOID51093    -            169   2.1e-16   59.6   0.0   1   1   1.8e-20   2.5e-16   59.4   0.0     4   126    19   144    16   152 0.81 NUDIX domain
N6_N4_Mtase          PF01555.13   231 seq649_BIOID51093    -            227   1.1e-34  119.8   0.0   1   2   2.6e-15   1.8e-11   43.8   0.0     1   114    21   124    21   138 0.88 DNA methylase
N6_N4_Mtase          PF01555.13   231 seq649_BIOID51093    -            227   1.1e-34  119.8   0.0   2   2   1.1e-24   7.8e-21   74.4   0.0   169   228   141   200   126   203 0.90 DNA methylase
MarC                 PF01914.12   203 seq650_BIOID51093    -            221   7.9e-69  230.7  11.1   1   1   6.5e-73   8.9e-69  230.5   7.7     1   203     5   217     5   217 0.98 MarC family integral membrane protein
SirA                 PF01206.12    70 seq654_BIOID51093    -             75   5.3e-19   67.4   0.0   1   1   4.2e-23   5.8e-19   67.3   0.0     1    70     4    74     4    74 0.97 SirA-like protein
NTP_transferase      PF00483.18   248 seq657_BIOID51093    -            482   7.9e-73  244.6   0.0   1   1   4.5e-76   1.5e-72  243.7   0.0     1   246     7   297     7   299 0.97 Nucleotidyl transferase
MannoseP_isomer      PF01050.13   151 seq657_BIOID51093    -            482   3.1e-69  231.2   0.7   1   1   1.8e-72   6.1e-69  230.3   0.5     1   149   326   474   326   476 0.99 Mannose-6-phosphate isomerase
Cupin_2              PF07883.6     71 seq657_BIOID51093    -            482   4.1e-10   38.9   0.1   1   1   1.7e-12   5.7e-09   35.2   0.0     4    69   394   459   392   461 0.87 Cupin domain
NTP_transf_3         PF12804.2    179 seq657_BIOID51093    -            482   1.6e-09   38.1   0.0   1   1   2.4e-11   8.3e-08   32.4   0.0     1   108     8   132     8   149 0.76 MobA-like NTP transferase domain
DUF3121              PF11319.3    183 seq658_BIOID51093    -            247   6.2e-56  188.6   0.0   1   1   5.5e-60   7.5e-56  188.4   0.0     2   183    53   238    52   238 0.95 Protein of unknown function (DUF3121)
GTP_EFTU             PF00009.22   188 seq660_BIOID51093    -            599   7.5e-52  175.3   0.0   1   1   6.2e-55   1.7e-51  174.2   0.0     1   187     2   181     2   182 0.94 Elongation factor Tu GTP binding domain
LepA_C               PF06421.7    108 seq660_BIOID51093    -            599   6.9e-52  173.7   3.3   1   1   4.3e-55   1.2e-51  173.0   2.3     1   107   487   593   487   594 0.99 GTP-binding protein LepA C-terminus
EFG_C                PF00679.19    89 seq660_BIOID51093    -            599   3.3e-19   68.4   0.0   1   1   2.5e-22   6.9e-19   67.3   0.0     2    86   399   483   398   486 0.95 Elongation factor G C-terminus
GTP_EFTU_D2          PF03144.20    74 seq660_BIOID51093    -            599   8.8e-10   38.4   0.3   1   1   7.1e-13   1.9e-09   37.3   0.2     1    74   205   275   205   275 0.86 Elongation factor Tu domain 2
Ras                  PF00071.17   162 seq660_BIOID51093    -            599   8.7e-05   21.8   0.0   1   1   5.7e-08   0.00016   21.0   0.0    30   160    52   180    42   182 0.79 Ras family
SLT                  PF01464.15   121 seq662_BIOID51093    -            232   7.7e-17   60.8   0.3   1   1   9.1e-21   1.2e-16   60.1   0.2     6   110    13   141     9   150 0.88 Transglycosylase SLT domain
Response_reg         PF00072.19   112 seq664_BIOID51093    -            223     1e-23   83.3   0.2   1   1   2.4e-27   1.6e-23   82.6   0.1     1   111     3   112     3   113 0.98 Response regulator receiver domain
Trans_reg_C          PF00486.23    77 seq664_BIOID51093    -            223   2.8e-19   68.7   0.1   1   1   8.4e-23   5.7e-19   67.6   0.1     2    77   146   220   144   220 0.93 Transcriptional regulatory protein, C terminal
PTS_EIIA_2           PF00359.17   142 seq666_BIOID51093    -            150   1.4e-22   79.8   0.1   1   1   1.2e-26   1.6e-22   79.6   0.1    13   139    11   141     2   144 0.89 Phosphoenolpyruvate-dependent sugar phosphotransferase system, EIIA 2
DUF1380              PF07128.7    139 seq667_BIOID51093    -            144   4.5e-74  246.7   1.0   1   1   3.7e-78   5.1e-74  246.5   0.7     1   139     1   138     1   138 1.00 Protein of unknown function (DUF1380)
ImpA-rel_N           PF06812.7     62 seq668_BIOID51093    -            470   3.5e-08   32.9   1.1   1   1   2.6e-12   3.5e-08   32.9   0.8     1    61    54   111    54   112 0.94 ImpA-related N-terminal
Asr                  PF06392.6     19 seq672_BIOID51093    -            111   7.1e-07   29.3  23.9   1   1   5.2e-11   7.1e-07   29.3  16.6     1    19    53    71    53    71 0.99 Acid shock protein repeat
PTS_IIB              PF02302.12    90 seq675_BIOID51093    -             94   2.2e-10   40.7   0.1   1   1   1.8e-14   2.5e-10   40.5   0.1     1    82     4    79     4    89 0.83 PTS system, Lactose/Cellobiose specific IIB subunit
PhoQ_Sensor          PF08918.5    180 seq677_BIOID51093    -            486   1.7e-90  301.2   0.4   1   1   3.7e-94   1.7e-90  301.2   0.3     1   180    10   190    10   190 0.99 PhoQ Sensor
HATPase_c            PF02518.21   111 seq677_BIOID51093    -            486   1.2e-16   60.3   0.1   1   1   4.8e-20   2.2e-16   59.4   0.0     3   106   376   474   374   478 0.92 Histidine kinase-, DNA gyrase B-, and HSP90-like ATPase
HAMP                 PF00672.20    70 seq677_BIOID51093    -            486   7.4e-07   29.1   0.3   1   1   1.6e-10   7.4e-07   29.1   0.2     2    68   196   261   195   263 0.85 HAMP domain
VirB3                PF05101.8     89 seq679_BIOID51093    -            106   2.5e-05   24.0   3.4   1   1   3.1e-09   4.2e-05   23.3   2.3    10    72    15    84     7    98 0.79 Type IV secretory pathway, VirB3-like protein
EIIC-GAT             PF03611.9    415 seq680_BIOID51093    -            451   7.7e-87  291.6  33.3   1   1     8e-91   1.1e-86  291.1  23.1     2   414     7   398     6   399 0.99 PTS system sugar-specific permease component
peroxidase           PF00141.18   229 seq681_BIOID51093    -            736   4.2e-90  301.1   0.0   1   2   1.8e-54   2.5e-50  170.9   0.0    11   228    81   393    71   394 0.89 Peroxidase
peroxidase           PF00141.18   229 seq681_BIOID51093    -            736   4.2e-90  301.1   0.0   2   2   2.4e-41   3.2e-37  128.0   0.0     2   229   400   708   399   708 0.88 Peroxidase
CagE_TrbE_VirB       PF03135.9    205 seq689_BIOID51093    -            352   2.7e-21   76.1   0.1   1   1   3.5e-25   4.7e-21   75.3   0.0    11   169   163   322   155   343 0.91 CagE, TrbE, VirB family, component of type IV transporter system
Trypsin              PF00089.21   220 seq690_BIOID51093    -            273   8.6e-12   44.9   0.0   1   1   3.3e-15   2.2e-11   43.6   0.0     9   198    50   244    44   266 0.75 Trypsin
Trypsin_2            PF13365.1    120 seq690_BIOID51093    -            273   1.4e-07   31.4   0.0   1   1   3.3e-11   2.3e-07   30.7   0.0     1   120    69   240    69   240 0.67 Trypsin-like peptidase domain
Phage_integrase      PF00589.17   173 seq693_BIOID51093    -            392   1.9e-20   73.1   0.4   1   1   7.2e-24   4.9e-20   71.7   0.1     2   170   204   367   203   370 0.96 Phage integrase family
DUF4102              PF13356.1     89 seq693_BIOID51093    -            392   1.4e-19   69.6   0.0   1   1   4.1e-23   2.8e-19   68.6   0.0     2    83     4    86     3    92 0.91 Domain of unknown function (DUF4102)
Peptidase_S24        PF00717.18    70 seq694_BIOID51093    -            324   8.7e-21   73.2   0.1   1   1   2.5e-24   1.7e-20   72.2   0.1     1    63    86   159    86   170 0.92 Peptidase S24-like
Peptidase_S26        PF10502.4    138 seq694_BIOID51093    -            324   6.3e-09   35.3   0.0   1   1   2.1e-11   1.4e-07   30.9   0.0    96   138   260   302   233   302 0.84 Signal peptidase, peptidase S26
Antirestrict         PF03230.8     94 seq700_BIOID51093    -            141   5.8e-30  103.0   0.0   1   1   5.4e-34   7.3e-30  102.6   0.0     1    94    42   141    42   141 0.93 Antirestriction protein
Histone_HNS          PF00816.16    93 seq702_BIOID51093    -            137   1.1e-19   70.5   6.3   1   1     1e-23   1.4e-19   70.2   3.8     2    91    25   127    24   130 0.91 H-NS histone family
IcmF-related         PF06761.7    312 seq703_BIOID51093    -           1144     5e-85  285.4   9.8   1   1   1.1e-88     5e-85  285.4   6.8     1   311   475   788   475   789 0.98 Intracellular multiplication and human macrophage-killing
ImcF-related_N       PF14331.1    266 seq703_BIOID51093    -           1144   2.2e-62  210.2   3.8   1   1   1.2e-65   5.5e-62  208.9   2.6     7   261   175   425   170   432 0.91 ImcF-related N-terminal domain
DUF1215              PF06744.7    125 seq703_BIOID51093    -           1144   9.7e-34  115.5   0.9   1   1   6.6e-37     3e-33  113.9   0.1     2   125   884  1003   883  1003 0.95 Protein of unknown function (DUF1215)
DUF1380              PF07128.7    139 seq707_BIOID51093    -            140   1.5e-06   27.9   0.3   1   1   1.2e-10   1.6e-06   27.8   0.2     1   103     1   100     1   131 0.81 Protein of unknown function (DUF1380)
DAHP_synth_1         PF00793.15   272 seq708_BIOID51093    -            379  2.5e-102  341.0   0.0   1   1  2.3e-106  3.2e-102  340.7   0.0     8   271    64   363    43   364 0.96 DAHP synthetase I family
DUF1019              PF06254.6     89 seq711_BIOID51093    -            141   2.5e-24   85.1   0.2   1   1   2.5e-28   3.4e-24   84.6   0.1     1    89    46   121    46   121 0.97 Protein of unknown function (DUF1019)
AAA_10               PF12846.2    328 seq712_BIOID51093    -            435   9.1e-19   67.7   0.0   1   1   2.6e-21   3.6e-17   62.5   0.0     2   325    74   357    73   360 0.83 AAA-like domain
ADH_N                PF08240.7    109 seq713_BIOID51093    -            346   7.4e-30  102.8   0.0   1   1   2.8e-33   1.3e-29  102.0   0.0     2   108    26   130    25   131 0.95 Alcohol dehydrogenase GroES-like domain
ADH_zinc_N           PF00107.21   130 seq713_BIOID51093    -            346   4.7e-22   77.8   0.0   1   1   2.2e-25   9.9e-22   76.7   0.0     2   128   172   306   171   308 0.90 Zinc-binding dehydrogenase
AlaDh_PNT_C          PF01262.16   168 seq713_BIOID51093    -            346   0.00014   21.3   0.0   1   1   5.7e-08   0.00026   20.4   0.0    14    69   155   211   150   228 0.86 Alanine dehydrogenase/PNT, C-terminal domain
Abhydrolase_6        PF12697.2    228 seq716_BIOID51093    -            254   2.7e-34  118.9   5.2   1   1   1.1e-37   3.1e-34  118.7   3.6     1   227    19   246    19   247 0.80 Alpha/beta hydrolase family
Abhydrolase_1        PF00561.15   230 seq716_BIOID51093    -            254   4.8e-19   68.7   0.5   1   2   1.8e-14   4.9e-11   42.5   0.1     3   104    45   150    43   168 0.83 alpha/beta hydrolase fold
Abhydrolase_1        PF00561.15   230 seq716_BIOID51093    -            254   4.8e-19   68.7   0.5   2   2   5.8e-09   1.6e-05   24.4   0.0   173   228   193   248   187   250 0.93 alpha/beta hydrolase fold
Abhydrolase_5        PF12695.2    142 seq716_BIOID51093    -            254   5.6e-15   55.2   0.1   1   1   4.4e-18   1.2e-14   54.1   0.1     1   141    18   234    18   235 0.84 Alpha/beta hydrolase family
PGAP1                PF07819.8    225 seq716_BIOID51093    -            254   1.2e-08   34.7   0.2   1   1     1e-10   2.8e-07   30.2   0.1     3   143    15   137    13   159 0.78 PGAP1-like protein
DUF676               PF05057.9    218 seq716_BIOID51093    -            254   0.00015   20.9   0.0   1   1   8.2e-08   0.00023   20.4   0.0     8   103    19   105    12   121 0.84 Putative serine esterase (DUF676)
DUF1076              PF06416.7    113 seq718_BIOID51093    -            215   1.9e-48  162.7   3.3   1   1     2e-52   2.7e-48  162.2   2.3     1   112    94   205    94   206 0.99 Protein of unknown function (DUF1076)
Ribonuclease_3       PF00636.21   114 seq720_BIOID51093    -            226   5.6e-21   75.0   0.0   1   1   2.4e-24   1.6e-20   73.5   0.0     1   113    38   127    38   128 0.90 Ribonuclease III domain
dsrm                 PF00035.20    67 seq720_BIOID51093    -            226   8.7e-15   54.9   0.0   1   1   2.1e-18   1.5e-14   54.2   0.0     1    67   156   223   156   223 0.95 Double-stranded RNA binding motif
Phage_rep_org_N      PF09681.5    121 seq722_BIOID51093    -            345     4e-05   23.0   0.0   1   1   5.2e-09   7.1e-05   22.2   0.0     1   120     5   131     5   135 0.81 N-terminal phage replisome organiser (Phage_rep_org_N)
UPF0118              PF01594.11   327 seq726_BIOID51093    -            344   1.4e-74  250.8  42.5   1   1   1.2e-78   1.6e-74  250.7  29.4     2   326    14   328    13   329 0.99 Domain of unknown function DUF20
Cytochrom_B562       PF07361.6    103 seq728_BIOID51093    -            129   9.1e-26   90.1   4.7   1   1   7.7e-30     1e-25   89.9   3.2     2   103    27   129    26   129 0.99 Cytochrome b562
PDH                  PF02153.12   258 seq731_BIOID51093    -            373   4.6e-32  110.7   0.0   1   1   2.5e-35   1.1e-31  109.5   0.0    38   257   135   344   124   345 0.93 Prephenate dehydrogenase
CM_2                 PF01817.16    81 seq731_BIOID51093    -            373   4.6e-24   84.2   0.2   1   1   2.2e-27     1e-23   83.1   0.1     1    80     9    88     9    89 0.98 Chorismate mutase type II
MMR_HSR1             PF01926.18   114 seq733_BIOID51093    -            301   7.1e-22   77.4   0.1   1   1   7.3e-25   1.2e-21   76.6   0.1     2   114    11   125    10   125 0.81 50S ribosome-binding GTPase
KH_2                 PF07650.12    78 seq733_BIOID51093    -            301   2.2e-18   65.4   0.7   1   1   3.5e-21     6e-18   64.0   0.5     1    77   209   285   209   286 0.94 KH domain
FeoB_N               PF02421.13   189 seq733_BIOID51093    -            301   6.7e-14   51.4   0.1   1   1   5.9e-17     1e-13   50.8   0.0     3   163    11   176    10   203 0.82 Ferrous iron transport protein B
GTP_EFTU             PF00009.22   188 seq733_BIOID51093    -            301   6.4e-10   38.6   0.7   1   1   1.8e-11   3.1e-08   33.1   0.5     6   187    11   174     9   175 0.68 Elongation factor Tu GTP binding domain
Dynamin_N            PF00350.18   168 seq733_BIOID51093    -            301   8.3e-08   32.0   0.1   1   1   2.7e-08   4.7e-05   23.1   0.1     1    35    11    45    11    58 0.84 Dynamin family
AIG1                 PF04548.11   212 seq733_BIOID51093    -            301   4.6e-07   29.0   0.0   1   1   4.9e-10   8.4e-07   28.1   0.0     3   109    11   114    10   117 0.74 AIG1 family
PduV-EutP            PF10662.4    143 seq733_BIOID51093    -            301     2e-06   27.2   0.3   1   1   1.5e-08   2.5e-05   23.6   0.2     4   140    11   168     9   171 0.70 Ethanolamine utilisation - propanediol utilisation
Miro                 PF08477.8    119 seq733_BIOID51093    -            301   1.6e-05   25.2   0.0   1   1   2.4e-08   4.1e-05   23.9   0.0     2   119    11   127    11   127 0.63 Miro-like protein
RHH_1                PF01402.16    39 seq734_BIOID51093    -            120   3.8e-09   35.9   2.0   1   1     5e-13   6.8e-09   35.1   1.4     1    37    75   111    75   113 0.95 Ribbon-helix-helix protein, copG family
DeoRC                PF00455.17   162 seq735_BIOID51093    -            259   1.2e-51  174.4   3.3   1   1     5e-55   1.7e-51  173.9   2.3     4   161    83   239    80   240 0.98 DeoR C terminal sensor domain
HTH_DeoR             PF08220.7     57 seq735_BIOID51093    -            259   1.3e-16   59.7   0.1   1   1   8.1e-20   2.8e-16   58.6   0.1     1    53     8    60     8    63 0.96 DeoR-like helix-turn-helix domain
GntR                 PF00392.16    64 seq735_BIOID51093    -            259   1.2e-05   24.5   0.2   1   1   9.7e-09   3.3e-05   23.1   0.1    10    63     9    60     9    61 0.95 Bacterial regulatory proteins, gntR family
HTH_11               PF08279.7     55 seq735_BIOID51093    -            259   2.6e-05   23.6   0.0   1   1   1.6e-08   5.5e-05   22.6   0.0     1    44     8    50     8    63 0.92 HTH domain
Aldedh               PF00171.17   462 seq736_BIOID51093    -            470  1.5e-140  468.4   1.4   1   1  1.3e-144  1.8e-140  468.2   1.0    10   462    18   465    11   465 0.97 Aldehyde dehydrogenase family
CobU                 PF02283.11   167 seq737_BIOID51093    -            181   1.2e-62  210.0   0.2   1   1     1e-66   1.4e-62  209.8   0.1     1   167     3   180     3   180 0.97 Cobinamide kinase / cobinamide phosphate guanyltransferase
HTH_21               PF13276.1     60 seq747_BIOID51093    -            152   5.9e-17   61.3   3.6   1   1   9.9e-21   1.3e-16   60.1   2.5     2    60    46   103    44   103 0.92 HTH-like domain
Flavodoxin_1         PF00258.20   143 seq750_BIOID51093    -            176   3.1e-33  114.6   0.1   1   1     1e-36   3.6e-33  114.4   0.0     1   143     6   160     6   160 0.95 Flavodoxin
Flavodoxin_3         PF12641.2    160 seq750_BIOID51093    -            176   1.1e-11   44.3   0.0   1   1   3.6e-15   1.2e-11   44.1   0.0     2   110     6   124     5   164 0.85 Flavodoxin domain
Flavodoxin_5         PF12724.2    143 seq750_BIOID51093    -            176   4.1e-08   33.2   0.0   1   1   1.7e-11   5.7e-08   32.7   0.0     2    84     6    89     5   108 0.83 Flavodoxin domain
VirB8                PF04335.8    212 seq753_BIOID51093    -            163   2.5e-43  147.9   1.3   1   1   2.1e-47   2.8e-43  147.8   0.9    52   212     1   160     1   160 0.96 VirB8 protein
DUF3560              PF12083.3    126 seq755_BIOID51093    -            453   3.5e-43  146.5   7.4   1   1   6.5e-47   8.9e-43  145.2   5.1     3   126    88   212    86   212 0.98 Domain of unknown function (DUF3560)
CobS                 PF02654.10   235 seq757_BIOID51093    -            247   1.2e-83  280.2  13.9   1   1   9.6e-88   1.3e-83  280.0   9.7     1   235     5   246     5   246 0.99 Cobalamin-5-phosphate synthase
DUF1627              PF07789.7    155 seq759_BIOID51093    -            254   4.6e-88  292.4   0.1   1   1   9.4e-92   6.4e-88  291.9   0.1     1   155    94   248    94   248 0.99 Protein of unknown function (DUF1627)
RecO_N               PF11967.3     80 seq760_BIOID51093    -            242   4.6e-24   83.9   0.0   1   1   1.1e-27   7.7e-24   83.2   0.0     5    78     4    76     1    78 0.95 Recombination protein O N terminal
RecO_C               PF02565.10   118 seq760_BIOID51093    -            242   3.3e-20   71.9   0.0   1   1   6.3e-24   4.3e-20   71.6   0.0     3   118    82   226    80   226 0.91 Recombination protein O C terminal
Peptidase_M20        PF01546.23   171 seq761_BIOID51093    -            396   9.6e-32  109.8   0.0   1   1   5.1e-35   3.5e-31  107.9   0.0     1   169    89   390    89   392 0.96 Peptidase family M20/M25/M40
M20_dimer            PF07687.9    109 seq761_BIOID51093    -            396   1.5e-24   85.7   0.0   1   1   3.7e-28   2.5e-24   84.9   0.0     2   107   191   301   190   303 0.92 Peptidase dimerisation domain
CagX                 PF03524.10   215 seq762_BIOID51093    -            256   9.3e-57  191.6   0.5   1   1   8.7e-61   1.2e-56  191.2   0.3     1   213    32   229    32   231 0.97 Conjugal transfer protein
HTH_Tnp_1            PF01527.15    76 seq765_BIOID51093    -             80   4.4e-21   74.5   0.0   1   1   3.7e-25   5.1e-21   74.2   0.0     1    60    10    68    10    79 0.90 Transposase
HTH_3                PF01381.17    55 seq766_BIOID51093    -            135   4.2e-14   52.0   0.1   1   1   1.6e-17   7.4e-14   51.2   0.0     3    55    12    64    10    64 0.97 Helix-turn-helix
HTH_31               PF13560.1     64 seq766_BIOID51093    -            135   1.5e-08   34.6   0.1   1   1   6.4e-12   2.9e-08   33.6   0.1     2    58     6    61     5    69 0.96 Helix-turn-helix domain
HTH_19               PF12844.2     64 seq766_BIOID51093    -            135   1.2e-07   31.5   0.0   1   1   6.9e-11   3.2e-07   30.1   0.0     1    63     7    69     7    70 0.96 Helix-turn-helix domain
FUR                  PF01475.14   120 seq767_BIOID51093    -            148   4.9e-49  165.1   0.2   1   1   4.3e-53   5.8e-49  164.8   0.1     1   120    10   130    10   130 0.99 Ferric uptake regulator family
DBI_PRT              PF02277.12   327 seq769_BIOID51093    -            359  4.2e-119  397.3  10.5   1   1  3.5e-123  4.8e-119  397.1   7.3     2   326     8   346     7   347 0.99 Phosphoribosyltransferase
Glutaminase          PF04960.10   286 seq771_BIOID51093    -            308    7e-127  422.1   0.1   1   1  5.8e-131    8e-127  422.0   0.0     1   286    24   308    24   308 1.00 Glutaminase
PdxJ                 PF03740.8    239 seq772_BIOID51093    -            247  7.4e-106  352.5   4.5   1   1  6.3e-110  8.6e-106  352.3   3.1     2   237     9   242     8   244 0.99 Pyridoxal phosphate biosynthesis protein PdxJ
TnpB_IS66            PF05717.8    108 seq773_BIOID51093    -            115   2.6e-42  142.4   0.0   1   1   2.1e-46   2.9e-42  142.3   0.0     2   104     7   107     6   111 0.97 IS66 Orf2 like protein
DUF3702              PF12486.3    148 seq776_BIOID51093    -            457   5.2e-44  149.3  14.4   1   1   7.7e-48   5.2e-44  149.3  10.0     1   148   304   448   304   448 0.99 ImpA domain protein
ImpA-rel_N           PF06812.7     62 seq776_BIOID51093    -            457   9.7e-21   73.2   1.1   1   1   3.1e-24   2.1e-20   72.1   0.2     1    60    53   112    53   114 0.98 ImpA-related N-terminal
TrbI                 PF03743.9    187 seq777_BIOID51093    -            338   3.2e-55  186.4   0.3   1   1   2.3e-59   3.2e-55  186.4   0.2     1   187   153   331   153   331 0.95 Bacterial conjugation TrbI-like protein
HTH_Tnp_IS66         PF13005.2     59 seq780_BIOID51093    -            240     1e-17   63.5   0.7   1   1   2.7e-21   1.9e-17   62.7   0.5     3    59   115   169   113   169 0.96 putative Helix-turn-helix domain of transposase IS66
LZ_Tnp_IS66          PF13007.2     78 seq780_BIOID51093    -            240     1e-13   51.5   3.2   1   1   1.5e-17     1e-13   51.5   2.2     1    77    38   110    38   111 0.82 Transposase C of IS166 homeodomain
Methyltransf_26      PF13659.1    117 seq781_BIOID51093    -            187   9.1e-12   44.9   0.0   1   1   4.8e-15   1.6e-11   44.1   0.0     2   114    52   147    51   150 0.90 Methyltransferase domain
Methyltransf_18      PF12847.2    112 seq781_BIOID51093    -            187   2.2e-08   34.5   0.0   1   1   1.3e-11   4.5e-08   33.5   0.0     4   109    53   146    50   148 0.89 Methyltransferase domain
MTS                  PF05175.9    170 seq781_BIOID51093    -            187   4.8e-07   29.1   0.0   1   1     2e-10   6.7e-07   28.7   0.0    31   141    50   149    41   166 0.84 Methyltransferase small domain
RrnaAD               PF00398.15   262 seq781_BIOID51093    -            187   5.9e-07   28.6   0.0   1   1   2.2e-10   7.4e-07   28.3   0.0     9   113    29   128    24   148 0.88 Ribosomal RNA adenine dimethylase
SEC-C                PF02810.10    21 seq786_BIOID51093    -            152   1.2e-18   66.0  20.2   1   2   3.8e-11   5.3e-07   28.9   0.5     1    20     1    20     1    21 0.94 SEC-C motif
SEC-C                PF02810.10    21 seq786_BIOID51093    -            152   1.2e-18   66.0  20.2   2   2   3.9e-15   5.4e-11   41.6   8.9     1    19   134   152   134   152 0.96 SEC-C motif
ACPS                 PF01648.15   113 seq793_BIOID51093    -            126   5.9e-22   77.5   0.1   1   1   4.8e-26   6.6e-22   77.4   0.0     1   113     5   122     5   122 0.96 4'-phosphopantetheinyl transferase superfamily
PEPcase              PF00311.12   793 seq795_BIOID51093    -            883    1e-292  972.7   0.0   1   1  9.3e-297  1.3e-292  972.4   0.0     2   793   129   883   128   883 0.98 Phosphoenolpyruvate carboxylase
DUF4186              PF13811.1    112 seq797_BIOID51093    -            119   3.5e-55  184.4   0.1   1   1   2.9e-59   3.9e-55  184.2   0.0     3   110     5   112     3   114 0.98 Domain of unknown function (DUF4186)
YkuD                 PF03734.9    146 seq800_BIOID51093    -            311   5.6e-20   71.9   0.1   1   1   6.3e-24   8.5e-20   71.3   0.0     2   146    97   231    96   231 0.81 L,D-transpeptidase catalytic domain
DDE_Tnp_IS66         PF03050.9    271 seq806_BIOID51093    -            274   1.9e-75  253.4   0.1   1   1   3.2e-79   2.2e-75  253.2   0.1    67   271     3   224     1   224 0.98 Transposase IS66 family
DDE_Tnp_IS66_C       PF13817.1     39 seq806_BIOID51093    -            274   1.7e-19   69.3   0.1   1   1   7.1e-23   4.8e-19   67.9   0.0     1    39   230   268   230   268 0.98 IS66 C-terminal element
Formyl_trans_N       PF00551.14   181 seq807_BIOID51093    -            280   5.3e-55  185.6   0.0   1   1   9.7e-59   6.6e-55  185.3   0.0     2   181    86   262    85   262 0.99 Formyl transferase
ACT                  PF01842.20    66 seq807_BIOID51093    -            280   1.1e-07   31.0   0.0   1   1   3.3e-11   2.2e-07   30.0   0.0     2    63     8    69     7    72 0.91 ACT domain
MOSC                 PF03473.12   133 seq809_BIOID51093    -            369   3.7e-36  123.4   0.0   1   1   1.3e-39   6.1e-36  122.7   0.0     5   133   132   263   128   263 0.96 MOSC domain
MOSC_N               PF03476.11   120 seq809_BIOID51093    -            369   6.1e-30  103.2   0.0   1   1   2.4e-33   1.1e-29  102.4   0.0     1   119     1   116     1   117 0.97 MOSC N-terminal beta barrel domain
Fer2                 PF00111.22    78 seq809_BIOID51093    -            369   3.1e-14   52.3   1.1   1   1   1.3e-17     6e-14   51.4   0.8     6    78   296   362   291   362 0.79 2Fe-2S iron-sulfur cluster binding domain
GGDEF                PF00990.16   161 seq810_BIOID51093    -            472   3.3e-40  137.1   0.0   1   1   3.3e-44   4.5e-40  136.7   0.0     1   161   303   461   303   461 0.91 GGDEF domain
T2SE                 PF00437.15   272 seq811_BIOID51093    -            251   2.4e-34  118.3   0.0   1   1   2.2e-38   3.1e-34  118.0   0.0     5   189    29   244    26   249 0.93 Type II/IV secretion system protein
DicB                 PF05358.6     62 seq821_BIOID51093    -             97   1.7e-37  126.6   0.6   1   1   1.7e-41   2.3e-37  126.1   0.0     1    62    36    97    36    97 0.99 DicB protein
HOK_GEF              PF01848.11    43 seq823_BIOID51093    -             70   3.1e-19   67.8   4.6   1   1   2.8e-23   3.8e-19   67.6   3.2     1    43    24    66    24    66 0.99 Hok/gef family
T2SE                 PF00437.15   272 seq824_BIOID51093    -            102   9.2e-21   73.8   0.0   1   1   7.6e-25     1e-20   73.6   0.0   195   267     1    79     1    84 0.94 Type II/IV secretion system protein
DUF2554              PF10829.3     76 seq827_BIOID51093    -             76   5.7e-52  173.6   0.6   1   1   4.6e-56   6.3e-52  173.5   0.4     1    76     1    76     1    76 0.99 Protein of unknown function (DUF2554)
Transposase_mut      PF00872.13   381 seq829_BIOID51093    -            115   1.2e-22   79.8   0.0   1   1   2.3e-26   1.6e-22   79.5   0.0   186   298     2   105     1   112 0.89 Transposase, Mutator family
DUF1482              PF07358.6     57 seq832_BIOID51093    -             66   2.4e-28   97.3   0.1   1   1     2e-32   2.7e-28   97.1   0.1     1    57     7    65     7    65 0.98 Protein of unknown function (DUF1482)
PseudoU_synth_2      PF00849.17   164 seq833_BIOID51093    -            326   8.4e-32  110.1   0.1   1   1   1.8e-35   1.2e-31  109.6   0.1     1   164    92   242    92   242 0.96 RNA pseudouridylate synthase
S4                   PF01479.20    48 seq833_BIOID51093    -            326   1.1e-11   43.8   0.0   1   1   2.9e-15     2e-11   43.0   0.0     1    48    18    65    18    65 0.97 S4 domain
LysR_substrate       PF03466.15   209 seq834_BIOID51093    -            305   5.2e-33  113.7   0.3   1   1     1e-36   7.1e-33  113.3   0.2     2   206    87   289    86   292 0.95 LysR substrate binding domain
HTH_1                PF00126.22    60 seq834_BIOID51093    -            305   3.8e-22   77.6   0.1   1   1   1.1e-25   7.7e-22   76.6   0.1     1    60     3    62     3    62 0.98 Bacterial regulatory helix-turn-helix protein, lysR family
T4SS-DNA_transf      PF02534.9    469 seq840_BIOID51093    -            635   3.9e-86  289.3   0.0   1   1   1.3e-89   5.7e-86  288.8   0.0    20   456   110   574    85   584 0.88 Type IV secretory system Conjugative DNA transfer
TraG-D_C             PF12696.2    128 seq840_BIOID51093    -            635   3.7e-25   88.1   0.0   1   1   1.5e-28   6.7e-25   87.2   0.0     2   127   410   534   409   535 0.87 TraM recognition site of TraD and TraG
TrwB_AAD_bind        PF10412.4    386 seq840_BIOID51093    -            635   3.5e-16   58.7   0.0   1   1   3.7e-14   1.7e-10   40.0   0.0   164   369   324   537   275   545 0.85 Type IV secretion-system coupling protein DNA-binding domain
Transposase_mut      PF00872.13   381 seq842_BIOID51093    -             85   4.7e-16   58.2   0.2   1   1   3.8e-20   5.1e-16   58.0   0.1   322   379     3    60     1    62 0.97 Transposase, Mutator family
DUF1471              PF07338.8     56 seq844_BIOID51093    -            314   4.1e-62  205.5   5.4   1   3   2.8e-22   3.9e-18   64.7   0.0     2    56    34    90    33    90 0.98 Protein of unknown function (DUF1471)
DUF1471              PF07338.8     56 seq844_BIOID51093    -            314   4.1e-62  205.5   5.4   2   3     3e-22   4.1e-18   64.6   0.1     3    56   119   174   117   174 0.98 Protein of unknown function (DUF1471)
DUF1471              PF07338.8     56 seq844_BIOID51093    -            314   4.1e-62  205.5   5.4   3   3   3.1e-26   4.3e-22   77.3   0.1     2    56   259   314   258   314 0.99 Protein of unknown function (DUF1471)
Phage_Cox            PF10743.4     87 seq846_BIOID51093    -             91   6.5e-39  131.7   0.0   1   1   5.2e-43   7.1e-39  131.6   0.0     1    87     1    87     1    87 0.97 Regulatory phage protein cox
DUF968               PF06147.6    200 seq847_BIOID51093    -            349   6.6e-81  270.8   0.1   1   1   8.3e-85   1.1e-80  270.1   0.1     2   199   130   345   129   346 0.99 Protein of unknown function (DUF968)
Mannitol_dh_C        PF08125.8    245 seq850_BIOID51093    -            483   1.2e-79  266.8   0.0   1   1   2.4e-83   1.6e-79  266.4   0.0     2   244   204   458   203   459 0.98 Mannitol dehydrogenase C-terminal domain
Mannitol_dh          PF01232.18   151 seq850_BIOID51093    -            483     8e-42  142.6   0.0   1   1   2.6e-45   1.8e-41  141.4   0.0     2   150    17   172    16   173 0.98 Mannitol dehydrogenase Rossmann domain
DUF1311              PF07007.7     95 seq853_BIOID51093    -            151   9.3e-05   22.3   0.1   1   1   8.4e-09   0.00012   22.0   0.1     8    95    34   134    29   134 0.79 Protein of unknown function (DUF1311)
ParA                 PF10609.4     81 seq854_BIOID51093    -            379     4e-36  122.6   0.4   1   1     3e-39   8.2e-36  121.6   0.3     1    81   226   306   226   306 0.99 ParA/MinD ATPase like
CbiA                 PF01656.18   195 seq854_BIOID51093    -            379   4.6e-18   65.2   0.1   1   1   2.8e-21   7.5e-18   64.5   0.1     1   157   120   288   120   291 0.77 CobQ/CobB/MinD/ParA nucleotide binding domain
AAA_31               PF13614.1    157 seq854_BIOID51093    -            379   1.1e-10   41.5   0.0   1   1   5.3e-13   1.4e-09   37.9   0.0     1    53   118   170   118   248 0.79 AAA domain
MipZ                 PF09140.6    261 seq854_BIOID51093    -            379     2e-08   33.5   0.0   1   1   1.3e-11   3.7e-08   32.6   0.0     2   117   119   245   118   273 0.68 ATPase MipZ
HAD                  PF12710.2    191 seq856_BIOID51093    -            211   2.8e-09   37.3   0.0   1   1   2.8e-13   3.8e-09   36.8   0.0     1   186     9   188     9   193 0.61 haloacid dehalogenase-like hydrolase
Cu-oxidase_4         PF02578.10   233 seq859_BIOID51093    -            243   7.6e-79  263.9   0.0   1   1   6.3e-83   8.6e-79  263.7   0.0     2   233    20   242    19   242 0.97 Multi-copper polyphenol oxidoreductase laccase
LysR_substrate       PF03466.15   209 seq861_BIOID51093    -            316   1.2e-42  145.2   0.1   1   1   2.9e-46     2e-42  144.5   0.1     3   206    90   293    88   296 0.96 LysR substrate binding domain
HTH_1                PF00126.22    60 seq861_BIOID51093    -            316   9.1e-14   50.8   0.0   1   1   2.5e-17   1.7e-13   49.9   0.0     1    59     3    63     3    64 0.95 Bacterial regulatory helix-turn-helix protein, lysR family
Sulfatase            PF00884.18   379 seq866_BIOID51093    -            577   5.7e-48  163.7   6.3   1   1   1.2e-51   7.9e-48  163.2   4.4     2   308   238   535   237   564 0.93 Sulfatase
DUF1705              PF08019.7    156 seq866_BIOID51093    -            577   5.3e-05   22.6   7.9   1   1   7.7e-09   5.3e-05   22.6   5.5    11   149    59   206    50   211 0.60 Domain of unknown function (DUF1705)
DUF2732              PF10809.3     77 seq867_BIOID51093    -             74   2.5e-11   42.8   1.4   1   1   2.1e-15   2.9e-11   42.6   1.0    20    72    14    66     2    70 0.93 Protein of unknown function (DUF2732)
AA_permease_2        PF13520.1    426 seq868_BIOID51093    -            460   3.3e-79  266.2  40.4   1   1   2.9e-83   3.9e-79  266.0  28.0     1   420     5   441     5   449 0.91 Amino acid permease
dCMP_cyt_deam_1      PF00383.17   102 seq869_BIOID51093    -            178   2.3e-27   94.5   0.0   1   1   2.4e-31   3.2e-27   94.0   0.0     3   101    18   116    16   117 0.96 Cytidine and deoxycytidylate deaminase zinc-binding region
RusA                 PF05866.6    116 seq870_BIOID51093    -            119   5.6e-20   71.7   0.0   1   1   4.7e-24   6.4e-20   71.6   0.0     1   116     7   116     7   116 0.90 Endodeoxyribonuclease RusA
AAA_2                PF07724.9    171 seq873_BIOID51093    -            861   3.2e-58  196.3   0.0   1   1   7.1e-59   8.8e-56  188.3   0.0     1   171   600   764   600   764 0.98 AAA domain (Cdc48 subfamily)
ClpB_D2-small        PF10431.4     81 seq873_BIOID51093    -            861   1.1e-28   98.8   2.2   1   1   1.4e-31   1.7e-28   98.2   0.2     1    80   770   849   770   850 0.98 C-terminal, D2-small domain, of ClpB protein
AAA                  PF00004.24   132 seq873_BIOID51093    -            861   5.6e-28   97.6   0.0   1   2   5.7e-17   7.1e-14   52.0   0.0     2   128   207   341   206   345 0.82 ATPase family associated with various cellular activities (AAA)
AAA                  PF00004.24   132 seq873_BIOID51093    -            861   5.6e-28   97.6   0.0   2   2   6.4e-14     8e-11   42.1   0.0     2   117   606   731   605   742 0.86 ATPase family associated with various cellular activities (AAA)
Clp_N                PF02861.15    53 seq873_BIOID51093    -            861     2e-27   94.7   6.1   1   2   3.4e-16   4.2e-13   48.8   0.1     1    53    21    73    21    73 0.98 Clp amino terminal domain
Clp_N                PF02861.15    53 seq873_BIOID51093    -            861     2e-27   94.7   6.1   2   2   4.7e-16   5.8e-13   48.4   0.1     1    53    98   149    98   149 0.96 Clp amino terminal domain
AAA_5                PF07728.9    139 seq873_BIOID51093    -            861   2.5e-19   69.2   0.8   1   1   3.9e-16   4.9e-13   48.8   0.0     2   124   605   725   604   766 0.87 AAA domain (dynein-related subfamily)
AAA_16               PF13191.1    166 seq873_BIOID51093    -            861   5.2e-11   43.0   7.3   1   1   9.9e-10   1.2e-06   28.8   0.2     2   141   184   285   183   310 0.81 AAA ATPase domain
Sigma54_activat      PF00158.21   168 seq873_BIOID51093    -            861   7.3e-10   38.4   0.1   1   1   7.2e-10     9e-07   28.4   0.0    23   156   603   735   574   746 0.78 Sigma-54 interaction domain
Phage_antiter_Q      PF06323.6    230 seq874_BIOID51093    -            229  1.2e-107  358.4   4.6   1   1  9.6e-112  1.3e-107  358.3   3.2     1   230     1   229     1   229 1.00 Phage antitermination protein Q
zf-dskA_traR         PF01258.12    36 seq878_BIOID51093    -             74     5e-11   42.0   1.5   1   1   5.4e-15   7.4e-11   41.4   1.0     5    35    34    64    29    65 0.92 Prokaryotic dksA/traR C4-type zinc finger
MatE                 PF01554.13   162 seq880_BIOID51093    -            560   1.2e-65  219.9  36.1   1   2   2.6e-38   3.6e-34  117.6   6.6     1   160    99   259    99   261 0.97 MatE
MatE                 PF01554.13   162 seq880_BIOID51093    -            560   1.2e-65  219.9  36.1   2   2   6.3e-37   8.6e-33  113.1   9.0     1   162   329   490   329   490 1.00 MatE
Secretin             PF00263.16   165 seq882_BIOID51093    -            547   1.8e-15   56.6   7.2   1   1   2.6e-19   1.8e-15   56.6   5.0     1   164   367   535   367   536 0.93 Bacterial type II and III secretion system protein
Secretin_N_2         PF07655.8     98 seq882_BIOID51093    -            547   4.7e-15   55.6   9.1   1   1   6.9e-19   4.7e-15   55.6   6.3     1    96   193   272   193   274 0.95 Secretin N-terminal domain
DUF2574              PF10836.3     93 seq883_BIOID51093    -             93   2.5e-52  174.4   0.2   1   1     2e-56   2.8e-52  174.2   0.2     1    93     1    93     1    93 1.00 Protein of unknown function (DUF2574)
Bestrophin           PF01062.16   296 seq890_BIOID51093    -            321   3.5e-88  295.2   5.5   1   1     3e-92   4.1e-88  295.0   3.8     1   296    18   301    14   301 0.99 Bestrophin, RFP-TM, chloride channel
Phage_GPA            PF05840.8    371 seq891_BIOID51093    -            760  6.4e-146  485.6   0.7   1   1  5.8e-150    8e-146  485.3   0.5     1   370   133   514   133   515 0.98 Bacteriophage replication gene A protein (GPA)
Phage_integrase      PF00589.17   173 seq895_BIOID51093    -            230   1.6e-32  112.4   0.0   1   1   1.4e-36   1.9e-32  112.1   0.0     2   170    53   220    52   223 0.97 Phage integrase family
BenE                 PF03594.8    378 seq898_BIOID51093    -            324   8.6e-81  271.2  25.9   1   1   8.2e-85   1.1e-80  270.8  18.0     4   214    48   258    45   260 0.99 Benzoate membrane transport protein
adh_short            PF00106.20   167 seq900_BIOID51093    -            240   5.3e-16   58.8   0.2   1   1   1.6e-19   7.2e-16   58.4   0.1     3   166     9   170     8   171 0.87 short chain dehydrogenase
adh_short_C2         PF13561.1    243 seq900_BIOID51093    -            240   2.1e-07   30.9   0.0   1   1   5.8e-11   2.6e-07   30.5   0.0     8   192    18   193    13   238 0.71 Enoyl-(Acyl carrier protein) reductase
KR                   PF08659.5    181 seq900_BIOID51093    -            240   3.8e-07   29.8   0.5   1   1   1.6e-10   7.1e-07   28.9   0.4     4   172    10   175     8   184 0.84 KR domain
TerB                 PF05099.8    140 seq903_BIOID51093    -            142   3.2e-12   46.2   6.5   1   1   6.7e-16   9.2e-12   44.7   4.5     9   131    10   137     4   141 0.79 Tellurite resistance protein TerB
HTH_18               PF12833.2     81 seq905_BIOID51093    -            283   6.1e-21   74.2   1.7   1   1   1.7e-24   1.2e-20   73.2   0.1     1    81   191   270   191   270 0.97 Helix-turn-helix domain
HTH_AraC             PF00165.18    42 seq905_BIOID51093    -            283   2.8e-17   61.8   0.4   1   1   6.6e-15   4.5e-11   42.0   0.0     8    42   234   269   230   269 0.95 Bacterial regulatory helix-turn-helix proteins, AraC family
DUF3927              PF13064.1     46 seq910_BIOID51093    -             90   4.7e-24   83.4  10.6   1   1   6.1e-28   8.4e-24   82.6   7.3     1    46     3    48     3    48 0.98 Protein of unknown function (DUF3927)
GATase_5             PF13507.1    259 seq912_BIOID51093    -           1331  6.7e-104  346.2   0.0   1   1  2.4e-107  1.1e-103  345.5   0.0     1   257  1075  1328  1075  1329 0.97 CobB/CobQ-like glutamine amidotransferase domain
AIRS_C               PF02769.17   153 seq912_BIOID51093    -           1331   2.5e-47  160.5   2.4   1   2   5.1e-26   2.3e-22   79.4   0.0     2   151   468   625   467   627 0.93 AIR synthase related protein, C-terminal domain
AIRS_C               PF02769.17   153 seq912_BIOID51093    -           1331   2.5e-47  160.5   2.4   2   2   3.1e-26   1.4e-22   80.1   0.8     2   150   858  1002   857  1005 0.92 AIR synthase related protein, C-terminal domain
AIRS                 PF00586.19    96 seq912_BIOID51093    -           1331   8.9e-28   96.2   3.6   1   1   7.5e-31   3.4e-27   94.3   0.0     1    96   293   425   293   425 0.98 AIR synthase related protein, N-terminal domain
BenE                 PF03594.8    378 seq913_BIOID51093    -             92   8.1e-31  106.7   8.8   1   1   6.6e-35     9e-31  106.6   6.1   296   378     1    83     1    83 0.98 Benzoate membrane transport protein
PAP_PilO             PF06864.7    414 seq914_BIOID51093    -            440  2.8e-147  490.2   0.0   1   1  2.3e-151  3.2e-147  490.0   0.0     2   414    25   438    24   438 0.98 Pilin accessory protein (PilO)
RNase_H              PF00075.19   132 seq915_BIOID51093    -            155   2.6e-41  140.9   0.0   1   1   2.1e-45   2.9e-41  140.8   0.0     2   131     3   141     2   142 0.92 RNase H
Trans_reg_C          PF00486.23    77 seq919_BIOID51093    -            251   1.2e-20   73.0   0.2   1   1   6.4e-24   4.3e-20   71.2   0.0     2    77   170   245   169   245 0.98 Transcriptional regulatory protein, C terminal
Response_reg         PF00072.19   112 seq919_BIOID51093    -            251   2.1e-20   72.6   0.1   1   1   4.9e-24   3.3e-20   72.0   0.1     2   111    17   124    16   125 0.97 Response regulator receiver domain
Glucosamine_iso      PF01182.15   199 seq925_BIOID51093    -            266   9.1e-25   87.4   0.0   1   1   8.8e-29   1.2e-24   87.0   0.0     4   198    15   216    12   217 0.85 Glucosamine-6-phosphate isomerases/6-phosphogluconolactonase
HATPase_c            PF02518.21   111 seq928_BIOID51093    -            433   1.9e-22   78.9   0.0   1   1   8.1e-26   3.7e-22   78.0   0.0     6   110   320   423   316   424 0.96 Histidine kinase-, DNA gyrase B-, and HSP90-like ATPase
HisKA                PF00512.20    68 seq928_BIOID51093    -            433   6.2e-08   32.3   1.3   1   1   3.7e-11   1.7e-07   30.9   0.9     1    67   211   270   211   271 0.90 His Kinase A (phospho-acceptor) domain
HAMP                 PF00672.20    70 seq928_BIOID51093    -            433   1.6e-06   28.0   0.0   1   1   3.6e-10   1.6e-06   28.0   0.0     3    69   140   206   139   207 0.90 HAMP domain
DUF676               PF05057.9    218 seq930_BIOID51093    -            407     3e-09   36.3   0.8   1   1   8.6e-12   3.9e-08   32.7   0.6     2   132    10   155     9   182 0.60 Putative serine esterase (DUF676)
PGAP1                PF07819.8    225 seq930_BIOID51093    -            407     7e-08   32.2   1.0   1   1   5.9e-11   2.7e-07   30.3   0.7    77   193    96   224    11   252 0.57 PGAP1-like protein
LACT                 PF02450.10   389 seq930_BIOID51093    -            407   9.9e-07   27.9   0.3   1   1   2.9e-10   1.3e-06   27.5   0.2   117   302   105   296    82   371 0.76 Lecithin:cholesterol acyltransferase
HTH_3                PF01381.17    55 seq932_BIOID51093    -             71   4.5e-12   45.4   0.0   1   1   1.3e-15   5.8e-12   45.1   0.0     1    49     4    52     4    55 0.96 Helix-turn-helix
HTH_31               PF13560.1     64 seq932_BIOID51093    -             71   4.2e-08   33.1   0.0   1   1     1e-11   4.7e-08   32.9   0.0     6    54     4    51     2    63 0.90 Helix-turn-helix domain
HTH_19               PF12844.2     64 seq932_BIOID51093    -             71     1e-07   31.7   0.0   1   1   2.6e-11   1.2e-07   31.5   0.0     2    43     2    43     2    63 0.86 Helix-turn-helix domain
Lactamase_B          PF00753.22   194 seq933_BIOID51093    -            216   1.4e-34  119.3   0.4   1   1   2.5e-38   1.7e-34  119.0   0.3     3   194     9   165     7   165 0.95 Metallo-beta-lactamase superfamily
Lactamase_B_2        PF12706.2    194 seq933_BIOID51093    -            216   9.4e-09   34.9   0.1   1   1   2.1e-12   1.5e-08   34.3   0.1     3   188    25   199    23   204 0.61 Beta-lactamase superfamily domain
Pilus_PilP           PF11356.3     87 seq934_BIOID51093    -            171   2.2e-15   56.5   1.7   1   1   2.7e-19   3.7e-15   55.7   0.4    12    84    90   165    77   168 0.85 Type IV pilus biogenesis
Phage_CII            PF05269.6     91 seq936_BIOID51093    -             98   1.9e-33  114.1   0.1   1   1   1.5e-37   2.1e-33  114.0   0.1     1    90     1    91     1    92 0.97 Bacteriophage CII protein
Amidohydro_1         PF01979.15   333 seq937_BIOID51093    -            382   1.6e-39  136.4   0.3   1   1   5.3e-43   1.8e-39  136.2   0.2     1   332    50   363    50   364 0.94 Amidohydrolase family
Amidohydro_4         PF13147.1    304 seq937_BIOID51093    -            382   1.2e-12   48.3   0.1   1   1   4.6e-15   1.6e-11   44.7   0.1     2   304    46   361    45   361 0.64 Amidohydrolase
Amidohydro_3         PF07969.6    404 seq937_BIOID51093    -            382   1.5e-05   24.2   0.1   1   1   9.1e-09   3.1e-05   23.2   0.0   368   403   326   361   305   362 0.90 Amidohydrolase family
T2SE                 PF00437.15   272 seq945_BIOID51093    -            512   7.2e-37  126.6   0.0   1   1   8.1e-41   1.1e-36  126.0   0.0    66   271   166   385   151   386 0.87 Type II/IV secretion system protein
Phage_rep_O          PF04492.8    100 seq947_BIOID51093    -            273   6.7e-41  138.4   0.3   1   1   8.3e-45   1.1e-40  137.7   0.2     1   100    14   113    14   113 0.99 Bacteriophage replication protein O
LysM                 PF01476.15    44 seq949_BIOID51093    -            452   1.7e-28   98.0   0.0   1   2   3.2e-18   2.2e-14   52.9   0.0     1    43   343   384   343   385 0.98 LysM domain
LysM                 PF01476.15    44 seq949_BIOID51093    -            452   1.7e-28   98.0   0.0   2   2   1.6e-13   1.1e-09   37.9   0.0     1    42   402   441   402   443 0.90 LysM domain
SLT                  PF01464.15   121 seq949_BIOID51093    -            452   5.8e-26   90.2   0.1   1   1   1.4e-29   9.4e-26   89.5   0.1     2   118   103   215   102   218 0.97 Transglycosylase SLT domain
Cupin_4              PF08007.7    319 seq952_BIOID51093    -            376  1.2e-104  349.9   0.0   1   1    1e-108  1.4e-104  349.7   0.0     2   319    13   313    12   313 0.98 Cupin superfamily protein
Ter                  PF05472.6    290 seq954_BIOID51093    -            309  7.4e-115  382.9   7.2   1   1    6e-119  8.3e-115  382.7   5.0     2   290     9   307     8   307 0.99 DNA replication terminus site-binding protein (Ter protein)
ROK                  PF00480.15   179 seq956_BIOID51093    -            406   1.5e-59  200.7   0.2   1   1   5.1e-63   3.5e-59  199.5   0.0     1   179    90   274    90   274 0.99 ROK family
MarR                 PF01047.17    59 seq956_BIOID51093    -            406   8.4e-08   31.7   0.0   1   1     4e-11   2.8e-07   30.0   0.0    10    48    25    63    18    67 0.94 MarR family
AAA_23               PF13476.1    202 seq957_BIOID51093    -            395   1.5e-09   38.3  12.6   1   1   4.2e-13   5.7e-09   36.4   8.6    11   198    18   379     5   383 0.62 AAA domain
DnaB_C               PF03796.10   265 seq958_BIOID51093    -            458     1e-85  286.6   0.1   1   1   3.3e-89   1.5e-85  286.1   0.0     2   257   171   426   170   434 0.96 DnaB-like helicase C terminal domain
AAA_25               PF13481.1    194 seq958_BIOID51093    -            458   1.2e-13   50.7   0.7   1   1   8.4e-17   3.8e-13   49.1   0.2    13   187   168   352   156   358 0.86 AAA domain
DnaB                 PF00772.16   103 seq958_BIOID51093    -            458   5.6e-13   48.5   0.0   1   1   2.7e-16   1.2e-12   47.4   0.0     6   103     3    95     1    95 0.93 DnaB-like helicase N terminal domain
Hexapep              PF00132.19    36 seq959_BIOID51093    -            326   1.4e-06   27.4  17.3   1   1   5.5e-07    0.0038   16.5   0.5     8    36   232   260   226   260 0.89 Bacterial transferase hexapeptide (six repeats)
T2SF                 PF00482.18   124 seq963_BIOID51093    -            369   2.8e-33  114.3   0.5   1   2   1.4e-18   1.9e-14   53.5   0.0     2   118    37   157    36   163 0.95 Type II secretion system (T2SS), protein F
T2SF                 PF00482.18   124 seq963_BIOID51093    -            369   2.8e-33  114.3   0.5   2   2   2.8e-20   3.8e-16   59.0   0.2     1   122   238   361   238   363 0.96 Type II secretion system (T2SS), protein F
Peptidase_M24        PF00557.19   205 seq965_BIOID51093    -            264   2.2e-49  167.8   0.2   1   1   1.8e-53   2.5e-49  167.6   0.2     1   205    12   242    12   242 0.86 Metallopeptidase family M24
Hydrolase_6          PF13344.1    101 seq968_BIOID51093    -            250   5.2e-23   80.7   0.0   1   1     3e-26     1e-22   79.7   0.0     1   101     6   105     6   105 0.98 Haloacid dehalogenase-like hydrolase
Hydrolase_like       PF13242.1     75 seq968_BIOID51093    -            250   2.4e-19   68.6   0.0   1   1   2.4e-22   8.1e-19   67.0   0.0     2    74   174   246   173   247 0.97 HAD-hyrolase-like
HAD_2                PF13419.1    176 seq968_BIOID51093    -            250   2.8e-10   40.6   0.0   1   1   3.2e-08   0.00011   22.4   0.0   131   176   174   220   136   220 0.90 Haloacid dehalogenase-like hydrolase
Hydrolase            PF00702.21   204 seq968_BIOID51093    -            250   1.7e-09   38.4   0.0   1   1   4.2e-11   1.4e-07   32.1   0.0     1   204     3   214     3   214 0.62 haloacid dehalogenase-like hydrolase
GlnD_UR_UTase        PF08335.6    142 seq975_BIOID51093    -            890   7.7e-40  135.8   0.3   1   1   2.8e-43   7.7e-40  135.8   0.2     1   142   192   331   192   331 0.98 GlnD PII-uridylyltransferase
ACT                  PF01842.20    66 seq975_BIOID51093    -            890   4.6e-20   70.5   0.2   1   2   8.3e-12   2.3e-08   33.2   0.0     1    55   708   763   708   767 0.91 ACT domain
ACT                  PF01842.20    66 seq975_BIOID51093    -            890   4.6e-20   70.5   0.2   2   2   2.7e-12   7.4e-09   34.8   0.1     3    63   817   874   815   877 0.82 ACT domain
HD                   PF01966.17   122 seq975_BIOID51093    -            890   3.9e-15   55.8   0.2   1   1   4.3e-18   1.2e-14   54.2   0.1     1   121   468   601   468   602 0.93 HD domain
NTP_transf_2         PF01909.18    93 seq975_BIOID51093    -            890   3.5e-11   43.1   0.0   1   1   2.7e-14   7.3e-11   42.1   0.0    11    92    78   168    68   169 0.84 Nucleotidyltransferase domain
DUF294               PF03445.8    169 seq975_BIOID51093    -            890     2e-05   23.9   0.1   1   1   6.5e-08   0.00018   20.8   0.0     3    88    43   124    41   139 0.84 Putative nucleotidyltransferase DUF294
HATPase_c            PF02518.21   111 seq977_BIOID51093    -            496     5e-20   71.1   0.0   1   1     2e-23   9.2e-20   70.3   0.0     3   109   383   490   381   492 0.97 Histidine kinase-, DNA gyrase B-, and HSP90-like ATPase
HisKA                PF00512.20    68 seq977_BIOID51093    -            496     2e-15   56.4   0.4   1   1   4.3e-19     2e-15   56.4   0.3     2    67   271   337   270   338 0.97 His Kinase A (phospho-acceptor) domain
HAMP                 PF00672.20    70 seq977_BIOID51093    -            496     2e-08   34.1   8.6   1   1     2e-11   9.3e-08   32.0   0.1     2    69   197   265   196   266 0.93 HAMP domain
PilS                 PF08805.6    133 seq979_BIOID51093    -            185   9.1e-36  122.1   9.8   1   1   9.2e-40   1.3e-35  121.7   6.8     3   132    59   183    57   184 0.97 PilS N terminal
Asn_synthase         PF00733.16   255 seq981_BIOID51093    -            632   1.6e-76  257.0   0.1   1   1   1.2e-79   3.4e-76  255.9   0.0     1   255   289   528   289   528 0.99 Asparagine synthase
GATase_7             PF13537.1    124 seq981_BIOID51093    -            632   4.5e-42  142.6   0.0   1   1   3.4e-45   9.2e-42  141.6   0.0     1   123   126   244   126   245 0.96 Glutamine amidotransferase domain
GATase_6             PF13522.1    133 seq981_BIOID51093    -            632     5e-37  126.7   0.0   1   1   4.9e-40   1.3e-36  125.3   0.0     1   133   111   239   111   239 0.98 Glutamine amidotransferase domain
DUF3700              PF12481.3    228 seq981_BIOID51093    -            632   6.8e-11   41.6   0.0   1   1   4.9e-14   1.3e-10   40.7   0.0    83   204   154   271   131   281 0.80 Aluminium induced protein
Lar_restr_allev      PF14354.1     61 seq983_BIOID51093    -             78   1.5e-11   44.2   2.9   1   1   1.4e-15   1.9e-11   43.9   2.0     1    61     9    63     9    63 0.95 Restriction alleviation protein Lar
ABC_tran             PF00005.22   118 seq984_BIOID51093    -            378   1.2e-25   90.0   0.0   1   1   6.7e-29   3.1e-25   88.7   0.0     1   116    57   174    57   176 0.94 ABC transporter
TOBE_2               PF08402.5     75 seq984_BIOID51093    -            378   4.3e-09   36.1   0.0   1   1   2.2e-12     1e-08   34.9   0.0     1    75   292   372   292   372 0.85 TOBE domain
NinB                 PF05772.7    127 seq986_BIOID51093    -            181   2.6e-53  178.8   0.2   1   1   2.5e-57   3.5e-53  178.5   0.1     2   127    40   165    39   165 0.99 NinB protein
Fimbrial             PF00419.15   145 seq987_BIOID51093    -            186   4.6e-16   59.2   8.3   1   1   3.9e-20   5.3e-16   59.0   5.7     1   144    26   185    26   186 0.81 Fimbrial protein
SLT                  PF01464.15   121 seq988_BIOID51093    -            160   5.4e-29  100.0   0.1   1   1   4.7e-33   6.4e-29   99.8   0.1     2   114    33   150    32   157 0.93 Transglycosylase SLT domain
FMN_red              PF03358.10   152 seq992_BIOID51093    -            191   3.1e-35  120.8   0.0   1   1   6.4e-39   4.4e-35  120.3   0.0     1   148     1   141     1   144 0.94 NADPH-dependent FMN reductase
Flavodoxin_2         PF02525.12   199 seq992_BIOID51093    -            191   3.1e-07   29.9   0.1   1   1   1.5e-10     1e-06   28.3   0.0     1   103     1    91     1   129 0.85 Flavodoxin-like fold
LysR_substrate       PF03466.15   209 seq994_BIOID51093    -            304   1.1e-43  148.7   0.0   1   1   2.4e-47   1.6e-43  148.1   0.0     2   208    89   293    88   294 0.93 LysR substrate binding domain
HTH_1                PF00126.22    60 seq994_BIOID51093    -            304   2.2e-21   75.2   1.2   1   1   1.3e-24   8.6e-21   73.3   0.8     3    60     7    64     5    64 0.97 Bacterial regulatory helix-turn-helix protein, lysR family
Dam                  PF05869.6    181 seq995_BIOID51093    -            175   1.7e-61  206.7   0.2   1   1   1.3e-65   1.8e-61  206.5   0.1     2   172     3   169     2   175 0.97 DNA N-6-adenine-methyltransferase (Dam)
PEP-utilizers_C      PF02896.13   294 seq996_BIOID51093    -            833    4e-111  370.4   0.0   1   1  1.9e-114  5.3e-111  370.0   0.0     2   293   363   653   362   654 0.99 PEP-utilising enzyme, TIM barrel domain
PTS_EIIA_2           PF00359.17   142 seq996_BIOID51093    -            833   4.5e-32  110.6   0.0   1   1   3.2e-35   8.8e-32  109.6   0.0     2   141   689   829   688   830 0.97 Phosphoenolpyruvate-dependent sugar phosphotransferase system, EIIA 2
PEP-utilizers        PF00391.18    81 seq996_BIOID51093    -            833   4.1e-19   67.7   0.0   1   1   4.2e-22   1.2e-18   66.3   0.0     7    81   262   337   259   337 0.93 PEP-utilising enzyme, mobile domain
PTS-HPr              PF00381.14    84 seq996_BIOID51093    -            833   3.1e-17   62.1   0.0   1   1   2.8e-20   7.6e-17   60.8   0.0     5    83     6    86     2    87 0.94 PTS HPr component phosphorylation site
PEP-utilisers_N      PF05524.8    123 seq996_BIOID51093    -            833   3.4e-14   52.5   1.3   1   1   1.9e-17   5.1e-14   52.0   0.0     2   123   119   238   118   238 0.88 PEP-utilising enzyme, N-terminal
Peptidase_A24        PF01478.13   106 seq997_BIOID51093    -            213   1.9e-15   56.8  14.3   1   1   1.4e-19   1.9e-15   56.8   9.9     1   104    71   177    71   179 0.85 Type IV leader peptidase family
Pili_assembly_N      PF00345.15   122 seq998_BIOID51093    -            233   3.7e-37  126.7   0.7   1   1   7.4e-41     5e-37  126.2   0.1     1   121    23   141    23   142 0.94 Gram-negative pili assembly chaperone, N-terminal domain
Pili_assembly_C      PF02753.12    68 seq998_BIOID51093    -            233   1.4e-15   56.7   0.5   1   1   1.1e-18   7.7e-15   54.3   0.1     1    65   161   228   161   231 0.94 Gram-negative pili assembly chaperone, C-terminal domain
HisKA_3              PF07730.8     68 seq999_BIOID51093    -            598   5.9e-19   68.0   0.9   1   1   1.7e-22   5.9e-19   68.0   0.6     1    64   390   453   390   457 0.97 Histidine kinase
PilJ                 PF13675.1    112 seq999_BIOID51093    -            598   7.2e-19   68.0  14.0   1   1     3e-22     1e-18   67.5   1.3     2   108    34   131    33   135 0.91 Type IV pili methyl-accepting chemotaxis transducer N-term
HATPase_c            PF02518.21   111 seq999_BIOID51093    -            598   1.7e-15   56.6   0.1   1   1   1.2e-18   4.1e-15   55.3   0.1     4   108   497   583   494   586 0.92 Histidine kinase-, DNA gyrase B-, and HSP90-like ATPase
HAMP                 PF00672.20    70 seq999_BIOID51093    -            598   2.8e-11   43.3   3.2   1   1   8.1e-15   2.8e-11   43.3   2.2     4    69   159   224   158   225 0.93 HAMP domain
NMT1                 PF09084.6    216 seq1001_BIOID51093   -            333   3.1e-13   49.7   0.0   1   1   2.7e-16   7.3e-13   48.4   0.0    29   147    78   197    71   261 0.85 NMT1/THI5 like
SBP_bac_3            PF00497.15   225 seq1001_BIOID51093   -            333   4.2e-13   48.9   0.0   1   1   1.4e-12   3.7e-09   36.0   0.0    87   212   125   250   118   259 0.83 Bacterial extracellular solute-binding proteins, family 3
NMT1_2               PF13379.1    252 seq1001_BIOID51093   -            333   4.5e-12   45.7   0.0   1   1   2.1e-15   5.8e-12   45.4   0.0     4   248    39   266    36   270 0.83 NMT1-like family
Phosphonate-bd       PF12974.2    243 seq1001_BIOID51093   -            333   2.2e-09   36.9   0.1   1   1   1.3e-12   3.7e-09   36.2   0.0    41   171    82   204    63   278 0.82 ABC transporter, phosphonate, periplasmic substrate-binding protein
OpuAC                PF04069.7    257 seq1001_BIOID51093   -            333   3.4e-07   29.7   0.0   1   1   1.8e-10   4.9e-07   29.2   0.0     3   235    43   260    41   282 0.77 Substrate binding domain of ABC-type glycine betaine transport system
BPD_transp_1         PF00528.17   185 seq1003_BIOID51093   -            285   1.3e-17   63.8  15.8   1   1   9.2e-22   1.3e-17   63.8  10.9     1   183    83   282    83   284 0.84 Binding-protein-dependent transport system inner membrane component
Lipoprotein_20       PF13942.1    180 seq1005_BIOID51093   -            237   6.6e-81  270.0   6.0   1   1     6e-85   8.2e-81  269.7   4.2     2   179    44   221    43   222 0.98 YfhG lipoprotein
Sugar-bind           PF04198.8    255 seq1007_BIOID51093   -            317   2.7e-72  242.6   1.8   1   1   2.7e-76   3.6e-72  242.2   1.2     2   255    67   316    66   316 0.97 Putative sugar-binding domain
Usher                PF00577.15   552 seq1008_BIOID51093   -            840  2.3e-155  518.3  23.9   1   1  7.7e-158  3.5e-154  514.4  17.4     2   552   196   750   195   750 0.97 Type VII secretion system (T7SS), usher protein
PapC_N               PF13954.1    146 seq1008_BIOID51093   -            840   1.1e-27   96.3   0.0   1   1   5.5e-31   2.5e-27   95.1   0.0     1   145    36   178    36   179 0.95 PapC N-terminal domain
PapC_C               PF13953.1     68 seq1008_BIOID51093   -            840   3.3e-21   74.5   0.0   1   1   1.8e-24   8.2e-21   73.3   0.0     2    66   761   825   760   827 0.95 PapC C-terminal domain
ORF6N                PF10543.4     88 seq1009_BIOID51093   -            242   8.5e-30  102.5   0.0   1   1     1e-33   1.4e-29  101.7   0.0     2    88    10   115     9   115 0.98 ORF6N domain
PMI_typeI            PF01238.16   373 seq1010_BIOID51093   -            417  4.3e-125  417.4   0.1   1   1  4.9e-128  3.3e-124  414.5   0.0     1   373    27   383    27   383 0.99 Phosphomannose isomerase type I
Bac_luciferase       PF00296.15   307 seq1011_BIOID51093   -            381   1.4e-80  270.5   4.5   1   1   1.3e-84   1.8e-80  270.2   3.1     3   306     5   325     3   326 0.98 Luciferase-like monooxygenase
Sigma54_activat      PF00158.21   168 seq1012_BIOID51093   -            444   2.5e-72  241.7   0.0   1   1   2.3e-75   7.8e-72  240.0   0.0     1   167   136   302   136   303 0.98 Sigma-54 interaction domain
Response_reg         PF00072.19   112 seq1012_BIOID51093   -            444   2.9e-29  101.2   0.0   1   1   1.8e-32   6.2e-29  100.1   0.0     1   111     8   117     8   118 0.98 Response regulator receiver domain
AAA_5                PF07728.9    139 seq1012_BIOID51093   -            444   3.6e-06   26.6   0.0   1   1     2e-09   6.9e-06   25.7   0.0     2   119   160   274   159   294 0.74 AAA domain (dynein-related subfamily)
AAA                  PF00004.24   132 seq1012_BIOID51093   -            444    0.0001   22.3   0.0   1   1   7.6e-08   0.00026   21.0   0.0     1   127   160   292   160   297 0.74 ATPase family associated with various cellular activities (AAA)
BPD_transp_1         PF00528.17   185 seq1013_BIOID51093   -            264   5.3e-20   71.5  16.3   1   1   3.9e-24   5.3e-20   71.5  11.3     2   181    75   253    74   257 0.90 Binding-protein-dependent transport system inner membrane component
Hexapep              PF00132.19    36 seq1014_BIOID51093   -            274   2.1e-14   52.1   9.5   1   2   2.5e-09   3.5e-05   23.0   1.3     1    36   131   166   131   166 0.96 Bacterial transferase hexapeptide (six repeats)
Hexapep              PF00132.19    36 seq1014_BIOID51093   -            274   2.1e-14   52.1   9.5   2   2   6.2e-12   8.5e-08   31.2   0.9     2    35   176   209   175   210 0.96 Bacterial transferase hexapeptide (six repeats)
FGGY_N               PF00370.16   245 seq1016_BIOID51093   -            530   7.2e-51  172.7   0.0   1   1   2.5e-54   1.7e-50  171.5   0.0     1   245    13   260    13   260 0.94 FGGY family of carbohydrate kinases, N-terminal domain
FGGY_C               PF02782.11   197 seq1016_BIOID51093   -            530   7.7e-20   71.2   0.0   1   1   2.1e-23   1.5e-19   70.3   0.0    31   196   298   467   268   468 0.84 FGGY family of carbohydrate kinases, C-terminal domain
ORF6N                PF10543.4     88 seq1017_BIOID51093   -            226   1.6e-27   95.2   0.0   1   1   3.6e-31   2.5e-27   94.6   0.0     2    88     9    97     8    97 0.96 ORF6N domain
P22_AR_C             PF10548.4     74 seq1017_BIOID51093   -            226   1.3e-21   76.1   0.0   1   1   3.2e-25   2.2e-21   75.4   0.0     1    74   125   198   125   198 0.97 P22AR C-terminal domain
Response_reg         PF00072.19   112 seq1018_BIOID51093   -            216   3.4e-31  107.4   0.1   1   1   1.5e-34   5.1e-31  106.8   0.0     1   111     9   120     9   121 0.98 Response regulator receiver domain
GerE                 PF00196.14    58 seq1018_BIOID51093   -            216   6.4e-23   79.7   0.4   1   1   3.8e-26   1.3e-22   78.7   0.3     2    57   154   209   153   210 0.97 Bacterial regulatory proteins, luxR family
Sigma70_r4_2         PF08281.7     54 seq1018_BIOID51093   -            216   3.3e-10   39.1   0.1   1   1     2e-13   6.7e-10   38.1   0.0     9    54   154   198   151   198 0.95 Sigma-70, region 4
Sigma70_r4           PF04545.11    50 seq1018_BIOID51093   -            216   1.1e-06   27.6   0.4   1   1   7.6e-10   2.6e-06   26.5   0.1     3    49   154   199   153   200 0.93 Sigma-70, region 4
SBP_bac_8            PF13416.1    281 seq1019_BIOID51093   -            348   4.8e-43  147.7   7.2   1   1   2.5e-46   6.8e-43  147.2   5.0     2   278    42   313    41   316 0.92 Bacterial extracellular solute-binding protein
SBP_bac_6            PF13343.1    242 seq1019_BIOID51093   -            348   5.8e-41  140.2   3.4   1   1   2.7e-44   7.5e-41  139.9   2.4     4   241    77   323    74   324 0.92 Bacterial extracellular solute-binding protein
SBP_bac_11           PF13531.1    231 seq1019_BIOID51093   -            348     4e-16   59.2   0.0   1   1   2.2e-19   6.1e-16   58.6   0.0    16   223    42   285    37   293 0.82 Bacterial extracellular solute-binding protein
SBP_bac_1            PF01547.20   314 seq1019_BIOID51093   -            348   1.1e-13   51.5  11.0   1   1   7.2e-17     2e-13   50.6   7.6    12   313    40   284    31   285 0.74 Bacterial extracellular solute-binding protein
Lipoprotein_8        PF02030.10   493 seq1019_BIOID51093   -            348   1.5e-09   36.7   0.1   1   1   2.1e-12   5.7e-09   34.8   0.0    21    98    22   104     1   114 0.76 Hypothetical lipoprotein (MG045 family)
BPD_transp_1         PF00528.17   185 seq1020_BIOID51093   -            263   6.9e-28   97.2  12.8   1   1   5.1e-32   6.9e-28   97.2   8.9     1   181    80   247    76   251 0.97 Binding-protein-dependent transport system inner membrane component
DUF945               PF06097.6    459 seq1021_BIOID51093   -            502    5e-149  496.8  18.0   1   1  4.1e-153  5.6e-149  496.6  12.5     1   459     1   482     1   482 0.99 Bacterial protein of unknown function (DUF945)
Phage_GPO            PF05929.6    276 seq1022_BIOID51093   -            284  1.2e-140  467.3   0.5   1   1    1e-144  1.4e-140  467.1   0.4     1   276     6   284     6   284 1.00 Phage capsid scaffolding protein (GPO) serine peptidase
Transaldolase        PF00923.14   287 seq1024_BIOID51093   -            220     5e-48  163.5   0.1   1   1   7.7e-52   1.1e-47  162.5   0.1     1   244     3   206     3   218 0.94 Transaldolase
DUF3461              PF11944.3    125 seq1025_BIOID51093   -            128   6.5e-59  197.1   2.9   1   1   5.3e-63   7.2e-59  196.9   2.0     1   125     1   125     1   125 1.00 Protein of unknown function (DUF3461)
LysR_substrate       PF03466.15   209 seq1026_BIOID51093   -            354   1.2e-33  115.8   0.0   1   1   2.6e-37   1.8e-33  115.3   0.0     5   208   147   352   143   353 0.97 LysR substrate binding domain
HTH_1                PF00126.22    60 seq1026_BIOID51093   -            354   6.2e-19   67.3   2.6   1   1   1.9e-22   1.3e-18   66.3   1.8     1    60    60   119    60   119 0.94 Bacterial regulatory helix-turn-helix protein, lysR family
P-II                 PF00543.17   102 seq1027_BIOID51093   -            112   1.3e-43  147.5   2.6   1   1     1e-47   1.4e-43  147.3   1.8     1   102     4   105     4   105 0.99 Nitrogen regulatory protein P-II
ANT                  PF03374.9    112 seq1028_BIOID51093   -            242   3.5e-34  117.1   0.0   1   1   8.3e-38   5.7e-34  116.4   0.0     1   111   127   235   127   236 0.97 Phage antirepressor protein KilAC domain
Phage_pRha           PF09669.5     92 seq1028_BIOID51093   -            242   4.3e-15   55.7   0.0   1   1   1.2e-18   8.5e-15   54.7   0.0     2    90    14   101    13   103 0.80 Phage regulatory protein Rha (Phage_pRha)
Fe-ADH               PF00465.14   366 seq1031_BIOID51093   -            380   1.1e-63  215.0   5.5   1   1   1.9e-67   1.3e-63  214.7   3.8     1   366    21   361    21   361 0.91 Iron-containing alcohol dehydrogenase
Fe-ADH_2             PF13685.1    250 seq1031_BIOID51093   -            380   1.5e-33  116.0   0.1   1   1   2.8e-37   1.9e-33  115.6   0.0     3   250    27   289    25   289 0.82 Iron-containing alcohol dehydrogenase
ABC_tran             PF00005.22   118 seq1033_BIOID51093   -            188   1.3e-17   64.1   0.0   1   1   1.8e-21   2.4e-17   63.2   0.0    36   117    12    93     4    94 0.93 ABC transporter
NinG                 PF05766.7    189 seq1034_BIOID51093   -            201   9.2e-76  253.7  17.2   1   1     8e-80   1.1e-75  253.4  11.9     1   186     1   195     1   201 0.95 Bacteriophage Lambda NinG protein
Phage_cap_P2         PF05125.7    333 seq1035_BIOID51093   -            357  9.2e-175  580.2   0.9   1   1  7.6e-179    1e-174  580.0   0.6     1   333     6   342     6   342 0.99 Phage major capsid protein, P2 family
Fimbrial             PF00419.15   145 seq1036_BIOID51093   -            444   1.4e-20   73.8   1.6   1   1     1e-24   1.4e-20   73.8   1.1     8   145   262   444   256   444 0.80 Fimbrial protein
Radical_SAM          PF04055.16   166 seq1037_BIOID51093   -            474   4.8e-30  104.7   0.0   1   1   1.7e-33   7.9e-30  104.0   0.0     1   166   151   325   151   325 0.97 Radical SAM superfamily
UPF0004              PF00919.15    98 seq1037_BIOID51093   -            474   7.8e-29   99.2   0.0   1   1     3e-32   1.4e-28   98.4   0.0     1    98     4   104     4   104 0.95 Uncharacterized protein family UPF0004
TRAM                 PF01938.15    61 seq1037_BIOID51093   -            474   4.6e-20   71.0   0.1   1   1   2.3e-23   1.1e-19   69.9   0.1     1    61   378   440   378   440 0.96 TRAM domain
ESPR                 PF13018.1     24 seq1038_BIOID51093   -           1343   6.9e-11   41.2   0.4   1   1   1.3e-14   1.8e-10   39.8   0.3     1    24     1    24     1    24 0.99 Extended Signal Peptide of Type V secretion system
Metallophos          PF00149.23   201 seq1039_BIOID51093   -            157   1.4e-14   53.9   0.2   1   1   2.5e-18   1.7e-14   53.6   0.1     2   123    14   106    13   135 0.77 Calcineurin-like phosphoesterase
DrsE                 PF02635.10   117 seq1041_BIOID51093   -            117   3.4e-22   78.6   0.0   1   1   2.7e-26   3.7e-22   78.5   0.0     2   117     3   117     2   117 0.93 DsrE/DsrF-like family
Phage_term_smal      PF05944.7    132 seq1043_BIOID51093   -            247   8.7e-47  157.9   0.7   1   1   8.1e-51   1.1e-46  157.6   0.1     1   132    34   165    34   165 0.99 Phage small terminase subunit
SHMT                 PF00464.14   399 seq1045_BIOID51093   -            417  7.5e-192  636.9   0.4   1   1  2.5e-195  8.7e-192  636.7   0.2     1   399     8   386     8   386 0.99 Serine hydroxymethyltransferase
Aminotran_1_2        PF00155.16   363 seq1045_BIOID51093   -            417   1.4e-10   40.5   0.0   1   1   5.6e-14   1.9e-10   40.1   0.0    55   340    84   352    33   377 0.69 Aminotransferase class I and II
Beta_elim_lyase      PF01212.16   290 seq1045_BIOID51093   -            417   1.6e-06   27.4   0.0   1   1   9.1e-10   3.1e-06   26.4   0.0    35   166    79   202    49   240 0.79 Beta-eliminating lyase
Aminotran_5          PF00266.14   371 seq1045_BIOID51093   -            417   8.4e-06   24.6   0.0   1   1   3.6e-09   1.2e-05   24.1   0.0    50   207    80   236    38   261 0.73 Aminotransferase class-V
DUF1287              PF06940.6    164 seq1046_BIOID51093   -            205   9.9e-78  259.1   0.0   1   1   8.5e-82   1.2e-77  258.8   0.0     1   164    39   202    39   202 0.99 Domain of unknown function (DUF1287)
Phage_antitermQ      PF06530.7    126 seq1047_BIOID51093   -            162   2.7e-54  181.9   0.1   1   1   4.8e-58   3.3e-54  181.7   0.0     1   125     3   136     3   137 0.97 Phage antitermination protein Q
Pili_assembly_N      PF00345.15   122 seq1048_BIOID51093   -            229   1.2e-38  131.5   0.0   1   1   2.7e-42   1.9e-38  130.8   0.0     1   121    19   138    19   139 0.92 Gram-negative pili assembly chaperone, N-terminal domain
Pili_assembly_C      PF02753.12    68 seq1048_BIOID51093   -            229   5.5e-15   54.8   0.3   1   1   2.8e-18   1.9e-14   53.1   0.1     1    67   162   226   162   227 0.93 Gram-negative pili assembly chaperone, C-terminal domain
PhoH                 PF02562.11   205 seq1050_BIOID51093   -            359     8e-97  322.2   0.0   1   1  1.5e-100     1e-96  321.9   0.0     2   205   131   334   130   334 0.99 PhoH-like protein
AAA_30               PF13604.1    196 seq1050_BIOID51093   -            359   7.3e-08   32.1   0.0   1   1   5.1e-11   3.5e-07   29.8   0.0     4   133   136   287   134   289 0.84 AAA domain
Phage_GPL            PF05926.6    140 seq1051_BIOID51093   -            169   3.5e-54  182.3   0.2   1   1   2.9e-58     4e-54  182.1   0.2     1   140    30   169    30   169 0.99 Phage head completion protein (GPL)
RIP                  PF00161.14   206 seq1053_BIOID51093   -            366   4.5e-42  143.4   0.4   1   1     4e-46   5.5e-42  143.1   0.3     1   204    71   279    71   281 0.96 Ribosome inactivating protein
Phage_tail_X         PF05489.7     60 seq1056_BIOID51093   -             67   2.9e-35  119.4   0.3   1   1   2.4e-39   3.3e-35  119.2   0.2     1    60     1    60     1    60 0.98 Phage Tail Protein X
Na_Ca_ex             PF01699.19   139 seq1057_BIOID51093   -            395   2.5e-08   33.4  11.9   1   1   1.8e-12   2.5e-08   33.4   8.2     3   138   263   392   261   393 0.78 Sodium/calcium exchanger protein
HMA                  PF00403.21    62 seq1058_BIOID51093   -            348   1.3e-30  105.1   0.1   1   2   5.5e-16   7.6e-12   45.1   0.0     3    62     8    62     6    62 0.96 Heavy-metal-associated domain
HMA                  PF00403.21    62 seq1058_BIOID51093   -            348   1.3e-30  105.1   0.1   2   2     5e-20   6.9e-16   58.0   0.0     3    61   104   159   102   160 0.96 Heavy-metal-associated domain
Phage_holin_2        PF04550.7     90 seq1059_BIOID51093   -             93   6.6e-40  134.9   4.6   1   1   5.4e-44   7.4e-40  134.8   3.2     1    89     1    89     1    90 0.98 Phage holin family 2
UPF0054              PF02130.12   145 seq1061_BIOID51093   -            155   2.1e-43  146.9   0.0   1   1   1.8e-47   2.4e-43  146.7   0.0    13   144    22   144     9   145 0.88 Uncharacterized protein family UPF0054
Phage_lysozyme       PF00959.14   110 seq1062_BIOID51093   -            165   1.1e-19   70.5   0.0   1   1     1e-23   1.4e-19   70.2   0.0     1   110    34   152    34   152 0.98 Phage lysozyme
SLT_beta             PF02258.11    70 seq1064_BIOID51093   -             89   6.7e-46  153.8   0.4   1   1     6e-50   8.2e-46  153.6   0.3     2    70    19    87    18    87 0.98 Shiga-like toxin beta subunit
CorC_HlyC            PF03471.12    81 seq1065_BIOID51093   -            292   3.5e-24   84.3   0.4   1   1   1.6e-27   1.1e-23   82.7   0.0     2    79   206   281   205   283 0.94 Transporter associated domain
CBS                  PF00571.23    57 seq1065_BIOID51093   -            292   1.2e-21   75.9   3.1   1   2   4.4e-14     3e-10   39.5   0.1     1    52    69   123    69   128 0.96 CBS domain
CBS                  PF00571.23    57 seq1065_BIOID51093   -            292   1.2e-21   75.9   3.1   2   2   3.1e-13   2.1e-09   36.7   0.3     4    56   138   189   135   190 0.92 CBS domain
NAPRTase             PF04095.11   245 seq1067_BIOID51093   -            416   4.4e-79  265.0   0.0   1   1   4.4e-83     6e-79  264.6   0.0     1   244   185   410   185   411 0.99 Nicotinate phosphoribosyltransferase (NAPRTase) family
Hydrolase            PF00702.21   204 seq1068_BIOID51093   -            499     2e-53  181.8   5.8   1   1   1.1e-56   3.6e-53  181.0   4.0     2   204   183   397   182   397 0.96 haloacid dehalogenase-like hydrolase
E1-E2_ATPase         PF00122.15   230 seq1068_BIOID51093   -            499   3.4e-45  153.7   0.6   1   1     1e-48   3.4e-45  153.7   0.4    48   229     2   177     1   178 0.98 E1-E2 ATPase
HAD                  PF12710.2    191 seq1068_BIOID51093   -            499   1.6e-21   77.2   0.0   1   1   8.1e-25   2.8e-21   76.4   0.0     1   190   185   393   185   394 0.65 haloacid dehalogenase-like hydrolase
Hydrolase_3          PF08282.7    254 seq1068_BIOID51093   -            499   1.4e-09   37.8   1.0   1   1   5.8e-10     2e-06   27.4   0.5   195   254   370   429   364   429 0.92 haloacid dehalogenase-like hydrolase
Trans_reg_C          PF00486.23    77 seq1070_BIOID51093   -            270   2.4e-11   43.2   0.0   1   1   2.8e-15   3.8e-11   42.6   0.0     2    76    25   103    24   104 0.94 Transcriptional regulatory protein, C terminal
Gp_dh_C              PF02800.15   157 seq1071_BIOID51093   -            333   1.6e-60  202.9   0.1   1   1   4.8e-64   3.3e-60  201.9   0.1     1   157   155   313   155   313 0.98 Glyceraldehyde 3-phosphate dehydrogenase, C-terminal domain
Gp_dh_N              PF00044.19   151 seq1071_BIOID51093   -            333   2.5e-52  176.7   0.0   1   1   7.1e-56   4.8e-52  175.8   0.0     2   151     3   150     2   150 0.98 Glyceraldehyde 3-phosphate dehydrogenase, NAD binding domain
TPR_16               PF13432.1     65 seq1072_BIOID51093   -           1093   1.1e-17   64.0  33.5   1   2     3e-10   6.8e-07   29.6   5.1     1    56   499   561   499   569 0.96 Tetratricopeptide repeat
TPR_16               PF13432.1     65 seq1072_BIOID51093   -           1093   1.1e-17   64.0  33.5   2   2   1.1e-09   2.4e-06   27.9   1.5     3    65   750   813   748   813 0.97 Tetratricopeptide repeat
TPR_11               PF13414.1     69 seq1072_BIOID51093   -           1093     8e-15   54.1  26.8   1   1   2.3e-10   5.3e-07   29.0   2.1     8    69   749   810   745   810 0.95 TPR repeat
TPR_2                PF07719.12    34 seq1072_BIOID51093   -           1093   7.3e-11   41.0  35.0   1   1   7.8e-06     0.018   14.8   0.1     3    33   746   776   744   777 0.92 Tetratricopeptide repeat
TPR_1                PF00515.23    34 seq1072_BIOID51093   -           1093   1.1e-09   37.3  21.7   1   1   2.9e-06    0.0066   15.8   0.0     7    28   541   562   537   563 0.93 Tetratricopeptide repeat
Ldr_toxin            PF13940.1     35 seq1075_BIOID51093   -             44   4.4e-23   80.6   5.0   1   1   3.7e-27   5.1e-23   80.4   3.5     1    35    10    44    10    44 1.00 Toxin Ldr, type I toxin-antitoxin system
PNP_UDP_1            PF01048.15   234 seq1076_BIOID51093   -            232   4.8e-50  169.5   2.1   1   1     4e-54   5.5e-50  169.4   1.4     1   233     2   226     2   227 0.94 Phosphorylase superfamily
CN_hydrolase         PF00795.17   184 seq1078_BIOID51093   -            512   9.6e-27   93.4   0.0   1   1   1.2e-30   1.6e-26   92.6   0.0     2   184   224   412   223   412 0.89 Carbon-nitrogen hydrolase
P2_Phage_GpR         PF06891.6    135 seq1079_BIOID51093   -            155   4.3e-40  136.5   0.0   1   1   3.6e-44     5e-40  136.3   0.0     1   135     1   131     1   131 0.98 P2 phage tail completion protein R (GpR)
DUF303               PF03629.13   255 seq1080_BIOID51093   -            377   2.7e-29  102.0   0.0   1   1   5.2e-33   3.5e-29  101.6   0.0     3   201    98   339    96   362 0.78 Domain of unknown function (DUF303)
DUF1737              PF08410.5     54 seq1080_BIOID51093   -            377   3.6e-18   64.9   0.0   1   1   1.2e-21     8e-18   63.8   0.0     1    53    19    68    19    69 0.97 Domain of unknown function (DUF1737)
Autotransporter      PF03797.14   265 seq1082_BIOID51093   -            466   1.4e-50  172.0  27.4   1   1     2e-54   1.4e-50  172.0  19.0     2   261   180   453   179   457 0.94 Autotransporter beta-domain
Pertactin            PF03212.9    121 seq1082_BIOID51093   -            466   1.2e-10   41.0   3.3   1   1   4.6e-14   3.1e-10   39.6   2.3    33   120    21   112     4   113 0.81 Pertactin
tRNA-synt_2          PF00152.15   335 seq1085_BIOID51093   -            481   1.9e-71  240.4   0.0   1   1   3.4e-75   2.4e-71  240.1   0.0     4   334   135   476   132   477 0.90 tRNA synthetases class II (D, K and N)
tRNA_anti            PF01336.20    76 seq1085_BIOID51093   -            481   8.9e-12   44.5   0.2   1   1   3.5e-15   2.4e-11   43.2   0.1     1    75    35   114    35   115 0.94 OB-fold nucleic acid binding domain
Phage_tail_S         PF05069.8    148 seq1086_BIOID51093   -            150   1.3e-41  141.6   0.9   1   1   1.1e-45   1.4e-41  141.5   0.6     2   148     3   149     2   149 0.97 Phage virion morphogenesis family
Peripla_BP_2         PF01497.13   238 seq1087_BIOID51093   -            266   1.2e-27   96.5   0.1   1   1   1.1e-31   1.5e-27   96.1   0.1     1   203    26   217    26   231 0.93 Periplasmic binding protein
Acyl_transf_3        PF01757.17   340 seq1090_BIOID51093   -            357   1.6e-31  109.2  41.6   1   1   1.4e-35   1.9e-31  109.0  28.8     3   337     7   326     5   329 0.91 Acyltransferase family
Phage_base_V         PF04717.7     79 seq1091_BIOID51093   -            211     1e-27   95.7   1.9   1   1   3.6e-31   4.9e-27   93.5   0.3     1    79    21    96    21    96 0.97 Phage-related baseplate assembly protein
TraB                 PF01963.12   259 seq1092_BIOID51093   -            264   8.2e-42  143.3   0.2   1   1   7.4e-46     1e-41  143.0   0.1     8   250    30   264    21   264 0.96 TraB family
UPF0126              PF03458.8     81 seq1093_BIOID51093   -            207   5.3e-49  163.6  19.4   1   2   3.4e-30   4.7e-26   90.1   2.7     2    78     4    80     3    83 0.97 UPF0126 domain
UPF0126              PF03458.8     81 seq1093_BIOID51093   -            207   5.3e-49  163.6  19.4   2   2   7.9e-27   1.1e-22   79.3   5.3     3    76    92   164    90   169 0.94 UPF0126 domain
GPW_gp25             PF04965.9     99 seq1095_BIOID51093   -            115   4.8e-19   67.6   0.0   1   1   4.4e-23     6e-19   67.3   0.0     5    94    17   106    14   111 0.93 Gene 25-like lysozyme
HipA_N               PF07805.7     82 seq1096_BIOID51093   -            340   3.4e-21   75.1   0.0   1   1     1e-24   6.9e-21   74.1   0.0     1    82    50   138    50   138 0.98 HipA-like N-terminal domain
HipA_C               PF07804.7     79 seq1096_BIOID51093   -            340   2.1e-17   62.8   0.0   1   1   1.1e-20   7.3e-17   61.1   0.0     1    79   149   232   149   232 0.95 HipA-like C-terminal domain
SBP_bac_3            PF00497.15   225 seq1097_BIOID51093   -            302   1.1e-48  165.3   0.7   1   1   1.9e-52   1.3e-48  165.0   0.5     1   224    42   271    42   272 0.93 Bacterial extracellular solute-binding proteins, family 3
NMT1                 PF09084.6    216 seq1097_BIOID51093   -            302     2e-06   27.4   0.3   1   1   1.7e-09   1.2e-05   24.9   0.1    20   141    85   199    82   220 0.82 NMT1/THI5 like
TRCF                 PF03461.10   101 seq1098_BIOID51093   -           1164   3.4e-29  100.6   0.0   1   1   1.1e-31   2.9e-28   97.6   0.0     1    97  1021  1117  1021  1121 0.95 TRCF domain
CarD_CdnL_TRCF       PF02559.11    98 seq1098_BIOID51093   -           1164   2.8e-28   97.7   0.0   1   1   2.7e-31   7.3e-28   96.3   0.0     1    98   492   589   492   589 0.98 CarD-like/TRCF domain
DEAD                 PF00270.24   173 seq1098_BIOID51093   -           1164   5.7e-24   84.3   0.1   1   1   5.7e-27   1.5e-23   82.9   0.0     1   169   618   778   618   782 0.86 DEAD/DEAH box helicase
Helicase_C           PF00271.26    78 seq1098_BIOID51093   -           1164   9.6e-17   60.5   0.7   1   1   2.8e-18   7.7e-15   54.4   0.3     8    77   852   922   848   923 0.96 Helicase conserved C-terminal domain
ResIII               PF04851.10   184 seq1098_BIOID51093   -           1164     1e-11   44.8   0.0   1   1   7.8e-15   2.1e-11   43.8   0.0     3   182   616   774   614   776 0.83 Type III restriction enzyme, res subunit
Baseplate_J          PF04865.9    243 seq1100_BIOID51093   -            302   1.1e-60  204.9   2.8   1   1   3.7e-63   5.1e-59  199.4   2.0     2   243    86   262    85   262 0.99 Baseplate J-like protein
DUF1378              PF07125.6     59 seq1103_BIOID51093   -             59   1.1e-39  134.0   0.0   1   1   8.7e-44   1.2e-39  133.9   0.0     1    59     1    59     1    59 0.99 Protein of unknown function (DUF1378)
YbaK                 PF04073.10   123 seq1105_BIOID51093   -            159   1.2e-24   86.3   0.2   1   1     1e-28   1.4e-24   86.1   0.1     8   122    31   146    22   147 0.93 YbaK / prolyl-tRNA synthetases associated domain
DUF826               PF05696.6     78 seq1106_BIOID51093   -             90   3.8e-42  142.1   4.5   1   1   3.1e-46   4.3e-42  142.0   3.1     1    78     1    84     1    84 0.99 Protein of unknown function (DUF826)
Porin_1              PF00267.16   337 seq1107_BIOID51093   -            362  1.5e-127  425.4  28.0   1   1  2.5e-131  1.7e-127  425.2  19.4     1   337    28   362    28   362 0.96 Gram-negative porin
Porin_4              PF13609.1    311 seq1107_BIOID51093   -            362   2.4e-18   66.5  44.4   1   1   6.7e-22   4.6e-18   65.6  30.8     6   303    13   335     7   362 0.73 Gram-negative porin
Lysis_S              PF04971.7     68 seq1110_BIOID51093   -             71   1.6e-46  155.7   0.6   1   1   1.3e-50   1.7e-46  155.6   0.4     1    68     4    71     4    71 1.00 Lysis protein S
Peripla_BP_4         PF13407.1    258 seq1111_BIOID51093   -            327   1.5e-31  109.5  11.4   1   1   2.7e-35   1.9e-31  109.2   7.9    10   256    40   294    33   300 0.88 Periplasmic binding protein domain
Peripla_BP_1         PF00532.16   279 seq1111_BIOID51093   -            327   4.2e-17   62.1   1.6   1   1   8.2e-21   5.6e-17   61.7   1.1     3   279    32   312    30   312 0.82 Periplasmic binding proteins and sugar binding domain of LacI family
Tail_P2_I            PF09684.5    139 seq1112_BIOID51093   -            203   6.4e-58  194.1   0.1   1   1   5.6e-62   7.7e-58  193.8   0.1     1   139     7   143     7   143 0.99 Phage tail protein (Tail_P2_I)
BPD_transp_1         PF00528.17   185 seq1114_BIOID51093   -            246     1e-26   93.5   8.6   1   1   7.3e-31     1e-26   93.5   5.9     4   184    46   238    43   239 0.96 Binding-protein-dependent transport system inner membrane component
Phage_lysozyme       PF00959.14   110 seq1115_BIOID51093   -            165     2e-32  111.6   0.1   1   1   1.8e-36   2.5e-32  111.3   0.1     1   109    48   154    48   155 0.98 Phage lysozyme
DUF3751              PF12571.3    159 seq1118_BIOID51093   -            439   9.4e-48  161.9   0.2   1   1   1.4e-51   9.4e-48  161.9   0.1     1   159     1   153     1   153 0.99 Phage tail-collar fibre protein
Collar               PF07484.7     57 seq1118_BIOID51093   -            439   2.7e-14   52.5   0.1   1   1   8.5e-18   5.8e-14   51.5   0.1     1    57   287   334   287   334 0.98 Phage Tail Collar Domain
Phage_lysis          PF03245.8    125 seq1119_BIOID51093   -            145   1.7e-42  144.2   4.9   1   1   1.3e-46   1.8e-42  144.1   3.4     8   125    29   144    22   144 0.94 Bacteriophage lysis protein
BPD_transp_1         PF00528.17   185 seq1121_BIOID51093   -            224   1.2e-18   67.2  19.4   1   1   1.1e-22   1.5e-18   66.8  13.5     1   183    34   223    12   224 0.92 Binding-protein-dependent transport system inner membrane component
Fimbrial             PF00419.15   145 seq1122_BIOID51093   -            187   1.3e-19   70.7   3.5   1   1   1.3e-23   1.8e-19   70.2   2.4     1   144    39   186    39   187 0.89 Fimbrial protein
Aminotran_1_2        PF00155.16   363 seq1123_BIOID51093   -            396   1.8e-95  319.8   0.0   1   1   1.5e-99     2e-95  319.6   0.0     3   363    28   392    26   392 0.98 Aminotransferase class I and II
PTS_EIIC             PF02378.13   321 seq1124_BIOID51093   -            598   5.5e-83  278.3  28.9   1   1   1.3e-86   8.7e-83  277.6  20.0     1   321    87   429    87   429 0.94 Phosphotransferase system, EIIC
PTS_EIIB             PF00367.15    35 seq1124_BIOID51093   -            598   1.4e-16   59.2   0.1   1   1   4.6e-20   3.1e-16   58.1   0.1     3    35   522   554   520   554 0.97 phosphotransferase system, EIIB
ABC_tran             PF00005.22   118 seq1125_BIOID51093   -            503   2.1e-35  121.5   0.0   1   2   3.7e-20   1.3e-16   60.9   0.0     1   118    50   178    50   178 0.89 ABC transporter
ABC_tran             PF00005.22   118 seq1125_BIOID51093   -            503   2.1e-35  121.5   0.0   2   2     2e-19   6.8e-16   58.5   0.0     1   117   302   432   302   433 0.90 ABC transporter
Aminotran_3          PF00202.16   339 seq1127_BIOID51093   -            426   4.5e-75  252.4   0.0   1   1   3.9e-79   5.4e-75  252.2   0.0     1   338    35   360    35   361 0.92 Aminotransferase class-III
ORF11CD3             PF10549.4     57 seq1128_BIOID51093   -            165   6.3e-25   86.5   0.0   1   1   1.4e-28   9.5e-25   85.9   0.0     2    57   108   163   107   163 0.97 ORF11CD3 domain
KilA-N               PF04383.8    111 seq1128_BIOID51093   -            165   3.4e-16   58.7   0.0   1   1   7.6e-20   5.2e-16   58.1   0.0     9   110    10   101     4   102 0.89 KilA-N domain
ABC_tran             PF00005.22   118 seq1129_BIOID51093   -            241   2.8e-27   95.3   0.0   1   1   5.6e-31   3.9e-27   94.8   0.0     1   118    41   165    41   165 0.95 ABC transporter
Pili_assembly_N      PF00345.15   122 seq1132_BIOID51093   -            239   2.5e-41  140.1   0.5   1   1   5.4e-45   3.7e-41  139.6   0.4     2   121    36   154    35   155 0.91 Gram-negative pili assembly chaperone, N-terminal domain
Pili_assembly_C      PF02753.12    68 seq1132_BIOID51093   -            239   1.3e-17   63.2   0.6   1   1     2e-21   1.3e-17   63.2   0.4     1    66   174   233   174   235 0.95 Gram-negative pili assembly chaperone, C-terminal domain
MFS_1                PF07690.11   354 seq1133_BIOID51093   -            406   9.6e-39  133.0  57.6   1   2   9.5e-30   1.3e-25   89.8  16.1     2   247    31   264    30   267 0.80 Major Facilitator Superfamily
MFS_1                PF07690.11   354 seq1133_BIOID51093   -            406   9.6e-39  133.0  57.6   2   2   8.7e-20   1.2e-15   57.0  18.3     1   178   232   404   232   406 0.90 Major Facilitator Superfamily
Caudo_TAP            PF02413.12   130 seq1134_BIOID51093   -            200   2.9e-30  104.9   1.3   1   1   2.9e-34     4e-30  104.5   0.9     1   130    78   199    78   199 0.97 Caudovirales tail fibre assembly protein
IU_nuc_hydro         PF01156.14   314 seq1136_BIOID51093   -            311  3.3e-102  341.8   0.1   1   1  2.7e-106  3.6e-102  341.6   0.1     3   311     4   308     2   311 0.95 Inosine-uridine preferring nucleoside hydrolase
BPD_transp_2         PF02653.11   267 seq1137_BIOID51093   -            332   7.4e-43  146.3  43.5   1   1   5.4e-47   7.4e-43  146.3  30.1     3   267    54   317    52   317 0.93 Branched-chain amino acid transport system / permease component
Usher                PF00577.15   552 seq1139_BIOID51093   -            883  2.4e-198  660.2  31.1   1   1  6.7e-202    3e-198  659.8  21.5     1   552   213   795   213   795 0.98 Type VII secretion system (T7SS), usher protein
PapC_N               PF13954.1    146 seq1139_BIOID51093   -            883   1.2e-40  138.3   0.0   1   1   5.1e-44   2.3e-40  137.4   0.0     1   146    42   196    42   196 0.96 PapC N-terminal domain
PapC_C               PF13953.1     68 seq1139_BIOID51093   -            883   2.5e-23   81.3   0.1   1   1   1.5e-26   6.8e-23   79.9   0.1     1    65   805   868   805   871 0.96 PapC C-terminal domain
YkuD                 PF03734.9    146 seq1141_BIOID51093   -            319   3.5e-20   72.6   0.0   1   1     9e-24   6.1e-20   71.8   0.0     3   146   102   239   100   239 0.78 L,D-transpeptidase catalytic domain
LysM                 PF01476.15    44 seq1141_BIOID51093   -            319   4.1e-07   29.6   0.0   1   1   1.1e-10   7.8e-07   28.7   0.0     2    44    46    90    45    90 0.94 LysM domain
Aminotran_1_2        PF00155.16   363 seq1142_BIOID51093   -            390   7.1e-60  202.7   0.0   1   1   5.9e-64   8.1e-60  202.5   0.0     3   360    30   379    28   382 0.94 Aminotransferase class I and II
HNH                  PF01844.18    47 seq1143_BIOID51093   -            121   3.4e-11   42.7   3.3   1   1   3.6e-15   4.9e-11   42.2   2.3     1    47    49    94    49    94 0.97 HNH endonuclease
LolB                 PF03550.9    157 seq1145_BIOID51093   -            207   4.5e-56  188.6   1.6   1   1   4.4e-60   6.1e-56  188.2   1.1     2   157    49   204    48   204 0.99 Outer membrane lipoprotein LolB
MetJ                 PF01340.15   104 seq1146_BIOID51093   -            105   9.5e-70  230.8   0.1   1   1   7.7e-74     1e-69  230.6   0.1     1   104     2   105     2   105 1.00 Met Apo-repressor, MetJ
Na_H_Exchanger       PF00999.16   384 seq1147_BIOID51093   -            558   1.3e-75  254.1  52.7   1   1   2.7e-79   1.8e-75  253.7  36.5     4   379    14   385    11   389 0.94 Sodium/hydrogen exchanger family
TrkA_N               PF02254.13   116 seq1147_BIOID51093   -            558   7.2e-25   87.1   0.3   1   1   1.8e-28   1.3e-24   86.3   0.2     2   115   421   534   420   535 0.97 TrkA-N domain
HSP70                PF00012.15   602 seq1148_BIOID51093   -            556  2.6e-115  385.5   0.0   1   1  1.4e-115  9.9e-112  373.7   0.0     1   557     7   543     7   554 0.90 Hsp70 protein
FGGY_C               PF02782.11   197 seq1148_BIOID51093   -            556   0.00012   21.7   0.0   1   1   2.9e-08    0.0002   20.9   0.0   145   194   293   343   260   346 0.88 FGGY family of carbohydrate kinases, C-terminal domain
Terminase_2          PF03592.11   144 seq1149_BIOID51093   -            187   5.7e-10   39.5   1.3   1   1   5.7e-14   7.8e-10   39.0   0.3     1    56     2    57     2    83 0.94 Terminase small subunit
Resolvase            PF00239.16   141 seq1150_BIOID51093   -            199   1.4e-51  173.9   0.0   1   1   2.6e-55   1.8e-51  173.6   0.0     2   140     5   137     4   138 0.98 Resolvase, N terminal domain
HTH_7                PF02796.10    45 seq1150_BIOID51093   -            199     6e-12   45.1   0.0   1   1   1.6e-15   1.1e-11   44.2   0.0     1    44   140   183   140   184 0.97 Helix-turn-helix domain of resolvase
ADH_N                PF08240.7    109 seq1153_BIOID51093   -             74   9.4e-06   25.2   0.0   1   1   8.9e-10   1.2e-05   24.8   0.0     2    26    39    63    38    72 0.83 Alcohol dehydrogenase GroES-like domain
DUF830               PF05708.7    158 seq1154_BIOID51093   -            202   2.9e-45  153.9   0.0   1   1   2.4e-49   3.2e-45  153.8   0.0     2   157    21   193    20   194 0.97 Orthopoxvirus protein of unknown function (DUF830)
GHMP_kinases_N       PF00288.21    67 seq1155_BIOID51093   -            283   2.5e-10   40.1   0.1   1   1   7.4e-14   5.1e-10   39.1   0.1     1    66    91   148    91   149 0.87 GHMP kinases N terminal domain
GHMP_kinases_C       PF08544.8     85 seq1155_BIOID51093   -            283   9.8e-07   28.7   0.0   1   1     3e-10     2e-06   27.7   0.0    28    81   214   263   191   266 0.83 GHMP kinases C terminal
ADH_zinc_N           PF00107.21   130 seq1156_BIOID51093   -            275     5e-26   90.6   0.2   1   1   1.5e-29     7e-26   90.1   0.1     1   129   107   235   107   236 0.95 Zinc-binding dehydrogenase
ADH_N                PF08240.7    109 seq1156_BIOID51093   -            275   2.9e-13   49.4   0.2   1   1   1.3e-16     6e-13   48.4   0.1    46   107     1    64     1    66 0.94 Alcohol dehydrogenase GroES-like domain
ADH_zinc_N_2         PF13602.1    127 seq1156_BIOID51093   -            275     3e-06   28.0   0.0   1   1     1e-09   4.7e-06   27.4   0.0    15   127   161   271   110   271 0.75 Zinc-binding dehydrogenase
Polysacc_deac_1      PF01522.16   124 seq1159_BIOID51093   -            672   2.8e-31  107.5   0.0   1   1   5.9e-35   8.1e-31  106.1   0.0     2   123   102   270   101   271 0.92 Polysaccharide deacetylase
Terminase_1          PF03354.10   477 seq1160_BIOID51093   -            553   3.8e-37  127.7   0.0   1   1   3.8e-41   5.3e-37  127.2   0.0     7   469    65   534    60   539 0.84 Phage Terminase
A_deaminase          PF00962.17   330 seq1161_BIOID51093   -            333  2.6e-100  335.5   0.0   1   1  2.1e-104  2.9e-100  335.3   0.0     2   329     6   328     5   329 0.99 Adenosine/AMP deaminase
Phage_sheath_1       PF04984.9    464 seq1162_BIOID51093   -            396   3.3e-77  259.7   1.4   1   2   5.9e-21   8.1e-17   60.6   0.1     1    89     1    91     1   102 0.93 Phage tail sheath protein
Phage_sheath_1       PF04984.9    464 seq1162_BIOID51093   -            396   3.3e-77  259.7   1.4   2   2   6.3e-63   8.6e-59  199.0   0.1   175   464   101   382    92   382 0.98 Phage tail sheath protein
TetR_N               PF00440.18    47 seq1163_BIOID51093   -            236     2e-14   52.8   0.2   1   1     3e-18   4.1e-14   51.8   0.2     2    47    51    96    50    96 0.97 Bacterial regulatory proteins, tetR family
HTH_Tnp_IS1          PF12759.2     50 seq1164_BIOID51093   -             90   2.7e-30  103.4   0.1   1   1     5e-34   3.4e-30  103.1   0.0     1    50    38    87    38    87 0.99 InsA C-terminal domain
Zn_Tnp_IS1           PF03811.8     36 seq1164_BIOID51093   -             90     2e-15   55.8   6.9   1   1   4.7e-19   3.2e-15   55.1   4.8     1    36     1    35     1    35 0.99 InsA N-terminal domain
Aldose_epim          PF01263.15   301 seq1165_BIOID51093   -            290   2.9e-48  164.4   0.0   1   1   2.4e-52   3.2e-48  164.2   0.0     2   300     3   285     2   286 0.92 Aldose 1-epimerase
DDE_Tnp_IS1          PF03400.8    131 seq1166_BIOID51093   -             61   3.2e-26   91.8   0.1   1   1   2.8e-30   3.8e-26   91.6   0.1     1    55     2    55     2    59 0.96 IS1 transposase
Pribosyltran_N       PF13793.1    116 seq1167_BIOID51093   -            337     4e-49  165.0   0.2   1   1   6.8e-51   4.6e-47  158.4   0.0     1   116    26   143    26   143 0.98 N-terminal domain of ribose phosphate pyrophosphokinase
Pribosyltran         PF00156.22   125 seq1167_BIOID51093   -            337   3.9e-16   58.7   0.3   1   1   1.6e-19   1.1e-15   57.3   0.2    23   119   180   266   171   272 0.88 Phosphoribosyl transferase domain
DDE_Tnp_IS1          PF03400.8    131 seq1168_BIOID51093   -            141     5e-31  107.3   0.1   1   1   5.2e-35   7.1e-31  106.9   0.1    61   127     1    67     1    70 0.98 IS1 transposase
Fimbrial             PF00419.15   145 seq1169_BIOID51093   -            176   3.1e-19   69.5   0.2   1   1   2.6e-23   3.6e-19   69.3   0.1     3   145    29   176    27   176 0.91 Fimbrial protein
Phage_tube           PF04985.9    167 seq1170_BIOID51093   -            172   1.5e-68  229.3   0.1   1   1   1.2e-72   1.7e-68  229.1   0.1     1   167     2   172     2   172 0.99 Phage tail tube protein FII
Peptidase_U35        PF04586.12   163 seq1171_BIOID51093   -            645   6.9e-30  104.1   0.0   1   1   1.9e-33   1.3e-29  103.1   0.0     5   158    12   156     8   161 0.91 Caudovirus prohead protease
Phage_capsid         PF05065.8    276 seq1171_BIOID51093   -            645   1.1e-26   93.6   0.2   1   1   7.9e-30   5.4e-26   91.2   0.1     8   275   353   635   351   636 0.79 Phage capsid family
Fimbrial             PF00419.15   145 seq1172_BIOID51093   -            167   1.9e-09   37.7   5.6   1   1   1.7e-13   2.3e-09   37.4   3.9     1   143    28   165    26   167 0.73 Fimbrial protein
Sulfate_transp       PF00916.15   280 seq1173_BIOID51093   -            473   2.3e-71  239.9  10.3   1   1   3.3e-75   2.3e-71  239.9   7.1     1   279   119   409   119   410 0.96 Sulfate transporter family
Sulfate_tra_GLY      PF13792.1     84 seq1173_BIOID51093   -            473   1.2e-24   85.6   5.5   1   1   1.7e-28   1.2e-24   85.6   3.8     6    82    20    95    12    97 0.96 Sulfate transporter N-terminal domain with GLY motif
FluMu_gp41           PF10109.4     82 seq1174_BIOID51093   -             91     5e-14   51.8   0.1   1   1   4.1e-18   5.6e-14   51.7   0.1     1    81     6    85     6    86 0.97 Mu-like prophage FluMu protein gp41
Glyco_tranf_2_3      PF13641.1    230 seq1175_BIOID51093   -            441   5.5e-41  140.7   0.0   1   1   2.4e-44   5.5e-41  140.7   0.0     1   230    75   299    75   299 0.96 Glycosyltransferase like family 2
Glycos_transf_2      PF00535.21   169 seq1175_BIOID51093   -            441   2.4e-36  124.8   0.0   1   1   1.7e-39   3.9e-36  124.1   0.0     1   168    78   245    78   246 0.95 Glycosyl transferase family 2
Glyco_trans_2_3      PF13632.1    192 seq1175_BIOID51093   -            441   1.6e-26   93.1  12.0   1   1   6.9e-30   1.6e-26   93.1   8.3     1   177   158   359   158   423 0.73 Glycosyl transferase family group 2
Glyco_transf_21      PF13506.1    174 seq1175_BIOID51093   -            441   7.4e-15   54.5   0.1   1   1   5.1e-18   1.2e-14   53.9   0.1    17   174   141   298   104   298 0.89 Glycosyl transferase family 21
Chitin_synth_2       PF03142.10   527 seq1175_BIOID51093   -            441   2.1e-08   32.8   5.8   1   1   5.1e-10   1.2e-06   27.1   0.0   177   305   131   257    85   261 0.85 Chitin synthase
Glyco_tranf_2_2      PF10111.4    281 seq1175_BIOID51093   -            441   5.1e-08   32.2   0.1   1   1   3.8e-11   8.8e-08   31.4   0.0     1   111    78   178    78   185 0.94 Glycosyltransferase like family 2
Flavodoxin_2         PF02525.12   199 seq1176_BIOID51093   -            152   1.3e-33  116.0   0.0   1   1   2.2e-37   1.5e-33  115.8   0.0     2   137     3   144     2   151 0.88 Flavodoxin-like fold
FMN_red              PF03358.10   152 seq1176_BIOID51093   -            152     5e-11   42.2   0.0   1   1   8.2e-15   5.6e-11   42.0   0.0     2   117     3   144     2   151 0.73 NADPH-dependent FMN reductase
Phage_P2_GpE         PF06528.7     39 seq1178_BIOID51093   -             51   1.8e-23   81.5   0.0   1   1   1.6e-27   2.2e-23   81.2   0.0     1    39    13    51    13    51 0.98 Phage P2 GpE
PhageMin_Tail        PF10145.4    202 seq1179_BIOID51093   -            815   3.1e-44  150.9  21.4   1   1   2.3e-48   3.1e-44  150.9  14.8     1   202   238   440   238   440 0.98 Phage-related minor tail protein
FimH_man-bind        PF09160.5    147 seq1181_BIOID51093   -            304   5.5e-61  204.5   0.7   1   1   1.3e-64   8.7e-61  203.9   0.1     1   147    27   171    27   171 0.99 FimH, mannose binding
Fimbrial             PF00419.15   145 seq1181_BIOID51093   -            304     3e-07   30.6   5.2   1   1   4.3e-11     3e-07   30.6   3.6     6   145   177   304   171   304 0.82 Fimbrial protein
Flavodoxin_2         PF02525.12   199 seq1183_BIOID51093   -             49   6.7e-06   25.6   0.0   1   1     5e-10   6.8e-06   25.6   0.0   155   195     1    43     1    47 0.81 Flavodoxin-like fold
Abhydrolase_3        PF07859.8    211 seq1184_BIOID51093   -            319   5.2e-52  176.3   0.0   1   1   1.5e-55   6.9e-52  175.9   0.0     1   210    87   295    87   296 0.90 alpha/beta hydrolase fold
DUF2424              PF10340.4    374 seq1184_BIOID51093   -            319   8.8e-08   31.0   0.0   1   1   2.6e-11   1.2e-07   30.6   0.0   118   276    78   235    58   247 0.81 Protein of unknown function (DUF2424)
DLH                  PF01738.13   218 seq1184_BIOID51093   -            319   0.00013   21.2   0.0   1   1   5.3e-08   0.00024   20.3   0.0   147   206   253   307   227   319 0.80 Dienelactone hydrolase family
HHA                  PF05321.6     57 seq1186_BIOID51093   -             71   3.8e-25   87.6   0.0   1   1   3.2e-29   4.3e-25   87.4   0.0     1    57     8    68     8    68 0.97 Haemolysin expression modulating protein
DUF2569              PF10754.4    149 seq1188_BIOID51093   -            146   1.9e-48  164.3  11.3   1   1   1.5e-52   2.1e-48  164.2   7.8     2   149     4   145     3   145 0.99 Protein of unknown function (DUF2569)
STAS                 PF01740.16   117 seq1189_BIOID51093   -            106   3.3e-07   29.5   0.0   1   1   2.9e-11   3.9e-07   29.3   0.0    21   116    17   101    13   102 0.93 STAS domain
PgaD                 PF13994.1    138 seq1190_BIOID51093   -            137   6.1e-31  106.6   5.3   1   1   7.7e-35   1.1e-30  105.8   3.7     1   137     4   126     4   127 0.94 PgaD-like protein
Sel1                 PF08238.7     39 seq1191_BIOID51093   -            184   9.6e-30  102.2   8.5   1   3   2.3e-13   3.2e-09   37.0   0.1     3    38    65    98    63    99 0.86 Sel1 repeat
Sel1                 PF08238.7     39 seq1191_BIOID51093   -            184   9.6e-30  102.2   8.5   2   3   2.7e-14   3.6e-10   40.0   0.1     1    39   100   135   100   135 0.96 Sel1 repeat
Sel1                 PF08238.7     39 seq1191_BIOID51093   -            184   9.6e-30  102.2   8.5   3   3   9.5e-11   1.3e-06   28.7   0.2     1    38   136   170   136   171 0.91 Sel1 repeat
Rnf-Nqr              PF02508.9    190 seq1192_BIOID51093   -            193   2.6e-71  239.0  21.0   1   1   2.1e-75   2.9e-71  238.8  14.6     1   189     1   191     1   192 0.99 Rnf-Nqr subunit, membrane protein
Molybdopterin        PF00384.17   432 seq1193_BIOID51093   -            759   1.2e-29  103.2   0.0   1   1   4.1e-33   2.8e-29  102.0   0.0     1   358   108   475   108   508 0.78 Molybdopterin oxidoreductase
Molydop_binding      PF01568.16   109 seq1193_BIOID51093   -            759   4.4e-06   26.3   0.0   1   1   2.4e-09   1.7e-05   24.5   0.0     1   108   642   751   642   752 0.77 Molydopterin dinucleotide binding domain
Phage_portal         PF04860.7    347 seq1195_BIOID51093   -            833   1.5e-85  286.8   0.0   1   1     2e-89   2.7e-85  285.9   0.0     4   347    39   382    36   382 0.96 Phage portal protein
Pept_tRNA_hydro      PF01195.14   184 seq1196_BIOID51093   -            194   5.3e-64  214.9   0.0   1   1   4.3e-68   5.9e-64  214.8   0.0     1   184     5   189     5   189 0.99 Peptidyl-tRNA hydrolase
FeS                  PF04060.8     35 seq1197_BIOID51093   -            192     1e-14   53.6   5.2   1   1   1.9e-17   2.8e-14   52.2   3.6     1    35    43    77    43    77 0.97 Putative Fe-S cluster
Fer4                 PF00037.22    24 seq1197_BIOID51093   -            192   8.5e-13   47.2  25.0   1   2     1e-10   1.5e-07   30.5   4.8     2    23   111   132   110   133 0.95 4Fe-4S binding domain
Fer4                 PF00037.22    24 seq1197_BIOID51093   -            192   8.5e-13   47.2  25.0   2   2   2.5e-09   3.8e-06   26.1   2.4     2    24   141   163   140   163 0.91 4Fe-4S binding domain
Fer4_9               PF13187.1     55 seq1197_BIOID51093   -            192   2.1e-10   40.5  31.8   1   1   1.1e-10   1.6e-07   31.3  10.3     1    55   116   162   116   162 0.95 4Fe-4S dicluster domain
Fer4_6               PF12837.2     24 seq1197_BIOID51093   -            192   2.9e-08   33.0  28.2   1   1   4.9e-10   7.5e-07   28.6   4.5     1    24   109   132   109   132 0.96 4Fe-4S binding domain
Fer4_10              PF13237.1     52 seq1197_BIOID51093   -            192   3.3e-08   33.0  25.8   1   1   1.2e-10   1.8e-07   30.7   9.6     3    52   111   158   109   158 0.86 4Fe-4S dicluster domain
Fer4_2               PF12797.2     22 seq1197_BIOID51093   -            192   1.6e-07   30.6  20.1   1   1   8.7e-09   1.3e-05   24.6   2.9     3    22   110   129   108   129 0.93 4Fe-4S binding domain
Complex1_51K         PF01512.12   151 seq1203_BIOID51093   -            772   3.7e-48  162.9   1.8   1   1   4.3e-51   4.6e-48  162.6   0.0     1   151   139   284   139   284 0.98 Respiratory-chain NADH dehydrogenase 51 Kd subunit
RnfC_N               PF13375.1    101 seq1203_BIOID51093   -            772   2.3e-34  117.0   0.2   1   1   7.6e-37     8e-34  115.2   0.0     1   101    14   115    14   115 0.96 RnfC Barrel sandwich hybrid domain
SLBB                 PF10531.4     59 seq1203_BIOID51093   -            772   2.4e-11   43.2   0.1   1   1   6.2e-14   6.5e-11   41.8   0.0     1    58   296   344   296   345 0.95 SLBB domain
Fer4_7               PF12838.2     52 seq1203_BIOID51093   -            772   1.7e-09   37.7   8.8   1   1   5.6e-12   5.9e-09   36.0   6.1     1    52   376   430   376   430 0.81 4Fe-4S dicluster domain
Fer4_8               PF13183.1     57 seq1203_BIOID51093   -            772   7.1e-09   35.4   5.5   1   1   2.1e-11   2.2e-08   33.8   3.8     3    57   375   430   373   458 0.78 4Fe-4S dicluster domain
Fer4_10              PF13237.1     52 seq1203_BIOID51093   -            772   6.3e-08   32.1  10.5   1   1   1.7e-10   1.8e-07   30.7   7.3     6    52   374   427   370   427 0.91 4Fe-4S dicluster domain
Fer4_9               PF13187.1     55 seq1203_BIOID51093   -            772   3.9e-07   30.1   8.6   1   1   1.4e-09   1.4e-06   28.3   5.9     2    53   377   429   376   430 0.71 4Fe-4S dicluster domain
Fer4_4               PF12800.2     17 seq1203_BIOID51093   -            772   5.9e-07   29.1  11.4   1   2     6e-06    0.0063   16.6   2.0     2    16   375   389   374   395 0.90 4Fe-4S binding domain
Fer4_4               PF12800.2     17 seq1203_BIOID51093   -            772   5.9e-07   29.1  11.4   2   2   5.6e-06    0.0059   16.7   1.0     3    16   415   428   413   436 0.91 4Fe-4S binding domain
Fer4_17              PF13534.1     61 seq1203_BIOID51093   -            772   1.7e-06   28.1  10.5   1   1   1.4e-08   1.5e-05   25.1   7.0     2    61   377   431   376   431 0.82 4Fe-4S dicluster domain
Phage_P2_GpU         PF06995.6    121 seq1204_BIOID51093   -            159   1.9e-47  159.4   0.0   1   1   1.7e-51   2.4e-47  159.1   0.0     1   120     6   125     6   126 0.99 Phage P2 GpU
YchF-GTPase_C        PF06071.8     84 seq1206_BIOID51093   -            363   4.7e-41  138.3   0.6   1   1   1.8e-44     8e-41  137.6   0.4     1    84   279   362   279   362 0.99 Protein of unknown function (DUF933)
MMR_HSR1             PF01926.18   114 seq1206_BIOID51093   -            363   9.2e-19   67.4   0.0   1   1     5e-22   2.3e-18   66.1   0.0     1    89     4   109     4   208 0.81 50S ribosome-binding GTPase
FeoB_N               PF02421.13   189 seq1206_BIOID51093   -            363   8.1e-09   34.8   0.0   1   1   8.5e-12   3.9e-08   32.6   0.0     2    43     4    45     3    53 0.91 Ferrous iron transport protein B
Phage_GPD            PF05954.6    292 seq1210_BIOID51093   -            387     8e-60  202.3   0.4   1   1   7.4e-64     1e-59  202.0   0.3     1   292    42   365    42   365 0.91 Phage late control gene D protein (GPD)
DEAD                 PF00270.24   173 seq1216_BIOID51093   -            756   7.4e-19   67.7   0.0   1   1   5.3e-22   2.4e-18   66.0   0.0     4   168   227   386   224   391 0.83 DEAD/DEAH box helicase
Helicase_C           PF00271.26    78 seq1216_BIOID51093   -            756   7.3e-11   41.6   0.0   1   1     2e-11   9.1e-08   31.7   0.0    20    78   543   613   525   613 0.80 Helicase conserved C-terminal domain
ResIII               PF04851.10   184 seq1216_BIOID51093   -            756   3.6e-10   39.8   0.0   1   1   2.1e-13   9.7e-10   38.4   0.0     3   182   222   383   220   385 0.79 Type III restriction enzyme, res subunit
LysR_substrate       PF03466.15   209 seq1219_BIOID51093   -            327   4.4e-44  149.9   0.1   1   1   8.8e-48     6e-44  149.5   0.0     5   209   120   323   117   323 0.97 LysR substrate binding domain
HTH_1                PF00126.22    60 seq1219_BIOID51093   -            327   1.5e-24   85.3   1.5   1   1   2.9e-28     2e-24   84.9   0.2     1    60    34    93    34    93 0.98 Bacterial regulatory helix-turn-helix protein, lysR family
HTH_AraC             PF00165.18    42 seq1220_BIOID51093   -            253   1.3e-16   59.7   0.4   1   2   4.1e-10   2.8e-06   26.8   0.0     5    41   147   182   146   183 0.94 Bacterial regulatory helix-turn-helix proteins, AraC family
HTH_AraC             PF00165.18    42 seq1220_BIOID51093   -            253   1.3e-16   59.7   0.4   2   2   4.4e-11     3e-07   29.9   0.1    10    39   199   229   199   230 0.94 Bacterial regulatory helix-turn-helix proteins, AraC family
HTH_18               PF12833.2     81 seq1220_BIOID51093   -            253   1.1e-14   54.1   0.1   1   1   6.2e-18   4.2e-14   52.2   0.0     1    78   156   230   156   233 0.94 Helix-turn-helix domain
Ogr_Delta            PF04606.7     47 seq1221_BIOID51093   -             93   6.7e-21   73.5   7.3   1   1   6.3e-25   8.6e-21   73.2   5.1     1    47    24    70    24    70 0.99 Ogr/Delta-like zinc finger
Phage_connect_1      PF05135.8    102 seq1222_BIOID51093   -            108     3e-08   33.5   0.0   1   1   2.8e-12   3.8e-08   33.2   0.0     1    94     1    97     1   103 0.84 Phage gp6-like head-tail connector protein
Sel1                 PF08238.7     39 seq1224_BIOID51093   -            195   2.3e-47  158.2  35.8   1   5   1.9e-14   2.6e-10   40.4   3.2     2    39     3    37     2    37 0.96 Sel1 repeat
Sel1                 PF08238.7     39 seq1224_BIOID51093   -            195   2.3e-47  158.2  35.8   2   5   2.6e-13   3.5e-09   36.8   0.4     1    39    38    73    38    73 0.95 Sel1 repeat
Sel1                 PF08238.7     39 seq1224_BIOID51093   -            195   2.3e-47  158.2  35.8   3   5   1.3e-12   1.8e-08   34.6   3.1     2    39    75   109    74   109 0.89 Sel1 repeat
Sel1                 PF08238.7     39 seq1224_BIOID51093   -            195   2.3e-47  158.2  35.8   4   5   1.1e-14   1.4e-10   41.3   0.3     3    37   112   143   110   145 0.93 Sel1 repeat
Sel1                 PF08238.7     39 seq1224_BIOID51093   -            195   2.3e-47  158.2  35.8   5   5   1.9e-09   2.6e-05   24.5   0.1     1    33   146   175   146   180 0.85 Sel1 repeat
Pertactin            PF03212.9    121 seq1225_BIOID51093   -            961   3.7e-39  133.0   3.6   1   1   5.4e-43   3.7e-39  133.0   2.5     1   120   494   615   494   616 0.98 Pertactin
Autotransporter      PF03797.14   265 seq1225_BIOID51093   -            961     1e-34  120.0  23.1   1   1   1.5e-38     1e-34  120.0  16.0     2   262   695   945   694   948 0.95 Autotransporter beta-domain
Phage_H_T_join       PF05521.6     95 seq1226_BIOID51093   -            116   1.6e-15   57.0   0.0   1   1   1.4e-19   1.9e-15   56.7   0.0     3    95    11   110     9   111 0.91 Phage head-tail joining protein
NQR2_RnfD_RnfE       PF03116.10   314 seq1227_BIOID51093   -            352    1e-121  405.8  15.7   1   1  8.6e-126  1.2e-121  405.6  10.9     3   314     4   350     2   350 0.93 NQR2, RnfD, RnfE family
DUF646               PF04883.7    106 seq1228_BIOID51093   -            148   3.6e-20   72.6   0.0   1   1   3.5e-24   4.8e-20   72.2   0.0     2   105    13   131    12   132 0.86 Bacteriophage protein of unknown function (DUF646)
MFS_1                PF07690.11   354 seq1231_BIOID51093   -            379   8.4e-16   57.5  60.7   1   1   1.8e-16   8.3e-13   47.6  32.0     1   325     9   315     9   318 0.82 Major Facilitator Superfamily
LacY_symp            PF01306.14   413 seq1231_BIOID51093   -            379   3.3e-13   48.8  27.4   1   1   1.4e-16   6.3e-13   47.9  19.0    12   390     9   366     4   372 0.79 LacY proton/sugar symporter
MFS_1_like           PF12832.2     77 seq1231_BIOID51093   -            379   2.6e-05   23.8   3.2   1   1   5.7e-09   2.6e-05   23.8   2.2     3    57     7    61     5    81 0.83 MFS_1 like family
TonB_dep_Rec         PF00593.19   276 seq1232_BIOID51093   -            729   8.7e-31  107.7  22.0   1   1   1.3e-34   8.7e-31  107.7  15.2     1   275   493   727   493   728 0.87 TonB dependent receptor
Plug                 PF07715.10   108 seq1232_BIOID51093   -            729     6e-14   52.1   0.4   1   1   8.8e-18     6e-14   52.1   0.3     2   106    75   175    74   177 0.93 TonB-dependent Receptor Plug Domain
DUF3168              PF11367.3    121 seq1233_BIOID51093   -            114   5.6e-15   55.4   0.1   1   1   5.3e-19   7.2e-15   55.0   0.1    12   121    10   110     4   110 0.85 Protein of unknown function (DUF3168)
Sulfatase            PF00884.18   379 seq1234_BIOID51093   -            560  3.9e-114  381.4   8.1   1   1  7.3e-118    5e-114  381.1   5.6     1   371    58   497    58   505 0.96 Sulfatase
Phosphodiest         PF01663.17   364 seq1234_BIOID51093   -            560   3.4e-11   42.9   0.4   1   1   1.3e-14   8.6e-11   41.6   0.2    18   244   106   348    98   350 0.67 Type I phosphodiesterase / nucleotide pyrophosphatase
tRNA-synt_1_2        PF13603.1    185 seq1237_BIOID51093   -            868   1.5e-79  265.4   0.0   1   1   8.9e-83   2.4e-79  264.8   0.0     1   184   229   411   229   412 0.98 Leucyl-tRNA synthetase, Domain 2
tRNA-synt_1          PF00133.17   601 seq1237_BIOID51093   -            868   5.4e-71  239.2   8.8   1   5   1.4e-29   3.9e-26   91.0   0.2     4   178    24   179    21   182 0.88 tRNA synthetases class I (I, L, M and V)
tRNA-synt_1          PF00133.17   601 seq1237_BIOID51093   -            868   5.4e-71  239.2   8.8   2   5   6.1e-09   1.7e-05   22.9   0.2   361   412   182   233   178   237 0.95 tRNA synthetases class I (I, L, M and V)
tRNA-synt_1          PF00133.17   601 seq1237_BIOID51093   -            868   5.4e-71  239.2   8.8   3   5   1.9e-22   5.3e-19   67.5   0.0   188   349   238   416   233   426 0.78 tRNA synthetases class I (I, L, M and V)
tRNA-synt_1          PF00133.17   601 seq1237_BIOID51093   -            868   5.4e-71  239.2   8.8   4   5     1e-10   2.8e-07   28.8   0.0   414   557   425   580   419   582 0.63 tRNA synthetases class I (I, L, M and V)
tRNA-synt_1          PF00133.17   601 seq1237_BIOID51093   -            868   5.4e-71  239.2   8.8   5   5   3.8e-10     1e-06   26.9   0.0   560   593   626   659   616   667 0.87 tRNA synthetases class I (I, L, M and V)
tRNA-synt_1g         PF09334.6    391 seq1237_BIOID51093   -            868   7.1e-34  116.9   0.0   1   2   5.8e-27   1.6e-23   82.9   0.0     5   218    47   232    43   248 0.83 tRNA synthetases class I (M)
tRNA-synt_1g         PF09334.6    391 seq1237_BIOID51093   -            868   7.1e-34  116.9   0.0   2   2   5.5e-09   1.5e-05   23.7   0.0   314   364   614   664   603   678 0.81 tRNA synthetases class I (M)
Anticodon_1          PF08264.8    153 seq1237_BIOID51093   -            868   4.8e-17   62.0   0.0   1   1   3.1e-20   8.4e-17   61.2   0.0     3   148   708   829   706   835 0.79 Anticodon-binding domain of tRNA
I-set                PF07679.11    90 seq1238_BIOID51093   -            238   1.1e-06   28.3   0.8   1   1   1.3e-09   5.7e-06   25.9   0.2     5    83   151   222   147   226 0.84 Immunoglobulin I-set domain
Ig_2                 PF13895.1     80 seq1238_BIOID51093   -            238   2.3e-06   27.4   1.9   1   1   8.7e-10   3.9e-06   26.7   0.7    22    80   170   233   148   233 0.76 Immunoglobulin domain
FMN_bind             PF04205.9     81 seq1239_BIOID51093   -            206   4.2e-18   65.1   0.1   1   1   6.4e-22   8.7e-18   64.1   0.0     1    77    99   187    99   191 0.98 FMN-binding domain
Peripla_BP_3         PF13377.1    160 seq1242_BIOID51093   -            343   2.5e-44  150.9   0.0   1   1   1.4e-47   4.9e-44  150.0   0.0     1   160   178   339   178   339 0.95 Periplasmic binding protein-like domain
Peripla_BP_1         PF00532.16   279 seq1242_BIOID51093   -            343   2.1e-36  125.4   0.0   1   1   8.3e-40   2.8e-36  125.0   0.0     2   259    70   317    69   335 0.91 Periplasmic binding proteins and sugar binding domain of LacI family
LacI                 PF00356.16    46 seq1242_BIOID51093   -            343   1.6e-19   69.0   0.9   1   1     8e-23   2.7e-19   68.3   0.6     1    46    13    58    13    58 0.98 Bacterial regulatory proteins, lacI family
Peripla_BP_4         PF13407.1    258 seq1242_BIOID51093   -            343   3.5e-14   52.6   0.0   1   1   5.9e-17     2e-13   50.1   0.0     1   257    72   320    72   321 0.86 Periplasmic binding protein domain
Phage_TAC            PF06222.6    127 seq1244_BIOID51093   -            124   1.7e-58  195.5   0.3   1   1   1.4e-62   1.9e-58  195.4   0.2     1   127     1   124     1   124 0.99 Phage tail assembly chaperone
Rnf-Nqr              PF02508.9    190 seq1245_BIOID51093   -            231   7.9e-59  198.3   9.5   1   1   6.7e-63   9.1e-59  198.1   6.6     1   189     1   200     1   201 0.98 Rnf-Nqr subunit, membrane protein
DUF218               PF02698.12   155 seq1246_BIOID51093   -            259   9.7e-34  115.9   0.0   1   1   8.9e-38   1.2e-33  115.6   0.0     1   142    78   222    78   244 0.90 DUF218 domain
DUF4035              PF13227.1     53 seq1248_BIOID51093   -             93   4.5e-24   83.4   0.1   1   1   4.4e-28     6e-24   83.0   0.0     1    53    27    79    27    79 0.98 Protein of unknown function (DUF4035)
Radical_SAM          PF04055.16   166 seq1249_BIOID51093   -            385   3.2e-16   59.8   0.0   1   1     2e-19   5.6e-16   59.0   0.0     6   165    11   174     7   175 0.89 Radical SAM superfamily
Fer4_12              PF13353.1    139 seq1249_BIOID51093   -            385   1.3e-08   34.8   0.8   1   1   1.2e-11   3.2e-08   33.6   0.1    15   129    12   129     9   141 0.70 4Fe-4S single cluster domain
DUF4008              PF13186.1     64 seq1249_BIOID51093   -            385   2.5e-08   34.0   1.9   1   1   3.1e-11   8.6e-08   32.3   1.3     4    63   263   318   257   328 0.88 Domain of unknown function (DUF4008)
Fer4_14              PF13394.1    117 seq1249_BIOID51093   -            385   8.1e-07   29.0   1.0   1   1   8.4e-10   2.3e-06   27.5   0.1     7    90    11    97     9   119 0.75 4Fe-4S single cluster domain
Phage_HK97_TLTM      PF06120.6    301 seq1251_BIOID51093   -           1080  5.1e-126  419.9  10.4   1   1  7.4e-130  5.1e-126  419.9   7.2     1   301   395   695   395   695 0.99 Tail length tape measure protein
Tape_meas_lam_C      PF09718.5     78 seq1251_BIOID51093   -           1080   2.4e-20   72.0   2.2   1   1   3.6e-24   2.4e-20   72.0   1.5     1    77   860   936   860   937 0.97 Lambda phage tail tape-measure protein (Tape_meas_lam_C)
HhH-GPD              PF00730.20   121 seq1252_BIOID51093   -            211   9.8e-19   67.6   0.0   1   1   3.1e-22   1.4e-18   67.1   0.0     1   120    34   168    34   169 0.95 HhH-GPD superfamily base excision DNA repair protein
HHH                  PF00633.18    30 seq1252_BIOID51093   -            211     2e-07   30.1   0.0   1   1   1.1e-10   4.8e-07   28.9   0.0     2    29   100   127    99   128 0.92 Helix-hairpin-helix motif
EndIII_4Fe-2S        PF10576.4     17 seq1252_BIOID51093   -            211   9.7e-05   22.2   3.3   1   1   3.7e-08   0.00017   21.5   2.3     1    17   187   203   187   203 0.99 Iron-sulfur binding domain of endonuclease III
SPOR                 PF05036.8     76 seq1255_BIOID51093   -            319   3.8e-17   62.0   0.4   1   1   1.3e-20   1.8e-16   59.9   0.0     3    72   246   312   244   315 0.91 Sporulation related domain
LigT_PEase           PF02834.11    87 seq1256_BIOID51093   -            176   2.7e-23   81.6   0.4   1   2   2.2e-16   1.5e-12   47.2   0.1     1    87    11    89    11    89 0.92 LigT like Phosphoesterase
LigT_PEase           PF02834.11    87 seq1256_BIOID51093   -            176   2.7e-23   81.6   0.4   2   2   1.5e-11     1e-07   31.6   0.0     4    85    92   164    90   166 0.72 LigT like Phosphoesterase
2_5_RNA_ligase2      PF13563.1    153 seq1256_BIOID51093   -            176   1.7e-10   40.7   0.0   1   1   2.8e-14   1.9e-10   40.5   0.0     2   121    14   135    13   165 0.84 2'-5' RNA ligase superfamily
SfsA                 PF03749.8    216 seq1259_BIOID51093   -            234   4.7e-83  277.7   0.0   1   1   3.9e-87   5.3e-83  277.6   0.0     1   213    13   228    13   231 0.98 Sugar fermentation stimulation protein
LptE                 PF04390.7    155 seq1261_BIOID51093   -            193   3.9e-34  117.5   0.0   1   1   3.8e-38   5.2e-34  117.1   0.0     2   153    10   159     9   161 0.94 Lipopolysaccharide-assembly
PTR2                 PF00854.16   373 seq1262_BIOID51093   -            500   5.7e-75  252.3  25.8   1   1     1e-78     7e-75  252.0  15.8     2   370    89   428    88   431 0.97 POT family
MFS_1                PF07690.11   354 seq1262_BIOID51093   -            500   8.4e-21   73.9  52.9   1   1   1.6e-21   1.1e-17   63.7  24.8    10   299    35   370    26   380 0.76 Major Facilitator Superfamily
Proteasome           PF00227.21   190 seq1263_BIOID51093   -            176   1.5e-25   89.4   0.2   1   1     2e-29   2.8e-25   88.6   0.1     5   186     2   168     2   172 0.94 Proteasome subunit
ABC_membrane_2       PF06472.10   282 seq1265_BIOID51093   -            552   1.1e-47  162.4  10.0   1   1     3e-51   1.4e-47  162.0   7.0    11   281     6   292     2   293 0.95 ABC transporter transmembrane region 2
SbmA_BacA            PF05992.7    315 seq1265_BIOID51093   -            552   1.9e-33  115.9  16.9   1   1   3.3e-36   1.5e-32  112.9  11.7     8   312    22   341    16   344 0.81 SbmA/BacA-like family
ABC_tran             PF00005.22   118 seq1265_BIOID51093   -            552   1.5e-09   38.1   0.0   1   1     8e-13   3.7e-09   36.8   0.0    64   118   356   506   210   506 0.71 ABC transporter
DNA_pol3_delta       PF06144.8    172 seq1267_BIOID51093   -            343   2.2e-48  163.9   0.1   1   1   2.6e-52   3.6e-48  163.2   0.1     1   172    21   190    21   190 0.99 DNA polymerase III, delta subunit
AAA_2                PF07724.9    171 seq1269_BIOID51093   -            443   5.3e-52  176.0   0.7   1   2   6.4e-10   1.5e-06   28.1   0.0     5    66    52   113    49   115 0.92 AAA domain (Cdc48 subfamily)
AAA_2                PF07724.9    171 seq1269_BIOID51093   -            443   5.3e-52  176.0   0.7   2   2   3.9e-46   8.9e-43  146.0   0.1    10   171   188   329   170   329 0.89 AAA domain (Cdc48 subfamily)
AAA                  PF00004.24   132 seq1269_BIOID51093   -            443     2e-16   60.2   0.1   1   2   2.2e-10   5.1e-07   29.8   0.0     1    57    53   107    53   142 0.72 ATPase family associated with various cellular activities (AAA)
AAA                  PF00004.24   132 seq1269_BIOID51093   -            443     2e-16   60.2   0.1   2   2   9.6e-10   2.2e-06   27.7   0.0    39   130   226   332   188   334 0.73 ATPase family associated with various cellular activities (AAA)
AAA_5                PF07728.9    139 seq1269_BIOID51093   -            443   7.8e-08   32.0   0.3   1   1   1.4e-09   3.3e-06   26.7   0.0     1    99    52   149    52   206 0.77 AAA domain (dynein-related subfamily)
ClpB_D2-small        PF10431.4     81 seq1269_BIOID51093   -            443   2.3e-06   27.3   0.8   1   1     7e-09   1.6e-05   24.6   0.0     1    62   335   405   335   411 0.90 C-terminal, D2-small domain, of ClpB protein
zf-dskA_traR         PF01258.12    36 seq1270_BIOID51093   -            151   5.7e-10   38.6   3.6   1   1   7.5e-14     1e-09   37.8   2.5     2    35   110   143   109   147 0.87 Prokaryotic dksA/traR C4-type zinc finger
priB_priC            PF07445.7    173 seq1272_BIOID51093   -            175   6.6e-54  181.8  17.0   1   1   5.4e-58   7.3e-54  181.7  11.8     1   173     7   175     7   175 0.99 Primosomal replication protein priB and priC
Dak1                 PF02733.12   326 seq1276_BIOID51093   -            366  9.2e-139  461.4   0.0   1   1  7.6e-143    1e-138  461.2   0.0     1   325    26   365    26   366 0.99 Dak1 domain
tRNA-synt_1c         PF00749.16   314 seq1277_BIOID51093   -            308   9.1e-50  168.9   0.0   1   1   3.5e-53   4.8e-49  166.6   0.0     5   295    19   284    17   298 0.93 tRNA synthetases class I (E and Q), catalytic domain
SpoU_methylase       PF00588.14   142 seq1279_BIOID51093   -            245   1.2e-31  109.3   0.1   1   1   1.3e-35   1.8e-31  108.8   0.1     2   142     5   154     4   154 0.89 SpoU rRNA Methylase family
DUF2496              PF10689.4     44 seq1280_BIOID51093   -             54   2.9e-24   84.2   2.1   1   1   2.5e-28   3.4e-24   84.0   1.5     1    44     2    45     2    45 0.98 Protein of unknown function (DUF2496)
CTP_transf_2         PF01467.21   157 seq1281_BIOID51093   -            213   2.8e-41  141.0   0.0   1   1   2.3e-45   3.2e-41  140.8   0.0     1   157     7   187     7   187 0.98 Cytidylyltransferase
GST_C                PF00043.20    95 seq1282_BIOID51093   -            201   3.2e-15   55.7   0.1   1   1   1.9e-18   5.3e-15   55.0   0.1     5    95   104   189   100   189 0.94 Glutathione S-transferase, C-terminal domain
GST_N_2              PF13409.1     70 seq1282_BIOID51093   -            201   9.7e-12   44.6   0.0   1   1   1.4e-14   3.7e-11   42.7   0.0     5    69    11    75     9    76 0.95 Glutathione S-transferase, N-terminal domain
GST_N_3              PF13417.1     75 seq1282_BIOID51093   -            201   3.7e-11   42.9   0.0   1   1   2.8e-14   7.6e-11   41.9   0.0    15    73    16    79    11    81 0.89 Glutathione S-transferase, N-terminal domain
GST_C_2              PF13410.1     69 seq1282_BIOID51093   -            201   7.1e-10   38.5   0.1   1   1   3.8e-13   1.1e-09   37.9   0.0     7    69   125   184    71   184 0.90 Glutathione S-transferase, C-terminal domain
GST_N                PF02798.15    76 seq1282_BIOID51093   -            201   8.4e-09   35.3   0.0   1   1     9e-12   2.5e-08   33.8   0.0     3    76     1    75     1    75 0.94 Glutathione S-transferase, N-terminal domain
Plug                 PF07715.10   108 seq1284_BIOID51093   -            790   5.3e-09   36.2   2.6   1   1   6.5e-13   8.9e-09   35.5   0.9    12   106    49   165    39   167 0.89 TonB-dependent Receptor Plug Domain
Phage_min_tail       PF05939.8    109 seq1285_BIOID51093   -            113   1.2e-35  121.6   0.0   1   1   9.7e-40   1.3e-35  121.4   0.0     1   109     4   113     4   113 0.98 Phage minor tail protein
UbiA                 PF01040.13   257 seq1286_BIOID51093   -            308   6.9e-37  126.9  20.9   1   1   6.4e-41   8.8e-37  126.5  14.5     1   224    21   272    21   304 0.76 UbiA prenyltransferase family
PolyA_pol_arg_C      PF12626.2    124 seq1288_BIOID51093   -            472   9.1e-43  144.7   2.1   1   1   3.9e-46   1.8e-42  143.7   1.5     1   123   342   465   342   466 0.94 Polymerase A arginine-rich C-terminus
PolyA_pol            PF01743.15   126 seq1288_BIOID51093   -            472   9.7e-40  135.5   0.5   1   1   9.9e-43   4.5e-39  133.4   0.1     1   126    69   200    69   200 0.93 Poly A polymerase head domain
PolyA_pol_RNAbd      PF12627.2     64 seq1288_BIOID51093   -            472   9.6e-22   76.2   0.2   1   1   8.3e-25   3.8e-21   74.3   0.0     1    61   227   287   227   290 0.96 Probable RNA and SrmB- binding site of polymerase A
His_Phos_1           PF00300.17   158 seq1289_BIOID51093   -            204   5.6e-38  130.3   0.1   1   1   4.9e-42   6.8e-38  130.1   0.1     1   156     3   155     3   157 0.96 Histidine phosphatase superfamily (branch 1)
Dak2                 PF02734.12   175 seq1291_BIOID51093   -            210   1.2e-56  191.0   0.4   1   1     1e-60   1.4e-56  190.8   0.2     1   173    32   204    32   206 0.98 DAK2 domain
Phage_tail_L         PF05100.7    206 seq1293_BIOID51093   -            145   8.5e-42  142.5   0.0   1   1   7.6e-46     1e-41  142.2   0.0     1    93    29   121    29   133 0.97 Phage minor tail protein L
Rrf2                 PF02082.15    83 seq1294_BIOID51093   -            162   1.6e-27   95.2   0.0   1   1   2.1e-31   2.8e-27   94.5   0.0     1    83     1    83     1    83 0.99 Transcriptional regulator
Pro_dh               PF01619.13   345 seq1295_BIOID51093   -           1320  2.5e-133  444.1   0.0   1   1  5.1e-137  3.5e-133  443.6   0.0     2   344   229   573   228   574 0.99 Proline dehydrogenase
Aldedh               PF00171.17   462 seq1295_BIOID51093   -           1320  1.5e-111  372.9   0.3   1   1  3.8e-115  2.6e-111  372.0   0.2     7   450   659  1103   654  1111 0.94 Aldehyde dehydrogenase family
Phage_tail_L         PF05100.7    206 seq1298_BIOID51093   -             93   6.1e-38  129.9   0.2   1   1   4.8e-42   6.6e-38  129.7   0.1   113   206     2    91     1    91 0.97 Phage minor tail protein L
EIIA-man             PF03610.11   116 seq1300_BIOID51093   -            472   4.1e-26   91.2   3.0   1   1   2.4e-29   8.3e-26   90.2   2.0     2   116     4   121     3   121 0.97 PTS system fructose IIA component
PEP-utilisers_N      PF05524.8    123 seq1300_BIOID51093   -            472   1.8e-23   82.5   0.4   1   1   5.4e-27   1.8e-23   82.5   0.3    12   122   257   368   256   369 0.95 PEP-utilising enzyme, N-terminal
PTS-HPr              PF00381.14    84 seq1300_BIOID51093   -            472   3.8e-20   71.4   0.5   1   1     4e-23   1.4e-19   69.6   0.0     5    83   159   237   155   238 0.96 PTS HPr component phosphorylation site
PEP-utilizers        PF00391.18    81 seq1300_BIOID51093   -            472   3.2e-16   58.5   0.0   1   1   2.1e-19   7.3e-16   57.3   0.0     3    79   388   464   386   466 0.92 PEP-utilising enzyme, mobile domain
Aminotran_5          PF00266.14   371 seq1301_BIOID51093   -            404   7.2e-93  311.1   0.0   1   1   1.8e-96   8.4e-93  310.9   0.0     1   370     5   368     5   369 0.97 Aminotransferase class-V
Beta_elim_lyase      PF01212.16   290 seq1301_BIOID51093   -            404   4.7e-07   29.1   0.1   1   1   1.5e-10   6.9e-07   28.5   0.1    34   231    54   239    39   297 0.75 Beta-eliminating lyase
Cys_Met_Meta_PP      PF01053.15   386 seq1301_BIOID51093   -            404   8.9e-06   24.1   0.0   1   1   5.1e-09   2.3e-05   22.7   0.0    58   185    52   188    25   211 0.76 Cys/Met metabolism PLP-dependent enzyme
Methyltransf_6       PF03737.10   154 seq1302_BIOID51093   -            161   4.3e-55  185.6   0.4   1   1   3.5e-59   4.8e-55  185.5   0.2     1   153     1   152     1   153 0.99 Demethylmenaquinone methyltransferase
Oligomerisation      PF02410.10   100 seq1304_BIOID51093   -            105   3.4e-33  113.5   0.2   1   1   2.8e-37   3.8e-33  113.3   0.1     4   100     9   104     6   104 0.97 Oligomerisation domain
SPOUT_MTase          PF02590.12   155 seq1308_BIOID51093   -            155   6.3e-52  175.2   0.0   1   1   5.1e-56     7e-52  175.1   0.0     1   155     1   153     1   153 0.99 Predicted SPOUT methyltransferase
Arc                  PF03869.9     50 seq1309_BIOID51093   -             57   7.6e-05   22.1   0.2   1   1   1.1e-08   0.00016   21.1   0.2     2    40     9    47     8    56 0.88 Arc-like DNA binding domain
HPPK                 PF01288.15   127 seq1311_BIOID51093   -            160   2.3e-44  150.0   0.0   1   1     2e-48   2.7e-44  149.8   0.0     1   127     5   132     5   132 0.99 7,8-dihydro-6-hydroxymethylpterin-pyrophosphokinase (HPPK)
P22_AR_N             PF10547.4    120 seq1312_BIOID51093   -            341   7.2e-45  151.5   0.0   1   1   2.2e-48   1.5e-44  150.5   0.0     3   120    44   159    42   159 0.96 P22_AR N-terminal domain
P22_AR_C             PF10548.4     74 seq1312_BIOID51093   -            341   2.5e-26   91.2   0.0   1   1   9.5e-30   6.5e-26   89.8   0.0     1    74   240   313   240   313 0.98 P22AR C-terminal domain
Transpeptidase       PF00905.17   304 seq1313_BIOID51093   -            633   2.1e-90  302.7   0.1   1   1   4.1e-94   2.8e-90  302.3   0.0     2   304   272   609   271   609 0.97 Penicillin binding protein transpeptidase domain
PBP_dimer            PF03717.10   190 seq1313_BIOID51093   -            633   1.8e-42  145.3   1.0   1   1   3.8e-46   2.6e-42  144.8   0.7     2   189    64   239    63   240 0.95 Penicillin-binding Protein dimerisation domain
NifU_N               PF01592.11   127 seq1316_BIOID51093   -            128   7.1e-56  187.4   0.2   1   1   5.7e-60   7.8e-56  187.3   0.2     1   125     2   126     2   128 0.97 NifU-like N terminal domain
Peptidase_M16        PF00675.15   149 seq1317_BIOID51093   -            931   1.4e-43  148.0   4.3   1   1   1.1e-45   7.3e-42  142.5   0.0     1   148    46   203    46   204 0.96 Insulinase (Peptidase family M16)
Peptidase_M16_C      PF05193.16   184 seq1317_BIOID51093   -            931   1.6e-42  145.1   1.4   1   2   4.2e-26   2.9e-22   79.1   0.1     2   182   207   386   206   388 0.86 Peptidase M16 inactive domain
Peptidase_M16_C      PF05193.16   184 seq1317_BIOID51093   -            931   1.6e-42  145.1   1.4   2   2   2.3e-20   1.6e-16   60.4   0.0    15   183   698   862   686   863 0.92 Peptidase M16 inactive domain
Fimbrial             PF00419.15   145 seq1319_BIOID51093   -            198   1.1e-13   51.5   8.9   1   1   9.8e-18   1.3e-13   51.2   6.2     1   145    25   198    25   198 0.79 Fimbrial protein
Fe-S_biosyn          PF01521.15    91 seq1320_BIOID51093   -            107   3.7e-30  103.4   0.0   1   1   3.1e-34   4.2e-30  103.2   0.0     1    91     3    93     3    93 0.99 Iron-sulphur cluster biosynthesis
Prok-JAB             PF14464.1    105 seq1323_BIOID51093   -             99     1e-20   73.1   0.1   1   1     8e-25   1.1e-20   73.0   0.0     5    96     3    96     1    99 0.93 Prokaryotic homologs of the JAB domain
Trehalase            PF01204.13   512 seq1325_BIOID51093   -            485  2.8e-165  550.6   6.9   1   1  6.9e-169  3.2e-165  550.4   4.8    42   511    10   452     1   453 0.94 Trehalase
GDE_C                PF06202.9    370 seq1325_BIOID51093   -            485   4.2e-11   42.0   0.0   1   1     2e-14     9e-11   40.9   0.0    46   273    91   361    73   368 0.86 Amylo-alpha-1,6-glucosidase
Pili_assembly_N      PF00345.15   122 seq1327_BIOID51093   -            241   5.8e-44  148.6   0.3   1   1   1.4e-47   9.4e-44  147.9   0.0     2   122    27   151    26   151 0.92 Gram-negative pili assembly chaperone, N-terminal domain
Pili_assembly_C      PF02753.12    68 seq1327_BIOID51093   -            241   1.1e-19   69.8   1.6   1   1   3.5e-23   2.4e-19   68.7   1.1     1    67   170   238   170   239 0.93 Gram-negative pili assembly chaperone, C-terminal domain
HSCB_C               PF07743.8     78 seq1328_BIOID51093   -            171   2.6e-21   75.7  12.3   1   1   1.5e-24     1e-20   73.8   6.0     2    77    87   162    86   163 0.96 HSCB C-terminal oligomerisation domain
DnaJ                 PF00226.26    64 seq1328_BIOID51093   -            171   9.5e-13   47.5   0.0   1   1   2.8e-16   1.9e-12   46.6   0.0     1    63     2    70     2    71 0.97 DnaJ domain
NLPC_P60             PF00877.14   105 seq1329_BIOID51093   -            130     3e-14   52.6   0.0   1   1   2.6e-18   3.5e-14   52.3   0.0    14   105     2   107     1   107 0.94 NlpC/P60 family
Lambda_tail_I        PF06805.7     82 seq1332_BIOID51093   -            226   2.3e-22   78.4   0.0   1   1   2.7e-26   3.7e-22   77.8   0.0     2    82    14    97    13    97 0.98 Bacteriophage lambda tail assembly protein I
HSP70                PF00012.15   602 seq1334_BIOID51093   -            616  1.5e-202  673.6   0.1   1   1  2.6e-206  1.8e-202  673.3   0.1     2   600    22   599    21   601 0.97 Hsp70 protein
MreB_Mbl             PF06723.8    327 seq1334_BIOID51093   -            616   1.2e-17   63.4   0.1   1   1   7.2e-20   4.9e-16   58.1   0.0    66   318   122   373   114   379 0.86 MreB/Mbl protein
MIP                  PF00230.15   227 seq1336_BIOID51093   -            281   1.8e-76  256.4  12.9   1   1   1.5e-80     2e-76  256.2   9.0     2   227     2   251     1   251 0.97 Major intrinsic protein
Usher                PF00577.15   552 seq1338_BIOID51093   -            866  8.2e-158  526.4  29.1   1   1  2.2e-161    1e-157  526.1  20.2     1   552   197   769   197   769 0.96 Type VII secretion system (T7SS), usher protein
PapC_N               PF13954.1    146 seq1338_BIOID51093   -            866   9.3e-32  109.4   0.0   1   1   4.5e-35     2e-31  108.3   0.0     2   145    36   183    35   184 0.94 PapC N-terminal domain
PapC_C               PF13953.1     68 seq1338_BIOID51093   -            866   2.9e-15   55.5   0.8   1   1     5e-18   2.3e-14   52.6   0.0     1    67   779   845   779   846 0.93 PapC C-terminal domain
FTSW_RODA_SPOVE      PF01098.14   359 seq1339_BIOID51093   -            351  2.2e-123  411.4  30.3   1   1  1.8e-127  2.5e-123  411.2  21.0     5   358     3   345     1   346 0.96 Cell cycle protein
HlyD                 PF00529.15   306 seq1340_BIOID51093   -            397   1.4e-80  270.8  14.4   1   1     4e-84   1.4e-80  270.8  10.0     1   306    64   361    64   361 0.99 HlyD family secretion protein
HlyD_2               PF12700.2    328 seq1340_BIOID51093   -            397   4.6e-19   68.6   1.0   1   1   1.7e-22   5.9e-19   68.2   0.7     2   328    45   361    44   361 0.79 HlyD family secretion protein
HlyD_3               PF13437.1    105 seq1340_BIOID51093   -            397     2e-12   47.2   4.5   1   1   1.5e-13   5.1e-10   39.5   0.2     2   105   176   290   175   290 0.89 HlyD family secretion protein
Biotin_lipoyl_2      PF13533.1     50 seq1340_BIOID51093   -            397   7.2e-11   41.4   9.5   1   1   9.9e-11   3.4e-07   29.7   0.1     4    49    67   121    48   122 0.89 Biotin-lipoyl like
Phage-tail_3         PF13550.1    164 seq1344_BIOID51093   -            391   6.9e-07   29.0   0.0   1   1   9.4e-11   1.3e-06   28.1   0.0     1    46   330   375   330   377 0.94 Putative phage tail protein
FGGY_N               PF00370.16   245 seq1346_BIOID51093   -            509   6.6e-93  310.4   0.2   1   1   1.4e-96   9.2e-93  309.9   0.1     1   245    13   260    13   260 0.99 FGGY family of carbohydrate kinases, N-terminal domain
FGGY_C               PF02782.11   197 seq1346_BIOID51093   -            509   9.6e-63  211.2   0.5   1   1     4e-66   2.8e-62  209.7   0.7     1   197   269   459   269   459 0.96 FGGY family of carbohydrate kinases, C-terminal domain
Peripla_BP_2         PF01497.13   238 seq1347_BIOID51093   -            340   5.1e-19   68.2   0.0   1   1   4.8e-23   6.6e-19   67.8   0.0    43   234    92   278    45   280 0.84 Periplasmic binding protein
SPOR                 PF05036.8     76 seq1351_BIOID51093   -            362     9e-17   60.8   2.2   1   1   3.1e-20   2.1e-16   59.6   1.5     1    75   287   359   287   360 0.92 Sporulation related domain
DPBB_1               PF03330.13    78 seq1351_BIOID51093   -            362   2.2e-15   56.3   0.0   1   1   6.7e-19   4.6e-15   55.2   0.0     2    76    79   166    78   167 0.86 Rare lipoprotein A (RlpA)-like double-psi beta-barrel
Rick_17kDa_Anti      PF05433.10    42 seq1353_BIOID51093   -            155   1.4e-07   30.9  26.2   1   1   1.8e-11   2.5e-07   30.1  18.2     1    42    62   103    62   103 0.96 Glycine zipper 2TM domain
ACR_tran             PF00873.14  1021 seq1356_BIOID51093   -           1049         0 1471.9  17.9   1   1         0         0 1471.7  12.4     1  1021     1  1030     1  1030 1.00 AcrB/AcrD/AcrF family
Bac_luciferase       PF00296.15   307 seq1357_BIOID51093   -            382   6.9e-69  232.1   0.4   1   1   6.1e-73   8.4e-69  231.9   0.3     1   302    20   339    20   344 0.93 Luciferase-like monooxygenase
Pyridoxal_deC        PF00282.14   373 seq1358_BIOID51093   -            476  1.3e-108  362.7   0.0   1   1  2.2e-112  1.5e-108  362.4   0.0     1   373    43   393    43   393 0.98 Pyridoxal-dependent decarboxylase conserved domain
Fer2                 PF00111.22    78 seq1359_BIOID51093   -            111   5.6e-16   57.9   3.5   1   1   5.4e-20   7.4e-16   57.5   2.4     5    78    14    92    11    92 0.90 2Fe-2S iron-sulfur cluster binding domain
FecCD                PF01032.13   311 seq1361_BIOID51093   -            326   1.9e-89  299.4  33.2   1   1   3.4e-93   2.3e-89  299.1  23.0     2   311    12   322     9   322 0.96 FecCD transport family
ABC-3                PF00950.12   258 seq1361_BIOID51093   -            326   3.6e-09   36.1  15.0   1   1   5.2e-13   3.6e-09   36.1  10.4    44   236    97   298    54   322 0.76 ABC 3 transport family
Fe-S_assembly        PF04384.8     64 seq1362_BIOID51093   -             66   8.4e-32  109.2   1.7   1   1   6.7e-36   9.1e-32  109.1   1.1     1    64     3    66     3    66 0.98 Iron-sulphur cluster assembly
Peptidase_M17        PF00883.16   311 seq1363_BIOID51093   -            456  1.4e-117  391.9   0.0   1   1  2.5e-121  1.7e-117  391.6   0.0     4   310   139   451   136   452 0.98 Cytosol aminopeptidase family, catalytic domain
DUF3663              PF12404.3     77 seq1363_BIOID51093   -            456   1.2e-33  114.5   0.1   1   1   3.6e-37   2.5e-33  113.5   0.1     1    77    34   110    34   110 0.99 Peptidase
Peptidase_S11        PF00768.15   241 seq1365_BIOID51093   -            403  6.1e-100  333.3   0.1   1   1  1.8e-103    8e-100  332.9   0.0     4   240    38   272    35   273 0.98 D-alanyl-D-alanine carboxypeptidase
PBP5_C               PF07943.8     91 seq1365_BIOID51093   -            403   2.6e-25   88.1   0.0   1   1   9.9e-29   4.5e-25   87.3   0.0     1    91   292   383   292   383 0.99 Penicillin-binding protein 5, C-terminal domain
Beta-lactamase2      PF13354.1    197 seq1365_BIOID51093   -            403   2.6e-08   33.4   0.0   1   1   7.9e-12   3.6e-08   32.9   0.0     2   141    55   206    54   249 0.81 Beta-lactamase enzyme family
DUF1656              PF07869.7     58 seq1366_BIOID51093   -             78   3.3e-18   65.1   9.6   1   1   2.4e-22   3.3e-18   65.1   6.7     3    57    16    70    14    72 0.95 Protein of unknown function (DUF1656)
FBPase_glpX          PF03320.8    309 seq1367_BIOID51093   -            336  8.3e-135  448.2   6.7   1   1    7e-139  9.5e-135  448.0   4.6     2   309     3   322     2   322 0.99 Bacterial fructose-1,6-bisphosphatase, glpX-encoded
Isochorismatase      PF00857.15   174 seq1368_BIOID51093   -            244     2e-39  135.2   0.0   1   1     2e-43   2.7e-39  134.7   0.0     1   173    32   229    32   230 0.96 Isochorismatase family
Fimbrial             PF00419.15   145 seq1369_BIOID51093   -            182   2.9e-17   63.1   5.8   1   1   2.6e-21   3.6e-17   62.8   4.0     1   145    26   182    26   182 0.80 Fimbrial protein
HlyD                 PF00529.15   306 seq1370_BIOID51093   -            285   6.2e-46  156.9   6.6   1   2   1.4e-22   3.8e-19   68.9   1.7     1    78    43   120    43   128 0.92 HlyD family secretion protein
HlyD                 PF00529.15   306 seq1370_BIOID51093   -            285   6.2e-46  156.9   6.6   2   2   2.7e-29   7.3e-26   91.0   0.2   139   302   127   278   116   282 0.91 HlyD family secretion protein
HlyD_2               PF12700.2    328 seq1370_BIOID51093   -            285   1.2e-21   77.1   0.3   1   1   5.9e-25   1.6e-21   76.7   0.2    15   239    38   229    31   242 0.87 HlyD family secretion protein
HlyD_3               PF13437.1    105 seq1370_BIOID51093   -            285     9e-19   67.6   0.1   1   1   2.1e-15   5.7e-12   45.7   0.0     1    82   153   232   153   248 0.90 HlyD family secretion protein
Biotin_lipoyl_2      PF13533.1     50 seq1370_BIOID51093   -            285   2.8e-18   65.2   1.6   1   1   1.9e-18   5.1e-15   54.7   0.7     1    50    43    92    43   103 0.89 Biotin-lipoyl like
ABC_tran             PF00005.22   118 seq1371_BIOID51093   -            252   8.3e-19   67.9   0.0   1   1     2e-22   1.4e-18   67.2   0.0     1   117    43   167    43   168 0.94 ABC transporter
AAA_21               PF13304.1    303 seq1371_BIOID51093   -            252   8.9e-14   52.0   0.7   1   1   8.4e-12   5.8e-08   32.9   0.1   235   299   138   199   123   200 0.93 AAA domain
AA_permease_2        PF13520.1    426 seq1372_BIOID51093   -            511   1.9e-57  194.5  52.9   1   1   3.5e-61   2.4e-57  194.2  36.6     1   424    13   452    13   457 0.92 Amino acid permease
AA_permease          PF00324.16   479 seq1372_BIOID51093   -            511   1.7e-20   72.7  45.6   1   1   3.8e-24   2.6e-20   72.1  31.6    20   462    32   459    15   474 0.76 Amino acid permease
Fimbrial             PF00419.15   145 seq1373_BIOID51093   -            201   1.9e-11   44.2   9.3   1   1   1.8e-15   2.4e-11   43.9   6.4     2   145    34   201    14   201 0.76 Fimbrial protein
Ribonuc_L-PSP        PF01042.16   121 seq1374_BIOID51093   -            128   2.4e-32  111.1   0.0   1   1   2.1e-36   2.9e-32  110.8   0.0     4   120    13   125    10   126 0.97 Endoribonuclease L-PSP
FUSC                 PF04632.7    650 seq1377_BIOID51093   -            670    1e-162  542.8  47.4   1   1  1.7e-166  1.2e-162  542.6  32.9     1   649    20   662    20   663 0.97 Fusaric acid resistance protein family
FUSC_2               PF13515.1    128 seq1377_BIOID51093   -            670   2.7e-16   59.5  13.2   1   1     4e-20   2.7e-16   59.5   9.2     1   125    33   163    31   166 0.86 Fusaric acid resistance protein-like
NAD_binding_1        PF00175.16   109 seq1378_BIOID51093   -            248   5.7e-17   62.1   0.0   1   1   1.2e-20   8.1e-17   61.6   0.0     1   109   111   223   111   223 0.89 Oxidoreductase NAD-binding domain
FAD_binding_6        PF00970.19    99 seq1378_BIOID51093   -            248   3.1e-10   39.9   0.0   1   1   8.8e-14     6e-10   39.0   0.0     5    90    10    90     6    98 0.85 Oxidoreductase FAD-binding domain
DUF493               PF04359.9     85 seq1379_BIOID51093   -             87   2.5e-31  107.7   0.0   1   1     2e-35   2.7e-31  107.6   0.0     2    85     6    87     5    87 0.98 Protein of unknown function (DUF493)
Methyltransf_18      PF12847.2    112 seq1380_BIOID51093   -            214   1.8e-14   54.1   0.0   1   1   1.7e-17   2.9e-14   53.4   0.0     4   109    62   155    59   159 0.90 Methyltransferase domain
Methyltransf_31      PF13847.1    152 seq1380_BIOID51093   -            214   4.6e-14   52.1   0.0   1   1   3.6e-17   6.1e-14   51.7   0.0     2    95    58   146    57   210 0.81 Methyltransferase domain
Methyltransf_25      PF13649.1    101 seq1380_BIOID51093   -            214   4.9e-07   29.9   0.0   1   1   6.8e-10   1.2e-06   28.7   0.0     3    71    65   129    63   156 0.77 Methyltransferase domain
Methyltransf_11      PF08241.7     95 seq1380_BIOID51093   -            214   3.8e-06   27.1   0.0   1   1   3.9e-09   6.6e-06   26.4   0.0     2    46    65   115    64   152 0.77 Methyltransferase domain
FtsJ                 PF01728.14   181 seq1380_BIOID51093   -            214   6.9e-05   22.7   0.1   1   1   5.6e-08   9.5e-05   22.3   0.0     9   149    48   179    47   210 0.80 FtsJ-like methyltransferase
Abhydrolase_6        PF12697.2    228 seq1382_BIOID51093   -            266   1.6e-34  119.6   4.4   1   1   4.2e-38   1.9e-34  119.4   3.1     1   227    16   249    16   250 0.79 Alpha/beta hydrolase family
Abhydrolase_5        PF12695.2    142 seq1382_BIOID51093   -            266   5.5e-17   61.7   1.0   1   1     7e-20   3.2e-16   59.2   0.7     1   141    15   237    15   238 0.81 Alpha/beta hydrolase family
Abhydrolase_1        PF00561.15   230 seq1382_BIOID51093   -            266   7.2e-17   61.6   0.3   1   1   1.5e-18   6.7e-15   55.1   0.2     1   228    40   251    40   253 0.79 alpha/beta hydrolase fold
SseB                 PF07179.7    263 seq1383_BIOID51093   -            258  8.2e-140  464.1   0.0   1   1  6.7e-144  9.2e-140  463.9   0.0     1   263     1   258     1   258 0.99 SseB protein
2-Hacid_dh_C         PF02826.14   178 seq1384_BIOID51093   -            329   5.3e-53  178.6   0.0   1   1   1.8e-56   8.2e-53  178.0   0.0     1   178   110   297   110   297 0.94 D-isomer specific 2-hydroxyacid dehydrogenase, NAD binding domain
2-Hacid_dh           PF00389.25   133 seq1384_BIOID51093   -            329   2.3e-35  120.8   0.0   1   1   5.9e-39   2.7e-35  120.6   0.0     3   132     5   328     3   329 0.98 D-isomer specific 2-hydroxyacid dehydrogenase, catalytic domain
NAD_binding_2        PF03446.10   162 seq1384_BIOID51093   -            329   7.5e-06   25.8   0.0   1   1   5.1e-09   2.3e-05   24.2   0.0     3   119   146   259   144   263 0.91 NAD binding domain of 6-phosphogluconate dehydrogenase
BPL_LplA_LipB        PF03099.14   125 seq1387_BIOID51093   -            213     1e-18   67.4   0.0   1   1   1.1e-22   1.4e-18   66.9   0.0    15   125    57   159    47   159 0.85 Biotin/lipoate A/B protein ligase family
Fimbrial             PF00419.15   145 seq1389_BIOID51093   -            369   3.4e-14   53.1   7.1   1   1   6.3e-18   8.7e-14   51.8   3.6     9   145   222   369   214   369 0.77 Fimbrial protein
QRPTase_C            PF01729.14   169 seq1390_BIOID51093   -            284   5.5e-30  103.9   0.0   1   1     1e-33     7e-30  103.6   0.0     8   168   113   276   106   277 0.93 Quinolinate phosphoribosyl transferase, C-terminal domain
QRPTase_N            PF02749.11    88 seq1390_BIOID51093   -            284   9.6e-20   70.0   0.1   1   1   2.6e-23   1.7e-19   69.2   0.1     2    88    18   104    17   104 0.98 Quinolinate phosphoribosyl transferase, N-terminal domain
Nitroreductase       PF00881.19   165 seq1391_BIOID51093   -            196   5.4e-17   61.9   0.0   1   1   4.7e-21   6.4e-17   61.7   0.0     5   165    18   174    14   174 0.93 Nitroreductase family
VWA                  PF00092.23   179 seq1394_BIOID51093   -            219     4e-10   39.5   0.0   1   1   9.8e-14   6.7e-10   38.8   0.0     4   154    24   173    23   179 0.85 von Willebrand factor type A domain
VWA_2                PF13519.1    172 seq1394_BIOID51093   -            219   8.5e-09   35.6   0.0   1   1   2.3e-12   1.6e-08   34.7   0.0     3   146    23   171    21   210 0.74 von Willebrand factor type A domain
DUF187               PF02638.10   401 seq1396_BIOID51093   -            439  3.2e-174  578.9   0.1   1   1  2.7e-178  3.6e-174  578.7   0.1     1   401     3   431     3   431 0.99 Uncharacterised BCR, COG1649
META                 PF03724.11   101 seq1398_BIOID51093   -            140   9.4e-18   63.8   0.2   1   1   8.5e-22   1.2e-17   63.5   0.1     2   100    30   125    29   126 0.93 META domain
LysR_substrate       PF03466.15   209 seq1399_BIOID51093   -            317   1.9e-17   62.9   0.0   1   1   3.8e-21   2.6e-17   62.5   0.0     5   207   116   316   114   317 0.93 LysR substrate binding domain
HTH_1                PF00126.22    60 seq1399_BIOID51093   -            317   1.2e-14   53.6   0.0   1   1   3.1e-18   2.1e-14   52.8   0.0     1    59    31    89    31    90 0.96 Bacterial regulatory helix-turn-helix protein, lysR family
YbaJ                 PF10757.4    122 seq1400_BIOID51093   -            124   4.7e-71  236.4   1.2   1   1   3.8e-75   5.2e-71  236.3   0.9     1   121     1   121     1   122 0.99 Biofilm formation regulator YbaJ
Flavin_Reduct        PF01613.13   154 seq1402_BIOID51093   -            164   1.4e-30  106.1   0.1   1   1   1.1e-34   1.5e-30  105.9   0.1     1   153    13   159    13   160 0.93 Flavin reductase like domain
HHA                  PF05321.6     57 seq1404_BIOID51093   -            154   7.4e-30  102.7   0.3   1   1     8e-34   1.1e-29  102.2   0.2     1    57    95   151    95   151 0.99 Haemolysin expression modulating protein
TonB_dep_Rec         PF00593.19   276 seq1405_BIOID51093   -            656   1.5e-23   84.0   6.6   1   1   2.1e-27   1.5e-23   84.0   4.5    26   276   445   655   421   655 0.90 TonB dependent receptor
Plug                 PF07715.10   108 seq1405_BIOID51093   -            656   5.8e-20   71.5   0.7   1   1     2e-23   1.4e-19   70.3   0.5     6   108    38   139    35   139 0.97 TonB-dependent Receptor Plug Domain
PP2C_2               PF13672.1    211 seq1406_BIOID51093   -            253   3.3e-43  147.4   0.0   1   1   2.7e-47   3.7e-43  147.2   0.0     1   206    11   220    11   232 0.88 Protein phosphatase 2C
Xan_ur_permease      PF00860.15   389 seq1407_BIOID51093   -            232   3.6e-44  150.6  29.3   1   1   3.3e-48   4.5e-44  150.3  20.3     2   208    31   221    30   230 0.95 Permease family
Pantoate_transf      PF02548.10   261 seq1408_BIOID51093   -            264  6.9e-109  362.8   0.2   1   1  5.8e-113  7.9e-109  362.6   0.1     2   261     3   260     2   260 0.99 Ketopantoate hydroxymethyltransferase
POR_N                PF01855.14   230 seq1411_BIOID51093   -           1174   3.2e-81  272.1   1.2   1   1   4.8e-84     5e-81  271.4   0.9     2   230    13   244    12   244 0.98 Pyruvate flavodoxin/ferredoxin oxidoreductase, thiamine diP-bdg
POR                  PF01558.13   173 seq1411_BIOID51093   -           1174   4.5e-30  104.7   0.0   1   1   8.2e-33   8.6e-30  103.7   0.0     1   173   426   610   426   610 0.90 Pyruvate ferredoxin/flavodoxin oxidoreductase
EKR                  PF10371.4     60 seq1411_BIOID51093   -           1174   3.5e-23   80.8   0.0   1   1   7.3e-26   7.7e-23   79.7   0.0     6    59   625   678   620   679 0.93 Domain of unknown function
Fer4_7               PF12838.2     52 seq1411_BIOID51093   -           1174   1.9e-10   40.8   8.8   1   1   1.8e-13   1.9e-10   40.8   6.1     2    50   689   757   688   758 0.72 4Fe-4S dicluster domain
TPP_enzyme_C         PF02775.16   153 seq1411_BIOID51093   -           1174   2.8e-09   36.5   0.1   1   1   8.3e-12   8.8e-09   35.0   0.0    46   152   954  1066   939  1067 0.89 Thiamine pyrophosphate enzyme, C-terminal TPP binding domain
Fer4                 PF00037.22    24 seq1411_BIOID51093   -           1174   4.7e-09   35.3  20.6   1   2   1.7e-08   1.8e-05   24.0   0.9     2    24   683   705   682   705 0.93 4Fe-4S binding domain
Fer4                 PF00037.22    24 seq1411_BIOID51093   -           1174   4.7e-09   35.3  20.6   2   2   5.8e-08   6.1e-05   22.3   2.7     3    20   740   757   738   758 0.89 4Fe-4S binding domain
Fer4_16              PF13484.1     67 seq1411_BIOID51093   -           1174   2.8e-08   34.2   7.1   1   1   8.8e-11   9.3e-08   32.5   4.9     2    66   689   757   688   758 0.59 4Fe-4S double cluster binding domain
Fer4_6               PF12837.2     24 seq1411_BIOID51093   -           1174   5.9e-08   32.1  18.8   1   1   1.1e-08   1.2e-05   24.8   1.7     1    24   681   704   681   704 0.94 4Fe-4S binding domain
Fer4_10              PF13237.1     52 seq1411_BIOID51093   -           1174   1.7e-07   30.8  23.1   1   1   9.6e-10     1e-06   28.3   7.7     3    52   683   756   681   756 0.82 4Fe-4S dicluster domain
Fer4_17              PF13534.1     61 seq1411_BIOID51093   -           1174   2.3e-06   27.7   5.6   1   1   2.2e-09   2.3e-06   27.7   3.9     2    58   689   757   673   760 0.73 4Fe-4S dicluster domain
Mac                  PF12464.3     55 seq1412_BIOID51093   -            183   1.1e-18   66.8   0.4   1   1   2.7e-22   1.8e-18   66.1   0.3     1    54     5    58     5    59 0.97 Maltose acetyltransferase
Hexapep              PF00132.19    36 seq1412_BIOID51093   -            183   6.1e-12   44.3  16.2   1   1   2.3e-15   1.6e-11   43.0   5.3     2    36   130   164   129   164 0.96 Bacterial transferase hexapeptide (six repeats)
DUF1454              PF07305.7    200 seq1413_BIOID51093   -            199  1.4e-111  370.1   1.7   1   1  1.2e-115  1.6e-111  369.9   1.2     1   200     1   199     1   199 1.00 Protein of unknown function (DUF1454)
Maf                  PF02545.9    195 seq1414_BIOID51093   -            194   1.5e-64  216.5   0.0   1   1   1.4e-68   1.8e-64  216.3   0.0     2   189     3   188     2   192 0.98 Maf-like protein
Radical_SAM          PF04055.16   166 seq1415_BIOID51093   -            321   1.7e-14   54.2   0.0   1   1   1.9e-18   2.6e-14   53.6   0.0     4   165    91   251    88   252 0.91 Radical SAM superfamily
A2M_N_2              PF07703.9    136 seq1416_BIOID51093   -           1653   3.8e-25   88.1   0.0   1   1   4.9e-28   1.3e-24   86.3   0.0     2   136   759   906   758   906 0.95 Alpha-2-macroglobulin family N-terminal region
A2M_N                PF01835.14    99 seq1416_BIOID51093   -           1653   3.2e-23   81.7   0.1   1   1   1.1e-21   2.9e-18   65.8   0.0     2    99   388   479   387   479 0.93 MG2 domain
MG1                  PF11974.3     96 seq1416_BIOID51093   -           1653   9.7e-15   54.8   0.2   1   1   5.6e-17   1.5e-13   51.0   0.1     1    94   289   381   289   383 0.97 Alpha-2-macroglobulin MG1 domain
A2M                  PF00207.17    92 seq1416_BIOID51093   -           1653   2.9e-06   26.6   0.0   1   1   2.6e-09   7.2e-06   25.3   0.0     8    91   976  1056   972  1057 0.94 Alpha-2-macroglobulin family
Xan_ur_permease      PF00860.15   389 seq1419_BIOID51093   -            194     1e-51  175.5  18.6   1   1   7.5e-56     1e-51  175.5  12.9   234   386     1   153     1   156 0.97 Permease family
Pantoate_ligase      PF02569.10   280 seq1421_BIOID51093   -            283    1e-123  411.4   0.1   1   1  8.5e-128  1.2e-123  411.2   0.0     1   280     1   280     1   280 0.98 Pantoate-beta-alanine ligase
GGDEF                PF00990.16   161 seq1422_BIOID51093   -            460   8.9e-51  171.5   0.3   1   1   2.5e-54   3.4e-50  169.6   0.0     3   161   297   452   295   452 0.97 GGDEF domain
YlaC                 PF10777.4    156 seq1423_BIOID51093   -            156     6e-76  253.1   0.3   1   1   4.9e-80   6.7e-76  253.0   0.2     1   155     1   154     1   155 0.99 sigma70 family sigma factor YlaC
TIM                  PF00121.13   244 seq1424_BIOID51093   -            255   3.2e-93  311.1   1.0   1   1   2.6e-97   3.6e-93  311.0   0.7     1   243     4   245     4   246 0.97 Triosephosphate isomerase
EAL                  PF00563.15   236 seq1427_BIOID51093   -            518   1.4e-64  217.7   0.0   1   1   2.9e-68     2e-64  217.2   0.0     2   235   275   503   274   504 0.96 EAL domain
CSS-motif            PF12792.2    208 seq1427_BIOID51093   -            518   1.1e-41  142.3   0.0   1   1   2.9e-45     2e-41  141.5   0.0     2   208    38   249    37   249 0.94 CSS motif domain associated with EAL
TetR_N               PF00440.18    47 seq1428_BIOID51093   -            199   2.5e-11   42.8   0.0   1   1   2.9e-15   3.9e-11   42.2   0.0     1    46    13    58    13    59 0.93 Bacterial regulatory proteins, tetR family
FMN_red              PF03358.10   152 seq1430_BIOID51093   -            198   1.6e-14   53.5   0.1   1   1   6.1e-18   2.1e-14   53.1   0.0    14   144    13   143     2   149 0.86 NADPH-dependent FMN reductase
Flavodoxin_1         PF00258.20   143 seq1430_BIOID51093   -            198   3.8e-11   43.0   0.1   1   1   1.9e-14   6.5e-11   42.3   0.1     1   138     6   130     6   135 0.81 Flavodoxin
Flavodoxin_2         PF02525.12   199 seq1430_BIOID51093   -            198   7.1e-06   25.5   0.0   1   1   2.6e-09     9e-06   25.2   0.0     2   138     3   117     2   147 0.75 Flavodoxin-like fold
YcgR                 PF07317.7    108 seq1432_BIOID51093   -            198   1.3e-37  127.6   0.0   1   1   2.6e-41   1.8e-37  127.2   0.0     1   108     7   111     7   111 0.99 Flagellar regulator YcgR
PilZ                 PF07238.9    102 seq1432_BIOID51093   -            198   1.2e-10   41.2   0.0   1   1   6.7e-14   4.6e-10   39.3   0.0     1    75   112   194   112   197 0.91 PilZ domain
PAS_9                PF13426.1    104 seq1433_BIOID51093   -            421   3.4e-32  110.8   0.0   1   2   6.9e-21   1.4e-17   63.9   0.0     3   102    32   133    30   135 0.91 PAS domain
PAS_9                PF13426.1    104 seq1433_BIOID51093   -            421   3.4e-32  110.8   0.0   2   2   7.1e-15   1.4e-11   44.6   0.0     3   104   156   258   154   258 0.87 PAS domain
PAS                  PF00989.19   113 seq1433_BIOID51093   -            421     2e-21   75.7   0.0   1   2   4.6e-13     9e-10   38.2   0.0    13   112    32   132    24   133 0.81 PAS fold
PAS                  PF00989.19   113 seq1433_BIOID51093   -            421     2e-21   75.7   0.0   2   2   4.2e-12   8.3e-09   35.1   0.0     7   113   150   256   145   256 0.83 PAS fold
PAS_4                PF08448.5    110 seq1433_BIOID51093   -            421   1.2e-14   54.1   0.0   1   1   8.7e-13   1.7e-09   37.5   0.0     1   110   150   261   150   261 0.94 PAS fold
PAS_8                PF13188.1     64 seq1433_BIOID51093   -            421   9.1e-13   47.4   0.1   1   2   1.6e-07   0.00031   20.3   0.0    11    52    31    75    14    87 0.66 PAS domain
PAS_8                PF13188.1     64 seq1433_BIOID51093   -            421   9.1e-13   47.4   0.1   2   2   9.3e-09   1.8e-05   24.2   0.0     7    45   150   192   141   215 0.66 PAS domain
Oxidored_FMN         PF00724.15   341 seq1435_BIOID51093   -            365   1.2e-90  303.9   0.0   1   1   9.6e-95   1.3e-90  303.7   0.0     1   340     5   343     5   344 0.93 NADH:flavin oxidoreductase / NADH oxidase family
YccJ                 PF13993.1     69 seq1436_BIOID51093   -             75   3.5e-42  142.2   2.1   1   1   2.9e-46   3.9e-42  142.0   1.5     1    69     7    75     7    75 0.99 YccJ-like protein
RNase_E_G            PF10150.4    271 seq1437_BIOID51093   -           1061  9.1e-101  336.5   0.0   1   1    2e-104  9.1e-101  336.5   0.0     1   270   121   392   121   393 0.98 Ribonuclease E/G family
PNPase_C             PF12111.3     39 seq1437_BIOID51093   -           1061     5e-18   63.9   8.5   1   1   1.1e-21     5e-18   63.9   5.9     1    39  1021  1059  1021  1059 0.98 Polyribonucleotide phosphorylase C terminal
S1                   PF00575.18    74 seq1437_BIOID51093   -           1061   1.3e-16   60.2   0.0   1   1   6.3e-20   2.9e-16   59.2   0.0     2    73    36   118    35   119 0.97 S1 RNA binding domain
CRCB                 PF02537.10   117 seq1439_BIOID51093   -            127   2.8e-29  101.2  12.7   1   1   2.3e-33   3.2e-29  101.0   8.8     2   116     6   118     5   119 0.95 CrcB-like protein
HTH_Tnp_1            PF01527.15    76 seq1440_BIOID51093   -            108   1.6e-11   43.9   1.4   1   1   4.7e-15   6.4e-11   41.9   1.0     1    74     1    87     1    88 0.83 Transposase
Asp_decarbox         PF02261.11   116 seq1445_BIOID51093   -            126   3.2e-49  165.2   0.0   1   1   2.7e-53   3.7e-49  165.0   0.0     1   115     1   115     1   116 0.99 Aspartate decarboxylase
rve                  PF00665.21   120 seq1446_BIOID51093   -            296   3.5e-25   88.3   0.1   1   1   3.1e-28     1e-24   86.7   0.0     2   119   126   240   125   241 0.96 Integrase core domain
HTH_21               PF13276.1     60 seq1446_BIOID51093   -            296   5.7e-17   61.3   2.7   1   1   4.7e-20   1.6e-16   59.9   1.9     3    60    48   104    46   104 0.94 HTH-like domain
rve_3                PF13683.1     67 seq1446_BIOID51093   -            296   2.4e-11   42.8   0.0   1   1   1.6e-14   5.5e-11   41.7   0.0     6    67   217   278   212   278 0.93 Integrase core domain
rve_2                PF13333.1     52 seq1446_BIOID51093   -            296   8.5e-06   25.6   0.0   1   1   4.9e-09   1.7e-05   24.6   0.0     1    46   231   280   231   285 0.85 Integrase core domain
EAL                  PF00563.15   236 seq1448_BIOID51093   -            383   1.1e-68  231.1   0.1   1   1   2.3e-72   1.6e-68  230.6   0.0     3   236   131   365   129   365 0.96 EAL domain
GGDEF                PF00990.16   161 seq1448_BIOID51093   -            383   6.3e-13   48.5   0.0   1   1   1.5e-16     1e-12   47.8   0.0    47   160     2   109     1   110 0.94 GGDEF domain
Glyoxalase           PF00903.20   128 seq1449_BIOID51093   -            135   3.7e-25   88.2   0.0   1   1   9.3e-29   4.2e-25   88.0   0.0     2   128     3   123     2   123 0.92 Glyoxalase/Bleomycin resistance protein/Dioxygenase superfamily
Glyoxalase_2         PF12681.2    108 seq1449_BIOID51093   -            135   3.6e-18   66.0   0.0   1   1   9.1e-22   4.2e-18   65.8   0.0     1   108     8   124     8   124 0.77 Glyoxalase-like domain
Glyoxalase_4         PF13669.1    110 seq1449_BIOID51093   -            135   5.7e-09   35.8   0.0   1   1   6.2e-12   2.8e-08   33.6   0.0     2   106     5   108     4   112 0.88 Glyoxalase/Bleomycin resistance protein/Dioxygenase superfamily
YcaO                 PF02624.11   332 seq1451_BIOID51093   -            586   4.9e-79  266.0   0.0   1   1   6.5e-83   8.9e-79  265.2   0.0     1   331    58   391    58   392 0.97 YcaO-like family
DNA_binding_1        PF01035.15    85 seq1452_BIOID51093   -            129   2.8e-29  100.5   0.0   1   1   2.9e-33     4e-29  100.0   0.0     2    84    32   114    31   115 0.97 6-O-methylguanine DNA methyltransferase, DNA binding domain
AlkA_N               PF06029.6    116 seq1454_BIOID51093   -            282   4.3e-29  100.8   0.0   1   1     1e-32     7e-29  100.1   0.0     3   116     3   112     1   112 0.98 AlkA N-terminal domain
HhH-GPD              PF00730.20   121 seq1454_BIOID51093   -            282   2.5e-17   63.1   0.0   1   1   5.7e-21   3.9e-17   62.5   0.0     1   120   118   261   118   263 0.93 HhH-GPD superfamily base excision DNA repair protein
Porin_1              PF00267.16   337 seq1455_BIOID51093   -            123   6.6e-44  150.4   3.6   1   1   5.8e-48   7.9e-44  150.1   2.5     1    91    27   117    27   121 0.99 Gram-negative porin
RNase_T              PF00929.19   164 seq1456_BIOID51093   -            215   9.4e-37  126.7   0.1   1   1   7.9e-41   1.1e-36  126.5   0.0     1   164    20   194    20   194 0.96 Exonuclease
Porin_1              PF00267.16   337 seq1460_BIOID51093   -            255   4.4e-97  325.2  14.9   1   1  7.2e-101     5e-97  325.0  10.4    98   337     2   255     1   255 0.97 Gram-negative porin
Porin_4              PF13609.1    311 seq1460_BIOID51093   -            255     3e-12   46.5  25.0   1   1   5.8e-16     4e-12   46.1  17.3   120   304     2   225     1   232 0.80 Gram-negative porin
DcuC                 PF03606.10   463 seq1463_BIOID51093   -            461  9.9e-138  459.1  49.2   1   1  1.6e-141  1.1e-137  458.9  34.1     2   462     6   451     5   452 0.99 C4-dicarboxylate anaerobic carrier
DctM                 PF06808.7    416 seq1463_BIOID51093   -            461   1.6e-08   33.4  42.4   1   1   2.4e-12   1.6e-08   33.4  29.4    97   412   124   449   118   453 0.79 DctM-like transporters
DEAD_assoc           PF08494.6    187 seq1464_BIOID51093   -           1538   4.2e-58  196.0   0.0   1   1   3.9e-61   1.3e-57  194.4   0.0     2   186   679   867   678   868 0.96 DEAD/H associated
DEAD                 PF00270.24   173 seq1464_BIOID51093   -           1538   4.7e-28   97.6   0.0   1   1   3.2e-31   1.1e-27   96.4   0.0     1   167    31   218    31   224 0.88 DEAD/DEAH box helicase
Helicase_C           PF00271.26    78 seq1464_BIOID51093   -           1538   3.7e-13   49.0   0.1   1   1   3.5e-16   1.2e-12   47.3   0.0    12    75   354   417   348   419 0.96 Helicase conserved C-terminal domain
ResIII               PF04851.10   184 seq1464_BIOID51093   -           1538   2.3e-07   30.7   0.0   1   1   1.5e-10   5.1e-07   29.5   0.0    10   182    31   217    23   219 0.74 Type III restriction enzyme, res subunit
Peptidase_M15        PF01427.12   198 seq1465_BIOID51093   -            193   2.7e-75  252.2   0.0   1   1   5.8e-79     4e-75  251.6   0.0     2   197     4   186     3   187 0.98 D-ala-D-ala dipeptidase
VanY                 PF02557.12   132 seq1465_BIOID51093   -            193     4e-10   39.5   0.0   1   1   8.9e-14   6.1e-10   38.9   0.0     4   128    42   167    39   171 0.87 D-alanyl-D-alanine carboxypeptidase
Peptidase_S66        PF02016.10   285 seq1466_BIOID51093   -            304   1.1e-76  257.4   0.0   1   1   9.1e-81   1.2e-76  257.2   0.0     3   284     6   285     4   286 0.92 LD-carboxypeptidase
Acyl_CoA_thio        PF02551.10   132 seq1467_BIOID51093   -            286   9.1e-69  229.0   0.0   1   2     3e-17   2.1e-13   49.9   0.0     5   126    21   103    17   115 0.89 Acyl-CoA thioesterase
Acyl_CoA_thio        PF02551.10   132 seq1467_BIOID51093   -            286   9.1e-69  229.0   0.0   2   2   3.2e-55   2.2e-51  172.8   0.0     2   132   148   281   147   281 0.99 Acyl-CoA thioesterase
4HBT_3               PF13622.1    256 seq1467_BIOID51093   -            286   7.4e-40  137.2   0.1   1   1   1.3e-43     9e-40  136.9   0.1    10   255    32   281    25   282 0.84 Thioesterase-like superfamily
Usp                  PF00582.21   140 seq1468_BIOID51093   -            144     3e-28   98.6   0.7   1   1   2.5e-32   3.4e-28   98.4   0.5     1   140     1   144     1   144 0.99 Universal stress protein family
SBP_bac_5            PF00496.17   374 seq1469_BIOID51093   -            562   2.8e-93  312.6   7.5   1   1   3.1e-97   4.3e-93  312.0   5.2     2   371   124   478   123   480 0.97 Bacterial extracellular solute-binding proteins, family 5 Middle
Transgly             PF00912.17   178 seq1470_BIOID51093   -            770   2.1e-53  180.1   0.0   1   1   6.2e-57   2.8e-53  179.7   0.0    10   177    60   226    49   227 0.94 Transglycosylase
BiPBP_C              PF06832.7     90 seq1470_BIOID51093   -            770   1.5e-17   63.2   0.1   1   1   1.2e-20   5.4e-17   61.3   0.0     6    90   686   767   681   767 0.95 Penicillin-Binding Protein C-terminus Family
Transpeptidase       PF00905.17   304 seq1470_BIOID51093   -            770   4.8e-13   48.6   0.0   1   1     2e-16   9.1e-13   47.7   0.0     6   282   306   535   301   548 0.82 Penicillin binding protein transpeptidase domain
Form_Nir_trans       PF01226.12   250 seq1471_BIOID51093   -            343   3.7e-82  274.8  27.6   1   1   3.2e-86   4.4e-82  274.6  19.1     1   250    70   336    70   336 0.98 Formate/nitrite transporter
DnaJ_C               PF01556.13    81 seq1472_BIOID51093   -            306   8.6e-28   95.9   0.6   1   1     4e-22   2.7e-18   65.5   0.0     1    75   210   280   210   286 0.89 DnaJ C terminal domain
DnaJ                 PF00226.26    64 seq1472_BIOID51093   -            306     6e-25   86.6   0.9   1   1   1.9e-28   1.3e-24   85.5   0.6     1    64     5    66     5    66 0.99 DnaJ domain
ATP_bind_3           PF01171.15   182 seq1473_BIOID51093   -            311   1.1e-14   54.2   0.0   1   1   1.3e-18   1.7e-14   53.5   0.0     2   161    42   205    41   209 0.84 PP-loop family
Na_H_Exchanger       PF00999.16   384 seq1474_BIOID51093   -            578   4.6e-57  193.1  45.7   1   1   1.3e-60   5.7e-57  192.8  31.7     3   383    15   388    10   389 0.95 Sodium/hydrogen exchanger family
TrkA_C               PF02080.16    71 seq1474_BIOID51093   -            578     1e-11   44.1   0.0   1   1     5e-15   2.3e-11   43.0   0.0     5    70   420   483   417   484 0.94 TrkA-C domain
CorC_HlyC            PF03471.12    81 seq1474_BIOID51093   -            578   1.3e-09   37.5   0.1   1   1     6e-13   2.7e-09   36.5   0.1     2    79   493   571   492   573 0.86 Transporter associated domain
MerR_2               PF13591.1     84 seq1476_BIOID51093   -            101   6.9e-30  102.3   0.3   1   1   5.7e-34   7.9e-30  102.1   0.2     1    84     8    92     8    92 0.95 MerR HTH family regulatory protein
Response_reg         PF00072.19   112 seq1477_BIOID51093   -            232   5.1e-29  100.4   0.4   1   1   1.2e-32     8e-29   99.8   0.3     1   112     4   112     4   112 0.98 Response regulator receiver domain
Trans_reg_C          PF00486.23    77 seq1477_BIOID51093   -            232   1.4e-21   76.0   0.0   1   1   5.1e-25   3.5e-21   74.7   0.0     1    77   152   228   152   228 0.95 Transcriptional regulatory protein, C terminal
PFL                  PF02901.10   648 seq1478_BIOID51093   -            760  2.5e-209  696.8   0.2   1   1  5.5e-213  3.7e-209  696.2   0.1     4   648    23   614    13   614 0.98 Pyruvate formate lyase
Gly_radical          PF01228.16   106 seq1478_BIOID51093   -            760   1.7e-43  147.1   0.0   1   1   8.4e-47   5.7e-43  145.4   0.0     1   106   630   741   630   741 0.98 Glycine radical
BPD_transp_1         PF00528.17   185 seq1481_BIOID51093   -            340   1.9e-45  154.5  12.9   1   1   1.4e-49   1.9e-45  154.5   8.9     1   183   115   334   115   336 0.99 Binding-protein-dependent transport system inner membrane component
Pro_CA               PF00484.14   148 seq1482_BIOID51093   -            220     4e-48  163.0   0.0   1   1   3.6e-52   4.9e-48  162.7   0.0     2   147    38   187    37   188 0.91 Carbonic anhydrase
HATPase_c            PF02518.21   111 seq1483_BIOID51093   -            457     1e-25   89.4   0.0   1   1   2.3e-28   7.9e-25   86.6   0.0     2   110   346   453   345   454 0.97 Histidine kinase-, DNA gyrase B-, and HSP90-like ATPase
HisKA                PF00512.20    68 seq1483_BIOID51093   -            457   9.8e-15   54.1   3.5   1   1   2.9e-18   9.8e-15   54.1   2.4     1    67   238   299   238   300 0.95 His Kinase A (phospho-acceptor) domain
HAMP                 PF00672.20    70 seq1483_BIOID51093   -            457   8.2e-13   48.2   0.1   1   1   2.4e-16   8.2e-13   48.2   0.1     2    70   165   234   164   234 0.96 HAMP domain
HATPase_c_3          PF13589.1    137 seq1483_BIOID51093   -            457   5.7e-07   29.1   0.0   1   1   3.4e-10   1.2e-06   28.1   0.0     3    82   350   424   348   430 0.88 Histidine kinase-, DNA gyrase B-, and HSP90-like ATPase
Molybdopterin        PF00384.17   432 seq1488_BIOID51093   -            793   1.9e-70  237.6   0.0   1   1   5.3e-74   2.4e-70  237.3   0.0     1   432   116   562   116   562 0.80 Molybdopterin oxidoreductase
Molydop_binding      PF01568.16   109 seq1488_BIOID51093   -            793   2.1e-27   94.9   0.0   1   1   8.7e-31     4e-27   94.0   0.0     1   108   674   786   674   787 0.97 Molydopterin dinucleotide binding domain
Molybdop_Fe4S4       PF04879.11    55 seq1488_BIOID51093   -            793   1.4e-05   24.7   0.4   1   1   5.5e-09   2.5e-05   23.8   0.3     5    55    58   113    54   113 0.87 Molybdopterin oxidoreductase Fe4S4 domain
BPD_transp_1         PF00528.17   185 seq1489_BIOID51093   -            298   2.7e-31  108.4  12.8   1   1   1.8e-34   1.3e-30  106.2   6.5     1   182   111   292   111   295 0.97 Binding-protein-dependent transport system inner membrane component
OppC_N               PF12911.2     56 seq1489_BIOID51093   -            298   9.4e-09   34.4   0.5   1   1   1.4e-12   9.4e-09   34.4   0.3    12    56    27    71    24    71 0.94 N-terminal TM domain of oligopeptide transport permease C
PRK                  PF00485.13   194 seq1492_BIOID51093   -            213     7e-45  152.8   0.0   1   1   2.3e-48     8e-45  152.6   0.0     1   193    10   199    10   200 0.94 Phosphoribulokinase / Uridine kinase family
AAA_18               PF13238.1    129 seq1492_BIOID51093   -            213   1.5e-08   34.8   0.0   1   1   6.7e-12   2.3e-08   34.2   0.0     1   118    11   158    11   169 0.81 AAA domain
AAA_17               PF13207.1    121 seq1492_BIOID51093   -            213     5e-07   30.4   0.0   1   1   2.5e-10   8.4e-07   29.6   0.0     1   119    10   161    10   163 0.71 AAA domain
PQQ                  PF01011.16    38 seq1493_BIOID51093   -            796   2.1e-55  181.4   7.8   1   5   1.7e-11   7.8e-08   31.3   0.0     2    34   226   258   225   262 0.88 PQQ enzyme repeat
PQQ                  PF01011.16    38 seq1493_BIOID51093   -            796   2.1e-55  181.4   7.8   2   5   7.3e-09   3.3e-05   23.0   0.0     8    34   361   387   353   391 0.85 PQQ enzyme repeat
PQQ                  PF01011.16    38 seq1493_BIOID51093   -            796   2.1e-55  181.4   7.8   3   5   1.2e-11   5.6e-08   31.8   0.0     8    37   439   468   436   469 0.91 PQQ enzyme repeat
PQQ                  PF01011.16    38 seq1493_BIOID51093   -            796   2.1e-55  181.4   7.8   4   5   2.7e-11   1.2e-07   30.7   0.0     3    36   662   696   660   698 0.91 PQQ enzyme repeat
PQQ                  PF01011.16    38 seq1493_BIOID51093   -            796   2.1e-55  181.4   7.8   5   5   5.8e-10   2.6e-06   26.5   0.0     2    38   722   759   721   759 0.93 PQQ enzyme repeat
PQQ_2                PF13360.1    238 seq1493_BIOID51093   -            796   1.9e-28   99.3   0.0   1   2   4.3e-16   1.9e-12   47.0   0.0    14   148   195   379   181   390 0.77 PQQ-like domain
PQQ_2                PF13360.1    238 seq1493_BIOID51093   -            796   1.9e-28   99.3   0.0   2   2   9.1e-11   4.2e-07   29.5   0.0     4    86   671   774   669   780 0.77 PQQ-like domain
Citrate_ly_lig       PF08218.6    182 seq1494_BIOID51093   -            352   8.9e-81  269.5   0.0   1   1   2.2e-84   1.5e-80  268.8   0.0     1   182   147   333   147   333 0.99 Citrate lyase ligase C-terminal domain
oligo_HPY            PF08352.7     64 seq1495_BIOID51093   -            328   3.7e-18   65.5   0.6   1   1   1.5e-21   6.9e-18   64.6   0.4     1    64   236   300   236   300 0.98 Oligopeptide/dipeptide transporter, C-terminal region
ABC_tran             PF00005.22   118 seq1495_BIOID51093   -            328   2.3e-16   60.1   0.0   1   1   6.8e-20   3.1e-16   59.6   0.0    14   118    61   185    49   185 0.78 ABC transporter
Radical_SAM          PF04055.16   166 seq1496_BIOID51093   -            255   2.2e-32  112.4   0.1   1   1   6.3e-36   2.8e-32  112.0   0.1     1   158    33   187    33   193 0.96 Radical SAM superfamily
Fer4_12              PF13353.1    139 seq1496_BIOID51093   -            255   1.4e-18   67.2   0.0   1   1   4.1e-22   1.9e-18   66.8   0.0     1   134    25   155    25   160 0.86 4Fe-4S single cluster domain
Fer4_14              PF13394.1    117 seq1496_BIOID51093   -            255   1.1e-10   41.4   0.1   1   1   4.4e-14     2e-10   40.6   0.0     5    91    36   120    32   145 0.84 4Fe-4S single cluster domain
DCD                  PF06559.6    366 seq1498_BIOID51093   -            193   5.8e-10   37.9   0.0   1   1   3.3e-11   2.3e-07   29.4   0.0    12   127     3   125     2   139 0.86 2'-deoxycytidine 5'-triphosphate deaminase (DCD)
dUTPase              PF00692.14   129 seq1498_BIOID51093   -            193   2.8e-08   33.1   0.0   1   1   6.5e-12   4.4e-08   32.5   0.0    21   125    78   185    71   189 0.92 dUTPase
AsmA                 PF05170.9    604 seq1500_BIOID51093   -            617  9.6e-141  470.2  15.0   1   2   2.9e-68     2e-64  218.2   0.3     1   266     1   241     1   242 0.99 AsmA family
AsmA                 PF05170.9    604 seq1500_BIOID51093   -            617  9.6e-141  470.2  15.0   2   2   2.2e-80   1.5e-76  258.1   6.0   323   604   240   512   238   512 0.99 AsmA family
AsmA_2               PF13502.1    220 seq1500_BIOID51093   -            617   3.5e-28   98.3  14.3   1   1   7.6e-30   5.2e-26   91.2   2.4     1   218   357   571   357   573 0.89 AsmA-like C-terminal region
ACP                  PF06857.6     87 seq1501_BIOID51093   -             98   1.2e-33  114.7   0.1   1   1   9.9e-38   1.4e-33  114.5   0.1     1    86     2    87     2    88 0.98 Malonate decarboxylase delta subunit (MdcD)
ABC_tran             PF00005.22   118 seq1502_BIOID51093   -            308   3.9e-18   65.8   0.0   1   1   1.9e-21   6.4e-18   65.1   0.0     1   118    56   171    56   171 0.87 ABC transporter
oligo_HPY            PF08352.7     64 seq1502_BIOID51093   -            308   2.6e-17   62.8   0.1   1   1   1.3e-20   4.4e-17   62.0   0.1     1    64   222   287   222   287 0.98 Oligopeptide/dipeptide transporter, C-terminal region
AAA_21               PF13304.1    303 seq1502_BIOID51093   -            308   1.3e-11   44.9   0.1   1   1   3.2e-11   1.1e-07   32.0   0.0   219   302   117   206    85   207 0.80 AAA domain
AAA_22               PF13401.1    131 seq1502_BIOID51093   -            308   7.4e-07   29.2   0.0   1   1   4.9e-10   1.7e-06   28.0   0.0     9   123    47   200    39   208 0.82 AAA domain
GGDEF                PF00990.16   161 seq1503_BIOID51093   -            430   1.3e-45  154.7   0.0   1   1   4.8e-49   2.2e-45  154.0   0.0     1   161   273   426   273   426 0.96 GGDEF domain
PAS_4                PF08448.5    110 seq1503_BIOID51093   -            430     1e-08   35.0   0.0   1   1   1.1e-11     5e-08   32.8   0.0     6   110   162   264   156   264 0.89 PAS fold
PAS_8                PF13188.1     64 seq1503_BIOID51093   -            430   6.1e-07   28.9   0.0   1   2   6.3e-05      0.29   10.9   0.0     5    34    27    58    24    98 0.75 PAS domain
PAS_8                PF13188.1     64 seq1503_BIOID51093   -            430   6.1e-07   28.9   0.0   2   2   3.7e-06     0.017   14.8   0.0     9    37   157   191   150   217 0.74 PAS domain
HpcH_HpaI            PF03328.9    221 seq1504_BIOID51093   -            302   1.5e-81  272.3   0.2   1   1   4.1e-85   5.6e-81  270.5   0.0     1   221    15   234    15   234 0.99 HpcH/HpaI aldolase/citrate lyase family
NLPC_P60             PF00877.14   105 seq1505_BIOID51093   -            271   1.2e-33  114.8   0.0   1   1   4.7e-37   3.2e-33  113.5   0.0     1   105   153   263   153   263 0.98 NlpC/P60 family
Fer4_11              PF13247.1     99 seq1506_BIOID51093   -            209   1.3e-28   98.6  15.5   1   1   1.8e-31   3.1e-28   97.4   7.6     5    97    73   165    69   167 0.96 4Fe-4S dicluster domain
Fer4_7               PF12838.2     52 seq1506_BIOID51093   -            209   5.7e-11   42.5  29.4   1   1   6.7e-10   1.1e-06   28.7   7.2     1    52   110   161   110   161 0.86 4Fe-4S dicluster domain
Fer4                 PF00037.22    24 seq1506_BIOID51093   -            209   2.6e-11   42.4  34.2   1   1   5.2e-12   8.9e-09   34.4   2.0     2    23   105   126   104   127 0.93 4Fe-4S binding domain
Fer4_9               PF13187.1     55 seq1506_BIOID51093   -            209   9.3e-11   41.7  29.4   1   1   8.1e-10   1.4e-06   28.3   7.0     1    55   110   162   110   162 0.93 4Fe-4S dicluster domain
Fer4_6               PF12837.2     24 seq1506_BIOID51093   -            209   1.7e-09   37.0  36.4   1   1     1e-09   1.7e-06   27.5   1.6     1    23   103   125   103   126 0.95 4Fe-4S binding domain
Fer4_2               PF12797.2     22 seq1506_BIOID51093   -            209   8.9e-09   34.6  11.8   1   1   2.9e-09     5e-06   26.0   1.4     2    20    16    34    15    36 0.94 4Fe-4S binding domain
Fer4_4               PF12800.2     17 seq1506_BIOID51093   -            209   2.6e-05   24.0  36.4   1   2   0.00025      0.42   10.9   3.6     1    15    21    35    21    38 0.89 4Fe-4S binding domain
Fer4_4               PF12800.2     17 seq1506_BIOID51093   -            209   2.6e-05   24.0  36.4   2   2     2e-07   0.00033   20.6   2.0     2    17   109   124   108   127 0.93 4Fe-4S binding domain
DmsC                 PF04976.7    276 seq1508_BIOID51093   -            273   1.9e-24   86.3  23.3   1   1   1.7e-28   2.4e-24   85.9  16.1     4   190     1   189     1   271 0.78 DMSO reductase anchor subunit (DmsC)
CitF                 PF04223.7    466 seq1511_BIOID51093   -            510  2.7e-272  903.2   2.2   1   1  2.2e-276    3e-272  903.0   1.5     1   466    43   508    43   508 1.00 Citrate lyase, alpha subunit (CitF)
Sod_Fe_C             PF02777.13   106 seq1512_BIOID51093   -            193   1.9e-45  152.9   1.9   1   1   1.5e-48     1e-44  150.5   0.1     1   105    87   190    87   191 0.98 Iron/manganese superoxide dismutases, C-terminal domain
Sod_Fe_N             PF00081.17    82 seq1512_BIOID51093   -            193     3e-35  120.2   0.6   1   1   7.4e-39   5.1e-35  119.5   0.4     1    82     2    82     2    82 0.98 Iron/manganese superoxide dismutases, alpha-hairpin domain
SpoVR                PF04293.8    427 seq1517_BIOID51093   -            510  2.9e-200  665.0   7.2   1   1  2.5e-204  3.4e-200  664.7   5.0     2   427    18   453    17   453 0.98 SpoVR like protein
Response_reg         PF00072.19   112 seq1519_BIOID51093   -            230   1.5e-26   92.5   0.1   1   1   5.1e-30   3.5e-26   91.2   0.0     1   112     5   114     5   114 0.98 Response regulator receiver domain
Trans_reg_C          PF00486.23    77 seq1519_BIOID51093   -            230   1.4e-16   60.0   0.2   1   1   4.4e-20     3e-16   58.9   0.1     1    77   153   225   153   225 0.97 Transcriptional regulatory protein, C terminal
BDM                  PF10684.4     92 seq1521_BIOID51093   -             71   3.2e-49  165.0   0.3   1   1   2.5e-53   3.5e-49  164.9   0.2    22    92     1    71     1    71 0.99 Putative biofilm-dependent modulation protein
Fer4_7               PF12838.2     52 seq1522_BIOID51093   -            284   1.5e-12   47.5  38.4   1   2     3e-10   5.8e-07   29.6   8.0     5    52    22    62    20    62 0.95 4Fe-4S dicluster domain
Fer4_7               PF12838.2     52 seq1522_BIOID51093   -            284   1.5e-12   47.5  38.4   2   2   3.1e-10   6.1e-07   29.6   7.3     1    52   188   232   188   232 0.95 4Fe-4S dicluster domain
Fer4_10              PF13237.1     52 seq1522_BIOID51093   -            284   8.8e-11   41.3  24.9   1   1   9.3e-11   1.8e-07   30.7   5.0    11    52    21    59    17    59 0.98 4Fe-4S dicluster domain
RhaT                 PF06379.7    344 seq1524_BIOID51093   -             50   7.4e-29  100.6   5.3   1   1   5.8e-33   7.9e-29  100.5   3.6     1    50     1    50     1    50 0.99 L-rhamnose-proton symport protein (RhaT)
Ribosomal_S22        PF08136.6     45 seq1525_BIOID51093   -             45   3.2e-32  110.3   1.3   1   1   2.5e-36   3.4e-32  110.2   0.9     1    45     1    45     1    45 1.00 30S ribosomal protein subunit S22 family
RhaT                 PF06379.7    344 seq1526_BIOID51093   -            263  4.7e-164  545.2  23.2   1   1  3.9e-168  5.3e-164  545.0  16.1    82   343     1   262     1   263 1.00 L-rhamnose-proton symport protein (RhaT)
Malic_M              PF03949.10   255 seq1527_BIOID51093   -            574   1.3e-92  309.8   0.1   1   1   2.6e-96   1.8e-92  309.4   0.0     1   254   280   539   280   540 0.99 Malic enzyme, NAD binding domain
malic                PF00390.14   182 seq1527_BIOID51093   -            574     2e-80  268.5   0.0   1   1   5.8e-84   3.9e-80  267.5   0.0     1   182    90   270    90   270 0.99 Malic enzyme, N-terminal domain
CitX                 PF03802.9    170 seq1528_BIOID51093   -            183   1.4e-59  200.2   0.0   1   1   1.2e-63   1.6e-59  200.0   0.0     2   169    12   180    11   181 0.98 Apo-citrate lyase phosphoribosyl-dephospho-CoA transferase
NDK                  PF00334.14   135 seq1529_BIOID51093   -            143   1.5e-54  183.3   0.0   1   1   1.2e-58   1.7e-54  183.1   0.0     1   134     4   137     4   138 0.99 Nucleoside diphosphate kinase
SgrR_N               PF12793.2    115 seq1530_BIOID51093   -            566   6.4e-38  129.1   1.7   1   1   1.6e-41   1.1e-37  128.4   1.2     2   115     6   119     5   119 0.98 Sugar transport-related sRNA regulator N-term
SBP_bac_5            PF00496.17   374 seq1530_BIOID51093   -            566   6.6e-19   67.8   0.0   1   1   1.9e-22   1.3e-18   66.9   0.0     2   158   165   303   164   306 0.89 Bacterial extracellular solute-binding proteins, family 5 Middle
PulS_OutS            PF09691.5    109 seq1531_BIOID51093   -            115   2.3e-08   33.8   0.0   1   1     2e-12   2.8e-08   33.6   0.0    21   102    26   106    14   113 0.89 Bacterial chaperone lipoprotein (PulS_OutS)
CitG                 PF01874.11   277 seq1533_BIOID51093   -            292   1.8e-83  279.8   0.0   1   1   1.6e-87   2.1e-83  279.5   0.0     5   276    24   290    20   291 0.97 ATP:dephospho-CoA triphosphoribosyl transferase
Radical_SAM          PF04055.16   166 seq1535_BIOID51093   -            384   4.6e-14   52.8   0.1   1   1   2.2e-17   1.5e-13   51.1   0.1     2   158   120   289   119   299 0.75 Radical SAM superfamily
Isochorismatase      PF00857.15   174 seq1536_BIOID51093   -            208   1.5e-24   86.7   0.0   1   1   2.7e-28   3.7e-24   85.4   0.0     2   172    14   165    13   166 0.92 Isochorismatase family
Peptidase_M20        PF01546.23   171 seq1538_BIOID51093   -            441   1.7e-24   86.2   4.7   1   1   5.2e-28   3.6e-24   85.1   3.2     1   170   117   433   117   434 0.91 Peptidase family M20/M25/M40
M20_dimer            PF07687.9    109 seq1538_BIOID51093   -            441     4e-10   39.2   0.2   1   1   1.6e-13   1.1e-09   37.8   0.2     9    98   236   325   231   331 0.83 Peptidase dimerisation domain
HATPase_c            PF02518.21   111 seq1539_BIOID51093   -            942     2e-29  101.4   0.0   1   1   2.3e-32   6.2e-29   99.8   0.0     1   110   585   690   585   691 0.98 Histidine kinase-, DNA gyrase B-, and HSP90-like ATPase
HisKA                PF00512.20    68 seq1539_BIOID51093   -            942   9.4e-17   60.6   0.2   1   1   3.4e-20   9.4e-17   60.6   0.1     2    68   472   536   471   536 0.95 His Kinase A (phospho-acceptor) domain
Response_reg         PF00072.19   112 seq1539_BIOID51093   -            942   5.1e-14   52.1   0.1   1   1   8.5e-17   2.3e-13   49.9   0.0     1   107   712   818   712   823 0.95 Response regulator receiver domain
Hpt                  PF01627.18    90 seq1539_BIOID51093   -            942   5.1e-12   45.5   0.9   1   1   1.8e-15   5.1e-12   45.5   0.6     1    85   855   935   855   938 0.93 Hpt domain
HAMP                 PF00672.20    70 seq1539_BIOID51093   -            942   1.2e-08   34.8   0.5   1   1   4.4e-12   1.2e-08   34.8   0.3     1    67   362   429   362   435 0.84 HAMP domain
Spermine_synth       PF01564.12   246 seq1540_BIOID51093   -            288   6.5e-89  296.9   0.2   1   1   1.5e-92     1e-88  296.3   0.1     5   238     6   239     3   248 0.97 Spermine/spermidine synthase
Methyltransf_18      PF12847.2    112 seq1540_BIOID51093   -            288   5.4e-07   30.0   0.0   1   1   1.5e-10   1.1e-06   29.1   0.0     3   110    79   191    77   193 0.79 Methyltransferase domain
Peripla_BP_3         PF13377.1    160 seq1541_BIOID51093   -            341   9.6e-43  145.8   0.0   1   1   9.5e-46   3.2e-42  144.1   0.0     2   160   171   331   170   331 0.92 Periplasmic binding protein-like domain
Peripla_BP_1         PF00532.16   279 seq1541_BIOID51093   -            341   8.6e-35  120.1   0.0   1   1     3e-38     1e-34  119.9   0.0     2   275    60   325    59   329 0.93 Periplasmic binding proteins and sugar binding domain of LacI family
LacI                 PF00356.16    46 seq1541_BIOID51093   -            341   3.7e-21   74.3   0.8   1   1   2.1e-24   7.1e-21   73.4   0.6     1    46     3    48     3    48 0.99 Bacterial regulatory proteins, lacI family
Peripla_BP_4         PF13407.1    258 seq1541_BIOID51093   -            341   2.6e-20   72.7   0.0   1   1   1.1e-23   3.6e-20   72.3   0.0     1   253    62   308    62   313 0.89 Periplasmic binding protein domain
Na_sulph_symp        PF00939.14   471 seq1542_BIOID51093   -            487  1.6e-182  607.4  37.5   1   1  1.4e-186  1.9e-182  607.2  26.0     2   471     6   486     5   486 0.99 Sodium:sulfate symporter transmembrane region
ADH_N                PF08240.7    109 seq1543_BIOID51093   -            346   6.1e-31  106.3   7.9   1   1   1.3e-34   6.1e-31  106.3   5.5     2   109    35   141    34   141 0.97 Alcohol dehydrogenase GroES-like domain
ADH_zinc_N           PF00107.21   130 seq1543_BIOID51093   -            346   1.1e-29  102.4   1.6   1   1   4.9e-33   2.2e-29  101.5   1.1     1   129   182   308   182   309 0.98 Zinc-binding dehydrogenase
ADH_zinc_N_2         PF13602.1    127 seq1543_BIOID51093   -            346   5.6e-08   33.6   1.5   1   1   2.3e-11   1.1e-07   32.7   1.0     1   127   215   342   215   342 0.77 Zinc-binding dehydrogenase
NhaB                 PF06450.7    515 seq1544_BIOID51093   -            513  1.4e-306 1016.9  26.1   1   1  2.3e-310  1.6e-306 1016.7  18.1     1   514     1   511     1   512 1.00 Bacterial Na+/H+ antiporter B (NhaB)
CitMHS               PF03600.11   349 seq1544_BIOID51093   -            513     8e-09   34.4   4.3   1   1   1.2e-12     8e-09   34.4   3.0   130   344   200   436   192   441 0.76 Citrate transporter
AdoMet_dc            PF02675.10   106 seq1545_BIOID51093   -            264   1.8e-35  120.8   0.0   1   1   3.4e-39   4.7e-35  119.5   0.0    11   106    39   169    32   169 0.98 S-adenosylmethionine decarboxylase
ExsB                 PF06508.8    137 seq1548_BIOID51093   -            231     5e-57  191.4   0.0   1   1   1.4e-60   6.4e-57  191.0   0.0     1   137     3   140     3   140 0.99 ExsB
Asn_synthase         PF00733.16   255 seq1548_BIOID51093   -            231   2.4e-05   23.8   0.0   1   1   8.4e-09   3.8e-05   23.1   0.0    21    80     5    64     2    76 0.90 Asparagine synthase
Arginosuc_synth      PF00764.14   388 seq1548_BIOID51093   -            231   2.4e-05   23.4   0.1   1   1   8.8e-09     4e-05   22.7   0.0     1    59     5    63     5    75 0.91 Arginosuccinate synthase
Peptidase_M20        PF01546.23   171 seq1550_BIOID51093   -            481   2.3e-05   23.9   0.0   1   1   5.6e-09   3.8e-05   23.2   0.0     2    92    78   287    77   371 0.71 Peptidase family M20/M25/M40
Poly_export          PF02563.11    83 seq1552_BIOID51093   -            379   6.1e-30  102.7   0.6   1   1   2.1e-32   1.5e-28   98.2   0.0     4    82    77   166    74   167 0.87 Polysaccharide biosynthesis/export protein
SLBB                 PF10531.4     59 seq1552_BIOID51093   -            379   3.6e-12   45.8   0.4   1   1     3e-09   2.1e-05   24.2   0.0     3    45   174   217   172   223 0.92 SLBB domain
DUF4115              PF13464.1     77 seq1553_BIOID51093   -            337   6.5e-22   76.8   0.0   1   1   5.7e-25   1.5e-21   75.6   0.0     1    76   255   329   255   330 0.98 Domain of unknown function (DUF4115)
HTH_25               PF13413.1     62 seq1553_BIOID51093   -            337     5e-16   57.9   0.5   1   1   2.8e-19   7.5e-16   57.3   0.3     1    62    18    79    18    79 0.94 Helix-turn-helix domain
HTH_19               PF12844.2     64 seq1553_BIOID51093   -            337   1.5e-10   40.8   0.0   1   1   8.3e-14   2.3e-10   40.2   0.0     1    63    16    84    16    85 0.90 Helix-turn-helix domain
HTH_31               PF13560.1     64 seq1553_BIOID51093   -            337   2.6e-10   40.2   0.8   1   1   2.5e-13   6.8e-10   38.8   0.5     2    61    15    79    14    81 0.91 Helix-turn-helix domain
HTH_3                PF01381.17    55 seq1553_BIOID51093   -            337   7.8e-08   31.9   0.0   1   1   5.3e-11   1.5e-07   31.0   0.0     1    35    19    53    19    57 0.92 Helix-turn-helix
FGGY_N               PF00370.16   245 seq1555_BIOID51093   -            489     4e-30  104.7   0.0   1   1   8.3e-34   5.7e-30  104.3   0.0     3   242     7   241     5   244 0.86 FGGY family of carbohydrate kinases, N-terminal domain
FGGY_C               PF02782.11   197 seq1555_BIOID51093   -            489     2e-25   89.4   0.0   1   1   5.1e-29   3.5e-25   88.6   0.0     1   195   253   439   253   441 0.89 FGGY family of carbohydrate kinases, C-terminal domain
HTH_3                PF01381.17    55 seq1556_BIOID51093   -             94   2.1e-10   40.1   0.1   1   1   1.4e-12   1.9e-08   33.8   0.0     2    53    14    65    13    67 0.92 Helix-turn-helix
Ribonuclease_T2      PF00445.13   189 seq1559_BIOID51093   -            274     1e-31  109.9   0.0   1   1     1e-35   1.4e-31  109.4   0.0     1   181    40   244    40   252 0.81 Ribonuclease T2 family
MFS_1                PF07690.11   354 seq1560_BIOID51093   -            222   2.2e-36  125.2  22.0   1   1   7.1e-40   2.4e-36  125.1  15.3     4   222    14   220    11   222 0.90 Major Facilitator Superfamily
Sugar_tr             PF00083.19   451 seq1560_BIOID51093   -            222   3.6e-10   38.8   6.8   1   1   1.9e-13   6.5e-10   38.0   4.8    44   123    39   115    14   181 0.87 Sugar (and other) transporter
MFS_2                PF13347.1    427 seq1560_BIOID51093   -            222   2.1e-07   29.6   7.5   1   1     6e-11   2.1e-07   29.6   5.2   225   342     7   122     4   130 0.90 MFS/sugar transport protein
MFS_3                PF05977.8    524 seq1560_BIOID51093   -            222   1.9e-05   22.9  10.0   1   1   6.4e-09   2.2e-05   22.6   6.9    52   203    43   194     7   206 0.83 Transmembrane secretion effector
GcpE                 PF04551.9    359 seq1562_BIOID51093   -            372  1.3e-128  428.6   0.2   1   1  1.1e-132  1.5e-128  428.4   0.1     2   357    13   354    12   356 0.98 GcpE protein
DsbB                 PF02600.11   156 seq1563_BIOID51093   -            178   2.3e-42  144.2  14.5   1   1     2e-46   2.8e-42  144.0  10.0     3   155    12   163     3   164 0.96 Disulfide bond formation protein DsbB
LMWPc                PF01451.16   138 seq1564_BIOID51093   -            147   2.7e-44  150.7   0.0   1   1   2.2e-48   3.1e-44  150.5   0.0     1   138     5   139     5   139 0.97 Low molecular weight phosphotyrosine protein phosphatase
SAF_2                PF13144.1    196 seq1565_BIOID51093   -            219   3.5e-40  137.4   0.6   1   1     6e-44   4.1e-40  137.2   0.4     3   194    26   215    24   217 0.93 SAF-like
SAF                  PF08666.7     63 seq1565_BIOID51093   -            219   1.1e-07   32.0   0.0   1   1   4.8e-11   3.3e-07   30.5   0.0     2    61    96   155    95   157 0.94 SAF domain
ABG_transport        PF03806.8    502 seq1566_BIOID51093   -            510  1.5e-207  689.5  35.2   1   1  1.2e-211  1.7e-207  689.3  24.4     1   500    16   507    16   509 0.98 AbgT putative transporter family
Fer4_5               PF12801.2     48 seq1568_BIOID51093   -            357   3.1e-20   71.5   7.9   1   2   9.5e-17   3.3e-13   49.1   0.7     2    47    97   142    96   143 0.93 4Fe-4S binding domain
Fer4_5               PF12801.2     48 seq1568_BIOID51093   -            357   3.1e-20   71.5   7.9   2   2   4.6e-12   1.6e-08   34.1   0.7     2    48   201   247   200   247 0.83 4Fe-4S binding domain
Fer4_10              PF13237.1     52 seq1568_BIOID51093   -            357   9.7e-07   28.3  14.3   1   1   2.8e-10   9.7e-07   28.3   9.9     2    52   244   289   243   289 0.94 4Fe-4S dicluster domain
Wzz                  PF02706.10   152 seq1570_BIOID51093   -            720     1e-50  171.4   3.5   1   1   7.5e-54   2.6e-50  170.1   0.0     1   152    16   252    16   252 0.99 Chain length determinant protein
GNVR                 PF13807.1     82 seq1570_BIOID51093   -            720   8.6e-30  102.2   0.9   1   1   2.5e-33   8.6e-30  102.2   0.6     1    81   367   447   367   448 0.98 G-rich domain on putative tyrosine kinase
AAA_31               PF13614.1    157 seq1570_BIOID51093   -            720   5.3e-16   58.8   0.0   1   1   2.9e-19   9.9e-16   57.9   0.0     2   151   528   669   527   675 0.90 AAA domain
CbiA                 PF01656.18   195 seq1570_BIOID51093   -            720   3.5e-10   39.5   0.0   1   1   3.1e-13   1.1e-09   37.9   0.0    10   161   538   701   529   716 0.68 CobQ/CobB/MinD/ParA nucleotide binding domain
RhaA                 PF06134.6    417 seq1574_BIOID51093   -            419  4.2e-239  793.3   0.0   1   1  3.5e-243  4.8e-239  793.1   0.0     1   417     3   418     3   418 1.00 L-rhamnose isomerase (RhaA)
GreA_GreB            PF01272.14    77 seq1576_BIOID51093   -            136   1.9e-18   65.7   0.0   1   1     2e-22   2.7e-18   65.3   0.0     2    77    50   126    49   126 0.97 Transcription elongation factor, GreA/GreB, C-term
FlgM                 PF04316.8     57 seq1577_BIOID51093   -             97   2.2e-11   43.3   0.6   1   1   2.6e-15   3.5e-11   42.7   0.1     2    56    40    89    33    90 0.84 Anti-sigma-28 factor, FlgM
tRNA-synt_His        PF13393.1    310 seq1579_BIOID51093   -            424   1.7e-48  165.1   0.0   1   1   6.4e-52   2.2e-48  164.7   0.0     1   310    10   312    10   312 0.89 Histidyl-tRNA synthetase
tRNA-synt_2b         PF00587.20   173 seq1579_BIOID51093   -            424   8.2e-29  100.2   0.0   1   1     4e-32   1.4e-28   99.5   0.0     1   168    21   183    21   188 0.94 tRNA synthetase class II core domain (G, H, P, S and T)
HGTP_anticodon       PF03129.15    94 seq1579_BIOID51093   -            424   2.8e-11   43.1   0.0   1   1     2e-14   6.9e-11   41.8   0.0     8    92   335   420   329   422 0.83 Anticodon binding domain
FlgN                 PF05130.7    143 seq1580_BIOID51093   -            138   8.2e-27   94.0  10.3   1   1   6.8e-31   9.3e-27   93.8   7.1     1   143     1   128     1   128 0.96 FlgN protein
CMAS                 PF02353.15   273 seq1582_BIOID51093   -            382    2e-106  354.9   0.3   1   1  1.8e-109  2.7e-106  354.5   0.2     2   273   108   368   107   368 0.98 Mycolic acid cyclopropane synthetase
Methyltransf_23      PF13489.1    162 seq1582_BIOID51093   -            382     1e-14   54.4   0.0   1   1   1.1e-17   1.7e-14   53.7   0.0    14   135   157   287   144   312 0.72 Methyltransferase domain
Methyltransf_11      PF08241.7     95 seq1582_BIOID51093   -            382   1.4e-12   47.7   0.0   1   1   1.8e-15   2.7e-12   46.8   0.0     1    94   172   264   172   265 0.97 Methyltransferase domain
Methyltransf_31      PF13847.1    152 seq1582_BIOID51093   -            382   6.8e-11   41.8   0.0   1   1   7.2e-14   1.1e-10   41.1   0.0     2   112   166   269   165   336 0.85 Methyltransferase domain
Methyltransf_18      PF12847.2    112 seq1582_BIOID51093   -            382   1.4e-10   41.6   0.0   1   1   2.2e-13   3.3e-10   40.4   0.0     1   111   167   267   167   268 0.91 Methyltransferase domain
Methyltransf_12      PF08242.7     99 seq1582_BIOID51093   -            382   8.4e-08   32.4   0.0   1   1   1.1e-10   1.7e-07   31.5   0.0     1    99   172   263   172   263 0.83 Methyltransferase domain
Methyltransf_25      PF13649.1    101 seq1582_BIOID51093   -            382   3.2e-07   30.5   0.0   1   1   4.4e-10   6.7e-07   29.5   0.0     1   101   171   261   171   261 0.89 Methyltransferase domain
PCMT                 PF01135.14   210 seq1582_BIOID51093   -            382   3.8e-06   26.4   0.0   1   1   3.8e-09   5.7e-06   25.8   0.0    61   123   155   215   135   230 0.82 Protein-L-isoaspartate(D-aspartate) O-methyltransferase (PCMT)
MTS                  PF05175.9    170 seq1582_BIOID51093   -            382   3.9e-05   22.9   0.0   1   1   4.1e-08   6.3e-05   22.3   0.0    22   104   158   234   152   265 0.82 Methyltransferase small domain
DNA_binding_1        PF01035.15    85 seq1587_BIOID51093   -            171   7.5e-33  112.0   0.0   1   1   1.5e-36     1e-32  111.5   0.0     1    82    87   168    87   171 0.98 6-O-methylguanine DNA methyltransferase, DNA binding domain
Methyltransf_1N      PF02870.10    77 seq1587_BIOID51093   -            171   1.6e-20   73.3   0.0   1   1   3.2e-24   2.2e-20   72.9   0.0     2    76     4    83     3    84 0.97 6-O-methylguanine DNA methyltransferase, ribonuclease-like domain
Aldolase_II          PF00596.16   183 seq1590_BIOID51093   -            325   7.8e-30  103.7   0.0   1   1   7.7e-34   1.1e-29  103.3   0.0     2   182    63   289    62   290 0.88 Class II Aldolase and Adducin N-terminal domain
DUF2133              PF09976.4     43 seq1595_BIOID51093   -            206   7.7e-16   57.2   0.9   1   1   1.2e-19   1.6e-15   56.2   0.6     2    42    10    50     9    51 0.96 Uncharacterized protein conserved in bacteria (DUF2133)
HlyE                 PF06109.8    299 seq1596_BIOID51093   -            351  4.5e-192  636.4  12.5   1   1  4.2e-196  5.8e-192  636.0   8.7     1   299    52   350    52   350 1.00 Haemolysin E (HlyE)
cNMP_binding         PF00027.24    91 seq1597_BIOID51093   -            264   5.2e-16   58.1   0.0   1   1     2e-19     9e-16   57.3   0.0     4    90    66   151    63   152 0.95 Cyclic nucleotide-binding domain
Crp                  PF00325.15    32 seq1597_BIOID51093   -            264   2.3e-15   55.6   0.4   1   1   9.7e-19   4.4e-15   54.7   0.3     1    32   207   238   207   238 0.97 Bacterial regulatory proteins, crp family
HTH_Crp_2            PF13545.1     76 seq1597_BIOID51093   -            264   2.8e-12   46.1   0.0   1   1   1.2e-15   5.3e-12   45.2   0.0     1    75   182   255   182   256 0.95 Crp-like helix-turn-helix domain
CSD                  PF00313.17    66 seq1598_BIOID51093   -             66   1.9e-22   78.6   0.0   1   1   1.5e-26     2e-22   78.6   0.0     1    65     1    65     1    66 0.98 'Cold-shock' DNA-binding domain
Glycos_transf_2      PF00535.21   169 seq1601_BIOID51093   -            279   6.5e-29  100.6   0.0   1   1   1.6e-32   1.1e-28   99.8   0.0     1   125     8   132     8   172 0.84 Glycosyl transferase family 2
Glyco_tranf_2_3      PF13641.1    230 seq1601_BIOID51093   -            279     6e-10   39.2   0.0   1   1   1.1e-13   7.2e-10   38.9   0.0     3   111     7   109     4   187 0.85 Glycosyltransferase like family 2
DUF3300              PF11737.3    228 seq1602_BIOID51093   -            617   1.4e-77  259.8   4.2   1   1   1.1e-81   1.4e-77  259.8   2.9     1   228    73   334    73   334 0.94 Protein of unknown function (DUF3300)
DUF718               PF05336.8    106 seq1604_BIOID51093   -            104   5.8e-37  125.6   0.5   1   1   4.6e-41   6.4e-37  125.4   0.3     2   105     3   103     2   104 0.99 Domain of unknown function (DUF718)
Usp                  PF00582.21   140 seq1605_BIOID51093   -            142   4.6e-26   91.5   0.5   1   1   3.8e-30   5.2e-26   91.3   0.3     1   140     1   142     1   142 0.97 Universal stress protein family
PQQ_2                PF13360.1    238 seq1606_BIOID51093   -            392   1.4e-61  207.8  19.7   1   2   1.2e-55   5.3e-52  176.5   6.7     2   238    78   319    77   319 0.95 PQQ-like domain
PQQ_2                PF13360.1    238 seq1606_BIOID51093   -            392   1.4e-61  207.8  19.7   2   2   4.4e-10     2e-06   27.3   0.2     2    91   302   390   301   392 0.92 PQQ-like domain
YWTD                 PF13570.1     40 seq1606_BIOID51093   -            392   3.2e-39  131.9  18.5   1   3   3.6e-10   1.6e-06   28.0   0.1     1    39    89   137    89   138 0.87 YWTD domain
YWTD                 PF13570.1     40 seq1606_BIOID51093   -            392   3.2e-39  131.9  18.5   2   3   8.4e-10   3.8e-06   26.8   0.0     1    38   139   176   139   178 0.95 YWTD domain
YWTD                 PF13570.1     40 seq1606_BIOID51093   -            392   3.2e-39  131.9  18.5   3   3   3.7e-09   1.7e-05   24.8   0.0     1    40   224   274   224   274 0.79 YWTD domain
PQQ                  PF01011.16    38 seq1606_BIOID51093   -            392   9.8e-34  113.1   2.5   1   3   6.1e-09   2.8e-05   23.3   0.1     1    35    70   104    70   107 0.90 PQQ enzyme repeat
PQQ                  PF01011.16    38 seq1606_BIOID51093   -            392   9.8e-34  113.1   2.5   2   3   1.7e-08   7.8e-05   21.8   0.0     1    37   120   156   120   157 0.94 PQQ enzyme repeat
PQQ                  PF01011.16    38 seq1606_BIOID51093   -            392   9.8e-34  113.1   2.5   3   3   1.4e-09   6.6e-06   25.2   0.0     1    32   256   287   256   292 0.92 PQQ enzyme repeat
MatE                 PF01554.13   162 seq1610_BIOID51093   -            457   5.6e-74  247.0  33.3   1   2   1.4e-41   1.9e-37  128.2   3.8     1   162    17   177    17   177 0.98 MatE
MatE                 PF01554.13   162 seq1610_BIOID51093   -            457   5.6e-74  247.0  33.3   2   2   3.8e-42   5.2e-38  130.0   8.5     1   162   244   405   244   405 1.00 MatE
Usp                  PF00582.21   140 seq1611_BIOID51093   -            316   1.9e-33  115.5   0.0   1   2   4.8e-21   6.6e-17   61.9   0.0     1   140     3   146     3   146 0.98 Universal stress protein family
Usp                  PF00582.21   140 seq1611_BIOID51093   -            316   1.9e-33  115.5   0.0   2   2   6.6e-18   9.1e-14   51.7   0.1    16   140   174   300   156   300 0.88 Universal stress protein family
Hexapep              PF00132.19    36 seq1612_BIOID51093   -            162   2.4e-11   42.4  14.7   1   1   2.2e-13     3e-09   35.8   3.3     2    34   109   141   108   143 0.96 Bacterial transferase hexapeptide (six repeats)
DUF2886              PF11102.3    200 seq1614_BIOID51093   -            214   3.2e-62  209.5   1.2   1   1   2.6e-66   3.6e-62  209.3   0.9     1   200    13   210    13   210 0.99 Protein of unknown function (DUF2886)
Glycos_transf_1      PF00534.15   172 seq1616_BIOID51093   -            405   9.1e-08   31.5   0.0   1   1   3.1e-11   2.1e-07   30.4   0.0    74   135   287   349   284   370 0.85 Glycosyl transferases group 1
Caps_synth_GfcC      PF06251.6    229 seq1618_BIOID51093   -            248   2.2e-81  272.2   0.2   1   1   1.9e-85   2.5e-81  272.0   0.1     1   228    21   247    21   248 0.99 Capsule biosynthesis GfcC
MMR_HSR1             PF01926.18   114 seq1619_BIOID51093   -            499   4.7e-49  165.0   0.0   1   2   3.1e-27   4.2e-24   84.6   0.0     2   114    14   128    13   128 0.89 50S ribosome-binding GTPase
MMR_HSR1             PF01926.18   114 seq1619_BIOID51093   -            499   4.7e-49  165.0   0.0   2   2   2.8e-25   3.8e-22   78.3   0.1     2   114   214   331   213   331 0.82 50S ribosome-binding GTPase
FeoB_N               PF02421.13   189 seq1619_BIOID51093   -            499     3e-33  114.5   0.0   1   2     3e-20   4.1e-17   61.9   0.0     3   158    14   169    12   200 0.83 Ferrous iron transport protein B
FeoB_N               PF02421.13   189 seq1619_BIOID51093   -            499     3e-33  114.5   0.0   2   2   8.8e-17   1.2e-13   50.5   0.0     1   167   212   388   212   407 0.83 Ferrous iron transport protein B
GTP_EFTU             PF00009.22   188 seq1619_BIOID51093   -            499   3.3e-22   78.7   0.1   1   2   9.2e-08   0.00013   21.3   0.0    89   138    86   135     9   170 0.69 Elongation factor Tu GTP binding domain
GTP_EFTU             PF00009.22   188 seq1619_BIOID51093   -            499   3.3e-22   78.7   0.1   2   2   7.1e-15   9.7e-12   44.5   0.0     5   184   213   379   210   383 0.81 Elongation factor Tu GTP binding domain
Miro                 PF08477.8    119 seq1619_BIOID51093   -            499     9e-17   61.5   0.0   1   2   7.3e-10     1e-06   29.1   0.0     2   119    14   130    13   130 0.84 Miro-like protein
Miro                 PF08477.8    119 seq1619_BIOID51093   -            499     9e-17   61.5   0.0   2   2   3.6e-10   4.9e-07   30.1   0.0     1   103   213   323   213   333 0.64 Miro-like protein
AIG1                 PF04548.11   212 seq1619_BIOID51093   -            499   8.6e-10   37.9   0.0   1   1     1e-08   1.4e-05   24.2   0.0     3   105   214   316   212   327 0.87 AIG1 family
EamA                 PF00892.15   126 seq1624_BIOID51093   -            274   1.8e-13   50.5  33.8   1   2   2.4e-11   3.3e-07   30.2   6.1    17   125    12   118     3   119 0.85 EamA-like transporter family
EamA                 PF00892.15   126 seq1624_BIOID51093   -            274   1.8e-13   50.5  33.8   2   2   3.7e-10   5.1e-06   26.4  11.8     1   123   148   266   148   269 0.82 EamA-like transporter family
MS_channel           PF00924.13   206 seq1625_BIOID51093   -            343   1.1e-63  214.2   0.4   1   1   7.9e-68   1.1e-63  214.2   0.3     2   205   120   323   119   324 0.99 Mechanosensitive ion channel
DUF940               PF06082.6    658 seq1626_BIOID51093   -            698  6.2e-257  854.3   9.4   1   1  5.2e-261    7e-257  854.1   6.5     2   657    33   691    32   692 0.96 Bacterial putative lipoprotein (DUF940)
PTS_EIIA_2           PF00359.17   142 seq1627_BIOID51093   -            148   9.8e-30  103.0   0.0   1   1   8.1e-34   1.1e-29  102.8   0.0     3   141     4   144     2   145 0.97 Phosphoenolpyruvate-dependent sugar phosphotransferase system, EIIA 2
PPC                  PF04151.10    70 seq1632_BIOID51093   -            133   1.8e-07   31.8   0.4   1   1   2.5e-11   3.4e-07   31.0   0.3     1    68    48   111    48   113 0.85 Bacterial pre-peptidase C-terminal domain
PTS_EIIC             PF02378.13   321 seq1633_BIOID51093   -            479   5.2e-29  100.9  31.5   1   1   7.7e-33   5.2e-29  100.9  21.9     2   318   134   402   133   406 0.84 Phosphotransferase system, EIIC
PTS_IIB              PF02302.12    90 seq1633_BIOID51093   -            479   2.5e-17   62.9   0.1   1   1   6.4e-21   4.4e-17   62.1   0.1     2    89     9   101     8   102 0.95 PTS system, Lactose/Cellobiose specific IIB subunit
MFS_1                PF07690.11   354 seq1636_BIOID51093   -            412   1.2e-32  112.9  48.7   1   2     8e-25   1.1e-20   73.6  18.8     6   184    30   206    25   235 0.84 Major Facilitator Superfamily
MFS_1                PF07690.11   354 seq1636_BIOID51093   -            412   1.2e-32  112.9  48.7   2   2   1.9e-15   2.6e-11   42.7  12.1     4   176   222   401   219   411 0.86 Major Facilitator Superfamily
DUF1407              PF07191.7     70 seq1638_BIOID51093   -             71   2.9e-32  110.1   7.0   1   1   9.1e-36   3.1e-32  110.0   4.8     1    69     2    70     2    71 0.97 Protein of unknown function (DUF1407)
TF_Zn_Ribbon         PF08271.7     43 seq1638_BIOID51093   -             71     7e-07   28.3   0.5   1   1     2e-10     7e-07   28.3   0.3     2    31     4    30     3    33 0.94 TFIIB zinc-binding
zf-ribbon_3          PF13248.1     26 seq1638_BIOID51093   -             71   8.3e-07   27.9   9.5   1   1   3.4e-10   1.2e-06   27.4   0.5     1    24     1    26     1    28 0.85 zinc-ribbon domain
Porin_1              PF00267.16   337 seq1639_BIOID51093   -            366  4.3e-127  423.9  25.1   1   1    7e-131  4.8e-127  423.7  17.4     1   337    27   366    27   366 0.97 Gram-negative porin
Porin_4              PF13609.1    311 seq1639_BIOID51093   -            366   3.8e-20   72.5  33.2   1   1   7.1e-24   4.9e-20   72.1  23.0     2   304     8   337     6   340 0.81 Gram-negative porin
Thioredoxin_2        PF13098.1    112 seq1641_BIOID51093   -            268   8.7e-11   41.9   0.1   1   1   7.1e-14   4.9e-10   39.4   0.0     7   108   136   261   130   265 0.60 Thioredoxin-like domain
Thioredoxin_4        PF13462.1    163 seq1641_BIOID51093   -            268   3.6e-07   30.2   0.0   1   1   1.4e-10   9.6e-07   28.8   0.0     9    71   130   190   122   242 0.75 Thioredoxin
Glycos_transf_2      PF00535.21   169 seq1642_BIOID51093   -            248   5.9e-16   58.4   0.0   1   1   5.1e-20     7e-16   58.2   0.0     1    96     4   100     4   178 0.84 Glycosyl transferase family 2
ydhR                 PF08803.6     97 seq1645_BIOID51093   -            101   1.4e-42  143.5   0.0   1   1   1.2e-46   1.6e-42  143.3   0.0     1    97     4   100     4   100 0.99 Putative mono-oxygenase ydhR
MinC_C               PF03775.11   105 seq1648_BIOID51093   -            231   4.4e-40  135.4   0.0   1   1   9.7e-44   6.6e-40  134.8   0.0     1   105   125   230   125   230 0.98 Septum formation inhibitor MinC, C-terminal domain
MinC_N               PF05209.8     99 seq1648_BIOID51093   -            231     4e-35  119.4   0.0   1   1   8.6e-39   5.9e-35  118.8   0.0     1    99     1   104     1   104 0.98 Septum formation inhibitor MinC, N-terminal domain
Peptidase_M42        PF05343.9    292 seq1649_BIOID51093   -            356  3.1e-101  337.9   0.0   1   1  2.6e-105  3.6e-101  337.6   0.0     1   292    43   333    43   333 0.98 M42 glutamyl aminopeptidase
Glutaredoxin2_C      PF04399.8    132 seq1650_BIOID51093   -            215   1.3e-50  170.2   0.0   1   1   4.8e-54   1.6e-50  169.9   0.0     1   132    84   215    84   215 0.99 Glutaredoxin 2, C terminal domain
GST_N_3              PF13417.1     75 seq1650_BIOID51093   -            215     2e-12   47.0   0.0   1   1     1e-15   3.5e-12   46.2   0.0     1    74     3    76     3    82 0.90 Glutathione S-transferase, N-terminal domain
GST_N_2              PF13409.1     70 seq1650_BIOID51093   -            215   6.7e-08   32.3   0.0   1   1   3.6e-11   1.2e-07   31.4   0.0     1    68     8    70     8    72 0.88 Glutathione S-transferase, N-terminal domain
GST_N                PF02798.15    76 seq1650_BIOID51093   -            215   6.6e-05   22.8   0.0   1   1   4.2e-08   0.00014   21.8   0.0     1    75     1    70     1    71 0.85 Glutathione S-transferase, N-terminal domain
NAD_binding_9        PF13454.1    156 seq1651_BIOID51093   -            534   1.1e-32  112.8   0.4   1   1   1.8e-36   2.5e-32  111.6   0.0     1   155     5   164     5   165 0.90 FAD-NAD(P)-binding
HTH_1                PF00126.22    60 seq1652_BIOID51093   -            300   1.2e-19   69.6   0.0   1   1   3.6e-23   2.4e-19   68.6   0.0     1    59    12    70    12    71 0.97 Bacterial regulatory helix-turn-helix protein, lysR family
LysR_substrate       PF03466.15   209 seq1652_BIOID51093   -            300     2e-09   36.7   0.0   1   1     4e-13   2.7e-09   36.3   0.0    42   205   135   297   116   300 0.90 LysR substrate binding domain
Poly_export          PF02563.11    83 seq1654_BIOID51093   -            379   7.6e-29   99.1   0.6   1   1   6.8e-32   4.7e-28   96.6   0.1     4    82    77   166    74   167 0.87 Polysaccharide biosynthesis/export protein
SLBB                 PF10531.4     59 seq1654_BIOID51093   -            379   6.1e-17   61.1   1.0   1   2     4e-11   2.7e-07   30.2   0.0     3    47   174   219   172   225 0.93 SLBB domain
SLBB                 PF10531.4     59 seq1654_BIOID51093   -            379   6.1e-17   61.1   1.0   2   2   8.6e-11   5.8e-07   29.1   0.1     1    53   256   307   256   313 0.92 SLBB domain
Hexapep              PF00132.19    36 seq1656_BIOID51093   -            182   2.4e-13   48.8   7.2   1   1   7.5e-12     1e-07   31.0   0.2     2    34   125   157   124   159 0.93 Bacterial transferase hexapeptide (six repeats)
IMPDH                PF00478.20   351 seq1659_BIOID51093   -            511  1.4e-148  494.3   6.1   1   1  4.8e-152  1.6e-148  494.1   4.2     2   351    31   496    30   496 0.99 IMP dehydrogenase / GMP reductase domain
CBS                  PF00571.23    57 seq1659_BIOID51093   -            511   2.5e-18   65.3   2.5   1   2   3.1e-12     1e-08   34.5   0.1     5    52   117   163   113   165 0.93 CBS domain
CBS                  PF00571.23    57 seq1659_BIOID51093   -            511   2.5e-18   65.3   2.5   2   2   4.1e-10   1.4e-06   27.7   0.3     3    53   174   226   172   229 0.93 CBS domain
NMO                  PF03060.10   330 seq1659_BIOID51093   -            511   1.1e-11   44.3  16.6   1   2   1.6e-08   5.3e-05   22.3   0.7     2   137    55   203    54   271 0.74 Nitronate monooxygenase
NMO                  PF03060.10   330 seq1659_BIOID51093   -            511   1.1e-11   44.3  16.6   2   2   5.4e-09   1.8e-05   23.9   8.0   142   229   300   394   209   401 0.70 Nitronate monooxygenase
FMN_dh               PF01070.13   357 seq1659_BIOID51093   -            511   1.4e-09   37.1   8.2   1   1   8.8e-12     3e-08   32.7   4.1   216   310   283   385   194   391 0.74 FMN-dependent dehydrogenase
CbiA                 PF01656.18   195 seq1661_BIOID51093   -            270   1.1e-28   99.8   0.4   1   1   5.3e-32   1.5e-28   99.4   0.3     1   193     5   217     5   219 0.81 CobQ/CobB/MinD/ParA nucleotide binding domain
AAA_31               PF13614.1    157 seq1661_BIOID51093   -            270   6.9e-18   64.9   0.0   1   1   3.4e-21   9.4e-18   64.5   0.0     1   156     3   151     3   152 0.92 AAA domain
ArsA_ATPase          PF02374.10   305 seq1661_BIOID51093   -            270   6.5e-10   38.4   2.9   1   1   2.9e-13     8e-10   38.1   1.5     3    38     5    40     2    46 0.91 Anion-transporting ATPase
MipZ                 PF09140.6    261 seq1661_BIOID51093   -            270   2.8e-08   33.0   0.6   1   1   2.1e-11   5.7e-08   32.0   0.4     1   127     3   142     3   166 0.69 ATPase MipZ
DUF1439              PF07273.7    152 seq1662_BIOID51093   -            205   9.6e-54  181.1   1.0   1   1   8.3e-58   1.1e-53  180.8   0.7     1   152    46   198    46   198 0.99 Protein of unknown function (DUF1439)
Epimerase            PF01370.16   236 seq1663_BIOID51093   -            373   6.3e-72  241.6   0.0   1   1   1.1e-75   7.8e-72  241.3   0.0     1   236     5   252     5   252 0.98 NAD dependent epimerase/dehydratase family
RmlD_sub_bind        PF04321.12   287 seq1663_BIOID51093   -            373     8e-09   34.6   0.0   1   1   1.9e-12   1.3e-08   33.9   0.0     3   130     5   162     2   173 0.94 RmlD substrate binding domain
PTS_EIIA_2           PF00359.17   142 seq1666_BIOID51093   -            582   1.1e-16   60.6   0.6   1   1   3.4e-20   2.3e-16   59.6   0.0    11   120   455   561   447   581 0.89 Phosphoenolpyruvate-dependent sugar phosphotransferase system, EIIA 2
HTH_11               PF08279.7     55 seq1666_BIOID51093   -            582   6.9e-10   38.3   0.1   1   1   4.3e-13     3e-09   36.2   0.1     1    55     5    60     5    60 0.94 HTH domain
DUF3440              PF11922.3    181 seq1667_BIOID51093   -            406   5.6e-56  188.8   0.9   1   2   4.8e-45   2.2e-41  141.3   0.1     1   106   237   344   237   347 0.96 Domain of unknown function (DUF3440)
DUF3440              PF11922.3    181 seq1667_BIOID51093   -            406   5.6e-56  188.8   0.9   2   2   7.5e-16   3.4e-12   46.1   0.0   137   181   346   387   341   387 0.89 Domain of unknown function (DUF3440)
PAPS_reduct          PF01507.14   174 seq1667_BIOID51093   -            406   4.2e-16   59.1   0.1   1   1   6.9e-19   3.1e-15   56.2   0.1     2   163    30   234    29   236 0.78 Phosphoadenosine phosphosulfate reductase family
LMWPc                PF01451.16   138 seq1668_BIOID51093   -            148   4.2e-43  146.8   0.0   1   1   3.4e-47   4.7e-43  146.7   0.0     1   138     9   143     9   143 0.98 Low molecular weight phosphotyrosine protein phosphatase
MinE                 PF03776.9     70 seq1669_BIOID51093   -             88   3.3e-28   96.8   0.8   1   1   2.8e-32   3.8e-28   96.6   0.6     1    70    14    83    14    83 0.94 Septum formation topological specificity factor MinE
Amidohydro_1         PF01979.15   333 seq1670_BIOID51093   -            348   1.9e-26   93.4   0.1   1   1   1.8e-30   2.4e-26   93.0   0.1     8   295    15   310    10   326 0.91 Amidohydrolase family
LRR_1                PF00560.28    22 seq1672_BIOID51093   -            247   0.00022   20.7  37.2   1   2   5.1e-06     0.035   14.0   0.1     2    15   170   183   169   187 0.92 Leucine Rich Repeat
LRR_1                PF00560.28    22 seq1672_BIOID51093   -            247   0.00022   20.7  37.2   2   2   9.8e-05      0.67   10.0   0.5     4    22   193   212   190   212 0.89 Leucine Rich Repeat
Wzz                  PF02706.10   152 seq1674_BIOID51093   -            726   1.2e-52  177.6   2.3   1   1   1.3e-55   3.7e-52  176.0   0.1     1   152    16   252    16   252 0.99 Chain length determinant protein
GNVR                 PF13807.1     82 seq1674_BIOID51093   -            726   8.2e-34  115.1   2.4   1   1   5.6e-37   1.5e-33  114.2   0.2     1    82   367   448   367   448 0.98 G-rich domain on putative tyrosine kinase
AAA_31               PF13614.1    157 seq1674_BIOID51093   -            726   1.9e-21   76.5   0.0   1   1   1.5e-24   4.1e-21   75.4   0.0     2   148   533   671   532   675 0.91 AAA domain
CbiA                 PF01656.18   195 seq1674_BIOID51093   -            726   1.2e-09   37.7   0.0   1   1     1e-12   2.9e-09   36.5   0.0     2   109   535   655   534   712 0.67 CobQ/CobB/MinD/ParA nucleotide binding domain
Epimerase            PF01370.16   236 seq1675_BIOID51093   -            321   1.3e-70  237.4   0.0   1   1   2.2e-74   1.5e-70  237.1   0.0     1   236     6   246     6   246 0.95 NAD dependent epimerase/dehydratase family
RmlD_sub_bind        PF04321.12   287 seq1675_BIOID51093   -            321   4.3e-08   32.2   0.1   1   1   1.4e-11   9.3e-08   31.1   0.1     2    69     5    73     4   282 0.79 RmlD substrate binding domain
Abhydrolase_5        PF12695.2    142 seq1677_BIOID51093   -            306   7.6e-17   61.2   0.0   1   1   3.9e-20   1.3e-16   60.4   0.0     2   142    37   282    36   282 0.86 Alpha/beta hydrolase family
Abhydrolase_6        PF12697.2    228 seq1677_BIOID51093   -            306   5.6e-13   49.1   0.0   1   1     2e-16   6.9e-13   48.9   0.0     1   227    37   293    37   294 0.66 Alpha/beta hydrolase family
DLH                  PF01738.13   218 seq1677_BIOID51093   -            306   1.3e-08   34.3   0.1   1   1   8.1e-12   2.8e-08   33.2   0.1    10   124    30   135    19   140 0.83 Dienelactone hydrolase family
Peptidase_S9         PF00326.16   213 seq1677_BIOID51093   -            306   7.9e-06   25.1   0.4   1   1   4.2e-09   1.4e-05   24.2   0.1    10    86    58   132    50   177 0.87 Prolyl oligopeptidase family
GATase               PF00117.23   192 seq1679_BIOID51093   -            525   1.4e-40  138.7   0.0   1   1   8.7e-44     2e-40  138.2   0.0     2   190    12   199    11   201 0.93 Glutamine amidotransferase class-I
GMP_synt_C           PF00958.17    93 seq1679_BIOID51093   -            525   8.7e-41  137.4   0.0   1   1   8.4e-44   1.9e-40  136.3   0.0     2    93   433   524   432   524 0.99 GMP synthase C terminal domain
NAD_synthase         PF02540.12   242 seq1679_BIOID51093   -            525   2.1e-09   36.5   0.0   1   1   4.1e-10   9.3e-07   27.8   0.0    14    45   223   254   211   306 0.77 NAD synthase
Peptidase_C26        PF07722.8    217 seq1679_BIOID51093   -            525   7.9e-09   35.1   0.0   1   1   7.3e-12   1.7e-08   34.0   0.0   103   217    76   183    72   183 0.80 Peptidase C26
Asn_synthase         PF00733.16   255 seq1679_BIOID51093   -            525   1.1e-05   24.9   0.0   1   1   3.4e-08   7.7e-05   22.1   0.0     8    66   216   273   211   296 0.70 Asparagine synthase
tRNA_Me_trans        PF03054.11   356 seq1679_BIOID51093   -            525   8.9e-06   24.3   0.1   1   1   1.9e-08   4.4e-05   22.1   0.0     2    33   229   261   228   273 0.84 tRNA methyl transferase
ParBc                PF02195.13    90 seq1680_BIOID51093   -            209   4.5e-16   58.6   0.0   1   1   6.1e-20   8.3e-16   57.7   0.0     2    90    52   146    51   146 0.96 ParB-like nuclease domain
DinI                 PF06183.8     65 seq1683_BIOID51093   -             81   1.7e-29  101.4   0.1   1   1   1.8e-33   2.5e-29  100.9   0.0     1    65    13    79    13    79 0.98 DinI-like family
NUDIX                PF00293.23   135 seq1686_BIOID51093   -            160   1.4e-19   69.9   0.0   1   1   1.1e-23   1.6e-19   69.7   0.0     6   127    22   146    17   154 0.91 NUDIX domain
Abhydrolase_6        PF12697.2    228 seq1687_BIOID51093   -            309   8.7e-14   51.8   0.0   1   1   6.1e-17     1e-13   51.5   0.0     4   227    37   296    34   297 0.70 Alpha/beta hydrolase family
Abhydrolase_5        PF12695.2    142 seq1687_BIOID51093   -            309   6.3e-12   45.3   0.0   1   1   6.7e-15   1.1e-11   44.4   0.0     3   141    35   284    33   285 0.73 Alpha/beta hydrolase family
Peptidase_S15        PF02129.13   272 seq1687_BIOID51093   -            309   7.7e-10   38.5   0.0   1   1   6.6e-13   1.1e-09   37.9   0.0     5   140    15   154    13   250 0.69 X-Pro dipeptidyl-peptidase (S15 family)
DLH                  PF01738.13   218 seq1687_BIOID51093   -            309   6.5e-09   35.2   0.0   1   1   1.3e-11   2.2e-08   33.5   0.0    12   129    29   138    19   163 0.84 Dienelactone hydrolase family
AXE1                 PF05448.7    320 seq1687_BIOID51093   -            309   5.9e-07   28.1   0.3   1   1   2.7e-09   4.7e-06   25.2   0.1   158   205    90   137    85   139 0.95 Acetyl xylan esterase (AXE1)
BAAT_C               PF08840.6    213 seq1687_BIOID51093   -            309   6.9e-06   25.8   0.0   1   1   6.9e-09   1.2e-05   25.0   0.0     9    57    94   142    88   192 0.87 BAAT / Acyl-CoA thioester hydrolase C terminal
Peptidase_S9         PF00326.16   213 seq1687_BIOID51093   -            309   1.4e-05   24.3   0.2   1   1   1.8e-08   3.2e-05   23.1   0.1    10    98    56   140    48   151 0.85 Prolyl oligopeptidase family
DUF1100              PF06500.6    411 seq1687_BIOID51093   -            309   0.00011   20.7   0.0   1   1   8.2e-08   0.00014   20.4   0.0   187   301    28   147     1   185 0.69 Alpha/beta hydrolase of unknown function (DUF1100)
Lipoprotein_16       PF03923.8    159 seq1689_BIOID51093   -            226   1.5e-52  177.0   4.0   1   1   2.6e-56   1.8e-52  176.8   2.7     1   159    63   222    63   222 0.99 Uncharacterized lipoprotein
LPAM_1               PF08139.7     26 seq1689_BIOID51093   -            226   1.6e-13   50.1   0.1   1   1     4e-17   2.8e-13   49.4   0.0     2    25    30    53     1    53 0.75 Prokaryotic membrane lipoprotein lipid attachment site
MFS_1                PF07690.11   354 seq1690_BIOID51093   -            462   1.5e-10   40.2  68.9   1   1   1.1e-14   1.5e-10   40.2  47.8     2   354    43   419    38   419 0.70 Major Facilitator Superfamily
BssS                 PF13991.1     73 seq1692_BIOID51093   -             85   3.8e-34  116.1   0.0   1   1   3.1e-38   4.3e-34  115.9   0.0     1    72    12    83    12    84 0.98 BssS protein family
Glyco_trans_4_4      PF13579.1    160 seq1693_BIOID51093   -            407   1.8e-26   93.0   0.0   1   1   8.2e-30   3.7e-26   92.0   0.0     1   160    15   204    15   204 0.84 Glycosyl transferase 4-like domain
Glycos_transf_1      PF00534.15   172 seq1693_BIOID51093   -            407   2.2e-19   69.4   0.0   1   1   6.8e-23   3.1e-19   68.9   0.0     3   170   219   389   217   391 0.92 Glycosyl transferases group 1
Glyco_trans_1_4      PF13692.1    135 seq1693_BIOID51093   -            407     2e-07   31.1   0.0   1   1   4.5e-10     2e-06   27.8   0.0     3   133   232   375   230   376 0.78 Glycosyl transferases group 1
DAO                  PF01266.19   358 seq1694_BIOID51093   -            372   2.2e-57  194.4   0.0   1   1   1.8e-61   2.5e-57  194.2   0.0     1   357     4   352     4   353 0.86 FAD dependent oxidoreductase
MFS_1                PF07690.11   354 seq1695_BIOID51093   -            491   1.5e-33  115.9  67.7   1   1     3e-36   4.1e-32  111.2  27.2     1   351    17   366    17   368 0.87 Major Facilitator Superfamily
NAD_binding_10       PF13460.1    183 seq1696_BIOID51093   -            212   1.3e-33  116.3   0.0   1   1   4.4e-37   1.5e-33  116.2   0.0     1   182     4   187     4   188 0.96 NADH(P)-binding
NmrA                 PF05368.8    233 seq1696_BIOID51093   -            212   2.7e-09   36.5   0.3   1   1   3.2e-12   1.1e-08   34.5   0.1     1   100     4   100     4   118 0.87 NmrA-like family
Epimerase            PF01370.16   236 seq1696_BIOID51093   -            212   9.1e-07   28.4   0.0   1   1   2.1e-08   7.2e-05   22.2   0.0     1   148     4   137     4   151 0.73 NAD dependent epimerase/dehydratase family
3Beta_HSD            PF01073.14   280 seq1696_BIOID51093   -            212     3e-05   22.7   0.1   1   1   3.7e-08   0.00013   20.6   0.0     1    71     5    71     5   112 0.80 3-beta hydroxysteroid dehydrogenase/isomerase family
Pyr_redox_2          PF07992.9    200 seq1697_BIOID51093   -            353   1.4e-32  113.1   0.1   1   1   7.7e-36   1.7e-32  112.7   0.1     1   198    40   323    40   325 0.92 Pyridine nucleotide-disulphide oxidoreductase
Pyr_redox            PF00070.22    80 seq1697_BIOID51093   -            353   2.2e-19   69.5   1.8   1   1   2.2e-21     5e-18   65.1   0.5     1    79   180   257   180   261 0.93 Pyridine nucleotide-disulphide oxidoreductase
Pyr_redox_3          PF13738.1    203 seq1697_BIOID51093   -            353   2.5e-17   63.4   0.0   1   1   3.3e-18   7.6e-15   55.3   0.0    34   200    49   211    45   213 0.81 Pyridine nucleotide-disulphide oxidoreductase
Omptin               PF01278.15   295 seq1699_BIOID51093   -            317  4.3e-151  501.9  12.3   1   1  3.6e-155  4.9e-151  501.7   8.5     2   295    22   317    20   317 0.99 Omptin family
Fe-ADH               PF00465.14   366 seq1700_BIOID51093   -            362   2.7e-45  154.4   0.3   1   1   5.7e-49   3.9e-45  153.9   0.2     1   364    12   348    12   350 0.90 Iron-containing alcohol dehydrogenase
Fe-ADH_2             PF13685.1    250 seq1700_BIOID51093   -            362   4.2e-21   75.2   0.0   1   1   8.2e-25   5.6e-21   74.8   0.0     4   250    19   279    17   279 0.85 Iron-containing alcohol dehydrogenase
Molybdopterin        PF00384.17   432 seq1701_BIOID51093   -           1265  1.3e-166  554.5   0.0   1   1  2.3e-170  1.6e-166  554.2   0.0     1   432   127   851   127   851 0.99 Molybdopterin oxidoreductase
Molydop_binding      PF01568.16   109 seq1701_BIOID51093   -           1265   3.8e-21   74.8   0.1   1   1   1.2e-24   7.9e-21   73.8   0.0     1   105  1105  1220  1105  1224 0.94 Molydopterin dinucleotide binding domain
NTP_transferase      PF00483.18   248 seq1702_BIOID51093   -            478     3e-84  282.0   0.0   1   1     2e-87   6.8e-84  280.9   0.0     2   247     8   295     7   296 0.97 Nucleotidyl transferase
MannoseP_isomer      PF01050.13   151 seq1702_BIOID51093   -            478   4.8e-76  253.3   2.0   1   1   2.7e-79   9.1e-76  252.4   1.4     1   151   323   473   323   473 0.99 Mannose-6-phosphate isomerase
Cupin_2              PF07883.6     71 seq1702_BIOID51093   -            478   4.4e-11   41.9   0.9   1   1   6.1e-14   2.1e-10   39.8   0.1     3    70   390   457   388   458 0.89 Cupin domain
NTP_transf_3         PF12804.2    179 seq1702_BIOID51093   -            478   2.2e-09   37.6   0.1   1   1   2.6e-12   8.8e-09   35.6   0.1     2   111     9   135     8   252 0.72 MobA-like NTP transferase domain
DUF2770              PF10968.3     36 seq1703_BIOID51093   -             46   1.8e-20   72.2  13.8   1   1   1.6e-24   2.1e-20   71.9   9.6     1    36    10    45    10    45 0.99 Protein of unknown function (DUF2770)
Peptidase_M14        PF00246.19   279 seq1705_BIOID51093   -            242   9.3e-17   61.3   0.0   1   1   3.4e-20   1.5e-16   60.6   0.0    45   177    38   158    16   195 0.82 Zinc carboxypeptidase
DUF2817              PF10994.3    341 seq1705_BIOID51093   -            242   5.1e-06   25.6   0.0   1   1   1.5e-09   6.6e-06   25.3   0.0    55   122    43   105    29   151 0.67 Protein of unknown function (DUF2817)
Cytochrom_B_N        PF00033.14   188 seq1707_BIOID51093   -            188   5.5e-32  110.5  13.9   1   1     9e-36   6.1e-32  110.3   9.6     2   187     8   180     7   181 0.98 Cytochrome b(N-terminal)/b6/petB
Ni_hydr_CYTB         PF01292.15   182 seq1707_BIOID51093   -            188   1.1e-28   99.7  14.0   1   1   1.9e-32   1.3e-28   99.4   9.7     1   181     9   180     9   181 0.92 Prokaryotic cytochrome b561
ABC_membrane         PF00664.18   275 seq1708_BIOID51093   -            588   1.9e-38  132.3   3.2   1   1   5.4e-42   2.5e-38  131.9   2.2     3   259    26   279    24   296 0.93 ABC transporter transmembrane region
ABC_tran             PF00005.22   118 seq1708_BIOID51093   -            588   7.8e-18   64.8   0.0   1   1   3.2e-21   1.5e-17   63.9   0.0     1   117   390   513   390   514 0.92 ABC transporter
Molybdop_Fe4S4       PF04879.11    55 seq1709_BIOID51093   -            195   8.1e-20   70.2   0.3   1   1   2.3e-23   1.6e-19   69.3   0.1     2    55    44   104    43   104 0.91 Molybdopterin oxidoreductase Fe4S4 domain
Molybdopterin        PF00384.17   432 seq1709_BIOID51093   -            195   1.8e-06   26.8   0.0   1   1   3.2e-10   2.2e-06   26.6   0.0     1    56   107   155   107   191 0.75 Molybdopterin oxidoreductase
Abhydrolase_1        PF00561.15   230 seq1710_BIOID51093   -            494     3e-38  131.5   0.0   1   1   1.7e-37   7.7e-34  117.1   0.0     1   215   120   365   120   371 0.95 alpha/beta hydrolase fold
Abhydrolase_4        PF08386.5    103 seq1710_BIOID51093   -            494   3.1e-22   78.2   0.0   1   1   2.2e-25   9.9e-22   76.6   0.0     4   103   386   485   381   485 0.93 TAP-like protein
Abhydrolase_6        PF12697.2    228 seq1710_BIOID51093   -            494   3.6e-10   40.0   0.0   1   1   1.6e-13   7.5e-10   38.9   0.0    13   217   108   457    91   467 0.63 Alpha/beta hydrolase family
AA_permease          PF00324.16   479 seq1711_BIOID51093   -            457  3.8e-125  417.8  48.2   1   1  6.1e-129  4.2e-125  417.6  33.4     1   476    19   454    19   457 0.98 Amino acid permease
AA_permease_2        PF13520.1    426 seq1711_BIOID51093   -            457   5.9e-44  150.1  51.3   1   1   1.1e-47   7.5e-44  149.8  35.6     8   412    22   426    18   444 0.86 Amino acid permease
YceI                 PF04264.8    164 seq1714_BIOID51093   -            191   5.3e-40  136.9   0.8   1   1   4.4e-44     6e-40  136.7   0.5     2   163    25   187    24   188 0.93 YceI-like domain
COX_ARM              PF06481.9     47 seq1716_BIOID51093   -            315   8.7e-19   66.8   0.8   1   1   2.7e-22   1.8e-18   65.7   0.6     1    47   239   286   239   286 0.98 COX Aromatic Rich Motif
COX2                 PF00116.15   120 seq1716_BIOID51093   -            315   5.4e-08   32.5   0.0   1   1   4.6e-11   3.1e-07   30.1   0.0    44   116   149   221   145   225 0.94 Cytochrome C oxidase subunit II, periplasmic domain
Molybdopterin        PF00384.17   432 seq1717_BIOID51093   -            804   2.5e-22   79.1   0.0   1   1   5.4e-25   3.7e-21   75.2   0.0   103   380     2   378     1   380 0.81 Molybdopterin oxidoreductase
Molydop_binding      PF01568.16   109 seq1717_BIOID51093   -            804   2.1e-16   59.5   0.0   1   1   9.2e-20   6.3e-16   58.0   0.0     4   108   682   797   679   798 0.95 Molydopterin dinucleotide binding domain
MASE1                PF05231.9    299 seq1718_BIOID51093   -            747   1.6e-61  207.8  31.9   1   1   3.1e-65   2.1e-61  207.4  22.1     1   299    15   320    15   320 0.99 MASE1
EAL                  PF00563.15   236 seq1718_BIOID51093   -            747   3.1e-60  203.4   0.3   1   1   6.3e-64   4.3e-60  203.0   0.2     2   236   498   730   497   730 0.95 EAL domain
Redoxin              PF08534.5    146 seq1720_BIOID51093   -            168   4.5e-29  100.7   0.1   1   1     8e-33   5.5e-29  100.4   0.1     1   146    20   163    20   163 0.96 Redoxin
AhpC-TSA             PF00578.16   124 seq1720_BIOID51093   -            168   4.3e-16   58.5   0.0   1   1   7.6e-20   5.2e-16   58.3   0.0     2   122    22   145    21   147 0.95 AhpC/TSA family
COX1                 PF00115.15   447 seq1721_BIOID51093   -            663  5.5e-154  512.9  72.0   1   1    4e-158  5.5e-154  512.9  49.9     1   446    54   504    54   505 0.98 Cytochrome C and Quinol oxidase polypeptide I
ABC_tran             PF00005.22   118 seq1722_BIOID51093   -            573   2.4e-23   82.6   0.0   1   1   1.8e-26   8.1e-23   80.9   0.0     1   117   380   502   380   503 0.88 ABC transporter
ABC_membrane         PF00664.18   275 seq1722_BIOID51093   -            573     4e-08   32.8  10.8   1   1   4.6e-11   2.1e-07   30.5   7.5    65   271    84   289    17   292 0.82 ABC transporter transmembrane region
Lip_A_acyltrans      PF03279.8    295 seq1725_BIOID51093   -            306  4.3e-117  390.0   0.0   1   1  3.5e-121  4.8e-117  389.9   0.0     2   295     5   297     4   297 0.99 Bacterial lipid A biosynthesis acyltransferase
Fer4_11              PF13247.1     99 seq1727_BIOID51093   -            300   1.4e-28   98.5  12.8   1   1   1.6e-31   1.8e-28   98.1   5.3     2    98    92   188    91   189 0.94 4Fe-4S dicluster domain
Form-deh_trans       PF09163.6     44 seq1727_BIOID51093   -            300   1.9e-20   71.9   0.2   1   1   3.4e-23   3.9e-20   70.9   0.2     1    43   246   288   246   289 0.98 Formate dehydrogenase N, transmembrane
Fer4_7               PF12838.2     52 seq1727_BIOID51093   -            300     5e-15   55.4  22.2   1   1   7.4e-11   8.4e-08   32.3   3.7     1    50    38   114    38   117 0.90 4Fe-4S dicluster domain
Fer4_9               PF13187.1     55 seq1727_BIOID51093   -            300   4.6e-14   52.2  24.0   1   1     1e-10   1.2e-07   31.7   7.7     2    55   133   184   132   184 0.97 4Fe-4S dicluster domain
Fer4_10              PF13237.1     52 seq1727_BIOID51093   -            300   1.8e-12   46.7  26.0   1   1   1.2e-10   1.4e-07   31.0   7.4     2    52    93   144    92   144 0.91 4Fe-4S dicluster domain
Fer4_3               PF12798.2     15 seq1727_BIOID51093   -            300   2.6e-07   30.6  41.4   1   3    0.0005      0.57   10.7   3.8     1    14   100   116   100   117 0.87 4Fe-4S binding domain
Fer4_3               PF12798.2     15 seq1727_BIOID51093   -            300   2.6e-07   30.6  41.4   2   3   7.2e-05     0.082   13.3   2.8     1    14   133   146   133   147 0.94 4Fe-4S binding domain
Fer4_3               PF12798.2     15 seq1727_BIOID51093   -            300   2.6e-07   30.6  41.4   3   3   5.6e-06    0.0063   16.8   2.9     1    15   160   183   160   183 0.98 4Fe-4S binding domain
Fer4_4               PF12800.2     17 seq1727_BIOID51093   -            300   8.1e-07   28.7  31.6   1   2     5e-05     0.057   13.6   1.7     3    15    38    50    36    56 0.91 4Fe-4S binding domain
Fer4_4               PF12800.2     17 seq1727_BIOID51093   -            300   8.1e-07   28.7  31.6   2   2   4.7e-07   0.00053   19.9   2.0     1    17   130   146   130   146 0.90 4Fe-4S binding domain
Fer4                 PF00037.22    24 seq1727_BIOID51093   -            300   1.5e-06   27.3  37.4   1   1     7e-08   7.9e-05   21.9   1.8     5    22   130   147   126   149 0.87 4Fe-4S binding domain
QRPTase_C            PF01729.14   169 seq1728_BIOID51093   -            311   3.7e-65  218.4   0.1   1   1     7e-69   4.8e-65  218.0   0.1     1   169   145   309   145   309 0.99 Quinolinate phosphoribosyl transferase, C-terminal domain
QRPTase_N            PF02749.11    88 seq1728_BIOID51093   -            311   1.6e-27   95.0   0.0   1   1   8.8e-31     6e-27   93.1   0.0     4    88    57   143    55   143 0.98 Quinolinate phosphoribosyl transferase, N-terminal domain
Fer4_11              PF13247.1     99 seq1729_BIOID51093   -            514   1.8e-40  136.7   4.7   1   1   5.1e-44   1.8e-40  136.7   3.2     2    98   175   271   174   272 0.98 4Fe-4S dicluster domain
PK                   PF00224.16   348 seq1730_BIOID51093   -            542  3.9e-150  499.1   9.5   1   1  7.1e-154  4.9e-150  498.8   6.6     1   345    73   414    73   417 0.98 Pyruvate kinase, barrel domain
PK_C                 PF02887.11   117 seq1730_BIOID51093   -            542   6.9e-28   96.4   3.0   1   1   1.3e-31   8.9e-28   96.0   0.6     1   116   427   540   427   541 0.97 Pyruvate kinase, alpha/beta domain
Leu_Phe_trans        PF03588.9    173 seq1731_BIOID51093   -            234   5.6e-75  250.1   0.0   1   1   4.9e-79   6.7e-75  249.8   0.0     2   173    35   204    34   204 0.99 Leucyl/phenylalanyl-tRNA protein transferase
COX3                 PF00510.13   258 seq1732_BIOID51093   -            204   1.6e-18   66.9  17.4   1   1     2e-22   2.7e-18   66.2  12.0    65   257    16   202     3   203 0.85 Cytochrome c oxidase subunit III
MFS_1                PF07690.11   354 seq1733_BIOID51093   -            355   4.8e-49  166.8  37.1   1   2   2.2e-32   9.9e-29  100.0  15.3    35   255     4   208     3   211 0.78 Major Facilitator Superfamily
MFS_1                PF07690.11   354 seq1733_BIOID51093   -            355   4.8e-49  166.8  37.1   2   2   2.1e-24   9.4e-21   73.8  10.1     1   168   171   340   171   354 0.89 Major Facilitator Superfamily
Sugar_tr             PF00083.19   451 seq1733_BIOID51093   -            355   5.2e-14   51.5  28.0   1   2   2.8e-12   1.3e-08   33.8   9.8    46   191     1   139     1   168 0.88 Sugar (and other) transporter
Sugar_tr             PF00083.19   451 seq1733_BIOID51093   -            355   5.2e-14   51.5  28.0   2   2   1.3e-08   5.9e-05   21.7   4.2    46   186   205   339   167   344 0.87 Sugar (and other) transporter
MFS_2                PF13347.1    427 seq1733_BIOID51093   -            355   4.6e-13   48.2  19.7   1   1   2.3e-14     1e-10   40.4   3.2   147   314    92   258    80   285 0.80 MFS/sugar transport protein
Cytochrom_B_N        PF00033.14   188 seq1735_BIOID51093   -            211   1.7e-23   82.8  20.0   1   1   3.3e-27   2.3e-23   82.4  13.8     2   188     8   184     7   184 0.88 Cytochrome b(N-terminal)/b6/petB
Ni_hydr_CYTB         PF01292.15   182 seq1735_BIOID51093   -            211   3.2e-22   78.6  18.2   1   1   5.9e-26     4e-22   78.3  12.6     1   182     9   184     9   184 0.88 Prokaryotic cytochrome b561
COX4_pro             PF03626.9     75 seq1736_BIOID51093   -            109   2.9e-17   62.3  18.9   1   1   2.5e-21   3.5e-17   62.1  13.1     1    75    18   100    18   100 0.97 Prokaryotic Cytochrome C oxidase subunit IV
N_methyl_2           PF13544.1     31 seq1737_BIOID51093   -            146   3.3e-09   35.6   0.6   1   1   8.6e-13   5.9e-09   34.8   0.4    11    31     2    22     1    22 0.94 Type IV pilin N-term methylation site GFxxxE
N_methyl             PF07963.7     20 seq1737_BIOID51093   -            146   3.3e-07   29.5   3.6   1   1   9.3e-11   6.4e-07   28.6   2.5     1    20     5    24     5    24 0.95 Prokaryotic N-terminal methylation motif
UbiA                 PF01040.13   257 seq1739_BIOID51093   -            296     2e-33  115.6  26.3   1   1   1.7e-37   2.4e-33  115.3  18.2     5   252    19   269    15   279 0.81 UbiA prenyltransferase family
FdhE                 PF04216.7    293 seq1740_BIOID51093   -            309  7.4e-114  380.2   1.0   1   1  6.5e-118  8.9e-114  380.0   0.7     5   293    19   304     9   304 0.98 Protein involved in formate dehydrogenase formation
T2SE                 PF00437.15   272 seq1742_BIOID51093   -            427     1e-83  280.2   0.5   1   1     2e-87   1.4e-83  279.8   0.3     4   271    55   319    52   320 0.98 Type II/IV secretion system protein
Nitrate_red_del      PF02613.10   136 seq1743_BIOID51093   -            231   1.3e-25   89.7   1.9   1   1   1.8e-29   2.5e-25   88.7   1.3     6   133     8   154     3   157 0.86 Nitrate reductase delta subunit
MsyB                 PF13984.1    122 seq1744_BIOID51093   -            124   6.7e-67  223.0  12.7   1   1   5.5e-71   7.5e-67  222.8   8.8     1   122     3   124     3   124 0.99 MsyB protein
LPP                  PF04728.8     11 seq1746_BIOID51093   -             78   5.8e-11   41.3  16.8   1   2   4.2e-10   5.8e-06   25.7   1.0     1    11    24    34    24    34 0.99 Repeated sequence found in lipoprotein LPP
LPP                  PF04728.8     11 seq1746_BIOID51093   -             78   5.8e-11   41.3  16.8   2   2   6.3e-10   8.6e-06   25.1   2.1     1    11    38    48    38    48 0.99 Repeated sequence found in lipoprotein LPP
MFS_1                PF07690.11   354 seq1747_BIOID51093   -            520   1.1e-45  155.7  57.7   1   1   5.4e-44   3.7e-40  137.6  27.6     4   353    86   420    83   421 0.82 Major Facilitator Superfamily
Sugar_tr             PF00083.19   451 seq1747_BIOID51093   -            520   1.6e-09   36.8  30.4   1   1   4.7e-13   3.2e-09   35.7  10.1    43   194   108   255    54   264 0.84 Sugar (and other) transporter
Nitrate_red_gam      PF02665.9    223 seq1748_BIOID51093   -            226   2.1e-87  292.0  12.4   1   1   1.8e-91   2.4e-87  291.8   8.6     2   223     5   226     4   226 0.99 Nitrate reductase gamma subunit
T2SF                 PF00482.18   124 seq1749_BIOID51093   -            400   1.3e-54  183.3   1.2   1   2   6.7e-32   9.2e-28   96.5   0.2     2   124    64   186    63   186 0.98 Type II secretion system (T2SS), protein F
T2SF                 PF00482.18   124 seq1749_BIOID51093   -            400   1.3e-54  183.3   1.2   2   2   1.5e-28   2.1e-24   85.6   0.0     3   124   268   388   266   388 0.98 Type II secretion system (T2SS), protein F
PhzC-PhzF            PF02567.11   282 seq1750_BIOID51093   -            297   2.3e-83  279.6   0.0   1   1   1.9e-87   2.6e-83  279.4   0.0     1   281     8   290     8   291 0.97 Phenazine biosynthesis-like protein
Peripla_BP_3         PF13377.1    160 seq1751_BIOID51093   -            332   4.3e-26   91.7   0.0   1   1   2.4e-28   6.5e-25   87.8   0.0     2   146   176   322   175   331 0.91 Periplasmic binding protein-like domain
Peripla_BP_1         PF00532.16   279 seq1751_BIOID51093   -            332     6e-23   81.3   0.1   1   1   3.8e-26     1e-22   80.5   0.1    13   269    77   323    61   331 0.89 Periplasmic binding proteins and sugar binding domain of LacI family
LacI                 PF00356.16    46 seq1751_BIOID51093   -            332   6.8e-22   76.7   0.4   1   1   4.6e-25   1.2e-21   75.8   0.3     1    46     4    49     4    49 0.99 Bacterial regulatory proteins, lacI family
Peripla_BP_4         PF13407.1    258 seq1751_BIOID51093   -            332   7.9e-18   64.6   0.0   1   1   5.5e-21   1.5e-17   63.7   0.0     7   257    74   317    70   318 0.93 Periplasmic binding protein domain
ApbA_C               PF08546.6    125 seq1757_BIOID51093   -            303   4.7e-39  133.0   0.2   1   1     1e-42     7e-39  132.5   0.2     1   125   168   289   168   289 0.97 Ketopantoate reductase PanE/ApbA C terminal
ApbA                 PF02558.11   151 seq1757_BIOID51093   -            303   3.3e-28   97.9   0.1   1   1   7.5e-32   5.2e-28   97.2   0.1     1   150     3   143     3   144 0.88 Ketopantoate reductase PanE/ApbA
Peripla_BP_2         PF01497.13   238 seq1758_BIOID51093   -            318   7.7e-32  110.2   0.5   1   1   6.6e-36   9.1e-32  109.9   0.3     1   236    49   297    49   299 0.96 Periplasmic binding protein
Flavin_Reduct        PF01613.13   154 seq1760_BIOID51093   -            147   3.5e-11   43.0   0.0   1   1   3.1e-15   4.2e-11   42.8   0.0    28   136     1   111     1   123 0.90 Flavin reductase like domain
CSD                  PF00313.17    66 seq1761_BIOID51093   -             74   2.9e-29  100.5   0.2   1   1   2.3e-33   3.2e-29  100.3   0.1     2    64     3    65     2    67 0.96 'Cold-shock' DNA-binding domain
CoaE                 PF01121.15   180 seq1763_BIOID51093   -            206     1e-77  259.4   0.4   1   1   3.6e-81   1.2e-77  259.2   0.2     1   176     3   177     3   181 0.99 Dephospho-CoA kinase
AAA_17               PF13207.1    121 seq1763_BIOID51093   -            206   2.8e-08   34.4   0.4   1   1   1.6e-10   5.3e-07   30.3   0.3     1    77     4   114     4   191 0.61 AAA domain
DJ-1_PfpI            PF01965.19   147 seq1765_BIOID51093   -            196   7.6e-34  116.1   0.0   1   1   1.4e-37   9.8e-34  115.8   0.0     2   146    32   172    31   173 0.93 DJ-1/PfpI family
DUF4066              PF13278.1    166 seq1765_BIOID51093   -            196   2.1e-07   30.2   0.0   1   1     1e-10   6.8e-07   28.6   0.0     4   165    11   169     8   170 0.77 Putative amidotransferase
Pribosyltran         PF00156.22   125 seq1766_BIOID51093   -            208   7.3e-16   57.9   0.2   1   1   7.4e-20     1e-15   57.4   0.1    21   125    63   160    41   160 0.93 Phosphoribosyl transferase domain
DUF1342              PF07072.6    211 seq1770_BIOID51093   -            247   1.3e-75  253.5   0.3   1   1   1.1e-79   1.5e-75  253.3   0.2     1   211    19   225    19   225 0.99 Protein of unknown function (DUF1342)
Xan_ur_permease      PF00860.15   389 seq1773_BIOID51093   -            429  1.6e-108  362.5  42.7   1   1  1.7e-112  2.4e-108  362.0  29.6     2   387    16   383    15   385 0.98 Permease family
DUF329               PF03884.9     57 seq1774_BIOID51093   -             65   2.2e-26   91.0   1.7   1   1     2e-30   2.7e-26   90.7   1.2     2    56     6    62     3    63 0.92 Domain of unknown function (DUF329)
Acyl_transf_3        PF01757.17   340 seq1776_BIOID51093   -            385     5e-41  140.5  45.6   1   1   4.1e-45   5.7e-41  140.3  31.6     2   339    10   356     9   357 0.95 Acyltransferase family
FecCD                PF01032.13   311 seq1777_BIOID51093   -            338   1.3e-89  300.0  34.9   1   1   1.1e-93   1.6e-89  299.7  24.2     1   311    23   332    22   332 0.99 FecCD transport family
Bac_DnaA             PF00308.13   219 seq1780_BIOID51093   -            248     2e-16   60.2   0.0   1   1   1.9e-19   2.6e-15   56.5   0.0     6   212    33   226    29   232 0.87 Bacterial dnaA  protein
Exonuc_VII_S         PF02609.11    53 seq1781_BIOID51093   -             80   9.5e-23   79.6   3.9   1   1   8.5e-27   1.2e-22   79.3   2.7     1    53    11    63    11    63 0.99 Exonuclease VII small subunit
polyprenyl_synt      PF00348.12   260 seq1782_BIOID51093   -            299   5.5e-92  307.1   0.6   1   1   4.7e-96   6.4e-92  306.9   0.4     2   259    33   294    32   295 0.98 Polyprenyl synthetase
FecCD                PF01032.13   311 seq1784_BIOID51093   -            330   7.9e-83  277.7  42.7   1   1   6.9e-87   9.4e-83  277.4  29.6     2   310    19   324    13   325 0.98 FecCD transport family
DUF535               PF04393.8    288 seq1785_BIOID51093   -            330  1.9e-104  348.5   0.5   1   1  1.6e-108  2.2e-104  348.3   0.3     5   288    44   328    40   328 0.98 Protein of unknown function (DUF535)
DXP_synthase_N       PF13292.1    270 seq1788_BIOID51093   -            620  7.6e-113  375.7   0.0   1   1  5.1e-116  1.2e-112  375.1   0.0     2   270    12   282    11   282 0.99 1-deoxy-D-xylulose-5-phosphate synthase
Transket_pyr         PF02779.19   178 seq1788_BIOID51093   -            620   7.4e-40  136.2   0.0   1   1   5.6e-43   1.3e-39  135.4   0.0     4   174   320   480   318   482 0.98 Transketolase, pyrimidine binding domain
Transketolase_C      PF02780.15   124 seq1788_BIOID51093   -            620   9.9e-29   99.6   0.0   1   1   1.2e-31   2.7e-28   98.2   0.0     1   122   495   609   495   611 0.96 Transketolase, C-terminal domain
E1_dh                PF00676.15   300 seq1788_BIOID51093   -            620   6.8e-07   28.1   0.1   1   1   5.1e-10   1.2e-06   27.4   0.0   104   166   124   186    93   193 0.86 Dehydrogenase E1 component
Transketolase_N      PF00456.16   333 seq1788_BIOID51093   -            620     9e-06   24.5   0.0   1   1   7.3e-08   0.00017   20.4   0.0   144   192   143   190   118   198 0.87 Transketolase, thiamine diphosphate binding domain
TPP_enzyme_C         PF02775.16   153 seq1788_BIOID51093   -            620   1.6e-05   24.4   0.1   1   1   2.3e-08   5.2e-05   22.7   0.1    32    84   125   183   103   194 0.78 Thiamine pyrophosphate enzyme, C-terminal TPP binding domain
ABC_tran             PF00005.22   118 seq1789_BIOID51093   -            271   1.1e-22   80.4   0.1   1   1   5.2e-26   1.8e-22   79.8   0.1     1   118    47   172    47   172 0.92 ABC transporter
AAA_16               PF13191.1    166 seq1789_BIOID51093   -            271     7e-07   29.6   0.2   1   1     3e-10     1e-06   29.0   0.1    24   158    33   189    20   215 0.70 AAA ATPase domain
AAA_29               PF13555.1     62 seq1789_BIOID51093   -            271   5.2e-07   28.9   0.0   1   1   2.7e-10   9.4e-07   28.1   0.0    15    51    26    61    19    66 0.86 P-loop containing region of AAA domain
UPF0118              PF01594.11   327 seq1798_BIOID51093   -            353   2.6e-83  279.6  41.1   1   1   2.2e-87     3e-83  279.4  28.5     3   326    20   345    18   346 0.97 Domain of unknown function DUF20
Aldo_ket_red         PF00248.16   283 seq1799_BIOID51093   -            324   1.3e-76  257.0   0.0   1   1   1.1e-80   1.5e-76  256.8   0.0     1   280    15   313    15   316 0.94 Aldo/keto reductase family
NAD_binding_2        PF03446.10   162 seq1801_BIOID51093   -            298   1.8e-47  161.1   1.3   1   1   7.2e-51   2.5e-47  160.6   0.9     1   160     1   162     1   164 0.98 NAD binding domain of 6-phosphogluconate dehydrogenase
F420_oxidored        PF03807.12    96 seq1801_BIOID51093   -            298   5.1e-09   36.3   0.0   1   1   3.4e-12   1.2e-08   35.1   0.0     2    93     4    94     3    96 0.80 NADP oxidoreductase coenzyme F420-dependent
MIP                  PF00230.15   227 seq1803_BIOID51093   -            231   4.3e-49  166.9  19.6   1   1   3.5e-53   4.9e-49  166.7  13.6     8   227     2   223     1   223 0.90 Major intrinsic protein
Pentapeptide         PF00805.17    40 seq1805_BIOID51093   -            523   1.1e-16   59.5   9.7   1   2   4.1e-11   1.9e-07   30.0   0.7     5    39   197   231   193   232 0.94 Pentapeptide repeats (8 copies)
Pentapeptide         PF00805.17    40 seq1805_BIOID51093   -            523   1.1e-16   59.5   9.7   2   2   4.1e-09   1.8e-05   23.6   0.0     1    33   289   321   289   322 0.88 Pentapeptide repeats (8 copies)
Pentapeptide_4       PF13599.1     78 seq1805_BIOID51093   -            523   7.6e-12   44.7  17.3   1   1   8.5e-12   3.9e-08   32.8   5.8     7    62   194   248   191   254 0.75 Pentapeptide repeats (9 copies)
DeoC                 PF01791.4    236 seq1806_BIOID51093   -            292     4e-45  153.8   0.0   1   1   3.4e-49   4.6e-45  153.6   0.0     2   235    17   257    16   258 0.97 DeoC/LacD family aldolase
GerE                 PF00196.14    58 seq1807_BIOID51093   -            216   2.2e-20   71.5   0.7   1   1   2.8e-24   3.8e-20   70.8   0.5     3    58   155   210   153   210 0.97 Bacterial regulatory proteins, luxR family
DUF340               PF03956.8    191 seq1810_BIOID51093   -            299   4.9e-72  241.1  27.3   1   1   4.6e-73   6.3e-69  230.9  11.7     2   190   112   298   111   299 0.99 Membrane protein of unknown function (DUF340)
GlcNAc_2-epim        PF07221.6    346 seq1811_BIOID51093   -            413  1.8e-123  411.8  11.9   1   1  1.6e-127  2.1e-123  411.6   8.3     2   346    32   387    31   387 0.99 N-acylglucosamine 2-epimerase (GlcNAc 2-epimerase)
Sod_Cu               PF00080.15   142 seq1812_BIOID51093   -            274   2.1e-30  105.6   0.1   1   1   2.1e-34   2.8e-30  105.2   0.1     9   142   132   273   118   273 0.89 Copper/zinc superoxide dismutase (SODC)
CsgE                 PF10627.4    107 seq1813_BIOID51093   -            129   6.8e-36  122.2   0.0   1   1   5.8e-40     8e-36  121.9   0.0     1   107    26   129    26   129 0.99 Curli assembly protein CsgE
CsgF                 PF10614.4    142 seq1814_BIOID51093   -            138   2.6e-47  160.2   1.4   1   1   2.4e-51   3.3e-47  159.9   1.0     2   142     4   133     2   133 0.96 Type VIII secretion system (T8SS), CsgF protein
UPF0118              PF01594.11   327 seq1815_BIOID51093   -            168   2.9e-18   65.8   6.3   1   1   2.5e-22   3.4e-18   65.5   4.4     2   117    15   134    14   143 0.95 Domain of unknown function DUF20
Prismane             PF03063.15   516 seq1816_BIOID51093   -            550  1.1e-155  518.8   0.0   1   1  9.2e-160  1.3e-155  518.6   0.0     1   516     1   548     1   548 0.98 Prismane/CO dehydrogenase family
CsgG                 PF03783.9    209 seq1817_BIOID51093   -            277   2.8e-67  225.7   0.1   1   1   2.4e-71   3.2e-67  225.5   0.0     2   208    41   255    40   256 0.98 Curli production assembly/transport component CsgG
UPF0118              PF01594.11   327 seq1818_BIOID51093   -            207   7.5e-40  136.7  25.8   1   1   6.2e-44   8.5e-40  136.6  17.9   144   327     1   182     1   182 0.99 Domain of unknown function DUF20
Aldose_epim          PF01263.15   301 seq1819_BIOID51093   -            300   3.9e-56  190.2   0.0   1   1   3.2e-60   4.3e-56  190.1   0.0     2   296    12   291    11   296 0.91 Aldose 1-epimerase
TauE                 PF01925.14   240 seq1822_BIOID51093   -            291   5.2e-36  124.1  35.5   1   1   3.8e-40   5.2e-36  124.1  24.6     2   239    23   249    21   250 0.87 Sulfite exporter TauE/SafE
DUF1870              PF08965.5    118 seq1823_BIOID51093   -            118   4.4e-60  200.4   0.2   1   1   3.6e-64   4.9e-60  200.2   0.2     1   118     1   118     1   118 1.00 Domain of unknown function (DUF1870)
Fer2                 PF00111.22    78 seq1825_BIOID51093   -            322   1.7e-14   53.2   2.8   1   1   7.8e-18   3.5e-14   52.1   1.9     8    77   248   315   242   316 0.87 2Fe-2S iron-sulfur cluster binding domain
FAD_binding_6        PF00970.19    99 seq1825_BIOID51093   -            322   2.6e-11   43.3   0.0   1   1   1.1e-14   5.2e-11   42.4   0.0     3    98    13   105    11   106 0.88 Oxidoreductase FAD-binding domain
NAD_binding_1        PF00175.16   109 seq1825_BIOID51093   -            322   3.8e-09   36.9   0.0   1   1   1.6e-12   7.5e-09   36.0   0.0     1   107   116   210   116   212 0.86 Oxidoreductase NAD-binding domain
MFS_1                PF07690.11   354 seq1827_BIOID51093   -            404   1.1e-29  103.2  50.9   1   2   4.5e-25   6.2e-21   74.4  26.2     2   294    13   291    12   293 0.81 Major Facilitator Superfamily
MFS_1                PF07690.11   354 seq1827_BIOID51093   -            404   1.1e-29  103.2  50.9   2   2   4.4e-15     6e-11   41.5  10.3    37   183   249   394   245   402 0.79 Major Facilitator Superfamily
Glyco_hydro_31       PF01055.21   451 seq1831_BIOID51093   -            678   4.1e-95  318.9   2.6   1   1     4e-99   5.4e-95  318.5   1.8     5   449   229   666   225   668 0.93 Glycosyl hydrolases family 31
TonB_dep_Rec         PF00593.19   276 seq1832_BIOID51093   -            764   6.2e-35  121.3  13.9   1   1   9.1e-39   6.2e-35  121.3   9.7     1   275   483   762   483   763 0.93 TonB dependent receptor
Plug                 PF07715.10   108 seq1832_BIOID51093   -            764   7.1e-29  100.1   1.6   1   1     1e-32   7.1e-29  100.1   1.1     8   108    67   181    61   181 0.96 TonB-dependent Receptor Plug Domain
TPP_enzyme_N         PF02776.13   172 seq1833_BIOID51093   -            572   1.9e-43  147.7   0.8   1   1   1.3e-45     6e-42  142.9   0.1     2   170     4   170     3   172 0.98 Thiamine pyrophosphate enzyme, N-terminal TPP binding domain
TPP_enzyme_C         PF02775.16   153 seq1833_BIOID51093   -            572     3e-41  140.4   0.9   1   1   1.8e-44   8.4e-41  138.9   0.2     1   153   379   525   379   525 0.96 Thiamine pyrophosphate enzyme, C-terminal TPP binding domain
TPP_enzyme_M         PF00205.17   137 seq1833_BIOID51093   -            572   8.4e-28   96.7   0.0   1   1   4.3e-31   1.9e-27   95.5   0.0     2   137   192   319   191   319 0.96 Thiamine pyrophosphate enzyme, central domain
MFS_1                PF07690.11   354 seq1834_BIOID51093   -            421   5.9e-31  107.3  54.0   1   1   8.3e-32   1.1e-27   96.5  28.0     1   333    18   336    18   337 0.81 Major Facilitator Superfamily
Sigma54_activat      PF00158.21   168 seq1836_BIOID51093   -            325   1.2e-62  210.2   0.0   1   1   5.1e-66   1.7e-62  209.6   0.0     2   163     9   170     8   175 0.98 Sigma-54 interaction domain
AAA_5                PF07728.9    139 seq1836_BIOID51093   -            325   1.2e-07   31.4   0.0   1   1   6.6e-11   2.2e-07   30.5   0.0     1   122    31   149    31   169 0.82 AAA domain (dynein-related subfamily)
HTH_8                PF02954.14    42 seq1836_BIOID51093   -            325   1.2e-05   24.5   0.7   1   1   7.1e-09   2.4e-05   23.6   0.5     6    41   287   322   283   323 0.89 Bacterial regulatory protein, Fis family
DUF3251              PF11622.3    165 seq1838_BIOID51093   -            179   8.4e-80  265.8   2.6   1   1   6.9e-84   9.4e-80  265.6   1.8     1   157    20   176    20   179 0.99 Protein of unknown function (DUF3251)
MFS_2                PF13347.1    427 seq1840_BIOID51093   -            472    8e-103  343.9  27.0   1   1  1.3e-106    9e-103  343.8  18.7     2   427    29   455    28   455 0.97 MFS/sugar transport protein
MFS_1                PF07690.11   354 seq1840_BIOID51093   -            472   6.5e-11   41.4  51.8   1   1   1.5e-13     1e-09   37.5  19.7    90   352   134   400   130   402 0.77 Major Facilitator Superfamily
Shikimate_dh_N       PF08501.6     83 seq1841_BIOID51093   -            288     7e-27   93.1   0.0   1   1   2.1e-30   1.4e-26   92.2   0.0     1    83    12    94    12    94 0.99 Shikimate dehydrogenase substrate binding domain
Shikimate_DH         PF01488.15   135 seq1841_BIOID51093   -            288     1e-06   28.7   0.0   1   1   2.5e-10   1.7e-06   28.0   0.0     9    95   121   216   114   231 0.85 Shikimate / quinate 5-dehydrogenase
Beta_elim_lyase      PF01212.16   290 seq1842_BIOID51093   -            333   2.4e-90  302.4   0.1   1   1   6.8e-94   3.1e-90  302.1   0.1     1   285     3   280     3   285 0.97 Beta-eliminating lyase
Aminotran_1_2        PF00155.16   363 seq1842_BIOID51093   -            333   2.1e-09   36.7   0.0   1   1   6.6e-13     3e-09   36.1   0.0    38   327    28   303     4   325 0.77 Aminotransferase class I and II
Channel_Tsx          PF03502.8    238 seq1843_BIOID51093   -            294   6.8e-68  228.8  24.1   1   1   5.7e-72   7.8e-68  228.6  16.7     2   238    32   294    31   294 0.96 Nucleoside-specific channel-forming protein, Tsx
ACPS                 PF01648.15   113 seq1844_BIOID51093   -            247   1.5e-11   44.1   0.9   1   1   2.1e-14   2.9e-10   39.9   0.1     1    61   153   220   153   246 0.80 4'-phosphopantetheinyl transferase superfamily
DHquinase_I          PF01487.10   224 seq1845_BIOID51093   -            252   6.5e-72  241.6   0.9   1   1   5.4e-76   7.3e-72  241.5   0.6     2   223    20   246    19   247 0.99 Type I 3-dehydroquinase
NAD_binding_10       PF13460.1    183 seq1846_BIOID51093   -            476   5.9e-19   68.6   0.0   1   1   3.9e-22   8.8e-19   68.0   0.0     1   160     5   165     5   193 0.88 NADH(P)-binding
Epimerase            PF01370.16   236 seq1846_BIOID51093   -            476     2e-12   46.9   0.0   1   1   4.3e-15   9.9e-12   44.6   0.0     1   121     5   116     5   132 0.89 NAD dependent epimerase/dehydratase family
NmrA                 PF05368.8    233 seq1846_BIOID51093   -            476   4.7e-10   39.0   0.0   1   1   2.6e-13   5.8e-10   38.6   0.0     1   227     5   228     5   305 0.81 NmrA-like family
DUF2867              PF11066.3    149 seq1846_BIOID51093   -            476   2.1e-06   27.4   0.0   1   1   2.6e-09   5.9e-06   25.9   0.0    42   148   358   463   332   463 0.88 Protein of unknown function (DUF2867)
adh_short            PF00106.20   167 seq1846_BIOID51093   -            476   3.8e-06   26.7   0.1   1   1   3.6e-09   8.3e-06   25.7   0.1     3    89     5    78     3   115 0.86 short chain dehydrogenase
3Beta_HSD            PF01073.14   280 seq1846_BIOID51093   -            476   3.7e-06   25.7   0.0   1   1   2.5e-09   5.6e-06   25.1   0.0     1   117     6   112     6   123 0.74 3-beta hydroxysteroid dehydrogenase/isomerase family
MFS_2                PF13347.1    427 seq1848_BIOID51093   -            467    4e-104  348.2  36.6   1   1  6.5e-108  4.5e-104  348.1  25.4     2   426    16   437    14   438 0.97 MFS/sugar transport protein
CoA_trans            PF01144.18   217 seq1849_BIOID51093   -            531   5.4e-57  192.3   0.7   1   1   7.9e-61   1.1e-56  191.3   0.1     2   216    16   252    15   253 0.98 Coenzyme A transferase
Epimerase            PF01370.16   236 seq1852_BIOID51093   -            349   2.3e-27   95.8   0.0   1   1     3e-30   8.3e-27   94.0   0.0     1   235    15   246    15   247 0.91 NAD dependent epimerase/dehydratase family
NAD_binding_10       PF13460.1    183 seq1852_BIOID51093   -            349   1.9e-18   67.0   0.0   1   1   9.5e-22   2.6e-18   66.5   0.0     1   151    15   188    15   202 0.85 NADH(P)-binding
3Beta_HSD            PF01073.14   280 seq1852_BIOID51093   -            349   2.3e-18   65.8   0.0   1   1     1e-21   2.8e-18   65.4   0.0     1   271    16   268    16   276 0.89 3-beta hydroxysteroid dehydrogenase/isomerase family
RmlD_sub_bind        PF04321.12   287 seq1852_BIOID51093   -            349   1.1e-10   40.8   0.0   1   1   9.7e-14   2.7e-10   39.5   0.0     1   241    13   274    13   288 0.85 RmlD substrate binding domain
NAD_binding_4        PF07993.7    249 seq1852_BIOID51093   -            349   2.4e-10   39.6   0.0   1   1   3.2e-13   8.7e-10   37.8   0.0    63   200    58   185    17   227 0.79 Male sterility protein
GCS2                 PF04107.8    288 seq1853_BIOID51093   -            372   1.5e-93  312.9   0.0   1   1   1.6e-97   2.2e-93  312.4   0.0     1   288    14   292    14   292 0.99 Glutamate-cysteine ligase family 2(GCS2)
KdgM                 PF06178.8    218 seq1855_BIOID51093   -            252   4.6e-86  287.7  10.4   1   1   7.7e-90   5.2e-86  287.5   7.2     2   218    37   252    36   252 0.99 Oligogalacturonate-specific porin protein (KdgM)
DUF1597              PF07642.6    344 seq1855_BIOID51093   -            252     1e-07   31.2   9.0   1   1   5.2e-11   3.5e-07   29.4   6.2   150   326    68   241    34   251 0.82 Outer membrane protein family (DUF1597)
Acyl-CoA_dh_1        PF00441.19   150 seq1858_BIOID51093   -            383     4e-46  156.6   4.6   1   1   1.8e-49   6.1e-46  156.0   3.2     1   150   228   377   228   377 0.98 Acyl-CoA dehydrogenase, C-terminal domain
Acyl-CoA_dh_2        PF08028.6    134 seq1858_BIOID51093   -            383   1.4e-18   67.3   2.4   1   1   6.1e-22   2.1e-18   66.7   1.7     3   125   245   357   243   360 0.96 Acyl-CoA dehydrogenase, C-terminal domain
Acyl-CoA_dh_N        PF02771.11   113 seq1858_BIOID51093   -            383   3.5e-17   62.8   0.0   1   1   2.2e-20   7.7e-17   61.7   0.0     1   105     6   108     6   114 0.92 Acyl-CoA dehydrogenase, N-terminal domain
Acyl-CoA_dh_M        PF02770.14    52 seq1858_BIOID51093   -            383   5.7e-15   54.4   0.0   1   1   3.5e-18   1.2e-14   53.4   0.0     1    50   121   170   121   172 0.98 Acyl-CoA dehydrogenase, middle domain
DUF1158              PF06643.6     82 seq1859_BIOID51093   -             82   2.3e-48  162.2   8.9   1   1   1.8e-52   2.5e-48  162.1   6.2     1    82     1    82     1    82 0.99 Protein of unknown function (DUF1158)
DUF419               PF04237.8     92 seq1860_BIOID51093   -            122   1.9e-26   92.1   0.0   1   1   1.7e-30   2.3e-26   91.8   0.0     1    92    14   107    14   107 0.97 Protein of unknown function (DUF419)
Nitroreductase       PF00881.19   165 seq1862_BIOID51093   -            217   3.1e-30  105.0   0.0   1   1   2.6e-34   3.6e-30  104.8   0.0     2   165     8   193     7   193 0.97 Nitroreductase family
MS_channel           PF00924.13   206 seq1868_BIOID51093   -            415   4.9e-74  248.0   0.3   1   1     7e-76   9.5e-72  240.5   0.2     1   205   142   396   142   397 0.99 Mechanosensitive ion channel
ETF                  PF01012.16   164 seq1870_BIOID51093   -            254   4.8e-32  110.8   0.8   1   1     5e-36   6.9e-32  110.3   0.5     8   164    28   183    22   183 0.92 Electron transfer flavoprotein domain
Gln-synt_C           PF00120.19   259 seq1873_BIOID51093   -            498   1.2e-76  257.1   0.0   1   1   1.4e-80   1.8e-76  256.5   0.0     3   257   161   414   159   416 0.95 Glutamine synthetase, catalytic domain
ETF_alpha            PF00766.14    86 seq1875_BIOID51093   -            312     1e-30  105.0   0.3   1   1   2.8e-34   1.9e-30  104.1   0.2     2    85   189   273   188   274 0.97 Electron transfer flavoprotein FAD-binding domain
ETF                  PF01012.16   164 seq1875_BIOID51093   -            312   1.2e-24   86.7   0.4   1   1   3.2e-28   2.2e-24   85.9   0.3     2   164     7   153     6   153 0.92 Electron transfer flavoprotein domain
DAO                  PF01266.19   358 seq1877_BIOID51093   -            429   4.9e-22   78.2   5.6   1   2   3.2e-10   5.4e-07   28.7   0.2     1    37     7    43     7    94 0.78 FAD dependent oxidoreductase
DAO                  PF01266.19   358 seq1877_BIOID51093   -            429   4.9e-22   78.2   5.6   2   2   3.2e-17   5.5e-14   51.7   0.6   144   356   105   328    98   330 0.66 FAD dependent oxidoreductase
FAD_binding_3        PF01494.14   356 seq1877_BIOID51093   -            429   5.2e-13   48.6   0.5   1   1   1.3e-15   2.2e-12   46.5   0.0     2   192     6   184     5   217 0.82 FAD binding domain
FAD_oxidored         PF12831.2    428 seq1877_BIOID51093   -            429   3.1e-08   33.0   0.9   1   1   1.8e-11   3.1e-08   33.0   0.6     1   143     7   157     7   161 0.76 FAD dependent oxidoreductase
HI0933_like          PF03486.9    409 seq1877_BIOID51093   -            429   1.4e-07   30.2   1.3   1   1   3.5e-10     6e-07   28.1   0.9     2   167     7   165     6   174 0.85 HI0933-like protein
NAD_binding_8        PF13450.1     68 seq1877_BIOID51093   -            429   9.3e-07   28.6   1.2   1   1   1.4e-09   2.4e-06   27.3   0.8     1    32    10    41    10    63 0.90 NAD(P)-binding Rossmann-like domain
Thi4                 PF01946.12   230 seq1877_BIOID51093   -            429   8.7e-07   28.1   1.4   1   1   5.3e-09     9e-06   24.8   0.3    18    64     6    52     3    57 0.94 Thi4 family
Pyr_redox_2          PF07992.9    200 seq1877_BIOID51093   -            429   2.9e-06   27.1   1.8   1   1   5.2e-09   8.9e-06   25.6   1.2     1    90     7    95     7   307 0.83 Pyridine nucleotide-disulphide oxidoreductase
FAD_binding_2        PF00890.19   421 seq1877_BIOID51093   -            429   2.7e-06   26.3  17.0   1   1     7e-08   0.00012   20.9   4.4     1    35     7    41     7    52 0.92 FAD binding domain
ABC_tran             PF00005.22   118 seq1881_BIOID51093   -            275   1.3e-25   89.9   0.0   1   1   3.3e-29   2.3e-25   89.1   0.0     1   118    75   203    75   203 0.91 ABC transporter
AAA_21               PF13304.1    303 seq1881_BIOID51093   -            275   1.5e-14   54.5   0.4   1   1     1e-12   6.9e-09   35.9   0.0   233   297   171   232   146   236 0.85 AAA domain
AA_permease          PF00324.16   479 seq1882_BIOID51093   -            461   3.8e-43  147.4  35.7   1   1   6.8e-47   4.6e-43  147.1  24.7     2   428    27   421    26   442 0.81 Amino acid permease
AA_permease_2        PF13520.1    426 seq1882_BIOID51093   -            461   6.5e-32  110.4  37.2   1   1   1.2e-35     8e-32  110.1  25.8    39   400    61   416    22   436 0.79 Amino acid permease
[truncated: 1,520,292 more chars]
