# Supplementary material for: A domain sequence approach to pangenomics: applications to Escherichia coli
Source: F1000Res. 2013 May 29;1:19. Originally published 2012 Oct 1. [Version 2] doi: 10.12688/f1000research.1-19.v2 (PMC3901455; doi:10.12688/f1000research.1-19.v2)
Supplement: The 347 text files show the results from scanning each of the fasta-files against the Pfam-A database [file f1000research-1-1101-s0002.tgz › Escherichia_coli_H397_BIOID39001.txt]

#                                                                            --- full sequence --- -------------- this domain -------------   hmm coord   ali coord   env coord
# target name        accession   tlen query name           accession   qlen   E-value  score  bias   #  of  c-Evalue  i-Evalue  score  bias  from    to  from    to  from    to  acc description of target
#------------------- ---------- ----- -------------------- ---------- ----- --------- ------ ----- --- --- --------- --------- ------ ----- ----- ----- ----- ----- ----- ----- ---- ---------------------
rve                  PF00665.21   120 seq1_BIOID39001      -            390   4.4e-18   65.4   0.0   1   1   6.5e-22   8.9e-18   64.4   0.0     3   120   113   240   112   240 0.94 Integrase core domain
NUDIX                PF00293.23   135 seq2_BIOID39001      -            182   3.3e-18   65.4   0.0   1   1     3e-22   4.2e-18   65.1   0.0     2   131    32   161    31   165 0.83 NUDIX domain
DinI                 PF06183.8     65 seq3_BIOID39001      -             82   2.8e-26   91.1   0.1   1   1   2.5e-30   3.5e-26   90.9   0.1     1    65    16    80    16    80 0.98 DinI-like family
DDE_Tnp_Tn3          PF01526.12   388 seq4_BIOID39001      -            849    5e-144  479.5   0.0   1   1  1.4e-147  1.9e-143  477.6   0.0     1   388   434   823   434   823 1.00 Tn3 transposase DDE domain
DUF1380              PF07128.7    139 seq5_BIOID39001      -            144   3.4e-76  253.6   1.1   1   1   2.8e-80   3.8e-76  253.4   0.8     1   139     1   138     1   138 1.00 Protein of unknown function (DUF1380)
F_bP_aldolase        PF01116.15   287 seq6_BIOID39001      -            286  9.8e-103  343.0   0.0   1   1    8e-107  1.1e-102  342.9   0.0     4   286     5   283     2   284 0.99 Fructose-bisphosphate aldolase class-II
gpW                  PF02831.10    68 seq9_BIOID39001      -             68   2.2e-33  113.4   2.3   1   1   1.8e-37   2.4e-33  113.3   1.6     1    68     1    68     1    68 0.99 gpW
DUF4113              PF13438.1     75 seq10_BIOID39001     -             82     6e-29   99.6   0.0   1   1   4.8e-33   6.6e-29   99.5   0.0     1    75     7    80     7    80 0.98 Domain of unknown function (DUF4113)
HTH_Tnp_IS1          PF12759.2     50 seq12_BIOID39001     -             75   1.5e-31  107.5   0.1   1   1   2.8e-35   1.9e-31  107.1   0.0     1    50    23    72    23    72 0.99 InsA C-terminal domain
Zn_Tnp_IS1           PF03811.8     36 seq12_BIOID39001     -             75   7.9e-09   34.7   2.2   1   1   1.2e-12   7.9e-09   34.7   1.5    18    36     2    20     1    20 0.96 InsA N-terminal domain
Prok-JAB             PF14464.1    105 seq15_BIOID39001     -            265   4.6e-20   71.0   0.2   1   1   1.1e-23   7.7e-20   70.3   0.1     4    96    22   116    19   127 0.93 Prokaryotic homologs of the JAB domain
NLPC_P60             PF00877.14   105 seq15_BIOID39001     -            265   7.6e-14   51.2   0.0   1   1   1.6e-17   1.1e-13   50.8   0.0     1   104   129   241   129   242 0.92 NlpC/P60 family
4HBT                 PF03061.17    79 seq16_BIOID39001     -            134     8e-19   67.4   0.4   1   1   2.4e-22   1.1e-18   66.9   0.3     1    77    20   103    20   105 0.98 Thioesterase superfamily
4HBT_2               PF13279.1    121 seq16_BIOID39001     -            134   2.7e-12   47.0   0.2   1   1   7.1e-16   3.2e-12   46.8   0.1     3   117    14   128    12   132 0.88 Thioesterase-like superfamily
Acyl-ACP_TE          PF01643.12   249 seq16_BIOID39001     -            134   1.3e-05   24.2   0.1   1   1   3.1e-09   1.4e-05   24.0   0.0    31   132    33   132     4   134 0.79 Acyl-ACP thioesterase
DUF3279              PF11682.3    128 seq21_BIOID39001     -            136   5.7e-58  193.9   4.3   1   1   4.8e-62   6.6e-58  193.7   3.0     1   125     2   125     2   128 0.98 Protein of unknown function (DUF3279)
DUF932               PF06067.6    239 seq25_BIOID39001     -            176   1.1e-42  145.9   0.0   1   1   8.6e-47   1.2e-42  145.7   0.0    64   239     2   165     1   165 0.99 Domain of unknown function (DUF932)
Prok-JAB             PF14464.1    105 seq27_BIOID39001     -            247   1.8e-19   69.1   0.2   1   1   4.5e-23   3.1e-19   68.3   0.1     4    96     4    98     1   109 0.93 Prokaryotic homologs of the JAB domain
NLPC_P60             PF00877.14   105 seq27_BIOID39001     -            247   5.8e-14   51.6   0.0   1   1   1.2e-17     8e-14   51.2   0.0     1   104   111   223   111   224 0.92 NlpC/P60 family
Hexapep              PF00132.19    36 seq28_BIOID39001     -            293   8.7e-19   66.0   6.7   1   3   1.6e-09   2.2e-05   23.5   0.0     2    36   122   156   121   156 0.96 Bacterial transferase hexapeptide (six repeats)
Hexapep              PF00132.19    36 seq28_BIOID39001     -            293   8.7e-19   66.0   6.7   2   3   2.3e-10   3.1e-06   26.3   0.7     3    33   191   220   189   221 0.94 Bacterial transferase hexapeptide (six repeats)
Hexapep              PF00132.19    36 seq28_BIOID39001     -            293   8.7e-19   66.0   6.7   3   3   1.8e-11   2.5e-07   29.7   0.6     1    34   206   239   206   241 0.95 Bacterial transferase hexapeptide (six repeats)
DUF3279              PF11682.3    128 seq33_BIOID39001     -            144     2e-57  192.1   5.4   1   1   1.7e-61   2.4e-57  191.9   3.8     1   126     2   126     2   128 0.97 Protein of unknown function (DUF3279)
rve                  PF00665.21   120 seq37_BIOID39001     -            340     2e-20   72.9   0.0   1   1   2.2e-23   3.8e-20   72.0   0.0     3   118   118   242   117   244 0.96 Integrase core domain
HTH_38               PF13936.1     44 seq37_BIOID39001     -            340   1.8e-09   36.8   0.5   1   1   4.1e-12     7e-09   34.9   0.1     6    41     3    38     2    40 0.94 Helix-turn-helix domain
HTH_7                PF02796.10    45 seq37_BIOID39001     -            340   3.5e-09   36.2   0.3   1   1   5.4e-12   9.2e-09   34.9   0.2    13    44     9    40     5    41 0.93 Helix-turn-helix domain of resolvase
HTH_23               PF13384.1     50 seq37_BIOID39001     -            340   1.1e-06   27.9   0.0   1   1     2e-09   3.4e-06   26.3   0.0     9    40     9    40     2    43 0.89 Homeodomain-like domain
HTH_28               PF13518.1     52 seq37_BIOID39001     -            340     1e-05   25.2   0.1   1   1   1.5e-08   2.6e-05   23.9   0.1     7    34    12    39     8    40 0.89 Helix-turn-helix domain
Sigma70_r4_2         PF08281.7     54 seq37_BIOID39001     -            340   1.2e-05   24.5   0.0   1   1   1.5e-08   2.5e-05   23.5   0.0    25    48    16    39    12    40 0.94 Sigma-70, region 4
HTH_3                PF01381.17    55 seq37_BIOID39001     -            340   0.00013   21.6   0.1   1   1   1.4e-07   0.00024   20.7   0.1     7    37    15    45     8    48 0.91 Helix-turn-helix
Ldr_toxin            PF13940.1     35 seq39_BIOID39001     -             35   3.3e-25   87.4   1.7   1   1   2.6e-29   3.5e-25   87.3   1.2     1    35     1    35     1    35 1.00 Toxin Ldr, type I toxin-antitoxin system
Peptidase_S24        PF00717.18    70 seq40_BIOID39001     -            145   1.6e-15   56.3   0.0   1   1   1.8e-19   2.5e-15   55.7   0.0     2    67    60   125    59   127 0.92 Peptidase S24-like
Phage_portal_2       PF05136.8    355 seq41_BIOID39001     -            530  3.1e-107  358.0   0.1   1   1  2.7e-111  3.7e-107  357.8   0.1     1   355    26   398    26   398 0.98 Phage portal protein, lambda family
PsiB                 PF06290.6    143 seq43_BIOID39001     -            144   2.7e-73  243.9   0.0   1   1   2.2e-77     3e-73  243.8   0.0     1   143     1   143     1   143 0.99 Plasmid SOS inhibition protein (PsiB)
HTH_21               PF13276.1     60 seq45_BIOID39001     -            159   9.6e-17   60.6   2.8   1   1     2e-20   2.8e-16   59.1   2.0     2    60    46   103    44   103 0.94 HTH-like domain
rve                  PF00665.21   120 seq47_BIOID39001     -            499   7.9e-12   45.2   0.0   1   1     1e-15   1.4e-11   44.3   0.0     2   120   123   256   122   256 0.91 Integrase core domain
DDE_Tnp_IS1          PF03400.8    131 seq51_BIOID39001     -             55   4.4e-26   91.3   0.2   1   1   3.5e-30   4.8e-26   91.2   0.1     7    61     1    55     1    55 0.98 IS1 transposase
HTH_28               PF13518.1     52 seq52_BIOID39001     -             80   8.6e-06   25.4   0.0   1   1   8.1e-10   1.1e-05   25.1   0.0     2    42     8    49     7    55 0.93 Helix-turn-helix domain
N6_N4_Mtase          PF01555.13   231 seq53_BIOID39001     -            227   4.6e-33  114.5   0.0   1   1   1.4e-34   9.8e-31  106.8   0.0     1   228    21   200    21   203 0.90 DNA methylase
RVT_1                PF00078.22   214 seq56_BIOID39001     -            179   5.9e-08   32.2   0.0   1   1   5.4e-11   7.3e-07   28.6   0.0     1    95   110   177   110   179 0.89 Reverse transcriptase (RNA-dependent DNA polymerase)
AA_permease_2        PF13520.1    426 seq57_BIOID39001     -            511   1.4e-57  195.0  53.0   1   1   2.5e-61   1.7e-57  194.7  36.8     1   424    13   452    13   457 0.92 Amino acid permease
AA_permease          PF00324.16   479 seq57_BIOID39001     -            511   1.7e-20   72.7  45.9   1   1   3.7e-24   2.5e-20   72.1  31.8    20   462    32   459    15   474 0.76 Amino acid permease
TonB_dep_Rec         PF00593.19   276 seq58_BIOID39001     -            656   9.5e-25   87.9   7.3   1   1   1.4e-28   9.5e-25   87.9   5.1     1   275   409   654   409   655 0.94 TonB dependent receptor
Plug                 PF07715.10   108 seq58_BIOID39001     -            656     6e-22   77.9   1.9   1   1   2.6e-25   1.8e-21   76.3   1.3     3   108    46   149    44   149 0.94 TonB-dependent Receptor Plug Domain
HTH_23               PF13384.1     50 seq59_BIOID39001     -             51   4.7e-06   25.9   0.1   1   1   9.2e-10   6.3e-06   25.5   0.1     9    39     9    39     8    40 0.92 Homeodomain-like domain
MotA_ExbB            PF01618.11   139 seq64_BIOID39001     -            230   5.4e-47  158.7   0.2   1   1   5.3e-51   7.2e-47  158.3   0.1     2   138    74   210    73   211 0.98 MotA/TolQ/ExbB proton channel family
MFS_1                PF07690.11   354 seq66_BIOID39001     -            419   1.9e-33  115.5  44.5   1   1   2.8e-37   1.9e-33  115.5  30.8     6   348    32   364    27   373 0.79 Major Facilitator Superfamily
Sugar_tr             PF00083.19   451 seq66_BIOID39001     -            419   4.8e-09   35.2  13.8   1   1     7e-13   4.8e-09   35.2   9.6    49   217    60   220    22   227 0.91 Sugar (and other) transporter
AICARFT_IMPCHas      PF01808.13   315 seq68_BIOID39001     -            529  9.8e-147  487.9   5.0   1   1  1.8e-150  1.2e-146  487.6   3.5     1   315   137   461   137   461 0.99 AICARFT/IMPCHase bienzyme
MGS                  PF02142.17    95 seq68_BIOID39001     -            529   1.4e-31  108.1   0.0   1   1   4.6e-35   3.1e-31  107.0   0.0     1    95    19   132    19   132 0.99 MGS-like domain
DUF968               PF06147.6    200 seq70_BIOID39001     -            331   3.8e-79  265.1   0.0   1   1   3.7e-83     5e-79  264.7   0.0     2   200   131   328   130   328 0.99 Protein of unknown function (DUF968)
phage_tail_N         PF08400.5    134 seq73_BIOID39001     -            687   4.9e-57  191.2   0.2   1   1   7.1e-61   4.9e-57  191.2   0.1     2   134     3   135     1   135 0.98 Prophage tail fibre N-terminal
CarboxypepD_reg      PF13620.1     82 seq73_BIOID39001     -            687   1.5e-08   34.4   0.6   1   1   1.1e-11   7.6e-08   32.1   0.4     1    74     5    83     5    90 0.83 Carboxypeptidase regulatory-like domain
tRNA-synt_1c         PF00749.16   314 seq75_BIOID39001     -            471  5.4e-126  419.3   0.0   1   1  5.9e-130  8.1e-126  418.8   0.0     1   314     2   305     2   305 0.99 tRNA synthetases class I (E and Q), catalytic domain
rve                  PF00665.21   120 seq78_BIOID39001     -            117   6.3e-12   45.5   0.0   1   1   1.5e-15     1e-11   44.8   0.0    58   120     3    65     1    65 0.93 Integrase core domain
rve_3                PF13683.1     67 seq78_BIOID39001     -            117   8.6e-10   37.8   0.0   1   1   1.7e-13   1.1e-09   37.5   0.0     2    67    37   103    36   103 0.95 Integrase core domain
SLT                  PF01464.15   121 seq79_BIOID39001     -            200   4.7e-31  106.6   0.0   1   1   4.3e-35   5.9e-31  106.3   0.0     2   118    53   168    52   171 0.96 Transglycosylase SLT domain
Trp_Tyr_perm         PF03222.8    394 seq81_BIOID39001     -            444   1.3e-06   27.4  34.1   1   1   1.5e-10     2e-06   26.7  23.7     7   374    42   425    38   438 0.77 Tryptophan/tyrosine permease family
NadA                 PF02445.11   296 seq82_BIOID39001     -            347  6.7e-104  346.7   0.0   1   1  5.6e-108  7.7e-104  346.5   0.0     2   295    31   340    30   341 0.97 Quinolinate synthetase A protein
DUF4098              PF13345.1     76 seq83_BIOID39001     -            138     4e-06   26.5  14.0   1   2   3.3e-05      0.46   10.3   1.2    46    74    79   104    29   106 0.72 Domain of unknown function (DUF4098)
DUF4098              PF13345.1     76 seq83_BIOID39001     -            138     4e-06   26.5  14.0   2   2   3.4e-10   4.6e-06   26.3   8.1     4    74    91   136    70   138 0.55 Domain of unknown function (DUF4098)
HDPD                 PF02924.9    118 seq85_BIOID39001     -            115   6.9e-18   64.4   0.4   1   1   5.6e-22   7.6e-18   64.3   0.3     2   115     4   109     3   112 0.92 Bacteriophage lambda head decoration protein D
PsiA                 PF06952.6    238 seq87_BIOID39001     -            239  3.3e-111  369.9   1.9   1   1  2.7e-115  3.7e-111  369.7   1.3     1   238     1   237     1   237 1.00 PsiA protein
PRK                  PF00485.13   194 seq95_BIOID39001     -            368   3.9e-13   49.2   0.0   1   1   5.3e-17   7.2e-13   48.4   0.0     1   148   142   296   142   306 0.87 Phosphoribulokinase / Uridine kinase family
Lambda_tail_I        PF06805.7     82 seq99_BIOID39001     -            190   4.3e-14   51.9   0.0   1   1   5.8e-18     8e-14   51.1   0.0    25    82     2    64     1    64 0.98 Bacteriophage lambda tail assembly protein I
Lambda_tail_I        PF06805.7     82 seq100_BIOID39001    -            190   1.3e-14   53.7   0.0   1   1   1.6e-18   2.3e-14   52.8   0.0    25    82     2    64     1    64 0.98 Bacteriophage lambda tail assembly protein I
Aldo_ket_red         PF00248.16   283 seq104_BIOID39001    -            267   7.9e-57  192.1   0.7   1   1   7.3e-61     1e-56  191.7   0.5     2   281     6   250     5   251 0.95 Aldo/keto reductase family
Antirestrict         PF03230.8     94 seq105_BIOID39001    -            159   4.9e-39  132.1   0.2   1   1   4.5e-43   6.2e-39  131.7   0.1     1    94    62   159    62   159 0.98 Antirestriction protein
rve                  PF00665.21   120 seq106_BIOID39001    -            240   6.9e-24   84.1   0.0   1   1   4.7e-27   1.6e-23   82.9   0.0     2   119    76   191    75   192 0.98 Integrase core domain
rve_2                PF13333.1     52 seq106_BIOID39001    -            240   4.1e-21   74.6   2.4   1   1   2.8e-24   9.6e-21   73.4   1.6     1    51   182   236   182   236 0.95 Integrase core domain
HTH_21               PF13276.1     60 seq106_BIOID39001    -            240   1.9e-16   59.7   1.3   1   1   1.3e-19   4.5e-16   58.4   0.9     8    59     3    53     1    55 0.92 HTH-like domain
rve_3                PF13683.1     67 seq106_BIOID39001    -            240   4.5e-12   45.1   0.1   1   1   1.3e-15   4.5e-12   45.1   0.0     3    67   165   229   163   229 0.96 Integrase core domain
HTH_Tnp_1            PF01527.15    76 seq109_BIOID39001    -            126   3.9e-20   71.4   0.0   1   1   3.9e-24   5.3e-20   71.0   0.0     1    70    10    86    10    92 0.86 Transposase
RVT_1                PF00078.22   214 seq110_BIOID39001    -            173   1.6e-18   66.7   0.0   1   1     4e-22   2.8e-18   65.9   0.0   119   213     7    96     2    97 0.93 Reverse transcriptase (RNA-dependent DNA polymerase)
GIIM                 PF08388.6     80 seq110_BIOID39001    -            173   3.3e-13   49.1   0.3   1   1   9.3e-17   6.3e-13   48.2   0.0     2    62   113   172   112   173 0.95 Group II intron, maturase-specific domain
DUF258               PF03193.11   161 seq111_BIOID39001    -            361   2.8e-55  185.7   0.0   1   1   1.1e-58   3.9e-55  185.3   0.0     2   161   185   345   184   345 0.97 Protein of unknown function, DUF258
MMR_HSR1             PF01926.18   114 seq111_BIOID39001    -            361   2.4e-06   27.3   0.0   1   1   1.6e-09   5.6e-06   26.2   0.0     4    57   223   283   221   345 0.75 50S ribosome-binding GTPase
ABC_tran             PF00005.22   118 seq113_BIOID39001    -            343   2.1e-27   95.6   0.0   1   1   1.3e-30   4.4e-27   94.6   0.0     1   118    45   169    45   169 0.95 ABC transporter
NIL                  PF09383.5     76 seq113_BIOID39001    -            343   7.6e-23   79.7   0.0   1   1   4.6e-26   1.6e-22   78.7   0.0     4    76   268   340   266   340 0.98 NIL domain
AAA_21               PF13304.1    303 seq113_BIOID39001    -            343   1.3e-12   48.1   0.1   1   1   1.8e-11     6e-08   32.8   0.0   220   298   124   200    87   205 0.84 AAA domain
PTSIIB_sorb          PF03830.10   151 seq117_BIOID39001    -            158   5.1e-52  175.6   0.7   1   1   4.2e-56   5.7e-52  175.4   0.5     1   150     5   154     5   155 0.98 PTS system sorbose subfamily IIB component
Phage_cap_E          PF03864.10   329 seq120_BIOID39001    -            342   3.8e-60  203.4   0.0   1   1   3.1e-64   4.2e-60  203.2   0.0     1   329     4   341     4   341 0.93 Phage major capsid protein E
MarR                 PF01047.17    59 seq123_BIOID39001    -            183   1.6e-17   62.8   0.5   1   1   4.7e-20   2.1e-16   59.2   0.0     1    58    69   128    69   129 0.97 MarR family
MarR_2               PF12802.2     62 seq123_BIOID39001    -            183   1.2e-11   43.9   0.0   1   1   4.4e-15     2e-11   43.2   0.0     1    62    67   128    67   128 0.98 MarR family
HTH_27               PF13463.1     68 seq123_BIOID39001    -            183   5.6e-06   26.4   0.1   1   1   3.2e-09   1.5e-05   25.1   0.0     7    68    75   137    69   137 0.86 Winged helix DNA-binding domain
ExbD                 PF02472.11   130 seq124_BIOID39001    -            142     5e-23   81.3   0.1   1   1   4.1e-27   5.6e-23   81.2   0.1     2   129    10   141     9   142 0.89 Biopolymer transport protein ExbD/TolR
DUF2169              PF09937.4    297 seq126_BIOID39001    -            348   2.5e-86  289.3   0.0   1   1   2.1e-90   2.9e-86  289.1   0.0     7   297    25   320    19   320 0.94 Uncharacterized protein conserved in bacteria (DUF2169)
IstB_IS21            PF01695.12   178 seq135_BIOID39001    -            259   1.2e-70  236.4   0.1   1   1   7.4e-74   2.5e-70  235.3   0.0     1   178    56   235    56   235 0.98 IstB-like ATP binding protein
Bac_DnaA             PF00308.13   219 seq135_BIOID39001    -            259   5.3e-07   29.3   0.0   1   1   2.3e-10   7.8e-07   28.8   0.0    37   136   105   202    75   207 0.84 Bacterial dnaA  protein
AAA                  PF00004.24   132 seq135_BIOID39001    -            259   1.8e-05   24.8   0.0   1   1     9e-09   3.1e-05   24.0   0.0     1    74   105   180   105   214 0.76 ATPase family associated with various cellular activities (AAA)
PhoH                 PF02562.11   205 seq135_BIOID39001    -            259   1.4e-05   24.3   0.1   1   1   1.4e-08   4.8e-05   22.5   0.0    11    48    94   131    83   159 0.83 PhoH-like protein
DDE_Tnp_ISL3         PF01610.12   248 seq139_BIOID39001    -            285   1.2e-11   44.5   0.0   1   1     3e-15   4.1e-11   42.8   0.0    20   139     4   120     1   165 0.75 Transposase
TnpB_IS66            PF05717.8    108 seq141_BIOID39001    -            115   7.4e-42  141.0   0.0   1   1   5.9e-46   8.1e-42  140.9   0.0     2   104     7   107     6   111 0.97 IS66 Orf2 like protein
DUF3672              PF12421.3    136 seq144_BIOID39001    -            271   4.9e-44  149.6   0.7   1   1     1e-47   6.9e-44  149.1   0.5     1   135    88   229    88   230 0.92 Fibronectin type III protein
DUF1983              PF09327.6     81 seq144_BIOID39001    -            271     2e-23   82.0   1.0   1   1   1.7e-26   1.1e-22   79.6   0.2    18    81     1    64     1    64 0.99 Domain of unknown function (DUF1983)
Rep_3                PF01051.16   218 seq145_BIOID39001    -            325   4.9e-22   78.4   0.1   1   1   5.5e-26   7.5e-22   77.8   0.1     4   210    11   265     9   271 0.86 Initiator Replication protein
RadC                 PF04002.10   123 seq148_BIOID39001    -            158   1.3e-46  157.2   0.0   1   1   1.2e-50   1.6e-46  156.8   0.0     2   123    37   158    36   158 0.98 RadC-like JAB domain
Nramp                PF01566.13   357 seq150_BIOID39001    -            412    3e-127  424.1  30.6   1   1  3.3e-131  4.6e-127  423.5  21.2     1   357    38   384    38   384 0.98 Natural resistance-associated macrophage protein
Phage_antitermQ      PF06530.7    126 seq151_BIOID39001    -            126   7.4e-51  170.8   0.0   1   1   1.2e-54   8.1e-51  170.7   0.0     1   123     1   123     1   126 0.98 Phage antitermination protein Q
EII-Sor              PF03609.9    237 seq158_BIOID39001    -            267   2.4e-72  242.9  24.1   1   1     2e-76   2.7e-72  242.7  16.7     1   236     1   238     1   239 0.99 PTS system sorbose-specific iic component
DUF413               PF04219.7     94 seq162_BIOID39001    -            112   1.5e-38  130.2   0.1   1   1   1.4e-42   1.9e-38  129.9   0.1     1    90    10    99    10   102 0.97 Protein of unknown function, DUF
TolA                 PF06519.6     96 seq163_BIOID39001    -            416   1.9e-38  130.1   0.0   1   1   2.8e-42   1.9e-38  130.1   0.0     1    96   320   414   320   414 0.98 TolA C-terminal
TonB_2               PF13103.1     85 seq163_BIOID39001    -            416     1e-05   25.3   0.0   1   1   4.8e-09   3.3e-05   23.7   0.0     2    73   333   400   332   409 0.86 TonB C terminal
Amidase              PF01425.16   435 seq164_BIOID39001    -            487   1.4e-79  267.8   0.0   1   1   1.5e-83   2.1e-79  267.3   0.0     2   432    26   465    25   468 0.87 Amidase
Flavodoxin_2         PF02525.12   199 seq165_BIOID39001    -            193   6.5e-38  130.1   0.0   1   1   7.2e-42   9.8e-38  129.5   0.0     2   199     3   188     2   190 0.87 Flavodoxin-like fold
NMN_transporter      PF04973.7    182 seq170_BIOID39001    -            239   2.6e-46  157.2  27.0   1   2   1.1e-28   1.5e-24   86.3   5.8     1   104    23   127    23   132 0.95 Nicotinamide mononucleotide transporter
NMN_transporter      PF04973.7    182 seq170_BIOID39001    -            239   2.6e-46  157.2  27.0   2   2   6.5e-26   8.9e-22   77.2   7.3    87   180   134   227   129   229 0.94 Nicotinamide mononucleotide transporter
IstB_IS21            PF01695.12   178 seq171_BIOID39001    -            251   4.7e-53  179.1   0.0   1   1   1.3e-56   5.9e-53  178.8   0.0     3   176    56   230    54   232 0.98 IstB-like ATP binding protein
Bac_DnaA             PF00308.13   219 seq171_BIOID39001    -            251   2.5e-07   30.4   0.0   1   1   7.8e-11   3.6e-07   29.9   0.0    37   138   104   202    80   209 0.89 Bacterial dnaA  protein
DUF815               PF05673.8    250 seq171_BIOID39001    -            251   1.7e-05   23.7   0.0   1   1   4.8e-09   2.2e-05   23.4   0.0    38   124    89   179    53   203 0.68 Protein of unknown function (DUF815)
DUF445               PF04286.7    367 seq173_BIOID39001    -            426  9.7e-105  350.9   2.3   1   1  8.1e-109  1.1e-104  350.7   1.6     1   366    44   417    44   418 0.99 Protein of unknown function (DUF445)
Transposase_31       PF04754.7    205 seq174_BIOID39001    -            292   1.7e-80  269.0   0.4   1   1   1.9e-84   2.6e-80  268.4   0.3     1   200    11   208    11   212 0.97 Putative transposase, YhgA-like
CbiA                 PF01656.18   195 seq179_BIOID39001    -            214   8.1e-16   57.8   0.0   1   1     5e-19   1.1e-15   57.4   0.0     2   148     4   138     3   182 0.72 CobQ/CobB/MinD/ParA nucleotide binding domain
MipZ                 PF09140.6    261 seq179_BIOID39001    -            214   2.5e-13   49.5   3.1   1   1   1.1e-10   2.6e-07   29.9   0.1     2    53     2    52     1    61 0.88 ATPase MipZ
SRP54                PF00448.17   196 seq179_BIOID39001    -            214   4.1e-09   36.0   0.3   1   1   3.3e-12   7.6e-09   35.1   0.2     6    98     4    93     1   100 0.79 SRP54-type protein, GTPase domain
VirC1                PF07015.6    231 seq179_BIOID39001    -            214   2.9e-06   26.4   0.1   1   1   1.5e-09   3.5e-06   26.1   0.1     8   201     7   200     1   210 0.72 VirC1 protein
DEDD_Tnp_IS110       PF01548.12   144 seq180_BIOID39001    -            134     5e-31  107.1   0.0   1   1   4.1e-35   5.6e-31  107.0   0.0     1   101     7   108     7   127 0.95 Transposase
AA_permease          PF00324.16   479 seq184_BIOID39001    -            514  2.6e-121  405.1  47.0   1   1  4.4e-125    3e-121  404.9  32.6     2   478    50   491    49   492 0.97 Amino acid permease
AA_permease_2        PF13520.1    426 seq184_BIOID39001    -            514   2.9e-43  147.8  50.3   1   1   5.1e-47   3.5e-43  147.6  34.9     5   423    49   477    45   480 0.85 Amino acid permease
DUF987               PF06174.6     66 seq185_BIOID39001    -             73   4.2e-41  138.1   0.2   1   1   3.4e-45   4.7e-41  138.0   0.1     1    66     1    66     1    66 0.99 Protein of unknown function (DUF987)
His_Phos_2           PF00328.17   347 seq188_BIOID39001    -            413   3.6e-39  134.9   0.0   1   1   3.1e-43   4.3e-39  134.7   0.0     1   344    30   359    30   364 0.85 Histidine phosphatase superfamily (branch 2)
BPD_transp_1         PF00528.17   185 seq189_BIOID39001    -            217   7.8e-21   74.3  19.9   1   1   5.7e-25   7.8e-21   74.3  13.8     2   181    32   216    31   217 0.85 Binding-protein-dependent transport system inner membrane component
OpuAC                PF04069.7    257 seq190_BIOID39001    -            320   4.9e-27   94.7   2.2   1   1   2.1e-30   7.1e-27   94.2   1.5     2   238    24   237    23   251 0.85 Substrate binding domain of ABC-type glycine betaine transport system
NMT1_2               PF13379.1    252 seq190_BIOID39001    -            320   7.3e-25   87.6   2.2   1   1   3.2e-28   1.1e-24   87.0   1.5     7   244    22   243    18   249 0.86 NMT1-like family
NMT1                 PF09084.6    216 seq190_BIOID39001    -            320   4.8e-20   71.9   0.0   1   1   1.8e-23   6.2e-20   71.5   0.0    14   214    44   240    30   242 0.87 NMT1/THI5 like
Phosphonate-bd       PF12974.2    243 seq190_BIOID39001    -            320   2.4e-09   36.8   0.2   1   1     1e-12   3.4e-09   36.3   0.1    23   215    45   226    27   252 0.78 ABC transporter, phosphonate, periplasmic substrate-binding protein
PocR                 PF10114.4    173 seq191_BIOID39001    -            420   6.7e-52  175.0   0.0   1   1   2.5e-55   1.1e-51  174.2   0.0     1   172    18   189    18   190 0.97 Sensory domain found in PocR
His_kinase           PF06580.8     82 seq191_BIOID39001    -            420   4.2e-26   90.5   1.2   1   1   2.7e-29   1.2e-25   89.0   0.8     1    80   216   297   216   299 0.97 Histidine kinase
HATPase_c            PF02518.21   111 seq191_BIOID39001    -            420   1.9e-08   33.8   0.0   1   1   7.4e-12   3.4e-08   33.0   0.0     8   110   313   417   307   418 0.87 Histidine kinase-, DNA gyrase B-, and HSP90-like ATPase
N6_N4_Mtase          PF01555.13   231 seq193_BIOID39001    -             92   1.1e-24   87.0   0.0   1   1   9.4e-29   1.3e-24   86.8   0.0   145   230     4    81     1    82 0.87 DNA methylase
DUF187               PF02638.10   401 seq194_BIOID39001    -            439    2e-173  576.3   0.1   1   1  1.6e-177  2.3e-173  576.1   0.1     1   401     3   431     3   431 0.99 Uncharacterised BCR, COG1649
GARS_A               PF01071.14   194 seq196_BIOID39001    -            429   5.5e-87  290.2   0.1   1   1   3.9e-90   7.6e-87  289.7   0.0     1   194   103   296   103   296 0.99 Phosphoribosylglycinamide synthetase, ATP-grasp (A) domain
GARS_N               PF02844.10   100 seq196_BIOID39001    -            429   6.1e-38  129.1   0.1   1   1     6e-41   1.2e-37  128.2   0.1     1   100     1   102     1   102 0.95 Phosphoribosylglycinamide synthetase, N domain
GARS_C               PF02843.11    93 seq196_BIOID39001    -            429   8.4e-30  102.7   0.1   1   1   2.6e-32     5e-29  100.2   0.0     1    92   330   423   330   424 0.94 Phosphoribosylglycinamide synthetase, C domain
ATP-grasp_4          PF13535.1    184 seq196_BIOID39001    -            429   6.2e-15   55.3   0.0   1   1   7.4e-18   1.5e-14   54.1   0.0     5   180   105   292   103   293 0.78 ATP-grasp domain
ATP-grasp_3          PF02655.9    161 seq196_BIOID39001    -            429   1.5e-07   31.3   0.0   1   1   1.3e-10   2.5e-07   30.6   0.0     3   158   104   291   103   294 0.78 ATP-grasp domain
CPSase_L_D2          PF02786.12   211 seq196_BIOID39001    -            429   4.4e-06   26.0   0.0   1   1     5e-09   9.9e-06   24.8   0.0     5   179   108   290   104   294 0.70 Carbamoyl-phosphate synthase L chain, ATP binding domain
ATP-grasp            PF02222.17   172 seq196_BIOID39001    -            429   7.4e-05   22.0   0.0   1   1     6e-08   0.00012   21.4   0.0     2    83   113   200   112   223 0.84 ATP-grasp domain
Packaging_FI         PF14000.1    125 seq197_BIOID39001    -            140   6.4e-41  139.3   3.2   1   1   5.3e-45   7.2e-41  139.1   2.2     1   125    19   137    19   137 0.98 DNA packaging protein FI
PS_Dcarbxylase       PF02666.10   202 seq198_BIOID39001    -            322   2.6e-62  209.5   0.0   1   1   2.3e-66   3.2e-62  209.3   0.0     1   198    63   281    63   285 0.93 Phosphatidylserine decarboxylase
DUF4150              PF13665.1    110 seq201_BIOID39001    -            479   1.4e-23   82.7   0.8   1   1   3.6e-27   2.5e-23   81.9   0.5     3   109    14   116    12   117 0.95 Domain of unknown function (DUF4150)
Peptidase_C39        PF03412.10   131 seq201_BIOID39001    -            479   4.6e-07   29.6   0.0   1   1   2.4e-10   1.6e-06   27.8   0.0     3   122   352   474   350   477 0.84 Peptidase C39 family
phage_tail_N         PF08400.5    134 seq204_BIOID39001    -            686   8.4e-58  193.7   0.4   1   1   1.2e-61   8.4e-58  193.7   0.3     1   134     1   134     1   134 0.99 Prophage tail fibre N-terminal
ABM                  PF03992.11    78 seq206_BIOID39001    -            104     2e-22   78.8   0.1   1   1   1.8e-26   2.4e-22   78.6   0.0     1    78     1    87     1    87 0.93 Antibiotic biosynthesis monooxygenase
YagB_YeeU_YfjZ       PF06154.6    105 seq207_BIOID39001    -            122   3.7e-54  181.2   0.0   1   1   3.2e-58   4.4e-54  181.0   0.0     2   104    16   118    15   119 0.98 YagB/YeeU/YfjZ family
EIID-AGA             PF03613.9    264 seq210_BIOID39001    -            270   1.1e-92  309.6   4.6   1   1     9e-97   1.2e-92  309.4   3.2     2   264    11   270    10   270 0.97 PTS system mannose/fructose/sorbose family IID component
DUF3596              PF12167.3     88 seq214_BIOID39001    -            390   2.7e-29  100.4   0.9   1   1   9.1e-33   6.2e-29   99.3   0.1     1    87    10   100    10   101 0.95 Domain of unknown function (DUF3596)
Phage_integrase      PF00589.17   173 seq214_BIOID39001    -            390   2.4e-18   66.3   0.0   1   1   7.3e-22     5e-18   65.2   0.0     3   168   202   372   200   377 0.83 Phage integrase family
DUF4198              PF10670.4    215 seq215_BIOID39001    -            263   1.5e-31  109.9   0.2   1   1   1.2e-35   1.7e-31  109.8   0.1     2   212    20   240    19   243 0.88 Domain of unknown function (DUF4198)
DUF3440              PF11922.3    181 seq216_BIOID39001    -            428   1.2e-57  194.2   1.0   1   1   2.4e-58   1.1e-54  184.6   0.7     1   181   260   413   260   413 0.97 Domain of unknown function (DUF3440)
PAPS_reduct          PF01507.14   174 seq216_BIOID39001    -            428   9.6e-17   61.2   0.2   1   2   3.3e-10   1.5e-06   28.0   0.0     3    51    53   105    51   116 0.88 Phosphoadenosine phosphosulfate reductase family
PAPS_reduct          PF01507.14   174 seq216_BIOID39001    -            428   9.6e-17   61.2   0.2   2   2   4.2e-11   1.9e-07   30.9   0.0   101   164   183   258   177   260 0.85 Phosphoadenosine phosphosulfate reductase family
ArdA                 PF07275.6    169 seq217_BIOID39001    -            166   2.4e-38  131.9   2.4   1   1     2e-42   2.7e-38  131.7   1.7     1   167     7   164     7   166 0.94 Antirestriction protein (ArdA)
Phage_attach         PF05354.6    117 seq218_BIOID39001    -            123     3e-60  200.7   0.1   1   1   4.9e-64   3.3e-60  200.6   0.0     1   117     7   123     7   123 1.00 Phage Head-Tail Attachment
Gifsy-2              PF13856.1     95 seq218_BIOID39001    -            123   4.3e-29  100.3   0.0   1   1   7.3e-33     5e-29  100.1   0.0     1    95    10   111    10   111 0.98 ATP-binding sugar transporter from pro-phage
Trehalase            PF01204.13   512 seq223_BIOID39001    -            549  3.6e-161  537.1   0.1   1   1  3.2e-165  4.3e-161  536.8   0.0     1   511    70   546    70   547 0.96 Trehalase
Lipoprotein_9        PF03180.9    237 seq233_BIOID39001    -            271    1e-100  335.4   2.9   1   1  1.7e-104  1.1e-100  335.2   2.0     1   237    33   271    33   271 0.99 NLPA lipoprotein
OpuAC                PF04069.7    257 seq233_BIOID39001    -            271   8.9e-05   21.8   1.0   1   1   1.8e-08   0.00013   21.3   0.7     2   113    32   132    31   261 0.83 Substrate binding domain of ABC-type glycine betaine transport system
DUF1219              PF06755.7    117 seq236_BIOID39001    -            125   1.5e-60  201.7   0.0   1   1   1.2e-64   1.7e-60  201.5   0.0     1   113     1   113     1   122 0.98 Protein of unknown function (DUF1219)
Relaxase             PF03432.9    242 seq237_BIOID39001    -            388   2.6e-09   36.7   7.0   1   1   3.6e-13   4.9e-09   35.8   4.8    32   159    91   228    66   303 0.72 Relaxase/Mobilisation nuclease domain
Minor_tail_Z         PF06763.6    189 seq239_BIOID39001    -            214   2.3e-90  301.2  15.1   1   1   1.9e-94   2.7e-90  301.0  10.5     1   189    25   214    25   214 1.00 Prophage minor tail protein Z (GPZ)
Exo_endo_phos        PF03372.18   251 seq241_BIOID39001    -            274   6.6e-12   45.7   0.3   1   1   8.9e-16   1.2e-11   44.8   0.2     2   251    56   260    55   260 0.65 Endonuclease/Exonuclease/phosphatase family
ABC_tran             PF00005.22   118 seq245_BIOID39001    -            255   5.8e-21   74.9   0.0   1   1   1.9e-24   8.7e-21   74.3   0.0     1   117    41   156    41   157 0.90 ABC transporter
PD40                 PF07676.7     39 seq247_BIOID39001    -            431   1.2e-35  120.5   5.0   1   4   2.5e-08   8.6e-05   21.9   0.0    11    34   203   224   198   227 0.82 WD40-like Beta Propeller Repeat
PD40                 PF07676.7     39 seq247_BIOID39001    -            431   1.2e-35  120.5   5.0   2   4   8.4e-13   2.9e-09   36.2   0.0     2    39   238   273   237   273 0.95 WD40-like Beta Propeller Repeat
PD40                 PF07676.7     39 seq247_BIOID39001    -            431   1.2e-35  120.5   5.0   3   4   6.4e-13   2.2e-09   36.6   0.1     2    38   282   316   281   317 0.96 WD40-like Beta Propeller Repeat
PD40                 PF07676.7     39 seq247_BIOID39001    -            431   1.2e-35  120.5   5.0   4   4   4.2e-07    0.0014   18.0   0.0     3    30   370   397   368   403 0.93 WD40-like Beta Propeller Repeat
TolB_N               PF04052.8    105 seq247_BIOID39001    -            431   9.2e-32  109.1   0.0   1   1   7.2e-35   2.5e-31  107.7   0.0     1    99    24   122    24   127 0.97 TolB amino-terminal domain
DPPIV_N              PF00930.16   353 seq247_BIOID39001    -            431   1.6e-13   49.8   0.0   1   1   2.3e-13     8e-10   37.7   0.0   239   348   249   353   220   358 0.87 Dipeptidyl peptidase IV (DPP IV) N-terminal region
Lysis_S              PF04971.7     68 seq248_BIOID39001    -             71   2.8e-47  158.1   0.5   1   1   2.3e-51   3.1e-47  158.0   0.4     1    68     4    71     4    71 1.00 Lysis protein S
DUF957               PF06117.6     65 seq250_BIOID39001    -            140   1.7e-35  120.2   0.3   1   1   2.3e-39   3.2e-35  119.3   0.2     1    65    76   140    76   140 0.98 Enterobacterial protein of unknown function (DUF957)
Sugar_tr             PF00083.19   451 seq251_BIOID39001    -            463   1.5e-38  132.4  37.1   1   2     2e-31   9.3e-28   96.8   6.4     3   194    55   252    53   254 0.90 Sugar (and other) transporter
Sugar_tr             PF00083.19   451 seq251_BIOID39001    -            463   1.5e-38  132.4  37.1   2   2   1.6e-15   7.2e-12   44.4  12.7   225   431   254   450   245   461 0.69 Sugar (and other) transporter
MFS_1                PF07690.11   354 seq251_BIOID39001    -            463   3.4e-31  108.1  59.7   1   1   1.4e-30   6.4e-27   94.1  23.7    31   347    93   413    58   420 0.78 Major Facilitator Superfamily
MFS_2                PF13347.1    427 seq251_BIOID39001    -            463   6.1e-08   31.3  18.8   1   1   1.3e-11   6.1e-08   31.3  13.0    56   335   109   388   106   397 0.70 MFS/sugar transport protein
Glucosamine_iso      PF01182.15   199 seq253_BIOID39001    -            255   1.3e-19   70.6   0.0   1   1   1.3e-23   1.7e-19   70.1   0.0     4   198    30   226    28   227 0.80 Glucosamine-6-phosphate isomerases/6-phosphogluconolactonase
MscS_TM              PF12794.2    340 seq256_BIOID39001    -           1107  3.7e-122  407.0  13.3   1   1  8.1e-126  3.7e-122  407.0   9.2     2   340   474   814   473   814 0.97 Mechanosensitive ion channel inner membrane domain 1
MscS_porin           PF12795.2    240 seq256_BIOID39001    -           1107   6.5e-58  195.7  57.1   1   1   1.4e-61   6.5e-58  195.7  39.6     1   239    30   260    27   261 0.96 Mechanosensitive ion channel porin domain
MS_channel           PF00924.13   206 seq256_BIOID39001    -           1107   1.2e-53  181.4   0.7   1   1   2.6e-57   1.2e-53  181.4   0.5     2   206   875  1074   874  1074 0.99 Mechanosensitive ion channel
HGD-D                PF06050.8    349 seq258_BIOID39001    -            383  7.6e-101  337.2   0.3   1   1  6.4e-105  8.7e-101  337.0   0.2     1   349    39   383    39   383 0.98 2-hydroxyglutaryl-CoA dehydratase, D-component
MatE                 PF01554.13   162 seq259_BIOID39001    -            479     1e-38  132.3  59.7   1   2   2.4e-25   3.3e-21   75.4  14.8     1   162    38   201    38   201 0.98 MatE
MatE                 PF01554.13   162 seq259_BIOID39001    -            479     1e-38  132.3  59.7   2   2   1.4e-22   1.9e-18   66.4  14.1     3   162   264   423   262   423 0.99 MatE
DUF1327              PF07041.6    113 seq262_BIOID39001    -            114   5.6e-66  219.4   0.0   1   1   4.5e-70   6.2e-66  219.2   0.0     1   112     1   112     1   113 0.99 Protein of unknown function (DUF1327)
Response_reg         PF00072.19   112 seq263_BIOID39001    -            280     6e-19   67.9   2.6   1   1   7.3e-23     1e-18   67.2   1.8     1   111     4   116     4   117 0.93 Response regulator receiver domain
EAL                  PF00563.15   236 seq267_BIOID39001    -            729   6.1e-55  186.1   0.1   1   1   1.2e-58   8.5e-55  185.6   0.1     3   236   494   724   492   724 0.91 EAL domain
MASE1                PF05231.9    299 seq267_BIOID39001    -            729   4.7e-53  180.0  39.4   1   1   8.8e-57     6e-53  179.6  27.3     2   297    16   314    15   316 0.98 MASE1
Phage_tail_U         PF06141.6    133 seq269_BIOID39001    -            131   4.3e-63  211.1   0.3   1   1   3.4e-67   4.7e-63  210.9   0.2     1   133     1   131     1   131 0.99 Phage minor tail protein U
tRNA_U5-meth_tr      PF05958.6    352 seq274_BIOID39001    -            366  7.2e-187  620.1   1.3   1   1    3e-190  8.1e-187  619.9   0.9     1   351    10   365    10   366 0.99 tRNA (Uracil-5-)-methyltransferase
Methyltransf_4       PF02390.12   197 seq274_BIOID39001    -            366   5.3e-07   28.7   0.1   1   1   3.8e-10     1e-06   27.8   0.1    21    86   211   275   179   286 0.81 Putative methyltransferase
MTS                  PF05175.9    170 seq274_BIOID39001    -            366   8.1e-06   25.2   0.0   1   1   5.7e-09   1.6e-05   24.2   0.0    31    87   210   264   188   282 0.85 Methyltransferase small domain
Cons_hypoth95        PF03602.10   183 seq274_BIOID39001    -            366   1.6e-05   24.2   0.2   1   1   2.2e-08     6e-05   22.3   0.2    41   123   209   301   196   350 0.73 Conserved hypothetical protein 95
Methyltransf_27      PF13708.1    194 seq276_BIOID39001    -            187   2.9e-31  108.3   0.1   1   1   2.9e-35     4e-31  107.9   0.0     2   103    86   187    85   187 0.99 Methyltransferase domain
Phage_lysozyme       PF00959.14   110 seq281_BIOID39001    -            177   6.2e-30  103.6   0.0   1   1   5.9e-34     8e-30  103.2   0.0     1   110    48   166    48   166 0.98 Phage lysozyme
ParBc                PF02195.13    90 seq283_BIOID39001    -            214   3.1e-08   33.4   0.0   1   1   4.2e-12   5.7e-08   32.6   0.0     2    85    56   146    55   151 0.75 ParB-like nuclease domain
GGDEF                PF00990.16   161 seq284_BIOID39001    -             70   2.4e-08   33.5   0.0   1   1   1.9e-12   2.7e-08   33.4   0.0   115   161    18    62     7    62 0.90 GGDEF domain
Methyltransf_11      PF08241.7     95 seq286_BIOID39001    -            256   6.1e-25   87.4   0.0   1   1     1e-27   1.1e-24   86.6   0.0     1    95    49   145    49   145 0.97 Methyltransferase domain
Methyltransf_31      PF13847.1    152 seq286_BIOID39001    -            256     8e-21   74.1   0.0   1   1   9.9e-24     1e-20   73.7   0.0     5   113    46   158    43   237 0.85 Methyltransferase domain
Methyltransf_23      PF13489.1    162 seq286_BIOID39001    -            256   3.4e-20   72.2   0.0   1   1   4.5e-23   4.7e-20   71.7   0.0     7   159    31   191    26   194 0.82 Methyltransferase domain
Ubie_methyltran      PF01209.13   233 seq286_BIOID39001    -            256   5.8e-18   64.7   0.0   1   1   7.4e-21   7.8e-18   64.3   0.0    32   158    27   152     2   162 0.83 ubiE/COQ5 methyltransferase family
Methyltransf_18      PF12847.2    112 seq286_BIOID39001    -            256   5.9e-17   62.1   0.1   1   1   1.2e-19   1.2e-16   61.1   0.1     1   109    44   145    44   148 0.90 Methyltransferase domain
Methyltransf_12      PF08242.7     99 seq286_BIOID39001    -            256   2.1e-14   53.6   0.0   1   1   3.4e-17   3.5e-14   52.9   0.0     1    99    49   143    49   143 0.93 Methyltransferase domain
Methyltransf_25      PF13649.1    101 seq286_BIOID39001    -            256   2.1e-13   50.3   0.3   1   1   3.9e-16   4.1e-13   49.4   0.1     1   101    48   141    48   141 0.92 Methyltransferase domain
Methyltransf_26      PF13659.1    117 seq286_BIOID39001    -            256   3.2e-11   43.1   1.0   1   1   5.8e-14   6.1e-11   42.2   0.3     3   113    47   145    45   147 0.92 Methyltransferase domain
MTS                  PF05175.9    170 seq286_BIOID39001    -            256   1.1e-09   37.7   0.1   1   1   2.1e-12   2.2e-09   36.8   0.0    25   145    38   151    32   175 0.79 Methyltransferase small domain
Methyltransf_8       PF05148.10   219 seq286_BIOID39001    -            256   3.1e-08   33.4   0.0   1   1   2.3e-10   2.4e-07   30.4   0.0    50   164    16   153     6   177 0.69 Hypothetical methyltransferase
Methyltransf_29      PF03141.11   506 seq286_BIOID39001    -            256   8.7e-08   30.8   0.1   1   1     1e-10   1.1e-07   30.4   0.0   117   217    44   145     8   170 0.79 Putative S-adenosyl-L-methionine-dependent methyltransferase
TehB                 PF03848.9    192 seq286_BIOID39001    -            256     1e-05   24.6   0.0   1   1   1.5e-08   1.6e-05   24.0   0.0    31   135    45   149    13   180 0.80 Tellurite resistance protein TehB
PrmA                 PF06325.8    295 seq286_BIOID39001    -            256     6e-05   22.1   0.0   1   1   8.1e-08   8.6e-05   21.6   0.0   161   262    44   150    29   188 0.74 Ribosomal protein L11 methyltransferase (PrmA)
BPD_transp_1         PF00528.17   185 seq287_BIOID39001    -            275   2.2e-22   79.3  16.4   1   1   1.6e-26   2.2e-22   79.3  11.3     1   181    98   269    98   271 0.97 Binding-protein-dependent transport system inner membrane component
Big_2                PF02368.13    79 seq292_BIOID39001    -            252     5e-13   48.6   9.6   1   1   7.4e-17     5e-13   48.6   6.6     2    74   167   242   166   247 0.94 Bacterial Ig-like domain (group 2)
EAL                  PF00563.15   236 seq294_BIOID39001    -            807   2.8e-67  226.5   0.0   1   1   3.1e-70   5.3e-67  225.6   0.0     3   236   555   789   553   789 0.96 EAL domain
PAS_9                PF13426.1    104 seq294_BIOID39001    -            807   1.9e-31  108.4   0.0   1   2   3.4e-20   5.9e-17   61.8   0.0     3   102    32   133    30   135 0.91 PAS domain
PAS_9                PF13426.1    104 seq294_BIOID39001    -            807   1.9e-31  108.4   0.0   2   2   1.6e-14   2.7e-11   43.6   0.0     3   104   156   258   154   258 0.87 PAS domain
GGDEF                PF00990.16   161 seq294_BIOID39001    -            807   7.1e-22   77.6   0.0   1   1   9.1e-25   1.6e-21   76.4   0.0     3   160   386   533   384   534 0.94 GGDEF domain
PAS                  PF00989.19   113 seq294_BIOID39001    -            807   1.6e-20   72.8   0.1   1   2   2.4e-12   4.1e-09   36.1   0.0    13   112    32   132    24   133 0.80 PAS fold
PAS                  PF00989.19   113 seq294_BIOID39001    -            807   1.6e-20   72.8   0.1   2   2   2.2e-11   3.7e-08   33.0   0.0     7   113   150   256   146   256 0.83 PAS fold
PAS_4                PF08448.5    110 seq294_BIOID39001    -            807   4.8e-14   52.2   0.0   1   1   2.7e-12   4.7e-09   36.1   0.0     1   110   150   261   150   261 0.94 PAS fold
PAS_8                PF13188.1     64 seq294_BIOID39001    -            807   5.6e-12   44.9   0.1   1   2   5.2e-07   0.00088   18.9   0.0    11    52    31    75    15    87 0.69 PAS domain
PAS_8                PF13188.1     64 seq294_BIOID39001    -            807   5.6e-12   44.9   0.1   2   2   2.8e-08   4.8e-05   22.9   0.0     7    44   150   191   141   214 0.67 PAS domain
Phage_pRha           PF09669.5     92 seq296_BIOID39001    -            285   7.8e-28   96.5   0.0   1   1   1.7e-31   1.2e-27   95.9   0.0     1    91   120   211   120   212 0.92 Phage regulatory protein Rha (Phage_pRha)
Phage_ASH            PF10554.4    108 seq296_BIOID39001    -            285   1.6e-26   92.6   0.6   1   1   4.1e-30   2.8e-26   91.8   0.4     1   108    15   112    15   112 0.97 Ash protein family
Peptidase_S24        PF00717.18    70 seq297_BIOID39001    -            224   9.5e-16   57.0   0.1   1   1   1.8e-19   2.4e-15   55.7   0.0     1    68   133   202   133   204 0.90 Peptidase S24-like
UPF0066              PF01980.11   120 seq299_BIOID39001    -            235   2.2e-40  137.2   0.0   1   1   3.5e-44   4.8e-40  136.1   0.0     1   118    18   142    18   144 0.95 Uncharacterised protein family UPF0066
Methyltransf_27      PF13708.1    194 seq301_BIOID39001    -            185   1.9e-60  203.6   0.0   1   1   1.5e-64   2.1e-60  203.4   0.0    15   194     1   181     1   181 0.96 Methyltransferase domain
5TM-5TMR_LYT         PF07694.7    169 seq302_BIOID39001    -            561   1.1e-54  184.1  14.5   1   1   3.6e-58   1.6e-54  183.6  10.0     2   168    28   196    27   197 0.97 5TMR of 5TMR-LYT
His_kinase           PF06580.8     82 seq302_BIOID39001    -            561   5.6e-28   96.5   2.1   1   1   2.5e-31   1.1e-27   95.6   1.5     1    82   371   452   371   452 0.98 Histidine kinase
HATPase_c            PF02518.21   111 seq302_BIOID39001    -            561   2.8e-07   30.1   0.0   1   1   2.1e-10   9.7e-07   28.3   0.0    11   109   469   556   464   558 0.91 Histidine kinase-, DNA gyrase B-, and HSP90-like ATPase
HTH_18               PF12833.2     81 seq303_BIOID39001    -             89   7.7e-16   57.8   0.0   1   1   1.3e-19     9e-16   57.6   0.0    13    80    15    81    11    82 0.96 Helix-turn-helix domain
HTH_AraC             PF00165.18    42 seq303_BIOID39001    -             89   9.4e-15   53.7   0.2   1   1   1.4e-14   9.9e-11   41.0   0.0     2    42    43    81    42    81 0.94 Bacterial regulatory helix-turn-helix proteins, AraC family
TPP_enzyme_N         PF02776.13   172 seq305_BIOID39001    -            548   7.1e-59  198.0   3.8   1   1   2.6e-62   1.2e-58  197.3   0.1     1   169     1   167     1   170 0.98 Thiamine pyrophosphate enzyme, N-terminal TPP binding domain
TPP_enzyme_C         PF02775.16   153 seq305_BIOID39001    -            548   9.2e-52  174.5   0.4   1   1   1.4e-53   6.4e-50  168.5   0.0     1   153   374   522   374   522 0.98 Thiamine pyrophosphate enzyme, C-terminal TPP binding domain
TPP_enzyme_M         PF00205.17   137 seq305_BIOID39001    -            548   2.8e-41  140.3   0.2   1   1   1.5e-44   6.8e-41  139.1   0.1     1   137   186   321   186   321 0.98 Thiamine pyrophosphate enzyme, central domain
Fe-ADH               PF00465.14   366 seq307_BIOID39001    -            372  4.9e-107  357.6   0.3   1   1    8e-111  5.5e-107  357.4   0.2     2   366     9   363     8   363 0.93 Iron-containing alcohol dehydrogenase
Fe-ADH_2             PF13685.1    250 seq307_BIOID39001    -            372   2.1e-16   59.8   0.2   1   1   4.9e-20   3.4e-16   59.2   0.1    16   247    23   261    12   263 0.85 Iron-containing alcohol dehydrogenase
Phage_lysis          PF03245.8    125 seq311_BIOID39001    -            154     1e-47  161.1  10.8   1   1   8.4e-52   1.2e-47  160.9   7.5     1   124    29   152    29   153 0.99 Bacteriophage lysis protein
NusG                 PF02357.14    92 seq313_BIOID39001    -            168   6.3e-21   74.3   0.3   1   1   2.9e-24     4e-20   71.7   0.0     1    92     1    93     1    93 0.86 Transcription termination factor nusG
BcrAD_BadFG          PF01869.15   271 seq317_BIOID39001    -            257   1.2e-66  224.7   0.1   1   1   9.6e-71   1.3e-66  224.5   0.1     1   270     7   249     7   250 0.97 BadF/BadG/BcrA/BcrD ATPase family
OmpA                 PF00691.15    97 seq319_BIOID39001    -            173   7.6e-20   71.0   0.0   1   1     1e-23   1.4e-19   70.1   0.0     1    97    72   167    72   167 0.96 OmpA family
GntP_permease        PF02447.11   441 seq320_BIOID39001    -            447    9e-166  551.6  52.1   1   1  7.5e-170    1e-165  551.4  36.1     2   441     5   446     4   446 0.98 GntP family permease
Rz1                  PF06085.6     40 seq322_BIOID39001    -             55   1.4e-23   81.8  10.4   1   1   1.2e-27   1.6e-23   81.6   7.2     1    40    15    55    15    55 0.98 Lipoprotein Rz1 precursor
DDE_Tnp_1            PF01609.16   211 seq323_BIOID39001    -            161   1.4e-08   34.4   2.0   1   1   1.7e-11   2.4e-07   30.4   0.1   138   211    69   146    65   146 0.96 Transposase DDE domain
GFO_IDH_MocA         PF01408.17   120 seq325_BIOID39001    -            359   1.6e-25   89.8   0.0   1   1   5.6e-29   2.6e-25   89.1   0.0     1   120    18   135    18   135 0.96 Oxidoreductase family, NAD-binding Rossmann fold
GFO_IDH_MocA_C       PF02894.12   115 seq325_BIOID39001    -            359   2.5e-18   65.8   0.0   1   1   9.4e-22   4.3e-18   65.0   0.0     1   115   147   254   147   254 0.97 Oxidoreductase family, C-terminal alpha/beta domain
Semialdhyde_dh       PF01118.19   121 seq325_BIOID39001    -            359   4.3e-06   26.9   0.0   1   1   1.6e-09   7.2e-06   26.2   0.0     1    95    19   107    19   113 0.88 Semialdehyde dehydrogenase, NAD binding domain
S-AdoMet_synt_C      PF02773.11   138 seq327_BIOID39001    -            383   5.2e-64  214.0   0.1   1   1   1.7e-67   7.8e-64  213.4   0.1     1   137   233   369   233   370 0.99 S-adenosylmethionine synthetase, C-terminal domain
S-AdoMet_synt_M      PF02772.11   120 seq327_BIOID39001    -            383     4e-47  158.9   0.0   1   1   1.5e-50   6.6e-47  158.2   0.0     2   120   114   231   113   231 0.98 S-adenosylmethionine synthetase, central domain
S-AdoMet_synt_N      PF00438.15   100 seq327_BIOID39001    -            383   5.2e-40  135.6   0.6   1   1   1.9e-43   8.8e-40  134.8   0.0     2   100     3   101     2   101 0.98 S-adenosylmethionine synthetase, N-terminal domain
KGG                  PF10685.4     23 seq328_BIOID39001    -             57   2.5e-20   71.7  18.2   1   2   5.5e-14   7.5e-10   38.3   4.3     1    23    10    31    10    31 0.98 Stress-induced bacterial acidophilic repeat motif
KGG                  PF10685.4     23 seq328_BIOID39001    -             57   2.5e-20   71.7  18.2   2   2   2.5e-14   3.4e-10   39.5   2.8     1    23    32    53    32    53 0.99 Stress-induced bacterial acidophilic repeat motif
TauD                 PF02668.11   258 seq331_BIOID39001    -            283   2.8e-63  213.8   2.0   1   1   2.3e-67   3.2e-63  213.6   1.4     2   258     7   272     6   272 0.91 Taurine catabolism dioxygenase TauD, TfdA family
Phage_lambd_GpG      PF06894.6    127 seq332_BIOID39001    -            140   3.3e-55  185.0   0.9   1   1   2.8e-59   3.8e-55  184.7   0.7     1   125     1   124     1   126 0.96 Bacteriophage lambda minor tail protein (GpG)
AMP-binding          PF00501.23   418 seq333_BIOID39001    -           1455   8.8e-98  327.2   0.2   1   1  3.3e-101   1.5e-97  326.4   0.2     1   418   475   868   475   868 0.96 AMP-binding enzyme
Condensation         PF00668.15   301 seq333_BIOID39001    -           1455   5.3e-60  202.6   0.0   1   2   1.8e-42   8.1e-39  133.1   0.0     6   298     6   294     4   297 0.90 Condensation domain
Condensation         PF00668.15   301 seq333_BIOID39001    -           1455   5.3e-60  202.6   0.0   2   2   2.8e-22   1.3e-18   66.8   0.0    15   299  1042  1313  1038  1315 0.80 Condensation domain
PP-binding           PF00550.20    67 seq333_BIOID39001    -           1455   1.5e-09   37.8   0.0   1   1   1.4e-12   6.2e-09   35.8   0.0     7    67   960  1017   955  1017 0.90 Phosphopantetheine attachment site
PfkB                 PF00294.19   301 seq336_BIOID39001    -            315   2.2e-61  207.5   0.3   1   1     4e-65   2.7e-61  207.1   0.2     3   300    11   303    10   304 0.97 pfkB family carbohydrate kinase
Phos_pyr_kin         PF08543.7    246 seq336_BIOID39001    -            315   7.1e-09   35.1   0.0   1   1   3.4e-12   2.3e-08   33.4   0.0   117   229   184   289   167   300 0.89 Phosphomethylpyrimidine kinase
HNH                  PF01844.18    47 seq339_BIOID39001    -            116   1.7e-16   59.6   2.3   1   1   2.4e-20   3.3e-16   58.7   1.6     1    47    66   112    66   112 0.98 HNH endonuclease
Glucokinase          PF02685.11   316 seq342_BIOID39001    -            321  2.1e-123  411.0   0.0   1   1  1.7e-127  2.3e-123  410.8   0.0     1   315     6   315     6   316 0.99 Glucokinase
HTH_36               PF13730.1     55 seq344_BIOID39001    -            212   6.3e-11   42.1   0.0   1   1   2.5e-14   1.2e-10   41.2   0.0     5    55    20    70    16    70 0.91 Helix-turn-helix domain
GntR                 PF00392.16    64 seq344_BIOID39001    -            212   1.6e-07   30.5   0.0   1   1   8.1e-11   3.7e-07   29.3   0.0    25    60    41    76    35    78 0.95 Bacterial regulatory proteins, gntR family
PaaX                 PF07848.7     70 seq344_BIOID39001    -            212   1.4e-05   24.9   0.1   1   1   5.7e-09   2.6e-05   24.0   0.0    29    60    46    79    37    90 0.80 PaaX-like protein
tRNA-synt_2b         PF00587.20   173 seq345_BIOID39001    -            572   2.1e-42  144.5   0.0   1   1   6.6e-46     3e-42  144.0   0.0     3   169    51   215    49   219 0.97 tRNA synthetase class II core domain (G, H, P, S and T)
YbaK                 PF04073.10   123 seq345_BIOID39001    -            572   5.9e-27   93.8   0.1   1   1   2.4e-30   1.1e-26   92.9   0.1     1   119   257   376   257   379 0.96 YbaK / prolyl-tRNA synthetases associated domain
HGTP_anticodon       PF03129.15    94 seq345_BIOID39001    -            572   7.3e-22   77.0   0.1   1   1   3.7e-25   1.7e-21   75.8   0.1     1    93   475   568   475   569 0.97 Anticodon binding domain
LppC                 PF04348.8    536 seq346_BIOID39001    -            678  1.8e-137  459.0  24.6   1   2   5.2e-54   7.1e-50  169.9  14.8     1   316    40   347    40   353 0.93 LppC putative lipoprotein
LppC                 PF04348.8    536 seq346_BIOID39001    -            678  1.8e-137  459.0  24.6   2   2   6.5e-91   8.9e-87  291.7   0.1   245   536   346   672   341   672 0.97 LppC putative lipoprotein
2-Hacid_dh_C         PF02826.14   178 seq347_BIOID39001    -            329   5.3e-53  178.6   0.0   1   1   1.8e-56   8.2e-53  178.0   0.0     1   178   110   297   110   297 0.94 D-isomer specific 2-hydroxyacid dehydrogenase, NAD binding domain
2-Hacid_dh           PF00389.25   133 seq347_BIOID39001    -            329   2.3e-35  120.8   0.0   1   1   5.9e-39   2.7e-35  120.6   0.0     3   132     5   328     3   329 0.98 D-isomer specific 2-hydroxyacid dehydrogenase, catalytic domain
NAD_binding_2        PF03446.10   162 seq347_BIOID39001    -            329   7.5e-06   25.8   0.0   1   1   5.1e-09   2.3e-05   24.2   0.0     3   119   146   259   144   263 0.91 NAD binding domain of 6-phosphogluconate dehydrogenase
TPR_6                PF13174.1     33 seq348_BIOID39001    -            263   1.8e-22   78.0   1.7   1   3   2.8e-07   0.00047   20.3   0.0     4    33   146   176   145   176 0.86 Tetratricopeptide repeat
TPR_6                PF13174.1     33 seq348_BIOID39001    -            263   1.8e-22   78.0   1.7   2   3   2.2e-08   3.8e-05   23.7   0.1     3    33   183   213   181   213 0.95 Tetratricopeptide repeat
TPR_6                PF13174.1     33 seq348_BIOID39001    -            263   1.8e-22   78.0   1.7   3   3   7.2e-11   1.2e-07   31.5   0.0     1    33   218   250   218   250 0.96 Tetratricopeptide repeat
TPR_16               PF13432.1     65 seq348_BIOID39001    -            263   6.3e-12   45.7   0.0   1   1   1.6e-09   2.7e-06   27.7   0.0     2    65   147   214   146   214 0.92 Tetratricopeptide repeat
TPR_2                PF07719.12    34 seq348_BIOID39001    -            263   1.1e-09   37.3   0.2   1   2   2.1e-06    0.0035   17.0   0.1     2    33   181   212   180   213 0.93 Tetratricopeptide repeat
TPR_2                PF07719.12    34 seq348_BIOID39001    -            263   1.1e-09   37.3   0.2   2   2   5.3e-06    0.0091   15.7   0.0     1    33   217   249   217   250 0.95 Tetratricopeptide repeat
TPR_8                PF13181.1     34 seq348_BIOID39001    -            263   2.9e-06   26.5   0.9   1   2   0.00027      0.46   10.2   0.2     2    29   181   208   180   213 0.89 Tetratricopeptide repeat
TPR_8                PF13181.1     34 seq348_BIOID39001    -            263   2.9e-06   26.5   0.9   2   2   2.7e-05     0.046   13.3   0.0     5    29   221   245   217   250 0.85 Tetratricopeptide repeat
HTH_39               PF14090.1     70 seq349_BIOID39001    -            226   3.4e-05   23.0   0.0   1   1   6.4e-09   8.7e-05   21.8   0.0     8    67   167   226   162   226 0.91 Helix-turn-helix domain
Pep_deformylase      PF01327.16   157 seq350_BIOID39001    -            169   6.4e-53  178.2   0.1   1   1   5.6e-57   7.6e-53  177.9   0.1     2   156     4   152     3   153 0.94 Polypeptide deformylase
TonB_dep_Rec         PF00593.19   276 seq351_BIOID39001    -            700     8e-39  134.0  11.7   1   1   1.2e-42     8e-39  134.0   8.1     2   275   449   695   448   696 0.98 TonB dependent receptor
Plug                 PF07715.10   108 seq351_BIOID39001    -            700   5.7e-23   81.1   2.1   1   1   1.9e-26   1.3e-22   80.0   1.5     3   108    41   151    39   151 0.96 TonB-dependent Receptor Plug Domain
DUF3296              PF11726.3    180 seq352_BIOID39001    -            189   1.6e-55  187.3   0.0   1   1   1.3e-59   1.8e-55  187.1   0.0     1   180    11   188    11   188 0.98 Protein of unknown function (DUF3296)
SLT                  PF01464.15   121 seq354_BIOID39001    -            215   3.1e-19   68.5   0.0   1   1   9.1e-23   1.2e-18   66.5   0.0     3   105     9   139     7   146 0.93 Transglycosylase SLT domain
Trans_reg_C          PF00486.23    77 seq355_BIOID39001    -            512     8e-18   64.0   0.0   1   1   1.1e-21   1.5e-17   63.1   0.0     1    77    24   100    24   100 0.96 Transcriptional regulatory protein, C terminal
Phage_tail_T         PF06223.7    103 seq356_BIOID39001    -            144   1.1e-56  189.3   2.1   1   1   1.5e-55     2e-51  172.5   0.2     1   103    11   113    11   113 0.99 Minor tail protein T
DUF3343              PF11823.3     73 seq358_BIOID39001    -             85   1.4e-15   56.1   0.0   1   1   1.2e-19   1.6e-15   55.9   0.0     1    71     1    68     1    70 0.93 Protein of unknown function (DUF3343)
YfiO                 PF13525.1    203 seq359_BIOID39001    -            245   1.1e-84  282.8   5.8   1   1   2.8e-88   1.3e-84  282.6   4.0     1   202    28   236    28   238 0.97 Outer membrane lipoprotein
TPR_18               PF13512.1    142 seq359_BIOID39001    -            245   5.1e-65  217.7   7.3   1   1     3e-68   1.4e-64  216.3   1.2     2   142    24   167    23   167 0.98 Tetratricopeptide repeat
MMR_HSR1             PF01926.18   114 seq362_BIOID39001    -            294   8.8e-14   51.3   0.0   1   1   5.4e-17   1.5e-13   50.6   0.0     2    98    41   137    40   158 0.76 50S ribosome-binding GTPase
Dynamin_N            PF00350.18   168 seq362_BIOID39001    -            294   5.1e-10   39.2   0.0   1   1   7.2e-08    0.0002   21.1   0.0   100   146    85   134    80   158 0.79 Dynamin family
AIG1                 PF04548.11   212 seq362_BIOID39001    -            294   8.1e-06   24.9   0.0   1   1   6.9e-09   1.9e-05   23.7   0.0     5    77    43   113    40   142 0.84 AIG1 family
Gtr1_RagA            PF04670.7    231 seq362_BIOID39001    -            294   2.7e-05   23.3   0.0   1   1   1.4e-08   3.8e-05   22.8   0.0     4   101    43   141    41   180 0.83 Gtr1/RagA G protein conserved region
RHH_1                PF01402.16    39 seq364_BIOID39001    -            110   2.2e-06   27.1   0.6   1   1   1.2e-09   1.7e-05   24.3   0.0     4    31    21    48    18    56 0.91 Ribbon-helix-helix protein, copG family
SdiA-regulated       PF06977.6    249 seq367_BIOID39001    -            323   1.4e-90  302.5   0.2   1   1   2.3e-94   1.6e-90  302.3   0.1     2   249    74   318    73   318 0.98 SdiA-regulated
Phytase-like         PF13449.1    326 seq367_BIOID39001    -            323     1e-06   28.1   0.0   1   1   6.8e-09   4.6e-05   22.7   0.0    83   178   135   220    69   239 0.76 Esterase-like activity of phytase
LysR_substrate       PF03466.15   209 seq368_BIOID39001    -            323   1.4e-40  138.5   0.1   1   1   2.8e-44   1.9e-40  138.0   0.1     3   206   113   316   111   319 0.97 LysR substrate binding domain
HTH_1                PF00126.22    60 seq368_BIOID39001    -            323   8.6e-19   66.9   0.5   1   1   2.3e-22   1.6e-18   66.0   0.4     2    59    29    86    28    87 0.97 Bacterial regulatory helix-turn-helix protein, lysR family
PduL                 PF06130.7     71 seq370_BIOID39001    -            228   5.8e-49  163.6   0.5   1   2   1.3e-29   1.8e-25   88.4   0.0     2    71    37   118    36   118 0.98 Propanediol utilisation protein PduL
PduL                 PF06130.7     71 seq370_BIOID39001    -            228   5.8e-49  163.6   0.5   2   2   1.2e-24   1.6e-20   72.5   0.7     2    70   146   212   145   213 0.97 Propanediol utilisation protein PduL
Formyl_trans_N       PF00551.14   181 seq372_BIOID39001    -            315   2.1e-55  186.9   0.0   1   1   4.5e-59     3e-55  186.4   0.0     2   180     6   183     5   184 0.98 Formyl transferase
Formyl_trans_C       PF02911.13   100 seq372_BIOID39001    -            315   5.7e-33  112.8   0.1   1   1   1.3e-36   8.7e-33  112.2   0.1     1    99   207   304   207   305 0.98 Formyl transferase, C-terminal domain
TMP_2                PF06791.8    210 seq373_BIOID39001    -            853   5.3e-67  225.3  13.4   1   1   7.7e-71   5.3e-67  225.3   9.3     2   209    50   257    49   258 0.97 Prophage tail length tape measure protein
Tape_meas_lam_C      PF09718.5     78 seq373_BIOID39001    -            853   1.7e-20   72.5   5.8   1   1   2.5e-24   1.7e-20   72.5   4.0     1    78   626   703   626   703 0.98 Lambda phage tail tape-measure protein (Tape_meas_lam_C)
TrbC                 PF04956.8     99 seq377_BIOID39001    -            104   2.3e-21   75.5   1.4   1   1   1.8e-25   2.5e-21   75.4   1.0     1    99     7   103     1   103 0.94 TrbC/VIRB2 family
Relaxase             PF03432.9    242 seq378_BIOID39001    -            906   6.5e-55  186.0   0.0   1   1   9.2e-55   1.3e-50  172.0   0.0     2   242    62   315    61   315 0.95 Relaxase/Mobilisation nuclease domain
MFS_1                PF07690.11   354 seq379_BIOID39001    -            438   1.5e-22   79.7  32.9   1   2   1.4e-16     2e-12   46.4   8.0    22   229    45   274    19   285 0.78 Major Facilitator Superfamily
MFS_1                PF07690.11   354 seq379_BIOID39001    -            438   1.5e-22   79.7  32.9   2   2   6.1e-14   8.3e-10   37.8  10.5    34   184   289   433   267   437 0.81 Major Facilitator Superfamily
BMC                  PF00936.14    75 seq381_BIOID39001    -            181   4.2e-21   74.2   8.7   1   1   3.1e-25   4.2e-21   74.2   6.1     1    75     4    81     4    81 0.96 BMC domain
DUF2859              PF11072.3    142 seq382_BIOID39001    -            170   2.2e-41  140.4   0.0   1   1   1.9e-45   2.6e-41  140.3   0.0     2   141    30   168    29   169 0.97 Protein of unknown function (DUF2859)
ACT_5                PF13710.1     63 seq383_BIOID39001    -             87   2.1e-26   91.4   0.1   1   1   1.9e-30   2.6e-26   91.0   0.1     2    63    13    73    12    73 0.98 ACT domain
Response_reg         PF00072.19   112 seq385_BIOID39001    -            244   1.7e-25   89.1   0.0   1   1   4.4e-29     3e-25   88.2   0.0     1   111     9   117     9   118 0.97 Response regulator receiver domain
LytTR                PF04397.10    98 seq385_BIOID39001    -            244   3.6e-24   84.6   0.0   1   1   1.1e-27   7.7e-24   83.5   0.0     2    97   149   242   148   243 0.96 LytTr DNA-binding domain
PerC                 PF06069.6     90 seq386_BIOID39001    -            162   5.2e-10   39.1   2.3   1   1   6.5e-14   8.9e-10   38.3   1.6     5    57    98   150    94   154 0.93 PerC transcriptional activator
CagE_TrbE_VirB       PF03135.9    205 seq392_BIOID39001    -            917   6.6e-46  156.5   0.0   1   1   2.8e-49   1.3e-45  155.6   0.0     2   205   272   474   271   474 0.99 CagE, TrbE, VirB family, component of type IV transporter system
AAA_10               PF12846.2    328 seq392_BIOID39001    -            917   5.5e-29  101.3   0.0   1   1   2.2e-32     1e-28  100.4   0.0     3   318   539   825   538   833 0.86 AAA-like domain
VirB3                PF05101.8     89 seq392_BIOID39001    -            917   6.8e-22   77.1   0.5   1   1   2.9e-25   1.3e-21   76.2   0.4     7    86     2    84     1    87 0.97 Type IV secretory pathway, VirB3-like protein
Terminase_4          PF05119.7    100 seq393_BIOID39001    -            160   3.5e-26   91.1   0.0   1   1   3.5e-30   4.8e-26   90.6   0.0     1    97    48   148    48   151 0.95 Phage terminase, small subunit
PTS_IIB              PF02302.12    90 seq395_BIOID39001    -            108   6.8e-17   61.5   1.0   1   1   5.8e-21   7.9e-17   61.3   0.7     2    90     7    98     6    98 0.95 PTS system, Lactose/Cellobiose specific IIB subunit
META                 PF03724.11   101 seq396_BIOID39001    -            140   4.3e-18   64.8   0.1   1   1   3.9e-22   5.4e-18   64.5   0.1     2   100    30   125    29   126 0.93 META domain
Aminotran_4          PF01063.14   231 seq398_BIOID39001    -            309   9.9e-47  159.2   0.0   1   1   8.5e-51   1.2e-46  158.9   0.0     3   231    54   289    52   289 0.96 Aminotransferase class IV
Ribosomal_S30AE      PF02482.14    94 seq403_BIOID39001    -            113   3.8e-29  100.7   0.1   1   1   3.5e-33   4.8e-29  100.4   0.1     2    92     3    93     2    95 0.97 Sigma 54 modulation protein / S30EA ribosomal protein
HSP70                PF00012.15   602 seq404_BIOID39001    -            252   6.2e-10   37.4   0.7   1   1   3.7e-12   2.5e-08   32.1   0.3   116   213    52   143    45   178 0.90 Hsp70 protein
HTH_Tnp_IS1          PF12759.2     50 seq405_BIOID39001    -             90   7.2e-32  108.5   0.3   1   1   1.4e-35   9.7e-32  108.1   0.2     1    49    38    86    38    87 0.99 InsA C-terminal domain
Zn_Tnp_IS1           PF03811.8     36 seq405_BIOID39001    -             90   1.8e-19   68.8   8.5   1   1   2.6e-23   1.8e-19   68.8   5.9     1    36     1    35     1    35 0.99 InsA N-terminal domain
DNA_methylase        PF00145.12   335 seq409_BIOID39001    -            420   2.5e-65  220.7   0.0   1   1   2.1e-69   2.9e-65  220.4   0.0     1   333    23   412    23   414 0.76 C-5 cytosine-specific DNA methylase
CsiD                 PF08943.5    297 seq410_BIOID39001    -            325  3.9e-149  495.3   0.0   1   1  6.6e-153  4.5e-149  495.1   0.0     1   297    20   315    20   315 1.00 CsiD
TauD                 PF02668.11   258 seq410_BIOID39001    -            325   3.7e-11   43.0   0.1   1   1   7.4e-15   5.1e-11   42.5   0.1    33   256    88   309    65   311 0.80 Taurine catabolism dioxygenase TauD, TfdA family
LexA_DNA_bind        PF01726.11    65 seq411_BIOID39001    -            108   1.6e-19   69.0   0.0   1   1   1.6e-23   2.1e-19   68.7   0.0     1    65     1    65     1    65 0.99 LexA DNA binding domain
WYL                  PF13280.1    172 seq413_BIOID39001    -            226   1.7e-08   34.4   0.0   1   1   4.6e-12   3.1e-08   33.5   0.0    30    78   150   196   127   216 0.84 WYL domain
HTH_11               PF08279.7     55 seq413_BIOID39001    -            226     7e-05   22.2   0.1   1   1   1.9e-08   0.00013   21.4   0.1     1    35    14    47    14    50 0.91 HTH domain
Metal_resist         PF13801.1    125 seq414_BIOID39001    -            139     1e-19   70.6   1.9   1   1     1e-23   1.4e-19   70.1   1.3     7   122    11   120     5   123 0.84 Heavy-metal resistance
PTS_EIIC             PF02378.13   321 seq416_BIOID39001    -            415   2.8e-13   49.3  36.0   1   1     2e-17   2.8e-13   49.3  25.0     2   320    41   347    40   348 0.76 Phosphotransferase system, EIIC
Virul_fac_BrkB       PF03631.10   260 seq417_BIOID39001    -            337   3.4e-49  167.4  16.0   1   1     3e-53   4.1e-49  167.1  11.1     4   258    65   325    62   327 0.91 Virulence factor BrkB
DUF1228              PF06779.9     85 seq419_BIOID39001    -            392   3.1e-31  107.1   6.4   1   1   4.5e-35   3.1e-31  107.1   4.5     1    85    24   110    24   110 0.97 Protein of unknown function (DUF1228)
MFS_1                PF07690.11   354 seq419_BIOID39001    -            392   4.1e-15   55.2  59.9   1   1     6e-19   4.1e-15   55.2  41.5     2   354    21   349    20   349 0.78 Major Facilitator Superfamily
Terminase_1          PF03354.10   477 seq420_BIOID39001    -            585  2.1e-105  352.7   0.1   1   1  2.2e-109    3e-105  352.2   0.1     2   475    78   565    77   567 0.92 Phage Terminase
Nol1_Nop2_Fmu        PF01189.12   283 seq421_BIOID39001    -            429  4.9e-104  347.5   0.0   1   1  3.2e-107  6.3e-104  347.2   0.0     1   282   164   426   164   427 0.99 NOL1/NOP2/sun family
NusB                 PF01029.13   134 seq421_BIOID39001    -            429   1.1e-26   93.2   0.0   1   1   9.4e-30   1.8e-26   92.5   0.0     1   134     5   127     5   127 0.97 NusB family
Methyltransf_26      PF13659.1    117 seq421_BIOID39001    -            429   6.8e-11   42.1   0.0   1   1   7.2e-14   1.4e-10   41.1   0.0     2   116   248   375   247   376 0.90 Methyltransferase domain
Methyltransf_18      PF12847.2    112 seq421_BIOID39001    -            429   1.4e-10   41.6   0.0   1   1   1.3e-13   2.5e-10   40.7   0.0     2   112   247   375   246   375 0.84 Methyltransferase domain
Methyltransf_31      PF13847.1    152 seq421_BIOID39001    -            429   1.5e-09   37.5   0.0   1   1   1.3e-12   2.6e-09   36.7   0.0     2   126   245   383   244   416 0.82 Methyltransferase domain
MTS                  PF05175.9    170 seq421_BIOID39001    -            429   7.6e-07   28.5   0.0   1   1   7.5e-10   1.5e-06   27.6   0.0    24   151   239   385   229   397 0.86 Methyltransferase small domain
FtsJ                 PF01728.14   181 seq421_BIOID39001    -            429    0.0001   22.2   0.0   1   1   1.1e-07   0.00021   21.2   0.0    19   140   242   375   233   401 0.66 FtsJ-like methyltransferase
DDE_Tnp_IS1          PF03400.8    131 seq423_BIOID39001    -            119   3.7e-58  195.1   0.1   1   1   3.3e-62   4.5e-58  194.8   0.1     1   107     2   107     2   116 0.97 IS1 transposase
DUF1456              PF07308.8     68 seq430_BIOID39001    -            156   3.5e-52  174.1   0.4   1   2   3.8e-30   5.2e-26   90.3   0.0     2    68     4    70     3    70 0.99 Protein of unknown function (DUF1456)
DUF1456              PF07308.8     68 seq430_BIOID39001    -            156   3.5e-52  174.1   0.4   2   2     1e-27   1.4e-23   82.5   0.1     1    66    86   151    86   153 0.97 Protein of unknown function (DUF1456)
RusA                 PF05866.6    116 seq432_BIOID39001    -            129     7e-21   74.7   0.0   1   1   5.8e-25     8e-21   74.5   0.0     1   115     5   120     5   121 0.93 Endodeoxyribonuclease RusA
DUF830               PF05708.7    158 seq433_BIOID39001    -            274   3.3e-17   62.8   0.0   1   1   8.6e-21   5.9e-17   61.9   0.0     2   123    65   220    64   239 0.95 Orthopoxvirus protein of unknown function (DUF830)
NLPC_P60             PF00877.14   105 seq433_BIOID39001    -            274   9.7e-09   34.8   0.0   1   1   3.1e-09   2.1e-05   24.1   0.0    14    95    28   120    22   130 0.85 NlpC/P60 family
PDT                  PF00800.13   182 seq435_BIOID39001    -            386   1.2e-60  204.0   0.2   1   1   2.6e-64   1.8e-60  203.4   0.1     1   180   106   286   106   288 0.96 Prephenate dehydratase
CM_2                 PF01817.16    81 seq435_BIOID39001    -            386   1.9e-22   79.0   2.0   1   1   6.3e-26   4.3e-22   77.8   1.4     1    80    11    90    11    91 0.99 Chorismate mutase type II
Flavodoxin_1         PF00258.20   143 seq437_BIOID39001    -            173     1e-27   96.7   0.0   1   1   8.7e-32   1.2e-27   96.5   0.0     1   143     5   160     5   160 0.94 Flavodoxin
Methyltransf_11      PF08241.7     95 seq438_BIOID39001    -            240   2.3e-12   47.1   0.0   1   1   2.6e-16   3.6e-12   46.4   0.0    45    95    67   125    50   125 0.83 Methyltransferase domain
UPF0102              PF02021.12    93 seq443_BIOID39001    -            131     1e-35  121.4   0.1   1   1   8.8e-40   1.2e-35  121.1   0.0     1    92    22   115    22   116 0.98 Uncharacterised protein family UPF0102
Flavoprotein         PF02441.14   129 seq445_BIOID39001    -            234   1.5e-06   27.7   0.0   1   1   2.9e-10     4e-06   26.4   0.0    72   122    91   140    19   145 0.77 Flavoprotein
AA_permease_2        PF13520.1    426 seq446_BIOID39001    -            444     2e-40  138.5  55.6   1   1   4.6e-44   3.1e-40  137.8  38.5     1   423     7   420     7   424 0.85 Amino acid permease
AA_permease          PF00324.16   479 seq446_BIOID39001    -            444   3.8e-22   78.1  47.2   1   1   1.1e-25   7.8e-22   77.1  32.7     8   391    18   377     8   435 0.81 Amino acid permease
POR_N                PF01855.14   230 seq447_BIOID39001    -           1174   6.9e-81  271.0   1.6   1   1     1e-83   1.1e-80  270.3   1.1     2   230    13   244    12   244 0.98 Pyruvate flavodoxin/ferredoxin oxidoreductase, thiamine diP-bdg
POR                  PF01558.13   173 seq447_BIOID39001    -           1174   8.3e-30  103.8   0.0   1   1   1.6e-32   1.6e-29  102.8   0.0     1   173   426   610   426   610 0.90 Pyruvate ferredoxin/flavodoxin oxidoreductase
EKR                  PF10371.4     60 seq447_BIOID39001    -           1174   1.7e-23   81.8   0.0   1   1   3.6e-26   3.8e-23   80.7   0.0     6    59   625   678   620   679 0.93 Domain of unknown function
Fer4_7               PF12838.2     52 seq447_BIOID39001    -           1174   1.9e-10   40.8   8.8   1   1   1.8e-13   1.9e-10   40.8   6.1     2    50   689   757   688   758 0.72 4Fe-4S dicluster domain
TPP_enzyme_C         PF02775.16   153 seq447_BIOID39001    -           1174   2.4e-09   36.8   0.1   1   1   8.3e-12   8.8e-09   35.0   0.0    46   152   954  1066   939  1067 0.89 Thiamine pyrophosphate enzyme, C-terminal TPP binding domain
Fer4                 PF00037.22    24 seq447_BIOID39001    -           1174   4.7e-09   35.3  20.6   1   2   1.7e-08   1.8e-05   24.0   0.9     2    24   683   705   682   705 0.93 4Fe-4S binding domain
Fer4                 PF00037.22    24 seq447_BIOID39001    -           1174   4.7e-09   35.3  20.6   2   2   5.8e-08   6.1e-05   22.3   2.7     3    20   740   757   738   758 0.89 4Fe-4S binding domain
Fer4_16              PF13484.1     67 seq447_BIOID39001    -           1174   2.9e-08   34.2   7.1   1   1   8.8e-11   9.3e-08   32.5   4.9     2    66   689   757   688   758 0.59 4Fe-4S double cluster binding domain
Fer4_6               PF12837.2     24 seq447_BIOID39001    -           1174   6.2e-08   32.0  18.8   1   1   1.1e-08   1.2e-05   24.8   1.7     1    24   681   704   681   704 0.94 4Fe-4S binding domain
Fer4_10              PF13237.1     52 seq447_BIOID39001    -           1174   1.7e-07   30.8  23.1   1   1   9.6e-10     1e-06   28.3   7.7     3    52   683   756   681   756 0.82 4Fe-4S dicluster domain
Fer4_17              PF13534.1     61 seq447_BIOID39001    -           1174   2.3e-06   27.7   5.6   1   1   2.2e-09   2.3e-06   27.7   3.9     2    58   689   757   673   760 0.73 4Fe-4S dicluster domain
Autotransporter      PF03797.14   265 seq451_BIOID39001    -            995   1.1e-42  146.1  30.1   1   1     8e-47   1.1e-42  146.1  20.9     3   259   733   975   731   986 0.95 Autotransporter beta-domain
ILVD_EDD             PF00920.16   521 seq454_BIOID39001    -            616  4.5e-195  648.8   1.7   1   1  3.7e-199  5.1e-195  648.7   1.2     1   521    34   607    34   607 0.95 Dehydratase family
DAO                  PF01266.19   358 seq459_BIOID39001    -            444   7.1e-62  209.2   0.0   1   1   6.2e-66   8.5e-62  209.0   0.0     1   356    25   412    25   414 0.86 FAD dependent oxidoreductase
Transposase_20       PF02371.11    87 seq461_BIOID39001    -            377   5.8e-27   93.5   0.0   1   1   5.2e-30   3.5e-26   90.9   0.0     3    76   226   299   224   312 0.93 Transposase IS116/IS110/IS902 family
DEDD_Tnp_IS110       PF01548.12   144 seq461_BIOID39001    -            377     1e-22   80.2   0.0   1   1     3e-26   2.1e-22   79.2   0.0     1   138     9   145     9   151 0.94 Transposase
HOK_GEF              PF01848.11    43 seq462_BIOID39001    -             50   5.1e-21   73.6   5.5   1   1   4.1e-25   5.6e-21   73.4   3.8     2    43     5    46     4    46 0.98 Hok/gef family
TonB_dep_Rec         PF00593.19   276 seq463_BIOID39001    -            721   3.4e-23   82.8  17.0   1   1     5e-27   3.4e-23   82.8  11.8     1   275   476   719   476   720 0.82 TonB dependent receptor
Plug                 PF07715.10   108 seq463_BIOID39001    -            721   6.6e-14   52.0   0.8   1   1   2.4e-17   1.7e-13   50.7   0.1     4   107    68   164    65   165 0.96 TonB-dependent Receptor Plug Domain
SIS_2                PF13580.1    138 seq464_BIOID39001    -            196   1.2e-31  109.1   1.0   1   1   2.2e-35   1.5e-31  108.8   0.7     3   138    10   144     8   144 0.95 SIS domain
SIS                  PF01380.17   131 seq464_BIOID39001    -            196   6.2e-07   28.9   0.3   1   1   7.1e-10   4.8e-06   26.0   0.0    49   105   105   164    77   182 0.82 SIS domain
BDM                  PF10684.4     92 seq465_BIOID39001    -             71   3.2e-49  165.0   0.3   1   1   2.5e-53   3.5e-49  164.9   0.2    22    92     1    71     1    71 0.99 Putative biofilm-dependent modulation protein
ADH_N                PF08240.7    109 seq469_BIOID39001    -            125   3.3e-07   29.9   0.0   1   1     8e-11   1.1e-06   28.2   0.0     2    62    39    97    38   104 0.90 Alcohol dehydrogenase GroES-like domain
Ivy                  PF08816.6    118 seq470_BIOID39001    -            157   6.9e-35  119.4   0.1   1   1   6.1e-39   8.4e-35  119.2   0.1     1   118    37   152    37   152 0.98 Inhibitor of vertebrate lysozyme (Ivy)
Acetyltransf_4       PF13420.1    155 seq472_BIOID39001    -            172   1.4e-21   76.9   0.0   1   1   8.2e-25   1.6e-21   76.7   0.0     1   152     3   154     3   157 0.91 Acetyltransferase (GNAT) domain
Acetyltransf_1       PF00583.19    83 seq472_BIOID39001    -            172   9.1e-18   63.9   0.0   1   1   8.2e-21   1.6e-17   63.1   0.0     2    82    57   136    56   137 0.95 Acetyltransferase (GNAT) family
Acetyltransf_3       PF13302.1    142 seq472_BIOID39001    -            172   1.2e-11   44.9   0.0   1   1   7.3e-15   1.4e-11   44.7   0.0     4   142     3   137     1   137 0.82 Acetyltransferase (GNAT) domain
Acetyltransf_10      PF13673.1    117 seq472_BIOID39001    -            172     4e-09   36.4   0.1   1   1   2.7e-12   5.2e-09   36.1   0.0     1   117    10   136    10   136 0.72 Acetyltransferase (GNAT) domain
Acetyltransf_7       PF13508.1     79 seq472_BIOID39001    -            172   5.4e-09   35.9   0.0   1   1   4.2e-12   8.1e-09   35.4   0.0     5    78    53   137    49   138 0.75 Acetyltransferase (GNAT) domain
FR47                 PF08445.5     86 seq472_BIOID39001    -            172   4.9e-09   35.6   0.0   1   1   4.5e-12   8.7e-09   34.9   0.0    26    80    84   139    79   144 0.91 FR47-like protein
Acetyltransf_9       PF13527.1    128 seq472_BIOID39001    -            172   3.4e-06   26.8   0.1   1   1   5.2e-09     1e-05   25.2   0.0     2   109     3   115     2   122 0.89 Acetyltransferase (GNAT) domain
Peptidase_M24        PF00557.19   205 seq474_BIOID39001    -            361   6.2e-63  212.0   0.1   1   1   1.2e-66   8.5e-63  211.6   0.0     1   205   134   342   134   342 0.94 Metallopeptidase family M24
Creatinase_N         PF01321.13   131 seq474_BIOID39001    -            361   1.7e-14   54.3   0.1   1   1   4.7e-18   3.2e-14   53.4   0.1     2   130     4   126     4   127 0.94 Creatinase/Prolidase N-terminal domain
HATPase_c_3          PF13589.1    137 seq475_BIOID39001    -            989   4.1e-22   78.1   0.0   1   1   1.7e-21   1.1e-17   63.7   0.0     5   109    27   142    23   164 0.81 Histidine kinase-, DNA gyrase B-, and HSP90-like ATPase
HATPase_c            PF02518.21   111 seq475_BIOID39001    -            989   6.7e-13   48.2   0.0   1   1   1.2e-13   7.9e-10   38.3   0.0     3    98   878   969   876   984 0.84 Histidine kinase-, DNA gyrase B-, and HSP90-like ATPase
Ribosomal_S22        PF08136.6     45 seq476_BIOID39001    -             45   3.2e-32  110.3   1.3   1   1   2.5e-36   3.4e-32  110.2   0.9     1    45     1    45     1    45 1.00 30S ribosomal protein subunit S22 family
TonB_dep_Rec         PF00593.19   276 seq477_BIOID39001    -            713   4.3e-38  131.6   4.8   1   1   6.4e-42   4.3e-38  131.6   3.3     1   275   475   711   475   712 0.95 TonB dependent receptor
Plug                 PF07715.10   108 seq477_BIOID39001    -            713   2.4e-14   53.4   0.9   1   1   3.5e-18   2.4e-14   53.4   0.6     3   107    72   168    70   169 0.91 TonB-dependent Receptor Plug Domain
Sugar_tr             PF00083.19   451 seq479_BIOID39001    -            440   5.7e-35  120.6  34.3   1   2   1.3e-31   8.6e-28   96.9   5.9     2   203    23   232    22   237 0.89 Sugar (and other) transporter
Sugar_tr             PF00083.19   451 seq479_BIOID39001    -            440   5.7e-35  120.6  34.3   2   2     1e-11     7e-08   31.3  11.9   242   443   240   439   226   440 0.68 Sugar (and other) transporter
MFS_1                PF07690.11   354 seq479_BIOID39001    -            440   2.9e-29  101.8  60.2   1   2     6e-21   4.1e-17   61.8  19.1     2   239    28   275    27   286 0.71 Major Facilitator Superfamily
MFS_1                PF07690.11   354 seq479_BIOID39001    -            440   2.9e-29  101.8  60.2   2   2   4.7e-16   3.2e-12   45.7  17.5    27   176   283   435   282   440 0.81 Major Facilitator Superfamily
TrkA_N               PF02254.13   116 seq480_BIOID39001    -            458   4.2e-58  194.2   3.5   1   2   5.4e-33   5.3e-30  103.6   0.0     1   108     3   111     3   125 0.92 TrkA-N domain
TrkA_N               PF02254.13   116 seq480_BIOID39001    -            458   4.2e-58  194.2   3.5   2   2   5.9e-29   5.7e-26   90.6   0.7     1   116   235   350   235   350 0.95 TrkA-N domain
TrkA_C               PF02080.16    71 seq480_BIOID39001    -            458   1.9e-21   75.3   0.7   1   2   4.7e-13   4.5e-10   38.8   0.0     3    70   157   225   155   226 0.91 TrkA-C domain
TrkA_C               PF02080.16    71 seq480_BIOID39001    -            458   1.9e-21   75.3   0.7   2   2     2e-11   1.9e-08   33.6   0.2     8    70   390   451   388   452 0.89 TrkA-C domain
F420_oxidored        PF03807.12    96 seq480_BIOID39001    -            458   1.9e-12   47.2   2.2   1   2   1.5e-07   0.00015   22.0   0.0     1    52     2    49     2    88 0.87 NADP oxidoreductase coenzyme F420-dependent
F420_oxidored        PF03807.12    96 seq480_BIOID39001    -            458   1.9e-12   47.2   2.2   2   2   1.5e-07   0.00015   22.0   0.3     2    48   235   279   234   355 0.80 NADP oxidoreductase coenzyme F420-dependent
NAD_binding_7        PF13241.1    103 seq480_BIOID39001    -            458   1.2e-11   44.6   3.0   1   1   7.5e-08   7.3e-05   22.8   0.0     8    82   233   319   228   323 0.75 Putative NAD(P)-binding
Shikimate_DH         PF01488.15   135 seq480_BIOID39001    -            458   1.4e-11   44.4   0.6   1   1   5.3e-09   5.2e-06   26.4   0.2    12   102   232   332   222   367 0.77 Shikimate / quinate 5-dehydrogenase
DUF905               PF06006.7     71 seq482_BIOID39001    -             77   3.8e-39  131.7   0.0   1   1   3.1e-43   4.2e-39  131.6   0.0     2    71     7    76     6    76 0.98 Bacterial protein of unknown function (DUF905)
HTH_Tnp_1            PF01527.15    76 seq483_BIOID39001    -             95   1.1e-11   44.3   1.0   1   1     2e-15   1.3e-11   44.1   0.7     1    76     1    76     1    76 0.94 Transposase
HTH_28               PF13518.1     52 seq483_BIOID39001    -             95   4.6e-05   23.1   0.0   1   1   1.1e-08   7.6e-05   22.4   0.0     1    38    10    48    10    58 0.88 Helix-turn-helix domain
BON                  PF04972.12    64 seq485_BIOID39001    -            191   2.5e-32  110.3   8.7   1   2   2.7e-19   3.6e-15   55.3   0.8     3    62    53   113    51   115 0.96 BON domain
BON                  PF04972.12    64 seq485_BIOID39001    -            191   2.5e-32  110.3   8.7   2   2   1.8e-20   2.4e-16   59.1   0.8     1    57   129   184   129   188 0.97 BON domain
Malic_M              PF03949.10   255 seq487_BIOID39001    -            574   4.8e-93  311.2   0.0   1   1   9.9e-97   6.8e-93  310.7   0.0     1   254   280   539   280   540 0.99 Malic enzyme, NAD binding domain
malic                PF00390.14   182 seq487_BIOID39001    -            574     2e-80  268.5   0.0   1   1   5.8e-84   3.9e-80  267.5   0.0     1   182    90   270    90   270 0.99 Malic enzyme, N-terminal domain
DUF336               PF03928.9    132 seq488_BIOID39001    -            165   1.7e-30  105.3   0.0   1   1   1.4e-34     2e-30  105.1   0.0     2   130    26   152    25   154 0.96 Domain of unknown function (DUF336)
Phage_min_tail       PF05939.8    109 seq491_BIOID39001    -            109   6.2e-39  132.2   0.0   1   1     5e-43   6.8e-39  132.0   0.0     1   109     1   109     1   109 0.99 Phage minor tail protein
RNase_T              PF00929.19   164 seq492_BIOID39001    -            246   5.4e-40  137.2   0.4   1   1   9.7e-44   1.3e-39  135.9   0.1     1   164    12   178    12   178 0.93 Exonuclease
DUF606               PF04657.8    138 seq493_BIOID39001    -            149   1.7e-20   73.3  21.5   1   1   1.4e-24   1.9e-20   73.2  14.9     2   138     6   143     5   143 0.95 Protein of unknown function, DUF606
GCV_T                PF01571.16   211 seq497_BIOID39001    -            326   1.1e-27   96.6   0.3   1   1   1.2e-31   1.6e-27   96.1   0.2     4   209    24   217    21   219 0.90 Aminomethyltransferase folate-binding domain
rve                  PF00665.21   120 seq498_BIOID39001    -            270   1.1e-35  122.2   0.1   1   1   6.9e-39   1.9e-35  121.4   0.0     2   119   102   217   101   218 0.98 Integrase core domain
rve_2                PF13333.1     52 seq498_BIOID39001    -            270   1.3e-15   57.0   4.4   1   1   9.4e-19   2.6e-15   56.1   3.0     1    51   208   263   208   264 0.94 Integrase core domain
HTH_21               PF13276.1     60 seq498_BIOID39001    -            270     1e-13   50.9   0.6   1   1     1e-16   2.8e-13   49.5   0.4     2    56    23    76    22    84 0.90 HTH-like domain
rve_3                PF13683.1     67 seq498_BIOID39001    -            270   5.1e-13   48.2   0.1   1   1   6.8e-16   1.9e-12   46.4   0.0     1    67   189   256   189   256 0.94 Integrase core domain
DDE_Tnp_IS240        PF13610.1    140 seq498_BIOID39001    -            270   1.8e-08   34.3   0.3   1   1   8.4e-12   2.3e-08   33.9   0.2     2   139   107   248   106   249 0.84 DDE domain
OKR_DC_1             PF01276.15   417 seq499_BIOID39001    -            728  3.1e-199  661.6   0.2   1   1  9.5e-203  4.3e-199  661.1   0.1     1   417   143   558   143   558 1.00 Orn/Lys/Arg decarboxylase, major domain
OKR_DC_1_C           PF03711.10   137 seq499_BIOID39001    -            728   3.3e-54  182.5   1.0   1   1   1.5e-57   6.8e-54  181.5   0.7     1   136   583   716   583   717 0.99 Orn/Lys/Arg decarboxylase, C-terminal domain
OKR_DC_1_N           PF03709.10   115 seq499_BIOID39001    -            728   6.1e-29  100.3   0.1   1   1   2.6e-32   1.2e-28   99.3   0.1     1   115    27   137    27   137 0.99 Orn/Lys/Arg decarboxylase, N-terminal domain
Acetate_kinase       PF00871.12   388 seq501_BIOID39001    -            435  2.4e-146  487.0   0.0   1   1  2.1e-150  2.8e-146  486.8   0.0     2   387    43   425    42   426 0.99 Acetokinase family
Phage_portal         PF04860.7    347 seq502_BIOID39001    -            408  2.6e-102  341.9   0.4   1   1  2.4e-106  3.3e-102  341.6   0.3     6   347    33   373    28   373 0.97 Phage portal protein
Phage_tail_L         PF05100.7    206 seq503_BIOID39001    -            232   1.7e-96  321.1   0.2   1   1  1.5e-100   2.1e-96  320.8   0.1     1   206    29   230    29   230 0.99 Phage minor tail protein L
HTH_Tnp_1            PF01527.15    76 seq504_BIOID39001    -             84   9.9e-16   57.3   0.0   1   1   7.7e-20   1.1e-15   57.2   0.0     3    47    10    54     8    78 0.91 Transposase
CobU                 PF02283.11   167 seq506_BIOID39001    -            181   2.5e-62  209.0   0.2   1   1   2.1e-66   2.8e-62  208.8   0.1     1   167     3   180     3   180 0.97 Cobinamide kinase / cobinamide phosphate guanyltransferase
Aldedh               PF00171.17   462 seq507_BIOID39001    -            482  1.5e-174  580.6   0.2   1   1  1.2e-178  1.7e-174  580.4   0.1     1   461    19   477    19   478 0.99 Aldehyde dehydrogenase family
Peptidase_M42        PF05343.9    292 seq510_BIOID39001    -            345     7e-84  280.9   0.0   1   1   2.3e-87   1.1e-83  280.3   0.0     1   292    43   325    43   325 0.97 M42 glutamyl aminopeptidase
Peptidase_M20        PF01546.23   171 seq510_BIOID39001    -            345   8.3e-10   38.4   0.0   1   1     3e-13   1.4e-09   37.7   0.0    22   170   164   331   161   332 0.89 Peptidase family M20/M25/M40
Peptidase_M18        PF02127.10   432 seq510_BIOID39001    -            345     4e-05   22.1   0.0   1   1   5.1e-08   0.00023   19.6   0.0   331   431   233   329   211   330 0.86 Aminopeptidase I zinc metalloprotease (M18)
T4SS                 PF07996.6    195 seq511_BIOID39001    -            252   3.1e-23   82.5  11.2   1   1     3e-27   4.1e-23   82.1   7.8     1   185    22   215    22   226 0.86 Type IV secretion system proteins
Pyr_redox_2          PF07992.9    200 seq512_BIOID39001    -            466   5.3e-32  111.2   0.0   1   1   5.4e-35   1.1e-31  110.2   0.0     1   198     8   315     8   317 0.89 Pyridine nucleotide-disulphide oxidoreductase
Pyr_redox_dim        PF02852.17   110 seq512_BIOID39001    -            466   4.1e-30  103.9   0.8   1   1   5.4e-33   1.1e-29  102.5   0.5     1   109   346   457   346   458 0.97 Pyridine nucleotide-disulphide oxidoreductase, dimerisation domain
Pyr_redox            PF00070.22    80 seq512_BIOID39001    -            466   1.7e-18   66.6   1.7   1   1   4.2e-19   8.3e-16   58.0   0.0     1    76   178   251   178   258 0.94 Pyridine nucleotide-disulphide oxidoreductase
Pyr_redox_3          PF13738.1    203 seq512_BIOID39001    -            466   3.4e-08   33.6   0.0   1   1   1.7e-10   3.2e-07   30.4   0.0     1   176    10   185    10   212 0.71 Pyridine nucleotide-disulphide oxidoreductase
FAD_binding_2        PF00890.19   421 seq512_BIOID39001    -            466   6.7e-06   25.0   3.4   1   1   3.2e-08   6.2e-05   21.9   1.5     1    40     8    48     8    51 0.96 FAD binding domain
Thi4                 PF01946.12   230 seq512_BIOID39001    -            466   1.5e-05   24.1   0.4   1   1   3.4e-08   6.6e-05   21.9   0.2    17    61     6    50     2    64 0.89 Thi4 family
PALP                 PF00291.20   307 seq514_BIOID39001    -            515   9.6e-70  235.0   2.1   1   1   1.9e-73   1.3e-69  234.6   1.5     5   307    30   317    26   317 0.91 Pyridoxal-phosphate dependent enzyme
Thr_dehydrat_C       PF00585.13    91 seq514_BIOID39001    -            515   3.8e-64  212.1   0.0   1   2   3.6e-35   2.4e-31  107.0   0.0     1    91   330   420   330   420 0.98 C-terminal regulatory domain of Threonine dehydratase
Thr_dehydrat_C       PF00585.13    91 seq514_BIOID39001    -            515   3.8e-64  212.1   0.0   2   2   6.7e-34   4.6e-30  102.9   0.0     2    91   426   513   425   513 0.96 C-terminal regulatory domain of Threonine dehydratase
ketoacyl-synt        PF00109.21   255 seq516_BIOID39001    -            819   1.9e-56  191.2   0.0   1   1   5.1e-60   3.5e-56  190.4   0.0     3   255    12   250    11   250 0.88 Beta-ketoacyl synthase, N-terminal domain
Ketoacyl-synt_C      PF02801.17   119 seq516_BIOID39001    -            819   1.5e-35  121.4   0.2   1   1   5.6e-39   3.9e-35  120.1   0.2     1   118   258   375   258   376 0.98 Beta-ketoacyl synthase, C-terminal domain
Gate                 PF07670.9    109 seq517_BIOID39001    -            153   9.1e-11   41.5   4.9   1   1   6.7e-15   9.1e-11   41.5   3.4     3    92    27   110    25   144 0.86 Nucleoside recognition
DDE_Tnp_IS66_C       PF13817.1     39 seq518_BIOID39001    -             61   1.7e-20   72.6   0.3   1   1   1.5e-24     2e-20   72.3   0.2     2    39    18    55    17    55 0.99 IS66 C-terminal element
CobS                 PF02654.10   235 seq519_BIOID39001    -            247   4.2e-82  275.1  13.8   1   1   3.5e-86   4.7e-82  274.9   9.5     1   235     5   246     5   246 0.99 Cobalamin-5-phosphate synthase
MscL                 PF01741.13   128 seq525_BIOID39001    -            137   3.4e-57  191.9   3.1   1   1   2.9e-61   3.9e-57  191.7   2.1     1   128     3   133     3   133 0.98 Large-conductance mechanosensitive channel, MscL
Peripla_BP_2         PF01497.13   238 seq530_BIOID39001    -            330     3e-26   91.8   0.2   1   1   2.7e-30   3.7e-26   91.5   0.1     1   235    30   267    30   269 0.91 Periplasmic binding protein
UPF0253              PF06786.7     66 seq533_BIOID39001    -             60   1.3e-16   60.3   0.0   1   1   1.2e-20   1.6e-16   60.0   0.0     1    36     1    36     1    38 0.98 Uncharacterised protein family (UPF0253)
Amidohydro_5         PF13594.1     68 seq534_BIOID39001    -            390   1.3e-13   50.4   0.3   1   1   8.8e-17     3e-13   49.2   0.2     1    68    28   100    28   100 0.68 Amidohydrolase
Amidohydro_4         PF13147.1    304 seq534_BIOID39001    -            390   3.2e-12   46.9   1.0   1   1   3.6e-12   1.2e-08   35.2   0.7     1   304    54   357    54   357 0.77 Amidohydrolase
Peptidase_U35        PF04586.12   163 seq535_BIOID39001    -            199   7.2e-45  152.8   0.0   1   1   6.5e-49   8.9e-45  152.5   0.0     4   160    12   171     9   174 0.94 Caudovirus prohead protease
Peripla_BP_1         PF00532.16   279 seq537_BIOID39001    -            342  4.9e-100  334.2   0.0   1   1  2.1e-103    7e-100  333.6   0.0     2   278    65   341    64   342 0.99 Periplasmic binding proteins and sugar binding domain of LacI family
LacI                 PF00356.16    46 seq537_BIOID39001    -            342     1e-18   66.5   0.1   1   1   6.5e-22   2.2e-18   65.4   0.1     1    46     8    53     8    53 0.99 Bacterial regulatory proteins, lacI family
Peripla_BP_3         PF13377.1    160 seq537_BIOID39001    -            342   2.2e-17   63.4   0.1   1   1   1.8e-20   6.2e-17   61.9   0.1     2   156   175   340   174   342 0.84 Periplasmic binding protein-like domain
Peripla_BP_4         PF13407.1    258 seq537_BIOID39001    -            342   5.3e-14   52.0   0.0   1   1     2e-17   6.9e-14   51.7   0.0     1   208    67   268    67   323 0.85 Periplasmic binding protein domain
ROF                  PF07073.7     80 seq538_BIOID39001    -             86   1.2e-24   85.9   0.0   1   1   9.8e-29   1.3e-24   85.8   0.0     1    80     9    83     9    83 0.97 Modulator of Rho-dependent transcription termination (ROF)
TrbL                 PF04610.9    225 seq540_BIOID39001    -            377   5.3e-33  114.4  26.8   1   1   6.4e-37   8.7e-33  113.7  18.6     2   225    69   285    68   285 0.96 TrbL/VirB6 plasmid conjugal transfer protein
PEP-utilizers_C      PF02896.13   294 seq543_BIOID39001    -            457     1e-26   93.4   0.0   1   1   4.5e-30   1.5e-26   92.8   0.0     2    96   360   454   359   457 0.96 PEP-utilising enzyme, TIM barrel domain
PEP-utilisers_N      PF05524.8    123 seq543_BIOID39001    -            457   5.7e-18   64.7   0.2   1   1   4.5e-21   1.5e-17   63.3   0.2     2   123   118   235   117   235 0.91 PEP-utilising enzyme, N-terminal
PEP-utilizers        PF00391.18    81 seq543_BIOID39001    -            457   5.1e-18   64.3   0.0   1   1   2.7e-21   9.2e-18   63.4   0.0     8    81   260   334   254   334 0.94 PEP-utilising enzyme, mobile domain
PTS-HPr              PF00381.14    84 seq543_BIOID39001    -            457   6.8e-17   61.0   0.0   1   1   3.6e-20   1.2e-16   60.1   0.0     1    82     1    84     1    86 0.96 PTS HPr component phosphorylation site
ADH_N                PF08240.7    109 seq544_BIOID39001    -            346   6.1e-31  106.3   7.9   1   1   1.3e-34   6.1e-31  106.3   5.5     2   109    35   141    34   141 0.97 Alcohol dehydrogenase GroES-like domain
ADH_zinc_N           PF00107.21   130 seq544_BIOID39001    -            346   5.7e-28   96.9   1.7   1   1   2.4e-31   1.1e-27   96.0   1.1     1   129   182   308   182   309 0.97 Zinc-binding dehydrogenase
ADH_zinc_N_2         PF13602.1    127 seq544_BIOID39001    -            346   4.7e-08   33.8   1.7   1   1     2e-11     9e-08   32.9   1.2     1   127   215   342   215   342 0.78 Zinc-binding dehydrogenase
DBI_PRT              PF02277.12   327 seq545_BIOID39001    -            359  1.5e-117  392.2  11.6   1   1  1.2e-121  1.7e-117  392.0   8.0     2   327     8   347     7   347 0.99 Phosphoribosyltransferase
BMC                  PF00936.14    75 seq547_BIOID39001    -             93   1.6e-28   98.0   5.5   1   1   1.4e-32   1.9e-28   97.8   3.8     1    75     4    80     4    80 0.98 BMC domain
Aminotran_3          PF00202.16   339 seq550_BIOID39001    -            428  8.4e-121  402.8   0.3   1   1  7.3e-125    1e-120  402.5   0.2     2   338    29   362    28   363 0.98 Aminotransferase class-III
Phage_capsid         PF05065.8    276 seq552_BIOID39001    -            405   2.6e-62  210.4   1.4   1   1   2.4e-66   3.3e-62  210.0   1.0     1   275   126   403   126   404 0.91 Phage capsid family
FAD_binding_2        PF00890.19   421 seq553_BIOID39001    -            602  2.5e-116  388.8   1.2   1   1  5.6e-120  2.5e-116  388.8   0.8     1   421     7   397     7   397 0.98 FAD binding domain
Succ_DH_flav_C       PF02910.15   129 seq553_BIOID39001    -            602   4.4e-40  136.3   0.1   1   1   1.6e-43   7.2e-40  135.7   0.1     1   129   453   581   453   581 0.98 Fumarate reductase flavoprotein C-term
BMC                  PF00936.14    75 seq554_BIOID39001    -            261   8.7e-30  102.1   4.4   1   2   6.2e-17   8.5e-13   47.6   0.3     1    66    69   145    69   152 0.86 BMC domain
BMC                  PF00936.14    75 seq554_BIOID39001    -            261   8.7e-30  102.1   4.4   2   2   1.9e-19   2.6e-15   55.7   0.2     1    70   175   248   175   255 0.94 BMC domain
DUF2799              PF10973.3     89 seq558_BIOID39001    -            121   3.1e-17   62.2   0.6   1   1   2.8e-21   3.8e-17   61.9   0.4     1    88    31   113    31   114 0.93 Protein of unknown function (DUF2799)
Iso_dh               PF00180.15   348 seq559_BIOID39001    -             50   1.6e-07   30.4   0.0   1   1   1.3e-11   1.8e-07   30.3   0.0   305   348     1    46     1    46 0.97 Isocitrate/isopropylmalate dehydrogenase
SpoU_methylase       PF00588.14   142 seq560_BIOID39001    -            370   1.2e-28   99.6   0.0   1   1   2.7e-32   1.9e-28   99.0   0.0     3   141   224   361   222   362 0.95 SpoU rRNA Methylase family
SpoU_sub_bind        PF08032.7     76 seq560_BIOID39001    -            370   3.1e-12   46.3   0.0   1   1     1e-15     7e-12   45.2   0.0     2    73   135   206   134   209 0.96 RNA 2'-O ribose methyltransferase substrate binding
HTH_Tnp_1            PF01527.15    76 seq561_BIOID39001    -            108   4.1e-11   42.5   1.0   1   1   1.2e-14   1.7e-10   40.6   0.7     1    74     1    87     1    88 0.85 Transposase
TetR_C_3             PF08362.6    143 seq562_BIOID39001    -            212   6.4e-59  197.6   0.0   1   1   1.2e-62   8.3e-59  197.3   0.0     1   143    70   212    70   212 0.99 YcdC-like protein, C-terminal region
TetR_N               PF00440.18    47 seq562_BIOID39001    -            212   1.3e-16   59.8   0.2   1   1   2.9e-20     2e-16   59.2   0.1     1    47    23    69    23    69 0.98 Bacterial regulatory proteins, tetR family
FecCD                PF01032.13   311 seq563_BIOID39001    -            352   1.3e-85  286.8  34.8   1   1   2.3e-89   1.5e-85  286.6  24.1     2   311    32   346    27   346 0.98 FecCD transport family
ABC-3                PF00950.12   258 seq563_BIOID39001    -            352   8.8e-05   21.7  17.2   1   1   1.3e-08   8.8e-05   21.7  11.9     6   232    79   317    74   346 0.83 ABC 3 transport family
Glyco_hydro_1        PF00232.13   455 seq567_BIOID39001    -            479  4.4e-132  440.3   2.6   1   1  7.5e-136  5.1e-132  440.1   1.8     3   454     6   476     4   477 0.92 Glycosyl hydrolase family 1
Cellulase            PF00150.13   281 seq567_BIOID39001    -            479    0.0001   21.5   0.1   1   1   2.3e-08   0.00016   20.8   0.1    22   140    72   187    53   207 0.83 Cellulase (glycosyl hydrolase family 5)
DJ-1_PfpI            PF01965.19   147 seq568_BIOID39001    -            172   6.4e-41  139.1   0.0   1   1   1.1e-44   7.5e-41  138.9   0.0     1   147    31   171    31   171 0.97 DJ-1/PfpI family
DUF4066              PF13278.1    166 seq568_BIOID39001    -            172   8.3e-12   44.6   0.0   1   1   1.5e-15     1e-11   44.3   0.0     1   151     8   153     8   155 0.89 Putative amidotransferase
SIS_2                PF13580.1    138 seq569_BIOID39001    -            246   3.2e-31  107.7   0.3   1   1   9.4e-35   6.4e-31  106.7   0.2    15   138    78   200    56   200 0.92 SIS domain
SIS                  PF01380.17   131 seq569_BIOID39001    -            246   6.5e-08   32.1   0.0   1   1   2.3e-11   1.6e-07   30.9   0.0    51   104   163   216   152   229 0.91 SIS domain
PTR2                 PF00854.16   373 seq571_BIOID39001    -            485   3.5e-68  229.9  17.9   1   1   9.2e-72   6.3e-68  229.1  12.4     3   370    77   417    75   420 0.95 POT family
MFS_1                PF07690.11   354 seq571_BIOID39001    -            485   1.1e-18   67.0  48.8   1   1   1.6e-22   1.1e-18   67.0  33.8     9   348    21   418    13   425 0.76 Major Facilitator Superfamily
LysR_substrate       PF03466.15   209 seq575_BIOID39001    -            303   2.8e-25   88.5   0.1   1   1   5.9e-29     4e-25   88.0   0.1     4   206    99   297    96   299 0.95 LysR substrate binding domain
HTH_1                PF00126.22    60 seq575_BIOID39001    -            303   1.5e-15   56.5   0.6   1   1   8.4e-19   5.7e-15   54.6   0.0     3    60    15    72    13    72 0.94 Bacterial regulatory helix-turn-helix protein, lysR family
PfkB                 PF00294.19   301 seq576_BIOID39001    -            315   9.8e-54  182.3   0.0   1   1   8.4e-58   1.1e-53  182.1   0.0     1   299    18   302    18   304 0.93 pfkB family carbohydrate kinase
adh_short_C2         PF13561.1    243 seq577_BIOID39001    -            255   2.1e-41  142.2   0.2   1   1   7.3e-45   2.5e-41  141.9   0.1     6   241    21   249    18   251 0.95 Enoyl-(Acyl carrier protein) reductase
adh_short            PF00106.20   167 seq577_BIOID39001    -            255   9.9e-34  116.5   0.8   1   1   5.2e-37   1.8e-33  115.7   0.5     1   165    12   176    12   178 0.94 short chain dehydrogenase
KR                   PF08659.5    181 seq577_BIOID39001    -            255   1.4e-08   34.4   0.3   1   1   6.1e-12   2.1e-08   33.9   0.2     4   161    15   171    13   178 0.89 KR domain
3HCDH_N              PF02737.13   180 seq577_BIOID39001    -            255   9.6e-05   21.9   0.3   1   1   5.4e-08   0.00019   21.0   0.2     4    46    16    58    13    95 0.77 3-hydroxyacyl-CoA dehydrogenase, NAD binding domain
Porin_1              PF00267.16   337 seq580_BIOID39001    -            377  3.1e-148  493.4  27.2   1   1  5.1e-152  3.5e-148  493.2  18.8     1   337    27   377    27   377 0.98 Gram-negative porin
Porin_4              PF13609.1    311 seq580_BIOID39001    -            377     2e-24   86.5  38.2   1   1   3.9e-28   2.7e-24   86.1  26.5     5   304    13   347     6   354 0.79 Gram-negative porin
DUF4154              PF13689.1    145 seq581_BIOID39001    -            172   1.7e-32  111.8   0.0   1   1   1.6e-36   2.1e-32  111.5   0.0     6   145    32   168    27   168 0.95 Domain of unknown function (DUF4154)
OEP                  PF02321.13   188 seq583_BIOID39001    -            460   2.2e-51  174.0  37.5   1   2   1.3e-25   1.8e-21   76.4  12.9     3   188    65   247    63   247 0.97 Outer membrane efflux protein
OEP                  PF02321.13   188 seq583_BIOID39001    -            460   2.2e-51  174.0  37.5   2   2   5.4e-34   7.3e-30  103.8   7.5     4   188   272   455   269   455 0.94 Outer membrane efflux protein
Plasmid_killer       PF05015.8     93 seq588_BIOID39001    -             92   7.9e-28   96.3   0.0   1   1   6.4e-32   8.7e-28   96.1   0.0     1    93     1    92     1    92 0.99 Plasmid maintenance system killer protein
YkuD                 PF03734.9    146 seq589_BIOID39001    -            311     7e-20   71.6   0.1   1   1   8.3e-24   1.1e-19   70.9   0.0     2   146    97   231    96   231 0.81 L,D-transpeptidase catalytic domain
VirB8                PF04335.8    212 seq591_BIOID39001    -            237     2e-47  161.4   0.8   1   1   1.6e-51   2.2e-47  161.2   0.6     3   212    19   234    17   234 0.89 VirB8 protein
Aldedh               PF00171.17   462 seq592_BIOID39001    -            505   1.5e-33  115.7   4.0   1   1   4.1e-31   5.7e-27   94.0   1.0    18   298    61   339    40   369 0.84 Aldehyde dehydrogenase family
PEP-utilizers_C      PF02896.13   294 seq594_BIOID39001    -            349   9.8e-59  198.5   0.0   1   1     2e-62   1.4e-58  198.0   0.0   126   293     1   168     1   169 0.99 PEP-utilising enzyme, TIM barrel domain
PTS_EIIA_2           PF00359.17   142 seq594_BIOID39001    -            349   6.4e-34  116.5   0.0   1   1   1.7e-37   1.2e-33  115.7   0.0     3   141   205   345   203   346 0.96 Phosphoenolpyruvate-dependent sugar phosphotransferase system, EIIA 2
Rsd_AlgQ             PF04353.8    153 seq595_BIOID39001    -            158   4.9e-49  165.8   0.5   1   1   4.1e-53   5.5e-49  165.6   0.3     1   150     1   148     1   151 0.98 Regulator of RNA polymerase sigma(70) subunit, Rsd/AlgQ
Peripla_BP_3         PF13377.1    160 seq596_BIOID39001    -            343   1.1e-27   96.8   0.0   1   1   9.5e-31   4.3e-27   94.9   0.0     2   160   180   343   179   343 0.85 Periplasmic binding protein-like domain
LacI                 PF00356.16    46 seq596_BIOID39001    -            343   1.2e-18   66.3   0.0   1   1   5.8e-22   2.6e-18   65.2   0.0     1    46    14    59    14    59 0.99 Bacterial regulatory proteins, lacI family
Peripla_BP_1         PF00532.16   279 seq596_BIOID39001    -            343   2.6e-17   62.8   0.1   1   1   8.9e-21   4.1e-17   62.1   0.0     2   277    71   336    70   338 0.80 Periplasmic binding proteins and sugar binding domain of LacI family
HTH_3                PF01381.17    55 seq598_BIOID39001    -             94     2e-09   37.0   0.1   1   1   1.4e-12   1.9e-08   33.8   0.0     2    53    14    65    13    67 0.92 Helix-turn-helix
Phage_connect_1      PF05135.8    102 seq600_BIOID39001    -            165   9.9e-16   57.6   0.0   1   1     1e-19   1.4e-15   57.1   0.0     1   100    61   161    57   162 0.96 Phage gp6-like head-tail connector protein
GGDEF                PF00990.16   161 seq604_BIOID39001    -            408   7.4e-45  152.3   0.5   1   1   8.6e-49   1.2e-44  151.6   0.3     1   159   249   403   249   405 0.96 GGDEF domain
GATase_4             PF13230.1    272 seq605_BIOID39001    -            255  3.7e-107  356.9   0.0   1   1  8.9e-111  4.1e-107  356.8   0.0     1   254     1   254     1   255 0.99 Glutamine amidotransferases class-II
GATase_2             PF00310.16   361 seq605_BIOID39001    -            255   2.3e-17   62.6   0.1   1   1   1.5e-15   6.8e-12   44.6   0.1   189   359    65   215    60   217 0.87 Glutamine amidotransferases class-II
GATase_6             PF13522.1    133 seq605_BIOID39001    -            255   9.6e-07   28.7   0.0   1   1   3.5e-10   1.6e-06   27.9   0.0    11    98    70   156    57   184 0.72 Glutamine amidotransferase domain
GIY-YIG              PF01541.19    80 seq606_BIOID39001    -            100   9.2e-10   38.6   0.0   1   1   8.1e-14   1.1e-09   38.3   0.0     2    76     4    73     3    77 0.91 GIY-YIG catalytic domain
IlvN                 PF07991.7    165 seq607_BIOID39001    -            491   5.4e-61  204.6   0.2   1   1   1.3e-64     9e-61  203.9   0.1     2   165    35   204    34   204 0.98 Acetohydroxy acid isomeroreductase, catalytic domain
IlvC                 PF01450.14   145 seq607_BIOID39001    -            491   3.8e-56  188.9   0.1   1   2   3.3e-21   2.3e-17   63.1   0.0     1   128   210   337   210   345 0.91 Acetohydroxy acid isomeroreductase, catalytic domain
IlvC                 PF01450.14   145 seq607_BIOID39001    -            491   3.8e-56  188.9   0.1   2   2   7.7e-40   5.3e-36  123.6   0.0    15   145   359   485   349   485 0.93 Acetohydroxy acid isomeroreductase, catalytic domain
ABC_tran             PF00005.22   118 seq608_BIOID39001    -            255     3e-18   66.1   0.0   1   1   1.8e-21   4.9e-18   65.4   0.0     1   117    44   161    44   162 0.89 ABC transporter
AAA_21               PF13304.1    303 seq608_BIOID39001    -            255     1e-14   55.0   0.2   1   1   6.6e-10   1.8e-06   28.0   0.0     1    24    32    55    32    79 0.80 AAA domain
AAA_16               PF13191.1    166 seq608_BIOID39001    -            255     1e-07   32.3   0.8   1   1   7.2e-11     2e-07   31.4   0.6    14   139    20   159    13   208 0.63 AAA ATPase domain
AAA_25               PF13481.1    194 seq608_BIOID39001    -            255   8.3e-07   28.4   0.0   1   1   7.4e-10     2e-06   27.2   0.0    29    77    26    82    14   158 0.89 AAA domain
Rad17                PF03215.10   498 seq608_BIOID39001    -            255   0.00011   21.0   0.0   1   1     4e-08   0.00011   21.0   0.0    41   110    28    93    16   198 0.81 Rad17 cell cycle checkpoint protein
AA_permease          PF00324.16   479 seq610_BIOID39001    -            487  1.5e-121  405.9  48.0   1   1  2.5e-125  1.7e-121  405.7  33.3     1   474    39   474    39   479 0.98 Amino acid permease
AA_permease_2        PF13520.1    426 seq610_BIOID39001    -            487   1.6e-42  145.4  46.7   1   1   2.8e-46   1.9e-42  145.1  32.4     5   419    39   455    35   467 0.85 Amino acid permease
Beta-lactamase       PF00144.19   330 seq611_BIOID39001    -            504     8e-54  182.7   0.1   1   1   7.8e-58   1.1e-53  182.3   0.0     3   312    45   355    43   358 0.91 Beta-lactamase
DeoRC                PF00455.17   162 seq614_BIOID39001    -            262   3.3e-47  159.9   0.4   1   1   2.8e-50   4.8e-47  159.4   0.3     4   161    80   237    78   238 0.99 DeoR C terminal sensor domain
HTH_DeoR             PF08220.7     57 seq614_BIOID39001    -            262   1.5e-23   81.9   1.6   1   1   8.5e-27   1.5e-23   81.9   1.1     1    56    11    66    11    67 0.97 DeoR-like helix-turn-helix domain
HTH_11               PF08279.7     55 seq614_BIOID39001    -            262   2.9e-10   39.5   0.1   1   1     4e-13   6.8e-10   38.3   0.1     2    44    12    53    11    60 0.89 HTH domain
HTH_20               PF12840.2     61 seq614_BIOID39001    -            262   6.8e-08   32.0   1.3   1   1   3.1e-10   5.3e-07   29.2   0.1     3    57     3    57     2    61 0.88 Helix-turn-helix domain
HTH_27               PF13463.1     68 seq614_BIOID39001    -            262   8.3e-07   29.1   0.1   1   1   1.1e-09   1.8e-06   28.0   0.1     2    50     9    56     9    67 0.92 Winged helix DNA-binding domain
GntR                 PF00392.16    64 seq614_BIOID39001    -            262     7e-07   28.4   0.1   1   1     1e-09   1.7e-06   27.2   0.1    27    62    27    62    19    64 0.91 Bacterial regulatory proteins, gntR family
MarR                 PF01047.17    59 seq614_BIOID39001    -            262   4.3e-06   26.2   0.1   1   1   4.8e-09   8.2e-06   25.3   0.0     8    50    15    57     9    59 0.94 MarR family
TetR_N               PF00440.18    47 seq616_BIOID39001    -            196   2.1e-18   65.5   0.1   1   1   6.1e-22   8.4e-18   63.6   0.0     1    47    16    62    16    62 0.98 Bacterial regulatory proteins, tetR family
CagX                 PF03524.10   215 seq617_BIOID39001    -            309   2.7e-49  167.2   4.5   1   1   2.5e-53   3.4e-49  166.9   3.1     1   214    31   286    31   287 0.93 Conjugal transfer protein
Phage_H_T_join       PF05521.6     95 seq618_BIOID39001    -            112     3e-18   65.7   0.0   1   1   2.7e-22   3.7e-18   65.4   0.0     1    95     7   106     7   106 0.92 Phage head-tail joining protein
ThiC                 PF01964.13   421 seq621_BIOID39001    -            631  7.5e-201  667.0   0.0   1   1  5.5e-204  3.7e-200  664.7   0.0     1   420   148   597   148   598 0.99 ThiC family
ThiC-associated      PF13667.1     80 seq621_BIOID39001    -            631   7.7e-34  114.9   0.1   1   1   3.1e-37   2.1e-33  113.5   0.0     2    80    26   109    25   109 0.94 ThiC-associated domain
Fer2_3               PF13085.1    110 seq624_BIOID39001    -            244   7.9e-31  106.0   0.0   1   1   6.3e-34   1.4e-30  105.1   0.0     1   110     8   112     8   112 0.96 2Fe-2S iron-sulfur cluster binding domain
Fer4_8               PF13183.1     57 seq624_BIOID39001    -            244   1.1e-12   47.6   4.8   1   1   7.4e-16   1.7e-12   47.0   1.5     2    57   146   219   145   219 0.72 4Fe-4S dicluster domain
Fer4_17              PF13534.1     61 seq624_BIOID39001    -            244   6.4e-10   39.1  13.5   1   1   6.8e-11   1.6e-07   31.4   3.6     2    61   149   220   148   220 0.72 4Fe-4S dicluster domain
Fer4_10              PF13237.1     52 seq624_BIOID39001    -            244   7.2e-10   38.4   1.9   1   1   3.2e-13   7.2e-10   38.4   1.3     8    52   148   216   141   216 0.95 4Fe-4S dicluster domain
Fer4_7               PF12838.2     52 seq624_BIOID39001    -            244   2.4e-06   27.6   2.9   1   1   1.1e-09   2.4e-06   27.6   2.0     2    51   149   218   148   219 0.55 4Fe-4S dicluster domain
PfkB                 PF00294.19   301 seq625_BIOID39001    -            378   2.3e-69  233.7   0.0   1   1   2.1e-73   2.9e-69  233.3   0.0     2   297    72   372    71   376 0.97 pfkB family carbohydrate kinase
Usp                  PF00582.21   140 seq627_BIOID39001    -            144     3e-28   98.6   0.7   1   1   2.5e-32   3.4e-28   98.4   0.5     1   140     1   144     1   144 0.99 Universal stress protein family
DUF646               PF04883.7    106 seq628_BIOID39001    -            148   2.4e-23   82.7   0.2   1   1   2.3e-27   3.2e-23   82.4   0.1     2   104    12   130    11   132 0.88 Bacteriophage protein of unknown function (DUF646)
SbmA_BacA            PF05992.7    315 seq630_BIOID39001    -            406  2.3e-164  546.0  12.3   1   1  4.8e-168  3.3e-164  545.5   8.5     1   314    80   393    80   394 1.00 SbmA/BacA-like family
ABC_membrane_2       PF06472.10   282 seq630_BIOID39001    -            406   4.1e-13   48.9   8.2   1   1   3.8e-16   2.6e-12   46.3   5.7    20   214    79   284    70   343 0.87 ABC transporter transmembrane region 2
tRNA-synt_2          PF00152.15   335 seq633_BIOID39001    -            505   1.5e-98  329.5   1.0   1   1  4.3e-102     2e-98  329.1   0.7     1   334   162   502   162   503 0.90 tRNA synthetases class II (D, K and N)
tRNA_anti            PF01336.20    76 seq633_BIOID39001    -            505   1.2e-15   56.9   0.0   1   1   4.7e-19   2.1e-15   56.1   0.0     1    76    68   146    68   146 0.98 OB-fold nucleic acid binding domain
CusF_Ec              PF11604.3     70 seq637_BIOID39001    -             40   4.6e-06   26.2   0.1   1   1   3.4e-10   4.7e-06   26.2   0.1    30    67     1    37     1    40 0.88 Copper binding periplasmic protein CusF
Gly_radical          PF01228.16   106 seq640_BIOID39001    -            127   8.1e-26   90.3   0.1   1   1   9.1e-30   1.2e-25   89.7   0.0    20   106    16   108     4   108 0.86 Glycine radical
DUF3168              PF11367.3    121 seq645_BIOID39001    -            114   1.6e-14   53.9   0.7   1   1   1.5e-18     2e-14   53.6   0.5    12   121    10   110     5   110 0.80 Protein of unknown function (DUF3168)
OmpA                 PF00691.15    97 seq646_BIOID39001    -            160   3.4e-18   65.7   0.1   1   1   3.8e-22   5.3e-18   65.1   0.1     1    97    55   151    55   151 0.95 OmpA family
HlyD_2               PF12700.2    328 seq647_BIOID39001    -            407   2.1e-14   53.3   0.0   1   1   9.3e-18   6.4e-14   51.7   0.0   136   327   187   378    98   379 0.81 HlyD family secretion protein
HlyD_3               PF13437.1    105 seq647_BIOID39001    -            407   3.1e-13   49.8   0.2   1   1     2e-14   1.4e-10   41.3   0.0     1   105   209   310   209   310 0.96 HlyD family secretion protein
BMC                  PF00936.14    75 seq648_BIOID39001    -             99   1.4e-06   27.7   0.0   1   1   1.3e-10   1.7e-06   27.4   0.0     2    59    36    93    35    98 0.88 BMC domain
DUF2686              PF10887.3    276 seq649_BIOID39001    -            310  2.8e-164  544.3   0.0   1   1  2.4e-168  3.2e-164  544.1   0.0     1   274    31   304    31   306 1.00 Protein of unknown function (DUF2686)
Transposase_20       PF02371.11    87 seq650_BIOID39001    -             97   1.5e-06   28.1   0.1   1   1   1.3e-10   1.7e-06   27.8   0.1     9    86    18    95    12    96 0.92 Transposase IS116/IS110/IS902 family
ABC-3                PF00950.12   258 seq651_BIOID39001    -             72   1.4e-12   47.3   0.3   1   1   1.1e-16   1.4e-12   47.3   0.2     5    50     1    46     1    67 0.89 ABC 3 transport family
HNH_2                PF13391.1     68 seq652_BIOID39001    -            290   1.8e-07   30.7   0.3   1   1   2.7e-11   3.7e-07   29.7   0.2     1    68   182   236   182   236 0.91 HNH endonuclease
TrbI                 PF03743.9    187 seq653_BIOID39001    -            401     1e-48  165.1   0.0   1   1   7.7e-53     1e-48  165.1   0.0     2   187   208   390   207   390 0.94 Bacterial conjugation TrbI-like protein
Glyco_hydro_2_C      PF02836.12   298 seq655_BIOID39001    -            603  5.9e-105  350.3   0.1   1   1  3.9e-108  1.8e-104  348.7   0.0     1   297   274   592   274   593 0.98 Glycosyl hydrolases family 2, TIM barrel domain
Glyco_hydro_2_N      PF02837.13   167 seq655_BIOID39001    -            603   1.7e-47  160.9   1.1   1   1   6.3e-51   2.9e-47  160.2   0.7     2   167    10   180     9   180 0.96 Glycosyl hydrolases family 2, sugar binding domain
Glyco_hydro_2        PF00703.16   110 seq655_BIOID39001    -            603   2.8e-08   34.0   0.1   1   1   1.6e-11   7.3e-08   32.7   0.0     3   110   184   272   182   272 0.86 Glycosyl hydrolases family 2
Adenine_glyco        PF03352.8    179 seq656_BIOID39001    -            242   1.7e-84  281.6   0.0   1   1   1.5e-88     2e-84  281.4   0.0     1   178    61   238    61   239 0.99 Methyladenine glycosylase
Fumarate_red_C       PF02300.12   129 seq657_BIOID39001    -            131   6.5e-59  197.2   3.5   1   1   5.4e-63   7.4e-59  197.1   2.4     1   128     2   129     2   130 0.99 Fumarate reductase subunit C
ABC-3                PF00950.12   258 seq658_BIOID39001    -             73   4.1e-08   32.7   0.1   1   1   3.2e-12   4.3e-08   32.6   0.0    56    98     3    45     1    57 0.91 ABC 3 transport family
Ig_2                 PF13895.1     80 seq661_BIOID39001    -            251   8.3e-07   28.9   0.8   1   1   1.4e-10   1.9e-06   27.7   0.3    24    80   190   250   156   250 0.80 Immunoglobulin domain
DJ-1_PfpI            PF01965.19   147 seq662_BIOID39001    -            191   7.7e-30  103.1   0.0   1   1   1.3e-33   8.8e-30  102.9   0.0     2   146    31   185    30   186 0.88 DJ-1/PfpI family
DUF4066              PF13278.1    166 seq662_BIOID39001    -            191   1.7e-12   46.8   0.0   1   1     6e-16   4.1e-12   45.5   0.0     7   165    13   182     7   183 0.85 Putative amidotransferase
FCD                  PF07729.7    125 seq663_BIOID39001    -            226   1.1e-16   61.1   9.7   1   1   2.5e-20   1.7e-16   60.5   6.7     1   124    82   213    82   214 0.85 FCD domain
GntR                 PF00392.16    64 seq663_BIOID39001    -            226     1e-12   47.1   0.0   1   1   3.3e-16   2.2e-12   46.0   0.0     7    64    16    72    12    72 0.96 Bacterial regulatory proteins, gntR family
Peptidase_U32        PF01136.14   233 seq664_BIOID39001    -            331   4.4e-62  208.9   0.0   1   1   4.5e-66   6.2e-62  208.4   0.0     3   232    76   330    74   331 0.94 Peptidase family U32
Thioesterase         PF00975.15   229 seq665_BIOID39001    -            240   8.9e-32  111.0   0.0   1   1   3.2e-35   1.1e-31  110.7   0.0     3   228     6   232     5   233 0.87 Thioesterase domain
Abhydrolase_6        PF12697.2    228 seq665_BIOID39001    -            240   7.6e-13   48.7   0.0   1   1   3.7e-16   1.3e-12   48.0   0.0     3   225     8   225     6   227 0.78 Alpha/beta hydrolase family
Abhydrolase_5        PF12695.2    142 seq665_BIOID39001    -            240   3.9e-10   39.5   0.0   1   1   1.9e-13   6.4e-10   38.8   0.0    34   142    37   216     6   216 0.65 Alpha/beta hydrolase family
FSH1                 PF03959.8    212 seq665_BIOID39001    -            240   5.2e-05   22.6   0.0   1   1   2.2e-08   7.4e-05   22.1   0.0   103   201    71   216    45   222 0.82 Serine hydrolase (FSH1)
Fumarate_red_D       PF02313.12   118 seq668_BIOID39001    -            119   2.2e-51  172.5   6.4   1   1   1.8e-55   2.5e-51  172.4   4.4     2   117     3   117     2   118 0.98 Fumarate reductase subunit D
NLPC_P60             PF00877.14   105 seq669_BIOID39001    -            252   1.5e-30  104.9   0.0   1   1     4e-34   2.7e-30  104.1   0.0     1   105   134   244   134   244 0.98 NlpC/P60 family
UvrD_C               PF13361.1    319 seq670_BIOID39001    -            673   6.6e-93  311.5   0.0   1   1   3.5e-95   7.9e-92  308.0   0.0     1   318   271   613   271   614 0.97 UvrD-like helicase C-terminal domain
UvrD-helicase        PF00580.16   315 seq670_BIOID39001    -            673   5.1e-75  252.5   0.5   1   1   3.3e-77   7.6e-74  248.7   0.4     1   314     3   265     3   266 0.94 UvrD/REP helicase N-terminal domain
AAA_19               PF13245.1     76 seq670_BIOID39001    -            673   2.1e-13   49.6   0.7   1   1   2.1e-16   4.8e-13   48.5   0.5     8    75    15    87     8    88 0.81 Part of AAA domain
UvrD_C_2             PF13538.1    104 seq670_BIOID39001    -            673     2e-10   40.5   0.0   1   1   5.6e-13   1.3e-09   38.0   0.0    54   103   546   609   496   610 0.80 Family description
DUF2592              PF10766.4     41 seq671_BIOID39001    -             49     1e-26   91.8   4.7   1   1   8.2e-31   1.1e-26   91.7   3.3     1    41     4    44     4    44 0.98 Protein of unknown function (DUF2592)
DUF1615              PF07759.7    319 seq673_BIOID39001    -            364  1.4e-148  493.7   0.0   1   1  1.2e-152  1.6e-148  493.5   0.0     2   318    49   363    48   364 0.99 Protein of unknown function (DUF1615)
Beta-lactamase       PF00144.19   330 seq675_BIOID39001    -            420   2.5e-87  292.8   0.6   1   1   2.1e-91   2.9e-87  292.6   0.4     3   329    73   419    71   420 0.97 Beta-lactamase
Acetyltransf_10      PF13673.1    117 seq676_BIOID39001    -            146   2.2e-13   50.2   0.0   1   1   7.9e-17   2.7e-13   49.9   0.0     8   117    13   120     8   120 0.78 Acetyltransferase (GNAT) domain
Acetyltransf_7       PF13508.1     79 seq676_BIOID39001    -            146   2.6e-12   46.6   0.1   1   1     1e-15   3.4e-12   46.2   0.1     3    78    48   121    46   122 0.92 Acetyltransferase (GNAT) domain
Acetyltransf_1       PF00583.19    83 seq676_BIOID39001    -            146     7e-12   45.1   0.1   1   1   3.3e-15   1.1e-11   44.4   0.1     1    83    53   121    53   121 0.97 Acetyltransferase (GNAT) family
FR47                 PF08445.5     86 seq676_BIOID39001    -            146   2.7e-05   23.7   0.0   1   1   1.2e-08   4.3e-05   23.0   0.0    20    80    67   123    50   128 0.84 FR47-like protein
PFL                  PF02901.10   648 seq678_BIOID39001    -            850  1.9e-257  855.8   0.0   1   1  3.5e-261  2.4e-257  855.4   0.0     2   648    10   711     8   711 0.99 Pyruvate formate lyase
Gly_radical          PF01228.16   106 seq678_BIOID39001    -            850   1.7e-29  102.1   0.0   1   1   6.2e-33   4.2e-29  100.8   0.0     2   105   728   830   727   831 0.97 Glycine radical
LysR_substrate       PF03466.15   209 seq681_BIOID39001    -            308   1.3e-41  141.8   0.0   1   1   2.6e-45   1.8e-41  141.4   0.0     3   206   102   303   100   305 0.97 LysR substrate binding domain
HTH_1                PF00126.22    60 seq681_BIOID39001    -            308   3.1e-16   58.7   0.1   1   1   9.5e-20   6.5e-16   57.7   0.1     1    60    18    77    18    77 0.96 Bacterial regulatory helix-turn-helix protein, lysR family
SBP_bac_11           PF13531.1    231 seq682_BIOID39001    -            257   2.7e-55  187.4   4.8   1   1   4.5e-59   3.1e-55  187.2   3.3     1   231    29   255    29   255 0.95 Bacterial extracellular solute-binding protein
SBP_bac_1            PF01547.20   314 seq682_BIOID39001    -            257   8.7e-17   61.6   7.0   1   1   1.6e-20   1.1e-16   61.3   4.8     1   313    34   246    34   247 0.89 Bacterial extracellular solute-binding protein
Phage_TAC            PF06222.6    127 seq683_BIOID39001    -            126   5.6e-57  190.6   0.3   1   1   4.6e-61   6.3e-57  190.5   0.2     1   127     4   126     4   126 0.97 Phage tail assembly chaperone
DUF1706              PF08020.6    166 seq688_BIOID39001    -            170   2.3e-57  192.9   0.5   1   1   1.9e-61   2.6e-57  192.8   0.3     1   166     1   167     1   167 0.98 Protein of unknown function (DUF1706)
TMP-TENI             PF02581.12   180 seq689_BIOID39001    -            211   8.8e-57  191.0   0.4   1   1   7.6e-61     1e-56  190.7   0.3     3   180    17   189    15   189 0.98 Thiamine monophosphate synthase/TENI
ACR_tran             PF00873.14  1021 seq692_BIOID39001    -           1047    2e-238  793.5   1.6   1   1  1.8e-242  2.5e-238  793.1   1.1     2  1019     6  1037     2  1039 0.98 AcrB/AcrD/AcrF family
YmgB                 PF10798.3     61 seq693_BIOID39001    -             78   3.3e-05   23.4   0.0   1   1   3.6e-09   4.9e-05   22.9   0.0     4    35    27    58    25    64 0.93 Biofilm development protein YmgB/AriR
T2SE                 PF00437.15   272 seq695_BIOID39001    -            343     2e-50  171.0   0.0   1   1   1.9e-54   2.6e-50  170.7   0.0    11   266    24   311    15   316 0.88 Type II/IV secretion system protein
Peptidase_U32        PF01136.14   233 seq698_BIOID39001    -            298   1.3e-34  119.0   0.0   1   1   1.3e-38   1.8e-34  118.5   0.0     5   195    88   269    82   293 0.89 Peptidase family U32
DUF4035              PF13227.1     53 seq701_BIOID39001    -             96   4.1e-23   80.3   0.1   1   1   3.9e-27   5.3e-23   80.0   0.1     2    53    32    83    31    83 0.97 Protein of unknown function (DUF4035)
Y1_Tnp               PF01797.11   121 seq706_BIOID39001    -            165   3.7e-05   23.4   1.7   1   1   1.2e-08   0.00017   21.3   1.2    10    99    19   101    11   119 0.73 Transposase IS200 like
DUF1738              PF08401.6    125 seq707_BIOID39001    -            346   1.3e-37  128.2   0.0   1   1   1.5e-41     2e-37  127.5   0.0     2   125    48   173    47   173 0.97 Domain of unknown function (DUF1738)
ThiF                 PF00899.16   136 seq713_BIOID39001    -            282   2.5e-43  147.0   0.1   1   1   5.4e-47   3.7e-43  146.4   0.1     2   134    59   190    58   192 0.98 ThiF family
MoeZ_MoeB            PF05237.8     84 seq713_BIOID39001    -            282   4.3e-29   99.8   0.0   1   1   1.2e-32   8.2e-29   98.9   0.0     4    82   199   276   197   278 0.96 MoeZ/MoeB domain
Phage_HK97_TLTM      PF06120.6    301 seq715_BIOID39001    -           1077  2.6e-125  417.6  16.1   1   1  3.8e-129  2.6e-125  417.6  11.1     1   298   397   694   397   698 0.98 Tail length tape measure protein
Tape_meas_lam_C      PF09718.5     78 seq715_BIOID39001    -           1077   8.9e-17   60.6   2.3   1   1   1.3e-20   8.9e-17   60.6   1.6     1    77   861   937   861   938 0.97 Lambda phage tail tape-measure protein (Tape_meas_lam_C)
YmgB                 PF10798.3     61 seq717_BIOID39001    -             88   3.7e-29  100.2   2.6   1   1   3.8e-33   5.3e-29   99.7   1.8     1    61    28    88    28    88 0.98 Biofilm development protein YmgB/AriR
BPD_transp_1         PF00528.17   185 seq718_BIOID39001    -            229   5.6e-23   81.3  13.3   1   1   5.2e-27     7e-23   80.9   9.2     2   175    26   215    25   227 0.79 Binding-protein-dependent transport system inner membrane component
OEP                  PF02321.13   188 seq719_BIOID39001    -            495   2.9e-60  202.9  38.9   1   2   1.2e-30   1.7e-26   92.9  13.5     2   188    28   211    27   211 0.98 Outer membrane efflux protein
OEP                  PF02321.13   188 seq719_BIOID39001    -            495   2.9e-60  202.9  38.9   2   2   7.8e-38   1.1e-33  116.3   7.9     2   188   234   429   233   429 0.98 Outer membrane efflux protein
HTH_5                PF01022.15    47 seq720_BIOID39001    -             99   1.2e-14   53.5   0.1   1   1   7.3e-18     2e-14   52.8   0.1     1    47    23    70    23    70 0.97 Bacterial regulatory protein, arsR family
HTH_20               PF12840.2     61 seq720_BIOID39001    -             99   2.4e-11   43.1   0.4   1   1   1.3e-14   3.5e-11   42.6   0.3     2    58    16    72    15    75 0.96 Helix-turn-helix domain
MarR_2               PF12802.2     62 seq720_BIOID39001    -             99     2e-09   36.8   0.1   1   1   1.2e-12   3.3e-09   36.1   0.1     5    60    24    75    19    77 0.89 MarR family
HTH_24               PF13412.1     48 seq720_BIOID39001    -             99     2e-08   33.3   0.0   1   1   1.9e-11   5.1e-08   32.0   0.0     5    47    26    68    24    69 0.96 Winged helix-turn-helix DNA-binding
MarR                 PF01047.17    59 seq720_BIOID39001    -             99   6.7e-06   25.6   0.0   1   1   4.6e-09   1.3e-05   24.7   0.0     5    53    26    74    23    75 0.95 MarR family
MFS_2                PF13347.1    427 seq721_BIOID39001    -            457    2e-110  369.0  37.7   1   1  3.4e-114  2.3e-110  368.8  26.1     3   427    10   431     8   431 0.97 MFS/sugar transport protein
MFS_1                PF07690.11   354 seq721_BIOID39001    -            457   1.1e-14   53.9  47.9   1   1   1.8e-17   1.2e-13   50.4  29.3    12   352    25   377    18   379 0.83 Major Facilitator Superfamily
Lipocalin_2          PF08212.7    143 seq725_BIOID39001    -            177   8.1e-51  171.4   0.0   1   1   1.4e-54   9.4e-51  171.2   0.0     1   143    34   174    34   174 0.98 Lipocalin-like domain
Lipocalin            PF00061.18   144 seq725_BIOID39001    -            177     4e-09   36.5   0.0   1   1   7.7e-13   5.3e-09   36.1   0.0     2   139    41   171    40   175 0.85 Lipocalin / cytosolic fatty-acid binding protein family
Rhodanese            PF00581.15   113 seq726_BIOID39001    -            174   1.9e-11   44.1   0.0   1   1   4.3e-15   2.9e-11   43.6   0.0     2   112     8    98     7    99 0.79 Rhodanese-like domain
DUF2892              PF11127.3     66 seq726_BIOID39001    -            174   6.3e-11   41.8   3.4   1   1   1.4e-14   9.6e-11   41.2   2.3    10    60   115   170   112   174 0.88 Protein of unknown function (DUF2892)
Gln-synt_C           PF00120.19   259 seq727_BIOID39001    -            469  2.1e-106  354.7   0.0   1   1    4e-110  2.7e-106  354.3   0.0     2   259   103   379   102   379 0.98 Glutamine synthetase, catalytic domain
Gln-synt_N           PF03951.14    84 seq727_BIOID39001    -            469   2.1e-31  107.1   0.1   1   1   6.2e-35   4.2e-31  106.2   0.1     1    84    14    95    14    95 0.98 Glutamine synthetase, beta-Grasp domain
ATP_bind_3           PF01171.15   182 seq728_BIOID39001    -            311     2e-14   53.3   0.0   1   1   2.4e-18   3.3e-14   52.6   0.0     2   161    42   205    41   209 0.84 PP-loop family
Bac_luciferase       PF00296.15   307 seq731_BIOID39001    -            335   1.7e-31  109.4   0.3   1   1   2.2e-34     3e-30  105.2   0.2    18   300    23   299     8   306 0.77 Luciferase-like monooxygenase
T4SS-DNA_transf      PF02534.9    469 seq732_BIOID39001    -            611    3e-142  474.4   0.0   1   1    8e-146  3.7e-142  474.1   0.0     2   461   102   571   101   578 0.98 Type IV secretory system Conjugative DNA transfer
TraG-D_C             PF12696.2    128 seq732_BIOID39001    -            611   4.7e-25   87.8   0.0   1   1   1.7e-28   7.9e-25   87.0   0.0     2   127   416   534   415   535 0.87 TraM recognition site of TraD and TraG
TrwB_AAD_bind        PF10412.4    386 seq732_BIOID39001    -            611   1.1e-18   66.9   0.0   1   1   3.9e-22   1.8e-18   66.2   0.0   165   380   331   548   306   552 0.85 Type IV secretion-system coupling protein DNA-binding domain
DUF2754              PF10953.3     70 seq735_BIOID39001    -            114   6.2e-47  157.4   2.6   1   1   6.3e-51   8.5e-47  156.9   1.8     1    70    45   114    45   114 0.99 Protein of unknown function (DUF2754)
ABC_tran             PF00005.22   118 seq738_BIOID39001    -            352   8.2e-26   90.5   0.0   1   1   3.8e-29   1.7e-25   89.5   0.0     1   117    38   156    38   157 0.91 ABC transporter
TOBE                 PF03459.12    64 seq738_BIOID39001    -            352   3.5e-19   68.5   0.0   1   1     2e-20   9.2e-17   60.7   0.0     1    62   290   350   290   352 0.97 TOBE domain
ThiG                 PF05690.9    247 seq739_BIOID39001    -            328  4.1e-109  363.2   1.3   1   1    7e-113  4.8e-109  363.0   0.9     2   247    76   319    75   319 0.99 Thiazole biosynthesis protein ThiG
ThiS                 PF02597.15    78 seq740_BIOID39001    -             66   1.8e-17   63.4   0.1   1   1   1.4e-21     2e-17   63.2   0.1     1    78     3    66     3    66 0.98 ThiS family
HATPase_c            PF02518.21   111 seq742_BIOID39001    -            543   3.2e-22   78.2   0.0   1   1   2.3e-25   7.7e-22   77.0   0.0     5   109   434   535   430   537 0.95 Histidine kinase-, DNA gyrase B-, and HSP90-like ATPase
PAS                  PF00989.19   113 seq742_BIOID39001    -            543   6.3e-15   54.8   0.1   1   1   1.2e-17   4.2e-14   52.1   0.0     1   112   222   323   222   324 0.95 PAS fold
PAS_10               PF13596.1    106 seq742_BIOID39001    -            543   1.7e-07   31.3   0.1   1   1   2.7e-10   9.2e-07   28.9   0.0     2   104   225   323   224   325 0.86 PAS domain
PAS_8                PF13188.1     64 seq742_BIOID39001    -            543   1.9e-06   27.4   0.0   1   1   1.6e-09   5.4e-06   25.9   0.0     3    45   224   269   222   294 0.76 PAS domain
AMP-binding          PF00501.23   418 seq743_BIOID39001    -           3208   6.8e-93  311.1   0.5   1   1   1.4e-95   1.5e-92  309.9   0.3     1   418   526   916   526   916 0.97 AMP-binding enzyme
ketoacyl-synt        PF00109.21   255 seq743_BIOID39001    -           3208   1.9e-59  201.1   0.2   1   1   3.3e-62   3.8e-59  200.1   0.1     2   255  1087  1334  1086  1334 0.92 Beta-ketoacyl synthase, N-terminal domain
Acyl_transf_1        PF00698.16   318 seq743_BIOID39001    -           3208   2.8e-53  181.1   0.1   1   1   4.8e-56   5.4e-53  180.2   0.1     2   277  1606  1882  1605  1922 0.91 Acyl transferase domain
Condensation         PF00668.15   301 seq743_BIOID39001    -           3208   1.6e-52  178.1   0.1   1   1   1.9e-54   2.2e-51  174.4   0.0     3   299    19   338    17   340 0.88 Condensation domain
Ketoacyl-synt_C      PF02801.17   119 seq743_BIOID39001    -           3208   6.6e-40  135.5   2.4   1   1   1.7e-42   1.9e-39  134.0   0.0     1   118  1342  1458  1342  1459 0.98 Beta-ketoacyl synthase, C-terminal domain
PP-binding           PF00550.20    67 seq743_BIOID39001    -           3208   1.1e-25   89.5   0.3   1   2   3.2e-16   3.6e-13   49.4   0.0     2    67  1004  1067  1003  1067 0.95 Phosphopantetheine attachment site
PP-binding           PF00550.20    67 seq743_BIOID39001    -           3208   1.1e-25   89.5   0.3   2   2   4.1e-12   4.7e-09   36.2   0.0     2    66  3102  3163  3101  3164 0.94 Phosphopantetheine attachment site
KR                   PF08659.5    181 seq743_BIOID39001    -           3208     3e-24   85.5   3.7   1   1   7.6e-27   8.7e-24   84.0   2.6     4   180  2196  2368  2193  2369 0.87 KR domain
adh_short            PF00106.20   167 seq743_BIOID39001    -           3208   2.5e-23   82.6   4.5   1   1   2.2e-26   2.5e-23   82.6   3.1     4   166  2196  2354  2193  2355 0.89 short chain dehydrogenase
ADH_zinc_N           PF00107.21   130 seq743_BIOID39001    -           3208   1.3e-19   69.9   0.1   1   1   2.9e-22   3.3e-19   68.6   0.0     1   127  2831  2957  2831  2960 0.85 Zinc-binding dehydrogenase
ADH_zinc_N_2         PF13602.1    127 seq743_BIOID39001    -           3208   5.6e-13   49.7   0.2   1   1     3e-15   3.4e-12   47.2   0.0     1   127  2863  2998  2863  2998 0.82 Zinc-binding dehydrogenase
ADH_N                PF08240.7    109 seq743_BIOID39001    -           3208   6.8e-09   35.3   0.0   1   1   1.4e-11   1.6e-08   34.1   0.0     2    83  2708  2794  2707  2819 0.77 Alcohol dehydrogenase GroES-like domain
EAL                  PF00563.15   236 seq749_BIOID39001    -            283   1.9e-62  210.6   0.0   1   1   1.6e-66   2.2e-62  210.5   0.0     2   236    27   262    26   262 0.96 EAL domain
SSF                  PF00474.12   406 seq750_BIOID39001    -            502  7.3e-148  492.4  29.7   1   1  8.4e-152  1.1e-147  491.7  20.6     1   406    35   437    35   437 0.99 Sodium:solute symporter family
TraI_2               PF07514.6    327 seq751_BIOID39001    -            539  3.1e-106  354.7   0.7   1   1  5.3e-109  3.6e-105  351.2   0.1     1   324    24   335    24   338 0.98 Putative helicase
DUF1528              PF07515.6    106 seq751_BIOID39001    -            539   3.5e-35  120.1   0.0   1   1   1.6e-38   1.1e-34  118.5   0.0     1   105   429   529   429   530 0.96 Protein of unknown function (DUF1528)
Aminotran_1_2        PF00155.16   363 seq759_BIOID39001    -            412   1.7e-60  204.8   0.0   1   1   1.4e-64   1.9e-60  204.6   0.0     2   348    37   376    36   390 0.92 Aminotransferase class I and II
OprD                 PF03573.8    391 seq760_BIOID39001    -            421   8.7e-07   27.9   1.5   1   1     2e-10   2.7e-06   26.2   1.1    19   370    43   394    28   418 0.68 outer membrane porin, OprD family
Methyltransf_26      PF13659.1    117 seq762_BIOID39001    -            257   1.9e-16   60.0   0.0   1   1   2.6e-19   2.9e-16   59.4   0.0     3   116    59   182    57   183 0.87 Methyltransferase domain
MTS                  PF05175.9    170 seq762_BIOID39001    -            257   2.8e-14   52.7   0.0   1   1   3.5e-17     4e-14   52.2   0.0    33   145    58   186    42   204 0.83 Methyltransferase small domain
Methyltransf_18      PF12847.2    112 seq762_BIOID39001    -            257   1.4e-11   44.8   0.0   1   1   1.9e-14   2.1e-11   44.2   0.0     3    82    58   140    57   181 0.80 Methyltransferase domain
Methyltransf_31      PF13847.1    152 seq762_BIOID39001    -            257     2e-08   33.8   0.0   1   1   2.3e-11   2.6e-08   33.4   0.0     6   108    59   179    56   217 0.77 Methyltransferase domain
Cons_hypoth95        PF03602.10   183 seq762_BIOID39001    -            257   2.2e-07   30.3   0.0   1   1   2.6e-10   2.9e-07   29.9   0.0    43   131    57   143    47   169 0.81 Conserved hypothetical protein 95
Methyltransf_3       PF01596.12   205 seq762_BIOID39001    -            257   1.2e-06   27.5   0.0   1   1   1.5e-09   1.7e-06   27.0   0.0    26   115    38   123    25   135 0.85 O-methyltransferase
Methyltransf_25      PF13649.1    101 seq762_BIOID39001    -            257   6.9e-06   26.2   0.0   1   1   8.8e-09     1e-05   25.7   0.0     2    74    61   137    60   175 0.80 Methyltransferase domain
PrmA                 PF06325.8    295 seq762_BIOID39001    -            257   6.2e-06   25.4   0.0   1   1   7.5e-09   8.5e-06   24.9   0.0   163   232    58   134    50   135 0.78 Ribosomal protein L11 methyltransferase (PrmA)
UPF0020              PF01170.13   180 seq762_BIOID39001    -            257   8.6e-06   25.3   0.0   1   1     1e-08   1.2e-05   24.8   0.0    53   117    77   138    52   172 0.79 Putative RNA methylase family UPF0020
PCMT                 PF01135.14   210 seq762_BIOID39001    -            257   5.4e-05   22.7   0.0   1   1   6.8e-08   7.8e-05   22.1   0.0    73   133    56   117    45   133 0.87 Protein-L-isoaspartate(D-aspartate) O-methyltransferase (PCMT)
Methyltransf_10      PF05971.7    299 seq762_BIOID39001    -            257   0.00017   20.7   0.0   1   1     2e-07   0.00022   20.3   0.0   103   203    57   153    44   177 0.79 Protein of unknown function (DUF890)
PRMT5                PF05185.11   448 seq762_BIOID39001    -            257   0.00016   20.6   0.1   1   1   1.9e-07   0.00022   20.1   0.1   193   264    63   133    57   134 0.90 PRMT5 arginine-N-methyltransferase
DUF1190              PF06693.6    165 seq765_BIOID39001    -            234     7e-56  188.7  12.3   1   1   6.7e-60   9.1e-56  188.3   8.5     2   164    51   221    50   222 0.96 Protein of unknown function (DUF1190)
KdgM                 PF06178.8    218 seq767_BIOID39001    -            238   1.8e-64  217.0  12.5   1   1   1.5e-68   2.1e-64  216.9   8.7     3   216    19   236    17   238 0.98 Oligogalacturonate-specific porin protein (KdgM)
BATS                 PF06968.8     92 seq768_BIOID39001    -            377   1.8e-21   75.6   0.0   1   1   1.2e-24   8.2e-21   73.5   0.0     1    92   256   361   256   361 0.98 Biotin and Thiamin Synthesis associated domain
Radical_SAM          PF04055.16   166 seq768_BIOID39001    -            377   2.2e-08   34.3   0.0   1   1   5.2e-12   3.6e-08   33.6   0.0     4   145    82   221    79   237 0.86 Radical SAM superfamily
Radical_SAM          PF04055.16   166 seq773_BIOID39001    -            305   3.2e-28   98.8   0.5   1   1   5.4e-31   4.9e-28   98.2   0.3     1   162    29   241    29   245 0.95 Radical SAM superfamily
Fer4_12              PF13353.1    139 seq773_BIOID39001    -            305   4.6e-16   59.0   2.6   1   1   7.4e-18   6.7e-15   55.3   1.8     2   120    22   192    21   208 0.84 4Fe-4S single cluster domain
Fer4                 PF00037.22    24 seq773_BIOID39001    -            305   1.3e-15   56.1   8.5   1   2   1.8e-09   1.6e-06   27.3   0.8     6    23    59    76    55    77 0.90 4Fe-4S binding domain
Fer4                 PF00037.22    24 seq773_BIOID39001    -            305   1.3e-15   56.1   8.5   2   2   4.4e-11     4e-08   32.4   0.8     3    24    84   105    82   105 0.93 4Fe-4S binding domain
Fer4_6               PF12837.2     24 seq773_BIOID39001    -            305   3.9e-14   51.6  10.9   1   1   3.6e-11   3.3e-08   32.9   1.1     3    24    83   104    81   104 0.94 4Fe-4S binding domain
Fer4_10              PF13237.1     52 seq773_BIOID39001    -            305   2.9e-13   49.2  25.1   1   2   2.9e-12   2.6e-09   36.5  10.4     3    52    55   100    53   100 0.93 4Fe-4S dicluster domain
Fer4_10              PF13237.1     52 seq773_BIOID39001    -            305   2.9e-13   49.2  25.1   2   2   6.7e-09   6.1e-06   25.8   1.7     2    34    82   111    81   128 0.79 4Fe-4S dicluster domain
Fer4_2               PF12797.2     22 seq773_BIOID39001    -            305   5.9e-11   41.5  11.2   1   1   9.9e-09     9e-06   25.2   1.6     3    22    82   101    81   101 0.94 4Fe-4S binding domain
Fer4_7               PF12838.2     52 seq773_BIOID39001    -            305   7.1e-10   39.0  11.5   1   1   2.6e-12   2.4e-09   37.3   8.1     2    52    61   103    60   103 0.96 4Fe-4S dicluster domain
Fer4_14              PF13394.1    117 seq773_BIOID39001    -            305   5.5e-08   32.7   6.6   1   1   3.5e-08   3.2e-05   23.8   4.6     5    90    32   170    30   187 0.86 4Fe-4S single cluster domain
Fer4_4               PF12800.2     17 seq773_BIOID39001    -            305   7.5e-06   25.7  24.9   1   2   7.1e-07   0.00065   19.7   3.2     2    17    59    74    58    74 0.91 4Fe-4S binding domain
Fer4_4               PF12800.2     17 seq773_BIOID39001    -            305   7.5e-06   25.7  24.9   2   2   1.2e-06    0.0011   18.9   2.8     2    17    87   102    86   103 0.93 4Fe-4S binding domain
OmpA                 PF00691.15    97 seq778_BIOID39001    -            219   3.7e-24   84.8   0.1   1   1   1.2e-27   5.7e-24   84.2   0.1     1    97   115   210   115   210 0.97 OmpA family
Gly-zipper_Omp       PF13488.1     46 seq778_BIOID39001    -            219   2.1e-12   46.3  15.0   1   1   4.5e-16   2.1e-12   46.3  10.4     1    46    37    85    37    85 0.95 Glycine zipper
Gly-zipper_YMGG      PF13441.1     45 seq778_BIOID39001    -            219   1.3e-08   34.1  16.5   1   1   2.8e-12   1.3e-08   34.1  11.5     5    45    33    80    29    80 0.81 YMGG-like Gly-zipper
HATPase_c            PF02518.21   111 seq779_BIOID39001    -            349   7.9e-20   70.5   0.0   1   1   3.2e-23   1.5e-19   69.6   0.0     2   109   234   346   233   348 0.91 Histidine kinase-, DNA gyrase B-, and HSP90-like ATPase
HisKA                PF00512.20    68 seq779_BIOID39001    -            349   4.5e-13   48.8   0.1   1   1     1e-16   4.5e-13   48.8   0.1     3    60   131   186   129   190 0.97 His Kinase A (phospho-acceptor) domain
PAS                  PF00989.19   113 seq779_BIOID39001    -            349   7.2e-08   32.0   0.0   1   1   5.4e-11   2.4e-07   30.3   0.0     5    96    11    99    10   108 0.91 PAS fold
DUF1144              PF06610.8    143 seq780_BIOID39001    -            149   9.2e-71  236.0   8.2   1   1   7.5e-75     1e-70  235.9   5.7     4   143     3   142     1   142 0.98 Protein of unknown function (DUF1144)
OmpA                 PF00691.15    97 seq783_BIOID39001    -            296   2.6e-15   56.4   0.1   1   1   7.1e-19   9.7e-15   54.6   0.0     1    92   155   248   155   252 0.84 OmpA family
EamA                 PF00892.15   126 seq786_BIOID39001    -            274   1.8e-13   50.5  33.8   1   2   2.4e-11   3.3e-07   30.2   6.1    17   125    12   118     3   119 0.85 EamA-like transporter family
EamA                 PF00892.15   126 seq786_BIOID39001    -            274   1.8e-13   50.5  33.8   2   2   3.7e-10   5.1e-06   26.4  11.8     1   123   148   266   148   269 0.82 EamA-like transporter family
Kelch_4              PF13418.1     49 seq790_BIOID39001    -            404   1.5e-15   56.5  27.5   1   1   3.2e-13   7.2e-10   38.3   0.0     1    46   110   161   110   164 0.90 Galactose oxidase, central domain
Kelch_6              PF13964.1     50 seq790_BIOID39001    -            404   4.8e-15   54.8  16.2   1   1   3.4e-12   7.7e-09   35.2   0.1     1    43   110   156   110   162 0.93 Kelch motif
Kelch_1              PF01344.20    47 seq790_BIOID39001    -            404   3.6e-13   48.6   6.5   1   1   7.1e-12   1.6e-08   33.7   0.0     1    43   110   156   110   158 0.95 Kelch motif
Kelch_2              PF07646.10    49 seq790_BIOID39001    -            404   7.8e-13   47.7   9.3   1   1   8.6e-11     2e-07   30.6   0.0     1    45   110   156   110   157 0.95 Kelch motif
Kelch_3              PF13415.1     49 seq790_BIOID39001    -            404   7.3e-11   41.8  12.5   1   1   5.8e-10   1.3e-06   28.2   0.0     2    46   121   169   120   172 0.80 Galactose oxidase, central domain
Kelch_5              PF13854.1     42 seq790_BIOID39001    -            404   4.1e-10   39.2   9.9   1   1     5e-09   1.1e-05   25.1   0.0     3    42   109   151   106   151 0.91 Kelch motif
Cytochrom_C_asm      PF01578.15   214 seq791_BIOID39001    -            288   5.7e-45  153.3  17.3   1   1   4.2e-49   5.7e-45  153.3  12.0     5   212    62   286    58   288 0.97 Cytochrome C assembly protein
Cag12                PF13117.1    113 seq792_BIOID39001    -            137   1.4e-34  118.3   0.1   1   1   1.3e-38   1.8e-34  117.9   0.0     1   113     6   114     6   114 0.98 Cag pathogenicity island protein Cag12
GSP_synth            PF03738.9     97 seq793_BIOID39001    -            386   2.8e-29  101.0   0.1   1   1   5.1e-33     7e-29   99.8   0.1     2    97   174   265   173   265 0.97 Glutathionylspermidine synthase preATP-grasp
Radical_SAM          PF04055.16   166 seq795_BIOID39001    -            342   5.3e-09   36.3   0.0   1   1   3.4e-12   1.6e-08   34.8   0.0     5   157   118   263   115   270 0.74 Radical SAM superfamily
Fer4_14              PF13394.1    117 seq795_BIOID39001    -            342   2.6e-06   27.3   0.0   1   1   1.6e-09   7.5e-06   25.8   0.0     6    86   118   195   114   222 0.68 4Fe-4S single cluster domain
Fer4_12              PF13353.1    139 seq795_BIOID39001    -            342   1.5e-05   25.0   0.0   1   1   9.7e-09   4.4e-05   23.4   0.0     8    68   112   172   104   191 0.72 4Fe-4S single cluster domain
HTH_6                PF01418.12    77 seq796_BIOID39001    -            274     2e-20   72.2   0.8   1   1   2.2e-23     1e-19   69.9   0.0     2    76     6    80     5    81 0.96 Helix-turn-helix domain, rpiR family
SIS                  PF01380.17   131 seq796_BIOID39001    -            274   5.1e-19   68.0   0.1   1   1   1.6e-22   7.4e-19   67.5   0.1     2   118   121   237   120   250 0.89 SIS domain
HTH_IclR             PF09339.5     52 seq796_BIOID39001    -            274   3.5e-05   23.1   0.0   1   1   2.7e-08   0.00012   21.4   0.0    19    44    39    64    21    67 0.88 IclR helix-turn-helix domain
DUF2554              PF10829.3     76 seq797_BIOID39001    -             56   1.4e-35  121.1   3.2   1   1   1.1e-39   1.5e-35  121.0   2.2    21    76     1    56     1    56 0.98 Protein of unknown function (DUF2554)
Anti-adapt_IraP      PF10796.4     87 seq798_BIOID39001    -             86     9e-38  128.4   1.8   1   1   7.2e-42   9.8e-38  128.3   1.2     1    87     1    86     1    86 0.99 Sigma-S stabilisation anti-adaptor protein
AA_permease          PF00324.16   479 seq801_BIOID39001    -            470    1e-115  386.7  42.2   1   1  1.7e-119  1.1e-115  386.5  29.3     1   464    39   462    39   470 0.93 Amino acid permease
AA_permease_2        PF13520.1    426 seq801_BIOID39001    -            470   2.2e-43  148.2  46.9   1   1   4.3e-47   2.9e-43  147.8  32.5     9   410    43   444    39   464 0.82 Amino acid permease
Phage_integrase      PF00589.17   173 seq803_BIOID39001    -            314   2.2e-20   72.9   1.8   1   1   4.7e-24   3.2e-20   72.3   1.2    26   170   151   303   103   306 0.88 Phage integrase family
Phage_integr_N2      PF13495.1     85 seq803_BIOID39001    -            314   1.7e-09   37.7   0.9   1   1   2.4e-11   1.6e-07   31.4   0.1    10    83    18    90     9    92 0.91 Phage integrase, N-terminal SAM-like domain
2-Hacid_dh_C         PF02826.14   178 seq805_BIOID39001    -            324   1.4e-62  209.9   0.0   1   1   4.8e-66   2.2e-62  209.2   0.0     1   178   108   287   108   287 0.97 D-isomer specific 2-hydroxyacid dehydrogenase, NAD binding domain
2-Hacid_dh           PF00389.25   133 seq805_BIOID39001    -            324   1.6e-31  108.4   0.1   1   1     4e-35   1.8e-31  108.2   0.1     1   133     5   319     5   319 0.97 D-isomer specific 2-hydroxyacid dehydrogenase, catalytic domain
NAD_binding_2        PF03446.10   162 seq805_BIOID39001    -            324     3e-05   23.8   0.1   1   1   2.9e-08   0.00013   21.7   0.0     2   116   146   259   145   267 0.85 NAD binding domain of 6-phosphogluconate dehydrogenase
Lactonase            PF10282.4    344 seq806_BIOID39001    -            331     3e-86  289.4   0.0   1   1   8.5e-90   3.9e-86  289.1   0.0     2   343     5   327     4   328 0.95 Lactonase, 7-bladed beta-propeller
TrbM                 PF07424.6    166 seq808_BIOID39001    -            100   0.00019   21.3   0.1   1   1   1.8e-08   0.00025   20.9   0.1    10    58    27    84    23    97 0.77 TrbM
FTR1                 PF03239.9    306 seq809_BIOID39001    -            181   8.7e-58  195.5   9.6   1   1   7.1e-62   9.7e-58  195.3   6.7     1   199     1   181     1   181 0.98 Iron permease FTR1 family
Alk_phosphatase      PF00245.15   421 seq812_BIOID39001    -            485  2.3e-145  484.3   3.6   1   1  5.3e-146  2.4e-142  474.4   2.5     1   421    78   484    78   484 0.99 Alkaline phosphatase
Metalloenzyme        PF01676.13   262 seq812_BIOID39001    -            485   2.3e-07   30.2   3.6   1   1   4.9e-10   2.2e-06   27.0   0.5   136   228   336   461   290   482 0.81 Metalloenzyme superfamily
Phosphodiest         PF01663.17   364 seq812_BIOID39001    -            485   3.4e-05   23.2   0.0   1   1   1.2e-08   5.3e-05   22.5   0.0   138   254   318   421   239   462 0.69 Type I phosphodiesterase / nucleotide pyrophosphatase
Sigma54_activat      PF00158.21   168 seq816_BIOID39001    -            489   4.8e-71  237.5   0.0   1   1   2.7e-74   7.4e-71  236.9   0.0     1   167   160   326   160   327 0.99 Sigma-54 interaction domain
Response_reg         PF00072.19   112 seq816_BIOID39001    -            489   1.3e-32  111.9   0.0   1   1     1e-35   2.9e-32  110.8   0.0     1   111    26   135    26   136 0.97 Response regulator receiver domain
HTH_8                PF02954.14    42 seq816_BIOID39001    -            489   2.3e-15   55.7   3.9   1   1   1.7e-18   4.5e-15   54.7   1.0     3    42   447   486   445   486 0.96 Bacterial regulatory protein, Fis family
AAA_5                PF07728.9    139 seq816_BIOID39001    -            489   3.1e-08   33.3   0.0   1   1   2.5e-11   6.9e-08   32.2   0.0     2   125   184   304   183   321 0.86 AAA domain (dynein-related subfamily)
AAA_2                PF07724.9    171 seq816_BIOID39001    -            489   2.8e-05   24.0   0.0   1   1   1.8e-08     5e-05   23.1   0.0     2   125   180   299   179   336 0.79 AAA domain (Cdc48 subfamily)
DUF883               PF05957.8     94 seq817_BIOID39001    -            113   6.8e-27   93.5   1.2   1   1   5.9e-31   8.1e-27   93.3   0.9     1    94    19   111    19   111 0.97 Bacterial protein of unknown function (DUF883)
IMS                  PF00817.15   148 seq819_BIOID39001    -            351     9e-48  161.7   0.0   1   1   3.2e-51   1.4e-47  161.0   0.0     1   148     7   154     7   154 0.98 impB/mucB/samB family
IMS_C                PF11799.3    137 seq819_BIOID39001    -            351   1.7e-09   38.0   0.1   1   1   6.3e-13   2.9e-09   37.3   0.1     3   100   211   310   209   322 0.84 impB/mucB/samB family C-terminal
IMS_HHH              PF11798.3     32 seq819_BIOID39001    -            351   1.3e-08   34.3   0.0   1   1   7.1e-12   3.2e-08   33.0   0.0     1    32   166   197   166   197 0.96 IMS family HHH motif
FTR1                 PF03239.9    306 seq823_BIOID39001    -            152   1.9e-15   56.4   1.9   1   1   1.7e-19   2.3e-15   56.1   1.3   194   304    52   150    43   152 0.93 Iron permease FTR1 family
Phage_min_tail       PF05939.8    109 seq825_BIOID39001    -            113   1.2e-35  121.6   0.0   1   1   9.7e-40   1.3e-35  121.4   0.0     1   109     4   113     4   113 0.98 Phage minor tail protein
Peptidase_M20        PF01546.23   171 seq827_BIOID39001    -            396   2.9e-31  108.2   0.0   1   1   1.5e-34     1e-30  106.4   0.0     1   169    89   390    89   392 0.96 Peptidase family M20/M25/M40
M20_dimer            PF07687.9    109 seq827_BIOID39001    -            396   1.2e-24   86.0   0.0   1   1     3e-28   2.1e-24   85.2   0.0     2   107   191   301   190   303 0.91 Peptidase dimerisation domain
DUF21                PF01595.15   183 seq828_BIOID39001    -            420   3.5e-55  186.0   4.7   1   1   1.1e-58   4.9e-55  185.5   3.3     3   175     2   175     1   180 0.98 Domain of unknown function DUF21
CorC_HlyC            PF03471.12    81 seq828_BIOID39001    -            420   2.9e-20   71.7   0.2   1   1     2e-23   9.2e-20   70.1   0.1     2    79   335   410   334   412 0.95 Transporter associated domain
CBS                  PF00571.23    57 seq828_BIOID39001    -            420   9.6e-06   25.0   0.2   1   1   8.6e-08   0.00039   19.9   0.0     8    56   270   318   249   319 0.87 CBS domain
MFS_1                PF07690.11   354 seq830_BIOID39001    -            462   1.4e-10   40.3  68.3   1   1     1e-14   1.4e-10   40.3  47.4     2   354    43   419    38   419 0.70 Major Facilitator Superfamily
Autotransporter      PF03797.14   265 seq834_BIOID39001    -            175   3.2e-10   39.6   5.3   1   1   1.2e-13   1.7e-09   37.3   3.7   142   265    45   161    22   165 0.85 Autotransporter beta-domain
DUF303               PF03629.13   255 seq835_BIOID39001    -            326   1.9e-31  109.0   0.0   1   1   1.7e-35   2.3e-31  108.8   0.0     2   201    11   247    10   297 0.79 Domain of unknown function (DUF303)
Peptidase_M75        PF09375.5    285 seq837_BIOID39001    -            375   4.1e-52  177.1   5.0   1   1   7.9e-56   5.4e-52  176.7   3.5     1   285   135   368   135   368 0.95 Imelysin
Cupredoxin_1         PF13473.1    104 seq837_BIOID39001    -            375     4e-25   87.5   0.1   1   1   9.7e-29   6.6e-25   86.9   0.1     4   104    13   115    10   115 0.95 Cupredoxin-like domain
DcuA_DcuB            PF03605.9    364 seq842_BIOID39001    -            446  4.6e-164  545.4  20.2   1   1  3.9e-168  5.3e-164  545.2  14.0     1   364     6   376     6   376 0.98 Anaerobic c4-dicarboxylate membrane transporter
SNase                PF00565.12   108 seq843_BIOID39001    -            171   2.9e-22   78.8   0.1   1   1   2.7e-26   3.7e-22   78.5   0.1     1   107    61   156    61   157 0.96 Staphylococcal nuclease homologue
ADH_N                PF08240.7    109 seq846_BIOID39001    -            353   2.1e-27   94.9   0.8   1   1   1.3e-30   3.5e-27   94.2   0.6     1   109    42   152    42   152 0.96 Alcohol dehydrogenase GroES-like domain
ADH_zinc_N           PF00107.21   130 seq846_BIOID39001    -            353   2.3e-22   78.8   0.0   1   1   1.3e-25   3.6e-22   78.1   0.0     1   129   193   315   193   316 0.98 Zinc-binding dehydrogenase
ADH_zinc_N_2         PF13602.1    127 seq846_BIOID39001    -            353   4.1e-08   34.0   0.0   1   1   2.5e-11   6.8e-08   33.3   0.0     1   127   225   349   225   349 0.72 Zinc-binding dehydrogenase
2-Hacid_dh_C         PF02826.14   178 seq846_BIOID39001    -            353   3.2e-06   26.2   0.0   1   1   1.9e-09   5.3e-06   25.6   0.0    34    98   181   252   171   263 0.72 D-isomer specific 2-hydroxyacid dehydrogenase, NAD binding domain
AlaDh_PNT_C          PF01262.16   168 seq846_BIOID39001    -            353   1.1e-05   24.9   0.0   1   1   7.4e-09     2e-05   24.0   0.0    21   104   184   247   175   261 0.82 Alanine dehydrogenase/PNT, C-terminal domain
Thioredoxin          PF00085.15   104 seq847_BIOID39001    -            109   3.5e-34  116.5   0.0   1   1   8.4e-38   3.8e-34  116.3   0.0     2   103     5   106     4   107 0.98 Thioredoxin
Thioredoxin_2        PF13098.1    112 seq847_BIOID39001    -            109   1.6e-10   41.0   0.1   1   1   3.2e-13   1.4e-09   37.9   0.0     7   112    23   104    17   104 0.90 Thioredoxin-like domain
Arylsulfotrans       PF05935.6    471 seq848_BIOID39001    -            598  9.7e-171  568.2   0.5   1   1    8e-175  1.1e-170  568.1   0.3     2   471    42   587    41   587 0.98 Arylsulfotransferase (ASST)
PhdYeFM_antitox      PF02604.14    75 seq850_BIOID39001    -             97   1.5e-09   37.1   0.1   1   1     2e-13   2.8e-09   36.3   0.1     2    73     8    74     7    79 0.90 Antitoxin Phd_YefM, type II toxin-antitoxin system
Sigma70_r4_2         PF08281.7     54 seq852_BIOID39001    -            191   1.3e-19   69.2   0.2   1   1   1.1e-22   3.7e-19   67.8   0.2     2    53   129   180   122   181 0.95 Sigma-70, region 4
Sigma70_r2           PF04542.9     71 seq852_BIOID39001    -            191   6.3e-18   64.0   0.2   1   1   3.6e-21   1.2e-17   63.1   0.2     1    71    25    92    25    92 0.96 Sigma-70 region 2
Sigma70_r4           PF04545.11    50 seq852_BIOID39001    -            191     2e-10   39.6   0.0   1   1   1.4e-13   4.9e-10   38.4   0.0     2    47   135   180   134   182 0.95 Sigma-70, region 4
Sigma70_ECF          PF07638.6    185 seq852_BIOID39001    -            191   8.8e-09   35.1   0.1   1   1   8.3e-12   2.9e-08   33.5   0.1     7   181    10   183     3   186 0.71 ECF sigma factor
PsiF_repeat          PF07769.9     35 seq854_BIOID39001    -            106     5e-37  125.0  21.0   1   2   7.1e-24   9.7e-20   69.7   4.0     2    35    26    59    25    59 0.97 psiF repeat
PsiF_repeat          PF07769.9     35 seq854_BIOID39001    -            106     5e-37  125.0  21.0   2   2   2.4e-21   3.3e-17   61.5   5.0     2    35    70   103    69   103 0.97 psiF repeat
YafO_toxin           PF13957.1    109 seq858_BIOID39001    -            132   7.2e-34  115.7   0.0   1   1   6.1e-38   8.4e-34  115.5   0.0     1   109    25   132    25   132 0.98 Toxin YafO, type II toxin-antitoxin system
DUF2545              PF10810.3     80 seq859_BIOID39001    -             80   7.8e-50  167.0  14.3   1   1   6.2e-54   8.5e-50  166.9   9.9     1    80     1    80     1    80 1.00 Protein of unknown function (DUF2545)
GGDEF                PF00990.16   161 seq862_BIOID39001    -            430   1.2e-45  154.8   0.0   1   1   4.6e-49   2.1e-45  154.0   0.0     1   161   273   426   273   426 0.96 GGDEF domain
PAS_4                PF08448.5    110 seq862_BIOID39001    -            430   6.8e-09   35.6   0.0   1   1   6.9e-12   3.2e-08   33.4   0.0     6   110   162   264   156   264 0.89 PAS fold
PAS_8                PF13188.1     64 seq862_BIOID39001    -            430   6.2e-07   28.9   0.0   1   2   6.3e-05      0.29   10.9   0.0     5    34    27    58    24    98 0.75 PAS domain
PAS_8                PF13188.1     64 seq862_BIOID39001    -            430   6.2e-07   28.9   0.0   2   2   3.7e-06     0.017   14.8   0.0     9    37   157   191   150   217 0.74 PAS domain
ATP-synt_ab          PF00006.20   215 seq865_BIOID39001    -            443   5.9e-42  143.4   0.0   1   1   2.9e-45   7.9e-42  143.0   0.0     3   214   183   388   181   389 0.95 ATP synthase alpha/beta family, nucleotide-binding domain
Rho_RNA_bind         PF07497.7     78 seq865_BIOID39001    -            443   6.5e-42  140.9   0.1   1   1   4.2e-45   1.1e-41  140.1   0.0     1    78    73   150    73   150 0.98 Rho termination factor, RNA-binding domain
Rho_N                PF07498.7     43 seq865_BIOID39001    -            443   8.2e-18   63.7   0.8   1   1   1.7e-20   4.8e-17   61.3   0.2     1    43    29    71    29    71 0.98 Rho termination factor, N-terminal domain
NACHT                PF05729.7    167 seq865_BIOID39001    -            443   8.9e-05   22.0   0.0   1   1   6.2e-08   0.00017   21.1   0.0    12    96   207   297   203   311 0.80 NACHT domain
Molybdopterin        PF00384.17   432 seq866_BIOID39001    -           1287  1.4e-168  560.9   0.0   1   1  2.6e-172  1.8e-168  560.6   0.0     1   432   149   873   149   873 0.99 Molybdopterin oxidoreductase
Molydop_binding      PF01568.16   109 seq866_BIOID39001    -           1287   1.5e-20   72.8   0.1   1   1   4.6e-24   3.1e-20   71.8   0.0     1   105  1127  1242  1127  1246 0.93 Molydopterin dinucleotide binding domain
PEPcase              PF00311.12   793 seq869_BIOID39001    -            883  6.7e-293  973.3   0.0   1   1  6.1e-297  8.3e-293  973.0   0.0     2   793   129   883   128   883 0.98 Phosphoenolpyruvate carboxylase
Dyp_perox            PF04261.7    313 seq872_BIOID39001    -            423  2.6e-110  367.9   0.0   1   1  2.2e-114  3.1e-110  367.7   0.0     1   312    61   410    61   411 0.98 Dyp-type peroxidase family
CMD                  PF02627.15    85 seq873_BIOID39001    -            143   2.4e-20   72.0   0.3   1   1   2.6e-24   3.5e-20   71.5   0.2     1    84    13    94    13    95 0.92 Carboxymuconolactone decarboxylase family
GGDEF                PF00990.16   161 seq875_BIOID39001    -            371   1.7e-47  160.9   0.0   1   1   3.2e-51   2.2e-47  160.5   0.0     2   161   211   366   210   366 0.97 GGDEF domain
MASE2                PF05230.6     91 seq875_BIOID39001    -            371   6.6e-33  112.4   9.6   1   1   2.1e-36   1.5e-32  111.3   3.4     1    91    39   129    39   129 0.99 MASE2 domain
HTH_3                PF01381.17    55 seq877_BIOID39001    -             96   8.2e-06   25.4   0.0   1   1   8.4e-10   1.2e-05   24.9   0.0     1    43    38    80    38    82 0.95 Helix-turn-helix
PrpF                 PF04303.8    371 seq879_BIOID39001    -            350  9.7e-161  534.4   1.8   1   1  1.6e-164  1.1e-160  534.3   1.3     1   371     1   350     1   350 0.99 PrpF protein
Acetyltransf_10      PF13673.1    117 seq880_BIOID39001    -            124   2.4e-17   63.0   0.0   1   1   6.2e-21   2.8e-17   62.7   0.0    17   117     4    98     1    98 0.92 Acetyltransferase (GNAT) domain
Acetyltransf_7       PF13508.1     79 seq880_BIOID39001    -            124     9e-09   35.2   0.0   1   1   3.5e-12   1.6e-08   34.4   0.0     3    78    30    99    28   100 0.90 Acetyltransferase (GNAT) domain
Acetyltransf_1       PF00583.19    83 seq880_BIOID39001    -            124   1.6e-06   27.9   0.0   1   1   9.9e-10   4.5e-06   26.4   0.0    26    83    50    99     8    99 0.78 Acetyltransferase (GNAT) family
RseA_N               PF03872.8     87 seq881_BIOID39001    -            216   1.8e-32  111.3   0.6   1   1   2.6e-36   1.8e-32  111.3   0.4     1    87     1    89     1    89 0.98 Anti sigma-E protein RseA, N-terminal domain
RseA_C               PF03873.8     53 seq881_BIOID39001    -            216   3.9e-27   93.7   3.7   1   1   5.7e-31   3.9e-27   93.7   2.6     1    53   131   186   131   186 0.98 Anti sigma-E protein RseA, C-terminal domain
Fumerase             PF05681.9    271 seq887_BIOID39001    -            548   9.8e-92  306.7   0.0   1   1   1.8e-95   1.2e-91  306.4   0.0     2   271    48   328    47   328 0.98 Fumarate hydratase (Fumerase)
Fumerase_C           PF05683.7    206 seq887_BIOID39001    -            548   6.5e-83  276.7   0.0   1   1   1.9e-86   1.3e-82  275.8   0.0     1   204   332   539   332   541 0.98 Fumarase C-terminus
NAD_kinase           PF01513.16   285 seq889_BIOID39001    -            292   4.4e-73  245.4   0.0   1   1   3.7e-77     5e-73  245.2   0.0     2   284     8   271     7   272 0.98 ATP-NAD kinase
YfdX                 PF10938.3    155 seq891_BIOID39001    -            211   4.6e-52  175.6   4.4   1   1   3.3e-56   4.6e-52  175.6   3.0     1   153    55   207    55   209 0.99 YfdX protein
Autotransporter      PF03797.14   265 seq892_BIOID39001    -            108   8.5e-11   41.5   0.1   1   1   6.9e-15   9.5e-11   41.4   0.1   168   262     3    91     1    94 0.94 Autotransporter beta-domain
BenE                 PF03594.8    378 seq893_BIOID39001    -            390    7e-155  515.1  47.7   1   1  5.9e-159  8.1e-155  514.9  33.0     3   378     6   381     4   381 0.99 Benzoate membrane transport protein
CSD                  PF00313.17    66 seq894_BIOID39001    -             70   3.6e-33  113.0   0.2   1   1   5.8e-37   3.9e-33  112.9   0.1     1    65     5    69     5    70 0.98 'Cold-shock' DNA-binding domain
OB_RNB               PF08206.6     58 seq894_BIOID39001    -             70   9.9e-06   24.8   0.4   1   1     2e-09   1.4e-05   24.4   0.3     7    29    15    37     7    39 0.86 Ribonuclease B OB domain
Glutaredoxin         PF00462.19    60 seq895_BIOID39001    -             81   4.1e-14   52.2   0.0   1   1   3.4e-18   4.6e-14   52.0   0.0     1    57     3    58     3    61 0.96 Glutaredoxin
UPF0027              PF01139.12   420 seq896_BIOID39001    -            383   7.5e-98  328.1   0.0   1   2   5.4e-29   7.3e-25   87.7   0.0     6    98    18   110    14   119 0.94 Uncharacterized protein family UPF0027
UPF0027              PF01139.12   420 seq896_BIOID39001    -            383   7.5e-98  328.1   0.0   2   2   6.8e-75   9.3e-71  238.9   0.0   144   419   122   376   108   377 0.90 Uncharacterized protein family UPF0027
MucB_RseB            PF03888.9    285 seq898_BIOID39001    -            318    3e-123  410.2   0.0   1   1  2.5e-127  3.4e-123  410.0   0.0     1   284    31   314    31   315 0.99 MucB/RseB family
Flavodoxin_NdrI      PF07972.6    122 seq900_BIOID39001    -            136   5.8e-47  158.4   0.0   1   1   4.8e-51   6.6e-47  158.3   0.0     1   122     5   123     5   123 0.97 NrdI Flavodoxin like
Topoisom_bac         PF01131.15   403 seq901_BIOID39001    -            717  1.9e-102  342.9   0.6   1   1  5.6e-106  2.6e-102  342.5   0.4     4   402   153   598   150   599 0.90 DNA topoisomerase
Toprim_Crpt          PF13342.1     62 seq901_BIOID39001    -            717     9e-18   63.5   2.5   1   1     2e-21     9e-18   63.5   1.7     1    60   652   711   652   713 0.92 C-terminal repeat of topoisomerase
Toprim               PF01751.17    88 seq901_BIOID39001    -            717   1.6e-11   43.8   0.0   1   1     1e-14   4.6e-11   42.3   0.0     2    86     3   132     2   134 0.94 Toprim domain
Fumerase             PF05681.9    271 seq903_BIOID39001    -            548   2.2e-89  299.0   0.0   1   1   4.1e-93   2.8e-89  298.6   0.0     2   271    48   328    47   328 0.98 Fumarate hydratase (Fumerase)
Fumerase_C           PF05683.7    206 seq903_BIOID39001    -            548   1.8e-84  281.8   0.0   1   1   5.4e-88   3.7e-84  280.8   0.0     1   204   332   539   332   541 0.98 Fumarase C-terminus
ADH_N                PF08240.7    109 seq904_BIOID39001    -            343   4.4e-26   90.6   3.4   1   1   7.4e-30   5.1e-26   90.4   1.5     3   108    29   139    27   140 0.94 Alcohol dehydrogenase GroES-like domain
ADH_zinc_N           PF00107.21   130 seq904_BIOID39001    -            343   1.4e-25   89.2   0.0   1   1   3.6e-29   2.5e-25   88.4   0.0     1   129   180   304   180   305 0.97 Zinc-binding dehydrogenase
DSBA                 PF01323.15   193 seq905_BIOID39001    -            222   1.3e-12   47.5   1.4   1   1   1.8e-15   1.2e-11   44.3   1.0     2   179    48   201    47   217 0.79 DSBA-like thioredoxin domain
Thioredoxin_4        PF13462.1    163 seq905_BIOID39001    -            222     2e-11   44.0   4.3   1   1   4.1e-14   2.8e-10   40.3   3.0    11   158    42   210    41   218 0.66 Thioredoxin
Na_sulph_symp        PF00939.14   471 seq909_BIOID39001    -            313  2.3e-116  389.3  23.8   1   1  1.9e-120  2.6e-116  389.1  16.5     2   310     4   313     3   313 0.99 Sodium:sulfate symporter transmembrane region
Ribonuc_red_lgC      PF02867.10   537 seq911_BIOID39001    -            714  5.9e-152  506.8   0.0   1   1  6.4e-154  2.9e-150  501.2   0.0     1   537   175   694   175   694 0.96 Ribonucleotide reductase, barrel domain
RNR_N                PF08343.5     82 seq911_BIOID39001    -            714   4.4e-29   99.9   0.1   1   1   2.5e-32   1.1e-28   98.6   0.1     1    82    16    97    16    97 0.99 Ribonucleotide reductase N-terminal
Ribonuc_red_lgN      PF00317.16    83 seq911_BIOID39001    -            714   1.3e-12   47.2   0.0   1   1     7e-16   3.2e-12   45.9   0.0     2    82    99   171    98   172 0.95 Ribonucleotide reductase, all-alpha domain
Glycos_transf_4      PF00953.16   159 seq913_BIOID39001    -            367   1.1e-28   99.9  21.3   1   1   7.8e-33   1.1e-28   99.9  14.8     3   157    75   233    73   235 0.94 Glycosyl transferase family 4
AAA_23               PF13476.1    202 seq915_BIOID39001    -            553     1e-18   68.3   2.1   1   1   1.1e-20   7.3e-17   62.2   0.0     1   198     4   198     4   222 0.61 AAA domain
SMC_N                PF02463.14   220 seq915_BIOID39001    -            553   8.2e-19   67.5   0.0   1   1   2.4e-22   1.6e-18   66.5   0.0     1   217     1   511     1   514 0.94 RecF/RecN/SMC N terminal domain
Acetyltransf_3       PF13302.1    142 seq918_BIOID39001    -             99   1.8e-13   50.8   0.0   1   1   3.1e-17   2.1e-13   50.6   0.0    58   142    12    92     5    92 0.92 Acetyltransferase (GNAT) domain
Acetyltransf_1       PF00583.19    83 seq918_BIOID39001    -             99   2.7e-06   27.2   0.0   1   1   4.3e-10   2.9e-06   27.0   0.0    27    82    36    91    12    92 0.91 Acetyltransferase (GNAT) family
DsbB                 PF02600.11   156 seq920_BIOID39001    -            223   2.7e-19   69.3  12.3   1   1   8.7e-22   1.2e-17   64.0   8.5     3   153    23   211    17   214 0.85 Disulfide bond formation protein DsbB
CoA_transf_3         PF02515.12   191 seq921_BIOID39001    -            416     3e-43  147.1   0.0   1   1   3.2e-47   4.4e-43  146.6   0.0     1   147    70   215    70   244 0.96 CoA-transferase family III
PhoH                 PF02562.11   205 seq922_BIOID39001    -            307   1.6e-76  255.9   0.0   1   1   1.5e-80   2.1e-76  255.6   0.0     2   204   102   306   101   307 0.98 PhoH-like protein
RseC_MucC            PF04246.7    135 seq923_BIOID39001    -            159   6.4e-41  138.9   0.9   1   1   5.7e-45   7.8e-41  138.6   0.6     1   134     8   141     8   142 0.99 Positive regulator of sigma(E), RseC/MucC
RF-1                 PF00472.15   114 seq924_BIOID39001    -            204   1.2e-23   83.0   2.0   1   1   1.5e-27   2.1e-23   82.2   1.4     9   104   103   197    97   200 0.86 RF-1 domain
adh_short            PF00106.20   167 seq928_BIOID39001    -            254   3.1e-34  118.2   0.3   1   1   1.5e-37   6.9e-34  117.0   0.1     2   166    11   176    10   177 0.94 short chain dehydrogenase
adh_short_C2         PF13561.1    243 seq928_BIOID39001    -            254   1.2e-27   97.2   0.0   1   1   2.9e-31   1.3e-27   97.0   0.0     5   242    18   250    15   251 0.97 Enoyl-(Acyl carrier protein) reductase
KR                   PF08659.5    181 seq928_BIOID39001    -            254   3.5e-12   46.2   0.1   1   1   1.3e-15   5.8e-12   45.5   0.1     3   154    12   163    11   177 0.89 KR domain
DUF188               PF02639.9    130 seq929_BIOID39001    -            152     1e-50  170.3   0.0   1   1   8.8e-55   1.2e-50  170.1   0.0     1   127    17   143    17   146 0.98 Uncharacterized BCR, YaiI/YqxD family COG1671
DUF2238              PF09997.4    143 seq932_BIOID39001    -            216   2.4e-59  198.7   0.8   1   1   2.5e-63   3.4e-59  198.2   0.5     1   143    41   182    41   182 0.99 Predicted membrane protein (DUF2238)
Na_sulph_symp        PF00939.14   471 seq934_BIOID39001    -            161     2e-51  175.2  20.2   1   1   1.6e-55   2.2e-51  175.0  14.0   315   471     2   158     1   158 0.99 Sodium:sulfate symporter transmembrane region
ZapA                 PF05164.8     89 seq935_BIOID39001    -            109   2.1e-20   72.3   0.6   1   1     2e-24   2.7e-20   72.0   0.4     2    89     6    91     5    91 0.98 Cell division protein ZapA
DUF2084              PF09857.4     85 seq938_BIOID39001    -             85   6.6e-42  140.9   0.4   1   1   5.3e-46   7.3e-42  140.8   0.3     1    85     1    85     1    85 1.00 Uncharacterized protein conserved in bacteria (DUF2084)
GTP_EFTU             PF00009.22   188 seq940_BIOID39001    -            599   9.1e-52  175.1   0.0   1   1   6.2e-55   1.7e-51  174.2   0.0     1   187     2   181     2   182 0.94 Elongation factor Tu GTP binding domain
LepA_C               PF06421.7    108 seq940_BIOID39001    -            599   2.5e-51  171.9   2.9   1   1   1.6e-54   4.3e-51  171.2   2.0     1   107   487   593   487   594 0.99 GTP-binding protein LepA C-terminus
EFG_C                PF00679.19    89 seq940_BIOID39001    -            599   3.3e-19   68.4   0.0   1   1   2.5e-22   6.9e-19   67.3   0.0     2    86   399   483   398   486 0.95 Elongation factor G C-terminus
GTP_EFTU_D2          PF03144.20    74 seq940_BIOID39001    -            599   8.6e-10   38.4   0.3   1   1   7.1e-13   1.9e-09   37.3   0.2     1    74   205   275   205   275 0.86 Elongation factor Tu domain 2
Ras                  PF00071.17   162 seq940_BIOID39001    -            599   8.9e-05   21.8   0.0   1   1   5.7e-08   0.00016   21.0   0.0    30   160    52   180    42   182 0.79 Ras family
Wzz                  PF02706.10   152 seq943_BIOID39001    -            348     4e-15   55.8   1.4   1   1   6.7e-19   9.2e-15   54.6   1.0     1   113    15   178    15   244 0.69 Chain length determinant protein
AA_permease_2        PF13520.1    426 seq944_BIOID39001    -            438   7.2e-32  110.3  37.5   1   1   1.4e-35   9.8e-32  109.9  26.0     1   379    28   392    28   437 0.78 Amino acid permease
AA_permease          PF00324.16   479 seq944_BIOID39001    -            438   2.8e-11   42.3  34.0   1   1   5.4e-15   3.7e-11   41.9  23.6    11   443    42   434    30   438 0.71 Amino acid permease
Acetyltransf_1       PF00583.19    83 seq945_BIOID39001    -            183   5.2e-09   35.9   0.1   1   1   1.4e-12   9.7e-09   35.0   0.1     2    71    54   125    53   131 0.85 Acetyltransferase (GNAT) family
Acetyltransf_9       PF13527.1    128 seq945_BIOID39001    -            183   3.7e-08   33.1   0.0   1   1     9e-12   6.2e-08   32.4   0.0     6   127    12   132     8   133 0.88 Acetyltransferase (GNAT) domain
MMR_HSR1             PF01926.18   114 seq947_BIOID39001    -            215   5.9e-18   64.8   0.0   1   1   2.3e-21   7.9e-18   64.4   0.0     1   114    33   151    33   169 0.86 50S ribosome-binding GTPase
FeoB_N               PF02421.13   189 seq947_BIOID39001    -            215   4.9e-06   25.7   0.1   1   1   2.7e-09   9.1e-06   24.9   0.1     1   163    32   205    32   213 0.72 Ferrous iron transport protein B
5-FTHF_cyc-lig       PF01812.15   186 seq948_BIOID39001    -            248   6.3e-43  146.5   0.0   1   1   5.9e-47   8.1e-43  146.2   0.0     2   186    62   242    61   242 0.98 5-formyltetrahydrofolate cyclo-ligase family
SKI                  PF01202.17   158 seq951_BIOID39001    -            174   2.6e-47  160.5   0.0   1   1   8.8e-51     3e-47  160.3   0.0     1   157    11   168    11   169 0.98 Shikimate kinase
AAA                  PF00004.24   132 seq951_BIOID39001    -            174   1.8e-06   28.0   0.0   1   1   2.6e-08   8.8e-05   22.5   0.0     2    30     6    34     5    94 0.86 ATPase family associated with various cellular activities (AAA)
AAA_18               PF13238.1    129 seq951_BIOID39001    -            174   2.4e-06   27.7   0.0   1   1   1.5e-09   5.2e-06   26.6   0.0     2   120     6   122     5   141 0.80 AAA domain
Sulfatase            PF00884.18   379 seq952_BIOID39001    -            577   1.2e-48  165.9   6.5   1   1   2.6e-52   1.8e-48  165.3   4.5     2   308   238   535   237   565 0.93 Sulfatase
DUF1705              PF08019.7    156 seq952_BIOID39001    -            577     5e-05   22.7   7.5   1   1   7.3e-09     5e-05   22.7   5.2    11   149    59   206    50   211 0.60 Domain of unknown function (DUF1705)
Lyase_1              PF00206.15   312 seq953_BIOID39001    -            467  8.7e-125  415.9   0.1   1   1  1.8e-128  1.3e-124  415.3   0.1     1   312    12   342    12   342 0.98 Lyase
FumaraseC_C          PF10415.4     55 seq953_BIOID39001    -            467   1.3e-26   92.2   0.7   1   1   5.5e-30   3.8e-26   90.8   0.1     1    54   408   461   408   462 0.98 Fumarase C C-terminus
Aconitase            PF00330.15   465 seq954_BIOID39001    -            753   1.6e-47  161.9   0.1   1   1   3.5e-51   2.4e-47  161.3   0.0    91   450   113   456    38   471 0.87 Aconitase family (aconitate hydratase)
Aconitase_C          PF00694.14   131 seq954_BIOID39001    -            753   6.7e-06   26.1   0.0   1   1     2e-09   1.4e-05   25.1   0.0    84   129   637   683   624   685 0.89 Aconitase C-terminal domain
GntP_permease        PF02447.11   441 seq955_BIOID39001    -            439  3.2e-183  609.1  48.3   1   1  8.2e-187  3.7e-183  608.8  33.5     1   440     1   436     1   437 0.99 GntP family permease
CitMHS               PF03600.11   349 seq955_BIOID39001    -            439   2.2e-11   42.8  38.3   1   1   4.9e-15   2.2e-11   42.8  26.6     5   344     8   382     3   387 0.77 Citrate transporter
DctM                 PF06808.7    416 seq955_BIOID39001    -            439     4e-06   25.5  18.3   1   1   8.7e-10     4e-06   25.5  12.7   200   357   198   379   153   393 0.71 DctM-like transporters
TPP_enzyme_N         PF02776.13   172 seq957_BIOID39001    -            564   3.6e-47  159.9   1.6   1   1   3.5e-50   1.6e-46  157.8   0.2     3   171    10   178     8   179 0.96 Thiamine pyrophosphate enzyme, N-terminal TPP binding domain
TPP_enzyme_M         PF00205.17   137 seq957_BIOID39001    -            564   2.3e-32  111.5   0.2   1   1   1.4e-35   6.5e-32  110.0   0.1     2   135   202   327   201   329 0.93 Thiamine pyrophosphate enzyme, central domain
TPP_enzyme_C         PF02775.16   153 seq957_BIOID39001    -            564   2.9e-25   88.5   0.5   1   1   4.1e-28   1.9e-24   85.8   0.0     9   153   402   540   394   540 0.89 Thiamine pyrophosphate enzyme, C-terminal TPP binding domain
HHA                  PF05321.6     57 seq958_BIOID39001    -             68   3.2e-30  103.9   0.1   1   1   2.7e-34   3.6e-30  103.7   0.0     1    57     9    65     9    65 0.98 Haemolysin expression modulating protein
Methyltransf_18      PF12847.2    112 seq960_BIOID39001    -            248   2.7e-14   53.5   0.0   1   1   2.5e-17   4.2e-14   52.9   0.0     1   110    36   139    36   141 0.83 Methyltransferase domain
Methyltransf_31      PF13847.1    152 seq960_BIOID39001    -            248   1.2e-12   47.5   0.0   1   1   8.9e-16   1.5e-12   47.2   0.0     3   126    36   157    34   202 0.87 Methyltransferase domain
Methyltransf_11      PF08241.7     95 seq960_BIOID39001    -            248   2.1e-08   34.4   0.0   1   1   2.1e-11   3.7e-08   33.6   0.0     1    95    41   138    41   138 0.97 Methyltransferase domain
Methyltransf_26      PF13659.1    117 seq960_BIOID39001    -            248   6.4e-08   32.5   0.1   1   1     1e-10   1.8e-07   31.0   0.1     2    73    38   106    37   138 0.88 Methyltransferase domain
Methyltransf_23      PF13489.1    162 seq960_BIOID39001    -            248   5.3e-07   29.3   0.0   1   1   5.9e-10     1e-06   28.4   0.0    16   161    31   183    14   184 0.69 Methyltransferase domain
PCMT                 PF01135.14   210 seq960_BIOID39001    -            248   5.4e-06   25.9   0.0   1   1   4.9e-09   8.4e-06   25.3   0.0    63   171    26   138    12   150 0.81 Protein-L-isoaspartate(D-aspartate) O-methyltransferase (PCMT)
CMAS                 PF02353.15   273 seq960_BIOID39001    -            248     1e-05   24.6   0.0   1   1   8.2e-09   1.4e-05   24.2   0.0    48   163    22   137    11   144 0.81 Mycolic acid cyclopropane synthetase
SmpA_OmlA            PF04355.8     71 seq961_BIOID39001    -            113   5.7e-27   93.0   0.3   1   1   5.1e-31     7e-27   92.7   0.2     1    70    35   104    35   105 0.98 SmpA / OmlA family
Zip                  PF02535.17   319 seq967_BIOID39001    -            265   2.2e-32  112.2  21.1   1   1   4.2e-31   5.7e-27   94.4   3.7   150   317    94   254    89   256 0.96 ZIP Zinc transporter
Histone_HNS          PF00816.16    93 seq968_BIOID39001    -            154   1.4e-15   57.4   1.7   1   1   1.3e-19   1.7e-15   57.1   1.2     1    92    33   139    33   140 0.94 H-NS histone family
Ribonuc_red_sm       PF00268.16   281 seq970_BIOID39001    -            319   2.6e-81  272.6   0.1   1   1   2.2e-85     3e-81  272.3   0.1     1   280     1   280     1   281 0.97 Ribonucleotide reductase, small chain
Epimerase_2          PF02350.14   346 seq972_BIOID39001    -            390  8.9e-127  422.4   0.0   1   1  7.7e-131  1.1e-126  422.2   0.0     2   346    36   384    35   384 0.97 UDP-N-acetylglucosamine 2-epimerase
Fels1                PF05666.6     45 seq974_BIOID39001    -            122   3.3e-39  131.8   2.9   1   2   4.7e-21   6.5e-17   60.5   0.1     2    45    20    62    19    62 0.96 Fels-1 Prophage Protein-like
Fels1                PF05666.6     45 seq974_BIOID39001    -            122   3.3e-39  131.8   2.9   2   2   1.1e-24   1.5e-20   72.1   0.2     1    45    66   121    66   121 0.98 Fels-1 Prophage Protein-like
Fer4_11              PF13247.1     99 seq979_BIOID39001    -            514   1.8e-40  136.7   4.7   1   1   5.1e-44   1.8e-40  136.7   3.2     2    98   175   271   174   272 0.98 4Fe-4S dicluster domain
HOK_GEF              PF01848.11    43 seq980_BIOID39001    -             50   1.8e-18   65.4   1.4   1   1   1.5e-22     2e-18   65.3   1.0     1    43     4    46     4    46 0.99 Hok/gef family
AroM                 PF07302.6    221 seq981_BIOID39001    -            225   9.6e-86  286.5   2.5   1   1   7.8e-90   1.1e-85  286.4   1.7     2   220     5   224     4   225 0.99 AroM protein
Zn_ribbon_2          PF12674.2     81 seq984_BIOID39001    -             86   1.5e-16   60.4   0.3   1   1   1.3e-20   1.7e-16   60.1   0.2     1    80     6    77     6    78 0.98 Putative zinc ribbon domain
Pribosyltran         PF00156.22   125 seq987_BIOID39001    -            152   2.2e-11   43.4   0.0   1   1   2.3e-15   3.2e-11   42.9   0.0     2   112     4   105     3   112 0.87 Phosphoribosyl transferase domain
Peptidase_S24        PF00717.18    70 seq988_BIOID39001    -            324   8.7e-21   73.2   0.1   1   1   2.5e-24   1.7e-20   72.2   0.1     1    63    86   159    86   170 0.92 Peptidase S24-like
Peptidase_S26        PF10502.4    138 seq988_BIOID39001    -            324   6.3e-09   35.3   0.0   1   1   2.1e-11   1.4e-07   30.9   0.0    96   138   260   302   233   302 0.84 Signal peptidase, peptidase S26
Peripla_BP_3         PF13377.1    160 seq990_BIOID39001    -            332   6.2e-24   84.6   0.0   1   1   4.2e-27   1.4e-23   83.5   0.0     9   156   181   328   172   332 0.83 Periplasmic binding protein-like domain
Peripla_BP_1         PF00532.16   279 seq990_BIOID39001    -            332   5.8e-21   74.7   0.0   1   1   2.2e-24   7.6e-21   74.4   0.0     3   267    65   317    63   324 0.86 Periplasmic binding proteins and sugar binding domain of LacI family
LacI                 PF00356.16    46 seq990_BIOID39001    -            332   2.2e-19   68.6   0.1   1   1   1.2e-22   4.1e-19   67.8   0.1     1    46     7    52     7    52 0.98 Bacterial regulatory proteins, lacI family
Peripla_BP_4         PF13407.1    258 seq990_BIOID39001    -            332   2.3e-15   56.5   0.0   1   1   1.1e-18   3.8e-15   55.8   0.0     2   256    67   312    66   314 0.88 Periplasmic binding protein domain
HTH_18               PF12833.2     81 seq992_BIOID39001    -            271   2.8e-20   72.0   0.2   1   1   2.2e-23   7.7e-20   70.6   0.1     1    81   180   258   180   258 0.97 Helix-turn-helix domain
AraC_binding         PF02311.14   136 seq992_BIOID39001    -            271   5.9e-08   32.3   0.1   1   1   6.8e-11   2.3e-07   30.4   0.1    15    70    27    80    18   172 0.86 AraC-like ligand binding domain
Cupin_2              PF07883.6     71 seq992_BIOID39001    -            271   1.3e-06   27.7   0.1   1   1   7.3e-10   2.5e-06   26.7   0.0     8    67    25    83    21    87 0.92 Cupin domain
HTH_AraC             PF00165.18    42 seq993_BIOID39001    -            302   5.7e-21   73.5   0.2   1   2   8.7e-11   5.9e-07   28.9   0.0     1    42   200   241   200   241 0.97 Bacterial regulatory helix-turn-helix proteins, AraC family
HTH_AraC             PF00165.18    42 seq993_BIOID39001    -            302   5.7e-21   73.5   0.2   2   2   6.7e-15   4.6e-11   42.0   0.1     6    42   254   291   252   291 0.94 Bacterial regulatory helix-turn-helix proteins, AraC family
HTH_18               PF12833.2     81 seq993_BIOID39001    -            302   3.4e-19   68.6   0.2   1   1   9.3e-23   6.4e-19   67.7   0.1     2    80   214   291   213   292 0.95 Helix-turn-helix domain
Hexapep              PF00132.19    36 seq995_BIOID39001    -            326   2.5e-05   23.4  17.3   1   1   5.5e-07    0.0038   16.5   0.5     8    36   232   260   226   260 0.89 Bacterial transferase hexapeptide (six repeats)
DUF1255              PF06865.6     94 seq997_BIOID39001    -             94   5.4e-35  119.4   0.0   1   1   4.3e-39   5.9e-35  119.3   0.0     1    94     1    94     1    94 0.98 Protein of unknown function (DUF1255)
SmpB                 PF01668.13    68 seq998_BIOID39001    -            160   1.3e-29  101.6   0.0   1   1   1.5e-33   2.1e-29  100.9   0.0     2    67    13    78    12    80 0.96 SmpB protein
Lyase_1              PF00206.15   312 seq1000_BIOID39001   -            478  9.7e-118  392.7   0.0   1   1  1.7e-121  1.2e-117  392.5   0.0     1   312    13   345    13   345 0.99 Lyase
FumaraseC_C          PF10415.4     55 seq1000_BIOID39001   -            478   4.4e-21   74.5   0.0   1   1   1.7e-24   1.2e-20   73.2   0.0     1    55   411   465   411   465 0.99 Fumarase C C-terminus
Peptidase_M42        PF05343.9    292 seq1002_BIOID39001   -            383   5.4e-98  327.2   0.0   1   1  9.3e-102   6.3e-98  327.0   0.0     1   292    56   356    56   356 0.98 M42 glutamyl aminopeptidase
Peptidase_M20        PF01546.23   171 seq1002_BIOID39001   -            383     6e-06   25.8   0.0   1   1   1.7e-09   1.2e-05   24.8   0.0    23   169   189   361   188   362 0.80 Peptidase family M20/M25/M40
HTH_18               PF12833.2     81 seq1003_BIOID39001   -            283   6.4e-21   74.1   1.8   1   1   1.7e-24   1.2e-20   73.2   0.1     1    81   191   270   191   270 0.97 Helix-turn-helix domain
HTH_AraC             PF00165.18    42 seq1003_BIOID39001   -            283   2.8e-17   61.8   0.4   1   1   6.6e-15   4.5e-11   42.0   0.0     8    42   234   269   230   269 0.95 Bacterial regulatory helix-turn-helix proteins, AraC family
UDPG_MGDP_dh_N       PF03721.9    185 seq1004_BIOID39001   -            420   1.1e-61  207.3   0.2   1   1   7.1e-63   2.4e-59  199.6   0.0     2   183     5   189     4   191 0.96 UDP-glucose/GDP-mannose dehydrogenase family, NAD binding domain
UDPG_MGDP_dh         PF00984.14    96 seq1004_BIOID39001   -            420   3.9e-30  103.7   0.0   1   1   2.3e-33     8e-30  102.7   0.0     2    93   206   292   205   296 0.88 UDP-glucose/GDP-mannose dehydrogenase family, central domain
UDPG_MGDP_dh_C       PF03720.10   106 seq1004_BIOID39001   -            420   4.6e-19   68.4   0.0   1   1   3.5e-22   1.2e-18   67.0   0.0     1   104   324   419   324   420 0.91 UDP-glucose/GDP-mannose dehydrogenase family, UDP binding domain
NAD_binding_2        PF03446.10   162 seq1004_BIOID39001   -            420   7.1e-07   29.1   0.1   1   1   2.2e-09   7.4e-06   25.8   0.0     2   109     4   135     3   140 0.76 NAD binding domain of 6-phosphogluconate dehydrogenase
YcgL                 PF05166.8     74 seq1005_BIOID39001   -            108   4.9e-34  116.1   0.2   1   1   4.7e-38   6.5e-34  115.7   0.1     1    74    14    87    14    87 0.99 YcgL domain
ABC_tran             PF00005.22   118 seq1006_BIOID39001   -            400   3.9e-26   91.6   0.0   1   1   2.4e-29   8.4e-26   90.5   0.0     1   117    68   192    68   193 0.97 ABC transporter
CBS                  PF00571.23    57 seq1006_BIOID39001   -            400   2.6e-06   26.8   0.0   1   1   3.5e-07    0.0012   18.3   0.0    32    55   369   392   346   394 0.86 CBS domain
DUF1100              PF06500.6    411 seq1007_BIOID39001   -            414  2.8e-222  737.4   0.0   1   1  6.9e-226  3.2e-222  737.2   0.0     1   411     1   414     1   414 0.99 Alpha/beta hydrolase of unknown function (DUF1100)
Abhydrolase_5        PF12695.2    142 seq1007_BIOID39001   -            414   2.3e-08   33.8   0.0   1   1   9.2e-12   4.2e-08   32.9   0.0     1   121   196   375   196   392 0.75 Alpha/beta hydrolase family
Abhydrolase_6        PF12697.2    228 seq1007_BIOID39001   -            414   2.2e-06   27.6   0.4   1   1   9.9e-10   4.5e-06   26.6   0.1    12   107   208   326   197   390 0.70 Alpha/beta hydrolase family
Mem_trans            PF03547.13   385 seq1008_BIOID39001   -            314   1.7e-58  197.6  21.9   1   2   2.8e-37   3.8e-33  114.2   2.3     4   155     7   161     4   168 0.96 Membrane transport protein
Mem_trans            PF03547.13   385 seq1008_BIOID39001   -            314   1.7e-58  197.6  21.9   2   2   9.4e-30   1.3e-25   89.4   8.0   236   385   165   307   160   307 0.96 Membrane transport protein
Fimbrial             PF00419.15   145 seq1011_BIOID39001   -            187     3e-18   66.3   4.5   1   1   2.7e-22   3.6e-18   66.0   3.2     1   145    34   187    34   187 0.87 Fimbrial protein
DUF2773              PF10971.3     81 seq1014_BIOID39001   -             80     4e-46  154.7   1.8   1   1   3.2e-50   4.4e-46  154.6   1.2     2    81     1    80     1    80 0.99 Protein of unknown function (DUF2773)
Phage_integrase      PF00589.17   173 seq1015_BIOID39001   -            295   1.3e-24   86.7   0.0   1   1   7.5e-28     1e-23   83.7   0.0     2   170    67   266    66   269 0.89 Phage integrase family
Acyl_transf_3        PF01757.17   340 seq1016_BIOID39001   -            331   2.2e-34  118.7  37.7   1   1   1.9e-38   2.6e-34  118.4  26.1     2   339     6   318     5   322 0.88 Acyltransferase family
FAA_hydrolase        PF01557.13   217 seq1018_BIOID39001   -            219   3.5e-56  189.9   0.0   1   1   2.9e-60     4e-56  189.7   0.0     1   208    18   210    18   219 0.93 Fumarylacetoacetate (FAA) hydrolase family
Nitrate_red_del      PF02613.10   136 seq1021_BIOID39001   -            231   1.5e-24   86.2   2.3   1   1   1.1e-28   1.5e-24   86.2   1.6     7   133     9   154     3   157 0.85 Nitrate reductase delta subunit
DUF853               PF05872.7    504 seq1022_BIOID39001   -            500  2.5e-250  831.0   0.1   1   1  1.6e-253  2.8e-250  830.8   0.1     3   504     5   500     3   500 0.98 Bacterial protein of unknown function (DUF853)
AAA_10               PF12846.2    328 seq1022_BIOID39001   -            500   1.2e-19   70.6   0.0   1   1   5.6e-14   9.5e-11   41.3   0.0   245   307   255   319   222   341 0.79 AAA-like domain
TrwB_AAD_bind        PF10412.4    386 seq1022_BIOID39001   -            500   8.2e-08   31.1   0.1   1   1   2.9e-08   4.9e-05   22.0   0.0    14    56    22    64    14    80 0.93 Type IV secretion-system coupling protein DNA-binding domain
FtsK_SpoIIIE         PF01580.13   205 seq1022_BIOID39001   -            500   5.3e-07   29.1   0.0   1   1   2.2e-09   3.7e-06   26.4   0.0    35    85    18    65     7    74 0.86 FtsK/SpoIIIE family
DUF87                PF01935.12   229 seq1022_BIOID39001   -            500   3.4e-06   26.9   0.0   1   1   3.7e-09   6.3e-06   26.0   0.0    20    69    20    73    12   228 0.73 Domain of unknown function DUF87
Ribonuclease_3       PF00636.21   114 seq1024_BIOID39001   -            226   5.6e-21   75.0   0.0   1   1   2.4e-24   1.6e-20   73.5   0.0     1   113    38   127    38   128 0.90 Ribonuclease III domain
dsrm                 PF00035.20    67 seq1024_BIOID39001   -            226   8.7e-15   54.9   0.0   1   1   2.1e-18   1.5e-14   54.2   0.0     1    67   156   223   156   223 0.95 Double-stranded RNA binding motif
OKR_DC_1             PF01276.15   417 seq1026_BIOID39001   -            756  2.4e-190  632.3   0.0   1   1  6.5e-194  2.9e-190  632.0   0.0     1   416   141   590   141   591 0.99 Orn/Lys/Arg decarboxylase, major domain
OKR_DC_1_C           PF03711.10   137 seq1026_BIOID39001   -            756   1.3e-42  145.0   0.0   1   1   5.8e-46   2.7e-42  143.9   0.0     1   131   616   744   616   748 0.99 Orn/Lys/Arg decarboxylase, C-terminal domain
OKR_DC_1_N           PF03709.10   115 seq1026_BIOID39001   -            756   2.7e-27   95.0   0.1   1   1   1.1e-30     5e-27   94.1   0.0     3   115    19   135    17   135 0.98 Orn/Lys/Arg decarboxylase, N-terminal domain
ABG_transport        PF03806.8    502 seq1027_BIOID39001   -             63   1.6e-06   26.3   0.7   1   1   1.2e-10   1.6e-06   26.3   0.5   459   500    23    60    13    62 0.78 AbgT putative transporter family
Usher                PF00577.15   552 seq1028_BIOID39001   -            840  5.1e-158  527.1  31.0   1   1  1.4e-161  6.4e-158  526.7  21.5     3   551   199   752   197   753 0.95 Type VII secretion system (T7SS), usher protein
PapC_N               PF13954.1    146 seq1028_BIOID39001   -            840   9.5e-41  138.6   0.4   1   1   3.8e-44   1.7e-40  137.8   0.0     1   146    36   183    36   183 0.97 PapC N-terminal domain
PapC_C               PF13953.1     68 seq1028_BIOID39001   -            840   8.9e-15   53.9   0.4   1   1     1e-16   4.8e-13   48.4   0.0     3    60   765   820   764   827 0.93 PapC C-terminal domain
ketoacyl-synt        PF00109.21   255 seq1030_BIOID39001   -            869   3.9e-61  206.6   0.0   1   1   1.2e-64   5.5e-61  206.1   0.0     2   255    13   262    12   262 0.88 Beta-ketoacyl synthase, N-terminal domain
Ketoacyl-synt_C      PF02801.17   119 seq1030_BIOID39001   -            869   6.9e-40  135.4   1.8   1   1   3.9e-43   1.8e-39  134.1   1.0     1   118   270   386   270   387 0.98 Beta-ketoacyl synthase, C-terminal domain
PP-binding           PF00550.20    67 seq1030_BIOID39001   -            869   8.3e-15   54.7   0.0   1   1   6.6e-18     3e-14   52.9   0.0     6    67   795   854   790   854 0.89 Phosphopantetheine attachment site
Glyco_transf_9       PF01075.12   247 seq1031_BIOID39001   -            350   1.2e-07   31.0   0.0   1   1     2e-11   2.8e-07   29.9   0.0   127   220   228   318   167   342 0.75 Glycosyltransferase family 9 (heptosyltransferase)
ParA                 PF10609.4     81 seq1032_BIOID39001   -            379     4e-36  122.6   0.4   1   1     3e-39   8.2e-36  121.6   0.3     1    81   226   306   226   306 0.99 ParA/MinD ATPase like
CbiA                 PF01656.18   195 seq1032_BIOID39001   -            379   4.6e-18   65.2   0.1   1   1   2.8e-21   7.5e-18   64.5   0.1     1   157   120   288   120   291 0.77 CobQ/CobB/MinD/ParA nucleotide binding domain
AAA_31               PF13614.1    157 seq1032_BIOID39001   -            379   1.1e-10   41.5   0.0   1   1   5.3e-13   1.4e-09   37.9   0.0     1    53   118   170   118   248 0.79 AAA domain
MipZ                 PF09140.6    261 seq1032_BIOID39001   -            379     2e-08   33.5   0.0   1   1   1.3e-11   3.7e-08   32.6   0.0     2   117   119   245   118   273 0.68 ATPase MipZ
CoA_transf_3         PF02515.12   191 seq1033_BIOID39001   -            394     6e-65  217.9   0.0   1   1   5.7e-69   7.8e-65  217.5   0.0     1   189    87   273    87   275 0.98 CoA-transferase family III
DNA_binding_1        PF01035.15    85 seq1034_BIOID39001   -            171     6e-33  112.3   0.0   1   1   1.2e-36   8.2e-33  111.8   0.0     1    82    87   168    87   171 0.98 6-O-methylguanine DNA methyltransferase, DNA binding domain
Methyltransf_1N      PF02870.10    77 seq1034_BIOID39001   -            171   1.6e-20   73.3   0.0   1   1   3.2e-24   2.2e-20   72.9   0.0     2    76     4    83     3    84 0.97 6-O-methylguanine DNA methyltransferase, ribonuclease-like domain
PTS_IIB              PF02302.12    90 seq1038_BIOID39001   -             92   1.5e-12   47.6   0.2   1   1   1.2e-16   1.6e-12   47.5   0.2     1    58     3    60     3    88 0.86 PTS system, Lactose/Cellobiose specific IIB subunit
FliB                 PF03692.10    85 seq1039_BIOID39001   -            153   1.3e-08   35.0  10.3   1   1   1.7e-12   2.4e-08   34.2   7.1     2    85    29    97    28    97 0.97 Flagellin N-methylase
BPD_transp_1         PF00528.17   185 seq1041_BIOID39001   -            354   5.1e-26   91.2  16.5   1   1   3.7e-30   5.1e-26   91.2  11.4     1   176   163   324   163   332 0.91 Binding-protein-dependent transport system inner membrane component
Nitrate_red_gam      PF02665.9    223 seq1042_BIOID39001   -            226   3.1e-87  291.5  12.0   1   1   2.6e-91   3.6e-87  291.3   8.3     2   223     5   226     4   226 0.99 Nitrate reductase gamma subunit
Epimerase            PF01370.16   236 seq1044_BIOID39001   -            355   9.1e-79  264.0   0.0   1   1   4.9e-82   1.1e-78  263.8   0.0     1   236     4   252     4   252 0.97 NAD dependent epimerase/dehydratase family
Polysacc_synt_2      PF02719.10   294 seq1044_BIOID39001   -            355   8.4e-17   60.8   0.0   1   1   1.2e-19   2.6e-16   59.2   0.0     1   118     4   115     4   135 0.93 Polysaccharide biosynthesis protein
RmlD_sub_bind        PF04321.12   287 seq1044_BIOID39001   -            355   9.5e-17   60.6   0.0   1   1   5.8e-20   1.3e-16   60.2   0.0     2   254     3   296     1   333 0.79 RmlD substrate binding domain
3Beta_HSD            PF01073.14   280 seq1044_BIOID39001   -            355   7.9e-16   57.4   0.0   1   1   5.3e-19   1.2e-15   56.8   0.0     1   230     5   241     5   253 0.83 3-beta hydroxysteroid dehydrogenase/isomerase family
NAD_binding_4        PF07993.7    249 seq1044_BIOID39001   -            355     4e-15   55.3   0.1   1   1     4e-14     9e-11   41.0   0.0    87   197    74   189    61   251 0.85 Male sterility protein
adh_short            PF00106.20   167 seq1044_BIOID39001   -            355   6.1e-08   32.6   0.2   1   1   4.4e-10     1e-06   28.6   0.0     3    96     4    91     2   127 0.79 short chain dehydrogenase
CbiA                 PF01656.18   195 seq1047_BIOID39001   -            219   1.2e-16   60.6   0.0   1   1   3.5e-20   1.6e-16   60.1   0.0     1   184     5   172     5   187 0.80 CobQ/CobB/MinD/ParA nucleotide binding domain
VirC1                PF07015.6    231 seq1047_BIOID39001   -            219   2.2e-06   26.8   0.0   1   1   7.3e-10   3.3e-06   26.2   0.0     2    96     3    93     2   110 0.74 VirC1 protein
Crl                  PF07417.7    127 seq1048_BIOID39001   -            133     8e-55  183.8   0.1   1   1   6.8e-59   9.3e-55  183.6   0.1     2   122     3   123     2   131 0.96 Transcriptional regulator Crl
EIIC-GAT             PF03611.9    415 seq1049_BIOID39001   -            437   2.7e-79  266.7  35.0   1   1     2e-83   2.7e-79  266.7  24.3     2   404     3   386     2   404 0.97 PTS system sugar-specific permease component
MMR_HSR1             PF01926.18   114 seq1051_BIOID39001   -            301   8.7e-22   77.1   0.1   1   1   8.9e-25   1.5e-21   76.3   0.1     2   114    11   125    10   125 0.81 50S ribosome-binding GTPase
KH_2                 PF07650.12    78 seq1051_BIOID39001   -            301   2.1e-18   65.5   0.7   1   1   3.5e-21     6e-18   64.0   0.5     1    77   209   285   209   286 0.94 KH domain
FeoB_N               PF02421.13   189 seq1051_BIOID39001   -            301   6.7e-14   51.4   0.1   1   1   5.9e-17     1e-13   50.8   0.0     3   164    11   177    10   203 0.82 Ferrous iron transport protein B
GTP_EFTU             PF00009.22   188 seq1051_BIOID39001   -            301   2.9e-10   39.7   0.7   1   1   8.2e-12   1.4e-08   34.2   0.5     6   187    11   174     9   175 0.68 Elongation factor Tu GTP binding domain
Dynamin_N            PF00350.18   168 seq1051_BIOID39001   -            301   4.4e-08   33.0   0.2   1   1   2.8e-08   4.8e-05   23.0   0.1     1    35    11    45    11    57 0.84 Dynamin family
AIG1                 PF04548.11   212 seq1051_BIOID39001   -            301   5.1e-07   28.9   0.0   1   1   5.3e-10     9e-07   28.0   0.0     3   108    11   113    10   117 0.74 AIG1 family
PduV-EutP            PF10662.4    143 seq1051_BIOID39001   -            301     1e-06   28.1   0.3   1   1   7.9e-09   1.3e-05   24.5   0.2     4   141    11   169     9   171 0.72 Ethanolamine utilisation - propanediol utilisation
Miro                 PF08477.8    119 seq1051_BIOID39001   -            301   1.8e-05   25.0   0.0   1   1   2.9e-08   4.9e-05   23.6   0.0     2   119    11   127    11   127 0.64 Miro-like protein
DcuA_DcuB            PF03605.9    364 seq1053_BIOID39001   -            433  3.1e-155  516.3  24.6   1   1  8.3e-159  3.8e-155  516.1  17.0     1   364     5   365     5   365 0.99 Anaerobic c4-dicarboxylate membrane transporter
Na_H_antiporter      PF03553.9    303 seq1053_BIOID39001   -            433     4e-08   32.5  12.6   1   1   8.7e-12     4e-08   32.5   8.7   162   301    48   187    43   189 0.92 Na+/H+ antiporter family
CitMHS               PF03600.11   349 seq1053_BIOID39001   -            433   4.4e-08   31.9  13.8   1   1   9.7e-12   4.4e-08   31.9   9.5    48   217    44   279     1   350 0.74 Citrate transporter
HTH_1                PF00126.22    60 seq1054_BIOID39001   -            319   1.7e-19   69.2   1.3   1   1   4.7e-23   3.2e-19   68.3   0.1     2    60    29    86    28    86 0.97 Bacterial regulatory helix-turn-helix protein, lysR family
LysR_substrate       PF03466.15   209 seq1054_BIOID39001   -            319   2.6e-12   46.1   1.1   1   1   7.3e-16     5e-12   45.2   0.8     8   206   115   310   110   312 0.89 LysR substrate binding domain
ROK                  PF00480.15   179 seq1055_BIOID39001   -            322     1e-58  197.9   0.2   1   1   2.8e-62   1.3e-58  197.6   0.1     1   179    24   213    24   213 0.96 ROK family
Glucokinase          PF02685.11   316 seq1055_BIOID39001   -            322   4.9e-10   38.5   0.0   1   1     2e-13   9.3e-10   37.6   0.0     4   235    26   257    23   267 0.81 Glucokinase
cNMP_binding         PF00027.24    91 seq1057_BIOID39001   -            264   5.3e-16   58.1   0.0   1   1     2e-19     9e-16   57.3   0.0     4    90    66   151    63   152 0.95 Cyclic nucleotide-binding domain
Crp                  PF00325.15    32 seq1057_BIOID39001   -            264   3.7e-15   54.9   1.4   1   1   9.7e-19   4.4e-15   54.7   0.3     1    32   207   238   207   238 0.97 Bacterial regulatory proteins, crp family
HTH_Crp_2            PF13545.1     76 seq1057_BIOID39001   -            264   5.5e-13   48.4   0.0   1   1   2.2e-16     1e-12   47.5   0.0     1    76   182   256   182   256 0.96 Crp-like helix-turn-helix domain
PhzC-PhzF            PF02567.11   282 seq1061_BIOID39001   -            297   6.4e-83  278.1   0.0   1   1   5.3e-87   7.2e-83  277.9   0.0     1   281     8   290     8   291 0.97 Phenazine biosynthesis-like protein
Acyltransferase      PF01553.16   132 seq1064_BIOID39001   -            310   2.7e-14   52.6   0.0   1   1   2.8e-18   3.9e-14   52.1   0.0     3   119    84   220    82   238 0.81 Acyltransferase
IncFII_repA          PF02387.10   281 seq1066_BIOID39001   -            358   5.5e-11   42.0   0.1   1   1   7.4e-15     1e-10   41.1   0.1    57   265   123   339    73   350 0.72 IncFII RepA protein family
OpuAC                PF04069.7    257 seq1068_BIOID39001   -            344   5.5e-57  192.9   3.9   1   1   4.7e-61   6.4e-57  192.7   2.7     2   256    44   326    43   327 0.94 Substrate binding domain of ABC-type glycine betaine transport system
NTP_transferase      PF00483.18   248 seq1069_BIOID39001   -            293   1.2e-72  244.0   0.0   1   1   2.1e-76   1.4e-72  243.8   0.0     1   246     2   238     2   240 0.98 Nucleotidyl transferase
NTP_transf_3         PF12804.2    179 seq1069_BIOID39001   -            293   1.1e-08   35.3   0.0   1   1     2e-12   1.4e-08   35.0   0.0     1   120     3   133     3   188 0.83 MobA-like NTP transferase domain
RecO_N               PF11967.3     80 seq1070_BIOID39001   -            242   4.6e-24   83.9   0.0   1   1   1.1e-27   7.7e-24   83.2   0.0     5    78     4    76     1    78 0.95 Recombination protein O N terminal
RecO_C               PF02565.10   118 seq1070_BIOID39001   -            242   3.3e-20   71.9   0.0   1   1   6.3e-24   4.3e-20   71.6   0.0     3   118    82   226    80   226 0.91 Recombination protein O C terminal
Peptidase_S24        PF00717.18    70 seq1071_BIOID39001   -            139   1.7e-13   49.8   0.0   1   1   1.8e-17   2.5e-13   49.3   0.0     2    68    56   120    55   122 0.91 Peptidase S24-like
DUF2574              PF10836.3     93 seq1073_BIOID39001   -             93   5.1e-53  176.6   0.1   1   1   4.1e-57   5.6e-53  176.5   0.1     1    93     1    93     1    93 1.00 Protein of unknown function (DUF2574)
Esterase             PF00756.15   251 seq1074_BIOID39001   -            400   6.4e-47  159.9   0.0   1   1   9.4e-51   6.4e-47  159.9   0.0     1   251   172   391   172   391 0.98 Putative esterase
DUF3327              PF11806.3    122 seq1074_BIOID39001   -            400     2e-36  124.8   0.5   1   1     3e-40     2e-36  124.8   0.4     3   121    29   155    21   156 0.97 Domain of unknown function (DUF3327)
GlpM                 PF06942.7    107 seq1076_BIOID39001   -            111   2.5e-47  159.4  11.4   1   1     2e-51   2.8e-47  159.2   7.9     1   107     5   111     5   111 0.99 GlpM protein
Usp                  PF00582.21   140 seq1077_BIOID39001   -            316   1.9e-33  115.5   0.0   1   2   4.8e-21   6.6e-17   61.9   0.0     1   140     3   146     3   146 0.98 Universal stress protein family
Usp                  PF00582.21   140 seq1077_BIOID39001   -            316   1.9e-33  115.5   0.0   2   2   6.6e-18   9.1e-14   51.7   0.1    16   140   174   300   156   300 0.88 Universal stress protein family
BtpA                 PF03437.10   254 seq1078_BIOID39001   -            268  1.2e-105  352.2   0.1   1   1  9.6e-110  1.3e-105  352.1   0.0     1   254    10   265    10   265 0.99 BtpA family
MM_CoA_mutase        PF01642.17   516 seq1079_BIOID39001   -            351  5.9e-122  407.3   0.2   1   1  3.3e-125  4.5e-121  404.3   0.1     2   290    28   303    27   308 0.99 Methylmalonyl-CoA mutase
IMS                  PF00817.15   148 seq1080_BIOID39001   -            422   9.2e-38  129.2   0.0   1   1   6.9e-41   2.4e-37  127.9   0.0     1   147     5   150     5   151 0.96 impB/mucB/samB family
DUF4113              PF13438.1     75 seq1080_BIOID39001   -            422   2.3e-28   97.8   0.1   1   1   3.1e-31     1e-27   95.6   0.0     1    75   347   421   347   421 0.98 Domain of unknown function (DUF4113)
IMS_C                PF11799.3    137 seq1080_BIOID39001   -            422   3.9e-09   36.9   0.0   1   1   2.2e-12   7.5e-09   36.0   0.0     3   121   214   332   212   340 0.91 impB/mucB/samB family C-terminal
IMS_HHH              PF11798.3     32 seq1080_BIOID39001   -            422   2.6e-07   30.1   0.1   1   1     2e-10   6.8e-07   28.8   0.0     4    32   172   200   169   200 0.92 IMS family HHH motif
Pilus_PilP           PF11356.3     87 seq1081_BIOID39001   -            271     4e-12   46.0   0.0   1   1   4.6e-16   6.3e-12   45.4   0.0     4    86    67   150    64   151 0.89 Type IV pilus biogenesis
CutA1                PF03091.10   102 seq1084_BIOID39001   -            112   1.2e-37  127.5   0.1   1   1   9.8e-42   1.3e-37  127.3   0.0     2   101    12   111    11   112 0.98 CutA1 divalent ion tolerance protein
Fimbrial             PF00419.15   145 seq1085_BIOID39001   -            180     6e-13   49.1   0.7   1   1   5.5e-17   7.5e-13   48.8   0.5     2   143    31   178    30   180 0.79 Fimbrial protein
PdxJ                 PF03740.8    239 seq1086_BIOID39001   -            247  5.6e-106  352.9   4.3   1   1  4.7e-110  6.5e-106  352.7   3.0     2   237     9   242     8   244 0.99 Pyridoxal phosphate biosynthesis protein PdxJ
DsbC                 PF11412.3    117 seq1088_BIOID39001   -            592   3.3e-36  123.5   0.3   1   1   2.6e-39   5.9e-36  122.7   0.2     2   115    55   165    54   167 0.97 Disulphide bond corrector protein DsbC
DsbD                 PF02683.10   211 seq1088_BIOID39001   -            592   5.4e-20   71.7  19.8   1   1   3.8e-23   8.6e-20   71.1  13.7     2   209   198   403   197   405 0.83 Cytochrome C biogenesis protein transmembrane region
Thioredoxin_7        PF13899.1     82 seq1088_BIOID39001   -            592   2.8e-13   49.5   0.1   1   1   2.1e-16   4.8e-13   48.8   0.1     7    81   487   563   481   564 0.81 Thioredoxin-like
Thioredoxin_2        PF13098.1    112 seq1088_BIOID39001   -            592   5.9e-13   48.8   0.0   1   1   5.8e-16   1.3e-12   47.7   0.0     2   112   492   587   491   587 0.87 Thioredoxin-like domain
DsbD_2               PF13386.1    199 seq1088_BIOID39001   -            592   2.3e-10   40.4  25.4   1   1     1e-13   2.3e-10   40.4  17.6     2   182   197   382   196   401 0.75 Family description
Thioredoxin          PF00085.15   104 seq1088_BIOID39001   -            592   1.4e-08   34.1   0.0   1   1   1.1e-11   2.4e-08   33.4   0.0     9   101   485   587   478   590 0.66 Thioredoxin
Acetyltransf_1       PF00583.19    83 seq1089_BIOID39001   -            224   1.6e-05   24.6   0.5   1   1   7.7e-09   5.3e-05   23.0   0.4    39    78   170   209   144   214 0.93 Acetyltransferase (GNAT) family
Acetyltransf_10      PF13673.1    117 seq1089_BIOID39001   -            224   3.4e-05   23.8   0.5   1   1   8.2e-09   5.6e-05   23.1   0.3     1   114    92   207    92   212 0.80 Acetyltransferase (GNAT) domain
AA_kinase            PF00696.23   241 seq1090_BIOID39001   -            367   3.5e-43  147.7   2.1   1   1   6.6e-47   4.5e-43  147.4   1.5     2   240     6   234     5   235 0.93 Amino acid kinase family
PUA                  PF01472.15    74 seq1090_BIOID39001   -            367   8.6e-23   79.7   0.1   1   1     4e-26   2.8e-22   78.1   0.1     1    74   276   350   276   350 0.98 PUA domain
Pili_assembly_N      PF00345.15   122 seq1093_BIOID39001   -            249   1.1e-35  121.8   0.8   1   1   2.6e-39   1.7e-35  121.2   0.5     2   121    27   144    26   145 0.91 Gram-negative pili assembly chaperone, N-terminal domain
Pili_assembly_C      PF02753.12    68 seq1093_BIOID39001   -            249   3.6e-08   32.9   0.1   1   1   1.6e-11   1.1e-07   31.4   0.1     1    63   166   225   166   229 0.88 Gram-negative pili assembly chaperone, C-terminal domain
HTH_AraC             PF00165.18    42 seq1094_BIOID39001   -            253   3.7e-18   64.6   0.7   1   2   5.9e-11     4e-07   29.5   0.0     1    42   155   195   155   195 0.97 Bacterial regulatory helix-turn-helix proteins, AraC family
HTH_AraC             PF00165.18    42 seq1094_BIOID39001   -            253   3.7e-18   64.6   0.7   2   2   3.3e-12   2.2e-08   33.5   0.1     8    39   210   242   207   245 0.91 Bacterial regulatory helix-turn-helix proteins, AraC family
HTH_18               PF12833.2     81 seq1094_BIOID39001   -            253   1.6e-13   50.4   0.0   1   1   3.9e-17   2.7e-13   49.7   0.0     2    80   169   245   168   246 0.95 Helix-turn-helix domain
MFS_1                PF07690.11   354 seq1095_BIOID39001   -            394   4.6e-36  124.1  55.6   1   2   2.9e-29   3.9e-25   88.2  17.3     2   188    17   198    16   218 0.87 Major Facilitator Superfamily
MFS_1                PF07690.11   354 seq1095_BIOID39001   -            394   4.6e-36  124.1  55.6   2   2   4.1e-15   5.7e-11   41.6  15.8     3   175   218   387   216   394 0.89 Major Facilitator Superfamily
3HCDH_N              PF02737.13   180 seq1097_BIOID39001   -            289     2e-56  190.3   1.6   1   1   7.6e-60   2.6e-56  190.0   1.1     1   179     3   183     3   184 0.96 3-hydroxyacyl-CoA dehydrogenase, NAD binding domain
3HCDH                PF00725.17    97 seq1097_BIOID39001   -            289   2.8e-32  110.8   0.1   1   1   1.7e-35     6e-32  109.8   0.1     1    97   186   282   186   282 1.00 3-hydroxyacyl-CoA dehydrogenase, C-terminal domain
NAD_binding_2        PF03446.10   162 seq1097_BIOID39001   -            289   6.4e-07   29.2   0.4   1   1   3.4e-10   1.2e-06   28.4   0.3     1    78     1    84     1   120 0.69 NAD binding domain of 6-phosphogluconate dehydrogenase
UDPG_MGDP_dh_N       PF03721.9    185 seq1097_BIOID39001   -            289   1.7e-05   24.1   0.4   1   1   1.1e-08   3.8e-05   23.0   0.2     1    81     2    87     2   100 0.75 UDP-glucose/GDP-mannose dehydrogenase family, NAD binding domain
Pili_assembly_N      PF00345.15   122 seq1098_BIOID39001   -            222   2.5e-38  130.5   0.7   1   1   1.4e-41   9.7e-38  128.5   0.0     1   121    19   139    19   140 0.93 Gram-negative pili assembly chaperone, N-terminal domain
Pili_assembly_C      PF02753.12    68 seq1098_BIOID39001   -            222   2.7e-11   43.0   3.1   1   1   4.3e-15   2.9e-11   42.9   1.2     1    65   159   219   159   222 0.94 Gram-negative pili assembly chaperone, C-terminal domain
Secretin             PF00263.16   165 seq1099_BIOID39001   -            654   6.1e-51  171.9   5.1   1   1     2e-54   1.4e-50  170.8   3.5     1   165   437   599   437   599 0.93 Bacterial type II and III secretion system protein
Secretin_N           PF03958.12    82 seq1099_BIOID39001   -            654   1.3e-46  156.5  10.1   1   3   1.1e-14   7.4e-11   41.9   0.1     1    78   131   190   131   193 0.97 Bacterial type II/III secretion system short domain
Secretin_N           PF03958.12    82 seq1099_BIOID39001   -            654   1.3e-46  156.5  10.1   2   3   6.5e-21   4.4e-17   61.9   0.1     2    80   197   266   196   268 0.94 Bacterial type II/III secretion system short domain
Secretin_N           PF03958.12    82 seq1099_BIOID39001   -            654   1.3e-46  156.5  10.1   3   3   2.2e-19   1.5e-15   56.9   0.9     1    82   272   351   272   351 0.95 Bacterial type II/III secretion system short domain
PTS_EIIA_2           PF00359.17   142 seq1100_BIOID39001   -            143   3.3e-23   81.8   0.0   1   1   2.6e-27   3.5e-23   81.7   0.0     3   139     3   141     1   143 0.94 Phosphoenolpyruvate-dependent sugar phosphotransferase system, EIIA 2
MbtH                 PF03621.8     54 seq1101_BIOID39001   -             72   4.1e-22   77.1   0.7   1   1   3.6e-26     5e-22   76.9   0.5     1    53     1    54     1    55 0.96 MbtH-like protein
ACPS                 PF01648.15   113 seq1102_BIOID39001   -            126   6.4e-22   77.4   0.1   1   1   5.3e-26   7.2e-22   77.3   0.0     1   113     5   122     5   122 0.96 4'-phosphopantetheinyl transferase superfamily
AMP-binding          PF00501.23   418 seq1103_BIOID39001   -           1335    5e-117  390.6   0.0   1   1  2.5e-120  6.7e-117  390.2   0.0     1   417   524   928   524   929 0.96 AMP-binding enzyme
Condensation         PF00668.15   301 seq1103_BIOID39001   -           1335   1.2e-60  204.7   0.0   1   1   6.9e-64   1.9e-60  204.1   0.0     2   300    44   342    43   343 0.91 Condensation domain
Thioesterase         PF00975.15   229 seq1103_BIOID39001   -           1335   2.9e-45  155.1   0.9   1   1   7.8e-46   2.1e-42  145.7   0.1     2   215  1109  1318  1108  1333 0.94 Thioesterase domain
PP-binding           PF00550.20    67 seq1103_BIOID39001   -           1335   9.1e-11   41.7   0.1   1   1     1e-13   2.8e-10   40.1   0.1     3    65  1022  1082  1020  1084 0.90 Phosphopantetheine attachment site
Abhydrolase_6        PF12697.2    228 seq1103_BIOID39001   -           1335   8.8e-06   25.6   0.2   1   1   3.2e-09   8.8e-06   25.6   0.2     2   107  1111  1241  1110  1313 0.65 Alpha/beta hydrolase family
DegT_DnrJ_EryC1      PF01041.12   363 seq1104_BIOID39001   -            376   3.6e-87  292.6   0.0   1   1   9.5e-91   4.3e-87  292.3   0.0     7   361    13   370     9   372 0.93 DegT/DnrJ/EryC1/StrS aminotransferase family
Aminotran_1_2        PF00155.16   363 seq1104_BIOID39001   -            376   7.3e-11   41.4   0.1   1   1     4e-14   1.8e-10   40.2   0.0    67   189    46   154     9   182 0.89 Aminotransferase class I and II
Aminotran_5          PF00266.14   371 seq1104_BIOID39001   -            376   4.5e-08   32.1   0.0   1   1   1.7e-11   7.9e-08   31.3   0.0    62   182    47   159    33   187 0.89 Aminotransferase class-V
Flavin_Reduct        PF01613.13   154 seq1106_BIOID39001   -            189   7.7e-16   58.2   0.0   1   1   7.1e-20   9.6e-16   57.8   0.0     6   136    19   153    14   165 0.88 Flavin reductase like domain
DinI                 PF06183.8     65 seq1109_BIOID39001   -             45   1.7e-12   47.0   0.0   1   1   1.3e-16   1.8e-12   46.9   0.0     1    45     1    45     1    45 0.97 DinI-like family
Ribul_P_3_epim       PF00834.14   201 seq1111_BIOID39001   -            210   1.7e-74  249.1   0.0   1   1   1.4e-78   1.9e-74  248.9   0.0     2   200     3   197     2   198 0.99 Ribulose-phosphate 3 epimerase family
Fimbrial             PF00419.15   145 seq1112_BIOID39001   -            349   3.5e-08   33.6   4.6   1   1   1.1e-11   1.5e-07   31.6   0.3    13   145   212   349   196   349 0.84 Fimbrial protein
DUF3260              PF11658.3    518 seq1113_BIOID39001   -            124   7.4e-53  179.3   0.0   1   1     6e-57   8.2e-53  179.1   0.0   400   518     1   119     1   119 1.00 Protein of unknown function (DUF3260)
MS_channel           PF00924.13   206 seq1114_BIOID39001   -            343   7.8e-64  214.6   0.5   1   1   5.7e-68   7.8e-64  214.6   0.3     2   205   120   323   119   324 0.99 Mechanosensitive ion channel
RHH_1                PF01402.16    39 seq1115_BIOID39001   -             94   2.1e-08   33.5   0.0   1   1   2.8e-12   3.9e-08   32.7   0.0     2    39    14    51    13    51 0.96 Ribbon-helix-helix protein, copG family
Usher                PF00577.15   552 seq1118_BIOID39001   -            826  2.2e-180  600.9  29.0   1   1  6.3e-184  2.9e-180  600.5  20.1     1   552   177   743   177   743 0.98 Type VII secretion system (T7SS), usher protein
PapC_N               PF13954.1    146 seq1118_BIOID39001   -            826   1.1e-34  118.9   0.1   1   1   4.8e-38   2.2e-34  118.0   0.1     2   145    26   162    25   163 0.92 PapC N-terminal domain
PapC_C               PF13953.1     68 seq1118_BIOID39001   -            826   1.4e-09   37.3   0.0   1   1   1.1e-12   4.9e-09   35.5   0.0     4    61   756   813   753   820 0.93 PapC C-terminal domain
AA_permease_2        PF13520.1    426 seq1120_BIOID39001   -            445   1.4e-52  178.5  55.6   1   1   2.7e-56   1.8e-52  178.1  38.6     2   401    11   403    10   428 0.89 Amino acid permease
AA_permease          PF00324.16   479 seq1120_BIOID39001   -            445     7e-35  120.1  50.8   1   1   1.7e-38   1.1e-34  119.4  35.2     2   421    15   405    14   429 0.88 Amino acid permease
Aldedh               PF00171.17   462 seq1121_BIOID39001   -            417   1.9e-21   75.8   3.4   1   1   3.6e-21   4.9e-17   61.2   1.0    37   298     8   282     2   304 0.81 Aldehyde dehydrogenase family
Plasmid_stabil       PF05016.9     90 seq1124_BIOID39001   -             91   1.1e-16   60.9   0.1   1   1   8.4e-21   1.2e-16   60.7   0.1     1    89     3    90     3    91 0.91 Plasmid stabilisation system protein
PP-binding           PF00550.20    67 seq1125_BIOID39001   -             84   4.6e-08   33.0   0.8   1   1     4e-12   5.5e-08   32.8   0.6     5    67    10    77     6    77 0.84 Phosphopantetheine attachment site
DUF262               PF03235.9    221 seq1126_BIOID39001   -            216     8e-27   94.5   0.3   1   1   6.9e-31   9.4e-27   94.2   0.2     2   131    29   180    28   212 0.86 Protein of unknown function DUF262
Peptidase_M17        PF00883.16   311 seq1129_BIOID39001   -            503  5.1e-133  442.6   0.1   1   1  1.3e-136  8.6e-133  441.8   0.0     2   310   185   490   184   491 0.99 Cytosol aminopeptidase family, catalytic domain
Peptidase_M17_N      PF02789.12   125 seq1129_BIOID39001   -            503   5.3e-31  106.8   0.0   1   1   2.2e-34   1.5e-30  105.4   0.0     1   125    19   147    19   147 0.96 Cytosol aminopeptidase family, N-terminal domain
GGDEF                PF00990.16   161 seq1130_BIOID39001   -            455   5.9e-50  168.8   0.0   1   1   6.2e-54   8.4e-50  168.3   0.0     1   161   282   439   282   439 0.98 GGDEF domain
DeoRC                PF00455.17   162 seq1131_BIOID39001   -            260   2.1e-47  160.6   0.1   1   1   4.1e-51   2.8e-47  160.2   0.1     3   161    79   236    77   237 0.98 DeoR C terminal sensor domain
HTH_DeoR             PF08220.7     57 seq1131_BIOID39001   -            260   5.1e-23   80.2   0.0   1   1   1.4e-26   9.3e-23   79.4   0.0     1    57     8    65     8    65 0.98 DeoR-like helix-turn-helix domain
Acyl-CoA_dh_1        PF00441.19   150 seq1132_BIOID39001   -            376   2.1e-42  144.5   3.2   1   1   1.1e-45   3.7e-42  143.8   2.2     3   149   222   370   220   371 0.98 Acyl-CoA dehydrogenase, C-terminal domain
Acyl-CoA_dh_N        PF02771.11   113 seq1132_BIOID39001   -            376     3e-18   66.3   0.1   1   1   1.7e-21   5.7e-18   65.4   0.1     2   113     4   114     3   114 0.89 Acyl-CoA dehydrogenase, N-terminal domain
Acyl-CoA_dh_M        PF02770.14    52 seq1132_BIOID39001   -            376   2.9e-17   61.7   0.0   1   1   2.1e-20   7.1e-17   60.5   0.0     1    48   118   165   118   166 0.98 Acyl-CoA dehydrogenase, middle domain
Acyl-CoA_dh_2        PF08028.6    134 seq1132_BIOID39001   -            376   4.9e-15   55.8   2.3   1   1   2.9e-18     1e-14   54.8   1.6     4   128   239   354   236   360 0.94 Acyl-CoA dehydrogenase, C-terminal domain
AzlC                 PF03591.9    143 seq1135_BIOID39001   -            245   1.3e-41  141.7  10.1   1   1   9.5e-46   1.3e-41  141.7   7.0     1   141    23   165    23   167 0.97 AzlC protein
Aminotran_1_2        PF00155.16   363 seq1137_BIOID39001   -            384   5.1e-68  229.5   0.0   1   1   1.4e-71   6.2e-68  229.2   0.0     3   363    41   380    40   380 0.97 Aminotransferase class I and II
Beta_elim_lyase      PF01212.16   290 seq1137_BIOID39001   -            384   9.3e-07   28.1   0.0   1   1   1.1e-09     5e-06   25.7   0.0    27    86    82   141    61   206 0.82 Beta-eliminating lyase
TetR_N               PF00440.18    47 seq1139_BIOID39001   -            199   7.9e-06   25.3   0.0   1   1     1e-09   1.4e-05   24.5   0.0     3    44    16    57    14    60 0.94 Bacterial regulatory proteins, tetR family
Polysacc_synt        PF01943.12   273 seq1141_BIOID39001   -            416   2.2e-13   49.9  20.6   1   1   1.6e-17   2.2e-13   49.9  14.3     1   272     3   283     3   284 0.81 Polysaccharide biosynthesis protein
LysR_substrate       PF03466.15   209 seq1142_BIOID39001   -            354   1.3e-33  115.7   0.0   1   1   2.7e-37   1.9e-33  115.2   0.0     6   208   148   352   143   353 0.97 LysR substrate binding domain
HTH_1                PF00126.22    60 seq1142_BIOID39001   -            354   6.2e-19   67.3   2.6   1   1   1.9e-22   1.3e-18   66.3   1.8     1    60    60   119    60   119 0.94 Bacterial regulatory helix-turn-helix protein, lysR family
DUF1524              PF07510.6    142 seq1145_BIOID39001   -            373     8e-29  100.2   0.0   1   1   1.3e-32   1.7e-28   99.1   0.0     1   142   195   364   195   364 0.94 Protein of unknown function (DUF1524)
Peripla_BP_4         PF13407.1    258 seq1147_BIOID39001   -            356   1.8e-62  210.9  13.0   1   1     3e-66   2.1e-62  210.7   9.0    13   258    66   312    54   312 0.95 Periplasmic binding protein domain
Peripla_BP_1         PF00532.16   279 seq1147_BIOID39001   -            356   3.9e-13   49.1   1.9   1   1   1.4e-16   9.6e-13   47.8   1.3    23   214    73   270    52   304 0.78 Periplasmic binding proteins and sugar binding domain of LacI family
AzlD                 PF05437.7     99 seq1149_BIOID39001   -            111   4.5e-12   45.6   5.3   1   1   3.9e-16   5.3e-12   45.4   3.7     1    98     5   104     5   105 0.92 Branched-chain amino acid transport protein (AzlD)
T2SE                 PF00437.15   272 seq1150_BIOID39001   -            493   5.6e-88  294.2   4.0   1   1   8.2e-92   5.6e-88  294.2   2.8     3   271   115   380   113   381 0.98 Type II/IV secretion system protein
AAA_23               PF13476.1    202 seq1150_BIOID39001   -            493   1.6e-07   31.7   0.1   1   1   5.2e-11   3.6e-07   30.6   0.0     2    46   219   269   218   335 0.74 AAA domain
Sulfatase            PF00884.18   379 seq1154_BIOID39001   -            557   6.7e-57  193.0   0.5   1   1   1.3e-60   8.8e-57  192.7   0.3     3   310   248   539   246   554 0.94 Sulfatase
DUF1705              PF08019.7    156 seq1154_BIOID39001   -            557   1.7e-45  154.1   9.1   1   1   2.6e-49   1.7e-45  154.1   6.3     2   154    68   221    67   223 0.98 Domain of unknown function (DUF1705)
IclR                 PF01614.13   129 seq1155_BIOID39001   -            262   9.8e-41  138.3   0.0   1   1   9.5e-45   1.3e-40  137.9   0.0     4   128   124   247   121   248 0.98 Bacterial transcriptional regulator
Acyl_transf_1        PF00698.16   318 seq1156_BIOID39001   -            422   1.4e-24   86.9   0.2   1   1   2.3e-28   3.2e-24   85.7   0.1     3   274     8   292     6   298 0.82 Acyl transferase domain
DUF4102              PF13356.1     89 seq1157_BIOID39001   -            421   1.7e-28   98.2   0.2   1   1   4.4e-32     3e-28   97.4   0.1     1    88     3    89     3    90 0.98 Domain of unknown function (DUF4102)
Phage_integrase      PF00589.17   173 seq1157_BIOID39001   -            421   6.1e-26   91.0   0.0   1   1   1.7e-29   1.2e-25   90.0   0.0     3   171   204   383   202   385 0.94 Phage integrase family
DUF4102              PF13356.1     89 seq1159_BIOID39001   -            112     2e-23   81.9   0.1   1   1   1.8e-27   2.4e-23   81.7   0.1     1    88     3    89     3    90 0.97 Domain of unknown function (DUF4102)
MarR                 PF01047.17    59 seq1162_BIOID39001   -            176   1.6e-17   62.8   2.8   1   1   1.3e-20     6e-17   60.9   0.1     1    58    53   112    53   113 0.98 MarR family
MarR_2               PF12802.2     62 seq1162_BIOID39001   -            176     1e-08   34.5   0.1   1   1   4.8e-12   2.2e-08   33.5   0.0     5    61    55   111    51   112 0.90 MarR family
HTH_27               PF13463.1     68 seq1162_BIOID39001   -            176   3.6e-07   30.3   0.1   1   1   1.8e-10   8.1e-07   29.1   0.0    17    68    70   121    54   121 0.86 Winged helix DNA-binding domain
Methyltransf_11      PF08241.7     95 seq1165_BIOID39001   -            251   4.9e-24   84.5   0.0   1   1   5.2e-27   8.8e-24   83.7   0.0     1    95    47   138    47   138 0.98 Methyltransferase domain
Methyltransf_23      PF13489.1    162 seq1165_BIOID39001   -            251   1.6e-16   60.3   0.1   1   1   1.3e-19   2.2e-16   59.8   0.0     4   152    25   175    18   181 0.79 Methyltransferase domain
Methyltransf_31      PF13847.1    152 seq1165_BIOID39001   -            251   4.3e-15   55.4   0.0   1   1   3.2e-18   5.4e-15   55.1   0.0     5   113    44   150    40   200 0.83 Methyltransferase domain
Methyltransf_12      PF08242.7     99 seq1165_BIOID39001   -            251   3.9e-11   43.1   0.0   1   1   4.8e-14   8.2e-11   42.1   0.0     1    98    47   135    47   136 0.86 Methyltransferase domain
Methyltransf_18      PF12847.2    112 seq1165_BIOID39001   -            251   3.2e-10   40.4   0.0   1   1   3.6e-13   6.1e-10   39.5   0.0     3   110    44   139    42   141 0.79 Methyltransferase domain
Methyltransf_25      PF13649.1    101 seq1165_BIOID39001   -            251   2.8e-09   37.1   0.0   1   1   6.5e-12   1.1e-08   35.2   0.0     1   101    46   134    46   134 0.91 Methyltransferase domain
Ubie_methyltran      PF01209.13   233 seq1165_BIOID39001   -            251   2.1e-09   36.7   0.0   1   1   1.5e-12   2.6e-09   36.4   0.0    43   168    38   155     2   182 0.85 ubiE/COQ5 methyltransferase family
Methyltransf_8       PF05148.10   219 seq1165_BIOID39001   -            251   3.7e-06   26.6   0.0   1   1   3.2e-09   5.4e-06   26.0   0.0    59   156    30   138    17   158 0.77 Hypothetical methyltransferase
PEP-utilizers_C      PF02896.13   294 seq1166_BIOID39001   -            833    4e-111  370.4   0.0   1   1  1.9e-114  5.3e-111  370.0   0.0     2   293   363   653   362   654 0.99 PEP-utilising enzyme, TIM barrel domain
PTS_EIIA_2           PF00359.17   142 seq1166_BIOID39001   -            833     4e-32  110.7   0.0   1   1   3.2e-35   8.8e-32  109.6   0.0     2   141   689   829   688   830 0.97 Phosphoenolpyruvate-dependent sugar phosphotransferase system, EIIA 2
PEP-utilizers        PF00391.18    81 seq1166_BIOID39001   -            833   2.5e-19   68.4   0.0   1   1   2.8e-22   7.8e-19   66.9   0.0     7    81   262   337   259   337 0.95 PEP-utilising enzyme, mobile domain
PTS-HPr              PF00381.14    84 seq1166_BIOID39001   -            833   5.2e-17   61.4   0.0   1   1   4.7e-20   1.3e-16   60.1   0.0     5    83     6    86     2    87 0.94 PTS HPr component phosphorylation site
PEP-utilisers_N      PF05524.8    123 seq1166_BIOID39001   -            833   7.8e-14   51.4   1.4   1   1   3.7e-17     1e-13   51.0   0.0     2   123   119   238   118   238 0.87 PEP-utilising enzyme, N-terminal
Arginosuc_synth      PF00764.14   388 seq1168_BIOID39001   -            447   4.7e-56  190.4   0.0   1   1   4.3e-60   5.9e-56  190.0   0.0     2   380    16   408    15   415 0.88 Arginosuccinate synthase
Glyco_transf_56      PF07429.6    361 seq1173_BIOID39001   -            359  1.1e-192  639.6   0.0   1   1  8.9e-197  1.2e-192  639.5   0.0     1   360     1   358     1   359 0.99 4-alpha-L-fucosyltransferase glycosyl transferase group 56
BMFP                 PF04380.8     79 seq1174_BIOID39001   -             99   6.5e-28   96.5   5.5   1   1   5.6e-32   7.6e-28   96.3   3.8     1    79     1    79     1    79 0.98 Membrane fusogenic activity
HAD                  PF12710.2    191 seq1175_BIOID39001   -            211   5.3e-09   36.4   0.0   1   1   5.5e-13   7.5e-09   35.9   0.0     1   186     9   188     9   193 0.60 haloacid dehalogenase-like hydrolase
2-Hacid_dh_C         PF02826.14   178 seq1177_BIOID39001   -            325   1.5e-45  154.3   0.0   1   1   9.3e-49   6.3e-45  152.3   0.0     2   178   118   290   117   290 0.95 D-isomer specific 2-hydroxyacid dehydrogenase, NAD binding domain
NAD_binding_2        PF03446.10   162 seq1177_BIOID39001   -            325   2.1e-06   27.6   0.0   1   1   5.5e-10   3.8e-06   26.7   0.0     3    91   151   237   149   254 0.93 NAD binding domain of 6-phosphogluconate dehydrogenase
DNA_pol3_chi         PF04364.8    137 seq1178_BIOID39001   -            147   5.2e-45  152.5   0.0   1   1   4.2e-49   5.8e-45  152.3   0.0     1   137     1   143     1   143 0.97 DNA polymerase III chi subunit, HolC
FadR_C               PF07840.7    164 seq1179_BIOID39001   -            239   6.9e-73  243.5   0.0   1   1   1.9e-76   8.5e-73  243.2   0.0     1   163    72   234    72   235 0.99 FadR C-terminal domain
GntR                 PF00392.16    64 seq1179_BIOID39001   -            239   2.3e-20   71.6   0.0   1   1     1e-23   4.7e-20   70.6   0.0     4    64    11    71     8    71 0.96 Bacterial regulatory proteins, gntR family
DHDPS                PF00701.17   289 seq1180_BIOID39001   -            319  1.3e-109  365.1   0.0   1   1  1.1e-113  1.5e-109  364.9   0.0     1   289    21   315    21   315 0.98 Dihydrodipicolinate synthetase family
ABC_tran             PF00005.22   118 seq1182_BIOID39001   -            525   1.2e-35  122.3   0.2   1   2   4.5e-23     3e-19   69.3   0.1     1   118    56   183    56   183 0.89 ABC transporter
ABC_tran             PF00005.22   118 seq1182_BIOID39001   -            525   1.2e-35  122.3   0.2   2   2   2.5e-17   1.7e-13   50.8   0.0    15   117   328   445   314   446 0.83 ABC transporter
HlyD                 PF00529.15   306 seq1183_BIOID39001   -            390   3.6e-79  266.1  15.0   1   1   1.3e-82   4.5e-79  265.8  10.4     1   306    60   343    60   343 0.99 HlyD family secretion protein
HlyD_2               PF12700.2    328 seq1183_BIOID39001   -            390   2.2e-17   63.1   1.3   1   1   9.2e-21   3.1e-17   62.6   0.9    20   234    60   290    51   316 0.77 HlyD family secretion protein
HlyD_3               PF13437.1    105 seq1183_BIOID39001   -            390   5.2e-16   58.7   3.5   1   1   1.4e-16   4.9e-13   49.2   0.2     2   105   218   338   217   338 0.79 HlyD family secretion protein
Biotin_lipoyl_2      PF13533.1     50 seq1183_BIOID39001   -            390   1.1e-08   34.4   1.6   1   1   5.4e-11   1.9e-07   30.5   0.1     2    49    61   108    60   109 0.91 Biotin-lipoyl like
NTP_transf_3         PF12804.2    179 seq1184_BIOID39001   -            194   3.5e-42  144.4   0.1   1   1   2.9e-46   3.9e-42  144.3   0.0     1   179     9   187     9   187 0.90 MobA-like NTP transferase domain
AlaDh_PNT_C          PF01262.16   168 seq1185_BIOID39001   -            528   7.2e-57  191.4   1.4   1   1   2.4e-60   1.1e-56  190.9   1.0     2   168   165   329   164   329 0.98 Alanine dehydrogenase/PNT, C-terminal domain
AlaDh_PNT_N          PF05222.10   136 seq1185_BIOID39001   -            528   2.1e-52  176.5   0.0   1   1   9.7e-56   4.4e-52  175.5   0.0     1   136    22   155    22   155 0.99 Alanine dehydrogenase/PNT, N-terminal domain
DUF3814              PF12769.2     87 seq1185_BIOID39001   -            528   1.8e-37  127.2   7.5   1   1   9.8e-41   4.5e-37  125.9   4.8     3    87   445   527   443   527 0.96 Domain of unknown function (DUF3814)
DUF796               PF05638.7    134 seq1187_BIOID39001   -            172   7.7e-36  122.9   0.0   1   1   6.5e-40   8.8e-36  122.7   0.0     1   133     6   155     6   156 0.94 Protein of unknown function (DUF796)
AAA_26               PF13500.1    199 seq1189_BIOID39001   -            225   9.1e-42  142.7   0.0   1   1   2.4e-45   1.1e-41  142.5   0.0     2   193     4   208     3   213 0.94 AAA domain
CbiA                 PF01656.18   195 seq1189_BIOID39001   -            225   5.2e-21   74.8   0.0   1   1   1.4e-24   6.2e-21   74.5   0.0     2   180     6   199     5   217 0.79 CobQ/CobB/MinD/ParA nucleotide binding domain
Fimbrial             PF00419.15   145 seq1190_BIOID39001   -            344   1.5e-13   51.0   6.9   1   1   1.1e-17   1.5e-13   51.0   4.8     2   145   182   344   181   344 0.82 Fimbrial protein
Gp49                 PF05973.9     91 seq1191_BIOID39001   -            111   4.7e-18   64.8   0.1   1   1   4.4e-22     6e-18   64.5   0.1     1    89    19   101    19   103 0.90 Phage derived protein Gp49-like (DUF891)
HlyD                 PF00529.15   306 seq1192_BIOID39001   -            387   7.3e-79  265.1   9.5   1   1   3.1e-82   8.6e-79  264.8   6.6     4   305    56   335    53   336 0.98 HlyD family secretion protein
HlyD_3               PF13437.1    105 seq1192_BIOID39001   -            387   2.8e-17   62.8   2.5   1   1   2.2e-17   6.1e-14   52.1   0.1     2    98   211   324   210   331 0.77 HlyD family secretion protein
HlyD_2               PF12700.2    328 seq1192_BIOID39001   -            387     1e-15   57.6   4.7   1   1   5.1e-19   1.4e-15   57.1   3.3    20   239    53   288    42   322 0.83 HlyD family secretion protein
Biotin_lipoyl_2      PF13533.1     50 seq1192_BIOID39001   -            387   1.1e-13   50.4   0.9   1   1   3.7e-11     1e-07   31.3   0.2     4    50    56   102    54   102 0.97 Biotin-lipoyl like
dCMP_cyt_deam_1      PF00383.17   102 seq1195_BIOID39001   -            178   2.3e-27   94.5   0.0   1   1   2.4e-31   3.2e-27   94.0   0.0     3   101    18   116    16   117 0.96 Cytidine and deoxycytidylate deaminase zinc-binding region
tRNA-synt_1          PF00133.17   601 seq1196_BIOID39001   -            951  4.5e-227  754.7   0.6   1   1  8.4e-230  2.3e-226  752.3   0.4     2   601    14   631    13   631 0.97 tRNA synthetases class I (I, L, M and V)
Anticodon_1          PF08264.8    153 seq1196_BIOID39001   -            951   1.1e-42  145.2   0.0   1   1   9.7e-46   2.7e-42  144.0   0.0     1   151   674   824   674   826 0.90 Anticodon-binding domain of tRNA
tRNA-synt_1g         PF09334.6    391 seq1196_BIOID39001   -            951   6.8e-19   67.6   0.1   1   1   3.6e-11   9.9e-08   30.9   0.1     5   125    39   178    35   209 0.62 tRNA synthetases class I (M)
Val_tRNA-synt_C      PF10458.4     66 seq1196_BIOID39001   -            951   2.7e-17   62.4   7.1   1   1   2.2e-20   6.1e-17   61.3   4.9     3    61   886   944   884   949 0.95 Valyl tRNA synthetase tRNA binding arm
tRNA-synt_1_2        PF13603.1    185 seq1196_BIOID39001   -            951   2.4e-09   36.6   0.0   1   1   4.4e-10   1.2e-06   27.8   0.0    86   161   247   319   243   348 0.76 Leucyl-tRNA synthetase, Domain 2
DUF1449              PF07290.6    202 seq1198_BIOID39001   -            209  5.8e-110  365.2   0.2   1   1  4.8e-114  6.6e-110  365.0   0.1     1   202     4   205     4   205 1.00 Protein of unknown function (DUF1449)
T2SF                 PF00482.18   124 seq1199_BIOID39001   -            398   1.7e-56  189.3   7.6   1   2   4.6e-35   6.2e-31  106.7   0.1     1   124    64   187    64   187 0.99 Type II secretion system (T2SS), protein F
T2SF                 PF00482.18   124 seq1199_BIOID39001   -            398   1.7e-56  189.3   7.6   2   2   2.1e-28   2.9e-24   85.2   1.9     1   124   267   389   267   389 0.98 Type II secretion system (T2SS), protein F
AMP-binding          PF00501.23   418 seq1204_BIOID39001   -           1598  5.1e-188  624.5   0.0   1   2  7.7e-103   2.6e-99  332.2   0.0     1   418    42   446    42   446 0.95 AMP-binding enzyme
AMP-binding          PF00501.23   418 seq1204_BIOID39001   -           1598  5.1e-188  624.5   0.0   2   2   5.7e-90   1.9e-86  289.8   0.0     1   418  1011  1408  1011  1408 0.92 AMP-binding enzyme
Condensation         PF00668.15   301 seq1204_BIOID39001   -           1598   3.8e-67  226.1   0.6   1   1     2e-70   6.7e-67  225.3   0.4     4   300   531   825   529   826 0.93 Condensation domain
HxxPF_rpt            PF13745.1     91 seq1204_BIOID39001   -           1598   8.1e-20   70.8   0.0   1   1   7.5e-23   2.6e-19   69.2   0.0     2    90   848   936   847   937 0.98 HxxPF-repeated domain
PP-binding           PF00550.20    67 seq1204_BIOID39001   -           1598   1.1e-11   44.7   0.0   1   1   7.2e-15   2.5e-11   43.5   0.0     1    67  1496  1560  1496  1560 0.96 Phosphopantetheine attachment site
MobB                 PF03205.9    140 seq1206_BIOID39001   -            175   1.7e-36  124.8   0.0   1   1   1.5e-40     2e-36  124.6   0.0     1   120     8   129     8   157 0.93 Molybdopterin guanine dinucleotide synthesis protein B
Caudo_TAP            PF02413.12   130 seq1207_BIOID39001   -            147   9.5e-32  109.7   0.0   1   1   7.7e-36   1.1e-31  109.6   0.0     2   130     9   143     8   143 0.97 Caudovirales tail fibre assembly protein
WzyE                 PF06899.6    449 seq1208_BIOID39001   -            450  8.7e-278  921.1  45.1   1   1  7.1e-282  9.7e-278  920.9  31.2     1   448     1   449     1   450 1.00 WzyE protein
Response_reg         PF00072.19   112 seq1212_BIOID39001   -            222   4.8e-26   90.8   0.0   1   1   9.2e-30   6.3e-26   90.4   0.0     1   112     3   113     3   113 0.99 Response regulator receiver domain
Trans_reg_C          PF00486.23    77 seq1212_BIOID39001   -            222   2.6e-20   71.9   0.1   1   1   2.1e-23   1.4e-19   69.6   0.0     1    77   145   216   145   216 0.97 Transcriptional regulatory protein, C terminal
PHP                  PF02811.14   175 seq1215_BIOID39001   -            245   1.5e-17   63.8   1.3   1   1   1.9e-21   2.6e-17   63.0   0.9     1   169     4   164     4   174 0.91 PHP domain
ILVD_EDD             PF00920.16   521 seq1216_BIOID39001   -            655  1.1e-142  476.0   0.8   1   1  9.4e-147  1.3e-142  475.7   0.6    13   485    85   582    81   637 0.89 Dehydratase family
Band_7               PF01145.20   179 seq1219_BIOID39001   -            553   1.4e-18   67.3   2.1   1   1     1e-22   1.4e-18   67.3   1.5    14   148    45   188    34   220 0.84 SPFH domain / Band 7 family
MFS_1                PF07690.11   354 seq1220_BIOID39001   -            512   5.7e-55  186.3  38.3   1   1   4.2e-59   5.7e-55  186.3  26.5     1   353    19   413    19   414 0.89 Major Facilitator Superfamily
Gp_dh_C              PF02800.15   157 seq1222_BIOID39001   -            333   1.3e-60  203.2   0.1   1   1   3.1e-64   2.1e-60  202.5   0.1     1   157   155   313   155   313 0.97 Glyceraldehyde 3-phosphate dehydrogenase, C-terminal domain
Gp_dh_N              PF00044.19   151 seq1222_BIOID39001   -            333   1.3e-52  177.7   0.0   1   1   3.3e-56   2.2e-52  176.8   0.0     2   151     3   150     2   150 0.98 Glyceraldehyde 3-phosphate dehydrogenase, NAD binding domain
Wzz                  PF02706.10   152 seq1223_BIOID39001   -            417   6.5e-23   81.1   0.8   1   1   4.8e-27   6.5e-23   81.1   0.5     1   150    65   213    65   215 0.93 Chain length determinant protein
UvrB                 PF12344.3     44 seq1225_BIOID39001   -            673   6.7e-23   79.8   0.9   1   1   1.3e-25   2.9e-22   77.7   0.1     1    43   552   594   552   595 0.97 Ultra-violet resistance protein B
Helicase_C           PF00271.26    78 seq1225_BIOID39001   -            673   1.2e-15   57.0   0.0   1   1   1.2e-18   2.8e-15   55.8   0.0     2    77   465   545   464   546 0.98 Helicase conserved C-terminal domain
ResIII               PF04851.10   184 seq1225_BIOID39001   -            673   1.1e-11   44.8   0.0   1   1     3e-14   6.9e-11   42.1   0.0     4    94    13   101    10   134 0.79 Type III restriction enzyme, res subunit
UVR                  PF02151.14    36 seq1225_BIOID39001   -            673   5.2e-07   28.8   1.1   1   1     7e-10   1.6e-06   27.3   0.8     2    35   634   667   633   668 0.93 UvrB/uvrC motif
HATPase_c            PF02518.21   111 seq1227_BIOID39001   -            366   1.1e-18   66.8   0.0   1   1   3.7e-22   1.7e-18   66.2   0.0     1   110   252   358   252   359 0.95 Histidine kinase-, DNA gyrase B-, and HSP90-like ATPase
HAMP                 PF00672.20    70 seq1227_BIOID39001   -            366     1e-08   35.1   3.5   1   1   2.9e-11   1.3e-07   31.5   0.2     2    69    73   140    72   141 0.91 HAMP domain
HisKA                PF00512.20    68 seq1227_BIOID39001   -            366   1.8e-08   34.1   4.2   1   1   5.4e-12   2.5e-08   33.6   1.3     3    66   147   203   145   205 0.76 His Kinase A (phospho-acceptor) domain
MFS_1                PF07690.11   354 seq1228_BIOID39001   -            512   1.8e-52  178.1  38.1   1   1   2.6e-56   1.8e-52  178.1  26.4     1   353    23   417    23   418 0.88 Major Facilitator Superfamily
TRI12                PF06609.8    599 seq1228_BIOID39001   -            512   5.3e-07   28.1  14.0   1   1   7.7e-11   5.3e-07   28.1   9.7    57   320    31   283    15   317 0.77 Fungal trichothecene efflux pump (TRI12)
BPD_transp_2         PF02653.11   267 seq1229_BIOID39001   -            393   1.2e-50  171.8  42.6   1   1   8.6e-55   1.2e-50  171.8  29.5     2   267    57   383    56   383 0.98 Branched-chain amino acid transport system / permease component
Abhydrolase_5        PF12695.2    142 seq1230_BIOID39001   -            310   1.5e-16   60.3   0.0   1   1   7.9e-20   2.7e-16   59.5   0.0     2   142    41   286    40   286 0.85 Alpha/beta hydrolase family
Abhydrolase_6        PF12697.2    228 seq1230_BIOID39001   -            310   1.9e-12   47.4   0.0   1   1   6.6e-16   2.2e-12   47.2   0.0     1   220    41   290    41   298 0.66 Alpha/beta hydrolase family
DLH                  PF01738.13   218 seq1230_BIOID39001   -            310   1.3e-08   34.3   0.1   1   1   8.3e-12   2.8e-08   33.1   0.1    10   124    34   139    23   144 0.83 Dienelactone hydrolase family
Peptidase_S9         PF00326.16   213 seq1230_BIOID39001   -            310   9.1e-06   24.9   0.2   1   1   5.1e-09   1.8e-05   23.9   0.2    10    86    62   136    54   164 0.87 Prolyl oligopeptidase family
T2SG                 PF08334.6    108 seq1232_BIOID39001   -            145   4.8e-35  119.4   0.3   1   1   1.2e-38   5.6e-35  119.2   0.2     1   108    32   138    32   138 0.97 Type II secretion system (T2SS), protein G
N_methyl_2           PF13544.1     31 seq1232_BIOID39001   -            145   7.7e-09   34.5   0.7   1   1   3.3e-12   1.5e-08   33.6   0.5     8    31     2    25     1    25 0.90 Type IV pilin N-term methylation site GFxxxE
N_methyl             PF07963.7     20 seq1232_BIOID39001   -            145   2.1e-07   30.1   4.1   1   1   7.8e-11   3.5e-07   29.4   2.8     1    20     8    27     8    27 0.96 Prokaryotic N-terminal methylation motif
PNTB                 PF02233.11   464 seq1233_BIOID39001   -            462  7.5e-230  763.3  19.7   1   1  6.2e-234  8.5e-230  763.1  13.6     2   464     5   462     4   462 0.98 NAD(P) transhydrogenase beta subunit
Nitrate_red_del      PF02613.10   136 seq1234_BIOID39001   -            184   9.1e-20   70.7   0.2   1   1   9.7e-24   1.3e-19   70.2   0.2     3   135    31   150    29   151 0.90 Nitrate reductase delta subunit
Transaldolase        PF00923.14   287 seq1238_BIOID39001   -            220   1.3e-47  162.2   0.1   1   1   1.9e-51   2.6e-47  161.2   0.1     1   244     3   206     3   219 0.93 Transaldolase
Glyco_tran_WecB      PF03808.8    172 seq1242_BIOID39001   -            246   2.9e-56  189.4   0.3   1   1   2.9e-60     4e-56  189.0   0.2     2   172    61   231    60   231 0.96 Glycosyl transferase WecB/TagA/CpsF family
GspH                 PF12019.3    114 seq1244_BIOID39001   -            169     2e-09   37.4   0.1   1   1   5.8e-13   2.7e-09   37.0   0.0     2   113    44   154    43   156 0.72 Type II transport protein GspH
N_methyl_2           PF13544.1     31 seq1244_BIOID39001   -            169     6e-07   28.5   1.1   1   1   2.6e-10   1.2e-06   27.6   0.7    11    30     2    21     1    22 0.93 Type IV pilin N-term methylation site GFxxxE
N_methyl             PF07963.7     20 seq1244_BIOID39001   -            169   1.6e-06   27.3   2.0   1   1     9e-10   4.1e-06   26.0   1.4     1    19     5    23     5    24 0.94 Prokaryotic N-terminal methylation motif
Response_reg         PF00072.19   112 seq1245_BIOID39001   -            229   8.9e-30  102.8   0.0   1   1   2.4e-33   1.6e-29  102.0   0.0     1   112     5   117     5   117 0.97 Response regulator receiver domain
Trans_reg_C          PF00486.23    77 seq1245_BIOID39001   -            229   3.3e-27   94.0   0.0   1   1     8e-31   5.5e-27   93.3   0.0     2    77   151   225   149   225 0.95 Transcriptional regulatory protein, C terminal
DUF1097              PF06496.6    144 seq1248_BIOID39001   -            173   1.6e-46  157.6  25.0   1   1   1.4e-50   1.9e-46  157.3  17.4     1   143    18   156    18   157 0.99 Protein of unknown function (DUF1097)
GATase_5             PF13507.1    259 seq1252_BIOID39001   -           1347  1.8e-103  344.8   0.0   1   1  6.3e-107  2.9e-103  344.1   0.0     1   257  1091  1344  1091  1345 0.97 CobB/CobQ-like glutamine amidotransferase domain
AIRS_C               PF02769.17   153 seq1252_BIOID39001   -           1347   1.6e-47  161.2   2.7   1   2   5.2e-26   2.4e-22   79.4   0.0     2   151   484   641   483   643 0.93 AIR synthase related protein, C-terminal domain
AIRS_C               PF02769.17   153 seq1252_BIOID39001   -           1347   1.6e-47  161.2   2.7   2   2   1.8e-26   8.4e-23   80.9   1.0     2   150   874  1018   873  1021 0.92 AIR synthase related protein, C-terminal domain
AIRS                 PF00586.19    96 seq1252_BIOID39001   -           1347   7.9e-28   96.4   3.3   1   1   7.6e-31   3.5e-27   94.3   0.0     1    96   309   441   309   441 0.98 AIR synthase related protein, N-terminal domain
Fe-ADH               PF00465.14   366 seq1254_BIOID39001   -            380   1.6e-63  214.4   6.0   1   1   2.8e-67   1.9e-63  214.1   4.1     1   366    21   361    21   361 0.91 Iron-containing alcohol dehydrogenase
Fe-ADH_2             PF13685.1    250 seq1254_BIOID39001   -            380   1.5e-33  116.0   0.1   1   1   2.8e-37   1.9e-33  115.6   0.0     3   250    27   289    25   289 0.82 Iron-containing alcohol dehydrogenase
NAD_binding_10       PF13460.1    183 seq1255_BIOID39001   -            212     6e-35  120.7   0.0   1   1     2e-38   6.8e-35  120.6   0.0     1   182     4   187     4   188 0.96 NADH(P)-binding
NmrA                 PF05368.8    233 seq1255_BIOID39001   -            212   1.5e-09   37.3   0.8   1   1   1.7e-12   5.7e-09   35.4   0.1     1   100     4   100     4   116 0.87 NmrA-like family
Epimerase            PF01370.16   236 seq1255_BIOID39001   -            212   7.4e-07   28.7   0.0   1   1   1.6e-08   5.6e-05   22.5   0.0     1   148     4   137     4   151 0.74 NAD dependent epimerase/dehydratase family
3Beta_HSD            PF01073.14   280 seq1255_BIOID39001   -            212     1e-05   24.2   0.1   1   1   1.3e-08   4.4e-05   22.2   0.0     1    71     5    71     5   112 0.81 3-beta hydroxysteroid dehydrogenase/isomerase family
T2SI                 PF02501.12    81 seq1256_BIOID39001   -            131   1.6e-12   47.0   0.1   1   1   1.9e-16   2.6e-12   46.3   0.0     1    78    39   121    39   124 0.88 Type II secretion system (T2SS), protein I
DAO                  PF01266.19   358 seq1257_BIOID39001   -            432   5.6e-74  249.0   0.5   1   1   4.8e-77   6.5e-74  248.8   0.3     2   358     3   397     2   397 0.95 FAD dependent oxidoreductase
Pyr_redox_2          PF07992.9    200 seq1257_BIOID39001   -            432   7.5e-09   35.6   0.3   1   1   3.9e-08   5.3e-05   23.0   0.2     1    36     2    37     2    65 0.92 Pyridine nucleotide-disulphide oxidoreductase
Pyr_redox            PF00070.22    80 seq1257_BIOID39001   -            432   3.2e-08   33.7   0.2   1   1     7e-09   9.6e-06   25.7   0.2     1    33     2    34     2    47 0.91 Pyridine nucleotide-disulphide oxidoreductase
NAD_binding_8        PF13450.1     68 seq1257_BIOID39001   -            432   8.7e-07   28.7   0.1   1   1   5.6e-09   7.6e-06   25.7   0.0     1    34     5    38     5    69 0.85 NAD(P)-binding Rossmann-like domain
ApbA                 PF02558.11   151 seq1257_BIOID39001   -            432   2.3e-05   23.7   0.2   1   1   3.8e-08   5.3e-05   22.6   0.1     1    33     3    34     3    48 0.87 Ketopantoate reductase PanE/ApbA
AlaDh_PNT_C          PF01262.16   168 seq1257_BIOID39001   -            432   0.00013   21.5   0.1   1   1   1.7e-07   0.00023   20.6   0.1    22    59     2    39     1    52 0.85 Alanine dehydrogenase/PNT, C-terminal domain
Trns_repr_metal      PF02583.12    85 seq1259_BIOID39001   -             90   5.9e-24   83.9   2.8   1   1   4.7e-28   6.5e-24   83.8   2.0     2    85     6    88     5    88 0.96 Metal-sensitive transcriptional repressor
Peripla_BP_3         PF13377.1    160 seq1260_BIOID39001   -            392   2.7e-38  131.3   0.7   1   1   6.8e-40   2.3e-36  125.0   0.1     3   160   113   277   111   277 0.95 Periplasmic binding protein-like domain
HTH_AraC             PF00165.18    42 seq1260_BIOID39001   -            392   3.3e-22   77.5   0.1   1   2   2.8e-11   9.7e-08   31.4   0.0     1    42   294   335   294   335 0.97 Bacterial regulatory helix-turn-helix proteins, AraC family
HTH_AraC             PF00165.18    42 seq1260_BIOID39001   -            392   3.3e-22   77.5   0.1   2   2   9.9e-15   3.4e-11   42.4   0.1     6    41   348   384   346   385 0.95 Bacterial regulatory helix-turn-helix proteins, AraC family
HTH_18               PF12833.2     81 seq1260_BIOID39001   -            392   8.3e-20   70.5   0.1   1   1   1.7e-22   5.8e-19   67.8   0.0     3    79   309   384   307   385 0.97 Helix-turn-helix domain
Peripla_BP_4         PF13407.1    258 seq1260_BIOID39001   -            392   5.4e-13   48.7   0.0   1   1   2.6e-16   8.8e-13   48.0   0.0    75   258    72   258    52   258 0.85 Periplasmic binding protein domain
DUF3329              PF11808.3     90 seq1263_BIOID39001   -            431   1.1e-31  108.5   6.1   1   1   8.1e-35   1.8e-31  107.9   4.2     2    90     4    92     3    92 0.98 Domain of unknown function (DUF3329)
HATPase_c            PF02518.21   111 seq1263_BIOID39001   -            431   1.4e-30  105.1   0.0   1   1   1.1e-33   2.6e-30  104.3   0.0     2   110   314   423   313   424 0.98 Histidine kinase-, DNA gyrase B-, and HSP90-like ATPase
HisKA                PF00512.20    68 seq1263_BIOID39001   -            431   1.7e-20   72.6   1.4   1   1   1.4e-23   3.3e-20   71.7   0.3     2    67   204   268   203   269 0.97 His Kinase A (phospho-acceptor) domain
PAS                  PF00989.19   113 seq1263_BIOID39001   -            431     4e-11   42.5   0.0   1   1   3.7e-14   8.4e-11   41.5   0.0     2   113    99   194    98   194 0.95 PAS fold
HATPase_c_2          PF13581.1    125 seq1263_BIOID39001   -            431   1.6e-08   34.2   0.0   1   1   1.3e-11   2.9e-08   33.4   0.0    30   114   316   408   281   420 0.83 Histidine kinase-like ATPase domain
HATPase_c_3          PF13589.1    137 seq1263_BIOID39001   -            431   1.1e-06   28.2   0.0   1   1   7.7e-10   1.8e-06   27.5   0.0     3    93   318   410   316   429 0.78 Histidine kinase-, DNA gyrase B-, and HSP90-like ATPase
AA_permease          PF00324.16   479 seq1266_BIOID39001   -            461     4e-99  332.0  56.1   1   1  7.6e-103   5.2e-99  331.6  38.9     1   436    16   428    16   457 0.94 Amino acid permease
AA_permease_2        PF13520.1    426 seq1266_BIOID39001   -            461   1.5e-43  148.8  59.4   1   1   2.8e-47   1.9e-43  148.4  41.2     9   425    20   440    15   442 0.88 Amino acid permease
RNA_ligase           PF09414.5    184 seq1267_BIOID39001   -            235   1.1e-06   28.3   0.0   1   1   4.5e-10   6.1e-06   26.0   0.0     3   182    39   203    37   205 0.75 RNA ligase
GntP_permease        PF02447.11   441 seq1268_BIOID39001   -            449  3.5e-183  608.9  44.3   1   1  2.9e-187    4e-183  608.8  30.7     1   441     1   448     1   448 0.99 GntP family permease
T2SJ                 PF11612.3    169 seq1269_BIOID39001   -            195     4e-22   78.6   4.2   1   1   1.7e-25   7.6e-22   77.7   2.9     2   168    39   177    38   178 0.91 Type II secretion system (T2SS), protein J
N_methyl_2           PF13544.1     31 seq1269_BIOID39001   -            195   5.3e-08   31.8   0.6   1   1   2.4e-11   1.1e-07   30.8   0.4    10    31     2    23     1    23 0.93 Type IV pilin N-term methylation site GFxxxE
N_methyl             PF07963.7     20 seq1269_BIOID39001   -            195   2.3e-06   26.8   1.3   1   1   1.1e-09   4.9e-06   25.8   0.9     1    20     6    25     6    25 0.95 Prokaryotic N-terminal methylation motif
Peptidase_M24        PF00557.19   205 seq1271_BIOID39001   -            264   2.2e-49  167.8   0.2   1   1   1.8e-53   2.5e-49  167.6   0.2     1   205    12   242    12   242 0.86 Metallopeptidase family M24
HK                   PF02110.10   246 seq1272_BIOID39001   -            262  1.1e-102  342.2   1.2   1   1  3.8e-106  1.3e-102  342.0   0.8     1   246    15   259    15   259 0.99 Hydroxyethylthiazole kinase family
Phos_pyr_kin         PF08543.7    246 seq1272_BIOID39001   -            262   5.7e-08   32.1   0.4   1   1   2.7e-11   9.3e-08   31.4   0.3    66   241    71   241    26   245 0.78 Phosphomethylpyrimidine kinase
Carb_kinase          PF01256.12   242 seq1272_BIOID39001   -            262   9.9e-06   24.8   0.8   1   1   3.6e-09   1.2e-05   24.6   0.5    45   226    46   238     3   252 0.82 Carbohydrate kinase
Peptidase_M14        PF00246.19   279 seq1273_BIOID39001   -            242   3.1e-16   59.6   0.0   1   1     7e-20   4.8e-16   59.0   0.0    51   177    44   158    17   196 0.81 Zinc carboxypeptidase
DUF2817              PF10994.3    341 seq1273_BIOID39001   -            242   7.6e-06   25.1   0.0   1   1   1.4e-09   9.7e-06   24.7   0.0    55   122    43   105    29   151 0.66 Protein of unknown function (DUF2817)
T2SK                 PF03934.8    280 seq1274_BIOID39001   -            327   2.5e-66  223.6   3.0   1   1   2.1e-70   2.9e-66  223.3   2.1     5   277    34   315    30   319 0.93 Type II secretion system (T2SS), protein K
AAA_33               PF13671.1    143 seq1275_BIOID39001   -            370   3.2e-26   91.8   0.1   1   1   7.4e-30   5.1e-26   91.1   0.1     1   143   226   355   226   355 0.93 AAA domain
KTI12                PF08433.5    270 seq1275_BIOID39001   -            370   5.5e-06   25.6   0.0   1   1   1.5e-09     1e-05   24.8   0.0     4   142   227   357   225   361 0.91 Chromatin associated protein KTI12
Ala_racemase_N       PF01168.15   217 seq1277_BIOID39001   -            356   4.7e-58  196.2   0.0   1   1   8.9e-62   6.1e-58  195.8   0.0     2   217    10   217     9   217 0.95 Alanine racemase, N-terminal domain
Ala_racemase_C       PF00842.16   129 seq1277_BIOID39001   -            356   2.4e-39  133.5   0.4   1   1   6.2e-43   4.2e-39  132.7   0.3     1   127   232   354   232   356 0.97 Alanine racemase, C-terminal domain
DUF1287              PF06940.6    164 seq1278_BIOID39001   -            205   4.2e-77  257.0   0.0   1   1   3.6e-81   4.9e-77  256.8   0.0     1   164    39   202    39   202 0.99 Domain of unknown function (DUF1287)
Phos_pyr_kin         PF08543.7    246 seq1279_BIOID39001   -            266   1.1e-94  316.1   0.0   1   1   1.9e-98   1.3e-94  315.9   0.0     1   246    13   260    13   260 0.98 Phosphomethylpyrimidine kinase
PfkB                 PF00294.19   301 seq1279_BIOID39001   -            266     1e-07   31.2   0.0   1   1   1.8e-11   1.2e-07   31.0   0.0   136   282    80   237    39   251 0.84 pfkB family carbohydrate kinase
GlnD_UR_UTase        PF08335.6    142 seq1280_BIOID39001   -            890   7.7e-40  135.8   0.3   1   1   2.8e-43   7.7e-40  135.8   0.2     1   142   192   331   192   331 0.98 GlnD PII-uridylyltransferase
ACT                  PF01842.20    66 seq1280_BIOID39001   -            890   4.6e-20   70.5   0.2   1   2   8.3e-12   2.3e-08   33.2   0.0     1    55   708   763   708   767 0.91 ACT domain
ACT                  PF01842.20    66 seq1280_BIOID39001   -            890   4.6e-20   70.5   0.2   2   2   2.7e-12   7.4e-09   34.8   0.1     3    63   817   874   815   877 0.82 ACT domain
HD                   PF01966.17   122 seq1280_BIOID39001   -            890     4e-15   55.7   0.2   1   1   4.4e-18   1.2e-14   54.2   0.1     1   121   468   601   468   602 0.93 HD domain
NTP_transf_2         PF01909.18    93 seq1280_BIOID39001   -            890   2.9e-11   43.3   0.0   1   1   2.7e-14   7.3e-11   42.1   0.0    11    92    78   168    68   169 0.84 Nucleotidyltransferase domain
DUF294               PF03445.8    169 seq1280_BIOID39001   -            890   1.7e-05   24.1   0.1   1   1   6.5e-08   0.00018   20.8   0.0     3    88    43   124    41   139 0.84 Putative nucleotidyltransferase DUF294
Multi_Drug_Res       PF00893.14    93 seq1285_BIOID39001   -            121   5.5e-26   90.7  12.2   1   1   5.6e-30   7.6e-26   90.2   8.5     2    92     4    94     3    95 0.98 Small Multidrug Resistance protein
Branch_AA_trans      PF05525.8    428 seq1287_BIOID39001   -            439  4.3e-158  526.2  32.3   1   1  3.6e-162  4.9e-158  526.0  22.4     3   427     8   429     6   430 0.99 Branched-chain amino acid transport protein
T2SL                 PF05134.8    230 seq1288_BIOID39001   -            387   1.4e-54  184.6   2.4   1   1   3.5e-58   2.4e-54  183.8   1.7     2   230     7   233     6   233 0.98 Type II secretion system (T2SS), protein L
GspL_C               PF12693.2    158 seq1288_BIOID39001   -            387   1.8e-35  121.9   3.9   1   1   4.2e-39   2.9e-35  121.2   2.7     6   157   241   385   237   387 0.97 GspL periplasmic domain
Acetyltransf_1       PF00583.19    83 seq1289_BIOID39001   -            167   1.3e-13   50.6   0.1   1   1   9.2e-17   2.1e-13   49.9   0.1     2    83    66   145    65   145 0.96 Acetyltransferase (GNAT) family
Acetyltransf_10      PF13673.1    117 seq1289_BIOID39001   -            167   8.2e-12   45.1   0.0   1   1   4.3e-15   9.8e-12   44.9   0.0     1   117    18   144    18   144 0.84 Acetyltransferase (GNAT) domain
Acetyltransf_7       PF13508.1     79 seq1289_BIOID39001   -            167     4e-10   39.5   0.1   1   1   2.9e-13   6.6e-10   38.9   0.0     3    78    60   145    58   146 0.83 Acetyltransferase (GNAT) domain
Acetyltransf_4       PF13420.1    155 seq1289_BIOID39001   -            167     5e-10   39.4   0.0   1   1   2.6e-13     6e-10   39.1   0.0     1   137    11   147    11   153 0.81 Acetyltransferase (GNAT) domain
Acetyltransf_3       PF13302.1    142 seq1289_BIOID39001   -            167   8.9e-08   32.4   0.0   1   1   4.8e-11   1.1e-07   32.1   0.0     2   142     9   145     8   145 0.76 Acetyltransferase (GNAT) domain
FR47                 PF08445.5     86 seq1289_BIOID39001   -            167   3.1e-05   23.5   0.0   1   1   2.4e-08   5.6e-05   22.7   0.0    19    81    85   148    82   151 0.90 FR47-like protein
Sugar-bind           PF04198.8    255 seq1291_BIOID39001   -            328   1.8e-82  275.9   0.1   1   1   9.4e-86   2.1e-82  275.7   0.0     2   255    64   323    63   323 0.98 Putative sugar-binding domain
Mob_synth_C          PF06463.8    128 seq1292_BIOID39001   -            352   5.6e-35  119.7   0.0   1   1   2.9e-38   9.8e-35  118.9   0.0     1   127   209   335   209   336 0.98 Molybdenum Cofactor Synthesis C
Radical_SAM          PF04055.16   166 seq1292_BIOID39001   -            352   6.8e-27   94.5   0.0   1   1   2.7e-30   9.4e-27   94.0   0.0     2   166    42   204    41   204 0.97 Radical SAM superfamily
Fer4_12              PF13353.1    139 seq1292_BIOID39001   -            352   1.5e-07   31.4   0.0   1   1   8.7e-11     3e-07   30.5   0.0    15   116    47   148    36   154 0.84 4Fe-4S single cluster domain
Fer4_14              PF13394.1    117 seq1292_BIOID39001   -            352   5.6e-07   29.5   0.0   1   1   5.8e-10     2e-06   27.7   0.0     6    90    45   127    38   148 0.70 4Fe-4S single cluster domain
DUF296               PF03479.10   120 seq1293_BIOID39001   -            143   5.5e-25   87.2   0.1   1   1   4.6e-29   6.3e-25   86.9   0.1     2   119    13   125    12   126 0.94 Domain of unknown function (DUF296)
Multi_Drug_Res       PF00893.14    93 seq1294_BIOID39001   -            109   6.2e-29  100.2   6.5   1   1   5.4e-33   7.4e-29   99.9   4.5     3    93     6    99     4    99 0.96 Small Multidrug Resistance protein
Glyco_hydro_25       PF01183.15   181 seq1295_BIOID39001   -            275   1.1e-51  175.1   0.3   1   1   1.1e-55   1.5e-51  174.6   0.2     1   181    73   248    73   248 0.96 Glycosyl hydrolases family 25
DUF4008              PF13186.1     64 seq1297_BIOID39001   -            411   2.4e-13   50.0   0.4   1   1   1.5e-16   5.2e-13   49.0   0.3     4    64   282   343   276   343 0.91 Domain of unknown function (DUF4008)
Radical_SAM          PF04055.16   166 seq1297_BIOID39001   -            411   3.7e-12   46.5   0.0   1   1     2e-15   6.7e-12   45.7   0.0     6   147    20   169    16   188 0.81 Radical SAM superfamily
Fer4_12              PF13353.1    139 seq1297_BIOID39001   -            411   5.9e-07   29.5   0.0   1   1   3.1e-10   1.1e-06   28.7   0.0    13   115    19   126    17   150 0.64 4Fe-4S single cluster domain
Alpha-amylase        PF00128.19   316 seq1300_BIOID39001   -            676   2.7e-42  145.1   5.6   1   1   5.4e-46   7.3e-42  143.7   3.9     1   307   226   594   226   597 0.74 Alpha amylase, catalytic domain
DUF3816              PF12822.2    172 seq1301_BIOID39001   -            192   6.2e-13   48.8  24.1   1   1   5.3e-17   7.2e-13   48.6  16.7     2   171    10   173     9   174 0.91 Protein of unknown function (DUF3816)
Redoxin              PF08534.5    146 seq1302_BIOID39001   -            168   4.5e-29  100.7   0.1   1   1     8e-33   5.5e-29  100.4   0.1     1   146    20   163    20   163 0.96 Redoxin
AhpC-TSA             PF00578.16   124 seq1302_BIOID39001   -            168   4.3e-16   58.5   0.0   1   1   7.6e-20   5.2e-16   58.3   0.0     2   122    22   145    21   147 0.95 AhpC/TSA family
ketoacyl-synt        PF00109.21   255 seq1304_BIOID39001   -           1010   7.2e-64  215.6   0.9   1   1   3.7e-67   1.3e-63  214.8   0.2     3   255     7   256     5   256 0.89 Beta-ketoacyl synthase, N-terminal domain
Acyl_transf_1        PF00698.16   318 seq1304_BIOID39001   -           1010   2.4e-54  184.7   0.8   1   1   1.1e-57   3.8e-54  184.0   0.6     3   277   532   810   531   850 0.92 Acyl transferase domain
Ketoacyl-synt_C      PF02801.17   119 seq1304_BIOID39001   -           1010   6.1e-44  148.5   4.9   1   1   6.4e-47   2.2e-43  146.7   0.7     1   119   264   382   264   382 0.99 Beta-ketoacyl synthase, C-terminal domain
PP-binding           PF00550.20    67 seq1304_BIOID39001   -           1010   3.8e-12   46.1   0.7   1   1   1.4e-14   4.8e-11   42.6   0.2     3    67   926   988   924   988 0.94 Phosphopantetheine attachment site
Zn_Tnp_IS1           PF03811.8     36 seq1305_BIOID39001   -             71   6.4e-17   60.6  10.6   1   1   1.2e-20   8.3e-17   60.2   7.3     1    36     1    35     1    35 0.99 InsA N-terminal domain
HTH_Tnp_IS1          PF12759.2     50 seq1305_BIOID39001   -             71   1.3e-13   50.0   0.0   1   1   2.7e-17   1.8e-13   49.5   0.0     1    28    38    65    38    68 0.96 InsA C-terminal domain
MFS_1                PF07690.11   354 seq1306_BIOID39001   -            416   6.5e-26   90.8  61.5   1   2   3.5e-20   2.4e-16   59.3  19.2     1   225    22   238    22   246 0.81 Major Facilitator Superfamily
MFS_1                PF07690.11   354 seq1306_BIOID39001   -            416   6.5e-26   90.8  61.5   2   2     3e-13     2e-09   36.5  19.9    10   179   237   409   232   415 0.82 Major Facilitator Superfamily
MFS_3                PF05977.8    524 seq1306_BIOID39001   -            416   8.4e-22   76.8  34.4   1   1   1.6e-25   1.1e-21   76.4  23.8     9   396    16   400    12   414 0.89 Transmembrane secretion effector
OTCace               PF00185.19   158 seq1307_BIOID39001   -            402   3.9e-52  176.1   0.1   1   1   1.2e-55   8.2e-52  175.1   0.1     2   157   224   398   223   399 0.97 Aspartate/ornithine carbamoyltransferase, Asp/Orn binding domain
OTCace_N             PF02729.16   142 seq1307_BIOID39001   -            402   3.7e-47  159.4   0.0   1   1   7.9e-51   5.4e-47  158.9   0.0     1   142    75   216    75   216 0.99 Aspartate/ornithine carbamoyltransferase, carbamoyl-P binding domain
T2SM                 PF04612.7    160 seq1308_BIOID39001   -            161   8.6e-29  100.2   0.1   1   1   7.1e-33   9.7e-29  100.1   0.1     2   157     8   157     7   160 0.92 Type II secretion system (T2SS), protein M
MoCF_biosynth        PF00994.19   144 seq1310_BIOID39001   -            170   5.6e-31  106.7   0.0   1   1   5.1e-35     7e-31  106.4   0.0     1   143    14   156    12   157 0.92 Probable molybdopterin binding domain
UTRA                 PF07702.8    141 seq1311_BIOID39001   -            248   1.1e-35  122.1   0.2   1   1   3.6e-39   1.7e-35  121.6   0.2     2   140   108   242   107   243 0.98 UTRA domain
GntR                 PF00392.16    64 seq1311_BIOID39001   -            248   1.4e-16   59.5   0.4   1   1   7.3e-20   3.3e-16   58.3   0.1     6    64    29    87    24    87 0.94 Bacterial regulatory proteins, gntR family
Curlin_rpt           PF07012.7     34 seq1313_BIOID39001   -            160   4.2e-22   77.4  33.8   1   3   1.1e-15   1.4e-11   43.7   0.8     1    34    62    95    62    95 0.99 Curlin associated repeat
Curlin_rpt           PF07012.7     34 seq1313_BIOID39001   -            160   4.2e-22   77.4  33.8   2   3   3.8e-09   5.2e-05   22.7   2.3    10    32    93   115    93   116 0.98 Curlin associated repeat
Curlin_rpt           PF07012.7     34 seq1313_BIOID39001   -            160   4.2e-22   77.4  33.8   3   3   1.9e-12   2.6e-08   33.3   4.8     1    34   106   139   106   139 0.99 Curlin associated repeat
DDE_Tnp_IS1          PF03400.8    131 seq1314_BIOID39001   -             58   7.6e-27   93.8   0.9   1   1     6e-31   8.2e-27   93.7   0.7    75   131     2    58     1    58 0.98 IS1 transposase
AA_permease          PF00324.16   479 seq1315_BIOID39001   -            457  4.2e-103  345.1  48.2   1   1  7.3e-107    5e-103  344.8  33.4     1   474    15   451    15   455 0.96 Amino acid permease
AA_permease_2        PF13520.1    426 seq1315_BIOID39001   -            457   1.1e-47  162.4  56.6   1   1   1.8e-51   1.2e-47  162.2  39.2     2   425    12   442    11   445 0.88 Amino acid permease
LysR_substrate       PF03466.15   209 seq1316_BIOID39001   -            311   3.6e-30  104.5   0.0   1   1   7.4e-34     5e-30  104.0   0.0     2   208    99   307    98   308 0.93 LysR substrate binding domain
HTH_1                PF00126.22    60 seq1316_BIOID39001   -            311   8.3e-21   73.3   1.1   1   1     2e-24   1.4e-20   72.6   0.8     2    60    18    76    17    76 0.97 Bacterial regulatory helix-turn-helix protein, lysR family
Peptidase_A24        PF01478.13   106 seq1319_BIOID39001   -            225   2.4e-29  101.4  11.5   1   1   1.8e-33   2.4e-29  101.4   8.0     1   105    81   189    81   190 0.94 Type IV leader peptidase family
MoaC                 PF01967.16   136 seq1320_BIOID39001   -            161   1.5e-60  202.6   1.3   1   1   1.3e-64   1.7e-60  202.4   0.9     1   136    15   150    15   150 1.00 MoaC family
Curlin_rpt           PF07012.7     34 seq1322_BIOID39001   -            151   2.3e-28   97.4  29.0   1   3   8.8e-16   1.2e-11   43.9   0.5     1    34    40    74    40    74 0.99 Curlin associated repeat
Curlin_rpt           PF07012.7     34 seq1322_BIOID39001   -            151   2.3e-28   97.4  29.0   2   3     8e-17   1.1e-12   47.3   0.3     2    34    86   119    85   119 0.98 Curlin associated repeat
Curlin_rpt           PF07012.7     34 seq1322_BIOID39001   -            151   2.3e-28   97.4  29.0   3   3   1.2e-09   1.7e-05   24.3   3.5     8    34   115   141   114   141 0.95 Curlin associated repeat
ABC_tran             PF00005.22   118 seq1323_BIOID39001   -            225   5.6e-15   55.6   0.0   1   1   5.9e-19     8e-15   55.1   0.0     1   117    42   170    42   171 0.81 ABC transporter
ThiS                 PF02597.15    78 seq1327_BIOID39001   -             81   2.4e-22   79.0   0.0   1   1     2e-26   2.7e-22   78.8   0.0     1    78     4    81     4    81 0.99 ThiS family
Hexapep              PF00132.19    36 seq1328_BIOID39001   -            274   2.1e-14   52.1   9.5   1   2   2.5e-09   3.5e-05   23.0   1.3     1    36   131   166   131   166 0.96 Bacterial transferase hexapeptide (six repeats)
Hexapep              PF00132.19    36 seq1328_BIOID39001   -            274   2.1e-14   52.1   9.5   2   2   6.2e-12   8.5e-08   31.2   0.9     2    35   176   209   175   210 0.96 Bacterial transferase hexapeptide (six repeats)
DUF1440              PF07274.7    136 seq1331_BIOID39001   -            204   2.7e-55  185.9   2.2   1   1   2.4e-59   3.3e-55  185.6   1.5     1   136    26   182    26   182 0.99 Protein of unknown function (DUF1440)
Tafi-CsgC            PF10610.4    106 seq1332_BIOID39001   -            110   9.4e-67  221.3   4.2   1   1   7.9e-71   1.1e-66  221.2   2.9     1   106     5   110     5   110 0.99 Thin aggregative fimbriae synthesis protein
MoaE                 PF02391.12   117 seq1334_BIOID39001   -            150   2.5e-40  136.7   0.0   1   1   2.2e-44     3e-40  136.5   0.0     2   116     6   121     5   122 0.97 MoaE protein
HATPase_c            PF02518.21   111 seq1335_BIOID39001   -            496     5e-20   71.1   0.0   1   1     2e-23   9.2e-20   70.3   0.0     3   109   383   490   381   492 0.97 Histidine kinase-, DNA gyrase B-, and HSP90-like ATPase
HisKA                PF00512.20    68 seq1335_BIOID39001   -            496     2e-15   56.4   0.4   1   1   4.3e-19     2e-15   56.4   0.3     2    67   271   337   270   338 0.97 His Kinase A (phospho-acceptor) domain
HAMP                 PF00672.20    70 seq1335_BIOID39001   -            496     2e-08   34.1   8.7   1   1     2e-11   9.3e-08   32.0   0.1     2    69   197   265   196   266 0.93 HAMP domain
ABC_tran             PF00005.22   118 seq1336_BIOID39001   -            225   1.4e-13   51.0   0.1   1   1   2.8e-17   1.9e-13   50.7   0.1     1   117    43   164    43   165 0.88 ABC transporter
Aminotran_1_2        PF00155.16   363 seq1338_BIOID39001   -            452     1e-21   77.1   0.0   1   1   2.7e-25   3.8e-21   75.3   0.0   126   348   200   426    68   440 0.77 Aminotransferase class I and II
Alpha-amylase        PF00128.19   316 seq1340_BIOID39001   -            605   4.9e-80  269.1   0.0   1   1   9.3e-84   6.3e-80  268.8   0.0     1   316   178   494   178   494 0.96 Alpha amylase, catalytic domain
Alpha-amylase_N      PF02903.9    120 seq1340_BIOID39001   -            605   3.5e-09   36.5   0.0   1   1   1.2e-12   8.1e-09   35.3   0.0     5   108     4   105     1   115 0.83 Alpha amylase, N-terminal ig-like domain
Bax1-I               PF01027.15   205 seq1342_BIOID39001   -            234   3.6e-59  199.6  36.8   1   1     3e-63   4.1e-59  199.5  25.5     2   205    19   230    18   230 0.92 Inhibitor of apoptosis-promoting Bax1
Macro                PF01661.16   118 seq1346_BIOID39001   -            177     3e-41  139.8   0.0   1   1   2.8e-45   3.8e-41  139.5   0.0     1   118    21   137    21   137 0.99 Macro domain
Chorismate_bind      PF00425.13   257 seq1348_BIOID39001   -            391   1.1e-68  231.2   0.0   1   1     1e-72   1.4e-68  230.9   0.0     2   257   126   380   125   380 0.97 chorismate binding enzyme
PhnA                 PF03831.9     56 seq1349_BIOID39001   -            137   3.1e-29  100.0   6.8   1   1   5.8e-33     4e-29   99.6   4.7     1    56    69   123    69   123 0.98 PhnA protein
PhnA_Zn_Ribbon       PF08274.7     30 seq1349_BIOID39001   -            137     1e-15   57.1   7.4   1   1   2.4e-19   1.7e-15   56.3   5.1     1    30    28    57    28    57 0.97 PhnA Zinc-Ribbon
DUF3461              PF11944.3    125 seq1350_BIOID39001   -            128   6.5e-59  197.1   2.9   1   1   5.3e-63   7.2e-59  196.9   2.0     1   125     1   125     1   125 1.00 Protein of unknown function (DUF3461)
SLT                  PF01464.15   121 seq1351_BIOID39001   -            203   5.4e-26   90.3   0.1   1   1   5.1e-30   6.9e-26   90.0   0.1     3   120    43   168    41   169 0.95 Transglycosylase SLT domain
Amidinotransf        PF02274.12   281 seq1352_BIOID39001   -            407   4.6e-91  304.6   0.0   1   1   3.8e-95   5.3e-91  304.4   0.0     1   281    19   404    19   404 0.99 Amidinotransferase
PLDc_2               PF13091.1    126 seq1355_BIOID39001   -            493   6.4e-35  119.5   0.0   1   2   1.3e-13   8.8e-10   38.2   0.0     6   104    59   178    55   204 0.68 PLD-like domain
PLDc_2               PF13091.1    126 seq1355_BIOID39001   -            493   6.4e-35  119.5   0.0   2   2   2.6e-26   1.8e-22   79.3   0.0     5   123   295   437   291   440 0.92 PLD-like domain
LysR_substrate       PF03466.15   209 seq1358_BIOID39001   -            297   5.7e-47  159.3   1.3   1   1   1.2e-50   7.9e-47  158.9   0.9     2   208    89   296    88   297 0.96 LysR substrate binding domain
HTH_1                PF00126.22    60 seq1358_BIOID39001   -            297     2e-23   81.7   1.9   1   1   5.8e-27   3.9e-23   80.8   1.3     1    60     5    64     5    64 0.98 Bacterial regulatory helix-turn-helix protein, lysR family
3-dmu-9_3-mt         PF06983.8    116 seq1359_BIOID39001   -            147   2.1e-07   31.1   0.5   1   1   2.6e-10   1.8e-06   28.1   0.4     4   115     4   138     2   139 0.74 3-demethylubiquinone-9 3-methyltransferase
Glyoxalase           PF00903.20   128 seq1359_BIOID39001   -            147   4.2e-05   23.4   0.0   1   1   9.4e-09   6.4e-05   22.8   0.0     7   128     8   138     3   138 0.86 Glyoxalase/Bleomycin resistance protein/Dioxygenase superfamily
Bax1-I               PF01027.15   205 seq1360_BIOID39001   -            246   2.2e-11   43.6  25.6   1   1   2.1e-15   2.9e-11   43.2  17.7     3   201    28   229    26   234 0.77 Inhibitor of apoptosis-promoting Bax1
CRS1_YhbY            PF01985.16    84 seq1362_BIOID39001   -             97   1.7e-29  101.5   1.1   1   1   1.4e-33   1.9e-29  101.3   0.8     1    84     3    86     3    86 0.99 CRS1 / YhbY (CRM) domain
Lipoprotein_20       PF13942.1    180 seq1363_BIOID39001   -            237   3.5e-81  270.9   6.1   1   1   3.2e-85   4.4e-81  270.5   4.2     2   179    44   221    43   222 0.98 YfhG lipoprotein
ABC_tran             PF00005.22   118 seq1367_BIOID39001   -            262   1.7e-24   86.3   0.0   1   1   4.6e-28   3.1e-24   85.4   0.0     1   117    44   180    44   181 0.88 ABC transporter
SH3_3                PF08239.6     52 seq1368_BIOID39001   -            206   9.6e-06   25.0   0.1   1   1   1.4e-09   1.9e-05   24.0   0.0     5    46    36    80    30    86 0.91 Bacterial SH3 domain
AMP-binding          PF00501.23   418 seq1369_BIOID39001   -            536   8.6e-86  287.7   0.0   1   1   1.5e-89     1e-85  287.5   0.0     1   417    50   461    50   462 0.95 AMP-binding enzyme
DUF4009              PF13193.1     41 seq1369_BIOID39001   -            536   7.4e-08   31.5   0.1   1   1   3.6e-11   2.4e-07   29.9   0.0     1    29   501   529   501   535 0.92 Domain of unknown function (DUF4009)
Flavodoxin_2         PF02525.12   199 seq1371_BIOID39001   -            201   3.9e-48  163.4   0.0   1   1   6.5e-52   4.5e-48  163.3   0.0     2   195     3   195     2   199 0.91 Flavodoxin-like fold
FMN_red              PF03358.10   152 seq1371_BIOID39001   -            201   2.4e-12   46.5   0.0   1   1   4.5e-16   3.1e-12   46.1   0.0     2   148     3   174     2   178 0.77 NADPH-dependent FMN reductase
AA_kinase            PF00696.23   241 seq1375_BIOID39001   -            314   6.5e-28   97.7   0.0   1   1   5.9e-32   8.1e-28   97.4   0.0     2   232     6   276     5   282 0.89 Amino acid kinase family
Sigma54_activat      PF00158.21   168 seq1377_BIOID39001   -            444   2.3e-72  241.8   0.0   1   1   2.1e-75   7.2e-72  240.2   0.0     1   167   136   302   136   303 0.98 Sigma-54 interaction domain
Response_reg         PF00072.19   112 seq1377_BIOID39001   -            444   4.8e-29  100.5   0.1   1   1   2.9e-32     1e-28   99.4   0.0     1   111     8   117     8   118 0.98 Response regulator receiver domain
AAA_5                PF07728.9    139 seq1377_BIOID39001   -            444   4.4e-06   26.3   0.0   1   1   2.4e-09   8.3e-06   25.4   0.0     2   105   160   268   159   296 0.74 AAA domain (dynein-related subfamily)
ROK                  PF00480.15   179 seq1378_BIOID39001   -            406   7.9e-36  123.4   0.0   1   1   8.3e-40   1.1e-35  122.9   0.0     4   178    92   273    89   274 0.86 ROK family
Transgly_assoc       PF04226.8     48 seq1379_BIOID39001   -             84     2e-13   50.0  14.1   1   1   1.5e-17     2e-13   50.0   9.8     2    48    34    83    33    83 0.98 Transglycosylase associated protein
PolyA_pol            PF01743.15   126 seq1381_BIOID39001   -            412   2.6e-28   98.6   0.0   1   1   1.3e-31   6.1e-28   97.4   0.0     1   126     3   122     3   122 0.88 Poly A polymerase head domain
PolyA_pol_RNAbd      PF12627.2     64 seq1381_BIOID39001   -            412   4.4e-17   61.2   0.1   1   1   2.7e-20   1.2e-16   59.8   0.1     2    62   150   212   149   214 0.96 Probable RNA and SrmB- binding site of polymerase A
HD                   PF01966.17   122 seq1381_BIOID39001   -            412   7.1e-13   48.5   0.1   1   1   5.7e-16   2.6e-12   46.6   0.0     2   121   229   328   228   329 0.96 HD domain
Peptidase_S13        PF02113.10   444 seq1382_BIOID39001   -            477  3.2e-177  589.3   0.0   1   1  5.3e-181  3.7e-177  589.1   0.0     2   443    20   468    19   469 0.99 D-Ala-D-Ala carboxypeptidase 3 (S13) family
Beta-lactamase2      PF13354.1    197 seq1382_BIOID39001   -            477   2.8e-09   36.6   0.3   1   1   7.2e-12   4.9e-08   32.5   0.1    27   196   261   442   251   443 0.75 Beta-lactamase enzyme family
Phosphonate-bd       PF12974.2    243 seq1383_BIOID39001   -            338   2.1e-73  246.5   0.0   1   1     2e-77   2.8e-73  246.1   0.0     1   240    35   277    35   280 0.97 ABC transporter, phosphonate, periplasmic substrate-binding protein
DeoC                 PF01791.4    236 seq1384_BIOID39001   -            374   6.6e-67  225.1   0.0   1   1   5.8e-71   7.9e-67  224.8   0.0     2   236    93   350    92   350 0.98 DeoC/LacD family aldolase
Queuosine_synth      PF02547.10   341 seq1385_BIOID39001   -            356  4.4e-144  479.2   0.0   1   1  3.7e-148    5e-144  479.1   0.0     2   341     3   344     2   344 0.96 Queuosine biosynthesis protein
Peripla_BP_3         PF13377.1    160 seq1386_BIOID39001   -            332   9.4e-26   90.6   0.0   1   1   2.6e-28   7.1e-25   87.7   0.0     2   146   176   322   175   330 0.90 Periplasmic binding protein-like domain
Peripla_BP_1         PF00532.16   279 seq1386_BIOID39001   -            332   1.4e-24   86.7   0.1   1   1     1e-27   2.8e-24   85.6   0.0    13   269    77   323    72   330 0.90 Periplasmic binding proteins and sugar binding domain of LacI family
LacI                 PF00356.16    46 seq1386_BIOID39001   -            332   6.5e-22   76.7   0.4   1   1   4.6e-25   1.2e-21   75.8   0.3     1    46     4    49     4    49 0.99 Bacterial regulatory proteins, lacI family
Peripla_BP_4         PF13407.1    258 seq1386_BIOID39001   -            332   9.8e-16   57.7   0.0   1   1   6.8e-19   1.8e-15   56.8   0.0     7   257    74   317    69   318 0.93 Periplasmic binding protein domain
OTCace               PF00185.19   158 seq1387_BIOID39001   -            334   1.3e-50  171.2   0.1   1   1   3.4e-54   2.3e-50  170.4   0.1     3   157   158   330   156   331 0.96 Aspartate/ornithine carbamoyltransferase, Asp/Orn binding domain
OTCace_N             PF02729.16   142 seq1387_BIOID39001   -            334   4.4e-44  149.4   0.0   1   1   9.9e-48   6.8e-44  148.8   0.0     1   142     8   149     8   149 0.99 Aspartate/ornithine carbamoyltransferase, carbamoyl-P binding domain
Ldh_2                PF02615.9    335 seq1388_BIOID39001   -            332  9.9e-144  478.0   0.0   1   1    8e-148  1.1e-143  477.8   0.0     1   334     1   331     1   332 0.99 Malate/L-lactate dehydrogenase
Glycos_transf_2      PF00535.21   169 seq1390_BIOID39001   -             84   6.2e-19   68.1   0.1   1   1   9.9e-23   6.7e-19   68.0   0.1     1    80     8    84     8    84 0.96 Glycosyl transferase family 2
Glyco_tranf_2_3      PF13641.1    230 seq1390_BIOID39001   -             84   4.2e-07   29.9   0.1   1   1   6.7e-11   4.6e-07   29.7   0.0     3    84     7    81     5    84 0.85 Glycosyltransferase like family 2
Isochorismatase      PF00857.15   174 seq1391_BIOID39001   -            285     6e-38  130.3   0.0   1   1   1.1e-41   7.6e-38  130.0   0.0     2   173    32   204    31   205 0.97 Isochorismatase family
PP-binding           PF00550.20    67 seq1391_BIOID39001   -            285   2.5e-08   33.9   0.0   1   1   9.9e-12   6.8e-08   32.5   0.0     2    62   217   275   216   280 0.86 Phosphopantetheine attachment site
P-II                 PF00543.17   102 seq1394_BIOID39001   -            112   1.3e-43  147.5   2.6   1   1     1e-47   1.4e-43  147.3   1.8     1   102     4   105     4   105 0.99 Nitrogen regulatory protein P-II
AAA_26               PF13500.1    199 seq1395_BIOID39001   -            231   2.5e-30  105.4   0.0   1   1   4.2e-34   2.8e-30  105.2   0.0     2   196     4   207     3   210 0.92 AAA domain
CbiA                 PF01656.18   195 seq1395_BIOID39001   -            231   2.3e-17   62.9   0.0   1   1   4.2e-21   2.9e-17   62.6   0.0     2   181     6   196     5   212 0.79 CobQ/CobB/MinD/ParA nucleotide binding domain
BPD_transp_1         PF00528.17   185 seq1397_BIOID39001   -            276     1e-22   80.4   5.3   1   1   7.4e-27     1e-22   80.4   3.7     2   179   105   275   104   276 0.98 Binding-protein-dependent transport system inner membrane component
TGT                  PF01702.13   238 seq1399_BIOID39001   -            375  2.9e-105  350.7   0.0   1   1  2.5e-109  3.5e-105  350.4   0.0     1   237   125   362   125   363 0.99 Queuine tRNA-ribosyltransferase
DcuC                 PF03606.10   463 seq1400_BIOID39001   -            482  5.1e-127  423.8  39.4   1   1  4.3e-131  5.9e-127  423.6  27.3     1   461    21   479    21   481 0.98 C4-dicarboxylate anaerobic carrier
F_bP_aldolase        PF01116.15   287 seq1402_BIOID39001   -            284  3.7e-106  354.3   1.1   1   1    3e-110  4.1e-106  354.1   0.8     2   287     3   284     2   284 0.99 Fructose-bisphosphate aldolase class-II
MdoG                 PF04349.7    484 seq1403_BIOID39001   -            517  1.2e-261  867.9   1.2   1   1  9.9e-266  1.4e-261  867.7   0.8     1   483    29   514    29   515 1.00 Periplasmic glucan biosynthesis protein, MdoG
DUF386               PF04074.7    153 seq1404_BIOID39001   -            154   6.9e-55  184.6   0.0   1   1   5.6e-59   7.7e-55  184.4   0.0     1   152     1   151     1   152 0.99 Domain of unknown function (DUF386)
adh_short_C2         PF13561.1    243 seq1406_BIOID39001   -            258     3e-29  102.4   0.1   1   1   8.2e-33   3.8e-29  102.1   0.0     3   242    24   254    22   255 0.92 Enoyl-(Acyl carrier protein) reductase
adh_short            PF00106.20   167 seq1406_BIOID39001   -            258   1.8e-27   96.1   9.4   1   1   3.7e-30   1.7e-26   93.0   6.5     2   164    17   170    16   173 0.88 short chain dehydrogenase
KR                   PF08659.5    181 seq1406_BIOID39001   -            258   1.1e-10   41.3   8.4   1   1   4.3e-13     2e-09   37.2   5.4    56   160    57   165    17   171 0.90 KR domain
UTRA                 PF07702.8    141 seq1408_BIOID39001   -            243   8.2e-33  112.9   0.1   1   1   4.4e-36   1.5e-32  112.0   0.0     1   140    98   237    98   238 0.94 UTRA domain
GntR                 PF00392.16    64 seq1408_BIOID39001   -            243     4e-22   77.3   0.3   1   1   2.2e-25   7.7e-22   76.4   0.2     2    64    16    77    15    77 0.98 Bacterial regulatory proteins, gntR family
MarR                 PF01047.17    59 seq1408_BIOID39001   -            243   4.7e-06   26.0   0.0   1   1   4.1e-09   1.4e-05   24.5   0.0    21    51    41    71    37    73 0.95 MarR family
AAA_5                PF07728.9    139 seq1410_BIOID39001   -            691   3.1e-14   52.7   0.0   1   1   4.9e-15   3.3e-11   42.9   0.0    25   139   392   522   377   522 0.88 AAA domain (dynein-related subfamily)
Tagatose_6_P_K       PF08013.6    424 seq1412_BIOID39001   -            420  7.4e-199  660.3   1.0   1   1  6.1e-203  8.3e-199  660.2   0.7     4   423     1   419     1   420 0.99 Tagatose 6 phosphate kinase
4HBT                 PF03061.17    79 seq1414_BIOID39001   -            137   7.5e-17   61.1   0.1   1   1   8.9e-21   1.2e-16   60.4   0.1     1    79    50   127    50   127 0.98 Thioesterase superfamily
YbhQ                 PF11076.3    135 seq1415_BIOID39001   -            136   1.3e-78  260.9  13.2   1   1   1.1e-82   1.6e-78  260.7   9.2     1   134     1   132     1   134 0.98 Putative inner membrane protein YbhQ
YajC                 PF02699.10    83 seq1419_BIOID39001   -            110   3.5e-28   96.9   0.4   1   1   3.3e-32   4.5e-28   96.6   0.3     2    83    20   102    19   102 0.96 Preprotein translocase subunit
5_nucleotid_C        PF02872.13   156 seq1420_BIOID39001   -            517   1.4e-37  128.9   0.2   1   1   1.2e-40   5.2e-37  127.0   0.0     1   154   330   476   330   478 0.92 5'-nucleotidase, C-terminal domain
Metallophos          PF00149.23   201 seq1420_BIOID39001   -            517   2.2e-14   53.2   0.3   1   1   9.9e-18   4.5e-14   52.2   0.2     2   200    27   254    26   255 0.92 Calcineurin-like phosphoesterase
PGA_cap              PF09587.5    250 seq1420_BIOID39001   -            517   2.6e-07   30.1   0.1   1   1   1.1e-10   5.2e-07   29.1   0.0    60   237    88   265    55   270 0.70 Bacterial capsule synthesis protein PGA_cap
PhnG                 PF06754.7    147 seq1421_BIOID39001   -            150   1.9e-60  202.6   3.1   1   1   1.5e-64   2.1e-60  202.5   2.1     2   147     4   149     3   149 0.99 Phosphonate metabolism protein PhnG
G3P_acyltransf       PF02660.10   178 seq1422_BIOID39001   -            205   3.4e-57  192.7  10.4   1   1   2.9e-61   3.9e-57  192.5   7.2     1   177    10   184    10   185 0.96 Glycerol-3-phosphate acyltransferase
SHMT                 PF00464.14   399 seq1424_BIOID39001   -            419  2.2e-192  638.7   0.3   1   1  7.3e-196  2.5e-192  638.4   0.2     1   399    10   388    10   388 0.99 Serine hydroxymethyltransferase
Aminotran_1_2        PF00155.16   363 seq1424_BIOID39001   -            419   1.2e-10   40.7   0.0   1   1     5e-14   1.7e-10   40.2   0.0    55   350    86   370    35   380 0.69 Aminotransferase class I and II
Beta_elim_lyase      PF01212.16   290 seq1424_BIOID39001   -            419   1.5e-06   27.4   0.0   1   1   8.8e-10     3e-06   26.4   0.0    35   166    81   204    51   244 0.79 Beta-eliminating lyase
Aminotran_5          PF00266.14   371 seq1424_BIOID39001   -            419   8.5e-06   24.6   0.0   1   1   3.6e-09   1.2e-05   24.0   0.0    50   207    82   238    40   263 0.73 Aminotransferase class-V
Arg_repressor_C      PF02863.13    70 seq1425_BIOID39001   -            184     2e-17   62.2   0.0   1   1   4.5e-21   3.1e-17   61.6   0.0     2    69   109   176   108   177 0.96 Arginine repressor, C-terminal domain
Arg_repressor        PF01316.16    70 seq1425_BIOID39001   -            184   3.6e-14   51.9   1.0   1   1   9.9e-18   6.8e-14   51.0   0.7     8    66    38    97    31    99 0.91 Arginine repressor, DNA binding domain
SecD-TM1             PF13721.1    101 seq1426_BIOID39001   -            615   1.4e-39  134.2   3.4   1   1   2.6e-41   8.8e-38  128.5   0.1     1   101     2   103     2   103 0.96 SecD export protein N-terminal TM region
SecD_SecF            PF02355.11   189 seq1426_BIOID39001   -            615   7.3e-16   57.7  10.3   1   1     4e-19   1.4e-15   56.9   7.1    14   184   434   602   427   606 0.90 Protein export membrane protein
MMPL                 PF03176.10   333 seq1426_BIOID39001   -            615   1.7e-08   33.4  12.2   1   1     5e-12   1.7e-08   33.4   8.5   180   299   481   601   458   612 0.81 MMPL family
Sec_GG               PF07549.9     29 seq1426_BIOID39001   -            615   3.8e-08   32.1   0.0   1   1     3e-11     1e-07   30.7   0.0     1    27   112   141   112   143 0.86 SecD/SecF GG Motif
PNP_UDP_1            PF01048.15   234 seq1429_BIOID39001   -            232   4.8e-50  169.5   2.1   1   1     4e-54   5.5e-50  169.4   1.4     1   233     2   226     2   227 0.94 Phosphorylase superfamily
Glycos_transf_2      PF00535.21   169 seq1430_BIOID39001   -            847   1.4e-19   70.2   0.0   1   1   6.3e-23   2.2e-19   69.6   0.0     2   168   246   429   245   430 0.98 Glycosyl transferase family 2
Glyco_tranf_2_3      PF13641.1    230 seq1430_BIOID39001   -            847   3.3e-15   56.4   0.3   1   1     3e-18     1e-14   54.8   0.0     2   230   243   493   242   493 0.84 Glycosyltransferase like family 2
Glyco_trans_2_3      PF13632.1    192 seq1430_BIOID39001   -            847     2e-13   50.3  14.0   1   1   5.8e-17     2e-13   50.3   9.7     1   185   341   533   341   708 0.82 Glycosyl transferase family group 2
Glyco_transf_21      PF13506.1    174 seq1430_BIOID39001   -            847   4.6e-08   32.4   0.0   1   1   4.7e-11   1.6e-07   30.6   0.0     6   147   312   468   308   492 0.77 Glycosyl transferase family 21
CstA                 PF02554.9    376 seq1431_BIOID39001   -            701  5.8e-156  518.7  29.0   1   1  8.4e-160  5.8e-156  518.7  20.1     1   371    32   431    32   436 0.95 Carbon starvation protein CstA
DUF4161              PF13722.1    127 seq1431_BIOID39001   -            701   1.8e-46  157.4   7.5   1   1   2.7e-50   1.8e-46  157.4   5.2     3   127   467   596   464   596 0.98 C-terminal domain on CstA (DUF4161)
Band_7               PF01145.20   179 seq1432_BIOID39001   -            302   2.1e-29  102.5   4.5   1   1   1.6e-33   2.1e-29  102.5   3.1     1   179    34   210    34   210 0.96 SPFH domain / Band 7 family
PhnH                 PF05845.7    192 seq1433_BIOID39001   -            194   6.3e-67  224.6   0.8   1   1   5.2e-71   7.1e-67  224.5   0.5     1   192     3   193     3   193 0.99 Bacterial phosphonate metabolism protein (PhnH)
DctQ                 PF04290.7    133 seq1434_BIOID39001   -            155   4.4e-29  100.8   3.3   1   1   4.2e-33   5.8e-29  100.4   2.3     2   132    17   145    16   146 0.94 Tripartite ATP-independent periplasmic transporters, DctQ component
Adenylate_cycl       PF01295.13   605 seq1436_BIOID39001   -            848  4.1e-275  913.6   0.0   1   1    7e-279  4.8e-275  913.4   0.0     1   601   228   826   228   830 0.98 Adenylate cyclase, class-I
Adenyl_cycl_N        PF12633.2    204 seq1436_BIOID39001   -            848   3.3e-87  291.1   0.0   1   1   2.2e-86   1.5e-82  275.9   0.0     1   203     1   200     1   201 0.96 Adenylate cyclase NT domain
DctM                 PF06808.7    416 seq1438_BIOID39001   -            491  7.9e-129  429.7  52.8   1   1  1.4e-132  9.4e-129  429.4  36.6     1   416    73   482    73   482 0.99 DctM-like transporters
PyrBI_leader         PF08052.6     44 seq1439_BIOID39001   -             53   6.9e-36  121.6   5.6   1   1   5.7e-40   7.8e-36  121.5   3.9     1    44    10    53    10    53 1.00 PyrBI operon leader peptide
PTS_EIIA_2           PF00359.17   142 seq1440_BIOID39001   -            150   2.6e-22   78.9   0.1   1   1   2.2e-26     3e-22   78.7   0.1    13   139    11   141     2   144 0.89 Phosphoenolpyruvate-dependent sugar phosphotransferase system, EIIA 2
Peripla_BP_2         PF01497.13   238 seq1441_BIOID39001   -            266   8.1e-27   93.7   0.1   1   1   7.4e-31     1e-26   93.4   0.1     1   203    26   217    26   231 0.93 Periplasmic binding protein
OTCace_N             PF02729.16   142 seq1442_BIOID39001   -            311   1.7e-43  147.5   0.1   1   1   4.3e-47   2.9e-43  146.8   0.0     1   141     8   148     8   149 0.95 Aspartate/ornithine carbamoyltransferase, carbamoyl-P binding domain
OTCace               PF00185.19   158 seq1442_BIOID39001   -            311   2.5e-36  124.8   0.1   1   1   6.6e-40   4.5e-36  123.9   0.1     1   157   154   303   154   304 0.93 Aspartate/ornithine carbamoyltransferase, Asp/Orn binding domain
PhnI                 PF05861.7    359 seq1443_BIOID39001   -            354  8.8e-168  557.2   0.0   1   1  7.2e-172  9.8e-168  557.1   0.0     1   357     1   352     1   354 0.99 Bacterial phosphonate metabolism protein (PhnI)
PTS_IIB              PF02302.12    90 seq1446_BIOID39001   -             94   2.5e-10   40.5   0.1   1   1   2.1e-14   2.9e-10   40.3   0.1     1    81     4    78     4    89 0.83 PTS system, Lactose/Cellobiose specific IIB subunit
5_nucleotid_C        PF02872.13   156 seq1448_BIOID39001   -            541   7.2e-36  123.3   0.1   1   1   3.5e-39   1.6e-35  122.2   0.1     2   155   354   500   353   501 0.92 5'-nucleotidase, C-terminal domain
Metallophos          PF00149.23   201 seq1448_BIOID39001   -            541   2.4e-14   53.1   3.6   1   1     1e-17   4.5e-14   52.2   2.5     2   200    29   277    28   278 0.85 Calcineurin-like phosphoesterase
PGA_cap              PF09587.5    250 seq1448_BIOID39001   -            541   2.4e-06   26.9   0.0   1   1   9.2e-10   4.2e-06   26.1   0.0    51   228    80   278    52   291 0.65 Bacterial capsule synthesis protein PGA_cap
McrBC                PF10117.4    321 seq1449_BIOID39001   -            428   8.4e-99  330.4   0.5   1   1  7.3e-103   9.9e-99  330.1   0.3     1   321    59   383    59   383 0.97 McrBC 5-methylcytosine restriction system component
EIIC-GAT             PF03611.9    415 seq1450_BIOID39001   -            451   6.4e-86  288.6  32.4   1   1   6.6e-90   9.1e-86  288.0  22.5     2   414     7   398     6   399 0.99 PTS system sugar-specific permease component
Fumerase             PF05681.9    271 seq1451_BIOID39001   -            303   2.3e-82  276.0   0.0   1   1   1.9e-86   2.6e-82  275.8   0.0     1   270    14   286    14   287 0.96 Fumarate hydratase (Fumerase)
UPF0126              PF03458.8     81 seq1454_BIOID39001   -            207   5.3e-49  163.6  19.4   1   2   3.4e-30   4.7e-26   90.1   2.7     2    78     4    80     3    83 0.97 UPF0126 domain
UPF0126              PF03458.8     81 seq1454_BIOID39001   -            207   5.3e-49  163.6  19.4   2   2   7.9e-27   1.1e-22   79.3   5.3     3    76    92   164    90   169 0.94 UPF0126 domain
polyprenyl_synt      PF00348.12   260 seq1455_BIOID39001   -            323   3.7e-90  301.1   0.0   1   1   3.2e-94   4.4e-90  300.9   0.0     2   257    32   282    31   285 0.97 Polyprenyl synthetase
PyrI                 PF01948.13    96 seq1456_BIOID39001   -            153   7.1e-37  125.2   0.0   1   1   1.5e-40     1e-36  124.6   0.0     2    94     5    97     4    99 0.97 Aspartate carbamoyltransferase regulatory chain, allosteric domain
PyrI_C               PF02748.10    52 seq1456_BIOID39001   -            153   7.8e-21   73.1   1.7   1   1   1.8e-24   1.2e-20   72.5   1.2     1    51   101   151   101   152 0.95 Aspartate carbamoyltransferase regulatory chain, metal binding domain
SecD_SecF            PF02355.11   189 seq1458_BIOID39001   -            338   2.4e-68  228.9  10.7   1   1   5.3e-72   3.7e-68  228.3   7.4     4   188   132   316   129   317 0.97 Protein export membrane protein
Sec_GG               PF07549.9     29 seq1458_BIOID39001   -            338     2e-08   33.0   0.1   1   1   7.5e-12   5.2e-08   31.7   0.0     2    27    56    81    55    83 0.90 SecD/SecF GG Motif
PhnJ                 PF06007.6    279 seq1459_BIOID39001   -            281  1.8e-155  515.6   0.1   1   1  1.5e-159    2e-155  515.4   0.0     3   277     5   279     3   281 0.99 Phosphonate metabolism protein PhnJ
SBP_bac_7            PF03480.8    286 seq1461_BIOID39001   -            328  8.3e-104  346.5   0.0   1   1  6.9e-108  9.5e-104  346.3   0.0     1   285    30   312    30   313 0.99 Bacterial extracellular solute-binding protein, family 7
Ribonuc_L-PSP        PF01042.16   121 seq1462_BIOID39001   -            141   3.6e-46  155.7   0.9   1   1     3e-50   4.1e-46  155.5   0.6     1   120    20   139    20   140 0.98 Endoribonuclease L-PSP
DUF466               PF04328.8     65 seq1463_BIOID39001   -             65   2.9e-32  110.1   0.5   1   1   2.3e-36   3.1e-32  110.0   0.3     1    65     1    65     1    65 0.99 Protein of unknown function (DUF466)
Fumerase_C           PF05683.7    206 seq1466_BIOID39001   -            201   1.8e-48  164.3   0.0   1   1   1.5e-52     2e-48  164.1   0.0    31   203     5   178     1   181 0.97 Fumarase C-terminus
TPR_16               PF13432.1     65 seq1468_BIOID39001   -           1093   3.7e-18   65.5  31.3   1   1   3.4e-10   7.7e-07   29.5   5.2     1    56   499   561   499   562 0.96 Tetratricopeptide repeat
TPR_11               PF13414.1     69 seq1468_BIOID39001   -           1093   1.9e-15   56.1  27.5   1   1   1.4e-10   3.2e-07   29.7   1.6     8    69   749   810   744   810 0.95 TPR repeat
TPR_1                PF00515.23    34 seq1468_BIOID39001   -           1093   4.2e-11   41.8  19.5   1   1   2.9e-06    0.0066   15.8   0.0     7    28   541   562   537   563 0.93 Tetratricopeptide repeat
TPR_2                PF07719.12    34 seq1468_BIOID39001   -           1093   3.6e-10   38.8  35.0   1   1     8e-06     0.018   14.7   0.1     3    34   571   602   569   602 0.95 Tetratricopeptide repeat
DUF3521              PF12035.3     35 seq1469_BIOID39001   -             37   8.7e-07   28.5   0.6   1   1   9.6e-11   1.3e-06   27.9   0.4     1    19    19    37    19    37 0.97 Protein of unknown function (DUF3521)
DUF3521              PF12035.3     35 seq1470_BIOID39001   -             74   1.4e-17   63.1   0.5   1   1   1.6e-21   2.2e-17   62.5   0.4     1    35     1    35     1    35 0.99 Protein of unknown function (DUF3521)
ABC_tran             PF00005.22   118 seq1471_BIOID39001   -            252   5.4e-22   78.2   0.0   1   1   1.7e-25   7.7e-22   77.7   0.0     1   117    45   173    45   174 0.86 ABC transporter
oligo_HPY            PF08352.7     64 seq1471_BIOID39001   -            252   2.5e-06   27.6   0.0   1   1     1e-09   4.6e-06   26.7   0.0     1    26   225   250   225   252 0.94 Oligopeptide/dipeptide transporter, C-terminal region
RE_Alw26IDE          PF09665.5    511 seq1473_BIOID39001   -            579  6.5e-235  780.5   5.8   1   1  5.5e-239  7.5e-235  780.3   4.0     2   510    40   561    39   562 0.99 Type II restriction endonuclease (RE_Alw26IDE)
Phage_CII            PF05269.6     91 seq1475_BIOID39001   -             93   4.6e-30  103.3   0.0   1   1   3.6e-34   4.9e-30  103.2   0.0     4    91     5    92     1    92 0.96 Bacteriophage CII protein
DUF1375              PF07119.7     76 seq1476_BIOID39001   -             75   1.5e-20   72.6   0.2   1   1   1.6e-24   2.1e-20   72.1   0.1     6    75     8    69     3    70 0.91 Protein of unknown function (DUF1375)
ADH_N                PF08240.7    109 seq1478_BIOID39001   -            346   3.3e-29  100.7   0.0   1   1   1.3e-32   5.8e-29   99.9   0.0     2   108    26   130    25   131 0.95 Alcohol dehydrogenase GroES-like domain
ADH_zinc_N           PF00107.21   130 seq1478_BIOID39001   -            346   1.3e-20   73.1   0.0   1   1   5.9e-24   2.7e-20   72.1   0.0     2   128   172   306   171   308 0.91 Zinc-binding dehydrogenase
HNH                  PF01844.18    47 seq1479_BIOID39001   -            138   8.2e-10   38.2   8.2   1   1   8.4e-14   1.2e-09   37.8   5.7     1    47    50    98    50    98 0.98 HNH endonuclease
HTH_35               PF13693.1     78 seq1480_BIOID39001   -             92   6.3e-38  128.3   0.3   1   1   5.2e-42   7.1e-38  128.1   0.2     1    78     7    85     7    85 0.98 Winged helix-turn-helix DNA-binding
Na_sulph_symp        PF00939.14   471 seq1481_BIOID39001   -            553  1.3e-180  601.2  40.6   1   1  1.1e-184  1.4e-180  601.0  28.2     2   468    71   551    70   553 0.99 Sodium:sulfate symporter transmembrane region
FGGY_N               PF00370.16   245 seq1482_BIOID39001   -            498   1.5e-90  302.7   0.0   1   1   2.8e-94   1.9e-90  302.3   0.0     1   245     4   250     4   250 0.99 FGGY family of carbohydrate kinases, N-terminal domain
FGGY_C               PF02782.11   197 seq1482_BIOID39001   -            498   9.8e-23   80.7   0.9   1   1   4.5e-26     3e-22   79.1   0.5     3   196   261   441   259   442 0.81 FGGY family of carbohydrate kinases, C-terminal domain
Channel_Tsx          PF03502.8    238 seq1483_BIOID39001   -            286   9.3e-65  218.6  15.0   1   1   7.7e-69   1.1e-64  218.4  10.4     3   238    29   286    27   286 0.97 Nucleoside-specific channel-forming protein, Tsx
DUF2740              PF10872.3     48 seq1487_BIOID39001   -             48     2e-37  126.5   3.8   1   1   1.5e-41   2.1e-37  126.4   2.7     1    48     1    48     1    48 1.00 Protein of unknown function (DUF2740)
Phage_rep_O          PF04492.8    100 seq1490_BIOID39001   -            286   4.8e-33  113.2   0.2   1   1   8.8e-37   1.2e-32  111.9   0.1     3   100    17   114    15   114 0.99 Bacteriophage replication protein O
EII-GUT              PF03608.8    168 seq1491_BIOID39001   -            187     7e-77  256.8   0.7   1   1   5.9e-81     8e-77  256.6   0.5     2   168     5   171     4   171 0.99 PTS system enzyme II sorbitol-specific factor
Peptidase_M48        PF01435.13   226 seq1492_BIOID39001   -            325   5.9e-26   91.3   0.1   1   1   5.7e-30   7.8e-26   90.9   0.1     5   226   113   314   109   314 0.89 Peptidase family M48
ABC_tran             PF00005.22   118 seq1494_BIOID39001   -            259   1.1e-19   70.8   0.0   1   1   4.2e-23   1.9e-19   70.0   0.0     1   118    81   211    81   211 0.93 ABC transporter
AAA_16               PF13191.1    166 seq1494_BIOID39001   -            259     1e-06   29.1   0.1   1   1   3.2e-10   1.5e-06   28.6   0.1    19    60    64   104    57   251 0.76 AAA ATPase domain
Aminotran_1_2        PF00155.16   363 seq1495_BIOID39001   -            402   2.5e-57  194.3   0.0   1   1   8.4e-61   2.9e-57  194.1   0.0     3   363    48   399    46   399 0.94 Aminotransferase class I and II
Cys_Met_Meta_PP      PF01053.15   386 seq1495_BIOID39001   -            402   8.3e-08   30.7   0.0   1   1   4.1e-11   1.4e-07   30.0   0.0    75   180   112   221    79   228 0.86 Cys/Met metabolism PLP-dependent enzyme
DegT_DnrJ_EryC1      PF01041.12   363 seq1495_BIOID39001   -            402   2.5e-06   26.6   0.0   1   1   1.6e-09   5.4e-06   25.5   0.0    44   146   110   218    90   220 0.85 DegT/DnrJ/EryC1/StrS aminotransferase family
Aminotran_5          PF00266.14   371 seq1495_BIOID39001   -            402   2.9e-05   22.8   0.0   1   1   1.2e-08   4.3e-05   22.3   0.0    45   165    89   205    64   252 0.80 Aminotransferase class-V
EIIBC-GUT_N          PF03612.9    183 seq1497_BIOID39001   -            319     1e-71  240.2   1.7   1   1   2.8e-75   1.9e-71  239.3   1.1     2   183     3   171     2   171 0.95 Sorbitol phosphotransferase enzyme II N-terminus
EIIBC-GUT_C          PF07663.6     93 seq1497_BIOID39001   -            319   6.4e-48  160.7   5.0   1   1   9.3e-52   6.4e-48  160.7   3.5     1    93   226   318   226   318 0.99 Sorbitol phosphotransferase enzyme II C-terminus
DeoRC                PF00455.17   162 seq1499_BIOID39001   -            259   8.4e-52  174.9   3.3   1   1   3.5e-55   1.2e-51  174.4   2.3     4   161    83   239    80   240 0.98 DeoR C terminal sensor domain
HTH_DeoR             PF08220.7     57 seq1499_BIOID39001   -            259   1.3e-16   59.7   0.1   1   1   8.1e-20   2.8e-16   58.6   0.1     1    53     8    60     8    63 0.96 DeoR-like helix-turn-helix domain
GntR                 PF00392.16    64 seq1499_BIOID39001   -            259   1.1e-05   24.5   0.2   1   1   9.7e-09   3.3e-05   23.1   0.1    10    63     9    60     9    61 0.95 Bacterial regulatory proteins, gntR family
HTH_11               PF08279.7     55 seq1499_BIOID39001   -            259   2.6e-05   23.6   0.0   1   1   1.6e-08   5.5e-05   22.6   0.0     1    44     8    50     8    63 0.92 HTH domain
Amidohydro_4         PF13147.1    304 seq1504_BIOID39001   -            378   2.9e-29  102.8   6.2   1   1   1.3e-32   4.5e-29  102.2   4.3     1   304    41   356    41   356 0.88 Amidohydrolase
Amidohydro_3         PF07969.6    404 seq1504_BIOID39001   -            378   1.9e-11   43.7   1.8   1   1   1.4e-14   4.8e-11   42.3   0.7   266   404   245   357    80   357 0.80 Amidohydrolase family
Amidohydro_1         PF01979.15   333 seq1504_BIOID39001   -            378   2.7e-09   37.0   0.8   1   1   2.1e-10   7.3e-07   29.0   0.0   231   331   248   357   229   358 0.56 Amidohydrolase family
Amidohydro_5         PF13594.1     68 seq1504_BIOID39001   -            378   1.2e-06   28.0   0.2   1   1   1.1e-09   3.7e-06   26.5   0.0     4    68    22    92    21    92 0.71 Amidohydrolase
Toprim_2             PF13155.1     95 seq1505_BIOID39001   -            626   2.5e-11   43.6   0.0   1   1   2.6e-14   1.2e-10   41.4   0.0     1    95   209   296   209   296 0.87 Toprim-like
Toprim_4             PF13662.1     81 seq1505_BIOID39001   -            626   1.2e-08   34.7   0.0   1   1   8.2e-12   3.7e-08   33.1   0.0     2    76   207   281   206   286 0.78 Toprim domain
AAA_25               PF13481.1    194 seq1505_BIOID39001   -            626   1.5e-08   34.1   0.0   1   1   6.1e-12   2.8e-08   33.2   0.0    32   193   357   507   344   508 0.83 AAA domain
Aminotran_3          PF00202.16   339 seq1506_BIOID39001   -            426   1.3e-75  254.2   0.0   1   1   1.1e-79   1.6e-75  253.9   0.0     1   338    35   360    35   361 0.92 Aminotransferase class-III
OMPdecase            PF00215.19   226 seq1507_BIOID39001   -            220   1.4e-28   99.7   0.2   1   1   1.2e-32   1.6e-28   99.5   0.1     2   223     5   204     4   207 0.94 Orotidine 5'-phosphate decarboxylase / HUMPS family
PTSIIA_gutA          PF03829.8    117 seq1508_BIOID39001   -            123   2.2e-44  149.7   0.0   1   1   1.9e-48   2.7e-44  149.4   0.0     1   116     1   116     1   118 0.98 PTS system glucitol/sorbitol-specific IIA component
AP_endonuc_2         PF01261.19   211 seq1510_BIOID39001   -            286   5.3e-32  110.7   0.0   1   1   4.9e-36   6.6e-32  110.4   0.0     3   211    25   234    23   234 0.96 Xylose isomerase-like TIM barrel
adh_short            PF00106.20   167 seq1512_BIOID39001   -            259   7.1e-26   90.9   1.8   1   1   1.9e-29   8.6e-26   90.7   1.2     2   166     4   172     3   173 0.92 short chain dehydrogenase
adh_short_C2         PF13561.1    243 seq1512_BIOID39001   -            259   7.8e-16   58.5   0.0   1   1   2.5e-19   1.1e-15   57.9   0.0     7   241    13   255     9   256 0.86 Enoyl-(Acyl carrier protein) reductase
KR                   PF08659.5    181 seq1512_BIOID39001   -            259   3.3e-05   23.4   0.5   1   1   1.3e-08   5.8e-05   22.7   0.4     3   152     5   157     4   185 0.81 KR domain
ATP-cone             PF03477.11    90 seq1513_BIOID39001   -            149     2e-17   63.2   0.1   1   1     2e-21   2.8e-17   62.8   0.1     2    89    50   136    49   137 0.98 ATP cone domain
AAA_18               PF13238.1    129 seq1515_BIOID39001   -            185   4.2e-09   36.6   0.0   1   1   7.1e-12   3.2e-08   33.8   0.0     1   118     6   138     6   148 0.68 AAA domain
AAA_33               PF13671.1    143 seq1515_BIOID39001   -            185     3e-07   30.3   0.3   1   1   2.3e-10     1e-06   28.5   0.2     1   136     5   150     5   153 0.74 AAA domain
Guanylate_kin        PF00625.16   183 seq1515_BIOID39001   -            185     4e-06   26.2   0.0   1   1   1.1e-09   4.8e-06   25.9   0.0     3   152     4   149     2   177 0.82 Guanylate kinase
SlyX                 PF04102.7     69 seq1517_BIOID39001   -             72   4.1e-26   91.0   2.4   1   1   3.4e-30   4.6e-26   90.8   1.7     1    69     5    72     5    72 0.99 SlyX
RibD_C               PF01872.12   200 seq1519_BIOID39001   -            367   3.8e-65  219.1   0.0   1   1   7.5e-69   5.1e-65  218.7   0.0     1   200   147   362   147   362 0.96 RibD C-terminal domain
dCMP_cyt_deam_1      PF00383.17   102 seq1519_BIOID39001   -            367   1.1e-24   85.8   0.4   1   1   2.4e-28   1.6e-24   85.3   0.3     3   101     2    99     1   100 0.94 Cytidine and deoxycytidylate deaminase zinc-binding region
DEAD                 PF00270.24   173 seq1520_BIOID39001   -            453   2.3e-49  167.0   0.1   1   1   5.9e-52   2.7e-48  163.5   0.0     1   172    25   196    25   197 0.94 DEAD/DEAH box helicase
Helicase_C           PF00271.26    78 seq1520_BIOID39001   -            453   8.1e-26   89.5   0.0   1   1   4.8e-29   2.2e-25   88.2   0.0     2    77   264   339   263   340 0.98 Helicase conserved C-terminal domain
Ribosomal_S21        PF01165.15    57 seq1521_BIOID39001   -             71   3.2e-24   84.0   8.1   1   1   2.3e-28   3.2e-24   84.0   5.6     2    57     3    58     2    59 0.97 Ribosomal protein S21
Acetyltransf_1       PF00583.19    83 seq1522_BIOID39001   -            144   1.1e-14   54.1   0.3   1   1   3.8e-18   1.8e-14   53.4   0.2     3    83    54   134    52   134 0.95 Acetyltransferase (GNAT) family
Acetyltransf_7       PF13508.1     79 seq1522_BIOID39001   -            144   1.3e-09   37.9   0.0   1   1   3.7e-13   1.7e-09   37.5   0.0    11    78    55   134    32   135 0.78 Acetyltransferase (GNAT) domain
Acetyltransf_10      PF13673.1    117 seq1522_BIOID39001   -            144   4.8e-09   36.2   0.1   1   1   1.2e-12   5.6e-09   36.0   0.0    39   117    42   133    13   133 0.81 Acetyltransferase (GNAT) domain
Peripla_BP_3         PF13377.1    160 seq1523_BIOID39001   -            315   4.5e-22   78.6   0.5   1   1   8.4e-25   2.9e-21   76.0   0.1     1   154   167   314   167   315 0.88 Periplasmic binding protein-like domain
LacI                 PF00356.16    46 seq1523_BIOID39001   -            315   3.5e-21   74.4   0.1   1   1   2.1e-24   7.3e-21   73.4   0.1     1    46     6    51     6    51 0.99 Bacterial regulatory proteins, lacI family
Peripla_BP_1         PF00532.16   279 seq1523_BIOID39001   -            315     1e-10   41.1   0.0   1   1   5.7e-14     2e-10   40.2   0.0    23   274    84   313    61   315 0.78 Periplasmic binding proteins and sugar binding domain of LacI family
HTH_3                PF01381.17    55 seq1523_BIOID39001   -            315   8.6e-05   22.1   0.1   1   1   7.2e-08   0.00025   20.7   0.0     8    40     3    35     1    45 0.87 Helix-turn-helix
Peripla_BP_4         PF13407.1    258 seq1524_BIOID39001   -            327   4.7e-31  107.9  11.1   1   1   8.3e-35   5.7e-31  107.6   7.7    10   256    40   294    33   300 0.88 Periplasmic binding protein domain
Peripla_BP_1         PF00532.16   279 seq1524_BIOID39001   -            327     8e-17   61.2   1.5   1   1   1.5e-20   1.1e-16   60.8   1.0     3   279    32   312    30   312 0.82 Periplasmic binding proteins and sugar binding domain of LacI family
Aldolase_II          PF00596.16   183 seq1525_BIOID39001   -            231   2.7e-45  154.1   0.9   1   1   2.4e-49   3.3e-45  153.8   0.6     2   181     8   196     7   198 0.90 Class II Aldolase and Adducin N-terminal domain
Rhodanese            PF00581.15   113 seq1526_BIOID39001   -            350     1e-16   61.1   0.0   1   1   1.7e-20   2.3e-16   60.0   0.0     2   112   138   233   137   234 0.94 Rhodanese-like domain
GutM                 PF06923.6    109 seq1527_BIOID39001   -            119   1.9e-37  127.1   0.0   1   1   1.6e-41   2.1e-37  126.9   0.0     2   109     3   110     2   110 0.98 Glucitol operon activator protein (GutM)
Toprim_N             PF08275.6    128 seq1531_BIOID39001   -            581   1.2e-43  147.9   0.0   1   1   9.9e-47   1.9e-43  147.3   0.0     1   127   126   251   126   252 0.98 DNA primase catalytic core, N-terminal domain
zf-CHC2              PF01807.15    98 seq1531_BIOID39001   -            581   1.8e-40  136.2   0.1   1   1   1.7e-43   3.4e-40  135.4   0.1     3    96     7   100     5   102 0.96 CHC2 zinc finger
DnaG_DnaB_bind       PF08278.6    127 seq1531_BIOID39001   -            581   2.2e-39  134.4   1.3   1   1   2.7e-42   5.3e-39  133.2   0.9     1   127   450   575   450   575 0.99 DNA primase DnaG DnaB-binding
DnaB_bind            PF10410.4     59 seq1531_BIOID39001   -            581   7.1e-18   64.2   0.0   1   1     1e-20     2e-17   62.8   0.0     1    58   368   425   368   426 0.97 DnaB-helicase binding domain of primase
Toprim_4             PF13662.1     81 seq1531_BIOID39001   -            581   5.4e-16   58.2   0.0   1   1   6.5e-19   1.3e-15   57.0   0.0     2    70   260   325   259   335 0.90 Toprim domain
Toprim_2             PF13155.1     95 seq1531_BIOID39001   -            581   3.8e-12   46.2   0.0   1   1   4.4e-15   8.6e-12   45.0   0.0     2    93   263   348   262   350 0.86 Toprim-like
Toprim               PF01751.17    88 seq1531_BIOID39001   -            581     1e-11   44.4   0.0   1   1     1e-14     2e-11   43.4   0.0     2    78   261   331   260   339 0.93 Toprim domain
Lactamase_B_2        PF12706.2    194 seq1536_BIOID39001   -            252   7.3e-15   54.8   0.0   1   1   6.5e-19   8.8e-15   54.6   0.0    28   194    66   223    30   223 0.84 Beta-lactamase superfamily domain
LPAM_2               PF13627.1     24 seq1537_BIOID39001   -             67   1.6e-08   33.8   3.3   1   1   1.6e-12   2.1e-08   33.4   2.3     1    24     6    29     6    29 0.94 Prokaryotic lipoprotein-attachment site
DeoRC                PF00455.17   162 seq1540_BIOID39001   -            257   1.7e-52  177.2   0.6   1   1   5.8e-56   2.7e-52  176.5   0.2     3   161    74   232    72   233 0.97 DeoR C terminal sensor domain
HTH_DeoR             PF08220.7     57 seq1540_BIOID39001   -            257   9.1e-22   76.2   0.1   1   1   3.8e-25   1.7e-21   75.3   0.1     1    56     6    61     6    62 0.98 DeoR-like helix-turn-helix domain
HTH_11               PF08279.7     55 seq1540_BIOID39001   -            257   5.3e-09   35.4   0.1   1   1   3.9e-12   1.8e-08   33.8   0.0     1    46     6    50     6    56 0.92 HTH domain
DAP_epimerase        PF01678.14   121 seq1543_BIOID39001   -            275   1.3e-77  257.4   0.7   1   2   1.8e-43   1.2e-39  134.8   0.0     1   120     4   124     4   125 0.98 Diaminopimelate epimerase
DAP_epimerase        PF01678.14   121 seq1543_BIOID39001   -            275   1.3e-77  257.4   0.7   2   2   2.5e-39   1.7e-35  121.4   0.1     2   121   153   268   152   268 0.97 Diaminopimelate epimerase
PhzC-PhzF            PF02567.11   282 seq1543_BIOID39001   -            275   3.6e-05   23.0   0.0   1   1   7.7e-09   5.2e-05   22.5   0.0    45   224    51   224    46   229 0.86 Phenazine biosynthesis-like protein
NinB                 PF05772.7    127 seq1545_BIOID39001   -            136   1.5e-54  182.8   0.3   1   1   1.3e-58   1.7e-54  182.7   0.2     1   127     6   132     6   132 0.99 NinB protein
DMRL_synthase        PF00885.14   144 seq1547_BIOID39001   -            156   4.3e-57  191.6   1.0   1   1   3.6e-61   4.9e-57  191.5   0.7     2   143    11   153    10   154 0.98 6,7-dimethyl-8-ribityllumazine synthase
ABC_tran             PF00005.22   118 seq1549_BIOID39001   -            503   6.3e-36  123.2   0.0   1   2   1.1e-20   3.7e-17   62.6   0.0     1   118    50   178    50   178 0.89 ABC transporter
ABC_tran             PF00005.22   118 seq1549_BIOID39001   -            503   6.3e-36  123.2   0.0   2   2     2e-19   6.8e-16   58.5   0.0     1   117   302   432   302   433 0.90 ABC transporter
PTS_EIIC             PF02378.13   321 seq1550_BIOID39001   -            473   2.4e-30  105.3  25.5   1   1   3.5e-34   2.4e-30  105.3  17.7     2   320   113   405   112   407 0.88 Phosphotransferase system, EIIC
PTS_EIIB             PF00367.15    35 seq1550_BIOID39001   -            473   2.9e-11   42.2   0.2   1   1   8.1e-15   5.5e-11   41.3   0.1     3    31    12    40    11    43 0.91 phosphotransferase system, EIIB
LysR_substrate       PF03466.15   209 seq1554_BIOID39001   -            329   1.3e-30  105.9   0.0   1   1   2.6e-34   1.8e-30  105.5   0.0     3   206   115   322   113   324 0.95 LysR substrate binding domain
HTH_1                PF00126.22    60 seq1554_BIOID39001   -            329   2.1e-18   65.6   0.3   1   1   5.1e-22   3.5e-18   64.9   0.2     4    60    33    89    30    89 0.96 Bacterial regulatory helix-turn-helix protein, lysR family
SIS                  PF01380.17   131 seq1556_BIOID39001   -            321     4e-27   94.2   0.0   1   1   9.9e-31   6.8e-27   93.5   0.0     2   130    39   169    38   170 0.98 SIS domain
CBS                  PF00571.23    57 seq1556_BIOID39001   -            321   1.4e-15   56.5   0.1   1   2   4.2e-09   2.8e-05   23.5   0.2     1    56   199   256   199   257 0.91 CBS domain
CBS                  PF00571.23    57 seq1556_BIOID39001   -            321   1.4e-15   56.5   0.1   2   2   4.7e-10   3.2e-06   26.5   0.0     8    51   272   315   265   318 0.82 CBS domain
NusB                 PF01029.13   134 seq1559_BIOID39001   -            139   1.4e-34  118.8   0.2   1   1   1.2e-38   1.6e-34  118.6   0.1     1   133     7   131     7   132 0.93 NusB family
NinF                 PF05810.7     58 seq1560_BIOID39001   -             56   3.2e-30  103.5   8.6   1   1   2.5e-34   3.5e-30  103.4   6.0     1    58     1    56     1    56 0.96 NinF protein
DUF484               PF04340.7    225 seq1562_BIOID39001   -            235   5.6e-89  297.3   0.4   1   1   4.7e-93   6.5e-89  297.1   0.3     1   224    10   232    10   233 0.99 Protein of unknown function, DUF484
UPF0257              PF06788.8    236 seq1567_BIOID39001   -            248  3.4e-140  464.9   1.0   1   1  2.9e-144  3.9e-140  464.7   0.7     1   236    13   248    13   248 1.00 Uncharacterised protein family (UPF0257)
Helicase_C_2         PF13307.1    167 seq1568_BIOID39001   -            716   4.4e-26   91.6   0.0   1   1     2e-29   6.9e-26   91.0   0.0     8   165   533   688   526   690 0.93 Helicase C-terminal domain
DEAD                 PF00270.24   173 seq1568_BIOID39001   -            716   2.9e-09   36.5   0.1   1   1   1.8e-09   6.3e-06   25.6   0.0    12    78    43   108    28   126 0.74 DEAD/DEAH box helicase
DEAD_2               PF06733.10   174 seq1568_BIOID39001   -            716   1.2e-08   34.4   0.0   1   1   6.2e-12   2.1e-08   33.6   0.0   103   167   200   263   150   269 0.87 DEAD_2
AIRS                 PF00586.19    96 seq1569_BIOID39001   -            325   1.7e-23   82.5   0.0   1   1   6.1e-27   4.2e-23   81.2   0.0     1    96    28   123    28   123 0.98 AIR synthase related protein, N-terminal domain
AIRS_C               PF02769.17   153 seq1569_BIOID39001   -            325   1.2e-09   38.1   0.0   1   1   2.6e-13   1.7e-09   37.6   0.0     1   145   150   299   150   303 0.74 AIR synthase related protein, C-terminal domain
DUF1364              PF07102.7     94 seq1571_BIOID39001   -             54   5.8e-17   61.2   0.1   1   1   4.5e-21   6.2e-17   61.1   0.0    43    94     1    52     1    52 0.97 Protein of unknown function (DUF1364)
MetJ                 PF01340.15   104 seq1572_BIOID39001   -            105   9.5e-70  230.8   0.1   1   1   7.7e-74     1e-69  230.6   0.1     1   104     2   105     2   105 1.00 Met Apo-repressor, MetJ
RusA                 PF05866.6    116 seq1573_BIOID39001   -            120   2.3e-21   76.2   0.0   1   1   1.9e-25   2.6e-21   76.0   0.0     1   116     8   117     8   117 0.91 Endodeoxyribonuclease RusA
Sigma70_ner          PF04546.8    211 seq1574_BIOID39001   -            613   6.2e-81  270.9   7.0   1   1   2.7e-84   6.2e-81  270.9   4.9     1   211   137   348   137   348 0.96 Sigma-70, non-essential region
Sigma70_r1_1         PF03979.9     82 seq1574_BIOID39001   -            613   4.2e-30  103.4   5.1   1   1   1.8e-33   4.2e-30  103.4   3.5     2    81     2    80     1    81 0.96 Sigma-70 factor, region 1.1
Sigma70_r3           PF04539.11    78 seq1574_BIOID39001   -            613     7e-29   99.4   1.1   1   1   3.1e-32     7e-29   99.4   0.7     1    77   458   534   458   535 0.97 Sigma-70 region 3
Sigma70_r2           PF04542.9     71 seq1574_BIOID39001   -            613   1.8e-23   81.8   0.3   1   1   2.3e-26   5.3e-23   80.3   0.2     1    71   379   449   379   449 0.98 Sigma-70 region 2
Sigma70_r4           PF04545.11    50 seq1574_BIOID39001   -            613   3.5e-19   67.7   0.8   1   1   1.5e-22   3.5e-19   67.7   0.6     1    50   547   600   547   600 0.98 Sigma-70, region 4
Sigma70_r1_2         PF00140.15    37 seq1574_BIOID39001   -            613   9.5e-15   53.8   0.7   1   1   2.2e-17   4.9e-14   51.5   0.1     1    32    95   126    95   130 0.96 Sigma-70 factor, region 1.2
Phage_integrase      PF00589.17   173 seq1575_BIOID39001   -            298   4.5e-50  169.5   0.0   1   1   1.1e-53   7.7e-50  168.8   0.0     3   172   114   281   112   282 0.97 Phage integrase family
Phage_integr_N       PF02899.12    84 seq1575_BIOID39001   -            298   1.1e-26   92.6   0.8   1   1   4.1e-30   2.8e-26   91.3   0.6     1    83     8    90     8    91 0.98 Phage integrase, N-terminal SAM-like domain
Na_Ca_ex             PF01699.19   139 seq1576_BIOID39001   -            325     1e-53  180.5  24.3   1   2   1.1e-32   1.5e-28   99.0   6.4     1   138    13   142    13   143 0.98 Sodium/calcium exchanger protein
Na_Ca_ex             PF01699.19   139 seq1576_BIOID39001   -            325     1e-53  180.5  24.3   2   2   3.5e-29   4.8e-25   87.6   4.9     4   137   187   314   182   316 0.94 Sodium/calcium exchanger protein
SIS                  PF01380.17   131 seq1577_BIOID39001   -            307   1.7e-30  105.1   0.1   1   1   5.1e-34   2.3e-30  104.7   0.0     2   130   149   277   148   278 0.98 SIS domain
HTH_6                PF01418.12    77 seq1577_BIOID39001   -            307   3.9e-26   90.4   0.0   1   1   2.1e-29   9.7e-26   89.2   0.0     2    77    26   101    25   101 0.97 Helix-turn-helix domain, rpiR family
DUF830               PF05708.7    158 seq1578_BIOID39001   -            202   1.1e-45  155.3   0.0   1   1   9.1e-50   1.2e-45  155.1   0.0     2   157    21   193    20   194 0.97 Orthopoxvirus protein of unknown function (DUF830)
LysR_substrate       PF03466.15   209 seq1579_BIOID39001   -            315   3.1e-40  137.4   0.0   1   1   6.4e-44   4.3e-40  136.9   0.0     2   205   108   312   107   314 0.96 LysR substrate binding domain
HTH_1                PF00126.22    60 seq1579_BIOID39001   -            315   3.2e-22   77.9   1.5   1   1   4.7e-26   3.2e-22   77.9   1.1     1    60    24    83    24    83 0.98 Bacterial regulatory helix-turn-helix protein, lysR family
Phage_NinH           PF06322.6     64 seq1580_BIOID39001   -             62   8.6e-29   98.8   0.1   1   1   6.6e-33     9e-29   98.7   0.1     1    60     1    60     1    62 0.97 Phage NinH protein
Alpha-amylase        PF00128.19   316 seq1582_BIOID39001   -            551  1.1e-110  369.8   0.0   1   1  2.2e-114  1.5e-110  369.3   0.0     1   313    30   371    30   378 0.98 Alpha amylase, catalytic domain
DUF3459              PF11941.3     89 seq1582_BIOID39001   -            551   5.7e-10   39.0   0.1   1   1   1.8e-12   1.2e-08   34.8   0.1     2    89   459   548   458   549 0.82 Domain of unknown function (DUF3459)
BPD_transp_2         PF02653.11   267 seq1583_BIOID39001   -            332   1.8e-43  148.3  44.6   1   1   1.3e-47   1.8e-43  148.3  30.9     3   267    54   317    52   317 0.92 Branched-chain amino acid transport system / permease component
Antiterm             PF03589.8     95 seq1585_BIOID39001   -            207   4.6e-59  196.4   2.2   1   2   7.4e-32     1e-27   95.9   0.3     1    95    14   111    14   111 0.99 Antitermination protein
Antiterm             PF03589.8     95 seq1585_BIOID39001   -            207   4.6e-59  196.4   2.2   2   2   2.7e-33   3.7e-29  100.5   0.0     4    95   114   204   112   204 0.98 Antitermination protein
PgpA                 PF04608.8    143 seq1587_BIOID39001   -            172   3.8e-51  172.5   8.4   1   1   3.2e-55   4.4e-51  172.3   5.9     2   142    22   162    21   163 0.92 Phosphatidylglycerophosphatase A
PcfJ                 PF14284.1    169 seq1588_BIOID39001   -            404   4.1e-07   29.5   0.1   1   1   6.3e-11   8.6e-07   28.4   0.1    44   159   139   274   117   279 0.73 PcfJ-like protein
ABC_membrane         PF00664.18   275 seq1590_BIOID39001   -            600   7.7e-20   71.3   2.7   1   1     3e-23     1e-19   70.9   1.9     4   272    27   296    25   299 0.85 ABC transporter transmembrane region
ABC_tran             PF00005.22   118 seq1590_BIOID39001   -            600   1.5e-17   63.9   0.0   1   1   1.2e-20   4.1e-17   62.5   0.0     1   118   384   509   384   509 0.84 ABC transporter
AAA_16               PF13191.1    166 seq1590_BIOID39001   -            600   4.5e-07   30.2   0.3   1   1   3.2e-10   1.1e-06   29.0   0.2    20   157   368   525   356   538 0.61 AAA ATPase domain
HAD_2                PF13419.1    176 seq1593_BIOID39001   -            238   3.3e-19   69.6   0.1   1   1   9.3e-23   4.2e-19   69.3   0.0     1   176    13   207    13   207 0.76 Haloacid dehalogenase-like hydrolase
Hydrolase_like       PF13242.1     75 seq1593_BIOID39001   -            238   4.5e-09   35.7   0.0   1   1   2.2e-12   9.9e-09   34.6   0.0     2    50   161   209   160   223 0.93 HAD-hyrolase-like
Hydrolase            PF00702.21   204 seq1593_BIOID39001   -            238   1.8e-08   35.0   0.0   1   1   5.7e-12   2.6e-08   34.5   0.0     1   202    10   199    10   201 0.71 haloacid dehalogenase-like hydrolase
AhpC-TSA             PF00578.16   124 seq1595_BIOID39001   -            187   1.5e-33  114.9   0.1   1   1   4.3e-37     2e-33  114.6   0.1     4   123     7   133     4   134 0.94 AhpC/TSA family
Redoxin              PF08534.5    146 seq1595_BIOID39001   -            187   1.8e-13   50.1   0.0   1   1   4.7e-17   2.2e-13   49.9   0.0    15   140    18   146     4   152 0.84 Redoxin
1-cysPrx_C           PF10417.4     40 seq1595_BIOID39001   -            187   1.6e-06   27.4   0.1   1   1   6.5e-10     3e-06   26.6   0.1     1    31   154   182   154   186 0.88 C-terminal domain of 1-Cys peroxiredoxin
Sigma54_activat      PF00158.21   168 seq1596_BIOID39001   -            642     3e-36  124.3   0.0   1   1   2.4e-39   5.4e-36  123.4   0.0     5   168   334   494   330   494 0.96 Sigma-54 interaction domain
PAS                  PF00989.19   113 seq1596_BIOID39001   -            642   5.5e-14   51.7   0.0   1   1   5.8e-17   1.3e-13   50.5   0.0     2   113   207   309   206   309 0.97 PAS fold
HTH_8                PF02954.14    42 seq1596_BIOID39001   -            642   1.7e-13   49.7   0.1   1   1   7.4e-17   1.7e-13   49.7   0.1     2    42   591   631   590   631 0.96 Bacterial regulatory protein, Fis family
GAF                  PF01590.21   154 seq1596_BIOID39001   -            642   5.6e-06   26.4   0.3   1   1   6.3e-09   1.4e-05   25.1   0.2     4   151    58   189    56   192 0.90 GAF domain
PAS_8                PF13188.1     64 seq1596_BIOID39001   -            642   0.00013   21.5   0.0   1   1   1.5e-07   0.00035   20.2   0.0     2    45   207   254   206   276 0.71 PAS domain
ABC_tran             PF00005.22   118 seq1597_BIOID39001   -            637   1.3e-36  125.4   1.3   1   2   2.9e-18   3.6e-15   56.2   0.0     1   118    41   178    41   178 0.87 ABC transporter
ABC_tran             PF00005.22   118 seq1597_BIOID39001   -            637   1.3e-36  125.4   1.3   2   2   2.9e-21   3.6e-18   65.9   0.0     1   118   352   459   352   459 0.92 ABC transporter
ABC_tran_2           PF12848.2     85 seq1597_BIOID39001   -            637   6.6e-29   99.4   4.3   1   1   5.3e-32   6.6e-29   99.4   3.0     1    83   217   298   217   302 0.93 ABC transporter
S-AdoMet_synt_C      PF02773.11   138 seq1599_BIOID39001   -            384   3.7e-76  253.3   0.0   1   1   1.2e-79   5.6e-76  252.7   0.0     1   138   233   370   233   370 1.00 S-adenosylmethionine synthetase, C-terminal domain
S-AdoMet_synt_M      PF02772.11   120 seq1599_BIOID39001   -            384   5.5e-51  171.4   0.0   1   1   3.7e-54   1.7e-50  169.8   0.0     2   120   114   231   113   231 0.99 S-adenosylmethionine synthetase, central domain
S-AdoMet_synt_N      PF00438.15   100 seq1599_BIOID39001   -            384     2e-43  146.5   0.1   1   1   8.4e-47   3.8e-43  145.6   0.1     2   100     3   101     2   101 0.99 S-adenosylmethionine synthetase, N-terminal domain
SIS                  PF01380.17   131 seq1600_BIOID39001   -            335   4.7e-34  116.6   0.1   1   1   1.6e-37   1.1e-33  115.5   0.0     2   131    53   184    52   184 0.97 SIS domain
CBS                  PF00571.23    57 seq1600_BIOID39001   -            335   3.6e-14   52.0   3.5   1   2   2.5e-09   1.7e-05   24.2   0.3     1    54   213   268   213   270 0.96 CBS domain
CBS                  PF00571.23    57 seq1600_BIOID39001   -            335   3.6e-14   52.0   3.5   2   2   5.6e-10   3.8e-06   26.3   0.4     2    54   281   332   280   334 0.96 CBS domain
Peripla_BP_4         PF13407.1    258 seq1602_BIOID39001   -            313   1.3e-58  198.3  11.3   1   1   3.7e-62   1.7e-58  197.9   7.8     2   255    30   290    29   293 0.95 Periplasmic binding protein domain
Peripla_BP_1         PF00532.16   279 seq1602_BIOID39001   -            313   2.4e-19   69.5   0.5   1   1   6.3e-23   2.9e-19   69.2   0.4     5   207    30   243    26   290 0.80 Periplasmic binding proteins and sugar binding domain of LacI family
Peripla_BP_3         PF13377.1    160 seq1602_BIOID39001   -            313   3.1e-12   46.6   0.0   1   1   1.5e-15   6.8e-12   45.5   0.0    12   140   161   291   159   307 0.87 Periplasmic binding protein-like domain
DEAD                 PF00270.24   173 seq1603_BIOID39001   -            756   7.4e-19   67.7   0.0   1   1   5.3e-22   2.4e-18   66.0   0.0     4   168   227   386   224   391 0.83 DEAD/DEAH box helicase
Helicase_C           PF00271.26    78 seq1603_BIOID39001   -            756   7.5e-11   41.6   0.0   1   1     2e-11   9.1e-08   31.7   0.0    20    78   543   613   525   613 0.80 Helicase conserved C-terminal domain
ResIII               PF04851.10   184 seq1603_BIOID39001   -            756   3.3e-10   39.9   0.0   1   1   1.8e-13   8.2e-10   38.6   0.0     3   182   222   383   160   385 0.82 Type III restriction enzyme, res subunit
UPF0060              PF02694.10   107 seq1607_BIOID39001   -            111   7.3e-49  164.1  11.9   1   1   5.9e-53     8e-49  164.0   8.3     1   106     4   110     4   111 0.98 Uncharacterised BCR, YnfA/UPF0060 family
ADH_N                PF08240.7    109 seq1608_BIOID39001   -            364   1.4e-29  101.9   0.7   1   1   5.6e-33   2.5e-29  101.0   0.5     2   107    39   153    38   155 0.92 Alcohol dehydrogenase GroES-like domain
ADH_zinc_N           PF00107.21   130 seq1608_BIOID39001   -            364     2e-25   88.7   0.2   1   1   6.9e-29   3.1e-25   88.0   0.1     1   129   196   324   196   325 0.95 Zinc-binding dehydrogenase
Pyr_redox_2          PF07992.9    200 seq1610_BIOID39001   -            531   1.5e-32  113.0   0.0   1   1   2.4e-34   4.7e-31  108.1   0.0     1   199   224   503   224   504 0.91 Pyridine nucleotide-disulphide oxidoreductase
Pyr_redox            PF00070.22    80 seq1610_BIOID39001   -            531   1.9e-14   53.6   7.3   1   1   1.4e-17   2.7e-14   53.2   0.3     1    75   367   437   367   442 0.93 Pyridine nucleotide-disulphide oxidoreductase
Pyr_redox_3          PF13738.1    203 seq1610_BIOID39001   -            531   3.9e-11   43.2   1.9   1   1   7.1e-13   1.4e-09   38.2   0.6    15   196   216   394   213   400 0.80 Pyridine nucleotide-disulphide oxidoreductase
Thioredoxin_3        PF13192.1     76 seq1610_BIOID39001   -            531   2.5e-08   33.4   0.0   1   1   3.9e-11   7.6e-08   31.9   0.0     4    74   132   205   129   207 0.82 Thioredoxin domain
UvrD_C               PF13361.1    319 seq1611_BIOID39001   -            738   1.3e-99  333.6   0.0   1   1  7.6e-103   1.7e-99  333.1   0.0     1   318   295   634   295   635 0.98 UvrD-like helicase C-terminal domain
UvrD-helicase        PF00580.16   315 seq1611_BIOID39001   -            738   2.2e-76  257.0   0.0   1   1   2.7e-79   6.1e-76  255.6   0.0     1   314    28   289    28   290 0.98 UvrD/REP helicase N-terminal domain
AAA_19               PF13245.1     76 seq1611_BIOID39001   -            738   5.5e-14   51.5   0.2   1   1   8.5e-17   1.9e-13   49.8   0.1     1    75    34   111    34   112 0.85 Part of AAA domain
UvrD_C_2             PF13538.1    104 seq1611_BIOID39001   -            738   1.1e-10   41.4   0.0   1   1   1.1e-13   2.6e-10   40.2   0.0    54   103   561   630   509   631 0.77 Family description
Phage_holin_3        PF05106.7    100 seq1613_BIOID39001   -            107   1.7e-30  104.8   0.7   1   1   1.4e-34     2e-30  104.6   0.5    10   100     8    98     2    98 0.94 Phage holin family (Lysis protein S)
Glycos_trans_3N      PF02885.12    66 seq1614_BIOID39001   -            320   4.1e-14   51.7   0.0   1   1   6.2e-18   8.5e-14   50.7   0.0     2    65     3    70     2    71 0.97 Glycosyl transferase family, helical bundle domain
Lactamase_B          PF00753.22   194 seq1615_BIOID39001   -            479   5.1e-28   97.9   0.2   1   1   1.6e-31   7.2e-28   97.4   0.1     2   158    31   179    30   252 0.90 Metallo-beta-lactamase superfamily
Rubredoxin           PF00301.15    47 seq1615_BIOID39001   -            479   1.2e-19   69.8   2.7   1   1   4.7e-23   2.2e-19   68.9   1.9     1    47   425   471   425   471 0.98 Rubredoxin
Flavodoxin_1         PF00258.20   143 seq1615_BIOID39001   -            479   2.4e-11   43.6   0.0   1   1     9e-15   4.1e-11   42.9   0.0     1   142   256   388   256   389 0.78 Flavodoxin
MR_MLE_N             PF02746.11   117 seq1616_BIOID39001   -            415   1.2e-35  121.9   0.0   1   1   5.6e-39   2.6e-35  120.8   0.0    22   117    22   121     9   121 0.96 Mandelate racemase / muconate lactonizing enzyme, N-terminal domain
MR_MLE_C             PF13378.1    111 seq1616_BIOID39001   -            415   3.4e-27   94.5   0.1   1   1   1.8e-30   8.4e-27   93.2   0.0     1   111   274   386   274   386 0.88 Enolase C-terminal domain-like
MR_MLE               PF01188.16    67 seq1616_BIOID39001   -            415   6.1e-11   42.5   0.0   1   1   2.8e-14   1.3e-10   41.5   0.0     2    67   207   274   206   274 0.93 Mandelate racemase / muconate lactonizing enzyme, C-terminal domain
DUF1266              PF06889.6    172 seq1617_BIOID39001   -            238   7.3e-33  113.6   4.4   1   1   8.2e-37   1.1e-32  113.0   3.0    10   172    77   230    69   230 0.94 Protein of unknown function (DUF1266)
Phage_lysozyme       PF00959.14   110 seq1618_BIOID39001   -            158   3.3e-23   81.9   0.0   1   1   3.7e-27   5.1e-23   81.3   0.0     1   109    33   140    33   141 0.98 Phage lysozyme
Hydrolase_3          PF08282.7    254 seq1619_BIOID39001   -            188     1e-12   48.0   0.0   1   1   3.6e-15     5e-11   42.5   0.0   179   243    94   158    88   167 0.94 haloacid dehalogenase-like hydrolase
ABC_tran             PF00005.22   118 seq1620_BIOID39001   -            510   3.6e-36  123.9   0.1   1   2   3.4e-24   1.5e-20   73.5   0.2     1   118    45   174    45   174 0.95 ABC transporter
ABC_tran             PF00005.22   118 seq1620_BIOID39001   -            510   3.6e-36  123.9   0.1   2   2   2.6e-16   1.2e-12   48.1   0.0     3   117   305   437   303   438 0.83 ABC transporter
NRDD                 PF13597.1    547 seq1623_BIOID39001   -            712   4.3e-81  272.5   0.0   1   1   1.4e-83   6.2e-80  268.7   0.0     3   546   115   705   111   706 0.84 Anaerobic ribonucleoside-triphosphate reductase
Gly_radical          PF01228.16   106 seq1623_BIOID39001   -            712   4.4e-27   94.4   0.0   1   1   4.2e-30   1.9e-26   92.3   0.0     2   104   582   685   581   687 0.98 Glycine radical
ATP-cone             PF03477.11    90 seq1623_BIOID39001   -            712   5.7e-21   74.6   1.7   1   1     4e-24   1.8e-20   73.0   0.5     2    89     4    89     3    90 0.93 ATP cone domain
Aldose_epim          PF01263.15   301 seq1625_BIOID39001   -            290   2.3e-47  161.4   0.0   1   1   1.9e-51   2.5e-47  161.3   0.0     2   300     3   285     2   286 0.92 Aldose 1-epimerase
Phage_lysis          PF03245.8    125 seq1626_BIOID39001   -            155   2.6e-40  137.1   3.4   1   1   2.2e-44     3e-40  136.9   2.3     1   125    29   154    29   154 0.98 Bacteriophage lysis protein
ABC_tran             PF00005.22   118 seq1627_BIOID39001   -            600   4.8e-23   81.6   0.0   1   1   1.6e-26   1.1e-22   80.5   0.0     1   118   385   510   385   510 0.93 ABC transporter
ABC_membrane         PF00664.18   275 seq1627_BIOID39001   -            600   5.2e-06   25.9   0.7   1   1   7.6e-10   5.2e-06   25.9   0.5    29   185    54   212    28   227 0.65 ABC transporter transmembrane region
DUF4034              PF13226.1    277 seq1629_BIOID39001   -            702  8.8e-116  385.7   9.2   1   1  1.1e-119  1.5e-115  384.9   6.4     1   277    26   306    26   306 0.99 Domain of unknown function (DUF4034)
Sugar_tr             PF00083.19   451 seq1630_BIOID39001   -            464  2.1e-138  461.5  29.1   1   1  5.2e-142  2.3e-138  461.4  20.2     1   449    18   449    18   451 0.97 Sugar (and other) transporter
MFS_1                PF07690.11   354 seq1630_BIOID39001   -            464   6.1e-42  143.5  44.1   1   2   8.5e-34   3.9e-30  104.7  13.3     2   241    23   284    22   287 0.82 Major Facilitator Superfamily
MFS_1                PF07690.11   354 seq1630_BIOID39001   -            464   6.1e-42  143.5  44.1   2   2   3.7e-16   1.7e-12   46.6  14.3     3   186   258   449   252   460 0.84 Major Facilitator Superfamily
LptC                 PF06835.8    176 seq1631_BIOID39001   -            191   1.2e-53  180.9   2.1   1   1     1e-57   1.4e-53  180.8   1.4     2   176     9   183     8   183 0.97 Lipopolysaccharide-assembly, LptC-related
Ldh_2                PF02615.9    335 seq1633_BIOID39001   -            361  7.3e-138  458.7   0.0   1   1  6.1e-142  8.4e-138  458.5   0.0     1   334     5   340     5   341 0.99 Malate/L-lactate dehydrogenase
Abhydrolase_1        PF00561.15   230 seq1635_BIOID39001   -            340   1.9e-26   92.9   0.0   1   1   1.7e-29   5.9e-26   91.3   0.0     4   218   105   312   102   315 0.96 alpha/beta hydrolase fold
Abhydrolase_6        PF12697.2    228 seq1635_BIOID39001   -            340   3.6e-16   59.6   0.4   1   1   1.5e-19     5e-16   59.1   0.3     1   219    75   312    75   320 0.72 Alpha/beta hydrolase family
Abhydrolase_5        PF12695.2    142 seq1635_BIOID39001   -            340   7.8e-11   41.8   0.2   1   1     7e-14   2.4e-10   40.2   0.1     2   141    75   308    74   309 0.65 Alpha/beta hydrolase family
Phage_pRha           PF09669.5     92 seq1637_BIOID39001   -            255   2.8e-31  107.6   0.1   1   1   6.6e-35     9e-31  105.9   0.0     1    92   105   195   105   195 0.97 Phage regulatory protein Rha (Phage_pRha)
ADH_N                PF08240.7    109 seq1638_BIOID39001   -            339   2.4e-37  126.9   1.6   1   1   6.8e-41   4.7e-37  125.9   1.1     2   109    25   131    24   131 0.98 Alcohol dehydrogenase GroES-like domain
ADH_zinc_N           PF00107.21   130 seq1638_BIOID39001   -            339   7.3e-19   67.4   0.0   1   1   2.1e-22   1.4e-18   66.5   0.0     1   129   171   297   171   298 0.97 Zinc-binding dehydrogenase
OstA                 PF03968.9    113 seq1640_BIOID39001   -            185   8.9e-33  112.5   2.3   1   1   8.8e-37   1.2e-32  112.0   1.6     1   113    37   149    37   149 0.98 OstA-like protein
Pyr_redox_2          PF07992.9    200 seq1642_BIOID39001   -            377   1.3e-26   93.6   0.0   1   1     2e-29     3e-26   92.4   0.0     2   198     5   277     4   279 0.90 Pyridine nucleotide-disulphide oxidoreductase
Pyr_redox            PF00070.22    80 seq1642_BIOID39001   -            377   2.3e-18   66.2   0.0   1   1   4.2e-20   6.4e-17   61.6   0.0     1    75   143   216   143   223 0.95 Pyridine nucleotide-disulphide oxidoreductase
Pyr_redox_3          PF13738.1    203 seq1642_BIOID39001   -            377   1.6e-10   41.2   0.0   1   1   6.1e-10   9.3e-07   28.9   0.0    66   199    38   173     8   177 0.75 Pyridine nucleotide-disulphide oxidoreductase
K_oxygenase          PF13434.1    341 seq1642_BIOID39001   -            377   1.9e-09   36.8   0.1   1   1   2.8e-09   4.2e-06   25.7   0.0   139   216    91   167    66   179 0.84 L-lysine 6-monooxygenase (NADPH-requiring)
Peripla_BP_3         PF13377.1    160 seq1650_BIOID39001   -            343   2.5e-44  150.9   0.0   1   1   1.4e-47   4.9e-44  150.0   0.0     1   160   178   339   178   339 0.95 Periplasmic binding protein-like domain
Peripla_BP_1         PF00532.16   279 seq1650_BIOID39001   -            343   2.1e-36  125.4   0.0   1   1   8.3e-40   2.8e-36  125.0   0.0     2   259    70   317    69   335 0.91 Periplasmic binding proteins and sugar binding domain of LacI family
LacI                 PF00356.16    46 seq1650_BIOID39001   -            343   1.6e-19   69.0   0.9   1   1     8e-23   2.7e-19   68.3   0.6     1    46    13    58    13    58 0.98 Bacterial regulatory proteins, lacI family
Peripla_BP_4         PF13407.1    258 seq1650_BIOID39001   -            343   3.5e-14   52.6   0.0   1   1   5.9e-17     2e-13   50.1   0.0     1   257    72   320    72   321 0.86 Periplasmic binding protein domain
DUF3442              PF11924.3    280 seq1651_BIOID39001   -           1416  6.5e-107  357.1   0.9   1   1  6.2e-110  1.7e-106  355.7   0.6     3   280    72   350    70   350 0.98 Protein of unknown function (DUF3442)
Big_1                PF02369.11   100 seq1651_BIOID39001   -           1416   1.9e-54  181.6 102.2   1   3   1.5e-16   4.2e-13   48.9   6.2     4    97   993  1086   990  1088 0.87 Bacterial Ig-like domain (group 1)
Big_1                PF02369.11   100 seq1651_BIOID39001   -           1416   1.9e-54  181.6 102.2   2   3   7.6e-16   2.1e-12   46.7   1.6    12    96  1102  1185  1092  1191 0.83 Bacterial Ig-like domain (group 1)
Big_1                PF02369.11   100 seq1651_BIOID39001   -           1416   1.9e-54  181.6 102.2   3   3   3.4e-17   9.2e-14   51.0  10.3     2    93  1193  1285  1191  1292 0.87 Bacterial Ig-like domain (group 1)
PadR                 PF03551.9     75 seq1654_BIOID39001   -            207   6.7e-16   57.7   0.1   1   1   8.1e-20   1.1e-15   57.0   0.1     1    74    67   136    67   137 0.93 Transcriptional regulator PadR-like family
ABC_tran             PF00005.22   118 seq1656_BIOID39001   -            241   1.2e-22   80.4   0.0   1   1   1.2e-25   5.3e-22   78.2   0.0     1   118    43   166    43   166 0.92 ABC transporter
BCA_ABC_TP_C         PF12399.3     23 seq1656_BIOID39001   -            241   8.9e-08   31.5   0.0   1   1   3.9e-11   1.8e-07   30.5   0.0     2    23   215   236   214   236 0.97 Branched-chain amino acid ATP-binding cassette transporter
UPF0270              PF06794.7     70 seq1659_BIOID39001   -             72   1.1e-35  121.0   0.1   1   1   9.1e-40   1.2e-35  120.9   0.0     1    70     1    70     1    70 0.99 Uncharacterised protein family (UPF0270)
BPD_transp_2         PF02653.11   267 seq1660_BIOID39001   -            235     4e-41  140.6  33.2   1   1   3.5e-45   4.8e-41  140.3  23.0    43   267     4   227     1   227 0.90 Branched-chain amino acid transport system / permease component
SprT-like            PF10263.4    157 seq1663_BIOID39001   -            165   1.5e-25   89.6   0.7   1   1   2.6e-29   1.8e-25   89.3   0.5     3   154    20   163    18   165 0.86 SprT-like family
DUF2560              PF10834.3     80 seq1665_BIOID39001   -             80   1.3e-47  159.5   1.6   1   1   1.1e-51   1.5e-47  159.3   1.1     1    80     1    80     1    80 1.00 Protein of unknown function (DUF2560)
PRK                  PF00485.13   194 seq1668_BIOID39001   -            289   4.4e-74  248.1   0.0   1   1     4e-78   5.4e-74  247.8   0.0     1   194     7   214     7   214 0.99 Phosphoribulokinase / Uridine kinase family
MFS_1                PF07690.11   354 seq1669_BIOID39001   -            379   1.1e-15   57.1  60.7   1   1   1.4e-16   6.4e-13   48.0  31.6     1   326     9   316     9   319 0.82 Major Facilitator Superfamily
LacY_symp            PF01306.14   413 seq1669_BIOID39001   -            379   5.7e-13   48.0  27.4   1   1   2.4e-16   1.1e-12   47.1  19.0    12   390     9   366     4   372 0.78 LacY proton/sugar symporter
MFS_1_like           PF12832.2     77 seq1669_BIOID39001   -            379   2.6e-05   23.8   3.2   1   1   5.7e-09   2.6e-05   23.8   2.2     3    57     7    61     5    81 0.83 MFS_1 like family
MFS_1                PF07690.11   354 seq1672_BIOID39001   -            426   4.9e-14   51.7  87.2   1   1   1.7e-14   2.3e-10   39.6  32.7     4   341    25   367    18   371 0.76 Major Facilitator Superfamily
Sigma54_CBD          PF04963.8    195 seq1676_BIOID39001   -            477   8.2e-76  253.6   1.0   1   1   1.8e-79   8.2e-76  253.6   0.7     2   195   107   304   106   304 0.97 Sigma-54 factor, core binding domain
Sigma54_DBD          PF04552.8    160 seq1676_BIOID39001   -            477   3.8e-70  234.3   0.4   1   1   1.6e-73   7.5e-70  233.4   0.3     2   160   317   475   316   475 0.99 Sigma-54, DNA binding domain
Sigma54_AID          PF00309.15    49 seq1676_BIOID39001   -            477   7.9e-19   66.7  20.7   1   1   3.8e-22   1.8e-18   65.6  14.3     1    47     3    49     3    51 0.97 Sigma-54 factor, Activator interacting domain (AID)
Mannitol_dh_C        PF08125.8    245 seq1679_BIOID39001   -            486   3.1e-97  324.4   0.0   1   1  1.1e-100   7.2e-97  323.2   0.0     1   243   213   458   213   460 0.97 Mannitol dehydrogenase C-terminal domain
Mannitol_dh          PF01232.18   151 seq1679_BIOID39001   -            486   7.5e-52  175.1   0.0   1   1     2e-55   1.3e-51  174.3   0.0     2   151    23   185    22   185 0.99 Mannitol dehydrogenase Rossmann domain
Fer4_12              PF13353.1    139 seq1680_BIOID39001   -            154   2.6e-51  173.2   0.0   1   1   4.3e-55   2.9e-51  173.1   0.0     1   139    12   151    12   151 0.97 4Fe-4S single cluster domain
Fer4_14              PF13394.1    117 seq1680_BIOID39001   -            154   3.1e-31  107.7   0.0   1   1   5.5e-35   3.8e-31  107.4   0.0     1   117    21   130    21   130 0.95 4Fe-4S single cluster domain
Ribul_P_3_epim       PF00834.14   201 seq1683_BIOID39001   -            231   6.2e-63  211.4   0.0   1   1   5.5e-67   7.5e-63  211.1   0.0     1   195     2   196     2   203 0.96 Ribulose-phosphate 3 epimerase family
SPOR                 PF05036.8     76 seq1684_BIOID39001   -            319   3.8e-17   62.1   0.4   1   1   1.3e-20   1.8e-16   59.9   0.0     3    72   246   312   244   315 0.91 Sporulation related domain
Endonuclease_1       PF04231.8    218 seq1685_BIOID39001   -            235   4.3e-79  265.2   5.9   1   1   3.7e-83   5.1e-79  265.0   4.1    34   218    39   230    20   230 0.94 Endonuclease I
Terminase_3          PF04466.8    387 seq1688_BIOID39001   -            471  3.2e-136  454.3   0.0   1   1  5.2e-140  3.6e-136  454.1   0.0     2   387    15   452    14   452 0.99 Phage terminase large subunit
Sigma54_activat      PF00158.21   168 seq1691_BIOID39001   -            325   1.2e-62  210.2   0.0   1   1   5.1e-66   1.7e-62  209.6   0.0     2   163     9   170     8   175 0.98 Sigma-54 interaction domain
AAA_5                PF07728.9    139 seq1691_BIOID39001   -            325   1.2e-07   31.4   0.0   1   1   6.6e-11   2.2e-07   30.5   0.0     1   122    31   149    31   169 0.82 AAA domain (dynein-related subfamily)
HTH_8                PF02954.14    42 seq1691_BIOID39001   -            325   1.2e-05   24.5   0.7   1   1   7.1e-09   2.4e-05   23.6   0.5     6    41   287   322   283   323 0.89 Bacterial regulatory protein, Fis family
ROK                  PF00480.15   179 seq1692_BIOID39001   -            309   9.9e-55  185.0   0.0   1   1   9.6e-59   1.3e-54  184.6   0.0     1   179    10   193    10   193 0.99 ROK family
DUF2583              PF10762.4     89 seq1693_BIOID39001   -             92     1e-51  172.9   1.0   1   1   8.5e-56   1.2e-51  172.7   0.7     1    89     1    89     1    89 0.99 Protein of unknown function (DUF2583)
ThiI                 PF02568.9    197 seq1695_BIOID39001   -            482   5.4e-77  257.5   0.0   1   1   1.2e-80   8.1e-77  257.0   0.0     1   197   175   369   175   369 0.99 Thiamine biosynthesis protein (ThiI)
THUMP                PF02926.12    93 seq1695_BIOID39001   -            482   1.2e-19   69.9   0.1   1   1   7.6e-23   5.2e-19   68.0   0.1     2    89    76   161    75   164 0.95 THUMP domain
Methyltrans_RNA      PF04452.9    225 seq1696_BIOID39001   -            252   7.7e-74  247.4   0.0   1   1   6.4e-78   8.7e-74  247.3   0.0     3   225    29   246    27   246 0.98 RNA methyltransferase
Chorismate_bind      PF00425.13   257 seq1699_BIOID39001   -            434   1.4e-68  230.8   0.0   1   1   1.3e-72   1.8e-68  230.5   0.0     3   257   173   424   171   424 0.97 chorismate binding enzyme
Proteasome           PF00227.21   190 seq1700_BIOID39001   -            208   2.3e-25   88.8   0.2   1   1   2.8e-29   3.8e-25   88.1   0.1     5   186    34   200    32   204 0.94 Proteasome subunit
cNMP_binding         PF00027.24    91 seq1702_BIOID39001   -            210   8.9e-24   83.0   0.0   1   1     4e-27   1.4e-23   82.4   0.0     3    90    23   111    21   112 0.97 Cyclic nucleotide-binding domain
Crp                  PF00325.15    32 seq1702_BIOID39001   -            210   2.1e-15   55.7   0.4   1   1   1.1e-18   3.9e-15   54.8   0.3     1    32   166   197   166   197 0.98 Bacterial regulatory proteins, crp family
HTH_Crp_2            PF13545.1     76 seq1702_BIOID39001   -            210   2.2e-11   43.2   0.1   1   1   1.5e-14     5e-11   42.1   0.1     1    67   142   206   142   207 0.94 Crp-like helix-turn-helix domain
Ribosomal_S30AE      PF02482.14    94 seq1703_BIOID39001   -             95   6.8e-34  115.9   1.8   1   1   5.5e-38   7.5e-34  115.8   1.3     1    94     2    95     2    95 0.99 Sigma 54 modulation protein / S30EA ribosomal protein
CorA                 PF01544.13   292 seq1704_BIOID39001   -            316   4.9e-56  189.7   0.4   1   1   4.4e-60     6e-56  189.5   0.2     4   292    26   312    24   312 0.95 CorA-like Mg2+ transporter protein
GSH-S_ATP            PF02955.11   174 seq1707_BIOID39001   -            316   7.7e-77  256.1   0.0   1   1   2.4e-80   1.1e-76  255.6   0.0     1   171   124   295   124   298 0.99 Prokaryotic glutathione synthetase, ATP-grasp domain
GSH-S_N              PF02951.9    119 seq1707_BIOID39001   -            316   1.5e-49  166.5   0.0   1   1   5.1e-53   2.3e-49  166.0   0.0     1   119     2   120     2   120 0.99 Prokaryotic glutathione synthetase, N-terminal domain
RimK                 PF08443.6    190 seq1707_BIOID39001   -            316   1.6e-11   43.9   0.0   1   1   4.8e-15   2.2e-11   43.4   0.0    18   156   135   277   131   309 0.81 RimK-like ATP-grasp domain
AAA_2                PF07724.9    171 seq1709_BIOID39001   -            443   5.3e-52  176.0   0.7   1   2   6.4e-10   1.5e-06   28.1   0.0     5    66    52   113    49   115 0.92 AAA domain (Cdc48 subfamily)
AAA_2                PF07724.9    171 seq1709_BIOID39001   -            443   5.3e-52  176.0   0.7   2   2   3.9e-46   8.9e-43  146.0   0.1    10   171   188   329   170   329 0.89 AAA domain (Cdc48 subfamily)
AAA                  PF00004.24   132 seq1709_BIOID39001   -            443     2e-16   60.2   0.1   1   2   2.2e-10   5.1e-07   29.8   0.0     1    57    53   107    53   142 0.72 ATPase family associated with various cellular activities (AAA)
AAA                  PF00004.24   132 seq1709_BIOID39001   -            443     2e-16   60.2   0.1   2   2   9.6e-10   2.2e-06   27.7   0.0    39   130   226   332   188   334 0.73 ATPase family associated with various cellular activities (AAA)
AAA_5                PF07728.9    139 seq1709_BIOID39001   -            443   7.6e-08   32.0   0.3   1   1   1.4e-09   3.3e-06   26.7   0.0     1    99    52   149    52   206 0.77 AAA domain (dynein-related subfamily)
ClpB_D2-small        PF10431.4     81 seq1709_BIOID39001   -            443   2.2e-06   27.3   0.8   1   1   6.9e-09   1.6e-05   24.6   0.0     1    62   335   405   335   412 0.90 C-terminal, D2-small domain, of ClpB protein
Aminotran_3          PF00202.16   339 seq1710_BIOID39001   -            496  4.6e-103  344.5   0.0   1   1    5e-107  6.9e-103  343.9   0.0     8   338   111   433   106   434 0.95 Aminotransferase class-III
PTS_EIIA_2           PF00359.17   142 seq1711_BIOID39001   -            163   3.7e-37  127.0   0.1   1   1   3.1e-41   4.2e-37  126.8   0.1     2   141    13   155    12   156 0.96 Phosphoenolpyruvate-dependent sugar phosphotransferase system, EIIA 2
FUSC-like            PF12805.2    284 seq1713_BIOID39001   -            696   9.1e-72  241.2   2.7   1   1     2e-75   9.1e-72  241.2   1.9     2   280    63   335    62   340 0.95 FUSC-like inner membrane protein yccS
FUSC_2               PF13515.1    128 seq1713_BIOID39001   -            696   2.5e-19   69.3  10.9   1   1   5.4e-23   2.5e-19   69.3   7.5     2   126   377   498   375   500 0.90 Fusaric acid resistance protein-like
ALMT                 PF11744.3    406 seq1713_BIOID39001   -            696     2e-05   23.3   1.8   1   1   1.9e-08   8.5e-05   21.2   1.0    41   193   389   528   373   594 0.82 Aluminium activated malate transporter
Lactamase_B          PF00753.22   194 seq1714_BIOID39001   -            665   1.3e-37  129.1   0.2   1   1   1.4e-41     2e-37  128.6   0.1     2   194   134   359   133   359 0.99 Metallo-beta-lactamase superfamily
DUF2543              PF10820.3     81 seq1715_BIOID39001   -             81   9.2e-51  169.6   1.1   1   1   7.4e-55     1e-50  169.5   0.7     1    81     1    81     1    81 1.00 Protein of unknown function (DUF2543)
Acetyltransf_3       PF13302.1    142 seq1716_BIOID39001   -            194   8.9e-20   71.3   0.1   1   1   2.4e-23   1.1e-19   71.0   0.0     1   142    17   162    17   162 0.87 Acetyltransferase (GNAT) domain
Acetyltransf_4       PF13420.1    155 seq1716_BIOID39001   -            194   1.1e-13   51.2   0.1   1   1   3.2e-17   1.5e-13   50.8   0.1     2   154    21   181    20   182 0.78 Acetyltransferase (GNAT) domain
Acetyltransf_1       PF00583.19    83 seq1716_BIOID39001   -            194     2e-08   34.0   0.1   1   1   6.8e-12   3.1e-08   33.4   0.0     2    83    83   162    82   162 0.96 Acetyltransferase (GNAT) family
ATP_bind_2           PF03668.10   284 seq1721_BIOID39001   -            284  1.9e-147  489.6   0.0   1   1  1.6e-151  2.1e-147  489.5   0.0     1   284     1   282     1   282 1.00 P-loop ATPase protein family
DUF615               PF04751.9    158 seq1722_BIOID39001   -            183   1.5e-58  196.7   9.9   1   1   1.3e-62   1.8e-58  196.5   6.9     2   158    22   177    19   177 0.98 Protein of unknown function (DUF615)
SBP_bac_5            PF00496.17   374 seq1723_BIOID39001   -            547   1.2e-82  277.6   0.2   1   1   1.1e-86   1.4e-82  277.3   0.2     3   371    80   456    78   459 0.94 Bacterial extracellular solute-binding proteins, family 5 Middle
DUF179               PF02622.10   161 seq1724_BIOID39001   -            211   4.9e-53  178.9   0.0   1   1   4.2e-57   5.8e-53  178.7   0.0     1   161    35   198    35   198 0.94 Uncharacterized ACR, COG1678
DUF480               PF04337.7    148 seq1725_BIOID39001   -            215   8.5e-65  217.0   0.5   1   1   1.1e-68   1.5e-64  216.2   0.3     1   148     5   158     5   158 0.99 Protein of unknown function, DUF480
UbiA                 PF01040.13   257 seq1727_BIOID39001   -            308   1.7e-36  125.6  22.4   1   1   1.6e-40   2.2e-36  125.2  15.5     1   225    21   273    21   306 0.76 UbiA prenyltransferase family
PTS-HPr              PF00381.14    84 seq1728_BIOID39001   -             90   6.4e-25   86.7   0.4   1   1   5.5e-29   7.6e-25   86.5   0.3     2    84     3    86     2    86 0.96 PTS HPr component phosphorylation site
UPF0081              PF03652.10   135 seq1729_BIOID39001   -            138   4.3e-44  149.8   0.0   1   1   3.5e-48   4.8e-44  149.6   0.0     2   135     4   136     3   136 0.98 Uncharacterised protein family (UPF0081)
GFO_IDH_MocA         PF01408.17   120 seq1730_BIOID39001   -            307   2.1e-25   89.4   0.0   1   1   4.9e-29   3.3e-25   88.8   0.0     1   120     4   121     4   121 0.98 Oxidoreductase family, NAD-binding Rossmann fold
GFO_IDH_MocA_C       PF02894.12   115 seq1730_BIOID39001   -            307   2.6e-07   30.2   0.1   1   1   9.2e-11   6.3e-07   29.0   0.0    19   114   141   226   132   227 0.92 Oxidoreductase family, C-terminal alpha/beta domain
Peptidase_M3         PF01432.15   458 seq1735_BIOID39001   -            681  2.4e-147  491.5   0.1   1   1  2.9e-151  3.9e-147  490.8   0.0     2   457   230   678   229   679 0.97 Peptidase family M3
YrbL-PhoP_reg        PF10707.4    199 seq1740_BIOID39001   -            210   3.1e-63  212.6   0.0   1   1   2.8e-67   3.9e-63  212.2   0.0     1   198     2   185     2   186 0.97 PhoP regulatory network protein YrbL
Peripla_BP_3         PF13377.1    160 seq1743_BIOID39001   -            327   1.3e-31  109.6   0.0   1   1     5e-35   2.3e-31  108.8   0.0     2   160   167   326   166   326 0.93 Periplasmic binding protein-like domain
LacI                 PF00356.16    46 seq1743_BIOID39001   -            327   7.6e-18   63.7   0.1   1   1     3e-21   1.4e-17   62.9   0.1     1    45     3    49     3    50 0.95 Bacterial regulatory proteins, lacI family
Peripla_BP_1         PF00532.16   279 seq1743_BIOID39001   -            327   2.7e-06   26.6   0.0   1   1   2.8e-09   1.3e-05   24.4   0.0   123   261   178   306    62   322 0.76 Periplasmic binding proteins and sugar binding domain of LacI family
DUF520               PF04461.8    160 seq1747_BIOID39001   -            163     4e-66  221.6   3.7   1   1   3.3e-70   4.5e-66  221.5   2.5     1   160     1   162     1   162 0.99 Protein of unknown function (DUF520)
Methyltransf_6       PF03737.10   154 seq1749_BIOID39001   -            161   4.3e-55  185.6   0.4   1   1   3.5e-59   4.8e-55  185.5   0.2     1   153     1   152     1   153 0.99 Demethylmenaquinone methyltransferase
LigT_PEase           PF02834.11    87 seq1752_BIOID39001   -            176   2.5e-24   84.9   0.4   1   2   3.1e-17   2.1e-13   49.9   0.1     1    87    11    89    11    89 0.92 LigT like Phosphoesterase
LigT_PEase           PF02834.11    87 seq1752_BIOID39001   -            176   2.5e-24   84.9   0.4   2   2   1.1e-11   7.3e-08   32.1   0.0     4    87    92   166    90   166 0.74 LigT like Phosphoesterase
2_5_RNA_ligase2      PF13563.1    153 seq1752_BIOID39001   -            176   7.3e-11   41.8   0.0   1   1   1.2e-14   8.3e-11   41.7   0.0     2   121    14   135    13   162 0.88 2'-5' RNA ligase superfamily
SpoU_methylase       PF00588.14   142 seq1753_BIOID39001   -            246   1.3e-31  109.3   0.1   1   1   1.3e-35   1.8e-31  108.8   0.1     2   142     5   154     4   154 0.89 SpoU rRNA Methylase family
BPD_transp_1         PF00528.17   185 seq1754_BIOID39001   -            321   3.1e-44  150.5  11.5   1   1   2.3e-48   3.1e-44  150.5   7.9     1   181    92   311    92   315 0.99 Binding-protein-dependent transport system inner membrane component
PTS_EIIC             PF02378.13   321 seq1757_BIOID39001   -            485   4.2e-40  137.4  33.7   1   1   6.2e-44   4.2e-40  137.4  23.3     3   321   113   396   111   396 0.92 Phosphotransferase system, EIIC
PTS_EIIB             PF00367.15    35 seq1757_BIOID39001   -            485     7e-16   57.0   0.1   1   1   1.7e-19   1.1e-15   56.3   0.1     1    35     9    43     9    43 0.96 phosphotransferase system, EIIB
Methyltransf_10      PF05971.7    299 seq1758_BIOID39001   -            338  4.9e-154  511.6   0.0   1   1  8.5e-158  5.8e-154  511.4   0.0     2   299    33   326    32   326 0.99 Protein of unknown function (DUF890)
MTS                  PF05175.9    170 seq1758_BIOID39001   -            338     4e-05   22.9   0.0   1   1   1.2e-08   8.4e-05   21.9   0.0    30   115   131   225   117   235 0.77 Methyltransferase small domain
MVIN                 PF03023.9    452 seq1759_BIOID39001   -            511  3.6e-161  536.4  32.4   1   1  3.2e-165  4.4e-161  536.1  22.4     1   450    28   478    28   480 0.99 MviN-like protein
PTS_EIIA_2           PF00359.17   142 seq1763_BIOID39001   -            637   6.7e-33  113.2   0.0   1   1   2.5e-36   1.1e-32  112.5   0.0     5   140   498   634   495   636 0.95 Phosphoenolpyruvate-dependent sugar phosphotransferase system, EIIA 2
PTS_EIIC             PF02378.13   321 seq1763_BIOID39001   -            637   2.4e-19   69.2  33.1   1   1   5.2e-23   2.4e-19   69.2  22.9     1   321    17   277    17   277 0.92 Phosphotransferase system, EIIC
PTS_IIB              PF02302.12    90 seq1763_BIOID39001   -            637   1.9e-09   37.7   0.3   1   1   1.1e-12   4.9e-09   36.3   0.0     1    79   379   453   379   458 0.87 PTS system, Lactose/Cellobiose specific IIB subunit
HlyD                 PF00529.15   306 seq1764_BIOID39001   -            343   8.5e-52  176.2   5.9   1   1   3.5e-55   9.6e-52  176.0   4.1     2   305    48   337    47   338 0.94 HlyD family secretion protein
Biotin_lipoyl_2      PF13533.1     50 seq1764_BIOID39001   -            343     1e-19   69.7   0.0   1   1   2.9e-19   7.9e-16   57.3   0.1     4    49    50    95    47    96 0.93 Biotin-lipoyl like
HlyD_3               PF13437.1    105 seq1764_BIOID39001   -            343   5.7e-19   68.2   0.1   1   1   4.6e-16   1.3e-12   47.8   0.0     1    85   210   293   210   333 0.89 HlyD family secretion protein
HlyD_2               PF12700.2    328 seq1764_BIOID39001   -            343   2.5e-18   66.2   0.0   1   1   1.2e-21   3.4e-18   65.7   0.0    19   239    46   287    39   298 0.75 HlyD family secretion protein
Aldo_ket_red         PF00248.16   283 seq1765_BIOID39001   -            294   2.6e-46  157.5   0.1   1   1   2.4e-50   3.2e-46  157.2   0.0     2   281    20   267    19   269 0.92 Aldo/keto reductase family
SfsA                 PF03749.8    216 seq1769_BIOID39001   -            234   8.7e-83  276.9   0.0   1   1   7.2e-87   9.8e-83  276.7   0.0     1   213    13   228    13   231 0.98 Sugar fermentation stimulation protein
FBPase               PF00316.15   325 seq1770_BIOID39001   -            353  5.2e-144  478.9   0.0   1   1  4.3e-148  5.9e-144  478.7   0.0     2   324    24   349    23   350 0.98 Fructose-1-6-bisphosphatase
P22_CoatProtein      PF11651.3    414 seq1773_BIOID39001   -            417  1.7e-134  448.4   2.3   1   1  1.4e-138  1.9e-134  448.2   1.6     1   414     1   416     1   416 0.99 P22 coat protein - gene protein 5
Ala_racemase_N       PF01168.15   217 seq1774_BIOID39001   -            234   1.4e-49  168.4   0.2   1   1   1.2e-53   1.7e-49  168.2   0.1     2   217     7   230     6   230 0.90 Alanine racemase, N-terminal domain
Glyco_hydro_2_C      PF02836.12   298 seq1779_BIOID39001   -            972  1.1e-115  385.5   2.2   1   1  5.6e-119  1.9e-115  384.7   1.5     1   298   262   546   262   546 0.98 Glycosyl hydrolases family 2, TIM barrel domain
Bgal_small_N         PF02929.12   276 seq1779_BIOID39001   -            972   8.9e-87  290.4   0.1   1   1   4.7e-90   1.6e-86  289.6   0.1     1   275   669   939   669   940 0.99 Beta galactosidase small chain
Glyco_hydro_2_N      PF02837.13   167 seq1779_BIOID39001   -            972   4.7e-45  153.0   0.1   1   1   3.4e-48   1.2e-44  151.7   0.1    34   165    10   147     2   149 0.95 Glycosyl hydrolases family 2, sugar binding domain
Glyco_hydro_2        PF00703.16   110 seq1779_BIOID39001   -            972   2.2e-20   73.0   0.0   1   1   3.8e-23   1.3e-19   70.5   0.0     1   110   151   260   151   260 0.96 Glycosyl hydrolases family 2
BPD_transp_1         PF00528.17   185 seq1780_BIOID39001   -            296     9e-19   67.5  13.8   1   1   1.3e-22     9e-19   67.5   9.6     1   180   113   292   113   296 0.91 Binding-protein-dependent transport system inner membrane component
OppC_N               PF12911.2     56 seq1780_BIOID39001   -            296   1.1e-10   40.5   1.6   1   1   1.9e-12   1.3e-08   33.9   0.0     5    56    16    67    12    67 0.94 N-terminal TM domain of oligopeptide transport permease C
Rrf2                 PF02082.15    83 seq1781_BIOID39001   -            162   1.6e-27   95.2   0.0   1   1   2.1e-31   2.8e-27   94.5   0.0     1    83     1    83     1    83 0.99 Transcriptional regulator
MIP                  PF00230.15   227 seq1785_BIOID39001   -            281   1.8e-76  256.4  12.9   1   1   1.5e-80     2e-76  256.2   9.0     2   227     2   251     1   251 0.97 Major intrinsic protein
FUSC                 PF04632.7    650 seq1788_BIOID39001   -            683   3.3e-55  187.6  32.5   1   1   3.4e-58   1.6e-54  185.4  22.2     9   615    37   641    32   672 0.83 Fusaric acid resistance protein family
FUSC_2               PF13515.1    128 seq1788_BIOID39001   -            683   6.1e-09   35.7   9.9   1   1   1.3e-12   6.1e-09   35.7   6.9     2   127   364   495   359   496 0.75 Fusaric acid resistance protein-like
ALMT                 PF11744.3    406 seq1788_BIOID39001   -            683   2.9e-05   22.7  11.5   1   1   1.1e-08   5.1e-05   22.0   2.2    27   194   362   525   348   581 0.82 Aluminium activated malate transporter
GlutR_N              PF05201.10   152 seq1790_BIOID39001   -            484     2e-56  189.6   0.0   1   1   1.3e-59   4.5e-56  188.5   0.0     1   152    72   223    72   223 0.99 Glutamyl-tRNAGlu reductase, N-terminal domain
Shikimate_DH         PF01488.15   135 seq1790_BIOID39001   -            484   4.2e-43  146.5   0.4   1   1   2.1e-46   7.1e-43  145.8   0.3     2   135   238   372   237   372 0.96 Shikimate / quinate 5-dehydrogenase
GlutR_dimer          PF00745.15   101 seq1790_BIOID39001   -            484   3.4e-27   94.2   2.4   1   1   9.8e-31   3.4e-27   94.2   1.7     2   100   386   483   385   484 0.97 Glutamyl-tRNAGlu reductase, dimerisation domain
OCD_Mu_crystall      PF02423.10   314 seq1790_BIOID39001   -            484   0.00019   20.2   0.6   1   1   5.4e-08   0.00019   20.2   0.4   130   216   249   329   222   332 0.87 Ornithine cyclodeaminase/mu-crystallin family
YGGT                 PF02325.12    75 seq1791_BIOID39001   -            188   1.3e-41  140.2  21.6   1   2   8.4e-26   1.1e-21   76.3   3.0     1    73     8    80     8    82 0.97 YGGT family
YGGT                 PF02325.12    75 seq1791_BIOID39001   -            188   1.3e-41  140.2  21.6   2   2   8.2e-24   1.1e-19   69.9   6.5     3    73   101   170    88   172 0.93 YGGT family
zf-dskA_traR         PF01258.12    36 seq1792_BIOID39001   -            151   5.7e-10   38.6   3.6   1   1   7.5e-14     1e-09   37.8   2.5     2    35   110   143   109   147 0.87 Prokaryotic dksA/traR C4-type zinc finger
PLA1                 PF02253.10   260 seq1793_BIOID39001   -            289   9.8e-94  313.4   5.4   1   1   8.5e-98   1.2e-93  313.2   3.7     8   260    39   286    33   286 0.98 Phospholipase A1
BOF                  PF04076.8    103 seq1794_BIOID39001   -             53   4.5e-06   26.3   0.0   1   1   3.3e-10   4.5e-06   26.3   0.0    69   103    19    53     5    53 0.94 Bacterial OB fold (BOF) protein
Glyco_hydro_1        PF00232.13   455 seq1795_BIOID39001   -            476  1.6e-132  441.8   0.3   1   1  1.4e-136  1.9e-132  441.5   0.2     4   454     5   472     2   473 0.92 Glycosyl hydrolase family 1
Aminotran_5          PF00266.14   371 seq1796_BIOID39001   -            404   7.2e-93  311.1   0.0   1   1   1.8e-96   8.4e-93  310.9   0.0     1   370     5   368     5   369 0.97 Aminotransferase class-V
Beta_elim_lyase      PF01212.16   290 seq1796_BIOID39001   -            404   4.7e-07   29.1   0.1   1   1   1.5e-10   6.9e-07   28.5   0.1    34   231    54   239    39   297 0.75 Beta-eliminating lyase
Cys_Met_Meta_PP      PF01053.15   386 seq1796_BIOID39001   -            404   8.9e-06   24.1   0.0   1   1   5.1e-09   2.3e-05   22.7   0.0    58   185    52   188    25   211 0.76 Cys/Met metabolism PLP-dependent enzyme
ABC_tran             PF00005.22   118 seq1798_BIOID39001   -            330   3.1e-19   69.3   0.0   1   1   7.1e-22   3.3e-18   66.0   0.0     1   118    47   187    47   187 0.91 ABC transporter
oligo_HPY            PF08352.7     64 seq1798_BIOID39001   -            330   4.6e-18   65.2   0.4   1   1     2e-21   9.1e-18   64.2   0.2     1    64   238   305   238   305 0.96 Oligopeptide/dipeptide transporter, C-terminal region
AAA_21               PF13304.1    303 seq1798_BIOID39001   -            330   7.7e-11   42.3   0.2   1   1   7.7e-11   3.5e-07   30.3   0.0   234   300   156   220   131   223 0.86 AAA domain
GGDEF                PF00990.16   161 seq1799_BIOID39001   -            296   1.2e-44  151.5   0.0   1   1   2.9e-48     2e-44  150.8   0.0     2   161   130   283   129   283 0.96 GGDEF domain
MCPsignal_assoc      PF13682.1     70 seq1799_BIOID39001   -            296   4.1e-09   36.3   0.1   1   1   1.3e-12   9.2e-09   35.2   0.1     1    68    19    90    19    92 0.87 MCP-signal associated domain
tRNA-synt_1c         PF00749.16   314 seq1800_BIOID39001   -            308     2e-50  171.1   0.0   1   1   5.1e-54     7e-50  169.3   0.0     5   295    19   284    17   298 0.93 tRNA synthetases class I (E and Q), catalytic domain
DUF167               PF02594.11    78 seq1801_BIOID39001   -             96   6.3e-29   99.6   0.1   1   1   5.3e-33   7.2e-29   99.4   0.1     2    77     8    82     7    83 0.97 Uncharacterised ACR, YggU family COG1872
FGGY_N               PF00370.16   245 seq1803_BIOID39001   -            509   6.6e-93  310.4   0.2   1   1   1.4e-96   9.2e-93  309.9   0.1     1   245    13   260    13   260 0.99 FGGY family of carbohydrate kinases, N-terminal domain
FGGY_C               PF02782.11   197 seq1803_BIOID39001   -            509   9.6e-63  211.2   0.5   1   1     4e-66   2.8e-62  209.7   0.7     1   197   269   459   269   459 0.96 FGGY family of carbohydrate kinases, C-terminal domain
P22_Tail-4           PF11650.3    160 seq1805_BIOID39001   -            153   4.4e-68  227.7   0.1   1   1   3.5e-72   4.8e-68  227.6   0.1     2   150     2   149     1   153 0.97 P22 tail accessory factor
Ham1p_like           PF01725.11   189 seq1807_BIOID39001   -            197   5.1e-66  221.5   0.0   1   1   4.2e-70   5.7e-66  221.3   0.0     1   188     4   193     4   194 0.97 Ham1 family
Phage_AlpA           PF05930.7     51 seq1808_BIOID39001   -             72     2e-21   75.2   0.0   1   1   3.6e-25   2.5e-21   75.0   0.0     1    51    10    60    10    60 0.98 Prophage CP4-57 regulatory protein (AlpA)
Mannitol_dh_C        PF08125.8    245 seq1809_BIOID39001   -            442   7.2e-72  241.3   0.0   1   1     3e-75   1.4e-71  240.4   0.0     1   244   208   433   208   434 0.98 Mannitol dehydrogenase C-terminal domain
Mannitol_dh          PF01232.18   151 seq1809_BIOID39001   -            442   2.7e-27   95.4   0.1   1   1   1.2e-30   5.4e-27   94.4   0.0     1   151    61   183    61   183 0.97 Mannitol dehydrogenase Rossmann domain
DUF3521              PF12035.3     35 seq1809_BIOID39001   -            442   9.9e-08   31.5   0.2   1   1   4.6e-11   2.1e-07   30.5   0.2     1    35     1    28     1    28 0.99 Protein of unknown function (DUF3521)
RQC                  PF09382.5    106 seq1812_BIOID39001   -            611   4.4e-28   96.9   0.0   1   1   3.5e-31   1.2e-27   95.6   0.0     1   104   413   514   413   516 0.97 RQC domain
Helicase_C           PF00271.26    78 seq1812_BIOID39001   -            611   4.6e-24   83.9   0.0   1   1   2.6e-24   8.9e-21   73.4   0.1     3    78   258   333   256   333 0.98 Helicase conserved C-terminal domain
HRDC                 PF00570.18    68 seq1812_BIOID39001   -            611   8.1e-24   83.0   0.1   1   1   6.4e-27   2.2e-23   81.6   0.0     2    68   535   601   534   601 0.97 HRDC domain
DEAD                 PF00270.24   173 seq1812_BIOID39001   -            611   2.6e-21   75.7   0.0   1   1   8.5e-24   2.9e-20   72.3   0.0     2   168    30   189    29   194 0.85 DEAD/DEAH box helicase
Phage_stabilise      PF11134.3    469 seq1815_BIOID39001   -            472  2.6e-282  936.2   0.1   1   1  2.2e-286    3e-282  936.0   0.1     1   469     4   472     4   472 1.00 Phage stabilisation protein
Radical_SAM          PF04055.16   166 seq1817_BIOID39001   -            378   5.5e-17   62.3   0.0   1   1   1.3e-20   8.6e-17   61.6   0.0     2   158    11   175    10   180 0.79 Radical SAM superfamily
HemN_C               PF06969.11    66 seq1817_BIOID39001   -            378   1.1e-09   38.0   0.0   1   1   3.8e-13   2.6e-09   36.9   0.0     4    66   305   366   302   366 0.92 HemN C-terminal domain
PCRF                 PF03462.13   116 seq1818_BIOID39001   -            360   2.6e-43  146.2   0.4   1   1   8.7e-47     6e-43  145.1   0.3     3   116    65   178    63   178 0.98 PCRF domain
RF-1                 PF00472.15   114 seq1818_BIOID39001   -            360   3.2e-39  133.1   0.0   1   1   4.7e-43   3.2e-39  133.1   0.0     9   114   216   321   208   321 0.97 RF-1 domain
NifU_N               PF01592.11   127 seq1822_BIOID39001   -            128   7.1e-56  187.4   0.2   1   1   5.7e-60   7.8e-56  187.3   0.2     1   125     2   126     2   128 0.97 NifU-like N terminal domain
ABC_tran             PF00005.22   118 seq1823_BIOID39001   -            268   1.6e-20   73.5   0.0   1   1   4.5e-24   3.1e-20   72.5   0.0     1   117    54   178    54   179 0.88 ABC transporter
PolyA_pol_arg_C      PF12626.2    124 seq1825_BIOID39001   -            472   9.1e-43  144.7   2.1   1   1   3.9e-46   1.8e-42  143.7   1.5     1   123   342   465   342   466 0.94 Polymerase A arginine-rich C-terminus
PolyA_pol            PF01743.15   126 seq1825_BIOID39001   -            472   9.7e-40  135.5   0.5   1   1   9.9e-43   4.5e-39  133.4   0.1     1   126    69   200    69   200 0.93 Poly A polymerase head domain
PolyA_pol_RNAbd      PF12627.2     64 seq1825_BIOID39001   -            472   9.6e-22   76.2   0.2   1   1   8.3e-25   3.8e-21   74.3   0.0     1    61   227   287   227   290 0.96 Probable RNA and SrmB- binding site of polymerase A
Fe-S_biosyn          PF01521.15    91 seq1833_BIOID39001   -            107   3.7e-30  103.4   0.0   1   1   3.1e-34   4.2e-30  103.2   0.0     1    91     3    93     3    93 0.99 Iron-sulphur cluster biosynthesis
Flg_bb_rod           PF00460.15    31 seq1836_BIOID39001   -            138   8.7e-13   47.5   0.2   1   1   1.5e-16   2.1e-12   46.3   0.2     1    31     9    39     9    39 0.98 Flagella basal body rod protein
OEP                  PF02321.13   188 seq1838_BIOID39001   -            488   4.1e-20   72.0  15.6   1   2   3.2e-13   4.3e-09   36.1   3.4     1   188    69   268    69   268 0.89 Outer membrane efflux protein
OEP                  PF02321.13   188 seq1838_BIOID39001   -            488   4.1e-20   72.0  15.6   2   2   5.7e-15   7.8e-11   41.7   2.1     6   188   295   476   290   476 0.89 Outer membrane efflux protein
MFS_1                PF07690.11   354 seq1839_BIOID39001   -            393     2e-24   85.8  58.2   1   1   1.3e-26   1.8e-22   79.4  34.4     2   328    14   320    10   327 0.84 Major Facilitator Superfamily
MtlR                 PF05068.7    170 seq1842_BIOID39001   -            195   2.2e-76  254.9   0.1   1   1   1.9e-80   2.6e-76  254.7   0.0     5   169    26   188     2   189 0.96 Mannitol repressor
HSCB_C               PF07743.8     78 seq1845_BIOID39001   -            171   2.5e-21   75.8  12.9   1   1   1.4e-24   9.9e-21   73.8   6.4     2    77    87   162    86   163 0.97 HSCB C-terminal oligomerisation domain
DnaJ                 PF00226.26    64 seq1845_BIOID39001   -            171   9.5e-13   47.5   0.0   1   1   2.8e-16   1.9e-12   46.6   0.0     1    63     2    70     2    71 0.97 DnaJ domain
FBPase_glpX          PF03320.8    309 seq1846_BIOID39001   -            336  5.5e-135  448.8   7.6   1   1  4.6e-139  6.2e-135  448.6   5.3     2   309     3   322     2   322 0.99 Bacterial fructose-1,6-bisphosphatase, glpX-encoded
Flg_bbr_C            PF06429.8     74 seq1848_BIOID39001   -            134   1.5e-12   47.0   3.0   1   1   3.6e-16   2.5e-12   46.4   2.1    29    73    87   131    11   132 0.91 Flagellar basal body rod FlgEFG protein C-terminal
Flg_bb_rod           PF00460.15    31 seq1848_BIOID39001   -            134   2.7e-11   42.8   1.2   1   1   3.9e-15   2.7e-11   42.8   0.8     1    30     7    37     7    38 0.95 Flagella basal body rod protein
Cupin_6              PF12852.2    186 seq1849_BIOID39001   -            284   8.9e-27   93.7   0.5   1   1   6.3e-30   2.9e-26   92.1   0.3     1   186     2   162     2   162 0.93 Cupin
HTH_18               PF12833.2     81 seq1849_BIOID39001   -            284   1.6e-20   72.9   0.2   1   1   2.3e-23     1e-19   70.2   0.1     1    81   199   278   199   278 0.97 Helix-turn-helix domain
HTH_AraC             PF00165.18    42 seq1849_BIOID39001   -            284   2.8e-15   55.4   0.0   1   2   1.1e-08   5.1e-05   22.8   0.0     7    41   192   226   190   227 0.93 Bacterial regulatory helix-turn-helix proteins, AraC family
HTH_AraC             PF00165.18    42 seq1849_BIOID39001   -            284   2.8e-15   55.4   0.0   2   2   4.5e-11   2.1e-07   30.4   0.0    13    41   247   276   238   277 0.92 Bacterial regulatory helix-turn-helix proteins, AraC family
DUF386               PF04074.7    153 seq1850_BIOID39001   -            149   1.3e-39  135.0   1.4   1   1     1e-43   1.4e-39  134.9   1.0     1   153     1   142     1   142 0.98 Domain of unknown function (DUF386)
MTS                  PF05175.9    170 seq1851_BIOID39001   -            277   2.3e-21   75.8   0.0   1   1   3.8e-24   4.3e-21   74.9   0.0    26   138   105   236    94   253 0.87 Methyltransferase small domain
Methyltransf_31      PF13847.1    152 seq1851_BIOID39001   -            277   2.4e-21   75.7   0.0   1   1     3e-24   3.4e-21   75.3   0.0     2   117   108   242   107   268 0.85 Methyltransferase domain
Methyltransf_18      PF12847.2    112 seq1851_BIOID39001   -            277   2.9e-16   59.9   0.1   1   1   5.9e-19   6.7e-16   58.7   0.1     4   110   112   237   109   239 0.73 Methyltransferase domain
Methyltransf_26      PF13659.1    117 seq1851_BIOID39001   -            277   6.4e-16   58.3   0.1   1   1   1.4e-18   1.6e-15   57.0   0.0     3   114   112   237   110   240 0.89 Methyltransferase domain
Methyltransf_4       PF02390.12   197 seq1851_BIOID39001   -            277   1.6e-07   30.4   0.0   1   1   2.3e-10   2.7e-07   29.7   0.0    22    77   112   167    90   183 0.88 Putative methyltransferase
PrmA                 PF06325.8    295 seq1851_BIOID39001   -            277     3e-06   26.4   0.0   1   1   4.1e-09   4.7e-06   25.8   0.0   153   232   101   183    94   184 0.78 Ribosomal protein L11 methyltransferase (PrmA)
Cons_hypoth95        PF03602.10   183 seq1851_BIOID39001   -            277   8.8e-06   25.1   0.0   1   1   1.7e-08   1.9e-05   24.0   0.0    42   128   109   190    92   198 0.85 Conserved hypothetical protein 95
Methyltransf_11      PF08241.7     95 seq1851_BIOID39001   -            277   2.1e-05   24.7   0.0   1   1   3.2e-08   3.7e-05   24.0   0.0     1    46   114   163   114   236 0.89 Methyltransferase domain
UPF0020              PF01170.13   180 seq1851_BIOID39001   -            277   1.3e-05   24.6   0.0   1   1     2e-08   2.3e-05   23.9   0.0    38   116   117   186   102   195 0.81 Putative RNA methylase family UPF0020
PCMT                 PF01135.14   210 seq1851_BIOID39001   -            277   4.3e-05   23.0   0.0   1   1   5.5e-08   6.3e-05   22.4   0.0    53   132    87   167    71   175 0.82 Protein-L-isoaspartate(D-aspartate) O-methyltransferase (PCMT)
Methyltransf_16      PF10294.4    174 seq1851_BIOID39001   -            277   4.6e-05   22.8   0.0   1   1   6.3e-08   7.2e-05   22.1   0.0    45   111   108   172    96   184 0.84 Putative methyltransferase
TehB                 PF03848.9    192 seq1851_BIOID39001   -            277   9.4e-05   21.5   0.0   1   1   1.5e-07   0.00017   20.6   0.0    30   100   109   182    95   187 0.89 Tellurite resistance protein TehB
HATPase_c            PF02518.21   111 seq1852_BIOID39001   -            572   3.1e-19   68.6   0.0   1   1   1.6e-22   5.3e-19   67.8   0.0     2   110   449   559   448   560 0.95 Histidine kinase-, DNA gyrase B-, and HSP90-like ATPase
PAS_8                PF13188.1     64 seq1852_BIOID39001   -            572   3.1e-06   26.7   0.0   1   1   4.1e-09   1.4e-05   24.6   0.0     2    49   243   296   242   312 0.73 PAS domain
PAS                  PF00989.19   113 seq1852_BIOID39001   -            572   1.1e-05   24.9   0.0   1   1     1e-08   3.5e-05   23.4   0.0     4    64   245   305   242   313 0.88 PAS fold
FlgD                 PF03963.9     82 seq1856_BIOID39001   -            231   9.5e-25   86.3   5.0   1   1   1.1e-27   4.8e-24   84.1   2.8     7    81     7    79     2    80 0.86 Flagellar hook capping protein - N-terminal region
FlgD_ig              PF13860.1     81 seq1856_BIOID39001   -            231   2.4e-21   75.1   2.5   1   1   5.2e-25   2.4e-21   75.1   1.8     9    81   119   189   105   189 0.91 FlgD Ig-like domain
FLgD_tudor           PF13861.1     61 seq1856_BIOID39001   -            231   3.1e-15   55.8   0.0   1   1   2.3e-18     1e-14   54.1   0.0     1    60    86   230    86   231 0.97 FlgD Tudor-like domain
HSP70                PF00012.15   602 seq1857_BIOID39001   -            634  1.7e-202  673.4   0.1   1   1  2.9e-206    2e-202  673.2   0.1     2   600    40   617    39   619 0.97 Hsp70 protein
MreB_Mbl             PF06723.8    327 seq1857_BIOID39001   -            634   1.3e-17   63.3   0.1   1   1   7.5e-20   5.1e-16   58.0   0.0    66   318   140   391   131   398 0.86 MreB/Mbl protein
HPPK                 PF01288.15   127 seq1861_BIOID39001   -            159     9e-44  148.1   0.0   1   1   7.6e-48     1e-43  147.9   0.0     1   127     5   132     5   132 0.99 7,8-dihydro-6-hydroxymethylpterin-pyrophosphokinase (HPPK)
LysE                 PF01810.13   191 seq1862_BIOID39001   -            206   2.5e-54  183.3  11.3   1   1   2.1e-58   2.9e-54  183.1   7.8     2   190    14   205    13   206 0.98 LysE type translocator
AA_permease_2        PF13520.1    426 seq1863_BIOID39001   -            477   2.5e-37  128.3  62.3   1   1   4.4e-41     3e-37  128.0  43.2     2   418    10   434     9   449 0.86 Amino acid permease
AA_permease          PF00324.16   479 seq1863_BIOID39001   -            477   4.5e-19   68.0  51.9   1   1   1.2e-22   8.1e-19   67.1  36.1    25   466    34   448    22   462 0.85 Amino acid permease
EamA                 PF00892.15   126 seq1865_BIOID39001   -            306   1.6e-25   89.4  39.4   1   2   9.2e-16   6.3e-12   45.5  11.0     1   124    21   137    21   138 0.80 EamA-like transporter family
EamA                 PF00892.15   126 seq1865_BIOID39001   -            306   1.6e-25   89.4  39.4   2   2   4.1e-17   2.8e-13   49.8  10.8     1   124   160   292   160   294 0.94 EamA-like transporter family
TPT                  PF03151.11   153 seq1865_BIOID39001   -            306   1.9e-07   30.7  25.0   1   1   3.8e-09   2.6e-05   23.8   8.7     1   149   151   290   151   291 0.91 Triose-phosphate Transporter family
DUF2810              PF10928.3     54 seq1866_BIOID39001   -            120   3.1e-32  109.9   2.6   1   1   2.4e-36   3.3e-32  109.8   1.1     1    53    66   118    66   119 0.96 Protein of unknown function (DUF2810)
DUF2824              PF11039.3    151 seq1867_BIOID39001   -            151  2.5e-106  351.8   1.4   1   1    2e-110  2.8e-106  351.6   1.0     1   151     1   151     1   151 1.00 Protein of unknown function (DUF2824)
SirB                 PF04247.7    123 seq1868_BIOID39001   -            130   4.4e-39  132.8   8.0   1   1   3.6e-43   4.9e-39  132.7   5.5     2   123     4   129     3   129 0.97 Invasion gene expression up-regulator, SirB
NAD_binding_1        PF00175.16   109 seq1871_BIOID39001   -            248   5.9e-17   62.0   0.0   1   1   1.2e-20   8.5e-17   61.5   0.0     1   109   111   223   111   223 0.90 Oxidoreductase NAD-binding domain
FAD_binding_6        PF00970.19    99 seq1871_BIOID39001   -            248   3.1e-10   39.9   0.0   1   1     9e-14   6.1e-10   38.9   0.0     9    90    14    90     6    98 0.85 Oxidoreductase FAD-binding domain
FlaE                 PF07559.9    130 seq1873_BIOID39001   -            401     2e-23   83.3  12.7   1   1   4.5e-27     2e-23   83.3   8.8     1   130   170   282   170   282 0.93 Flagellar basal body protein FlaE
Flg_bbr_C            PF06429.8     74 seq1873_BIOID39001   -            401   4.6e-21   74.3   1.6   1   1   4.6e-24   2.1e-20   72.2   1.1     2    74   323   400   322   400 0.92 Flagellar basal body rod FlgEFG protein C-terminal
Flg_bb_rod           PF00460.15    31 seq1873_BIOID39001   -            401   9.7e-12   44.2   4.1   1   1   2.1e-15   9.7e-12   44.2   2.8     2    31     4    33     3    33 0.96 Flagella basal body rod protein
Pyr_redox_2          PF07992.9    200 seq1874_BIOID39001   -            847     2e-36  125.6   0.0   1   1   3.9e-39   8.8e-36  123.5   0.0     1   198     5   285     5   287 0.95 Pyridine nucleotide-disulphide oxidoreductase
NIR_SIR              PF01077.17   157 seq1874_BIOID39001   -            847   2.8e-27   94.8   0.1   1   1   3.5e-30     8e-27   93.4   0.0     2   150   632   770   631   776 0.94 Nitrite and sulphite reductase 4Fe-4S domain
Fer2_BFD             PF04324.10    55 seq1874_BIOID39001   -            847   2.8e-21   75.1   4.8   1   1     7e-19   1.6e-15   56.7   2.0     2    53   423   472   422   474 0.93 BFD-like [2Fe-2S] binding domain
Pyr_redox            PF00070.22    80 seq1874_BIOID39001   -            847   1.5e-15   57.2   0.7   1   1   6.4e-19   1.5e-15   57.2   0.5     2    72   148   219   147   229 0.91 Pyridine nucleotide-disulphide oxidoreductase
NIR_SIR_ferr         PF03460.12    69 seq1874_BIOID39001   -            847   4.4e-12   45.3   0.0   1   1     4e-15   9.1e-12   44.3   0.0     3    68   560   622   558   623 0.95 Nitrite/Sulfite reductase ferredoxin-like half domain
Pyr_redox_3          PF13738.1    203 seq1874_BIOID39001   -            847     2e-08   34.3   0.4   1   1   1.5e-09   3.5e-06   27.1   0.0    78   196    55   174    42   179 0.83 Pyridine nucleotide-disulphide oxidoreductase
Molybdopterin        PF00384.17   432 seq1875_BIOID39001   -            139   9.1e-20   70.6   0.0   1   1   1.6e-23   1.1e-19   70.4   0.0     1    82    61   138    61   139 0.94 Molybdopterin oxidoreductase
Molybdop_Fe4S4       PF04879.11    55 seq1875_BIOID39001   -            139   6.7e-17   60.9   0.8   1   1   1.6e-20   1.1e-16   60.2   0.6     1    54     1    53     1    54 0.95 Molybdopterin oxidoreductase Fe4S4 domain
Transglut_core2      PF13369.1    153 seq1878_BIOID39001   -            269   1.1e-37  128.8   0.0   1   1   2.1e-41   1.5e-37  128.3   0.0     2   152    33   184    32   185 0.97 Transglutaminase-like superfamily
TPR_9                PF13371.1     73 seq1878_BIOID39001   -            269   2.9e-28   97.4   0.3   1   1   8.9e-32   6.1e-28   96.3   0.2     1    73   187   259   187   259 0.99 Tetratricopeptide repeat
Fimbrial             PF00419.15   145 seq1879_BIOID39001   -            196   1.1e-14   54.7   9.1   1   1   1.1e-18   1.5e-14   54.3   6.3     2   145    33   196    32   196 0.77 Fimbrial protein
CCG                  PF02754.11    85 seq1882_BIOID39001   -            239     2e-30  104.5   0.2   1   2   2.2e-17   3.1e-13   49.4   0.0     1    84     3    84     3    85 0.95 Cysteine-rich domain
CCG                  PF02754.11    85 seq1882_BIOID39001   -            239     2e-30  104.5   0.2   2   2   1.3e-18   1.7e-14   53.4   0.0     2    84   133   216   132   217 0.92 Cysteine-rich domain
Molybdopterin        PF00384.17   432 seq1886_BIOID39001   -            559   8.6e-89  298.1   0.1   1   1   1.9e-92   1.3e-88  297.5   0.0   102   431     1   331     1   332 0.96 Molybdopterin oxidoreductase
Molydop_binding      PF01568.16   109 seq1886_BIOID39001   -            559   1.6e-26   92.1   0.0   1   1   4.8e-30   3.3e-26   91.1   0.0     2   109   420   526   419   526 0.96 Molydopterin dinucleotide binding domain
Glu_synthase         PF01645.12   368 seq1891_BIOID39001   -           1522  1.1e-158  527.9   0.0   1   1  7.4e-162  2.5e-158  526.6   0.0     1   367   829  1192   829  1193 0.99 Conserved region in glutamate synthase
GATase_2             PF00310.16   361 seq1891_BIOID39001   -           1522  5.3e-133  443.0   0.0   1   1  2.1e-136    7e-133  442.6   0.0     1   360    48   410    48   411 0.99 Glutamine amidotransferases class-II
Glu_syn_central      PF04898.9    288 seq1891_BIOID39001   -           1522  3.1e-113  377.7   0.0   1   1  1.7e-116  5.7e-113  376.8   0.0     3   287   492   773   490   774 0.99 Glutamate synthase central domain
GXGXG                PF01493.14   202 seq1891_BIOID39001   -           1522   6.6e-67  224.3   4.5   1   1   3.4e-70   1.2e-66  223.5   3.1     3   201  1271  1465  1269  1466 0.98 GXGXG motif
Response_reg         PF00072.19   112 seq1892_BIOID39001   -            226   1.2e-18   67.0   0.0   1   1   9.1e-22   6.2e-18   64.7   0.0     1   111     7   118     7   119 0.97 Response regulator receiver domain
[truncated: 1,404,291 more chars]
