# Supplementary material for: A domain sequence approach to pangenomics: applications to Escherichia coli
Source: F1000Res. 2013 May 29;1:19. Originally published 2012 Oct 1. [Version 2] doi: 10.12688/f1000research.1-19.v2 (PMC3901455; doi:10.12688/f1000research.1-19.v2)
Supplement: The 347 text files show the results from scanning each of the fasta-files against the Pfam-A database [file f1000research-1-1101-s0002.tgz › Escherichia_coli_H489_BIOID39013.txt]

#                                                                            --- full sequence --- -------------- this domain -------------   hmm coord   ali coord   env coord
# target name        accession   tlen query name           accession   qlen   E-value  score  bias   #  of  c-Evalue  i-Evalue  score  bias  from    to  from    to  from    to  acc description of target
#------------------- ---------- ----- -------------------- ---------- ----- --------- ------ ----- --- --- --------- --------- ------ ----- ----- ----- ----- ----- ----- ----- ---- ---------------------
DDE_Tnp_IS1          PF03400.8    131 seq4_BIOID39013      -            133   1.1e-75  251.8   0.8   1   1   9.4e-80   1.3e-75  251.6   0.6     5   131     7   133     5   133 0.99 IS1 transposase
rve_2                PF13333.1     52 seq11_BIOID39013     -            125   1.4e-19   69.8   0.1   1   1   4.5e-23   2.1e-19   69.2   0.1     1    52    68   124    68   124 0.98 Integrase core domain
rve                  PF00665.21   120 seq11_BIOID39013     -            125   2.8e-16   59.6   0.0   1   1   8.3e-20   3.8e-16   59.1   0.0    46   119     4    77     1    78 0.96 Integrase core domain
rve_3                PF13683.1     67 seq11_BIOID39013     -            125   4.7e-16   57.9   0.0   1   1   1.4e-19   6.4e-16   57.5   0.0     4    67    52   116    49   116 0.96 Integrase core domain
DDE_Tnp_IS1          PF03400.8    131 seq15_BIOID39013     -            133     2e-69  231.5   1.7   1   1   1.7e-73   2.3e-69  231.3   1.2    12   131    14   133     6   133 0.98 IS1 transposase
DDE_Tnp_IS1          PF03400.8    131 seq20_BIOID39013     -             88   8.6e-48  161.6   0.3   1   1   6.9e-52   9.4e-48  161.4   0.2    44   131     1    88     1    88 0.99 IS1 transposase
DDE_Tnp_IS1          PF03400.8    131 seq22_BIOID39013     -             88   8.6e-48  161.6   0.3   1   1   6.9e-52   9.4e-48  161.4   0.2    44   131     1    88     1    88 0.99 IS1 transposase
DDE_Tnp_IS1          PF03400.8    131 seq23_BIOID39013     -             88   8.6e-48  161.6   0.3   1   1   6.9e-52   9.4e-48  161.4   0.2    44   131     1    88     1    88 0.99 IS1 transposase
DDE_Tnp_IS1          PF03400.8    131 seq24_BIOID39013     -             88   8.6e-48  161.6   0.3   1   1   6.9e-52   9.4e-48  161.4   0.2    44   131     1    88     1    88 0.99 IS1 transposase
DDE_Tnp_IS1          PF03400.8    131 seq25_BIOID39013     -             88   8.6e-48  161.6   0.3   1   1   6.9e-52   9.4e-48  161.4   0.2    44   131     1    88     1    88 0.99 IS1 transposase
DDE_Tnp_IS1          PF03400.8    131 seq26_BIOID39013     -             88   8.6e-48  161.6   0.3   1   1   6.9e-52   9.4e-48  161.4   0.2    44   131     1    88     1    88 0.99 IS1 transposase
Transgly             PF00912.17   178 seq28_BIOID39013     -            841   2.6e-56  189.6   0.0   1   1     6e-60   4.1e-56  188.9   0.0    10   177   209   380   198   381 0.95 Transglycosylase
Transpeptidase       PF00905.17   304 seq28_BIOID39013     -            841   1.2e-25   90.0   0.3   1   1   1.6e-28   1.1e-24   86.9   0.2     2   284   473   725   472   744 0.86 Penicillin binding protein transpeptidase domain
DDE_Tnp_IS1          PF03400.8    131 seq29_BIOID39013     -             88   8.6e-48  161.6   0.3   1   1   6.9e-52   9.4e-48  161.4   0.2    44   131     1    88     1    88 0.99 IS1 transposase
DDE_Tnp_IS1          PF03400.8    131 seq30_BIOID39013     -             88   8.6e-48  161.6   0.3   1   1   6.9e-52   9.4e-48  161.4   0.2    44   131     1    88     1    88 0.99 IS1 transposase
DDE_Tnp_IS1          PF03400.8    131 seq31_BIOID39013     -             88   8.6e-48  161.6   0.3   1   1   6.9e-52   9.4e-48  161.4   0.2    44   131     1    88     1    88 0.99 IS1 transposase
DDE_Tnp_IS1          PF03400.8    131 seq33_BIOID39013     -             88   8.6e-48  161.6   0.3   1   1   6.9e-52   9.4e-48  161.4   0.2    44   131     1    88     1    88 0.99 IS1 transposase
DDE_Tnp_IS1          PF03400.8    131 seq34_BIOID39013     -             88   8.6e-48  161.6   0.3   1   1   6.9e-52   9.4e-48  161.4   0.2    44   131     1    88     1    88 0.99 IS1 transposase
DDE_Tnp_IS1          PF03400.8    131 seq35_BIOID39013     -             88   8.6e-48  161.6   0.3   1   1   6.9e-52   9.4e-48  161.4   0.2    44   131     1    88     1    88 0.99 IS1 transposase
DDE_Tnp_IS1          PF03400.8    131 seq36_BIOID39013     -             88   8.6e-48  161.6   0.3   1   1   6.9e-52   9.4e-48  161.4   0.2    44   131     1    88     1    88 0.99 IS1 transposase
DDE_Tnp_IS1          PF03400.8    131 seq37_BIOID39013     -             88   8.6e-48  161.6   0.3   1   1   6.9e-52   9.4e-48  161.4   0.2    44   131     1    88     1    88 0.99 IS1 transposase
DDE_Tnp_IS1          PF03400.8    131 seq38_BIOID39013     -             88   8.6e-48  161.6   0.3   1   1   6.9e-52   9.4e-48  161.4   0.2    44   131     1    88     1    88 0.99 IS1 transposase
DDE_Tnp_IS1          PF03400.8    131 seq39_BIOID39013     -             88   8.6e-48  161.6   0.3   1   1   6.9e-52   9.4e-48  161.4   0.2    44   131     1    88     1    88 0.99 IS1 transposase
DDE_Tnp_IS1          PF03400.8    131 seq40_BIOID39013     -             88   8.6e-48  161.6   0.3   1   1   6.9e-52   9.4e-48  161.4   0.2    44   131     1    88     1    88 0.99 IS1 transposase
DDE_Tnp_IS1          PF03400.8    131 seq41_BIOID39013     -             88   8.6e-48  161.6   0.3   1   1   6.9e-52   9.4e-48  161.4   0.2    44   131     1    88     1    88 0.99 IS1 transposase
DDE_Tnp_IS1          PF03400.8    131 seq42_BIOID39013     -             88   8.6e-48  161.6   0.3   1   1   6.9e-52   9.4e-48  161.4   0.2    44   131     1    88     1    88 0.99 IS1 transposase
DDE_Tnp_IS1          PF03400.8    131 seq43_BIOID39013     -             88   8.6e-48  161.6   0.3   1   1   6.9e-52   9.4e-48  161.4   0.2    44   131     1    88     1    88 0.99 IS1 transposase
DDE_Tnp_IS1          PF03400.8    131 seq44_BIOID39013     -             88   4.9e-47  159.1   0.2   1   1   3.9e-51   5.4e-47  159.0   0.2    44   131     1    88     1    88 0.99 IS1 transposase
MltA                 PF03562.12   158 seq47_BIOID39013     -            459   6.9e-44  149.2   0.7   1   1   6.5e-46   4.4e-42  143.3   0.5     1   158   219   351   219   351 0.96 MltA specific insert domain
3D                   PF06725.6     75 seq47_BIOID39013     -            459   1.9e-25   88.5   0.0   1   1   6.2e-29   4.2e-25   87.4   0.0     2    75   371   448   370   448 0.93 3D domain
HTH_Tnp_1            PF01527.15    76 seq49_BIOID39013     -             99   7.6e-09   35.2   2.9   1   1   7.1e-13   9.7e-09   34.9   2.0     3    76    11    79     9    79 0.90 Transposase
HOK_GEF              PF01848.11    43 seq50_BIOID39013     -             69   4.2e-19   67.4   3.3   1   1   3.7e-23   5.1e-19   67.2   2.3     1    43    24    66    24    66 0.98 Hok/gef family
2-Hacid_dh_C         PF02826.14   178 seq52_BIOID39013     -            325   1.5e-45  154.3   0.0   1   1   9.3e-49   6.3e-45  152.3   0.0     2   178   118   290   117   290 0.95 D-isomer specific 2-hydroxyacid dehydrogenase, NAD binding domain
NAD_binding_2        PF03446.10   162 seq52_BIOID39013     -            325   1.5e-06   28.0   0.0   1   1   6.2e-10   4.3e-06   26.6   0.0     3    90   151   236   149   241 0.92 NAD binding domain of 6-phosphogluconate dehydrogenase
RHS_repeat           PF05593.9     38 seq53_BIOID39013     -           1377   6.6e-61  201.3 107.6   1   8   1.2e-10   8.3e-07   28.9   2.0     1    38   425   463   425   463 0.97 RHS Repeat
RHS_repeat           PF05593.9     38 seq53_BIOID39013     -           1377   6.6e-61  201.3 107.6   2   8   2.8e-10   1.9e-06   27.7   0.0     1    37   468   504   468   505 0.96 RHS Repeat
RHS_repeat           PF05593.9     38 seq53_BIOID39013     -           1377   6.6e-61  201.3 107.6   3   8   1.1e-09   7.2e-06   25.9   0.4     1    25   489   513   489   515 0.95 RHS Repeat
RHS_repeat           PF05593.9     38 seq53_BIOID39013     -           1377   6.6e-61  201.3 107.6   4   8   4.5e-09   3.1e-05   23.9   0.0     1    36   533   568   533   570 0.92 RHS Repeat
RHS_repeat           PF05593.9     38 seq53_BIOID39013     -           1377   6.6e-61  201.3 107.6   5   8   6.5e-12   4.4e-08   32.9   0.1     1    37   575   611   575   612 0.98 RHS Repeat
RHS_repeat           PF05593.9     38 seq53_BIOID39013     -           1377   6.6e-61  201.3 107.6   6   8   1.7e-12   1.2e-08   34.7   0.4     1    38   637   674   637   674 0.99 RHS Repeat
RHS_repeat           PF05593.9     38 seq53_BIOID39013     -           1377   6.6e-61  201.3 107.6   7   8   6.1e-09   4.2e-05   23.4   1.8     1    31   699   729   699   736 0.94 RHS Repeat
RHS_repeat           PF05593.9     38 seq53_BIOID39013     -           1377   6.6e-61  201.3 107.6   8   8   1.2e-12     8e-09   35.3   2.9     1    37   939   984   939   985 0.92 RHS Repeat
RHS                  PF03527.9     41 seq53_BIOID39013     -           1377     2e-22   78.5   1.6   1   1   1.5e-24     1e-20   73.0   0.3     1    41  1143  1183  1143  1183 0.98 RHS protein
TrwC                 PF08751.6    297 seq57_BIOID39013     -           1756   9.8e-89  297.5   0.7   1   1   2.2e-92   9.8e-89  297.5   0.5     2   296     7   287     6   288 0.97 TrwC relaxase
TraI                 PF07057.6    126 seq57_BIOID39013     -           1756   3.1e-59  198.3   0.0   1   1   2.1e-62   9.5e-59  196.7   0.0     1   126  1434  1560  1434  1560 0.98 DNA helicase TraI
AAA_30               PF13604.1    196 seq57_BIOID39013     -           1756   2.8e-42  144.4  15.8   1   1   1.4e-43   6.3e-40  136.7   1.3     1   186   968  1156   968  1162 0.94 AAA domain
SopA                 PF13981.1    135 seq60_BIOID39013     -            224   1.6e-30  105.7   6.0   1   1   1.6e-34   2.3e-30  105.2   4.2    18   135     4   124     1   124 0.96 SopA-like central domain
MFS_2                PF13347.1    427 seq61_BIOID39013     -            146   9.5e-23   80.1   8.8   1   1   7.7e-27   1.1e-22   80.0   6.1   319   426     2   109     1   110 0.97 MFS/sugar transport protein
TetR_C_2             PF08361.6    121 seq63_BIOID39013     -            112   3.5e-36  123.6   0.2   1   1     6e-40   4.1e-36  123.4   0.1    26   120     1    94     1    95 0.98 MAATS-type transcriptional repressor, C-terminal region
TetR_C_4             PF08359.6    133 seq63_BIOID39013     -            112   2.3e-06   27.4   0.1   1   1   4.4e-10     3e-06   27.0   0.1    72   126    31    85    13    94 0.90 YsiA-like protein, C-terminal region
Citrate_synt         PF00285.16   356 seq70_BIOID39013     -            389  1.3e-116  389.1   0.0   1   1  1.2e-120  1.6e-116  388.8   0.0     2   356    22   370    22   370 0.98 Citrate synthase
CTP_transf_1         PF01148.15   259 seq71_BIOID39013     -            169   1.3e-52  178.8   8.1   1   1   1.1e-56   1.5e-52  178.7   5.6    98   258     8   166     1   167 0.97 Cytidylyltransferase family
Aldo_ket_red         PF00248.16   283 seq72_BIOID39013     -            177   5.9e-34  117.0   0.0   1   1   5.1e-38     7e-34  116.8   0.0    94   281     5   174     3   176 0.93 Aldo/keto reductase family
PBP_like_2           PF12849.2    281 seq77_BIOID39013     -            233   4.1e-32  111.6   0.1   1   1   3.7e-36     5e-32  111.3   0.1    54   280     8   209     4   210 0.87 PBP superfamily domain
DDE_Tnp_1            PF01609.16   211 seq78_BIOID39013     -            203   2.3e-16   59.8   0.1   1   1   2.7e-20   3.8e-16   59.2   0.1    90   211     6   168     2   168 0.92 Transposase DDE domain
Antirestrict         PF03230.8     94 seq81_BIOID39013     -             52   1.8e-20   72.5   0.4   1   1   1.4e-24   1.9e-20   72.4   0.3    43    94     1    52     1    52 0.99 Antirestriction protein
Fimbrial             PF00419.15   145 seq83_BIOID39013     -             99   5.2e-05   23.3  10.2   1   1   4.3e-09   5.9e-05   23.2   7.0    53   144     9    98     3    99 0.77 Fimbrial protein
DUF208               PF02677.9    176 seq88_BIOID39013     -            221   9.8e-74  246.7   0.6   1   1   8.4e-78   1.1e-73  246.5   0.4     1   175    20   195    20   196 0.99 Uncharacterized BCR, COG1636
DUF2819              PF10995.3    317 seq89_BIOID39013     -            378  1.3e-129  431.4   0.0   1   1  1.1e-133  1.5e-129  431.2   0.0     2   317    18   329    17   329 0.99 Protein of unknown function (DUF2819)
NQR2_RnfD_RnfE       PF03116.10   314 seq90_BIOID39013     -            352  8.2e-122  406.1  15.5   1   1  6.8e-126  9.3e-122  405.9  10.7     3   314     4   350     2   350 0.93 NQR2, RnfD, RnfE family
GGDEF                PF00990.16   161 seq91_BIOID39013     -            152   1.3e-27   96.2   0.0   1   1   1.7e-31   2.3e-27   95.4   0.0     1   160     5   147     5   148 0.89 GGDEF domain
Sigma54_activat      PF00158.21   168 seq92_BIOID39013     -            314   2.1e-68  228.9   0.0   1   1   1.1e-71     3e-68  228.4   0.0     8   168     1   162     1   162 0.98 Sigma-54 interaction domain
HTH_8                PF02954.14    42 seq92_BIOID39013     -            314   6.2e-14   51.1   1.1   1   1   4.9e-17   1.4e-13   50.0   0.8     2    42   270   309   269   309 0.98 Bacterial regulatory protein, Fis family
AAA_5                PF07728.9    139 seq92_BIOID39013     -            314   6.3e-07   29.0   0.0   1   1   4.4e-10   1.2e-06   28.1   0.0     2   123    18   137    17   170 0.85 AAA domain (dynein-related subfamily)
AAA                  PF00004.24   132 seq92_BIOID39013     -            314   2.3e-05   24.4   0.0   1   1   1.7e-08   4.6e-05   23.4   0.0     1   111    18   137    18   155 0.84 ATPase family associated with various cellular activities (AAA)
EamA                 PF00892.15   126 seq93_BIOID39013     -            286   5.5e-37  126.5  40.0   1   2   8.3e-19   5.7e-15   55.3  13.1     2   125     9   126     8   127 0.95 EamA-like transporter family
EamA                 PF00892.15   126 seq93_BIOID39013     -            286   5.5e-37  126.5  40.0   2   2   1.3e-25   8.6e-22   77.4   9.1     1   123   146   268   146   270 0.92 EamA-like transporter family
DDE_Tnp_1            PF01609.16   211 seq94_BIOID39013     -            138   7.7e-11   41.8   0.2   1   1   7.2e-15   9.9e-11   41.4   0.1    60   203     3   119     2   124 0.86 Transposase DDE domain
Caudo_TAP            PF02413.12   130 seq95_BIOID39013     -            200   7.2e-29  100.4   2.1   1   1   7.4e-33     1e-28   99.9   1.5     1   130    78   199    78   199 0.96 Caudovirales tail fibre assembly protein
DUF2877              PF11392.3    111 seq98_BIOID39013     -            121   7.9e-35  119.3   0.0   1   1   6.5e-39   8.9e-35  119.1   0.0     1   110     1   110     1   111 0.98 Protein of unknown function (DUF2877)
LysR_substrate       PF03466.15   209 seq99_BIOID39013     -            244   7.4e-40  136.1   0.0   1   1   6.4e-44   8.7e-40  135.9   0.0     2   208    33   239    32   240 0.96 LysR substrate binding domain
LysR_substrate       PF03466.15   209 seq100_BIOID39013    -            116   6.5e-12   44.8   0.0   1   1   5.3e-16   7.3e-12   44.7   0.0   124   208    19   102     6   103 0.92 LysR substrate binding domain
ADH_zinc_N           PF00107.21   130 seq102_BIOID39013    -            255   4.2e-25   87.6   0.1   1   1   1.8e-28   6.3e-25   87.1   0.1     1   129    88   215    88   216 0.98 Zinc-binding dehydrogenase
ADH_N                PF08240.7    109 seq102_BIOID39013    -            255   5.5e-11   42.0   0.5   1   1   3.2e-14   1.1e-10   41.1   0.4    63   108     3    48     1    49 0.93 Alcohol dehydrogenase GroES-like domain
AlaDh_PNT_C          PF01262.16   168 seq102_BIOID39013    -            255   7.5e-07   28.7   0.2   1   1   3.7e-10   1.3e-06   28.0   0.2    21    60    79   118    69   141 0.90 Alanine dehydrogenase/PNT, C-terminal domain
3HCDH_N              PF02737.13   180 seq102_BIOID39013    -            255   0.00013   21.5   0.2   1   1   5.6e-08   0.00019   21.0   0.1     1    43    80   122    80   171 0.90 3-hydroxyacyl-CoA dehydrogenase, NAD binding domain
DUF1190              PF06693.6    165 seq104_BIOID39013    -            212     2e-35  122.1   3.5   1   1   1.9e-39   2.5e-35  121.8   2.4     1   165    63   212    63   212 0.91 Protein of unknown function (DUF1190)
SSB                  PF00436.20   104 seq105_BIOID39013    -            175   3.2e-39  132.8   0.4   1   1   3.3e-43   4.5e-39  132.3   0.3     1   101     6   109     6   112 0.96 Single-strand binding protein family
Replicase            PF03090.12   137 seq106_BIOID39013    -            304   3.3e-51  172.6   0.1   1   1   7.6e-55   5.2e-51  171.9   0.1     2   137    25   158    24   158 0.99 Replicase family
PriCT_1              PF08708.6     72 seq106_BIOID39013    -            304   3.6e-23   81.0   0.3   1   1   1.5e-26   1.1e-22   79.5   0.1     4    72   166   238   163   238 0.95 Primase C terminal 1 (PriCT-1)
HAD_2                PF13419.1    176 seq107_BIOID39013    -            188   2.9e-25   89.4   0.1   1   1   7.3e-29   3.3e-25   89.2   0.1     1   174     8   183     8   185 0.88 Haloacid dehalogenase-like hydrolase
Hydrolase            PF00702.21   204 seq107_BIOID39013    -            188   7.4e-14   52.6   0.1   1   1   2.3e-17   1.1e-13   52.1   0.0     4   204     8   179     5   179 0.88 haloacid dehalogenase-like hydrolase
Hydrolase_like       PF13242.1     75 seq107_BIOID39013    -            188   1.9e-06   27.3   0.1   1   1   1.1e-09   4.9e-06   26.0   0.0     3    48   141   185   139   186 0.94 HAD-hyrolase-like
rve                  PF00665.21   120 seq108_BIOID39013    -            288   8.9e-30  103.1   0.0   1   1   6.7e-33   1.8e-29  102.1   0.0     3   119   126   240   124   241 0.96 Integrase core domain
rve_2                PF13333.1     52 seq108_BIOID39013    -            288   1.3e-20   73.1   1.5   1   1   1.5e-22     4e-19   68.3   0.1     1    52   231   287   231   287 0.98 Integrase core domain
rve_3                PF13683.1     67 seq108_BIOID39013    -            288   1.9e-15   55.9   0.0   1   1   1.4e-18   3.8e-15   55.0   0.0     4    67   215   279   212   279 0.96 Integrase core domain
HTH_21               PF13276.1     60 seq108_BIOID39013    -            288     2e-10   40.4   0.1   1   1   3.2e-13   8.8e-10   38.3   0.0     4    59    47   101    44   102 0.90 HTH-like domain
DDE_Tnp_IS240        PF13610.1    140 seq108_BIOID39013    -            288   3.6e-10   39.8   0.0   1   1   2.3e-13   6.3e-10   39.0   0.0     2   129   130   260   129   272 0.88 DDE domain
Porin_1              PF00267.16   337 seq111_BIOID39013    -            268   8.9e-91  304.5  22.4   1   1   1.5e-94     1e-90  304.3  15.6    77   337     2   268     1   268 0.97 Gram-negative porin
Porin_4              PF13609.1    311 seq111_BIOID39013    -            268   4.7e-10   39.3  30.0   1   1   6.9e-14   4.7e-10   39.3  20.8    94   307     5   243     1   249 0.79 Gram-negative porin
HlyD_2               PF12700.2    328 seq112_BIOID39013    -            464   1.2e-25   90.2   1.5   1   1   4.6e-29   1.6e-25   89.8   1.0     9   328   123   425   115   425 0.82 HlyD family secretion protein
HlyD                 PF00529.15   306 seq112_BIOID39013    -            464   2.7e-24   85.9  16.2   1   1     1e-27   3.5e-24   85.5  11.0     1   241   135   360   135   425 0.85 HlyD family secretion protein
HlyD_3               PF13437.1    105 seq112_BIOID39013    -            464   1.7e-16   60.2   3.2   1   1   3.7e-14   1.3e-10   41.4   0.4     1   101   246   351   246   356 0.93 HlyD family secretion protein
Biotin_lipoyl_2      PF13533.1     50 seq112_BIOID39013    -            464   8.2e-14   50.8   9.0   1   1   7.9e-17   2.7e-13   49.2   0.3     2    50   136   184   135   184 0.97 Biotin-lipoyl like
MurB_C               PF02873.11   105 seq114_BIOID39013    -            342   5.1e-42  141.7   0.0   1   1   1.3e-45     9e-42  140.9   0.0     1   105   203   330   203   330 0.99 UDP-N-acetylenolpyruvoylglucosamine reductase, C-terminal domain
FAD_binding_4        PF01565.18   139 seq114_BIOID39013    -            342   2.3e-27   95.0   0.0   1   1   2.7e-30   1.8e-26   92.1   0.0     2   138    18   149    17   150 0.91 FAD binding domain
GGDEF                PF00990.16   161 seq116_BIOID39013    -            476   1.3e-50  171.0   0.0   1   1   1.4e-54   1.9e-50  170.4   0.0     1   161   306   463   306   463 0.98 GGDEF domain
NUDIX                PF00293.23   135 seq117_BIOID39013    -            141   1.8e-21   76.0   0.1   1   1   1.6e-25   2.2e-21   75.8   0.0     2   130     3   136     2   140 0.88 NUDIX domain
Sulfatase            PF00884.18   379 seq118_BIOID39013    -            332   7.6e-46  156.7   2.5   1   1   6.4e-50   8.7e-46  156.5   1.7     2   295    15   267    14   320 0.89 Sulfatase
Transp_cyt_pur       PF02133.10   439 seq121_BIOID39013    -            484  6.5e-139  463.1  42.9   1   1  5.5e-143  7.5e-139  462.9  29.7     1   439    19   457    19   457 0.99 Permease for cytosine/purines, uracil, thiamine, allantoin
Na_H_antiport_1      PF06965.7    378 seq122_BIOID39013    -            388  6.7e-166  551.6  29.2   1   1  5.6e-170  7.6e-166  551.4  20.2     2   378     5   380     4   380 0.99 Na+/H+ antiporter 1
Trehalase            PF01204.13   512 seq123_BIOID39013    -            549  1.2e-161  538.6   0.1   1   1  1.1e-165  1.5e-161  538.3   0.1     1   511    70   546    70   547 0.96 Trehalase
NadA                 PF02445.11   296 seq126_BIOID39013    -            347  2.8e-105  351.2   0.0   1   1  2.3e-109  3.2e-105  351.0   0.0     2   295    31   340    30   341 0.98 Quinolinate synthetase A protein
Phage_integrase      PF00589.17   173 seq129_BIOID39013    -            264     3e-20   72.4   0.1   1   1   3.5e-24   4.8e-20   71.8   0.0     3   167    38   231    37   236 0.88 Phage integrase family
CBM_5_12             PF02839.9     41 seq130_BIOID39013    -            917   1.9e-22   78.4  53.6   1   1   3.3e-16   4.5e-12   45.2   2.5     2    40   460   507   459   508 0.86 Carbohydrate binding domain
His_Phos_2           PF00328.17   347 seq135_BIOID39013    -            413   2.8e-39  135.3   0.0   1   1   2.4e-43   3.3e-39  135.0   0.0     1   344    30   359    30   364 0.85 Histidine phosphatase superfamily (branch 2)
SecE                 PF00584.15    57 seq136_BIOID39013    -            127   2.4e-21   74.9   1.0   1   1   1.8e-25   2.4e-21   74.9   0.7     2    56    68   122    67   123 0.97 SecE/Sec61-gamma subunits of protein translocation complex
MCPsignal            PF00015.16   213 seq138_BIOID39013    -            546   1.7e-70  236.8  47.0   1   1   7.7e-73   3.5e-69  232.4  20.0     2   212   333   525   331   526 0.99 Methyl-accepting chemotaxis protein (MCP) signalling domain
TarH                 PF02203.10   171 seq138_BIOID39013    -            546   1.3e-30  106.3   2.2   1   1   2.9e-34   1.3e-30  106.3   1.5     2   166    12   177    11   189 0.95 Tar ligand binding domain homologue
HAMP                 PF00672.20    70 seq138_BIOID39013    -            546   2.2e-14   53.2   0.7   1   1   4.7e-18   2.2e-14   53.2   0.5     2    68   205   271   204   273 0.93 HAMP domain
PBP                  PF01161.15   145 seq142_BIOID39013    -            183   1.9e-35  121.7   0.1   1   1   1.8e-39   2.4e-35  121.3   0.1     3   143    34   180    32   181 0.91 Phosphatidylethanolamine-binding protein
Histone_HNS          PF00816.16    93 seq143_BIOID39013    -            134   2.2e-20   72.8   7.8   1   1   2.2e-24     3e-20   72.3   5.0     5    93    28   129    24   129 0.87 H-NS histone family
Pili_assembly_N      PF00345.15   122 seq145_BIOID39013    -            233   1.1e-36  125.2   0.0   1   1   2.2e-40   1.5e-36  124.7   0.0     1   122    31   149    31   149 0.93 Gram-negative pili assembly chaperone, N-terminal domain
Pili_assembly_C      PF02753.12    68 seq145_BIOID39013    -            233   2.9e-21   74.9   1.2   1   1   7.4e-25   5.1e-21   74.1   0.9     2    66   169   228   168   230 0.96 Gram-negative pili assembly chaperone, C-terminal domain
Methyltransf_27      PF13708.1    194 seq147_BIOID39013    -            172   1.6e-60  203.8   0.1   1   1   1.4e-64   1.9e-60  203.6   0.0    33   194     8   169     2   169 0.98 Methyltransferase domain
DHquinase_I          PF01487.10   224 seq151_BIOID39013    -            252   9.6e-72  241.1   1.0   1   1     8e-76   1.1e-71  240.9   0.7     2   223    20   246    19   247 0.99 Type I 3-dehydroquinase
Ligase_CoA           PF00549.14   153 seq152_BIOID39013    -            515   1.6e-48  164.0   0.0   1   1   7.9e-51   5.4e-47  159.0   0.0     1   148   346   503   346   508 0.97 CoA-ligase
CoA_binding          PF02629.14    96 seq152_BIOID39013    -            515   2.2e-19   69.6   0.2   1   1   1.1e-21   7.5e-18   64.7   0.0     2    96   188   284   187   284 0.97 CoA binding domain
DUF932               PF06067.6    239 seq155_BIOID39013    -            273   4.5e-69  232.2   0.0   1   1   4.1e-73   5.6e-69  231.9   0.0     1   239    36   262    36   262 0.99 Domain of unknown function (DUF932)
Methyltransf_20      PF12147.3    311 seq156_BIOID39013    -            585  3.1e-149  495.9   0.0   1   1  1.5e-152    4e-149  495.5   0.0     1   311   273   582   273   582 0.99 Putative methyltransferase
Hydrolase_4          PF12146.3     79 seq156_BIOID39013    -            585   3.7e-28   97.0   0.1   1   1   4.9e-30   1.3e-26   92.0   0.0     1    78    17    95    17    96 0.98 Putative lysophospholipase
Abhydrolase_6        PF12697.2    228 seq156_BIOID39013    -            585   7.4e-20   71.7   5.1   1   1   5.8e-23   1.6e-19   70.6   3.1     1   218    36   263    36   271 0.72 Alpha/beta hydrolase family
Abhydrolase_5        PF12695.2    142 seq156_BIOID39013    -            585   7.6e-12   45.0   1.3   1   1   2.1e-14   5.6e-11   42.2   0.4     1   141    35   260    35   261 0.82 Alpha/beta hydrolase family
Methyltransf_18      PF12847.2    112 seq156_BIOID39013    -            585   2.1e-09   37.8   0.0   1   1   1.7e-12   4.8e-09   36.6   0.0     4   110   410   519   408   520 0.86 Methyltransferase domain
Aldo_ket_red         PF00248.16   283 seq160_BIOID39013    -            267   1.6e-57  194.4   0.6   1   1   1.4e-61     2e-57  194.0   0.4     2   281     6   250     5   251 0.95 Aldo/keto reductase family
GSP_synth            PF03738.9     97 seq161_BIOID39013    -            430     2e-25   88.7   0.0   1   1     5e-29   6.8e-25   87.0   0.0     2    97   215   306   214   306 0.92 Glutathionylspermidine synthase preATP-grasp
Molybdop_Fe4S4       PF04879.11    55 seq162_BIOID39013    -            195   2.2e-21   75.3   0.2   1   1   2.6e-24   1.8e-20   72.4   0.1     2    55    44   104    43   104 0.96 Molybdopterin oxidoreductase Fe4S4 domain
Molybdopterin        PF00384.17   432 seq162_BIOID39013    -            195   2.4e-06   26.4   0.1   1   1   4.2e-10   2.9e-06   26.1   0.0     1    35   107   139   107   190 0.79 Molybdopterin oxidoreductase
DDE_Tnp_IS240        PF13610.1    140 seq163_BIOID39013    -            238   1.1e-50  171.1   0.0   1   1   3.3e-54   1.5e-50  170.6   0.0     4   139    79   216    77   217 0.99 DDE domain
rve                  PF00665.21   120 seq163_BIOID39013    -            238   4.5e-11   42.7   0.1   1   1   1.9e-13   8.5e-10   38.6   0.0     9   119    79   186    74   187 0.89 Integrase core domain
DDE_Tnp_IS66         PF03050.9    271 seq163_BIOID39013    -            238   3.3e-10   39.5   0.3   1   1   9.3e-14   4.2e-10   39.1   0.2     5   132    14   148    10   178 0.87 Transposase IS66 family
Dynamin_N            PF00350.18   168 seq165_BIOID39013    -            742   1.1e-18   67.4   0.0   1   1     8e-22   3.7e-18   65.7   0.0     1   148    72   278    72   300 0.79 Dynamin family
MMR_HSR1             PF01926.18   114 seq165_BIOID39013    -            742   3.9e-08   33.1   0.0   1   1   1.1e-10   5.1e-07   29.5   0.0     2   114    72   298    71   298 0.78 50S ribosome-binding GTPase
SNARE_assoc          PF09335.6    123 seq166_BIOID39013    -            137   1.7e-11   44.2   4.1   1   1     2e-15   2.8e-11   43.5   2.8     4   109    26   122    21   130 0.81 SNARE associated Golgi protein
DUF905               PF06006.7     71 seq168_BIOID39013    -             77   2.2e-38  129.3   0.2   1   1   1.8e-42   2.4e-38  129.2   0.1     2    71     9    77     8    77 0.98 Bacterial protein of unknown function (DUF905)
NusG                 PF02357.14    92 seq169_BIOID39013    -            181   5.3e-25   87.3   0.0   1   1   1.1e-28   7.7e-25   86.8   0.0     1    92     7   106     7   106 0.93 Transcription termination factor nusG
KOW                  PF00467.24    32 seq169_BIOID39013    -            181   1.3e-08   33.9   0.1   1   1   9.1e-12   6.2e-08   31.7   0.0     1    28   130   161   130   165 0.86 KOW motif
DDE_Tnp_1_assoc      PF13808.1     90 seq170_BIOID39013    -             92   3.2e-32  109.9   0.0   1   1   2.6e-36   3.5e-32  109.8   0.0     1    86     6    91     6    92 0.99 DDE_Tnp_1-associated
DUF987               PF06174.6     66 seq172_BIOID39013    -             73   1.7e-43  145.8   0.2   1   1   1.4e-47   1.9e-43  145.6   0.1     1    66     1    66     1    66 0.99 Protein of unknown function (DUF987)
Resolvase            PF00239.16   141 seq175_BIOID39013    -            184   3.4e-51  172.6   0.0   1   1   6.1e-55   4.2e-51  172.4   0.0     2   140     3   135     2   136 0.98 Resolvase, N terminal domain
HTH_7                PF02796.10    45 seq175_BIOID39013    -            184   5.6e-12   45.2   0.0   1   1   1.8e-15   1.2e-11   44.1   0.0     1    42   138   179   138   181 0.98 Helix-turn-helix domain of resolvase
DDE_Tnp_1_assoc      PF13808.1     90 seq176_BIOID39013    -            378   4.9e-33  112.5   0.0   1   1   1.5e-36     1e-32  111.5   0.0     1    90     6    95     6    95 0.99 DDE_Tnp_1-associated
DDE_Tnp_1            PF01609.16   211 seq176_BIOID39013    -            378   3.9e-29  101.6   0.4   1   1   9.8e-33   6.7e-29  100.8   0.3     3   211   102   343   100   343 0.93 Transposase DDE domain
Chor_lyase           PF04345.8    168 seq178_BIOID39013    -            165   6.6e-31  106.8   0.0   1   1   5.8e-35     8e-31  106.6   0.0    13   163    18   165    12   165 0.90 Chorismate lyase
PHP                  PF02811.14   175 seq182_BIOID39013    -            245   1.5e-17   63.8   1.3   1   1   1.9e-21   2.6e-17   63.0   0.9     1   169     4   164     4   174 0.91 PHP domain
HTH_18               PF12833.2     81 seq184_BIOID39013    -            265   7.2e-17   61.1   0.1   1   1   5.8e-20     4e-16   58.7   0.1     1    80   184   261   184   262 0.97 Helix-turn-helix domain
HTS                  PF04204.11   298 seq186_BIOID39013    -            309  5.5e-131  435.5   0.0   1   1  4.5e-135  6.1e-131  435.4   0.0     1   298     2   299     2   299 1.00 Homoserine O-succinyltransferase
MFS_1                PF07690.11   354 seq189_BIOID39013    -            382   3.2e-28   98.3  52.3   1   2   3.2e-19   2.2e-15   56.1  19.3     2   238    12   230    11   233 0.79 Major Facilitator Superfamily
MFS_1                PF07690.11   354 seq189_BIOID39013    -            382   3.2e-28   98.3  52.3   2   2     1e-17   6.8e-14   51.2  13.5     6   174   210   371   206   381 0.89 Major Facilitator Superfamily
Sugar_tr             PF00083.19   451 seq189_BIOID39013    -            382   1.8e-07   29.9  17.2   1   1   2.7e-11   1.8e-07   29.9  11.9    44   176    39   167    19   184 0.85 Sugar (and other) transporter
DDE_Tnp_1            PF01609.16   211 seq190_BIOID39013    -            285   1.4e-31  109.6   0.2   1   1   1.4e-35   1.9e-31  109.1   0.2     3   211     9   250     7   250 0.93 Transposase DDE domain
ParBc                PF02195.13    90 seq191_BIOID39013    -            473   2.7e-20   72.1   0.0   1   1   4.4e-24   6.1e-20   71.0   0.0     1    89    36   131    36   132 0.95 ParB-like nuclease domain
DDE_Tnp_Tn3          PF01526.12   388 seq196_BIOID39013    -            136   7.6e-26   90.5   0.0   1   1   6.8e-30   9.3e-26   90.2   0.0   309   388    26   105    22   105 0.99 Tn3 transposase DDE domain
Slp                  PF03843.8    160 seq198_BIOID39013    -            199   5.8e-46  155.2   0.0   1   1   5.1e-50     7e-46  155.0   0.0     1   157    27   184    27   187 0.91 Outer membrane lipoprotein Slp family
FMN_bind             PF04205.9     81 seq200_BIOID39013    -            206   2.8e-18   65.7   0.1   1   1     4e-22   5.5e-18   64.7   0.0     1    77    99   187    99   191 0.98 FMN-binding domain
Usher                PF00577.15   552 seq201_BIOID39013    -            866  4.1e-211  702.3  27.8   1   1  1.1e-214  4.8e-211  702.1  19.2     1   552   200   777   200   777 0.99 Type VII secretion system (T7SS), usher protein
PapC_N               PF13954.1    146 seq201_BIOID39013    -            866   7.3e-47  158.5   0.0   1   1   3.2e-50   1.5e-46  157.4   0.0     2   145    38   183    37   184 0.98 PapC N-terminal domain
PapC_C               PF13953.1     68 seq201_BIOID39013    -            866   8.6e-19   66.8   0.1   1   1   7.4e-22   3.4e-18   64.9   0.0     5    67   790   853   787   854 0.91 PapC C-terminal domain
Smr                  PF01713.16    83 seq205_BIOID39013    -            187   2.6e-20   72.2   0.0   1   1     3e-24   4.1e-20   71.6   0.0     2    83    89   169    88   169 0.91 Smr domain
DUF2636              PF11120.3     62 seq206_BIOID39013    -             63   5.2e-33  112.2   0.6   1   1   4.2e-37   5.7e-33  112.1   0.4     1    62     2    63     2    63 0.99 Protein of unknown function (DUF2636)
Glu_cys_ligase       PF04262.9    377 seq208_BIOID39013    -            518  4.4e-181  601.2   0.0   1   1    4e-185  5.5e-181  600.9   0.0     2   377     7   381     6   381 0.99 Glutamate-cysteine ligase
HTH_Tnp_IS1          PF12759.2     50 seq209_BIOID39013    -             91   2.2e-32  110.1   0.1   1   1   4.8e-36   3.3e-32  109.6   0.1     1    50    39    88    39    88 0.99 InsA C-terminal domain
Zn_Tnp_IS1           PF03811.8     36 seq209_BIOID39013    -             91   1.1e-21   75.9   4.5   1   1   3.1e-25   2.1e-21   74.9   3.1     1    36     1    36     1    36 0.99 InsA N-terminal domain
LrgA                 PF03788.9     96 seq211_BIOID39013    -            132   4.4e-29   99.9  10.2   1   1     4e-33   5.4e-29   99.6   7.1     1    94    21   114    21   116 0.98 LrgA family
DUF1307              PF06998.6    123 seq212_BIOID39013    -            157   7.3e-43  145.4   6.3   1   1   6.3e-47   8.7e-43  145.1   4.4     1   123    32   155    32   155 0.98 Protein of unknown function (DUF1307)
FolB                 PF02152.13   113 seq213_BIOID39013    -            122   2.1e-32  111.4   0.2   1   1   1.7e-36   2.4e-32  111.3   0.1     1   113     4   114     4   114 0.99 Dihydroneopterin aldolase
BPL_LplA_LipB        PF03099.14   125 seq214_BIOID39013    -            321   5.1e-21   74.8   0.0   1   1   1.7e-24   7.6e-21   74.2   0.0     4   125    86   208    83   208 0.89 Biotin/lipoate A/B protein ligase family
HTH_11               PF08279.7     55 seq214_BIOID39013    -            321   8.4e-13   47.6   0.0   1   1   4.4e-16     2e-12   46.4   0.0     4    54     9    58     8    59 0.92 HTH domain
BPL_C                PF02237.12    48 seq214_BIOID39013    -            321   1.6e-11   43.5   0.2   1   1   8.9e-15   4.1e-11   42.2   0.1     1    48   271   317   271   317 0.97 Biotin protein ligase C terminal domain
MmgE_PrpD            PF03972.9    445 seq215_BIOID39013    -            483  3.5e-178  592.2   0.0   1   1  2.9e-182    4e-178  592.0   0.0     2   445    14   475    13   475 0.98 MmgE/PrpD family
DUF3442              PF11924.3    280 seq217_BIOID39013    -           1388  3.5e-105  351.4   0.4   1   1  1.3e-108  3.5e-105  351.4   0.3     2   280    71   350    70   350 0.99 Protein of unknown function (DUF3442)
Big_1                PF02369.11   100 seq217_BIOID39013    -           1388   2.6e-54  181.1 100.2   1   3   3.3e-17   9.1e-14   51.0   7.8     4    97   993  1086   990  1088 0.87 Bacterial Ig-like domain (group 1)
Big_1                PF02369.11   100 seq217_BIOID39013    -           1388   2.6e-54  181.1 100.2   2   3   1.5e-15     4e-12   45.8   1.7    10    96  1098  1185  1089  1191 0.82 Bacterial Ig-like domain (group 1)
Big_1                PF02369.11   100 seq217_BIOID39013    -           1388   2.6e-54  181.1 100.2   3   3   1.4e-15   3.8e-12   45.8   9.8     2    95  1193  1287  1191  1292 0.87 Bacterial Ig-like domain (group 1)
RHS                  PF03527.9     41 seq219_BIOID39013    -            236   1.8e-09   37.1   0.3   1   1   1.3e-13   1.8e-09   37.1   0.2    13    41     2    30     2    30 0.96 RHS protein
Molybdopterin        PF00384.17   432 seq220_BIOID39013    -            803   9.9e-25   87.0   0.0   1   1   3.2e-25   2.2e-21   75.9   0.0   103   379     2   377     1   381 0.85 Molybdopterin oxidoreductase
Molydop_binding      PF01568.16   109 seq220_BIOID39013    -            803   5.6e-17   61.4   0.1   1   1     3e-20     2e-16   59.6   0.1     4   108   681   796   678   797 0.93 Molydopterin dinucleotide binding domain
DDE_Tnp_Tn3          PF01526.12   388 seq223_BIOID39013    -           1054  9.5e-144  478.6   0.0   1   1  4.5e-147  3.1e-143  476.9   0.0     1   388   639  1028   639  1028 1.00 Tn3 transposase DDE domain
DUF4158              PF13700.1    166 seq223_BIOID39013    -           1054   2.5e-55  186.3   0.2   1   1   6.5e-59   4.4e-55  185.5   0.1     1   166    58   226    58   226 0.96 Domain of unknown function (DUF4158)
NMN_transporter      PF04973.7    182 seq224_BIOID39013    -            239   1.6e-46  157.9  27.1   1   1   1.3e-48   1.8e-44  151.2  18.8     1   180    23   227    23   229 0.94 Nicotinamide mononucleotide transporter
Carb_kinase          PF01256.12   242 seq226_BIOID39013    -            515   8.4e-83  277.2   4.2   1   1   7.4e-86   5.1e-82  274.6   1.2     2   242   258   496   257   496 0.99 Carbohydrate kinase
YjeF_N               PF03853.10   173 seq226_BIOID39013    -            515   7.9e-47  158.8   0.1   1   1     2e-50   1.4e-46  158.1   0.0     2   173    35   199    34   199 0.98 YjeF-related protein N-terminus
CoA_trans            PF01144.18   217 seq228_BIOID39013    -            531   4.2e-56  189.4   0.2   1   1   7.4e-60     1e-55  188.1   0.1     2   216    16   252    15   253 0.98 Coenzyme A transferase
UbiA                 PF01040.13   257 seq230_BIOID39013    -            290   1.1e-40  139.4  25.2   1   1   9.5e-45   1.3e-40  139.1  17.5     2   256    26   277    25   283 0.86 UbiA prenyltransferase family
DUF3260              PF11658.3    518 seq231_BIOID39013    -            559  1.7e-233  775.3   0.0   1   1  1.4e-237  1.9e-233  775.1   0.0     2   518    24   554    23   554 0.99 Protein of unknown function (DUF3260)
ThiF                 PF00899.16   136 seq233_BIOID39013    -            268     5e-41  139.5   0.5   1   1   5.7e-45   7.8e-41  138.9   0.3     2   128    30   157    29   164 0.96 ThiF family
NAD_synthase         PF02540.12   242 seq234_BIOID39013    -            275   7.9e-79  263.8   0.0   1   1   6.8e-83   9.2e-79  263.6   0.0     2   242    23   265    22   265 0.98 NAD synthase
SIS                  PF01380.17   131 seq235_BIOID39013    -            306   1.7e-30  105.2   0.5   1   1   4.3e-34     3e-30  104.4   0.3     1   131   152   282   152   282 0.99 SIS domain
HTH_6                PF01418.12    77 seq235_BIOID39013    -            306   1.1e-29  101.9   0.2   1   1   3.1e-33   2.1e-29  100.9   0.1     1    76    25   100    25   101 0.98 Helix-turn-helix domain, rpiR family
Ribosomal_L11_N      PF03946.9     60 seq236_BIOID39013    -            142   3.2e-32  109.6   0.3   1   1   8.7e-36   5.9e-32  108.7   0.2     1    60     8    67     8    67 0.99 Ribosomal protein L11, N-terminal domain
Ribosomal_L11        PF00298.14    69 seq236_BIOID39013    -            142   6.6e-29   99.7   2.9   1   1   1.8e-32   1.2e-28   98.8   2.0     1    69    72   140    72   140 0.99 Ribosomal protein L11, RNA binding domain
HTH_1                PF00126.22    60 seq238_BIOID39013    -            301     5e-16   58.0   0.0   1   1   1.5e-19     1e-15   57.0   0.0     2    60     9    67     8    67 0.97 Bacterial regulatory helix-turn-helix protein, lysR family
LysR_substrate       PF03466.15   209 seq238_BIOID39013    -            301   4.8e-11   42.0   0.0   1   1   9.5e-15   6.5e-11   41.6   0.0     9   200    98   287    92   290 0.94 LysR substrate binding domain
S-methyl_trans       PF02574.11   305 seq239_BIOID39013    -           1232    2e-104  349.0   0.1   1   1  1.3e-107  3.6e-104  348.2   0.1     1   304    21   331    21   332 0.98 Homocysteine S-methyltransferase
Met_synt_B12         PF02965.12   136 seq239_BIOID39013    -           1232   9.1e-54  180.6   0.0   1   1     9e-57   2.4e-53  179.2   0.0     1   136  1060  1197  1060  1197 0.99 Vitamin B12 dependent methionine synthase, activation domain
Pterin_bind          PF00809.17   210 seq239_BIOID39013    -           1232   1.5e-48  164.8   0.4   1   1   1.7e-51   4.6e-48  163.2   0.3     1   210   361   573   361   573 0.98 Pterin binding enzyme
B12-binding_2        PF02607.12    79 seq239_BIOID39013    -           1232   4.4e-21   74.5   0.0   1   1   6.5e-24   1.8e-20   72.6   0.0     4    79   664   739   662   739 0.96 B12 binding domain
B12-binding          PF02310.14   121 seq239_BIOID39013    -           1232   6.7e-20   71.0   0.2   1   1   1.8e-22     5e-19   68.2   0.1     2    94   753   845   752   856 0.93 B12 binding domain
DUF968               PF06147.6    200 seq246_BIOID39013    -            351   3.2e-75  252.3   0.1   1   1   3.8e-79   5.2e-75  251.6   0.0     2   198   130   343   129   345 0.99 Protein of unknown function (DUF968)
DegT_DnrJ_EryC1      PF01041.12   363 seq247_BIOID39013    -            385  8.1e-133  442.8   0.1   1   1  3.4e-136  9.2e-133  442.6   0.1     3   363    18   380    16   380 0.98 DegT/DnrJ/EryC1/StrS aminotransferase family
Aminotran_1_2        PF00155.16   363 seq247_BIOID39013    -            385   1.3e-09   37.3   0.1   1   1   1.2e-12   3.4e-09   36.0   0.0    46   197    41   170    24   216 0.89 Aminotransferase class I and II
Cys_Met_Meta_PP      PF01053.15   386 seq247_BIOID39013    -            385   2.8e-08   32.3   0.1   1   1   1.5e-11     4e-08   31.8   0.1    54   193    38   176    36   251 0.81 Cys/Met metabolism PLP-dependent enzyme
Beta_elim_lyase      PF01212.16   290 seq247_BIOID39013    -            385     6e-07   28.7   0.0   1   1   3.7e-10     1e-06   28.0   0.0    29   243    39   256    32   302 0.72 Beta-eliminating lyase
Aminotran_5          PF00266.14   371 seq247_BIOID39013    -            385   2.1e-06   26.5   0.2   1   1   1.1e-09   2.9e-06   26.1   0.1    55   297    48   283    41   326 0.81 Aminotransferase class-V
DJ-1_PfpI            PF01965.19   147 seq248_BIOID39013    -            283   1.8e-12   46.7   0.0   1   1   2.3e-16   3.1e-12   46.0   0.0    22   143   125   274   108   278 0.81 DJ-1/PfpI family
ACR_tran             PF00873.14  1021 seq249_BIOID39013    -           1040         0 1230.6  34.0   1   1         0         0 1230.4  23.5     2  1020    13  1022    12  1023 1.00 AcrB/AcrD/AcrF family
SecD_SecF            PF02355.11   189 seq249_BIOID39013    -           1040   2.7e-08   33.1  32.4   1   1   3.3e-09   2.2e-05   23.6  10.9    36   183   348   495   333   501 0.81 Protein export membrane protein
PAPS_reduct          PF01507.14   174 seq251_BIOID39013    -            302   8.7e-67  224.1   0.0   1   1   7.6e-71     1e-66  223.9   0.0     1   174    29   257    29   257 0.99 Phosphoadenosine phosphosulfate reductase family
LrgB                 PF04172.11   215 seq253_BIOID39013    -            231   1.2e-82  276.2  15.2   1   1   9.7e-87   1.3e-82  276.0  10.6     1   215    12   226    12   226 0.99 LrgB-like family
adh_short            PF00106.20   167 seq255_BIOID39013    -            287   2.7e-31  108.6   0.3   1   1   3.4e-34   1.1e-30  106.5   0.1     3   165    11   171     9   173 0.93 short chain dehydrogenase
adh_short_C2         PF13561.1    243 seq255_BIOID39013    -            287   3.9e-17   62.7   0.0   1   1   1.5e-20   5.1e-17   62.3   0.0     5   185    17   189    15   220 0.90 Enoyl-(Acyl carrier protein) reductase
KR                   PF08659.5    181 seq255_BIOID39013    -            287   7.2e-11   41.9   0.1   1   1   4.8e-14   1.6e-10   40.7   0.0     4   167    12   172    10   185 0.86 KR domain
Elong-fact-P_C       PF09285.6     56 seq256_BIOID39013    -            188   5.3e-27   92.8   1.0   1   1   2.4e-30   1.1e-26   91.8   0.2     1    56   131   186   131   186 0.99 Elongation factor P, C-terminal
EFP                  PF01132.15    55 seq256_BIOID39013    -            188   3.2e-24   84.2   0.1   1   1   1.2e-27   5.5e-24   83.4   0.0     3    55    71   123    69   123 0.97 Elongation factor P (EF-P) OB domain
EFP_N                PF08207.7     58 seq256_BIOID39013    -            188   5.8e-24   83.6   0.0   1   1   4.5e-27     2e-23   81.8   0.0     3    57     7    61     5    62 0.97 Elongation factor P (EF-P) KOW-like domain
BacA                 PF02673.13   259 seq257_BIOID39013    -            273   1.6e-91  305.9  14.2   1   1   1.4e-95   1.9e-91  305.7   9.8     2   258    10   267     9   268 0.96 Bacitracin resistance protein BacA
HTH_Tnp_IS1          PF12759.2     50 seq258_BIOID39013    -             91   2.2e-32  110.1   0.1   1   1   4.8e-36   3.3e-32  109.6   0.1     1    50    39    88    39    88 0.99 InsA C-terminal domain
Zn_Tnp_IS1           PF03811.8     36 seq258_BIOID39013    -             91   1.1e-21   75.9   4.5   1   1   3.1e-25   2.1e-21   74.9   3.1     1    36     1    36     1    36 0.99 InsA N-terminal domain
DDE_Tnp_1_5          PF13737.1    112 seq259_BIOID39013    -            322   6.7e-44  148.5   0.1   1   1   1.4e-46   9.6e-43  144.7   0.0     1   112    34   145    34   145 0.96 Transposase DDE domain
DDE_Tnp_1            PF01609.16   211 seq259_BIOID39013    -            322   1.8e-22   79.8   0.8   1   1   3.8e-26   2.6e-22   79.3   0.5     4   203   130   303   127   308 0.85 Transposase DDE domain
Nitrate_red_del      PF02613.10   136 seq260_BIOID39013    -            184   3.9e-19   68.6   0.4   1   1   4.2e-23   5.8e-19   68.1   0.3     3   135    31   150    29   151 0.90 Nitrate reductase delta subunit
Amidohydro_4         PF13147.1    304 seq261_BIOID39013    -            453   1.1e-29  104.2   0.2   1   1   8.1e-33   2.8e-29  102.9   0.1     1   304    45   389    45   389 0.86 Amidohydrolase
Amidohydro_1         PF01979.15   333 seq261_BIOID39013    -            453   5.6e-19   68.8   0.0   1   1   2.7e-21   9.1e-18   64.8   0.0     1   332    50   391    50   392 0.75 Amidohydrolase family
Amidohydro_5         PF13594.1     68 seq261_BIOID39013    -            453   4.2e-17   61.6   0.9   1   1   2.9e-20   9.8e-17   60.4   0.6     1    68    23    88    23    88 0.84 Amidohydrolase
Rnf-Nqr              PF02508.9    190 seq262_BIOID39013    -            231   7.9e-59  198.3   9.5   1   1   6.7e-63   9.1e-59  198.1   6.6     1   189     1   200     1   201 0.98 Rnf-Nqr subunit, membrane protein
MFS_1                PF07690.11   354 seq263_BIOID39013    -            394   5.2e-37  127.2  48.1   1   1   7.7e-39     1e-34  119.7  20.8     2   353    20   357    19   358 0.90 Major Facilitator Superfamily
ChaB                 PF06150.7     57 seq264_BIOID39013    -             76     6e-26   89.9   5.7   1   1   5.5e-30   7.6e-26   89.5   4.0     1    57     9    76     9    76 0.98 ChaB
MobA_MobL            PF03389.10   216 seq265_BIOID39013    -            308   6.3e-36  123.7   3.1   1   1   6.9e-40   9.4e-36  123.1   2.1    21   211    24   219    15   223 0.90 MobA/MobL family
PMI_typeI            PF01238.16   373 seq267_BIOID39013    -            417  4.8e-125  417.2   0.1   1   1  5.4e-128  3.7e-124  414.3   0.0     1   373    27   383    27   383 0.99 Phosphomannose isomerase type I
Ribosomal_L1         PF00687.16   221 seq269_BIOID39013    -            234   9.1e-50  168.9   0.2   1   1   7.9e-54   1.1e-49  168.6   0.2    13   220    28   220     8   221 0.90 Ribosomal protein L1p/L10e family
Pmp3                 PF01679.12    51 seq270_BIOID39013    -             52   6.9e-21   73.6   7.8   1   1   5.2e-25   7.1e-21   73.5   5.4     3    49     3    49     1    51 0.95 Proteolipid membrane potential modulator
GerE                 PF00196.14    58 seq271_BIOID39013    -            176   9.6e-09   34.3   1.3   1   1   1.3e-12   1.8e-08   33.4   0.9     3    56   115   168   113   170 0.96 Bacterial regulatory proteins, luxR family
MFS_1                PF07690.11   354 seq277_BIOID39013    -            444   5.9e-53  179.7  48.9   1   1   1.4e-50   9.8e-47  159.2  26.8     1   318    23   366    23   369 0.80 Major Facilitator Superfamily
Sugar_tr             PF00083.19   451 seq277_BIOID39013    -            444   9.4e-08   30.9  37.5   1   1     4e-11   2.7e-07   29.4  26.1    16   437    19   434     9   441 0.75 Sugar (and other) transporter
Acyl-CoA_dh_1        PF00441.19   150 seq280_BIOID39013    -            546   1.2e-32  112.9   0.8   1   1   2.2e-35     1e-31  109.9   0.3     1   148   290   443   290   445 0.97 Acyl-CoA dehydrogenase, C-terminal domain
Acyl-CoA_dh_M        PF02770.14    52 seq280_BIOID39013    -            546   5.4e-14   51.3   0.0   1   1   2.2e-17     1e-13   50.4   0.0     1    51   186   236   186   238 0.96 Acyl-CoA dehydrogenase, middle domain
Acyl-CoA_dh_2        PF08028.6    134 seq280_BIOID39013    -            546   2.1e-08   34.3   0.2   1   1   1.3e-11   5.8e-08   32.9   0.0    10   123   314   423   308   432 0.86 Acyl-CoA dehydrogenase, C-terminal domain
DUF1116              PF06545.6    216 seq281_BIOID39013    -            472   9.6e-94  312.3   0.3   1   1   9.3e-98   1.3e-93  311.9   0.2     1   216   143   358   143   358 1.00 Protein of unknown function (DUF1116)
YliH                 PF10799.3    127 seq283_BIOID39013    -            127   2.3e-73  243.8   4.9   1   1   1.8e-77   2.5e-73  243.6   3.4     1   127     1   127     1   127 0.99 Biofilm formation protein (YliH/bssR)
LysM                 PF01476.15    44 seq284_BIOID39013    -            149   5.1e-13   48.5   0.0   1   1   1.4e-16   9.9e-13   47.6   0.0     1    44    99   147    99   147 0.98 LysM domain
BON                  PF04972.12    64 seq284_BIOID39013    -            149   1.4e-09   37.4   2.7   1   1     3e-13     2e-09   36.9   1.9     2    62    29    89    28    91 0.92 BON domain
ChaC                 PF04752.7    177 seq285_BIOID39013    -            238   2.3e-52  177.4   0.0   1   1   2.1e-56   2.8e-52  177.1   0.0     1   176    54   222    54   223 0.95 ChaC-like protein
Iso_dh               PF00180.15   348 seq286_BIOID39013    -            361   1.3e-86  290.6   0.0   1   1   1.1e-90   1.6e-86  290.3   0.0     1   347     6   354     6   355 0.93 Isocitrate/isopropylmalate dehydrogenase
Malate_synthase      PF01274.17   523 seq287_BIOID39013    -            539  3.2e-214  711.6   0.0   1   1  2.7e-218  3.6e-214  711.4   0.0     2   522    18   538    17   539 0.99 Malate synthase
AA_permease_2        PF13520.1    426 seq288_BIOID39013    -            540   1.9e-42  145.2  47.0   1   1   3.9e-46   2.7e-42  144.6  32.6     2   422    75   515    74   526 0.85 Amino acid permease
AA_permease          PF00324.16   479 seq288_BIOID39013    -            540   1.2e-15   56.7  40.4   1   1   2.4e-19   1.7e-15   56.2  28.0    28   446    99   513    76   536 0.76 Amino acid permease
TetR_C               PF02909.12   139 seq291_BIOID39013    -            225   4.8e-48  162.2   0.0   1   1   9.8e-52   6.7e-48  161.7   0.0     1   138    77   210    77   211 0.93 Tetracyclin repressor, C-terminal all-alpha domain
TetR_N               PF00440.18    47 seq291_BIOID39013    -            225   4.8e-18   64.4   0.1   1   1   1.4e-20   9.3e-17   60.2   0.0     2    47    19    64    18    64 0.97 Bacterial regulatory proteins, tetR family
Entericidin          PF08085.6     21 seq292_BIOID39013    -             41   5.3e-09   35.3   0.0   1   1   4.6e-13   6.3e-09   35.1   0.0     1    21    20    40    20    40 0.99 Entericidin EcnA/B family
DSPc                 PF00782.15   133 seq293_BIOID39013    -            451   1.5e-25   89.2   0.0   1   1   8.3e-29   2.8e-25   88.2   0.0     1   132   327   450   327   451 0.96 Dual specificity phosphatase, catalytic domain
PAP2                 PF01569.16   129 seq293_BIOID39013    -            451   8.1e-11   41.5   3.6   1   1     8e-14   2.7e-10   39.8   2.5     4   126   106   220   100   223 0.86 PAP2 superfamily
PAP2_3               PF14378.1    191 seq293_BIOID39013    -            451     2e-08   33.9   1.8   1   1   5.7e-12     2e-08   33.9   1.3    71   189   101   211    91   213 0.85 PAP2 superfamily
Y_phosphatase        PF00102.22   236 seq293_BIOID39013    -            451   1.4e-05   24.4   0.0   1   1   6.2e-09   2.1e-05   23.8   0.0   152   225   376   440   350   446 0.84 Protein-tyrosine phosphatase
FAD-oxidase_C        PF02913.14   249 seq295_BIOID39013    -            499   3.8e-65  219.5   0.0   1   1   7.6e-69   5.2e-65  219.1   0.0     1   248   230   470   230   471 0.99 FAD linked oxidases, C-terminal domain
FAD_binding_4        PF01565.18   139 seq295_BIOID39013    -            499   8.3e-36  122.4   0.9   1   1   3.3e-39   2.3e-35  120.9   0.2     1   139    56   195    56   195 0.98 FAD binding domain
DUF1281              PF06924.6    134 seq296_BIOID39013    -            308   4.9e-61  203.9   0.0   1   1   5.1e-65   6.9e-61  203.4   0.0     1   134     9   142     9   142 0.99 Protein of unknown function (DUF1281)
DUF1097              PF06496.6    144 seq298_BIOID39013    -            173   1.9e-46  157.3  25.0   1   1   1.7e-50   2.3e-46  157.0  17.3     1   143    18   156    18   157 0.99 Protein of unknown function (DUF1097)
PQQ_2                PF13360.1    238 seq299_BIOID39013    -            353   1.2e-07   31.2   1.3   1   1     2e-10   5.5e-07   29.1   0.8     3   236    69   308    67   310 0.71 PQQ-like domain
Fer4_10              PF13237.1     52 seq301_BIOID39013    -             86   4.7e-13   48.5  11.7   1   1   2.4e-16   6.4e-13   48.1   8.1     4    52     5    55     2    55 0.88 4Fe-4S dicluster domain
Fer4_7               PF12838.2     52 seq301_BIOID39013    -             86   2.2e-08   34.2  10.7   1   1     1e-11   2.8e-08   33.9   7.4     1    49     8    55     8    70 0.90 4Fe-4S dicluster domain
Fer4_9               PF13187.1     55 seq301_BIOID39013    -             86   3.4e-07   30.3  11.0   1   1   1.7e-10   4.6e-07   29.8   7.7     1    51     8    55     8    72 0.94 4Fe-4S dicluster domain
Fer4                 PF00037.22    24 seq301_BIOID39013    -             86   9.1e-07   28.1  17.0   1   1   1.3e-09   3.5e-06   26.2   1.9     5    24     6    25     3    25 0.92 4Fe-4S binding domain
dCMP_cyt_deam_2      PF08211.6    124 seq303_BIOID39013    -            294   2.3e-50  169.6   0.2   1   1   6.8e-52   4.7e-48  162.1   0.0     1   123   157   278   157   279 0.98 Cytidine and deoxycytidylate deaminase zinc-binding region
dCMP_cyt_deam_1      PF00383.17   102 seq303_BIOID39013    -            294   1.3e-17   63.2   0.0   1   1   4.4e-18     3e-14   52.3   0.0    10    93    56   139    47   143 0.86 Cytidine and deoxycytidylate deaminase zinc-binding region
NTP_transf_3         PF12804.2    179 seq304_BIOID39013    -            194   4.4e-42  144.1   0.1   1   1   3.6e-46   4.9e-42  143.9   0.1     1   179     9   187     9   187 0.89 MobA-like NTP transferase domain
HhH-GPD              PF00730.20   121 seq305_BIOID39013    -            211   9.8e-19   67.6   0.0   1   1   3.1e-22   1.4e-18   67.1   0.0     1   120    34   168    34   169 0.95 HhH-GPD superfamily base excision DNA repair protein
HHH                  PF00633.18    30 seq305_BIOID39013    -            211   7.1e-08   31.6   0.0   1   1   3.7e-11   1.7e-07   30.4   0.0     2    29   100   127    99   128 0.94 Helix-hairpin-helix motif
EndIII_4Fe-2S        PF10576.4     17 seq305_BIOID39013    -            211   9.7e-05   22.2   3.3   1   1   3.7e-08   0.00017   21.5   2.3     1    17   187   203   187   203 0.99 Iron-sulfur binding domain of endonuclease III
Tra_M                PF05261.6    127 seq308_BIOID39013    -            161   7.2e-58  194.0   1.4   1   1   6.9e-62   9.5e-58  193.6   1.0     1   127    35   161    35   161 0.99 TraM protein
GIY-YIG              PF01541.19    80 seq309_BIOID39013    -            295   2.9e-05   24.2   0.0   1   1   4.2e-09   5.8e-05   23.2   0.0     2    76    35   104    34   109 0.76 GIY-YIG catalytic domain
Entericidin          PF08085.6     21 seq310_BIOID39013    -             48   1.2e-08   34.2   2.6   1   1   1.2e-12   1.7e-08   33.7   1.8     1    21    23    43    23    43 0.98 Entericidin EcnA/B family
TonB_dep_Rec         PF00593.19   276 seq311_BIOID39013    -            747   7.1e-28   98.1  10.2   1   1     1e-31   7.1e-28   98.1   7.1     1   276   510   746   510   746 0.98 TonB dependent receptor
Plug                 PF07715.10   108 seq311_BIOID39013    -            747     2e-21   76.2   0.1   1   1   6.6e-25   4.5e-21   75.0   0.1     2   107    76   180    75   181 0.94 TonB-dependent Receptor Plug Domain
GTP_EFTU             PF00009.22   188 seq312_BIOID39013    -            475   5.2e-43  146.5   0.0   1   1   1.4e-46   6.3e-43  146.2   0.0     3   182    27   232    25   312 0.90 Elongation factor Tu GTP binding domain
MMR_HSR1             PF01926.18   114 seq312_BIOID39013    -            475   4.1e-06   26.6   0.0   1   1   2.3e-09   1.1e-05   25.3   0.0     5   114    33   169    29   173 0.77 50S ribosome-binding GTPase
GTP_EFTU_D2          PF03144.20    74 seq312_BIOID39013    -            475   2.6e-05   24.1   0.2   1   1   1.2e-08   5.4e-05   23.1   0.1     6    73   265   324   261   325 0.83 Elongation factor Tu domain 2
Thiolase_N           PF00108.18   264 seq313_BIOID39013    -            393  6.4e-110  366.1   1.9   1   1  1.8e-113    8e-110  365.8   1.3     1   263     1   261     1   262 0.99 Thiolase, N-terminal domain
Thiolase_C           PF02803.13   123 seq313_BIOID39013    -            393   5.5e-53  177.4   0.3   1   1   2.5e-56   1.1e-52  176.4   0.2     2   123   270   391   269   391 0.98 Thiolase, C-terminal domain
ketoacyl-synt        PF00109.21   255 seq313_BIOID39013    -            393   2.2e-06   27.2   2.2   1   1   6.2e-10   2.8e-06   26.8   0.3   170   209    81   120    79   136 0.87 Beta-ketoacyl synthase, N-terminal domain
UPF0157              PF04229.9    167 seq314_BIOID39013    -             81   2.1e-19   69.7   0.0   1   1   1.6e-23   2.2e-19   69.6   0.0     3    64     2    63     1    74 0.92 Uncharacterised protein family (UPF0157)
DNA_methylase        PF00145.12   335 seq316_BIOID39013    -            491   5.2e-77  259.0   0.0   1   1   8.6e-81   1.2e-76  257.9   0.0     1   331   110   471   110   474 0.87 C-5 cytosine-specific DNA methylase
DUF1364              PF07102.7     94 seq318_BIOID39013    -             96   1.1e-40  137.2   0.5   1   1   8.7e-45   1.2e-40  137.1   0.4     1    94     1    94     1    94 0.98 Protein of unknown function (DUF1364)
GSDH                 PF07995.6    331 seq319_BIOID39013    -            371  6.2e-128  426.4   0.1   1   1  5.2e-132  7.1e-128  426.2   0.1     1   331    34   366    34   366 0.98 Glucose / Sorbosone dehydrogenase
RusA                 PF05866.6    116 seq320_BIOID39013    -            126   3.1e-20   72.6   0.0   1   1   2.6e-24   3.5e-20   72.4   0.0     1   116     9   118     9   118 0.90 Endodeoxyribonuclease RusA
Exo_endo_phos        PF03372.18   251 seq321_BIOID39013    -            259   5.8e-12   45.9   0.4   1   1   7.6e-16     1e-11   45.1   0.3     2   251    41   245    40   245 0.65 Endonuclease/Exonuclease/phosphatase family
DeoC                 PF01791.4    236 seq323_BIOID39013    -            259   3.8e-61  206.2   1.8   1   1     3e-65   4.1e-61  206.1   1.2     3   230    12   240    10   246 0.94 DeoC/LacD family aldolase
AMP-binding          PF00501.23   418 seq324_BIOID39013    -            628   5.3e-91  304.9   0.0   1   1   1.4e-94   6.3e-91  304.6   0.0     1   418    85   525    85   525 0.96 AMP-binding enzyme
DUF3448              PF11930.3     82 seq324_BIOID39013    -            628   4.3e-26   90.3   0.3   1   1   1.6e-29   7.5e-26   89.5   0.2     7    79     3    75     1    78 0.95 Domain of unknown function (DUF3448)
DUF4009              PF13193.1     41 seq324_BIOID39013    -            628     9e-15   53.7   0.0   1   1   5.8e-18   2.7e-14   52.2   0.0     3    41   575   615   573   615 0.96 Domain of unknown function (DUF4009)
Glycos_transf_2      PF00535.21   169 seq326_BIOID39013    -            322   1.1e-30  106.4   0.0   1   1   3.2e-34   1.4e-30  106.0   0.0     1   165    11   171    11   175 0.85 Glycosyl transferase family 2
Glyco_tranf_2_3      PF13641.1    230 seq326_BIOID39013    -            322   3.3e-12   46.6   0.0   1   1   1.4e-15   6.2e-12   45.7   0.0     2   130     9   134     8   185 0.81 Glycosyltransferase like family 2
Glyco_tranf_2_2      PF10111.4    281 seq326_BIOID39013    -            322   9.7e-06   24.7   0.0   1   1   3.1e-09   1.4e-05   24.2   0.0     1   104    11   108    11   120 0.81 Glycosyltransferase like family 2
Multi_Drug_Res       PF00893.14    93 seq330_BIOID39013    -            105   5.3e-33  113.2  10.3   1   1   4.9e-37   6.7e-33  112.9   7.2     1    93     1    93     1    93 0.99 Small Multidrug Resistance protein
KGG                  PF10685.4     23 seq331_BIOID39013    -             57   2.5e-20   71.7  18.2   1   2   5.5e-14   7.5e-10   38.3   4.3     1    23    10    31    10    31 0.98 Stress-induced bacterial acidophilic repeat motif
KGG                  PF10685.4     23 seq331_BIOID39013    -             57   2.5e-20   71.7  18.2   2   2   2.5e-14   3.4e-10   39.5   2.8     1    23    32    53    32    53 0.99 Stress-induced bacterial acidophilic repeat motif
RusA                 PF05866.6    116 seq335_BIOID39013    -            120   1.8e-26   92.6   0.0   1   1   1.5e-30   2.1e-26   92.5   0.0     1   116     8   117     8   117 0.94 Endodeoxyribonuclease RusA
DUF1323              PF07037.6    122 seq336_BIOID39013    -            119   9.2e-49  164.5   0.0   1   1   8.9e-53   1.2e-48  164.1   0.0     1   122     6   118     6   118 0.94 Putative transcription regulator (DUF1323)
UPF0079              PF02367.12   123 seq338_BIOID39013    -            153   3.3e-45  152.5   0.0   1   1   2.8e-49   3.9e-45  152.3   0.0     1   121    14   134    14   136 0.98 Uncharacterised P-loop hydrolase UPF0079
MFS_1                PF07690.11   354 seq341_BIOID39013    -            452   8.7e-58  195.6  54.4   1   1   1.8e-58   1.2e-54  185.2  24.5     2   353    49   409    48   410 0.88 Major Facilitator Superfamily
Sugar_tr             PF00083.19   451 seq341_BIOID39013    -            452   4.1e-08   32.1  34.5   1   1   3.2e-10   2.2e-06   26.4  11.8   244   438    36   219    19   224 0.77 Sugar (and other) transporter
DUF1722              PF08349.6    117 seq342_BIOID39013    -            169   7.6e-38  128.8   0.1   1   1   6.8e-42   9.3e-38  128.6   0.0     1   116    41   157    41   158 0.98 Protein of unknown function (DUF1722)
LuxS                 PF02664.10   157 seq343_BIOID39013    -            171   3.6e-77  257.2   0.0   1   1     3e-81   4.1e-77  257.0   0.0     2   156     3   161     2   162 0.98 S-Ribosylhomocysteinase (LuxS)
YjcZ                 PF13990.1    270 seq345_BIOID39013    -            292    4e-117  390.0   5.8   1   1  3.3e-121  4.5e-117  389.8   4.0     1   270    21   287    21   287 0.99 YjcZ-like protein
Ivy                  PF08816.6    118 seq346_BIOID39013    -            157   6.8e-35  119.4   0.1   1   1   6.1e-39   8.4e-35  119.2   0.1     1   118    37   152    37   152 0.98 Inhibitor of vertebrate lysozyme (Ivy)
Acyl-CoA_dh_1        PF00441.19   150 seq347_BIOID39013    -            384   9.9e-46  155.4   4.5   1   1     9e-49   3.1e-45  153.8   3.5     1   150   229   378   229   378 0.98 Acyl-CoA dehydrogenase, C-terminal domain
Acyl-CoA_dh_2        PF08028.6    134 seq347_BIOID39013    -            384   1.5e-17   63.9   3.0   1   1   7.4e-21   2.5e-17   63.2   2.1     3   125   246   358   244   361 0.96 Acyl-CoA dehydrogenase, C-terminal domain
Acyl-CoA_dh_N        PF02771.11   113 seq347_BIOID39013    -            384     1e-16   61.4   0.0   1   1   6.4e-20   2.2e-16   60.3   0.0     1   105     7   109     7   115 0.92 Acyl-CoA dehydrogenase, N-terminal domain
Acyl-CoA_dh_M        PF02770.14    52 seq347_BIOID39013    -            384   5.7e-15   54.4   0.0   1   1   3.5e-18   1.2e-14   53.4   0.0     1    50   122   171   122   173 0.98 Acyl-CoA dehydrogenase, middle domain
LysR_substrate       PF03466.15   209 seq349_BIOID39013    -            323   9.4e-42  142.3   0.2   1   1   1.9e-45   1.3e-41  141.9   0.1     3   206   113   316   111   319 0.97 LysR substrate binding domain
HTH_1                PF00126.22    60 seq349_BIOID39013    -            323   7.3e-19   67.1   0.6   1   1     2e-22   1.3e-18   66.3   0.4     2    59    29    86    28    87 0.97 Bacterial regulatory helix-turn-helix protein, lysR family
Ribosomal_L10        PF00466.15   100 seq350_BIOID39013    -            165   2.5e-26   91.3   0.0   1   1   2.6e-30   3.6e-26   90.8   0.0     3   100     5   101     3   101 0.98 Ribosomal protein L10
Antiterm             PF03589.8     95 seq352_BIOID39013    -            273     4e-57  190.1   4.9   1   2   6.5e-28   8.9e-24   83.3   0.0     2    95    15   111    14   111 0.97 Antitermination protein
Antiterm             PF03589.8     95 seq352_BIOID39013    -            273     4e-57  190.1   4.9   2   2   8.2e-36   1.1e-31  108.6   0.3     2    94   178   269   177   270 0.98 Antitermination protein
MobB                 PF03205.9    140 seq354_BIOID39013    -            175   1.7e-36  124.8   0.0   1   1   1.5e-40     2e-36  124.6   0.0     1   120     8   129     8   157 0.93 Molybdopterin guanine dinucleotide synthesis protein B
EamA                 PF00892.15   126 seq357_BIOID39013    -            307   8.4e-36  122.6  40.2   1   2   5.3e-20   7.3e-16   58.2   9.5     1   126    16   145    16   145 0.85 EamA-like transporter family
EamA                 PF00892.15   126 seq357_BIOID39013    -            307   8.4e-36  122.6  40.2   2   2   7.7e-24   1.1e-19   70.6  12.8     1   126   167   291   167   291 0.96 EamA-like transporter family
MFS_1                PF07690.11   354 seq358_BIOID39013    -            416   1.6e-25   89.5  61.2   1   2   3.7e-20   2.5e-16   59.2  19.0     1   224    22   237    22   242 0.81 Major Facilitator Superfamily
MFS_1                PF07690.11   354 seq358_BIOID39013    -            416   1.6e-25   89.5  61.2   2   2   7.4e-13     5e-09   35.2  19.8    10   179   237   409   232   415 0.80 Major Facilitator Superfamily
MFS_3                PF05977.8    524 seq358_BIOID39013    -            416   4.8e-21   74.3  33.9   1   1   9.1e-25   6.2e-21   73.9  23.5     9   396    16   400    12   414 0.89 Transmembrane secretion effector
PsiB                 PF06290.6    143 seq362_BIOID39013    -            144   3.4e-72  240.4   0.0   1   1   2.8e-76   3.8e-72  240.2   0.0     1   143     1   143     1   143 0.99 Plasmid SOS inhibition protein (PsiB)
tRNA_U5-meth_tr      PF05958.6    352 seq365_BIOID39013    -            366  3.1e-187  621.3   1.3   1   1  1.3e-190  3.5e-187  621.1   0.9     1   351    10   365    10   366 0.99 tRNA (Uracil-5-)-methyltransferase
Methyltransf_4       PF02390.12   197 seq365_BIOID39013    -            366   5.4e-07   28.7   0.1   1   1   3.8e-10     1e-06   27.8   0.1    21    86   211   275   178   286 0.81 Putative methyltransferase
MTS                  PF05175.9    170 seq365_BIOID39013    -            366   8.1e-06   25.2   0.0   1   1   5.7e-09   1.6e-05   24.2   0.0    31    87   210   264   188   282 0.85 Methyltransferase small domain
Cons_hypoth95        PF03602.10   183 seq365_BIOID39013    -            366   1.6e-05   24.2   0.2   1   1   2.2e-08     6e-05   22.3   0.2    41   123   209   301   196   350 0.73 Conserved hypothetical protein 95
Fer2_BFD             PF04324.10    55 seq367_BIOID39013    -             64   8.1e-14   51.2   0.1   1   1   6.8e-18   9.3e-14   51.1   0.1     1    53     1    52     1    54 0.95 BFD-like [2Fe-2S] binding domain
Xan_ur_permease      PF00860.15   389 seq369_BIOID39013    -            433   6.3e-98  327.6  32.7   1   1  5.5e-102   7.5e-98  327.4  22.7     2   387     9   394     8   396 0.97 Permease family
DUF1338              PF07063.8    302 seq371_BIOID39013    -            447   8.6e-96  320.4   0.1   1   1  7.3e-100     1e-95  320.2   0.1     1   302    11   401    11   401 0.98 Domain of unknown function (DUF1338)
DUF945               PF06097.6    459 seq373_BIOID39013    -            502  1.6e-149  498.4  18.7   1   1  1.3e-153  1.8e-149  498.3  13.0     1   459     1   482     1   482 0.99 Bacterial protein of unknown function (DUF945)
DUF150               PF02576.12   141 seq375_BIOID39013    -            140   2.3e-47  159.9   0.0   1   1   1.9e-51   2.6e-47  159.8   0.0     2   141     2   136     1   136 0.96 Uncharacterised BCR, YhbC family COG0779
Pterin_bind          PF00809.17   210 seq376_BIOID39013    -            263   1.9e-59  200.4   0.1   1   1   1.7e-63   2.3e-59  200.2   0.1     1   210     7   215     7   215 0.97 Pterin binding enzyme
DUF1323              PF07037.6    122 seq380_BIOID39013    -            130   7.2e-55  184.2   0.0   1   1   2.4e-58   8.1e-55  184.1   0.0     1   122     8   129     8   129 0.99 Putative transcription regulator (DUF1323)
HTH_17               PF12728.2     51 seq380_BIOID39013    -            130   1.2e-08   34.9   0.1   1   1   9.6e-12   3.3e-08   33.5   0.0     2    38     8    49     8    52 0.82 Helix-turn-helix domain
HTH_3                PF01381.17    55 seq380_BIOID39013    -            130   3.6e-05   23.3   0.1   1   1   2.5e-08   8.5e-05   22.2   0.0     4    35     2    33     1    37 0.87 Helix-turn-helix
Rhodanese            PF00581.15   113 seq381_BIOID39013    -            108     1e-15   57.9   0.0   1   1   8.8e-20   1.2e-15   57.7   0.0     4   112    11    98     8    99 0.93 Rhodanese-like domain
CorA                 PF01544.13   292 seq382_BIOID39013    -            327     6e-63  212.4   0.0   1   1   5.2e-67   7.1e-63  212.2   0.0     3   292    39   323    37   323 0.97 CorA-like Mg2+ transporter protein
HpcH_HpaI            PF03328.9    221 seq385_BIOID39013    -            256   9.1e-62  207.7   0.0   1   1   1.5e-65     1e-61  207.5   0.0     1   219    20   244    20   246 0.97 HpcH/HpaI aldolase/citrate lyase family
PK                   PF00224.16   348 seq385_BIOID39013    -            256   0.00011   20.8   0.0   1   1   1.9e-08   0.00013   20.6   0.0   195   254   123   184    76   214 0.80 Pyruvate kinase, barrel domain
Amidase_3            PF01520.13   175 seq387_BIOID39013    -            445   3.8e-49  166.6   0.0   1   1   4.8e-53   6.5e-49  165.9   0.0     1   174   194   413   194   414 0.99 N-acetylmuramoyl-L-alanine amidase
Methyltransf_11      PF08241.7     95 seq389_BIOID39013    -            207   4.6e-21   74.9   0.0   1   1   4.3e-24   7.3e-21   74.3   0.0     4    95     3    96     2    96 0.95 Methyltransferase domain
Ubie_methyltran      PF01209.13   233 seq389_BIOID39013    -            207   2.8e-14   52.6   0.0   1   1   2.3e-17   3.9e-14   52.2   0.0    70   158    15   103     9   114 0.92 ubiE/COQ5 methyltransferase family
Methyltransf_31      PF13847.1    152 seq389_BIOID39013    -            207   1.5e-13   50.5   0.0   1   1     1e-16   1.7e-13   50.2   0.0    15   113     7   109     6   182 0.84 Methyltransferase domain
Methyltransf_23      PF13489.1    162 seq389_BIOID39013    -            207   4.6e-12   45.8   0.0   1   1   3.6e-15   6.2e-12   45.3   0.0    41   159    14   142     8   145 0.81 Methyltransferase domain
Methyltransf_18      PF12847.2    112 seq389_BIOID39013    -            207   1.2e-10   41.8   0.0   1   1   1.3e-13   2.2e-10   40.9   0.0    12   109     6    96     3    99 0.90 Methyltransferase domain
Methyltransf_12      PF08242.7     99 seq389_BIOID39013    -            207   4.5e-09   36.5   0.0   1   1   4.2e-12   7.3e-09   35.9   0.0    11    99    10    94     5    94 0.81 Methyltransferase domain
Methyltransf_25      PF13649.1    101 seq389_BIOID39013    -            207     2e-08   34.3   0.0   1   1     2e-11   3.4e-08   33.6   0.0    25   101    18    92     5    92 0.87 Methyltransferase domain
Methyltransf_8       PF05148.10   219 seq389_BIOID39013    -            207   5.4e-05   22.8   0.0   1   1   4.3e-08   7.3e-05   22.3   0.0   114   164    53   104    13   134 0.81 Hypothetical methyltransferase
DUF3442              PF11924.3    280 seq390_BIOID39013    -            476   6.3e-90  301.4   9.2   1   1   5.7e-94   7.8e-90  301.1   6.4     1   280    69   353    69   353 0.98 Protein of unknown function (DUF3442)
Ferritin             PF00210.19   142 seq391_BIOID39013    -            158     2e-36  124.7   3.1   1   1   1.9e-40   2.6e-36  124.3   2.1     1   142     8   144     8   144 0.97 Ferritin-like domain
FAD_binding_7        PF03441.9    277 seq392_BIOID39013    -            473  3.5e-107  357.6   1.0   1   1  6.6e-111  4.5e-107  357.2   0.7     3   276   205   468   203   469 0.96 FAD binding domain of DNA photolyase
DNA_photolyase       PF00875.13   165 seq392_BIOID39013    -            473   5.1e-46  156.3   0.4   1   1   1.8e-49   1.2e-45  155.0   0.1     2   159     5   168     4   174 0.93 DNA photolyase
Esterase             PF00756.15   251 seq394_BIOID39013    -            400   7.7e-50  169.5   0.0   1   1   1.1e-53   7.7e-50  169.5   0.0     1   251   172   391   172   391 0.98 Putative esterase
DUF3327              PF11806.3    122 seq394_BIOID39013    -            400     5e-35  120.3   2.6   1   1   1.5e-38   1.1e-34  119.3   0.4     3   121    29   155    21   156 0.97 Domain of unknown function (DUF3327)
BCCT                 PF02028.12   485 seq396_BIOID39013    -            476  3.9e-124  414.4  32.8   1   1  3.2e-128  4.4e-124  414.2  22.7    51   485     2   439     1   439 0.98 BCCT family transporter
Phage_antitermQ      PF06530.7    126 seq398_BIOID39013    -            127   6.6e-56  187.1   0.6   1   1   5.4e-60   7.4e-56  187.0   0.4     1   125     1   125     1   126 0.99 Phage antitermination protein Q
DUF218               PF02698.12   155 seq400_BIOID39013    -            239   3.3e-21   75.2   0.0   1   1   3.3e-25   4.6e-21   74.8   0.0     4   132    47   172    45   186 0.93 DUF218 domain
T2SE                 PF00437.15   272 seq402_BIOID39013    -            326   1.8e-41  141.7   0.0   1   1   2.2e-45     3e-41  141.0   0.0    74   265    73   260     9   266 0.83 Type II/IV secretion system protein
PsiA                 PF06952.6    238 seq403_BIOID39013    -            239  2.3e-112  373.7   8.8   1   1  1.9e-116  2.6e-112  373.5   6.1     1   237     1   236     1   237 0.99 PsiA protein
Ribosomal_L12        PF00542.14    68 seq404_BIOID39013    -            121   1.8e-31  107.8   8.6   1   1   2.8e-35   3.8e-31  106.7   6.0     1    68    54   121    54   121 0.99 Ribosomal protein L7/L12 C-terminal domain
Glycos_transf_3      PF00591.16   254 seq406_BIOID39013    -            440     3e-61  206.7   0.4   1   1   9.1e-65   4.1e-61  206.3   0.2     2   253    79   332    78   333 0.98 Glycosyl transferase family, a/b domain
PYNP_C               PF07831.8     75 seq406_BIOID39013    -            440   1.6e-25   88.1   0.2   1   1     7e-29   3.2e-25   87.2   0.1     1    74   350   423   350   424 0.98 Pyrimidine nucleoside phosphorylase C-terminal domain
Glycos_trans_3N      PF02885.12    66 seq406_BIOID39013    -            440   5.1e-15   54.7   1.2   1   1   1.8e-18   8.4e-15   53.9   0.1     3    66     5    68     3    68 0.98 Glycosyl transferase family, helical bundle domain
N6_N4_Mtase          PF01555.13   231 seq408_BIOID39013    -            227   8.7e-33  113.5   0.0   1   2   1.1e-13   7.7e-10   38.5   0.0     1   114    21   124    21   132 0.86 DNA methylase
N6_N4_Mtase          PF01555.13   231 seq408_BIOID39013    -            227   8.7e-33  113.5   0.0   2   2   2.5e-24   1.7e-20   73.3   0.0   169   228   141   200   126   203 0.90 DNA methylase
Cupin_6              PF12852.2    186 seq409_BIOID39013    -            284   1.9e-26   92.7   0.5   1   1   1.2e-29   5.6e-26   91.1   0.4     1   186     2   162     2   162 0.93 Cupin
HTH_18               PF12833.2     81 seq409_BIOID39013    -            284     5e-21   74.4   0.3   1   1   7.6e-24   3.5e-20   71.7   0.1     1    81   199   278   199   278 0.97 Helix-turn-helix domain
HTH_AraC             PF00165.18    42 seq409_BIOID39013    -            284   2.3e-15   55.7   0.0   1   2   1.1e-08   4.9e-05   22.9   0.0     7    41   192   226   188   227 0.94 Bacterial regulatory helix-turn-helix proteins, AraC family
HTH_AraC             PF00165.18    42 seq409_BIOID39013    -            284   2.3e-15   55.7   0.0   2   2   4.1e-11   1.9e-07   30.5   0.0    11    41   245   276   238   277 0.91 Bacterial regulatory helix-turn-helix proteins, AraC family
DUF3582              PF12122.3    101 seq410_BIOID39013    -            276   3.6e-33  113.4   0.0   1   1     1e-36   7.1e-33  112.5   0.0     1   101     1    99     1    99 0.97 Protein of unknown function (DUF3582)
Rhomboid             PF01694.17   146 seq410_BIOID39013    -            276   3.2e-27   95.2  14.7   1   1   4.7e-31   3.2e-27   95.2  10.2     3   142   131   269   129   273 0.88 Rhomboid family
Trp_Tyr_perm         PF03222.8    394 seq413_BIOID39013    -            444   7.4e-06   24.9  35.8   1   1   9.1e-10   1.2e-05   24.1  24.8     7   374    42   425    38   437 0.76 Tryptophan/tyrosine permease family
NusA_N               PF08529.6    122 seq414_BIOID39013    -            495   1.2e-42  144.5   7.5   1   1   5.9e-46   2.7e-42  143.5   5.2     1   121     4   124     4   125 0.99 NusA N-terminal domain
KH_5                 PF13184.1     69 seq414_BIOID39013    -            495   3.3e-28   97.1   1.4   1   1   1.8e-30   8.3e-27   92.6   0.1     1    67   230   296   230   298 0.98 NusA-like KH domain
S1                   PF00575.18    74 seq414_BIOID39013    -            495     1e-11   44.6   0.4   1   1   8.9e-15     4e-11   42.7   0.0     2    72   132   196   131   198 0.96 S1 RNA binding domain
Peptidase_C26        PF07722.8    217 seq415_BIOID39013    -            254     1e-68  230.8   0.0   1   1   1.8e-72   1.2e-68  230.6   0.0     1   217     8   224     8   224 0.96 Peptidase C26
GATase               PF00117.23   192 seq415_BIOID39013    -            254     5e-12   45.5   0.0   1   1     1e-15   6.9e-12   45.1   0.0    43   190    62   241    31   243 0.70 Glutamine amidotransferase class-I
Epimerase            PF01370.16   236 seq416_BIOID39013    -            660   1.8e-41  142.0   0.0   1   1     8e-45   2.7e-41  141.4   0.0     1   236   318   566   318   566 0.91 NAD dependent epimerase/dehydratase family
Formyl_trans_N       PF00551.14   181 seq416_BIOID39013    -            660   5.5e-25   87.8   0.0   1   1   2.4e-28   8.4e-25   87.2   0.0    63   178    59   174    17   177 0.90 Formyl transferase
Formyl_trans_C       PF02911.13   100 seq416_BIOID39013    -            660   2.3e-20   72.4   0.0   1   1   1.2e-23   4.3e-20   71.5   0.0     3    98   202   295   200   297 0.95 Formyl transferase, C-terminal domain
3Beta_HSD            PF01073.14   280 seq416_BIOID39013    -            660   5.8e-06   25.0   0.0   1   1   2.4e-09   8.2e-06   24.5   0.0     1   157   319   474   319   504 0.79 3-beta hydroxysteroid dehydrogenase/isomerase family
PTR2                 PF00854.16   373 seq417_BIOID39013    -            500   3.8e-75  252.8  26.0   1   1   6.9e-79   4.7e-75  252.5  15.9     2   370    89   428    88   431 0.97 POT family
MFS_1                PF07690.11   354 seq417_BIOID39013    -            500   2.6e-20   72.3  54.6   1   1   3.7e-21   2.5e-17   62.5  25.8    10   301    35   372    26   382 0.78 Major Facilitator Superfamily
Fer4_11              PF13247.1     99 seq418_BIOID39013    -            294   1.2e-29  101.9  13.1   1   1   1.8e-32   2.2e-29  101.1   5.5     2    98    92   188    91   189 0.94 4Fe-4S dicluster domain
Form-deh_trans       PF09163.6     44 seq418_BIOID39013    -            294   1.9e-19   68.7   0.1   1   1   2.7e-22   3.4e-19   67.9   0.0     1    44   246   289   246   290 0.96 Formate dehydrogenase N, transmembrane
Fer4_7               PF12838.2     52 seq418_BIOID39013    -            294   4.9e-15   55.5  25.2   1   1   8.3e-11     1e-07   32.0   5.6     1    50    38   114    38   117 0.90 4Fe-4S dicluster domain
Fer4_9               PF13187.1     55 seq418_BIOID39013    -            294   3.2e-13   49.5  27.2   1   1   4.6e-11   5.7e-08   32.7   7.7     1    55   132   184   132   184 0.97 4Fe-4S dicluster domain
Fer4_10              PF13237.1     52 seq418_BIOID39013    -            294   2.6e-12   46.2  27.8   1   1   3.4e-11   4.2e-08   32.7   7.1     2    52    93   144    92   144 0.86 4Fe-4S dicluster domain
Fer4_2               PF12797.2     22 seq418_BIOID39013    -            294   3.3e-10   39.1  34.5   1   1   6.4e-09     8e-06   25.3   2.4     4    20    33    49    31    51 0.91 4Fe-4S binding domain
Fer4_3               PF12798.2     15 seq418_BIOID39013    -            294   9.7e-08   31.9  41.1   1   3   0.00035      0.43   11.1   3.8     1    15   100   117   100   117 0.89 4Fe-4S binding domain
Fer4_3               PF12798.2     15 seq418_BIOID39013    -            294   9.7e-08   31.9  41.1   2   3   6.7e-05     0.083   13.3   2.9     1    14   133   146   133   147 0.94 4Fe-4S binding domain
Fer4_3               PF12798.2     15 seq418_BIOID39013    -            294   9.7e-08   31.9  41.1   3   3   3.4e-06    0.0042   17.4   2.5     1    15   160   183   160   183 0.98 4Fe-4S binding domain
Fer4_4               PF12800.2     17 seq418_BIOID39013    -            294   3.1e-07   30.0  31.6   1   2   4.7e-05     0.059   13.6   1.8     3    15    38    50    36    56 0.91 4Fe-4S binding domain
Fer4_4               PF12800.2     17 seq418_BIOID39013    -            294   3.1e-07   30.0  31.6   2   2     1e-07   0.00013   21.9   1.8     1    17   130   146   130   146 0.92 4Fe-4S binding domain
Fer4                 PF00037.22    24 seq418_BIOID39013    -            294   3.1e-07   29.5  37.3   1   1   4.1e-08   5.1e-05   22.5   2.0     5    22   130   147   126   149 0.87 4Fe-4S binding domain
adh_short            PF00106.20   167 seq420_BIOID39013    -            261   3.1e-30  105.1   0.0   1   1   9.6e-34   4.4e-30  104.6   0.0     1   165    19   183    19   185 0.94 short chain dehydrogenase
adh_short_C2         PF13561.1    243 seq420_BIOID39013    -            261   3.8e-23   82.4   0.0   1   1     1e-26   4.7e-23   82.1   0.0     6   242    28   258    25   259 0.90 Enoyl-(Acyl carrier protein) reductase
KR                   PF08659.5    181 seq420_BIOID39013    -            261   5.2e-12   45.6   0.0   1   1   1.9e-15   8.8e-12   44.9   0.0     2   162    20   179    19   192 0.88 KR domain
Fimbrial             PF00419.15   145 seq421_BIOID39013    -            356     5e-20   72.0   3.3   1   1   6.9e-23   9.4e-19   67.9   0.7     3   144   211   355   209   356 0.90 Fimbrial protein
Peptidase_S49        PF01343.13   154 seq423_BIOID39013    -            666  3.4e-101  335.3   0.1   1   2   3.6e-49   2.5e-45  153.9   0.0     2   152   189   342   188   344 0.98 Peptidase family S49
Peptidase_S49        PF01343.13   154 seq423_BIOID39013    -            666  3.4e-101  335.3   0.1   2   2   6.6e-57   4.5e-53  179.0   0.0     2   154   440   591   439   591 0.98 Peptidase family S49
FAD_binding_4        PF01565.18   139 seq426_BIOID39013    -            350     1e-17   63.7   0.0   1   1   1.4e-21   1.9e-17   62.9   0.0    16   138    14   136     4   137 0.91 FAD binding domain
TPP_enzyme_N         PF02776.13   172 seq429_BIOID39013    -            548   2.7e-58  196.1   0.3   1   1   5.8e-62   2.7e-58  196.1   0.2     1   169     1   167     1   170 0.98 Thiamine pyrophosphate enzyme, N-terminal TPP binding domain
TPP_enzyme_C         PF02775.16   153 seq429_BIOID39013    -            548   6.5e-52  175.0   0.4   1   1   5.3e-54   2.4e-50  169.9   0.0     1   153   374   522   374   522 0.98 Thiamine pyrophosphate enzyme, C-terminal TPP binding domain
TPP_enzyme_M         PF00205.17   137 seq429_BIOID39013    -            548   2.6e-41  140.4   0.2   1   1   1.4e-44   6.3e-41  139.2   0.1     1   137   186   321   186   321 0.98 Thiamine pyrophosphate enzyme, central domain
ICL                  PF00463.16   526 seq431_BIOID39013    -            439  3.2e-200  665.6   1.7   1   2  4.6e-118  3.2e-114  381.9   0.0     1   255    12   262    12   264 0.99 Isocitrate lyase family
ICL                  PF00463.16   526 seq431_BIOID39013    -            439  3.2e-200  665.6   1.7   2   2   1.5e-88     1e-84  284.5   1.0   353   526   262   439   260   439 0.98 Isocitrate lyase family
PEP_mutase           PF13714.1    238 seq431_BIOID39013    -            439   4.8e-19   68.4   0.0   1   1   2.3e-22   1.6e-18   66.7   0.0    26   198    86   320    74   352 0.86 Phosphoenolpyruvate phosphomutase
DAHP_synth_1         PF00793.15   272 seq432_BIOID39013    -            350  1.3e-105  351.8   0.0   1   1  1.1e-109  1.5e-105  351.6   0.0     8   271    40   338    25   339 0.96 DAHP synthetase I family
Acyl_transf_3        PF01757.17   340 seq435_BIOID39013    -            331   2.5e-34  118.5  35.9   1   1   2.2e-38     3e-34  118.2  24.9     2   339     6   318     5   322 0.87 Acyltransferase family
AA_kinase            PF00696.23   241 seq437_BIOID39013    -            316   1.8e-26   93.0   0.2   1   1   1.6e-30   2.2e-26   92.8   0.1     2   240     4   296     3   297 0.91 Amino acid kinase family
APS_kinase           PF01583.15   157 seq440_BIOID39013    -            201   4.6e-73  243.9   0.0   1   1   8.6e-77   5.9e-73  243.5   0.0     1   153    27   179    27   182 0.98 Adenylylsulphate kinase
AAA_33               PF13671.1    143 seq440_BIOID39013    -            201   4.7e-08   32.9   0.0   1   1     1e-11   6.8e-08   32.3   0.0     1   115    30   143    30   170 0.81 AAA domain
TraY                 PF05509.6     49 seq445_BIOID39013    -             75   2.4e-21   75.0   0.1   1   1   2.1e-25   2.9e-21   74.8   0.1     1    46    14    59    14    62 0.95 TraY domain
KduI                 PF04962.7    262 seq446_BIOID39013    -            278   3.2e-42  144.2   0.2   1   1   2.8e-46   3.9e-42  144.0   0.2     8   261    31   273    24   274 0.89 KduI/IolB family
Virul_fac_BrkB       PF03631.10   260 seq447_BIOID39013    -            337   3.5e-49  167.4  16.0   1   1     3e-53   4.1e-49  167.1  11.1     4   258    65   325    62   327 0.91 Virulence factor BrkB
Sugar_tr             PF00083.19   451 seq450_BIOID39013    -            500   6.9e-71  239.0  26.0   1   1   2.1e-74   9.7e-71  238.5  18.1     3   446    28   448    25   453 0.95 Sugar (and other) transporter
MFS_1                PF07690.11   354 seq450_BIOID39013    -            500   2.5e-36  125.0  40.2   1   2   6.8e-30   3.1e-26   91.8  10.9     9   257    38   310    30   312 0.74 Major Facilitator Superfamily
MFS_1                PF07690.11   354 seq450_BIOID39013    -            500   2.5e-36  125.0  40.2   2   2     2e-14     9e-11   41.0  14.2    38   171   301   437   299   467 0.80 Major Facilitator Superfamily
Osmo_CC              PF08946.5     46 seq450_BIOID39013    -            500   2.6e-25   88.0   8.8   1   1   1.1e-28     5e-25   87.1   6.1     1    46   454   499   454   499 0.99 Osmosensory transporter coiled coil
HEAT_2               PF13646.1     88 seq451_BIOID39013    -            280   2.6e-26   91.5   0.2   1   2   7.5e-10   2.6e-06   27.5   0.0     3    86    27   114    26   116 0.94 HEAT repeats
HEAT_2               PF13646.1     88 seq451_BIOID39013    -            280   2.6e-26   91.5   0.2   2   2   4.4e-11   1.5e-07   31.4   0.0    11    56   139   184   130   191 0.91 HEAT repeats
HEAT                 PF02985.17    31 seq451_BIOID39013    -            280   4.8e-16   57.2   1.4   1   1   2.5e-07   0.00084   19.1   0.0     2    24   161   183   160   184 0.95 HEAT repeat
HEAT_PBS             PF03130.11    27 seq451_BIOID39013    -            280   1.3e-05   25.0   0.9   1   1   4.3e-06     0.015   15.6   0.0     1    27   144   170   144   170 0.98 PBS lyase HEAT-like repeat
NAD_binding_2        PF03446.10   162 seq454_BIOID39013    -            299   2.1e-52  177.1   3.2   1   1   1.3e-55   3.4e-52  176.4   2.2     2   162     6   167     5   167 0.98 NAD binding domain of 6-phosphogluconate dehydrogenase
F420_oxidored        PF03807.12    96 seq454_BIOID39013    -            299   1.9e-10   40.9   3.0   1   1   2.3e-13   6.3e-10   39.2   0.4     1    93     7    98     7   100 0.79 NADP oxidoreductase coenzyme F420-dependent
2-Hacid_dh_C         PF02826.14   178 seq454_BIOID39013    -            299   6.7e-09   35.0   0.3   1   1   8.2e-12   2.2e-08   33.3   0.1    37   158     6   130     4   140 0.86 D-isomer specific 2-hydroxyacid dehydrogenase, NAD binding domain
3HCDH_N              PF02737.13   180 seq454_BIOID39013    -            299   3.1e-05   23.5   0.3   1   1   1.1e-08   3.1e-05   23.5   0.2     1    84     7    87     7    95 0.78 3-hydroxyacyl-CoA dehydrogenase, NAD binding domain
DUF903               PF06004.7     50 seq455_BIOID39013    -             76     8e-26   89.2   3.9   1   1   6.9e-30   9.4e-26   88.9   2.7     1    50    25    74    25    74 0.98 Bacterial protein of unknown function (DUF903)
DUF2542              PF10808.3     79 seq457_BIOID39013    -             79     5e-46  154.7   5.7   1   1     4e-50   5.5e-46  154.6   3.9     1    79     1    79     1    79 1.00 Protein of unknown function (DUF2542)
DUF308               PF03729.8     72 seq458_BIOID39013    -            190   3.5e-19   68.4  37.0   1   2   1.1e-15   1.5e-11   43.9   9.4     2    71    27    97    26    98 0.93 Short repeat of unknown function (DUF308)
DUF308               PF03729.8     72 seq458_BIOID39013    -            190   3.5e-19   68.4  37.0   2   2   6.2e-13   8.5e-09   35.1   9.2     1    71    84   153    84   154 0.94 Short repeat of unknown function (DUF308)
TraA                 PF05513.6    119 seq463_BIOID39013    -            119   4.4e-55  184.8  10.7   1   1   3.6e-59   4.9e-55  184.7   7.4     1   119     1   118     1   118 0.99 TraA
RNA_pol_Rpb2_6       PF00562.23   386 seq464_BIOID39013    -           1342  4.7e-162  539.0   0.0   1   1  3.5e-162  7.9e-159  528.4   0.1     2   386   716  1264   715  1264 0.98 RNA polymerase Rpb2, domain 6
RNA_pol_Rpb2_7       PF04560.15    83 seq464_BIOID39013    -           1342   5.7e-32  109.6   0.1   1   1   8.2e-35   1.9e-31  108.0   0.0     1    82  1266  1341  1266  1342 0.98 RNA polymerase Rpb2, domain 7
RNA_pol_Rpb2_3       PF04565.11    68 seq464_BIOID39013    -           1342   7.1e-30  102.4   0.0   1   1   7.4e-33   1.7e-29  101.2   0.0     1    68   513   582   513   582 0.98 RNA polymerase Rpb2, domain 3
RNA_pol_Rpb2_45      PF10385.4     66 seq464_BIOID39013    -           1342   4.6e-29   99.9   0.3   1   1   1.5e-31   3.5e-28   97.0   0.2     1    66   591   656   591   656 1.00 RNA polymerase beta subunit external 1 domain
RNA_pol_Rpb2_1       PF04563.10   203 seq464_BIOID39013    -           1342   1.5e-26   92.4   0.0   1   1   1.4e-29   3.1e-26   91.4   0.0     2   203    27   509    26   509 0.98 RNA polymerase beta subunit
RNA_pol_Rpb2_2       PF04561.9    190 seq464_BIOID39013    -           1342   1.6e-25   89.5   0.9   1   2   8.4e-11   1.9e-07   30.5   0.0     1    74   151   225   151   276 0.82 RNA polymerase Rpb2, domain 2
RNA_pol_Rpb2_2       PF04561.9    190 seq464_BIOID39013    -           1342   1.6e-25   89.5   0.9   2   2   1.9e-18   4.4e-15   55.4   0.0    80   190   340   454   329   454 0.88 RNA polymerase Rpb2, domain 2
DHBP_synthase        PF00926.14   194 seq467_BIOID39013    -            217     6e-80  266.9   0.8   1   1   4.9e-84   6.7e-80  266.7   0.6     1   194    16   209    16   209 0.99 3,4-dihydroxy-2-butanone 4-phosphate synthase
Glyco_hydro_31       PF01055.21   451 seq468_BIOID39013    -            793    5e-124  414.2   2.1   1   1  1.1e-127  7.8e-124  413.6   1.5     1   449   238   681   238   683 0.93 Glycosyl hydrolases family 31
Gal_mutarotas_2      PF13802.1     68 seq468_BIOID39013    -            793   1.9e-26   91.5   1.2   1   1   5.6e-30   3.8e-26   90.6   0.2     1    68   146   213   146   213 0.99 Galactose mutarotase-like
DUF3521              PF12035.3     35 seq471_BIOID39013    -             52   1.3e-06   28.0   0.7   1   1   1.3e-10   1.8e-06   27.5   0.5     1    35    22    47    22    47 0.98 Protein of unknown function (DUF3521)
Transposase_mut      PF00872.13   381 seq472_BIOID39013    -            202     1e-65  221.6   0.4   1   1   1.7e-69   1.2e-65  221.4   0.3    87   285     2   198     1   201 0.98 Transposase, Mutator family
MULE                 PF10551.4     93 seq472_BIOID39013    -            202   1.7e-16   60.0   0.0   1   1   4.3e-20   2.9e-16   59.2   0.0    12    92    92   175    81   176 0.85 MULE transposase domain
HTH_Tnp_1            PF01527.15    76 seq476_BIOID39013    -             99   7.6e-09   35.2   2.9   1   1   7.1e-13   9.7e-09   34.9   2.0     3    76    11    79     9    79 0.90 Transposase
N6_N4_Mtase          PF01555.13   231 seq477_BIOID39013    -            349   1.3e-43  149.0   0.0   1   1   4.9e-47   3.3e-43  147.6   0.0     1   229    29   340    29   342 0.83 DNA methylase
Methyltransf_26      PF13659.1    117 seq477_BIOID39013    -            349   8.2e-13   48.3   0.0   1   1   1.1e-11   7.5e-08   32.3   0.0    51   116     9    82     5    83 0.81 Methyltransferase domain
DeoRC                PF00455.17   162 seq479_BIOID39013    -            264   1.3e-57  193.8   0.3   1   1   4.8e-61   1.6e-57  193.5   0.2     2   161    85   244    84   245 0.99 DeoR C terminal sensor domain
HTH_DeoR             PF08220.7     57 seq479_BIOID39013    -            264     3e-26   90.5   0.0   1   1   1.7e-29   5.7e-26   89.7   0.0     1    56    18    73    18    74 0.98 DeoR-like helix-turn-helix domain
HTH_11               PF08279.7     55 seq479_BIOID39013    -            264   7.6e-08   31.7   0.0   1   1   3.9e-11   1.3e-07   31.0   0.0     1    43    18    59    18    67 0.88 HTH domain
GntR                 PF00392.16    64 seq479_BIOID39013    -            264   7.6e-06   25.1   0.0   1   1   5.9e-09     2e-05   23.7   0.0    26    61    33    68    25    70 0.93 Bacterial regulatory proteins, gntR family
MFS_1                PF07690.11   354 seq480_BIOID39013    -            393   1.1e-39  136.0  62.7   1   1   1.8e-41   2.5e-37  128.3  27.6     2   353    21   356    20   357 0.91 Major Facilitator Superfamily
DUF3418              PF11898.3    586 seq482_BIOID39013    -           1300  1.3e-241  802.9   0.6   1   1  7.7e-245  1.8e-241  802.5   0.4     2   586   712  1298   711  1298 0.99 Domain of unknown function (DUF3418)
OB_NTP_bind          PF07717.11   111 seq482_BIOID39013    -           1300   1.1e-24   86.1   0.0   1   1   9.4e-28   2.1e-24   85.2   0.0     2   111   600   699   599   699 0.97 Oligonucleotide/oligosaccharide-binding (OB)-fold
HA2                  PF04408.18   102 seq482_BIOID39013    -           1300   2.7e-24   85.0   0.0   1   1   2.5e-27   5.8e-24   83.9   0.0     2   101   465   558   464   559 0.90 Helicase associated domain (HA2)
Helicase_C           PF00271.26    78 seq482_BIOID39013    -           1300   2.7e-10   39.8   0.1   1   1   2.7e-13   6.2e-10   38.6   0.0     3    77   313   403   311   404 0.93 Helicase conserved C-terminal domain
DEAD                 PF00270.24   173 seq482_BIOID39013    -           1300   5.9e-07   28.9   0.0   1   1     6e-10   1.4e-06   27.7   0.0     7   167    86   233    80   239 0.72 DEAD/DEAH box helicase
Cupin_2              PF07883.6     71 seq483_BIOID39013    -            185     9e-18   63.4   0.1   1   1   5.2e-21   1.4e-17   62.8   0.1     2    69   111   178   110   180 0.94 Cupin domain
HTH_3                PF01381.17    55 seq483_BIOID39013    -            185   1.1e-14   53.9   0.4   1   1   5.9e-18   1.6e-14   53.3   0.2     2    55    13    66    12    66 0.97 Helix-turn-helix
HTH_31               PF13560.1     64 seq483_BIOID39013    -            185     1e-10   41.4   0.0   1   1     6e-14   1.6e-10   40.8   0.0     3    60     9    65     7    68 0.95 Helix-turn-helix domain
HTH_19               PF12844.2     64 seq483_BIOID39013    -            185   1.7e-10   40.6   0.0   1   1     1e-13   2.7e-10   40.0   0.0     1    62     9    70     9    72 0.96 Helix-turn-helix domain
Gly_kinase           PF02595.10   378 seq486_BIOID39013    -            381  1.7e-183  609.4  20.0   1   1  1.4e-187  1.9e-183  609.2  13.9     1   377     1   377     1   378 1.00 Glycerate kinase family
ABC_tran             PF00005.22   118 seq487_BIOID39013    -            401   5.6e-22   78.2   0.0   1   1   3.6e-25   1.2e-21   77.0   0.0     1   117    73   191    73   192 0.92 ABC transporter
TOBE_2               PF08402.5     75 seq487_BIOID39013    -            401   9.6e-12   44.6   0.3   1   1   1.2e-14   4.2e-11   42.5   0.1     1    75   313   385   313   385 0.95 TOBE domain
DUF1380              PF07128.7    139 seq490_BIOID39013    -            144   1.5e-76  254.7   1.0   1   1   1.3e-80   1.7e-76  254.5   0.7     1   139     1   138     1   138 1.00 Protein of unknown function (DUF1380)
Acetyltransf_3       PF13302.1    142 seq491_BIOID39013    -            186   5.7e-23   81.6   0.0   1   1     4e-26   7.7e-23   81.2   0.0     3   141     8   140     7   141 0.80 Acetyltransferase (GNAT) domain
Acetyltransf_4       PF13420.1    155 seq491_BIOID39013    -            186   7.2e-15   55.1   0.6   1   1   4.7e-18   9.1e-15   54.8   0.4     1   152     9   158     9   160 0.93 Acetyltransferase (GNAT) domain
Acetyltransf_1       PF00583.19    83 seq491_BIOID39013    -            186     6e-15   54.9   0.1   1   1   4.5e-18   8.9e-15   54.3   0.1     2    82    63   140    62   141 0.97 Acetyltransferase (GNAT) family
Acetyltransf_8       PF13523.1    152 seq491_BIOID39013    -            186   1.2e-13   51.1   0.2   1   1   8.2e-17   1.6e-13   50.6   0.2     1   141     9   145     9   157 0.89 Acetyltransferase (GNAT) domain
Acetyltransf_7       PF13508.1     79 seq491_BIOID39013    -            186   3.7e-07   30.1   0.2   1   1   3.4e-10   6.7e-07   29.2   0.1     2    78    56   141    55   142 0.80 Acetyltransferase (GNAT) domain
Acetyltransf_10      PF13673.1    117 seq491_BIOID39013    -            186   1.3e-05   25.1   0.0   1   1   9.3e-09   1.8e-05   24.7   0.0     1   117    16   140    16   140 0.75 Acetyltransferase (GNAT) domain
FR47                 PF08445.5     86 seq491_BIOID39013    -            186   2.1e-05   24.0   0.0   1   1   1.9e-08   3.8e-05   23.2   0.0    26    79    87   142    69   150 0.92 FR47-like protein
Peptidase_S11        PF00768.15   241 seq492_BIOID39013    -            407  8.9e-101  336.0   0.4   1   1  2.5e-104  1.1e-100  335.7   0.2     2   241    36   273    35   273 0.99 D-alanyl-D-alanine carboxypeptidase
PBP5_C               PF07943.8     91 seq492_BIOID39013    -            407   5.7e-25   87.0   0.0   1   1   2.3e-28   1.1e-24   86.1   0.0     1    91   292   383   292   383 0.99 Penicillin-binding protein 5, C-terminal domain
Beta-lactamase2      PF13354.1    197 seq492_BIOID39013    -            407     1e-13   51.0   0.1   1   1   3.1e-17   1.4e-13   50.6   0.1     4   144    57   209    54   262 0.75 Beta-lactamase enzyme family
DUF3561              PF12084.3    107 seq493_BIOID39013    -            107   1.1e-51  173.0   8.8   1   1   8.8e-56   1.2e-51  172.8   6.1     1   107     1   107     1   107 0.99 Protein of unknown function (DUF3561)
TraL                 PF07178.6     95 seq495_BIOID39013    -            103   5.8e-37  125.4   0.2   1   1   4.7e-41   6.5e-37  125.3   0.2     1    95     9   103     9   103 0.99 TraL protein
FAD_binding_4        PF01565.18   139 seq496_BIOID39013    -            484   3.2e-37  126.9   1.5   1   1   8.3e-41   5.7e-37  126.1   1.0     1   138    51   190    51   191 0.97 FAD binding domain
FAD-oxidase_C        PF02913.14   249 seq496_BIOID39013    -            484   6.1e-21   74.7   0.0   1   1     4e-24   2.7e-20   72.6   0.0     2   247   228   477   227   479 0.79 FAD linked oxidases, C-terminal domain
Cytochrom_B_N        PF00033.14   188 seq497_BIOID39013    -            217   1.4e-20   73.3  19.2   1   1   2.5e-24   1.7e-20   73.0  13.3     4   188    10   186     7   186 0.92 Cytochrome b(N-terminal)/b6/petB
Ni_hydr_CYTB         PF01292.15   182 seq497_BIOID39013    -            217   1.4e-18   66.8  17.8   1   1   2.5e-22   1.7e-18   66.5  12.3     5   182    13   186     9   186 0.89 Prokaryotic cytochrome b561
Pyr_redox_2          PF07992.9    200 seq498_BIOID39013    -            412   8.5e-17   61.5   0.1   1   1   1.3e-18   1.4e-15   57.5   0.1     1   198   126   384   126   386 0.80 Pyridine nucleotide-disulphide oxidoreductase
Pyr_redox            PF00070.22    80 seq498_BIOID39013    -            412   5.4e-14   52.2   1.4   1   1   1.6e-10   1.8e-07   31.3   0.1     2    77   256   329   255   332 0.79 Pyridine nucleotide-disulphide oxidoreductase
NAD_binding_8        PF13450.1     68 seq498_BIOID39013    -            412   3.5e-09   36.4   0.0   1   1   7.6e-12   8.6e-09   35.1   0.0     1    37   129   165   129   185 0.91 NAD(P)-binding Rossmann-like domain
HI0933_like          PF03486.9    409 seq498_BIOID39013    -            412   9.4e-07   27.5   0.8   1   1   1.2e-08   1.4e-05   23.6   0.0     2    36   126   160   125   164 0.94 HI0933-like protein
FAD_binding_3        PF01494.14   356 seq498_BIOID39013    -            412   2.5e-05   23.4   0.5   1   1     1e-07   0.00012   21.1   0.0     3    34   126   157   125   169 0.93 FAD binding domain
Thi4                 PF01946.12   230 seq498_BIOID39013    -            412   4.6e-05   22.5   0.1   1   1     1e-07   0.00012   21.1   0.0    20    59   127   166   121   211 0.89 Thi4 family
Transthyretin        PF00576.16   112 seq502_BIOID39013    -            137   1.9e-42  143.5   0.1   1   1   1.6e-46   2.2e-42  143.3   0.1     2   112    28   136    27   136 0.98 HIUase/Transthyretin family
LysR_substrate       PF03466.15   209 seq503_BIOID39013    -            305   6.7e-42  142.8   0.2   1   1   1.5e-45     1e-41  142.2   0.1     3   208    91   292    89   293 0.95 LysR substrate binding domain
HTH_1                PF00126.22    60 seq503_BIOID39013    -            305   7.8e-23   79.8   2.6   1   1   2.7e-26   1.9e-22   78.6   1.8     1    60     8    67     8    67 0.98 Bacterial regulatory helix-turn-helix protein, lysR family
Abhydrolase_5        PF12695.2    142 seq504_BIOID39013    -            249   2.2e-18   66.2   0.0   1   1   1.5e-21   2.9e-18   65.8   0.0     3   130    31   215    29   231 0.78 Alpha/beta hydrolase family
Abhydrolase_6        PF12697.2    228 seq504_BIOID39013    -            249     9e-16   58.3   3.1   1   1   1.8e-18   3.6e-15   56.3   2.1     2   205    31   215    30   242 0.66 Alpha/beta hydrolase family
Peptidase_S9         PF00326.16   213 seq504_BIOID39013    -            249   2.5e-11   43.0   0.0   1   1   1.6e-14   3.1e-11   42.7   0.0    43   190    86   234    43   249 0.74 Prolyl oligopeptidase family
BAAT_C               PF08840.6    213 seq504_BIOID39013    -            249   1.5e-05   24.7   0.0   1   1   4.4e-08   8.6e-05   22.2   0.0    21   164   106   234    98   239 0.74 BAAT / Acyl-CoA thioester hydrolase C terminal
ACR_tran             PF00873.14  1021 seq506_BIOID39013    -           1025         0 1226.7  15.5   1   1         0         0 1226.5  10.8     2  1020     4  1008     3  1009 0.99 AcrB/AcrD/AcrF family
MMPL                 PF03176.10   333 seq506_BIOID39013    -           1025   4.5e-14   51.7  17.5   1   2   3.7e-12   1.7e-08   33.4   4.1   138   313   327   501   209   521 0.83 MMPL family
MMPL                 PF03176.10   333 seq506_BIOID39013    -           1025   4.5e-14   51.7  17.5   2   2   4.2e-09   1.9e-05   23.4   2.5    73   306   785  1012   687  1024 0.76 MMPL family
SecD_SecF            PF02355.11   189 seq506_BIOID39013    -           1025   7.3e-12   44.7  18.7   1   2   3.7e-10   1.7e-06   27.2   5.6    35   186   336   489   316   492 0.80 Protein export membrane protein
SecD_SecF            PF02355.11   189 seq506_BIOID39013    -           1025   7.3e-12   44.7  18.7   2   2   8.1e-09   3.7e-05   22.8   2.0    25   183   844  1005   831  1022 0.87 Protein export membrane protein
MerT                 PF02411.10   116 seq507_BIOID39013    -            116   1.4e-64  214.9   6.7   1   1   1.1e-68   1.5e-64  214.8   4.7     1   116     1   116     1   116 1.00 MerT mercuric transport protein
DEAD                 PF00270.24   173 seq508_BIOID39013    -            457   4.4e-46  156.3   0.0   1   1   2.3e-47   7.8e-44  149.0   0.0     1   170    27   191    27   194 0.95 DEAD/DEAH box helicase
Helicase_C           PF00271.26    78 seq508_BIOID39013    -            457   1.5e-23   82.3   0.0   1   1   8.4e-27   2.9e-23   81.4   0.0     3    78   261   336   259   336 0.97 Helicase conserved C-terminal domain
DbpA                 PF03880.10    74 seq508_BIOID39013    -            457   1.9e-21   75.3   0.0   1   1   1.1e-24   3.9e-21   74.3   0.0     2    73   384   455   383   456 0.98 DbpA RNA binding domain
ResIII               PF04851.10   184 seq508_BIOID39013    -            457     1e-05   25.3   0.0   1   1     7e-09   2.4e-05   24.1   0.0     4   183    26   188    23   189 0.73 Type III restriction enzyme, res subunit
DNA_mis_repair       PF01119.14   119 seq509_BIOID39013    -            475   3.6e-37  126.3   0.0   1   1   1.2e-40   5.5e-37  125.7   0.0     2   118   213   330   212   331 0.95 DNA mismatch repair protein, C-terminal domain
HATPase_c_3          PF13589.1    137 seq509_BIOID39013    -            475   7.7e-14   51.3   0.0   1   1   2.7e-17   1.2e-13   50.7   0.0     4   103    24   123    21   142 0.81 Histidine kinase-, DNA gyrase B-, and HSP90-like ATPase
HATPase_c            PF02518.21   111 seq509_BIOID39013    -            475   3.8e-11   42.5   0.0   1   1   1.9e-14   8.7e-11   41.4   0.0     2    72    19    87    18   147 0.79 Histidine kinase-, DNA gyrase B-, and HSP90-like ATPase
AMP-binding          PF00501.23   418 seq510_BIOID39013    -           1335  1.2e-116  389.3   0.0   1   1  4.8e-120  1.6e-116  388.9   0.0     1   417   524   928   524   929 0.96 AMP-binding enzyme
Condensation         PF00668.15   301 seq510_BIOID39013    -           1335   2.7e-60  203.6   0.0   1   1   1.2e-63   4.2e-60  203.0   0.0     2   300    44   342    43   343 0.91 Condensation domain
Thioesterase         PF00975.15   229 seq510_BIOID39013    -           1335   2.7e-46  158.5   0.5   1   1   6.5e-47   2.2e-43  148.9   0.0     2   216  1109  1320  1108  1333 0.95 Thioesterase domain
PP-binding           PF00550.20    67 seq510_BIOID39013    -           1335   2.8e-09   37.0   0.1   1   1   2.5e-12   8.4e-09   35.4   0.1     3    65  1022  1082  1020  1084 0.90 Phosphopantetheine attachment site
MdoG                 PF04349.7    484 seq512_BIOID39013    -            551  5.7e-151  502.9   0.1   1   1    5e-155  6.8e-151  502.6   0.1     1   482    45   534    45   536 0.92 Periplasmic glucan biosynthesis protein, MdoG
ABM                  PF03992.11    78 seq518_BIOID39013    -            106   6.3e-13   48.4   0.2   1   1   5.8e-17   7.9e-13   48.1   0.2     1    77     1    76     1    77 0.96 Antibiotic biosynthesis monooxygenase
ABC_tran             PF00005.22   118 seq519_BIOID39013    -            265   1.1e-20   74.1   0.0   1   1   2.3e-24   1.6e-20   73.5   0.0     1   118    51   176    51   176 0.94 ABC transporter
DUF3521              PF12035.3     35 seq520_BIOID39013    -             31   7.3e-07   28.8   0.0   1   1     6e-11   8.1e-07   28.6   0.0     6    35     1    29     1    29 0.91 Protein of unknown function (DUF3521)
Flavodoxin_2         PF02525.12   199 seq523_BIOID39013    -            196   2.2e-39  134.9   0.0   1   1   5.6e-43   2.5e-39  134.7   0.0     2   191     5   181     4   189 0.87 Flavodoxin-like fold
FMN_red              PF03358.10   152 seq523_BIOID39013    -            196   9.4e-13   47.8   0.0   1   1   2.8e-16   1.3e-12   47.3   0.0     2   117     5   132     5   157 0.86 NADPH-dependent FMN reductase
Flavodoxin_4         PF12682.2    156 seq523_BIOID39013    -            196     4e-06   26.1   0.1   1   1   1.3e-09   5.7e-06   25.6   0.1    54    99    61   105    15   111 0.82 Flavodoxin
Transposase_20       PF02371.11    87 seq524_BIOID39013    -            115   9.6e-12   44.7   0.1   1   1   9.3e-16   1.3e-11   44.3   0.0    24    81     6    64     1    70 0.85 Transposase IS116/IS110/IS902 family
Amidohydro_4         PF13147.1    304 seq525_BIOID39013    -            460   1.4e-33  117.0   0.0   1   1   4.1e-37   1.9e-33  116.6   0.0     1   304   107   427   107   427 0.90 Amidohydrolase
Amidohydro_5         PF13594.1     68 seq525_BIOID39013    -            460   3.5e-06   26.6   0.0   1   1   4.9e-09   2.2e-05   24.0   0.0     3    45    84   138    82   180 0.71 Amidohydrolase
Fimbrial             PF00419.15   145 seq527_BIOID39013    -            180   7.4e-14   52.0   2.4   1   1   6.4e-18   8.7e-14   51.8   1.6     2   145    32   180    31   180 0.85 Fimbrial protein
CYTH                 PF01928.16   185 seq528_BIOID39013    -            433     1e-40  139.2   0.0   1   1   1.5e-44     2e-40  138.3   0.0     2   183     3   200     2   202 0.92 CYTH domain
CCG                  PF02754.11    85 seq529_BIOID39013    -            407   7.8e-29   99.4  10.6   1   2   2.5e-16   3.5e-13   49.2   0.0     1    84   170   255   170   256 0.93 Cysteine-rich domain
CCG                  PF02754.11    85 seq529_BIOID39013    -            407   7.8e-29   99.4  10.6   2   2   1.9e-16   2.5e-13   49.6   0.1     2    84   303   385   302   386 0.85 Cysteine-rich domain
Fer4_8               PF13183.1     57 seq529_BIOID39013    -            407   2.1e-12   46.7   4.7   1   1   3.6e-15   4.9e-12   45.5   3.3     2    57    22    89    21    89 0.84 4Fe-4S dicluster domain
Fer4_17              PF13534.1     61 seq529_BIOID39013    -            407   6.3e-12   45.5   5.7   1   1   6.1e-15   8.3e-12   45.1   3.2     1    60    24    89    24    90 0.88 4Fe-4S dicluster domain
Fer4_7               PF12838.2     52 seq529_BIOID39013    -            407   2.6e-11   43.6   5.1   1   1   4.7e-14   6.4e-11   42.3   3.5     1    52    24    89    24    89 0.79 4Fe-4S dicluster domain
Fer4_10              PF13237.1     52 seq529_BIOID39013    -            407   5.4e-08   32.4   4.8   1   1   2.1e-10   2.8e-07   30.0   3.7     7    52    23    86    18    86 0.93 4Fe-4S dicluster domain
Fer4_4               PF12800.2     17 seq529_BIOID39013    -            407   1.6e-05   24.7  13.4   1   2   1.3e-05     0.018   15.2   2.1     3    16    24    37    22    39 0.91 4Fe-4S binding domain
Fer4_4               PF12800.2     17 seq529_BIOID39013    -            407   1.6e-05   24.7  13.4   2   2   3.6e-05     0.049   13.8   1.9     2    16    73    87    72    91 0.92 4Fe-4S binding domain
adh_short            PF00106.20   167 seq530_BIOID39013    -            253   5.5e-28   97.8   0.2   1   1   1.7e-31   7.6e-28   97.4   0.1     1   166    11   176    11   177 0.93 short chain dehydrogenase
adh_short_C2         PF13561.1    243 seq530_BIOID39013    -            253   1.3e-20   74.1   0.0   1   1   3.8e-24   1.8e-20   73.7   0.0     5   241    19   249    17   250 0.91 Enoyl-(Acyl carrier protein) reductase
KR                   PF08659.5    181 seq530_BIOID39013    -            253   3.4e-06   26.7   0.1   1   1   1.2e-09   5.5e-06   26.0   0.1     3   125    13   129    12   193 0.83 KR domain
MerR_1               PF13411.1     69 seq531_BIOID39013    -            243   2.5e-18   65.4   0.2   1   1   2.6e-21   1.8e-17   62.7   0.0     1    68     4    72     4    73 0.98 MerR HTH family regulatory protein
MerR                 PF00376.18    38 seq531_BIOID39013    -            243   7.3e-13   47.7   0.0   1   1   2.1e-16   1.4e-12   46.7   0.0     1    38     5    42     5    42 0.98 MerR family regulatory protein
Ring_hydroxyl_A      PF00848.14   209 seq533_BIOID39013    -            374   4.9e-36  124.2   0.6   1   1   9.8e-40   6.7e-36  123.7   0.4     3   205   184   370   182   374 0.91 Ring hydroxylating alpha subunit (catalytic domain)
Rieske               PF00355.21    98 seq533_BIOID39013    -            374   4.8e-21   74.0   0.1   1   1   1.2e-24   7.9e-21   73.3   0.1     1    87    46   130    46   148 0.88 Rieske [2Fe-2S] domain
MMR_HSR1             PF01926.18   114 seq534_BIOID39013    -            294   1.2e-13   50.9   0.0   1   1   7.7e-17   2.1e-13   50.1   0.0     2    98    41   137    40   158 0.75 50S ribosome-binding GTPase
Gtr1_RagA            PF04670.7    231 seq534_BIOID39013    -            294   1.5e-05   24.1   0.0   1   1   8.5e-09   2.3e-05   23.5   0.0     4   101    43   141    41   172 0.84 Gtr1/RagA G protein conserved region
AIG1                 PF04548.11   212 seq534_BIOID39013    -            294   3.6e-05   22.8   0.0   1   1     4e-08   0.00011   21.2   0.0     5    69    43   106    40   135 0.89 AIG1 family
Transp_cyt_pur       PF02133.10   439 seq535_BIOID39013    -            419   1.2e-83  281.0  48.4   1   1   9.7e-88   1.3e-83  280.8  33.5     1   438    11   397    11   398 0.98 Permease for cytosine/purines, uracil, thiamine, allantoin
TraE                 PF05309.6    187 seq536_BIOID39013    -            188   1.4e-69  232.9   0.2   1   1   1.1e-73   1.5e-69  232.7   0.1     1   187     1   187     1   187 0.99 TraE protein
Metalloenzyme        PF01676.13   262 seq538_BIOID39013    -            407   1.2e-57  195.1   0.0   1   1   9.9e-62   1.4e-57  194.9   0.0     1   261     2   405     2   406 0.97 Metalloenzyme superfamily
RHS                  PF03527.9     41 seq539_BIOID39013    -            312   7.7e-21   73.4   1.9   1   1   6.3e-25   8.6e-21   73.3   0.3     1    41    46    86    46    86 0.98 RHS protein
CCG                  PF02754.11    85 seq540_BIOID39013    -            239     2e-30  104.5   0.2   1   2   2.2e-17   3.1e-13   49.4   0.0     1    84     3    84     3    85 0.95 Cysteine-rich domain
CCG                  PF02754.11    85 seq540_BIOID39013    -            239     2e-30  104.5   0.2   2   2   1.3e-18   1.7e-14   53.4   0.0     2    84   133   216   132   217 0.92 Cysteine-rich domain
DAGK_prokar          PF01219.14   104 seq542_BIOID39013    -            122   5.5e-39  131.8   8.1   1   1   4.6e-43   6.3e-39  131.6   5.6     2   104    16   118    15   118 0.99 Prokaryotic diacylglycerol kinase
Gly_kinase           PF02595.10   378 seq543_BIOID39013    -            408  9.3e-190  630.0  14.3   1   1  7.8e-194  1.1e-189  629.8   9.9     1   377    28   404    28   405 1.00 Glycerate kinase family
HMA                  PF00403.21    62 seq544_BIOID39013    -            103   1.8e-16   59.9   0.6   1   1   1.7e-20   2.3e-16   59.6   0.4     1    61    37    97    37    98 0.97 Heavy-metal-associated domain
Cytochrom_C552       PF02335.10   435 seq547_BIOID39013    -            478  1.2e-172  574.3   8.0   1   1  2.2e-176  1.5e-172  574.0   5.5     3   433    43   472    41   474 0.98 Cytochrome c552
DivIC                PF04977.10    80 seq549_BIOID39013    -            103   5.7e-30  102.5   0.0   1   1   4.9e-34   6.7e-30  102.2   0.0     1    79    11    89    11    90 0.98 Septum formation initiator
ACT                  PF01842.20    66 seq550_BIOID39013    -            128   1.3e-05   24.4   0.2   1   1   1.6e-08   0.00022   20.5   0.0     9    29    78    98    74   115 0.91 ACT domain
Peptidase_M23        PF01551.17    96 seq552_BIOID39013    -            259   2.1e-30  104.5   1.7   1   1   4.7e-34   3.2e-30  103.8   0.4     3    96   153   246   151   246 0.95 Peptidase family M23
LysM                 PF01476.15    44 seq552_BIOID39013    -            259   7.1e-15   54.5   0.1   1   1   6.6e-18   4.5e-14   51.9   0.0     1    43    50    92    50    93 0.98 LysM domain
GTP_EFTU             PF00009.22   188 seq555_BIOID39013    -            890   3.7e-42  143.7   0.9   1   1   2.7e-45   3.7e-42  143.7   0.6     4   185   392   551   389   554 0.95 Elongation factor Tu GTP binding domain
IF-2                 PF11987.3    109 seq555_BIOID39013    -            890   5.6e-41  138.7   3.0   1   1   1.8e-43   2.4e-40  136.6   2.1     2   109   673   780   672   780 0.99 Translation-initiation factor 2
IF2_N                PF04760.10    54 seq555_BIOID39013    -            890   3.2e-22   77.8   5.4   1   2   1.6e-09   2.2e-06   27.0   0.1     1    54     1    52     1    52 0.95 Translation initiation factor IF-2, N-terminal region
IF2_N                PF04760.10    54 seq555_BIOID39013    -            890   3.2e-22   77.8   5.4   2   2   2.6e-17   3.6e-14   52.0   0.8     2    54   314   364   313   364 0.97 Translation initiation factor IF-2, N-terminal region
IF2_assoc            PF08364.6     41 seq555_BIOID39013    -            890   2.3e-17   62.6   3.8   1   1   3.9e-20   5.3e-17   61.4   2.6     1    41    55    95    55    95 0.97 Bacterial translation initiation factor IF-2 associated region
GTP_EFTU_D2          PF03144.20    74 seq555_BIOID39013    -            890     1e-16   60.6   5.3   1   2   1.6e-10   2.2e-07   30.8   0.1     1    73   579   641   579   642 0.94 Elongation factor Tu domain 2
GTP_EFTU_D2          PF03144.20    74 seq555_BIOID39013    -            890     1e-16   60.6   5.3   2   2   1.7e-10   2.3e-07   30.6   0.5     1    73   810   877   810   878 0.97 Elongation factor Tu domain 2
Miro                 PF08477.8    119 seq555_BIOID39013    -            890   6.2e-08   33.0   1.0   1   1   4.2e-10   5.8e-07   29.9   0.1     2   119   394   501   393   501 0.89 Miro-like protein
MMR_HSR1             PF01926.18   114 seq555_BIOID39013    -            890   1.6e-07   31.1   0.1   1   1   3.7e-10     5e-07   29.6   0.0     2   114   394   499   393   499 0.74 50S ribosome-binding GTPase
Arf                  PF00025.16   175 seq555_BIOID39013    -            890   9.1e-06   24.9   0.0   1   1   2.6e-08   3.5e-05   22.9   0.0    19   171   396   548   387   552 0.83 ADP-ribosylation factor family
Ras                  PF00071.17   162 seq555_BIOID39013    -            890   1.3e-05   24.5   0.0   1   1   9.2e-09   1.3e-05   24.5   0.0     3   158   395   550   393   554 0.82 Ras family
PduV-EutP            PF10662.4    143 seq555_BIOID39013    -            890   1.6e-05   24.3   0.3   1   1   5.1e-08     7e-05   22.2   0.0     4   140   394   547   392   549 0.71 Ethanolamine utilisation - propanediol utilisation
DUF4051              PF13260.1     54 seq556_BIOID39013    -             56   1.4e-36  123.4   1.8   1   1   1.2e-40   1.6e-36  123.3   1.2     1    54     1    54     1    54 0.98 Protein of unknown function (DUF4051)
Oxidored_molyb       PF00174.14   169 seq557_BIOID39013    -            334   2.4e-40  137.6   0.0   1   1   2.7e-44   3.7e-40  136.9   0.0    11   168   108   268    97   269 0.94 Oxidoreductase molybdopterin binding domain
TraX                 PF05857.6    219 seq560_BIOID39013    -            248   6.4e-53  179.5   9.6   1   1   5.3e-57   7.3e-53  179.3   6.7     2   218    32   247    31   248 0.96 TraX protein
GST_N_3              PF13417.1     75 seq562_BIOID39013    -            205   3.7e-08   33.3   0.0   1   1   4.7e-12   6.5e-08   32.5   0.0    15    72    17    79    13    84 0.88 Glutathione S-transferase, N-terminal domain
Aldedh               PF00171.17   462 seq563_BIOID39013    -            495  1.2e-169  564.4   0.0   1   1  1.9e-173  1.3e-169  564.2   0.0     4   462    31   489    28   489 0.97 Aldehyde dehydrogenase family
GST_C                PF00043.20    95 seq566_BIOID39013    -            201   3.2e-15   55.7   0.1   1   1   1.9e-18   5.3e-15   55.0   0.1     5    95   104   189   100   189 0.94 Glutathione S-transferase, C-terminal domain
GST_N_2              PF13409.1     70 seq566_BIOID39013    -            201   9.7e-12   44.6   0.0   1   1   1.4e-14   3.7e-11   42.7   0.0     5    69    11    75     9    76 0.95 Glutathione S-transferase, N-terminal domain
GST_N_3              PF13417.1     75 seq566_BIOID39013    -            201   3.7e-11   42.9   0.0   1   1   2.8e-14   7.6e-11   41.9   0.0    15    73    16    79    11    81 0.89 Glutathione S-transferase, N-terminal domain
GST_C_2              PF13410.1     69 seq566_BIOID39013    -            201   7.1e-10   38.5   0.1   1   1   3.8e-13   1.1e-09   37.9   0.0     7    69   125   184    71   184 0.90 Glutathione S-transferase, C-terminal domain
GST_N                PF02798.15    76 seq566_BIOID39013    -            201   8.4e-09   35.3   0.0   1   1     9e-12   2.5e-08   33.8   0.0     3    76     1    75     1    75 0.94 Glutathione S-transferase, N-terminal domain
Fimbrial             PF00419.15   145 seq568_BIOID39013    -            187     8e-18   64.9   0.4   1   1   7.3e-22   9.9e-18   64.6   0.3     1   144    43   186    43   187 0.89 Fimbrial protein
MerC                 PF03203.9    116 seq570_BIOID39013    -            153   7.7e-23   80.9   8.2   1   1   6.6e-27     9e-23   80.7   5.7     1   114    21   134    21   136 0.96 MerC mercury resistance protein
Na_Pi_cotrans        PF02690.10   142 seq572_BIOID39013    -            543   1.6e-44  150.9  30.2   1   2   1.4e-39   9.5e-36  122.5   7.0     1   140    13   148    13   150 0.98 Na+/Pi-cotransporter
Na_Pi_cotrans        PF02690.10   142 seq572_BIOID39013    -            543   1.6e-44  150.9  30.2   2   2   1.6e-13   1.1e-09   38.0  10.2     1   123   139   265   139   284 0.90 Na+/Pi-cotransporter
ETF                  PF01012.16   164 seq573_BIOID39013    -            254   7.9e-32  110.1   0.8   1   1   8.3e-36   1.1e-31  109.6   0.6     8   164    28   183    22   183 0.92 Electron transfer flavoprotein domain
AceK                 PF06315.6    562 seq574_BIOID39013    -            578  5.3e-240  797.3   0.0   1   1  4.4e-244    6e-240  797.1   0.0     1   562     9   568     9   568 0.99 Isocitrate dehydrogenase kinase/phosphatase (AceK)
IspD                 PF01128.14   221 seq575_BIOID39013    -            236     8e-96  319.7   0.0   1   1   1.3e-99     9e-96  319.5   0.0     1   221     8   229     8   229 0.98 Uncharacterized protein family UPF0007
NTP_transf_3         PF12804.2    179 seq575_BIOID39013    -            236   7.7e-17   61.9   1.1   1   1   1.7e-20   1.1e-16   61.3   0.8     1   145    10   181    10   208 0.77 MobA-like NTP transferase domain
Sugar_tr             PF00083.19   451 seq576_BIOID39013    -            440     2e-35  122.1  34.9   1   2   1.2e-31   8.1e-28   97.0   5.8     2   203    23   232    22   237 0.89 Sugar (and other) transporter
Sugar_tr             PF00083.19   451 seq576_BIOID39013    -            440     2e-35  122.1  34.9   2   2   3.7e-12   2.5e-08   32.8  12.3   241   443   239   439   226   440 0.70 Sugar (and other) transporter
MFS_1                PF07690.11   354 seq576_BIOID39013    -            440   1.6e-29  102.6  60.8   1   2   5.4e-21   3.7e-17   62.0  19.0     2   241    28   275    27   286 0.71 Major Facilitator Superfamily
MFS_1                PF07690.11   354 seq576_BIOID39013    -            440   1.6e-29  102.6  60.8   2   2   4.8e-16   3.3e-12   45.7  18.9    27   176   283   435   273   440 0.82 Major Facilitator Superfamily
ACT_5                PF13710.1     63 seq577_BIOID39013    -             87   2.1e-26   91.4   0.1   1   1   1.9e-30   2.6e-26   91.0   0.1     2    63    13    73    12    73 0.98 ACT domain
TraK                 PF06586.6    234 seq579_BIOID39013    -            242   5.7e-69  231.7   0.0   1   1   4.5e-73   6.1e-69  231.5   0.0     6   234    13   235     1   235 0.97 TraK protein
rve                  PF00665.21   120 seq581_BIOID39013    -            340     2e-20   73.0   0.0   1   1   2.2e-23   3.8e-20   72.0   0.0     3   118   118   242   117   244 0.96 Integrase core domain
HTH_38               PF13936.1     44 seq581_BIOID39013    -            340   1.8e-09   36.8   0.5   1   1   4.1e-12     7e-09   34.9   0.1     6    41     3    38     2    40 0.94 Helix-turn-helix domain
HTH_7                PF02796.10    45 seq581_BIOID39013    -            340   3.5e-09   36.2   0.3   1   1   5.4e-12   9.2e-09   34.9   0.2    13    44     9    40     5    41 0.93 Helix-turn-helix domain of resolvase
HTH_23               PF13384.1     50 seq581_BIOID39013    -            340   1.1e-06   27.9   0.0   1   1     2e-09   3.4e-06   26.3   0.0     9    40     9    40     2    43 0.89 Homeodomain-like domain
HTH_28               PF13518.1     52 seq581_BIOID39013    -            340     1e-05   25.2   0.1   1   1   1.5e-08   2.6e-05   23.9   0.1     7    34    12    39     8    40 0.89 Helix-turn-helix domain
Sigma70_r4_2         PF08281.7     54 seq581_BIOID39013    -            340   1.1e-05   24.6   0.0   1   1   1.5e-08   2.5e-05   23.5   0.0    25    48    16    39    12    40 0.94 Sigma-70, region 4
HTH_3                PF01381.17    55 seq581_BIOID39013    -            340   0.00013   21.6   0.1   1   1   1.4e-07   0.00024   20.7   0.1     7    37    15    45     8    48 0.91 Helix-turn-helix
HTH_20               PF12840.2     61 seq583_BIOID39013    -            207     2e-09   36.9   0.3   1   1   1.9e-12   5.2e-09   35.6   0.0    11    61     5    55     1    55 0.94 Helix-turn-helix domain
HTH_5                PF01022.15    47 seq583_BIOID39013    -            207   9.2e-09   34.7   0.1   1   1   7.6e-12   2.1e-08   33.5   0.1     3    46     5    49     3    50 0.92 Bacterial regulatory protein, arsR family
GerE                 PF00196.14    58 seq584_BIOID39013    -            175   8.1e-06   24.9   0.9   1   1   1.2e-09   1.6e-05   23.9   0.6     8    55   120   167   115   169 0.89 Bacterial regulatory proteins, luxR family
Peripla_BP_2         PF01497.13   238 seq587_BIOID39013    -            296   1.2e-26   93.1   0.0   1   1     1e-30   1.4e-26   92.9   0.0     1   235    38   270    38   273 0.94 Periplasmic binding protein
Pyr_redox_2          PF07992.9    200 seq588_BIOID39013    -            466   6.8e-32  110.8   0.0   1   1     7e-35   1.4e-31  109.8   0.0     1   198     8   315     8   317 0.90 Pyridine nucleotide-disulphide oxidoreductase
Pyr_redox_dim        PF02852.17   110 seq588_BIOID39013    -            466   4.1e-30  103.9   0.8   1   1   5.4e-33   1.1e-29  102.5   0.5     1   109   346   457   346   458 0.97 Pyridine nucleotide-disulphide oxidoreductase, dimerisation domain
Pyr_redox            PF00070.22    80 seq588_BIOID39013    -            466   1.7e-18   66.6   1.7   1   1   4.2e-19   8.3e-16   58.0   0.0     1    76   178   251   178   258 0.94 Pyridine nucleotide-disulphide oxidoreductase
Pyr_redox_3          PF13738.1    203 seq588_BIOID39013    -            466   7.7e-08   32.4   0.0   1   1   3.8e-10   7.4e-07   29.2   0.0     1   176    10   185    10   212 0.71 Pyridine nucleotide-disulphide oxidoreductase
FAD_binding_2        PF00890.19   421 seq588_BIOID39013    -            466   6.7e-06   25.0   3.4   1   1   3.2e-08   6.2e-05   21.9   1.5     1    40     8    48     8    51 0.96 FAD binding domain
Thi4                 PF01946.12   230 seq588_BIOID39013    -            466   1.5e-05   24.1   0.4   1   1   3.4e-08   6.6e-05   21.9   0.2    17    61     6    50     2    64 0.89 Thi4 family
DUF423               PF04241.10    89 seq590_BIOID39013    -            131   4.2e-27   93.7   7.2   1   1   5.3e-31   7.2e-27   93.0   5.0     1    89    19   107    19   107 0.99 Protein of unknown function (DUF423)
Chorismate_bind      PF00425.13   257 seq593_BIOID39013    -            391   9.4e-69  231.4   0.0   1   1   8.5e-73   1.2e-68  231.1   0.0     2   257   126   380   125   380 0.97 chorismate binding enzyme
Polysacc_deac_1      PF01522.16   124 seq594_BIOID39013    -            296   2.5e-14   52.8   0.0   1   1   4.5e-18   6.1e-14   51.6   0.0    16   123    15   169     6   170 0.93 Polysaccharide deacetylase
Lysis_S              PF04971.7     68 seq598_BIOID39013    -             71   2.5e-47  158.3   0.6   1   1     2e-51   2.8e-47  158.1   0.4     1    68     4    71     4    71 1.00 Lysis protein S
Aminotran_4          PF01063.14   231 seq599_BIOID39013    -            309     2e-46  158.2   0.0   1   1   1.7e-50   2.4e-46  157.9   0.0     3   231    54   289    52   289 0.96 Aminotransferase class IV
DUF162               PF02589.10   189 seq600_BIOID39013    -            475   2.8e-51  173.6   0.1   1   1   2.5e-54   3.7e-51  173.2   0.1     3   189    72   294    70   294 0.99 Uncharacterised ACR, YkgG family COG1556
Fer4_8               PF13183.1     57 seq600_BIOID39013    -            475     1e-11   44.5   2.2   1   1   1.6e-14   2.4e-11   43.3   1.5     2    57   309   376   308   376 0.79 4Fe-4S dicluster domain
DUF3390              PF11870.3     93 seq600_BIOID39013    -            475   4.5e-10   39.2   0.6   1   1   7.1e-13   1.1e-09   37.9   0.4    13    92   387   470   379   471 0.83 Domain of unknown function (DUF3390)
Fer4_9               PF13187.1     55 seq600_BIOID39013    -            475   9.3e-09   35.3   0.7   1   1   1.8e-11   2.7e-08   33.8   0.5     1    53   311   375   311   376 0.94 4Fe-4S dicluster domain
Fer4_7               PF12838.2     52 seq600_BIOID39013    -            475   1.7e-07   31.3   4.0   1   1     3e-10   4.6e-07   30.0   2.7     1    51   311   375   311   376 0.77 4Fe-4S dicluster domain
Fer4_17              PF13534.1     61 seq600_BIOID39013    -            475   2.1e-07   31.0   2.1   1   1   4.4e-10   6.7e-07   29.4   1.5     1    60   311   376   311   377 0.71 4Fe-4S dicluster domain
Fer4_10              PF13237.1     52 seq600_BIOID39013    -            475   4.1e-07   29.5   5.9   1   1   1.3e-09     2e-06   27.3   4.5     7    52   310   373   305   373 0.69 4Fe-4S dicluster domain
Ureidogly_hydro      PF04115.7    165 seq601_BIOID39013    -            160   1.7e-52  177.0   0.0   1   1   1.4e-56   1.9e-52  176.8   0.0     3   159     2   153     1   158 0.95 Ureidoglycolate hydrolase
Elong-fact-P_C       PF09285.6     56 seq603_BIOID39013    -            275   2.4e-21   74.7   0.0   1   1   1.2e-24   5.2e-21   73.6   0.0     1    56   218   273   218   273 0.99 Elongation factor P, C-terminal
EFP                  PF01132.15    55 seq603_BIOID39013    -            275     5e-14   51.6   2.2   1   1     2e-17   8.9e-14   50.7   1.5     1    54   154   209   154   210 0.91 Elongation factor P (EF-P) OB domain
EFP_N                PF08207.7     58 seq603_BIOID39013    -            275   4.8e-13   48.6   0.6   1   1   2.1e-16   9.5e-13   47.7   0.1     2    57    89   146    88   147 0.88 Elongation factor P (EF-P) KOW-like domain
LamB                 PF02264.10   398 seq604_BIOID39013    -            446  1.3e-168  561.0  26.2   1   1  1.1e-172  1.5e-168  560.9  18.2     1   398    28   446    28   446 0.97 LamB porin
DHO_dh               PF01180.16   293 seq606_BIOID39013    -            411   6.9e-35  120.3   0.0   1   1   1.9e-38   8.7e-35  120.0   0.0     2   293     6   304     5   304 0.84 Dihydroorotate dehydrogenase
Dus                  PF01207.12   310 seq606_BIOID39013    -            411   5.9e-08   31.7   0.1   1   1   2.4e-11   1.1e-07   30.9   0.1    43   153    91   198    80   203 0.83 Dihydrouridine synthase (Dus)
Pili_assembly_N      PF00345.15   122 seq607_BIOID39013    -            245   4.4e-27   94.1   0.0   1   1   3.8e-30   2.6e-26   91.6   0.0     1   121    36   158    36   159 0.89 Gram-negative pili assembly chaperone, N-terminal domain
Pili_assembly_C      PF02753.12    68 seq607_BIOID39013    -            245   1.2e-16   60.1   0.0   1   1   3.6e-20   2.5e-16   59.1   0.0     2    65   179   238   178   241 0.95 Gram-negative pili assembly chaperone, C-terminal domain
Pyr_redox_2          PF07992.9    200 seq608_BIOID39013    -            564   1.7e-41  142.2   0.0   1   1   4.4e-44   6.7e-41  140.2   0.0     2   198   100   410    99   412 0.96 Pyridine nucleotide-disulphide oxidoreductase
Pyr_redox_dim        PF02852.17   110 seq608_BIOID39013    -            564     1e-30  105.8   0.0   1   1   1.8e-33   2.8e-30  104.4   0.0     1   109   440   548   440   549 0.98 Pyridine nucleotide-disulphide oxidoreductase, dimerisation domain
Pyr_redox            PF00070.22    80 seq608_BIOID39013    -            564   3.5e-18   65.6   5.9   1   1   4.6e-17     7e-14   51.8   0.1     1    74   271   345   271   354 0.89 Pyridine nucleotide-disulphide oxidoreductase
Pyr_redox_3          PF13738.1    203 seq608_BIOID39013    -            564   8.7e-16   58.4   0.1   1   1   1.7e-13   2.6e-10   40.5   0.0     1   201   101   303   101   305 0.78 Pyridine nucleotide-disulphide oxidoreductase
HMA                  PF00403.21    62 seq608_BIOID39013    -            564   6.7e-10   38.8   0.1   1   1   8.4e-13   1.3e-09   37.9   0.0     1    61     3    62     3    63 0.82 Heavy-metal-associated domain
GIDA                 PF01134.17   392 seq608_BIOID39013    -            564   3.7e-06   25.9   6.7   1   1   3.2e-09   4.9e-06   25.5   2.3     2   187   100   279    99   302 0.72 Glucose inhibited division protein A
Sugar_tr             PF00083.19   451 seq609_BIOID39013    -            490  6.4e-130  433.6  33.1   1   1  2.2e-133  7.4e-130  433.4  22.9     2   449    44   477    43   479 0.96 Sugar (and other) transporter
MFS_1                PF07690.11   354 seq609_BIOID39013    -            490   1.8e-38  132.0  39.4   1   1   2.3e-41     8e-38  129.9  22.5     2   328    48   393    47   407 0.80 Major Facilitator Superfamily
MFS_2                PF13347.1    427 seq609_BIOID39013    -            490   1.7e-10   39.7  34.9   1   1   3.9e-11   1.3e-07   30.2   5.1   191   343     8   159     2   163 0.85 MFS/sugar transport protein
TRI12                PF06609.8    599 seq609_BIOID39013    -            490   1.2e-09   36.8   6.5   1   1   3.5e-13   1.2e-09   36.8   4.5    38   229    34   229    18   240 0.75 Fungal trichothecene efflux pump (TRI12)
FlxA                 PF14282.1    106 seq610_BIOID39013    -            113   6.6e-16   58.0  24.7   1   1   5.7e-20   7.7e-16   57.8  17.1     5    84    13    92     5   103 0.87 FlxA-like protein
Phage_lysozyme       PF00959.14   110 seq612_BIOID39013    -            165   3.1e-32  111.0   0.3   1   1   2.8e-36   3.8e-32  110.7   0.2     1   109    48   154    48   155 0.98 Phage lysozyme
Asparaginase         PF00710.15   313 seq613_BIOID39013    -            338  2.1e-112  374.9   0.0   1   1  1.8e-116  2.4e-112  374.7   0.0     2   313     6   323     5   323 0.97 Asparaginase
DUF1161              PF06649.7     52 seq614_BIOID39013    -            102   1.3e-25   88.9   0.0   1   1   1.2e-29   1.6e-25   88.6   0.0     1    52    27    80    27    80 0.99 Protein of unknown function (DUF1161)
Curlin_rpt           PF07012.7     34 seq617_BIOID39013    -            160   8.3e-22   76.5  32.2   1   3   1.1e-15   1.5e-11   43.7   0.8     1    34    62    95    62    95 0.99 Curlin associated repeat
Curlin_rpt           PF07012.7     34 seq617_BIOID39013    -            160   8.3e-22   76.5  32.2   2   3   2.3e-09   3.2e-05   23.4   2.1     9    32    92   115    91   116 0.95 Curlin associated repeat
Curlin_rpt           PF07012.7     34 seq617_BIOID39013    -            160   8.3e-22   76.5  32.2   3   3   7.8e-12   1.1e-07   31.3   4.2     1    34   106   139   106   139 0.98 Curlin associated repeat
WYL                  PF13280.1    172 seq619_BIOID39013    -            226   3.1e-08   33.5   0.0   1   1   7.8e-12   5.3e-08   32.8   0.0    31    77   151   195   126   215 0.83 WYL domain
HTH_11               PF08279.7     55 seq619_BIOID39013    -            226     7e-05   22.2   0.1   1   1   1.9e-08   0.00013   21.4   0.1     1    35    14    47    14    50 0.91 HTH domain
FtsJ                 PF01728.14   181 seq620_BIOID39013    -            366   1.8e-08   34.4   0.0   1   1   7.2e-12   9.8e-08   32.0   0.0     3    62   186   247   184   301 0.70 FtsJ-like methyltransferase
HTH_Tnp_IS1          PF12759.2     50 seq621_BIOID39013    -             91   2.2e-32  110.1   0.1   1   1   4.8e-36   3.3e-32  109.6   0.1     1    50    39    88    39    88 0.99 InsA C-terminal domain
Zn_Tnp_IS1           PF03811.8     36 seq621_BIOID39013    -             91   1.1e-21   75.9   4.5   1   1   3.1e-25   2.1e-21   74.9   3.1     1    36     1    36     1    36 0.99 InsA N-terminal domain
Abhydrolase_5        PF12695.2    142 seq622_BIOID39013    -            286   2.3e-20   72.6   0.0   1   1   2.2e-22     3e-19   69.0   0.0     1   141    27   262    27   263 0.82 Alpha/beta hydrolase family
Abhydrolase_1        PF00561.15   230 seq622_BIOID39013    -            286   1.3e-18   67.3   0.0   1   1   1.1e-21   1.5e-18   67.1   0.0     1   228    54   274    54   276 0.91 alpha/beta hydrolase fold
Abhydrolase_6        PF12697.2    228 seq622_BIOID39013    -            286   3.3e-18   66.2   0.0   1   1   3.4e-21   4.6e-18   65.8   0.0     1   214    28   259    28   273 0.76 Alpha/beta hydrolase family
Peptidase_S15        PF02129.13   272 seq622_BIOID39013    -            286   4.9e-15   55.5   0.0   1   1   6.7e-18   9.2e-15   54.6   0.0    52   256    48   250     5   259 0.79 X-Pro dipeptidyl-peptidase (S15 family)
Peptidase_S9         PF00326.16   213 seq622_BIOID39013    -            286   7.8e-12   44.7   0.1   1   1   8.6e-12   1.2e-08   34.3   0.1    10   101    49   135    45   164 0.84 Prolyl oligopeptidase family
DLH                  PF01738.13   218 seq622_BIOID39013    -            286     1e-08   34.6   0.1   1   1     8e-08   0.00011   21.4   0.0     8   127    19   128    13   149 0.81 Dienelactone hydrolase family
Hydrolase_4          PF12146.3     79 seq622_BIOID39013    -            286     3e-08   33.2   0.0   1   1   3.8e-11   5.3e-08   32.4   0.0    11    64    19    74    11    88 0.81 Putative lysophospholipase
DUF336               PF03928.9    132 seq623_BIOID39013    -            134   2.2e-37  127.6   5.0   1   1   1.8e-41   2.5e-37  127.5   3.5     3   131     7   131     5   132 0.96 Domain of unknown function (DUF336)
Sugar_tr             PF00083.19   451 seq624_BIOID39013    -            469   9.6e-50  169.3  24.9   1   1   1.8e-53   1.3e-49  168.9  17.2     7   445    49   454    44   459 0.88 Sugar (and other) transporter
MFS_1                PF07690.11   354 seq624_BIOID39013    -            469   8.9e-36  123.2  53.3   1   2     3e-33     2e-29  102.3  26.8     5   317    52   374    45   382 0.79 Major Facilitator Superfamily
MFS_1                PF07690.11   354 seq624_BIOID39013    -            469   8.9e-36  123.2  53.3   2   2   1.2e-12   7.9e-09   34.6  13.2    60   180   332   450   327   460 0.88 Major Facilitator Superfamily
HTH_Tnp_IS1          PF12759.2     50 seq625_BIOID39013    -             91   2.2e-32  110.1   0.1   1   1   4.8e-36   3.3e-32  109.6   0.1     1    50    39    88    39    88 0.99 InsA C-terminal domain
Zn_Tnp_IS1           PF03811.8     36 seq625_BIOID39013    -             91   1.1e-21   75.9   4.5   1   1   3.1e-25   2.1e-21   74.9   3.1     1    36     1    36     1    36 0.99 InsA N-terminal domain
GlnE                 PF03710.10   248 seq626_BIOID39013    -            970  2.6e-189  626.1   3.5   1   2   5.9e-95     4e-91  304.5   0.0     4   247    56   300    53   301 0.98 Glutamate-ammonia ligase adenylyltransferase
GlnE                 PF03710.10   248 seq626_BIOID39013    -            970  2.6e-189  626.1   3.5   2   2  3.8e-100   2.6e-96  321.5   0.2     2   246   577   828   576   830 0.98 Glutamate-ammonia ligase adenylyltransferase
GlnD_UR_UTase        PF08335.6    142 seq626_BIOID39013    -            970   7.8e-52  174.7   6.5   1   2   6.8e-44   4.6e-40  136.6   0.4     1   142   321   460   321   460 0.99 GlnD PII-uridylyltransferase
GlnD_UR_UTase        PF08335.6    142 seq626_BIOID39013    -            970   7.8e-52  174.7   6.5   2   2   3.6e-14   2.4e-10   40.2   0.6     1    91   849   940   846   945 0.92 GlnD PII-uridylyltransferase
Fer2                 PF00111.22    78 seq627_BIOID39013    -            321   2.5e-12   46.2   3.7   1   1   1.6e-15   5.4e-12   45.1   2.6     6    77   242   312   238   313 0.88 2Fe-2S iron-sulfur cluster binding domain
NAD_binding_1        PF00175.16   109 seq627_BIOID39013    -            321   1.5e-09   38.2   0.0   1   1   2.6e-12   8.9e-09   35.7   0.0     1   108   117   207   117   208 0.81 Oxidoreductase NAD-binding domain
FAD_binding_6        PF00970.19    99 seq627_BIOID39013    -            321   4.7e-09   36.1   0.0   1   1   4.5e-12   1.5e-08   34.5   0.0     2    97     9   106     8   108 0.90 Oxidoreductase FAD-binding domain
MutL_C               PF08676.6    144 seq628_BIOID39013    -            154   6.3e-19   67.8   0.5   1   1   6.2e-23   8.4e-19   67.4   0.4    30   134     2   102     1   114 0.86 MutL C terminal dimerisation domain
MatE                 PF01554.13   162 seq629_BIOID39013    -            459   9.6e-39  132.4  30.6   1   2   8.5e-35   1.2e-30  106.2   5.9     1   161    35   195    35   196 0.99 MatE
MatE                 PF01554.13   162 seq629_BIOID39013    -            459   9.6e-39  132.4  30.6   2   2   5.3e-13   7.3e-09   35.3   6.9     2   143   259   400   259   422 0.91 MatE
SIS_2                PF13580.1    138 seq632_BIOID39013    -            198     2e-31  108.4   0.3   1   1   5.1e-35   3.5e-31  107.6   0.2    15   138    30   152     8   152 0.92 SIS domain
SIS                  PF01380.17   131 seq632_BIOID39013    -            198   5.2e-08   32.4   0.0   1   1   1.5e-11     1e-07   31.5   0.0    51   104   115   168   104   183 0.91 SIS domain
YgbB                 PF02542.11   157 seq633_BIOID39013    -            159   1.7e-68  229.2   0.0   1   1   1.4e-72   1.9e-68  229.1   0.0     1   156     1   156     1   157 0.99 YgbB family
Amidohydro_3         PF07969.6    404 seq635_BIOID39013    -            432   5.8e-56  190.3   1.4   1   1   4.9e-59   2.2e-55  188.3   1.0     1   404    58   384    58   384 0.98 Amidohydrolase family
Amidohydro_4         PF13147.1    304 seq635_BIOID39013    -            432   5.6e-16   59.3   1.1   1   1   1.6e-19   7.1e-16   58.9   0.7     1   303    53   382    53   383 0.95 Amidohydrolase
Amidohydro_5         PF13594.1     68 seq635_BIOID39013    -            432   1.2e-05   24.8   2.1   1   1   4.7e-09   2.1e-05   24.1   0.1     2    45    29    85    28   135 0.74 Amidohydrolase
Antirestrict         PF03230.8     94 seq637_BIOID39013    -            141     2e-30  104.5   0.0   1   1   1.8e-34   2.5e-30  104.2   0.0     1    94    42   141    42   141 0.93 Antirestriction protein
ETF_alpha            PF00766.14    86 seq638_BIOID39013    -            312     1e-30  105.0   0.3   1   1   2.8e-34   1.9e-30  104.1   0.2     2    85   189   273   188   274 0.97 Electron transfer flavoprotein FAD-binding domain
ETF                  PF01012.16   164 seq638_BIOID39013    -            312   6.6e-25   87.6   0.3   1   1   1.7e-28   1.2e-24   86.8   0.2     2   164     7   153     6   153 0.92 Electron transfer flavoprotein domain
TrbI                 PF03743.9    187 seq640_BIOID39013    -            483   3.1e-40  137.5   1.3   1   1   9.1e-44   1.2e-39  135.5   0.3     2   187   213   409   212   409 0.95 Bacterial conjugation TrbI-like protein
Ferric_reduct        PF01794.14   125 seq642_BIOID39013    -            211   5.2e-14   52.3   9.1   1   1   3.8e-18   5.2e-14   52.3   6.3     5   124    51   161    47   162 0.89 Ferric reductase like transmembrane component
PNP_UDP_1            PF01048.15   234 seq644_BIOID39013    -            239   7.9e-43  145.9   1.4   1   1   6.7e-47   9.2e-43  145.7   1.0     2   213    16   217    15   234 0.88 Phosphorylase superfamily
Methyltransf_11      PF08241.7     95 seq648_BIOID39013    -            240   7.4e-12   45.4   0.0   1   1   8.6e-16   1.2e-11   44.8   0.0    45    95    67   125    50   125 0.83 Methyltransferase domain
LigB                 PF02900.13   272 seq650_BIOID39013    -            271   1.3e-57  194.8   0.1   1   1     1e-61   1.4e-57  194.6   0.1     1   271    16   270    16   271 0.92 Catalytic LigB subunit of aromatic ring-opening dioxygenase
IclR                 PF01614.13   129 seq651_BIOID39013    -            271   1.9e-40  137.3   0.0   1   1   4.5e-44   3.1e-40  136.7   0.0     2   128   140   263   139   264 0.98 Bacterial transcriptional regulator
HTH_IclR             PF09339.5     52 seq651_BIOID39013    -            271   1.2e-12   47.1   0.1   1   1   5.9e-16     4e-12   45.4   0.0     1    51    23    73    23    74 0.98 IclR helix-turn-helix domain
PTS_EIIC             PF02378.13   321 seq652_BIOID39013    -            598   7.9e-83  277.8  28.3   1   1   1.2e-86   7.9e-83  277.8  19.6     1   321    87   429    87   429 0.94 Phosphotransferase system, EIIC
PTS_EIIB             PF00367.15    35 seq652_BIOID39013    -            598   1.4e-16   59.2   0.1   1   1   4.6e-20   3.1e-16   58.1   0.1     3    35   522   554   520   554 0.97 phosphotransferase system, EIIB
Phage_lysis          PF03245.8    125 seq656_BIOID39013    -            153   8.5e-49  164.5  13.2   1   1   7.1e-53   9.7e-49  164.4   9.1     1   125    29   153    29   153 0.99 Bacteriophage lysis protein
HlyD                 PF00529.15   306 seq657_BIOID39013    -            385   2.4e-73  247.0  15.9   1   1   9.5e-77   3.2e-73  246.5  11.0     1   306    60   357    60   357 0.98 HlyD family secretion protein
HlyD_2               PF12700.2    328 seq657_BIOID39013    -            385   2.6e-21   75.9   2.4   1   1   1.1e-24   3.7e-21   75.5   1.7    11   328    50   357    40   357 0.86 HlyD family secretion protein
HlyD_3               PF13437.1    105 seq657_BIOID39013    -            385   3.8e-09   36.7   5.4   1   1   6.4e-11   2.2e-07   31.0   0.7     2   105   172   286   171   286 0.85 HlyD family secretion protein
Biotin_lipoyl_2      PF13533.1     50 seq657_BIOID39013    -            385   3.5e-08   32.8   0.1   1   1     1e-11   3.5e-08   32.8   0.1     1    47    60   106    60   109 0.94 Biotin-lipoyl like
Molybdopterin        PF00384.17   432 seq660_BIOID39013    -            808   9.1e-93  311.2   0.0   1   1   2.5e-96   1.1e-92  310.9   0.0     1   432   111   566   111   566 0.92 Molybdopterin oxidoreductase
Molydop_binding      PF01568.16   109 seq660_BIOID39013    -            808   4.1e-28   97.2   0.1   1   1   5.8e-31   2.6e-27   94.6   0.0     1   107   687   800   687   802 0.96 Molydopterin dinucleotide binding domain
Molybdop_Fe4S4       PF04879.11    55 seq660_BIOID39013    -            808   2.4e-14   52.7   0.8   1   1   9.4e-18   4.3e-14   51.9   0.5     1    55    49   108    49   108 0.97 Molybdopterin oxidoreductase Fe4S4 domain
FecCD                PF01032.13   311 seq661_BIOID39013    -            660  1.4e-144  480.5  85.6   1   2   3.4e-73   4.6e-69  232.5  27.5     7   310    13   324     7   325 0.93 FecCD transport family
FecCD                PF01032.13   311 seq661_BIOID39013    -            660  1.4e-144  480.5  85.6   2   2   9.7e-80   1.3e-75  253.9  26.2     2   311   358   657   350   657 0.94 FecCD transport family
Malate_synthase      PF01274.17   523 seq662_BIOID39013    -            723  4.8e-196  651.6   0.2   1   1  4.1e-200  5.6e-196  651.4   0.1     2   523    18   697    17   697 0.99 Malate synthase
LacAB_rpiB           PF02502.13   140 seq663_BIOID39013    -            149     2e-54  182.9   0.1   1   1   1.7e-58   2.3e-54  182.7   0.1     1   139     3   141     3   142 0.99 Ribose/Galactose Isomerase
Curlin_rpt           PF07012.7     34 seq664_BIOID39013    -            151   9.8e-29   98.6  29.3   1   3   3.6e-16   4.9e-12   45.2   0.6     1    34    40    74    40    74 0.99 Curlin associated repeat
Curlin_rpt           PF07012.7     34 seq664_BIOID39013    -            151   9.8e-29   98.6  29.3   2   3   7.7e-17   1.1e-12   47.3   0.3     2    34    86   119    85   119 0.98 Curlin associated repeat
Curlin_rpt           PF07012.7     34 seq664_BIOID39013    -            151   9.8e-29   98.6  29.3   3   3   1.2e-09   1.7e-05   24.3   3.5     8    34   115   141   114   141 0.95 Curlin associated repeat
IstB_IS21            PF01695.12   178 seq665_BIOID39013    -            259   2.7e-70  235.3   0.1   1   1   1.7e-73   5.8e-70  234.2   0.0     1   178    56   235    56   235 0.98 IstB-like ATP binding protein
Bac_DnaA             PF00308.13   219 seq665_BIOID39013    -            259   2.1e-07   30.7   0.0   1   1     9e-11   3.1e-07   30.1   0.0    37   136   105   202    75   207 0.85 Bacterial dnaA  protein
AAA                  PF00004.24   132 seq665_BIOID39013    -            259     3e-05   24.1   0.0   1   1   1.5e-08   5.1e-05   23.3   0.0     1    74   105   180   105   214 0.78 ATPase family associated with various cellular activities (AAA)
PhoH                 PF02562.11   205 seq665_BIOID39013    -            259   3.2e-05   23.1   0.2   1   1   3.3e-08   0.00011   21.3   0.0    11    46    94   129    83   142 0.80 PhoH-like protein
DUF465               PF04325.8     49 seq666_BIOID39013    -             74   2.6e-14   52.5   2.0   1   1   3.5e-18   4.7e-14   51.6   0.9     1    49    19    68    19    68 0.97 Protein of unknown function (DUF465)
AsnC_trans_reg       PF01037.16    74 seq667_BIOID39013    -            164   1.9e-24   85.0   0.1   1   1   1.4e-27   6.5e-24   83.3   0.0     1    74    78   152    78   152 0.98 AsnC family
HTH_24               PF13412.1     48 seq667_BIOID39013    -            164   2.3e-21   74.8   0.2   1   1   1.1e-24     5e-21   73.7   0.1     1    48    12    59    12    59 0.98 Winged helix-turn-helix DNA-binding
HTH_AsnC-type        PF13404.1     42 seq667_BIOID39013    -            164   2.6e-20   71.5   0.4   1   1     9e-24   4.1e-20   70.9   0.2     1    42    12    53    12    53 0.99 AsnC-type helix-turn-helix domain
Paired_CXXCH_1       PF09699.5     41 seq670_BIOID39013    -            188   6.2e-08   31.9  26.0   1   1   1.9e-08   6.6e-05   22.2   3.7     4    40   133   171   129   172 0.78 Doubled CXXCH motif (Paired_CXXCH_1)
IPPT                 PF01715.12   253 seq671_BIOID39013    -            316  8.7e-108  359.0   0.0   1   1  1.5e-111    1e-107  358.7   0.0     2   252    45   297    44   298 0.99 IPP transferase
IPT                  PF01745.11   233 seq671_BIOID39013    -            316   6.5e-07   28.6   0.0   1   1   1.7e-08   0.00012   21.2   0.0     5   100    14   109    10   120 0.80 Isopentenyl transferase
PMT                  PF02366.13   245 seq672_BIOID39013    -            550   1.6e-54  184.7  21.7   1   1   2.4e-58   1.6e-54  184.7  15.0     3   245     5   237     3   237 0.98 Dolichyl-phosphate-mannose-protein mannosyltransferase
PMT_2                PF13231.1    159 seq672_BIOID39013    -            550   6.8e-12   45.4  22.0   1   1     1e-15   6.8e-12   45.4  15.3     2   159    61   222    60   222 0.80 Dolichyl-phosphate-mannose-protein mannosyltransferase
tRNA_bind            PF01588.15    95 seq673_BIOID39013    -            110   8.5e-32  108.7   0.6   1   1     7e-36   9.5e-32  108.5   0.4     1    94    14   107    14   108 0.98 Putative tRNA binding domain
ADH_zinc_N           PF00107.21   130 seq674_BIOID39013    -            349   1.2e-28   99.1   0.1   1   1   4.3e-32     2e-28   98.4   0.1     1   129   185   308   185   309 0.97 Zinc-binding dehydrogenase
ADH_N                PF08240.7    109 seq674_BIOID39013    -            349   4.3e-28   97.1   5.4   1   1   1.8e-31     8e-28   96.2   3.7     1   108    27   142    27   143 0.95 Alcohol dehydrogenase GroES-like domain
TruD                 PF01142.13   378 seq678_BIOID39013    -            349  1.5e-106  356.1   0.3   1   1  7.5e-110    1e-105  353.4   0.2     5   378     3   337     1   337 0.96 tRNA pseudouridine synthase D (TruD)
NIF3                 PF01784.13   242 seq679_BIOID39013    -            247   7.5e-57  192.5   0.0   1   1   6.6e-61     9e-57  192.3   0.0     2   240     6   235     5   238 0.95 NIF3 (NGG1p interacting factor 3)
DUF1380              PF07128.7    139 seq680_BIOID39013    -            140     2e-06   27.5   0.3   1   1   1.6e-10   2.2e-06   27.4   0.2     1   103     1   100     1   131 0.81 Protein of unknown function (DUF1380)
Polyketide_cyc       PF03364.15   130 seq681_BIOID39013    -            158   1.2e-31  109.3   0.0   1   1     2e-35   1.4e-31  109.0   0.0     1   130    23   148    23   148 0.99 Polyketide cyclase / dehydrase and lipid transport
Polyketide_cyc2      PF10604.4    139 seq681_BIOID39013    -            158   3.1e-11   43.4   0.0   1   1   5.6e-15   3.9e-11   43.1   0.0     1   129    14   146    14   154 0.73 Polyketide cyclase / dehydrase and lipid transport
DHO_dh               PF01180.16   293 seq683_BIOID39013    -            336   6.6e-92  307.5   0.2   1   1   5.9e-96     8e-92  307.2   0.1     4   288    47   335    45   336 0.97 Dihydroorotate dehydrogenase
DUF303               PF03629.13   255 seq684_BIOID39013    -            313   1.1e-22   80.4   0.0   1   1   2.2e-26   1.5e-22   79.9   0.0     1   164    64   246    64   254 0.75 Domain of unknown function (DUF303)
DUF1737              PF08410.5     54 seq684_BIOID39013    -            313   2.2e-18   65.6   0.0   1   1     6e-22   4.1e-18   64.7   0.0     1    53     1    50     1    51 0.97 Domain of unknown function (DUF1737)
ILVD_EDD             PF00920.16   521 seq685_BIOID39013    -            616  5.3e-195  648.6   1.7   1   1  4.5e-199  6.1e-195  648.4   1.2     1   521    34   607    34   607 0.95 Dehydratase family
PTS_EIIC             PF02378.13   321 seq689_BIOID39013    -            648     5e-71  239.0  33.0   1   1   1.1e-74     5e-71  239.0  22.9     2   321    12   300    11   300 0.94 Phosphotransferase system, EIIC
PTS_EIIA_1           PF00358.15   133 seq689_BIOID39013    -            648   1.6e-52  176.4   0.6   1   1   5.5e-56   2.5e-52  175.8   0.4     4   131   499   626   496   628 0.98 phosphoenolpyruvate-dependent sugar phosphotransferase system, EIIA 1
PTS_EIIB             PF00367.15    35 seq689_BIOID39013    -            648   2.9e-12   45.4   1.1   1   1   1.2e-15   5.7e-12   44.5   0.8     1    35   393   427   393   427 0.97 phosphotransferase system, EIIB
DAO                  PF01266.19   358 seq690_BIOID39013    -            426   5.5e-72  242.5   0.2   1   1   2.8e-75   6.3e-72  242.3   0.1     1   358    29   381    29   381 0.96 FAD dependent oxidoreductase
Thi4                 PF01946.12   230 seq690_BIOID39013    -            426   1.7e-07   30.4   0.2   1   1   1.4e-10   3.1e-07   29.6   0.1     9    64    19    75    12   102 0.91 Thi4 family
NAD_binding_8        PF13450.1     68 seq690_BIOID39013    -            426   2.2e-06   27.4   0.7   1   1   3.9e-09   8.8e-06   25.5   0.5     1    42    32    71    32    88 0.82 NAD(P)-binding Rossmann-like domain
FAD_binding_3        PF01494.14   356 seq690_BIOID39013    -            426   6.4e-06   25.3   0.6   1   1   2.8e-09   6.4e-06   25.3   0.4     2    33    28    59    27    68 0.94 FAD binding domain
FAD_binding_2        PF00890.19   421 seq690_BIOID39013    -            426   2.1e-05   23.4   0.6   1   1   1.5e-08   3.4e-05   22.7   0.5     1    43    29    71    29    82 0.85 FAD binding domain
Acetyltransf_3       PF13302.1    142 seq691_BIOID39013    -            184   2.8e-21   76.1   0.0   1   1   7.3e-25   3.3e-21   75.9   0.0     2   141    16   155    15   156 0.86 Acetyltransferase (GNAT) domain
Acetyltransf_4       PF13420.1    155 seq691_BIOID39013    -            184   6.7e-11   42.2   0.1   1   1   1.7e-14   7.9e-11   42.0   0.1    24   154    43   175    22   176 0.85 Acetyltransferase (GNAT) domain
Acetyltransf_1       PF00583.19    83 seq691_BIOID39013    -            184     2e-10   40.4   0.0   1   1   7.4e-14   3.4e-10   39.7   0.0     3    82    79   155    77   156 0.96 Acetyltransferase (GNAT) family
Mannitol_dh_C        PF08125.8    245 seq692_BIOID39013    -            488   1.7e-96  322.0   0.0   1   1  3.4e-100   2.3e-96  321.5   0.0     1   245   216   462   216   462 0.99 Mannitol dehydrogenase C-terminal domain
Mannitol_dh          PF01232.18   151 seq692_BIOID39013    -            488   5.6e-54  182.0   0.0   1   1   1.9e-57   1.3e-53  180.8   0.0     2   151    26   188    25   188 0.99 Mannitol dehydrogenase Rossmann domain
AMP-binding          PF00501.23   418 seq694_BIOID39013    -            536   3.2e-85  285.9   0.0   1   1   5.5e-89   3.8e-85  285.6   0.0     1   417    50   461    50   462 0.95 AMP-binding enzyme
DUF4009              PF13193.1     41 seq694_BIOID39013    -            536     8e-08   31.4   0.1   1   1   3.6e-11   2.4e-07   29.9   0.0     1    29   501   529   501   535 0.92 Domain of unknown function (DUF4009)
MFS_1                PF07690.11   354 seq695_BIOID39013    -            401   2.1e-49  168.0  72.0   1   1   9.9e-50   6.8e-46  156.5  29.3     2   354     9   350     8   350 0.83 Major Facilitator Superfamily
GATase_4             PF13230.1    272 seq699_BIOID39013    -            255  5.3e-107  356.4   0.0   1   1  1.3e-110  5.9e-107  356.2   0.0     1   252     1   252     1   255 0.99 Glutamine amidotransferases class-II
GATase_2             PF00310.16   361 seq699_BIOID39013    -            255   3.3e-17   62.1   0.2   1   1   2.1e-15   9.5e-12   44.1   0.1   189   359    65   215    60   217 0.87 Glutamine amidotransferases class-II
Isochorismatase      PF00857.15   174 seq701_BIOID39013    -            219   1.6e-38  132.2   0.0   1   1   1.4e-42   1.9e-38  132.0   0.0     2   174    11   213    10   213 0.96 Isochorismatase family
UPF0027              PF01139.12   420 seq703_BIOID39013    -            408  1.6e-133  445.6   0.2   1   1  1.3e-137  1.8e-133  445.4   0.1     2   420    10   408     9   408 0.93 Uncharacterized protein family UPF0027
ProQ                 PF04352.8    115 seq704_BIOID39013    -            186   2.5e-30  104.3   1.7   1   1     1e-32   6.9e-29   99.6   0.0     6   113    73   180    68   181 0.96 ProQ/FINO family
FinO_N               PF12602.3     72 seq704_BIOID39013    -            186   8.8e-24   83.4  12.2   1   1   2.4e-27   1.7e-23   82.6   8.4     1    72     1    62     1    62 0.98 Fertility inhibition protein N terminal
Tafi-CsgC            PF10610.4    106 seq705_BIOID39013    -            110   4.1e-67  222.5   4.3   1   1   3.4e-71   4.7e-67  222.3   3.0     1   106     5   110     5   110 0.99 Thin aggregative fimbriae synthesis protein
YodA                 PF09223.6    182 seq711_BIOID39013    -            216   3.1e-86  287.5   4.8   1   1   2.7e-90   3.6e-86  287.3   3.3     2   182    36   216    35   216 0.99 YodA lipocalin-like domain
Fer4_11              PF13247.1     99 seq712_BIOID39013    -            223   1.4e-26   92.1  10.8   1   1     1e-29   1.4e-26   92.1   7.5     2    98    84   181    83   182 0.95 4Fe-4S dicluster domain
Fer4_7               PF12838.2     52 seq712_BIOID39013    -            223     4e-17   62.2  26.6   1   2   2.1e-12   2.9e-09   37.0   5.6     2    52    46   108    45   108 0.75 4Fe-4S dicluster domain
Fer4_7               PF12838.2     52 seq712_BIOID39013    -            223     4e-17   62.2  26.6   2   2   1.5e-09   2.1e-06   27.9   8.5     2    52   125   176   124   176 0.81 4Fe-4S dicluster domain
Fer4_9               PF13187.1     55 seq712_BIOID39013    -            223   1.2e-15   57.3  25.1   1   2   4.7e-10   6.4e-07   29.4   4.8     2    54    46   108    45   111 0.87 4Fe-4S dicluster domain
Fer4_9               PF13187.1     55 seq712_BIOID39013    -            223   1.2e-15   57.3  25.1   2   2     2e-11   2.8e-08   33.7   7.1     2    54   125   176   124   177 0.96 4Fe-4S dicluster domain
Fer4                 PF00037.22    24 seq712_BIOID39013    -            223   3.5e-13   48.4  40.5   1   1   2.7e-09   3.7e-06   26.1   2.2     2    21   119   138   118   141 0.90 4Fe-4S binding domain
Fer4_10              PF13237.1     52 seq712_BIOID39013    -            223   3.3e-12   45.8  50.0   1   2   7.1e-09   9.7e-06   25.1   8.5     7    52    90   136    84   136 0.93 4Fe-4S dicluster domain
Fer4_10              PF13237.1     52 seq712_BIOID39013    -            223   3.3e-12   45.8  50.0   2   2   2.1e-09   2.9e-06   26.8   7.1     4    52   120   173   117   173 0.85 4Fe-4S dicluster domain
Fer4_2               PF12797.2     22 seq712_BIOID39013    -            223     4e-10   38.8  36.2   1   1   9.6e-09   1.3e-05   24.6   1.2     2    20    38    56    37    64 0.89 4Fe-4S binding domain
Fer4_3               PF12798.2     15 seq712_BIOID39013    -            223   1.6e-09   37.5  44.1   1   3   2.8e-05     0.039   14.4   5.2     1    15    92   108    92   108 0.98 4Fe-4S binding domain
Fer4_3               PF12798.2     15 seq712_BIOID39013    -            223   1.6e-09   37.5  44.1   2   3   0.00027      0.37   11.3   3.7     1    13   125   137   125   139 0.94 4Fe-4S binding domain
Fer4_3               PF12798.2     15 seq712_BIOID39013    -            223   1.6e-09   37.5  44.1   3   3   2.6e-07   0.00036   20.7   1.5     1    15   152   176   152   176 0.98 4Fe-4S binding domain
Fer4_4               PF12800.2     17 seq712_BIOID39013    -            223   4.8e-07   29.4  37.0   1   3    0.0002      0.27   11.5   1.9     3    15    45    57    43    61 0.90 4Fe-4S binding domain
Fer4_4               PF12800.2     17 seq712_BIOID39013    -            223   4.8e-07   29.4  37.0   2   3   0.00016      0.22   11.8   3.0     2    17    90   107    89   107 0.86 4Fe-4S binding domain
Fer4_4               PF12800.2     17 seq712_BIOID39013    -            223   4.8e-07   29.4  37.0   3   3   1.9e-06    0.0026   17.8   2.4     2    17   123   138   122   138 0.91 4Fe-4S binding domain
Ub-RnfH              PF03658.9     84 seq714_BIOID39013    -             96   1.8e-38  130.1   0.1   1   1   1.5e-42     2e-38  130.0   0.1     1    84     5    88     5    88 0.99 RnfH family Ubiquitin
DUF162               PF02589.10   189 seq715_BIOID39013    -            231   6.5e-36  123.5   0.1   1   1   6.9e-40   9.5e-36  122.9   0.0    19   189    65   228    47   228 0.91 Uncharacterised ACR, YkgG family COG1556
FtsK_SpoIIIE         PF01580.13   205 seq717_BIOID39013    -           1342   3.9e-74  248.4   0.1   1   1   1.8e-77   6.1e-74  247.8   0.1     2   205   961  1174   960  1174 0.98 FtsK/SpoIIIE family
DUF4117              PF13491.1    171 seq717_BIOID39013    -           1342   3.4e-41  140.4  17.3   1   1   1.4e-44   4.8e-41  139.9  12.0     2   171    20   191    19   191 0.95 Domain of unknown function (DUF4117)
Ftsk_gamma           PF09397.5     67 seq717_BIOID39013    -           1342     4e-30  103.2   0.0   1   1   2.6e-33   8.9e-30  102.0   0.0     2    65  1275  1338  1274  1340 0.96 Ftsk gamma domain
DAO                  PF01266.19   358 seq719_BIOID39013    -            429     2e-21   76.1   6.3   1   2   1.4e-10   2.2e-07   30.0   0.2     1    37     7    43     7    94 0.78 FAD dependent oxidoreductase
DAO                  PF01266.19   358 seq719_BIOID39013    -            429     2e-21   76.1   6.3   2   2   3.7e-16   5.7e-13   48.3   0.9   144   356   105   328    99   330 0.62 FAD dependent oxidoreductase
FAD_binding_3        PF01494.14   356 seq719_BIOID39013    -            429   3.2e-13   49.3   0.9   1   1   4.2e-16   6.4e-13   48.3   0.1     2   191     6   183     5   207 0.81 FAD binding domain
FAD_oxidored         PF12831.2    428 seq719_BIOID39013    -            429     6e-09   35.3   1.1   1   1   3.9e-12     6e-09   35.3   0.7     1   143     7   157     7   161 0.76 FAD dependent oxidoreductase
HI0933_like          PF03486.9    409 seq719_BIOID39013    -            429   3.2e-08   32.3   1.3   1   1     9e-11   1.4e-07   30.2   0.9     2   167     7   165     6   174 0.85 HI0933-like protein
NAD_binding_8        PF13450.1     68 seq719_BIOID39013    -            429   5.3e-07   29.4   1.2   1   1   9.2e-10   1.4e-06   28.1   0.8     1    32    10    41    10    63 0.90 NAD(P)-binding Rossmann-like domain
Thi4                 PF01946.12   230 seq719_BIOID39013    -            429   6.2e-07   28.6   1.5   1   1   4.2e-09   6.4e-06   25.3   0.4    18    64     6    52     3    57 0.94 Thi4 family
FAD_binding_2        PF00890.19   421 seq719_BIOID39013    -            429     9e-07   27.9  17.4   1   1   2.6e-08     4e-05   22.5   4.7     1    35     7    41     7    52 0.92 FAD binding domain
Pyr_redox_2          PF07992.9    200 seq719_BIOID39013    -            429   1.9e-06   27.7   1.8   1   1   3.7e-09   5.7e-06   26.2   1.2     1    90     7    95     7   307 0.83 Pyridine nucleotide-disulphide oxidoreductase
MFS_1                PF07690.11   354 seq721_BIOID39013    -            416   1.7e-27   96.0  65.1   1   2   9.2e-19   1.3e-14   53.6  29.4     3   271    35   288    33   291 0.83 Major Facilitator Superfamily
MFS_1                PF07690.11   354 seq721_BIOID39013    -            416   1.7e-27   96.0  65.1   2   2   1.9e-16   2.7e-12   46.0  14.2    35   184   265   411   263   415 0.90 Major Facilitator Superfamily
TPP_enzyme_N         PF02776.13   172 seq722_BIOID39013    -             82   8.4e-20   70.8   0.6   1   1   7.2e-24   9.9e-20   70.6   0.4     1    68     4    72     4    75 0.97 Thiamine pyrophosphate enzyme, N-terminal TPP binding domain
DUF4137              PF13593.1    313 seq723_BIOID39013    -            332    8e-106  353.5  22.8   1   1  6.6e-110    9e-106  353.3  15.8     1   313     8   316     8   316 0.98 SBF-like CPA transporter family (DUF4137)
SSB                  PF00436.20   104 seq728_BIOID39013    -            161   6.1e-40  135.1   0.1   1   1   5.4e-44   7.4e-40  134.9   0.1     1   103     6   112     6   113 0.96 Single-strand binding protein family
GerE                 PF00196.14    58 seq730_BIOID39013    -            241   2.9e-10   39.1   0.7   1   1   3.8e-14   5.2e-10   38.3   0.5     4    57   154   207   152   208 0.95 Bacterial regulatory proteins, luxR family
MalM                 PF07148.7    136 seq731_BIOID39013    -            306   2.1e-50  169.5   0.1   1   1   2.4e-54   3.3e-50  168.9   0.0     2   136    75   210    74   210 0.98 Maltose operon periplasmic protein precursor (MalM)
PduV-EutP            PF10662.4    143 seq732_BIOID39013    -            121   1.7e-14   53.3   0.0   1   1   2.4e-18   3.3e-14   52.4   0.0    86   142    60   115    47   116 0.93 Ethanolamine utilisation - propanediol utilisation
AHS1                 PF02682.11   202 seq733_BIOID39013    -            218   2.9e-69  232.4   0.0   1   1   2.4e-73   3.3e-69  232.2   0.0     2   202     5   202     4   202 0.95 Allophanate hydrolase subunit 1
Asp_Glu_race         PF01177.17   217 seq734_BIOID39013    -            253   2.6e-36  125.4   0.1   1   1   2.4e-40   3.3e-36  125.1   0.1     1   216    30   247    30   248 0.93 Asp/Glu/Hydantoin racemase
TPP_enzyme_C         PF02775.16   153 seq736_BIOID39013    -            522   4.5e-36  123.6   0.3   1   1   1.1e-37   5.2e-34  116.9   0.0     2   153   322   482   321   482 0.96 Thiamine pyrophosphate enzyme, C-terminal TPP binding domain
TPP_enzyme_M         PF00205.17   137 seq736_BIOID39013    -            522   7.3e-35  119.5   0.7   1   1   3.5e-38   1.6e-34  118.4   0.0     1   136   122   257   122   258 0.94 Thiamine pyrophosphate enzyme, central domain
TPP_enzyme_N         PF02776.13   172 seq736_BIOID39013    -            522   8.1e-29  100.1   0.6   1   1   4.9e-30   2.2e-26   92.2   0.1    69   170     2   102     1   104 0.97 Thiamine pyrophosphate enzyme, N-terminal TPP binding domain
FAD_syn              PF06574.7    158 seq739_BIOID39013    -            313   1.3e-56  190.4   0.0   1   1   2.6e-60   1.8e-56  190.0   0.0     2   158    12   168    11   168 0.98 FAD synthetase
Flavokinase          PF01687.12   125 seq739_BIOID39013    -            313   6.6e-40  135.7   0.0   1   1   1.4e-43   9.4e-40  135.2   0.0     1   124   184   307   184   308 0.97 Riboflavin kinase
ETF                  PF01012.16   164 seq741_BIOID39013    -            259   1.5e-31  109.2   0.0   1   1     2e-35   2.7e-31  108.3   0.0    16   159    42   185    37   191 0.95 Electron transfer flavoprotein domain
DUF1271              PF06902.6     64 seq743_BIOID39013    -             76   4.5e-26   90.3   0.0   1   1   3.7e-30     5e-26   90.1   0.0     1    64    13    76    13    76 0.98 Protein of unknown function (DUF1271)
DUF905               PF06006.7     71 seq744_BIOID39013    -             77   2.2e-40  135.7   0.0   1   1   1.8e-44   2.5e-40  135.5   0.0     2    71     7    76     6    76 0.98 Bacterial protein of unknown function (DUF905)
RNase_T              PF00929.19   164 seq746_BIOID39013    -            246   4.9e-40  137.3   0.4   1   1   9.7e-44   1.3e-39  135.9   0.1     1   164    12   178    12   178 0.93 Exonuclease
MFS_1                PF07690.11   354 seq748_BIOID39013    -            410   9.5e-29  100.1  41.1   1   1   1.9e-32   1.3e-28   99.6  28.5     5   351    26   362    22   365 0.71 Major Facilitator Superfamily
Sugar_tr             PF00083.19   451 seq748_BIOID39013    -            410   2.8e-06   26.0  31.7   1   1     2e-09   1.4e-05   23.7   8.2    52   188    58   188    44   196 0.92 Sugar (and other) transporter
MerR_1               PF13411.1     69 seq749_BIOID39013    -            120   6.9e-12   44.8   0.0   1   1   8.2e-16   1.1e-11   44.1   0.0     1    68     4    72     4    73 0.97 MerR HTH family regulatory protein
LSM                  PF01423.17    68 seq750_BIOID39013    -            102   7.6e-09   34.8   0.2   1   1   1.1e-12   1.4e-08   33.9   0.1     6    68    17    64    10    64 0.85 LSM domain
CsbD                 PF05532.7     53 seq752_BIOID39013    -             69   1.5e-21   75.6   8.3   1   1   1.3e-25   1.8e-21   75.4   5.8     1    53     4    56     4    56 0.97 CsbD-like
ACR_tran             PF00873.14  1021 seq753_BIOID39013    -           1037         0 1415.6  26.8   1   1         0         0 1415.4  18.6     1  1020     1  1027     1  1028 1.00 AcrB/AcrD/AcrF family
MMPL                 PF03176.10   333 seq753_BIOID39013    -           1037   9.8e-07   27.6  11.1   1   1   2.1e-10   9.8e-07   27.6   7.7   138   305   333   499   284   523 0.83 MMPL family
MFS_1                PF07690.11   354 seq757_BIOID39013    -            463   1.3e-16   60.2  60.6   1   1   9.3e-21   1.3e-16   60.2  42.0     2   354    45   422    44   422 0.77 Major Facilitator Superfamily
SurE                 PF01975.12   197 seq758_BIOID39013    -            253   1.9e-63  213.2   0.0   1   1   1.7e-67   2.4e-63  212.9   0.0     1   195     1   182     1   184 0.93 Survival protein SurE
TraP                 PF07296.6    202 seq760_BIOID39013    -            188     1e-80  269.3   0.1   1   1   8.4e-85   1.1e-80  269.1   0.1    10   202     2   188     1   188 0.99 TraP protein
EIIC-GAT             PF03611.9    415 seq764_BIOID39013    -            484  3.6e-130  434.3  44.4   1   1  2.6e-134  3.6e-130  434.3  30.8     1   395    31   426    31   445 0.97 PTS system sugar-specific permease component
Acetyltransf_1       PF00583.19    83 seq768_BIOID39013    -             90   1.6e-06   27.9   0.0   1   1   1.3e-10   1.8e-06   27.7   0.0     3    62    15    69     6    79 0.82 Acetyltransferase (GNAT) family
MFS_1                PF07690.11   354 seq769_BIOID39013    -            471   8.7e-56  189.0  70.0   1   2   6.5e-54   4.4e-50  170.2  35.1     1   353    15   405    15   406 0.91 Major Facilitator Superfamily
MFS_1                PF07690.11   354 seq769_BIOID39013    -            471   8.7e-56  189.0  70.0   2   2     4e-12   2.8e-08   32.8   7.9    57   178   322   455   321   469 0.79 Major Facilitator Superfamily
MFS_3                PF05977.8    524 seq769_BIOID39013    -            471   6.3e-10   37.6  13.8   1   1   9.2e-14   6.3e-10   37.6   9.6    20   187    20   183     6   246 0.85 Transmembrane secretion effector
NrfD                 PF03916.9    313 seq770_BIOID39013    -            318  1.6e-111  372.6  32.3   1   1  1.3e-115  1.8e-111  372.4  22.4     2   313     5   318     4   318 0.99 Polysulphide reductase, NrfD
DUF932               PF06067.6    239 seq773_BIOID39013    -            272   1.8e-58  197.6   0.0   1   1   1.5e-62     2e-58  197.3   0.0     2   239    37   261    36   261 0.99 Domain of unknown function (DUF932)
TraG-D_C             PF12696.2    128 seq774_BIOID39013    -            773   1.5e-05   24.7   0.1   1   1   2.3e-09   3.2e-05   23.6   0.1     4    92   435   522   432   552 0.82 TraM recognition site of TraD and TraG
Macro                PF01661.16   118 seq778_BIOID39013    -            177     3e-41  139.8   0.0   1   1   2.8e-45   3.8e-41  139.5   0.0     1   118    21   137    21   137 0.99 Macro domain
DUF1379              PF07126.7    154 seq779_BIOID39013    -            180   1.9e-56  189.6   0.0   1   1   1.8e-60   2.5e-56  189.2   0.0     1   149    21   170    21   175 0.98 Protein of unknown function (DUF1379)
MerE                 PF05052.7     75 seq780_BIOID39013    -             78   2.5e-43  145.8   2.4   1   1   2.2e-47   2.9e-43  145.5   1.6     1    74     1    74     1    75 0.99 MerE protein
MMR_HSR1             PF01926.18   114 seq782_BIOID39013    -            426   3.4e-21   75.2   0.1   1   1   3.3e-24   9.1e-21   73.8   0.1     2   114   200   318   199   318 0.83 50S ribosome-binding GTPase
GTP-bdg_N            PF13167.1     95 seq782_BIOID39013    -            426   1.6e-15   56.9   0.0   1   1   1.4e-18   3.8e-15   55.6   0.0     8    95    25   112    18   112 0.96 GTP-binding GTPase N-terminal
FeoB_N               PF02421.13   189 seq782_BIOID39013    -            426     1e-08   34.5   0.1   1   1   7.5e-12   2.1e-08   33.5   0.0     2   168   199   369   198   390 0.81 Ferrous iron transport protein B
Arf                  PF00025.16   175 seq782_BIOID39013    -            426   1.2e-05   24.4   0.6   1   1   2.8e-08   7.6e-05   21.9   0.4    19   132   202   326   190   360 0.79 ADP-ribosylation factor family
PseudoU_synth_2      PF00849.17   164 seq786_BIOID39013    -            290   5.7e-16   58.6   0.1   1   1   3.6e-18   2.5e-14   53.3   0.1     2   164    69   195    68   195 0.85 RNA pseudouridylate synthase
S4                   PF01479.20    48 seq786_BIOID39013    -            290   2.7e-14   52.2   1.5   1   1   1.1e-17   7.6e-14   50.7   0.0     1    48     7    52     7    52 0.98 S4 domain
RBFA                 PF02033.13   104 seq787_BIOID39013    -            133   8.1e-35  118.8   0.1   1   1     7e-39   9.5e-35  118.6   0.0     1   103     7   112     7   113 0.94 Ribosome-binding factor A
AHS2                 PF02626.10   272 seq788_BIOID39013    -            310  8.5e-101  336.6   0.0   1   1  7.4e-105    1e-100  336.4   0.0     2   272    24   288    23   288 0.98 Allophanate hydrolase subunit 2
GerE                 PF00196.14    58 seq789_BIOID39013    -            225   1.9e-15   55.7   0.1   1   1   2.5e-19   3.4e-15   55.0   0.1     3    55   152   204   150   207 0.95 Bacterial regulatory proteins, luxR family
SNase                PF00565.12   108 seq793_BIOID39013    -            178   2.3e-28   98.4   0.1   1   1   2.2e-32     3e-28   98.1   0.0     1   108    69   165    69   165 0.98 Staphylococcal nuclease homologue
Aminotran_3          PF00202.16   339 seq795_BIOID39013    -            421  1.1e-108  362.9   0.6   1   1    2e-112  1.4e-108  362.6   0.4     3   338    27   359    25   360 0.97 Aminotransferase class-III
Aminotran_1_2        PF00155.16   363 seq795_BIOID39013    -            421   2.9e-05   23.0   0.1   1   1   1.9e-08   0.00013   20.9   0.0   125   281   159   326    40   391 0.61 Aminotransferase class I and II
Phage_Nu1            PF07471.7    164 seq798_BIOID39013    -            183   1.2e-92  307.6   1.4   1   1     1e-96   1.4e-92  307.4   1.0     1   164     1   164     1   164 0.99 Phage DNA packaging protein Nu1
DUF2689              PF10894.3     61 seq801_BIOID39013    -            122   6.2e-44  147.5   5.0   1   1   7.6e-48     1e-43  146.7   3.5     1    61    17    77    17    77 1.00 Protein of unknown function (DUF2689)
Aminotran_1_2        PF00155.16   363 seq802_BIOID39013    -            390     1e-59  202.2   0.0   1   1   8.4e-64   1.2e-59  202.0   0.0     3   360    30   379    28   382 0.94 Aminotransferase class I and II
EAL                  PF00563.15   236 seq803_BIOID39013    -            235   5.9e-50  169.8   0.0   1   1     5e-54   6.8e-50  169.6   0.0     3   209    13   218    11   219 0.93 EAL domain
ETF_alpha            PF00766.14    86 seq804_BIOID39013    -            297   3.6e-21   74.4   1.5   1   1   9.5e-25   6.5e-21   73.6   1.0     3    86   175   256   173   256 0.92 Electron transfer flavoprotein FAD-binding domain
ETF                  PF01012.16   164 seq804_BIOID39013    -            297   1.2e-07   31.5   0.4   1   1   5.3e-11   3.6e-07   29.9   0.0    78   159    52   134    23   139 0.85 Electron transfer flavoprotein domain
EamA                 PF00892.15   126 seq805_BIOID39013    -            111   3.2e-10   40.0   8.9   1   1   8.4e-14   3.8e-10   39.7   6.2    24   124     3   107     1   109 0.84 EamA-like transporter family
Multi_Drug_Res       PF00893.14    93 seq805_BIOID39013    -            111   3.4e-08   33.7   4.9   1   1     1e-11   4.6e-08   33.2   3.4     1    93     1   100     1   100 0.87 Small Multidrug Resistance protein
RTC                  PF01137.16   228 seq806_BIOID39013    -            339   2.1e-87  291.5   0.1   1   1   3.7e-91   2.5e-87  291.3   0.0     1   226     8   327     8   329 0.99 RNA 3'-terminal phosphate cyclase
RTC_insert           PF05189.8    103 seq806_BIOID39013    -            339   5.3e-14   51.9   0.3   1   1   1.3e-17   8.6e-14   51.2   0.2     2   102   185   277   184   278 0.96 RNA 3'-terminal phosphate cyclase (RTC), insert domain
DUF2622              PF11080.3     96 seq807_BIOID39013    -             98   2.5e-05   23.9   0.0   1   1   2.3e-09   3.2e-05   23.5   0.0     7    93     8    94     3    96 0.89 Protein of unknown function (DUF2622)
Hpt                  PF01627.18    90 seq808_BIOID39013    -            890   2.4e-13   49.7   0.0   1   1   5.7e-16   3.9e-12   45.8   0.0     3    83   811   885   809   890 0.89 Hpt domain
HATPase_c            PF02518.21   111 seq808_BIOID39013    -            890   3.4e-11   42.7   0.0   1   1   1.2e-14   8.5e-11   41.4   0.0     1   109   565   675   565   677 0.94 Histidine kinase-, DNA gyrase B-, and HSP90-like ATPase
RNA_pol_Rpb1_1       PF04997.7    338 seq812_BIOID39013    -           1407  1.8e-100  336.3   0.1   1   1  1.8e-103  4.8e-100  335.0   0.1     2   338    15   342    14   342 0.95 RNA polymerase Rpb1, domain 1
RNA_pol_Rpb1_5       PF04998.12   277 seq812_BIOID39013    -           1407   1.1e-80  270.7   0.0   1   1     8e-84   2.2e-80  269.7   0.0     1   276   766  1321   766  1322 1.00 RNA polymerase Rpb1, domain 5
RNA_pol_Rpb1_2       PF00623.15   166 seq812_BIOID39013    -           1407   6.1e-51  172.5   0.0   1   1   5.3e-53   1.5e-49  168.0   0.0     1   166   344   486   344   486 0.95 RNA polymerase Rpb1, domain 2
RNA_pol_Rpb1_3       PF04983.13   157 seq812_BIOID39013    -           1407   1.4e-27   96.2   0.0   1   1   1.2e-30   3.3e-27   95.0   0.0     1   157   489   644   489   644 0.93 RNA polymerase Rpb1, domain 3
RNA_pol_Rpb1_4       PF05000.12   108 seq812_BIOID39013    -           1407   2.5e-18   65.7   0.3   1   1   9.1e-22   2.5e-18   65.7   0.2     2   107   674   763   673   764 0.82 RNA polymerase Rpb1, domain 4
C4dic_mal_tran       PF03595.12   330 seq813_BIOID39013    -            366   2.5e-54  184.0  37.2   1   1   2.1e-58   2.9e-54  183.8  25.8     2   329    44   342    43   343 0.97 C4-dicarboxylate transporter/malic acid transport protein
PLDc_2               PF13091.1    126 seq814_BIOID39013    -            493   5.5e-35  119.7   0.0   1   2   1.1e-13   7.8e-10   38.4   0.0     6   126    59   204    55   204 0.68 PLD-like domain
PLDc_2               PF13091.1    126 seq814_BIOID39013    -            493   5.5e-35  119.7   0.0   2   2   2.6e-26   1.8e-22   79.3   0.0     5   123   295   437   291   440 0.92 PLD-like domain
PCMT                 PF01135.14   210 seq816_BIOID39013    -            208   2.1e-82  275.6   0.0   1   1   9.1e-86   2.5e-82  275.3   0.0     2   209     5   206     4   207 0.98 Protein-L-isoaspartate(D-aspartate) O-methyltransferase (PCMT)
Methyltransf_18      PF12847.2    112 seq816_BIOID39013    -            208     3e-08   34.1   0.0   1   1   1.8e-11     5e-08   33.3   0.0     2   108    76   169    75   193 0.82 Methyltransferase domain
Methyltransf_26      PF13659.1    117 seq816_BIOID39013    -            208   6.9e-07   29.1   0.0   1   1   4.2e-10   1.1e-06   28.4   0.0     2    76    77   147    76   189 0.84 Methyltransferase domain
RrnaAD               PF00398.15   262 seq816_BIOID39013    -            208     5e-07   28.8   0.0   1   1   2.4e-10   6.6e-07   28.4   0.0    16   116    61   161    54   182 0.81 Ribosomal RNA adenine dimethylase
Methyltransf_31      PF13847.1    152 seq816_BIOID39013    -            208   1.3e-06   27.9   0.0   1   1   6.9e-10   1.9e-06   27.4   0.0     3    84    75   157    73   201 0.76 Methyltransferase domain
OEP                  PF02321.13   188 seq818_BIOID39013    -            457   2.4e-51  173.9  38.5   1   2   1.7e-26   2.3e-22   79.4  12.0     3   188    65   247    63   247 0.97 Outer membrane efflux protein
OEP                  PF02321.13   188 seq818_BIOID39013    -            457   2.4e-51  173.9  38.5   2   2   4.7e-33   6.5e-29  100.7   9.1     7   188   275   455   270   455 0.94 Outer membrane efflux protein
cobW                 PF02492.14   178 seq819_BIOID39013    -            328   9.6e-36  122.7   0.0   1   1   1.9e-39   1.3e-35  122.3   0.0     4   168     6   170     3   180 0.91 CobW/HypB/UreG, nucleotide-binding domain
CobW_C               PF07683.9     94 seq819_BIOID39013    -            328     2e-06   27.2   0.4   1   1   6.4e-10   4.4e-06   26.2   0.0     2    92   241   321   240   323 0.90 Cobalamin synthesis protein cobW C-terminal domain
TruB_N               PF01509.13   149 seq820_BIOID39013    -            314   8.5e-58  194.6   0.0   1   1   1.7e-61   1.1e-57  194.2   0.0     1   149    33   180    33   180 0.99 TruB family pseudouridylate synthase (N terminal domain)
TruB-C_2             PF09157.6     58 seq820_BIOID39013    -            314   1.7e-19   69.3   0.1   1   1   5.8e-23     4e-19   68.1   0.0     1    58   252   309   252   309 0.97 Pseudouridine synthase II TruB, C-terminal
tRNA-synt_1          PF00133.17   601 seq821_BIOID39013    -            938  8.7e-233  773.5   0.0   1   1  5.4e-236  1.1e-232  773.3   0.0     2   601    28   641    27   641 0.98 tRNA synthetases class I (I, L, M and V)
Anticodon_1          PF08264.8    153 seq821_BIOID39013    -            938   4.3e-29  101.1   0.0   1   1   4.2e-32   8.2e-29  100.2   0.0     1   152   685   841   685   842 0.89 Anticodon-binding domain of tRNA
tRNA-synt_1g         PF09334.6    391 seq821_BIOID39013    -            938   4.7e-21   74.7   0.2   1   2     7e-14   1.4e-10   40.3   0.0     8    69    58   119    56   246 0.63 tRNA synthetases class I (M)
tRNA-synt_1g         PF09334.6    391 seq821_BIOID39013    -            938   4.7e-21   74.7   0.2   2   2   2.4e-08   4.8e-05   22.0   0.0   310   356   584   631   566   650 0.81 tRNA synthetases class I (M)
zf-FPG_IleRS         PF06827.9     30 seq821_BIOID39013    -            938   1.1e-09   37.6   3.5   1   1   5.4e-13   1.1e-09   37.6   2.4     1    29   898   926   898   927 0.96 Zinc finger found in FPG and IleRS
tRNA-synt_1e         PF01406.14   301 seq821_BIOID39013    -            938     3e-08   33.0   0.0   1   1   2.2e-09   4.2e-06   25.9   0.0   227   299   575   648   548   650 0.83 tRNA synthetases class I (C) catalytic domain
tRNA-synt_1_2        PF13603.1    185 seq821_BIOID39013    -            938   8.1e-07   28.3   0.0   1   1   7.7e-10   1.5e-06   27.5   0.0    12   141   224   358   219   368 0.78 Leucyl-tRNA synthetase, Domain 2
tRNA-synt_1f         PF01921.13   360 seq821_BIOID39013    -            938   2.9e-06   26.1   0.0   1   1     6e-09   1.2e-05   24.1   0.0   241   340   562   659   545   675 0.81 tRNA synthetases class I (K)
Isochorismatase      PF00857.15   174 seq826_BIOID39013    -            285     6e-38  130.3   0.0   1   1   1.1e-41   7.6e-38  130.0   0.0     2   173    32   204    31   205 0.97 Isochorismatase family
PP-binding           PF00550.20    67 seq826_BIOID39013    -            285   2.5e-08   33.9   0.0   1   1   9.9e-12   6.8e-08   32.5   0.0     2    62   217   275   216   280 0.86 Phosphopantetheine attachment site
TraV                 PF09676.5    119 seq830_BIOID39013    -            171   4.1e-40  137.0   1.4   1   1   3.4e-44   4.7e-40  136.8   1.0     1   119    23   165    23   165 0.98 Type IV conjugative transfer system lipoprotein (TraV)
DUF2566              PF10753.4     55 seq834_BIOID39013    -             57   1.8e-28   98.0   9.3   1   1   1.4e-32     2e-28   97.9   6.5     1    55     3    57     3    57 0.98 Protein of unknown function (DUF2566)
tRNA-synt_2          PF00152.15   335 seq835_BIOID39013    -            335   5.4e-70  235.6   0.0   1   1     5e-74   6.9e-70  235.3   0.0    21   333    25   333    14   335 0.88 tRNA synthetases class II (D, K and N)
PALP                 PF00291.20   307 seq836_BIOID39013    -            515   3.7e-69  233.1   2.0   1   1     7e-73   4.8e-69  232.7   1.4     5   305    30   315    26   317 0.90 Pyridoxal-phosphate dependent enzyme
Thr_dehydrat_C       PF00585.13    91 seq836_BIOID39013    -            515   6.9e-64  211.3   0.0   1   2   3.6e-35   2.4e-31  107.0   0.0     1    91   330   420   330   420 0.98 C-terminal regulatory domain of Threonine dehydratase
Thr_dehydrat_C       PF00585.13    91 seq836_BIOID39013    -            515   6.9e-64  211.3   0.0   2   2   1.2e-33   7.9e-30  102.1   0.0     2    91   426   513   425   513 0.96 C-terminal regulatory domain of Threonine dehydratase
MtfA                 PF06167.7    253 seq837_BIOID39013    -            278   5.3e-75  251.9   0.1   1   1   4.7e-79   6.4e-75  251.6   0.1    11   253    18   256     9   256 0.95 Phosphoenolpyruvate:glucose-phosphotransferase regulator
DUF3560              PF12083.3    126 seq838_BIOID39013    -            453   5.1e-44  149.2   8.5   1   1   9.2e-48   1.3e-43  147.9   5.9     3   126    88   212    86   212 0.98 Domain of unknown function (DUF3560)
DUF218               PF02698.12   155 seq840_BIOID39013    -            266   5.4e-24   84.3   0.0   1   1   5.8e-28   7.9e-24   83.7   0.0     1   137    36   183    36   208 0.92 DUF218 domain
HHA                  PF05321.6     57 seq842_BIOID39013    -             69   1.8e-28   98.3   0.1   1   1   1.5e-32     2e-28   98.1   0.1     1    57    10    66    10    66 0.99 Haemolysin expression modulating protein
Lysis_S              PF04971.7     68 seq844_BIOID39013    -             71   1.4e-47  159.0   0.5   1   1   1.2e-51   1.6e-47  158.9   0.3     1    68     4    71     4    71 1.00 Lysis protein S
MCPsignal            PF00015.16   213 seq847_BIOID39013    -            506   6.5e-51  172.7  37.5   1   1     4e-53   1.1e-49  168.7  17.2     5   208   314   503   310   506 0.95 Methyl-accepting chemotaxis protein (MCP) signalling domain
PAS_3                PF08447.6     91 seq847_BIOID39013    -            506   9.5e-16   57.5   0.0   1   1   6.5e-19   1.8e-15   56.6   0.0     2    89    31   113    30   115 0.95 PAS fold
PAS_9                PF13426.1    104 seq847_BIOID39013    -            506     4e-14   52.7   0.0   1   1   5.3e-17   1.4e-13   50.9   0.0     6    98    23   114    18   120 0.94 PAS domain
HAMP                 PF00672.20    70 seq847_BIOID39013    -            506   4.1e-08   33.1  11.2   1   1   3.5e-10   9.6e-07   28.7   0.0     3    61   188   246   186   250 0.91 HAMP domain
PAS                  PF00989.19   113 seq847_BIOID39013    -            506   4.1e-07   29.6   0.0   1   1   3.6e-10   9.7e-07   28.4   0.0    14   106    21   111    14   114 0.92 PAS fold
Antirestrict         PF03230.8     94 seq849_BIOID39013    -            161   1.2e-38  130.8   0.1   1   1   1.1e-42   1.6e-38  130.4   0.1     1    94    64   161    64   161 0.98 Antirestriction protein
Adenine_deam_C       PF13382.1    171 seq850_BIOID39013    -            588   1.9e-57  193.0   0.0   1   1   1.1e-60   2.9e-57  192.4   0.0    24   171   434   581   416   581 0.95 Adenine deaminase C-terminal domain
Amidohydro_1         PF01979.15   333 seq850_BIOID39013    -            588   3.3e-38  132.0   0.0   1   1   4.8e-41   1.3e-37  130.0   0.0     2   333    82   347    81   347 0.95 Amidohydrolase family
Amidohydro_5         PF13594.1     68 seq850_BIOID39013    -            588   2.8e-12   46.1   0.2   1   1   3.9e-15   1.1e-11   44.3   0.1     1    68    52   115    52   115 0.84 Amidohydrolase
Amidohydro_4         PF13147.1    304 seq850_BIOID39013    -            588     3e-11   43.7   0.1   1   1   8.7e-12   2.4e-08   34.2   0.1     1   304    76   344    76   344 0.77 Amidohydrolase
DDE_Tnp_IS1          PF03400.8    131 seq851_BIOID39013    -             86     6e-49  165.3   0.6   1   1   4.8e-53   6.6e-49  165.2   0.4     7    92     1    86     1    86 0.99 IS1 transposase
AMP-binding          PF00501.23   418 seq852_BIOID39013    -            566  9.3e-100  333.7   0.0   1   1  1.6e-103   1.1e-99  333.5   0.0     1   418    70   482    70   482 0.95 AMP-binding enzyme
DUF4009              PF13193.1     41 seq852_BIOID39013    -            566     1e-10   40.7   0.4   1   1   3.9e-14   2.6e-10   39.4   0.1     1    28   524   551   524   561 0.90 Domain of unknown function (DUF4009)
Pentapeptide_4       PF13599.1     78 seq854_BIOID39013    -            226   6.2e-19   67.4  17.7   1   1   1.2e-17   5.7e-14   51.5   4.9     6    78    90   165    85   168 0.91 Pentapeptide repeats (9 copies)
Pentapeptide_3       PF13576.1     48 seq854_BIOID39013    -            226   1.3e-13   50.5  15.6   1   1   5.2e-11   2.4e-07   30.4   0.9     1    39   102   138   102   140 0.96 Pentapeptide repeats (9 copies)
Pro_CA               PF00484.14   148 seq855_BIOID39013    -            219   2.7e-48  163.5   0.0   1   1   2.4e-52   3.3e-48  163.3   0.0     1   147    34   188    34   189 0.85 Carbonic anhydrase
Cytochrom_C_asm      PF01578.15   214 seq857_BIOID39013    -            552   1.2e-49  168.6  21.6   1   1     9e-54   1.2e-49  168.6  15.0     1   212    72   279    72   281 0.97 Cytochrome C assembly protein
HTH_18               PF12833.2     81 seq858_BIOID39013    -            138   1.1e-21   76.6   2.0   1   1   2.1e-25   1.4e-21   76.2   1.4     1    81    50   129    50   129 0.97 Helix-turn-helix domain
HTH_AraC             PF00165.18    42 seq858_BIOID39013    -            138   1.4e-19   69.1   2.3   1   2   5.2e-12   3.5e-08   32.8   0.0     1    42    37    78    37    78 0.97 Bacterial regulatory helix-turn-helix proteins, AraC family
HTH_AraC             PF00165.18    42 seq858_BIOID39013    -            138   1.4e-19   69.1   2.3   2   2     7e-13   4.8e-09   35.6   0.7     2    42    90   128    89   128 0.95 Bacterial regulatory helix-turn-helix proteins, AraC family
DUF2726              PF10881.3    126 seq862_BIOID39013    -            196   2.1e-27   95.0   0.1   1   1   2.4e-31   3.2e-27   94.4   0.0     2   108    59   169    58   180 0.94 Protein of unknown function (DUF2726)
Molybdopterin        PF00384.17   432 seq863_BIOID39013    -            808   1.8e-88  297.0   0.0   1   1   4.8e-92   2.2e-88  296.7   0.0     1   432   115   566   115   566 0.93 Molybdopterin oxidoreductase
Molydop_binding      PF01568.16   109 seq863_BIOID39013    -            808   5.3e-27   93.6   0.0   1   1   2.2e-30     1e-26   92.7   0.0     1   107   687   800   687   802 0.97 Molydopterin dinucleotide binding domain
Molybdop_Fe4S4       PF04879.11    55 seq863_BIOID39013    -            808   2.7e-13   49.4   0.9   1   1     1e-16   4.7e-13   48.6   0.6     1    55    53   112    53   112 0.96 Molybdopterin oxidoreductase Fe4S4 domain
DUF1327              PF07041.6    113 seq864_BIOID39013    -            116   3.3e-66  220.1   0.0   1   1   2.7e-70   3.7e-66  219.9   0.0     1   112     1   112     1   113 0.99 Protein of unknown function (DUF1327)
tRNA-synt_1c         PF00749.16   314 seq866_BIOID39013    -            554  1.6e-124  414.5   0.0   1   1  2.9e-128    2e-124  414.2   0.0     2   313    28   337    27   338 0.99 tRNA synthetases class I (E and Q), catalytic domain
tRNA-synt_1c_C       PF03950.13   174 seq866_BIOID39013    -            554   1.1e-63  213.8   0.0   1   1   3.5e-67   2.4e-63  212.8   0.0     1   174   340   528   340   528 0.97 tRNA synthetases class I (E and Q), anti-codon binding domain
Wzz                  PF02706.10   152 seq867_BIOID39013    -            327   2.7e-25   88.8   0.9   1   1     2e-29   2.7e-25   88.8   0.6     1   150    25   173    25   175 0.92 Chain length determinant protein
DUF2713              PF10897.3    246 seq869_BIOID39013    -            228  6.1e-148  490.6   3.7   1   1    5e-152  6.8e-148  490.4   2.6     1   226     1   228     1   228 0.99 Protein of unknown function (DUF2713)
LamB_YcsF            PF03746.11   242 seq870_BIOID39013    -            244  4.7e-103  343.3   0.5   1   1  3.9e-107  5.4e-103  343.1   0.3     1   241     2   237     2   238 0.99 LamB/YcsF family
TetR_C_3             PF08362.6    143 seq871_BIOID39013    -            212     3e-59  198.7   0.0   1   1   5.7e-63   3.9e-59  198.3   0.0     1   143    70   212    70   212 0.99 YcdC-like protein, C-terminal region
TetR_N               PF00440.18    47 seq871_BIOID39013    -            212   1.3e-16   59.8   0.2   1   1   2.9e-20     2e-16   59.2   0.1     1    47    23    69    23    69 0.98 Bacterial regulatory proteins, tetR family
AP_endonuc_2         PF01261.19   211 seq872_BIOID39013    -            258   2.8e-32  111.6   0.3   1   1   2.5e-36   3.4e-32  111.3   0.2     1   211    21   219    21   219 0.95 Xylose isomerase-like TIM barrel
Peripla_BP_4         PF13407.1    258 seq874_BIOID39013    -            356   1.8e-62  210.9  13.0   1   1     3e-66   2.1e-62  210.7   9.0    13   258    66   312    54   312 0.95 Periplasmic binding protein domain
Peripla_BP_1         PF00532.16   279 seq874_BIOID39013    -            356   3.2e-13   49.4   1.6   1   1   1.2e-16   7.9e-13   48.1   1.1    23   214    73   270    52   304 0.78 Periplasmic binding proteins and sugar binding domain of LacI family
Lactate_perm         PF02652.9    522 seq875_BIOID39013    -            560  8.4e-207  687.6  44.0   1   1    7e-211  9.6e-207  687.4  30.5     1   521    16   549    16   550 0.98 L-lactate permease
PfkB                 PF00294.19   301 seq878_BIOID39013    -            477   3.1e-55  187.3   0.5   1   1   1.4e-58   4.8e-55  186.6   0.1     2   299    11   305    10   307 0.87 pfkB family carbohydrate kinase
CTP_transf_2         PF01467.21   157 seq878_BIOID39013    -            477   1.6e-11   44.3   0.0   1   1   1.9e-14   6.5e-11   42.4   0.0     1   156   344   469   344   470 0.90 Cytidylyltransferase
Phos_pyr_kin         PF08543.7    246 seq878_BIOID39013    -            477   1.3e-08   34.3   0.0   1   1   8.5e-12   2.9e-08   33.1   0.0   118   224   187   287   166   293 0.89 Phosphomethylpyrimidine kinase
Carb_kinase          PF01256.12   242 seq878_BIOID39013    -            477     4e-06   26.1   0.1   1   1   1.9e-09   6.4e-06   25.5   0.0    61   212   137   287    82   310 0.74 Carbohydrate kinase
Hydrolase_3          PF08282.7    254 seq879_BIOID39013    -            368   9.6e-14   51.4   0.0   1   1   1.5e-15   5.1e-12   45.8   0.0   187   250   295   357   282   361 0.89 haloacid dehalogenase-like hydrolase
HAD                  PF12710.2    191 seq879_BIOID39013    -            368     7e-13   49.0   0.0   1   1   2.3e-16     8e-13   48.8   0.0    45   191   191   327    41   327 0.79 haloacid dehalogenase-like hydrolase
Hydrolase            PF00702.21   204 seq879_BIOID39013    -            368   1.2e-10   42.1   0.5   1   1     5e-14   1.7e-10   41.6   0.4    65   204   170   330    99   330 0.77 haloacid dehalogenase-like hydrolase
PTS_IIB              PF02302.12    90 seq882_BIOID39013    -            101   3.8e-14   52.7   0.1   1   1     3e-18   4.2e-14   52.6   0.1     1    79     4    79     4    90 0.89 PTS system, Lactose/Cellobiose specific IIB subunit
Peptidase_M23        PF01551.17    96 seq885_BIOID39013    -            379   1.2e-30  105.2   0.9   1   1   1.8e-34   1.2e-30  105.2   0.6     3    96   279   372   277   372 0.96 Peptidase family M23
LysM                 PF01476.15    44 seq885_BIOID39013    -            379   8.6e-11   41.4   0.4   1   1   2.9e-14     2e-10   40.2   0.0     1    43   123   165   123   166 0.98 LysM domain
HATPase_c            PF02518.21   111 seq891_BIOID39013    -            467   5.8e-24   83.8   0.0   1   1   2.7e-27   1.2e-23   82.7   0.0     1   111   349   460   349   460 0.98 Histidine kinase-, DNA gyrase B-, and HSP90-like ATPase
HAMP                 PF00672.20    70 seq891_BIOID39013    -            467   1.5e-17   63.4   0.4   1   1   3.3e-21   1.5e-17   63.4   0.2     2    69   168   235   167   236 0.96 HAMP domain
HisKA                PF00512.20    68 seq891_BIOID39013    -            467   9.5e-14   51.0   0.2   1   1   2.1e-17   9.5e-14   51.0   0.1     1    68   240   304   240   304 0.97 His Kinase A (phospho-acceptor) domain
Orn_Arg_deC_N        PF02784.11   251 seq892_BIOID39013    -            420   1.1e-66  224.4   0.0   1   1   2.1e-70   1.4e-66  224.1   0.0     1   251    32   276    32   276 0.97 Pyridoxal-dependent decarboxylase, pyridoxal binding domain
Orn_DAP_Arg_deC      PF00278.17   116 seq892_BIOID39013    -            420   5.8e-22   77.4   0.0   1   1   1.4e-25   9.4e-22   76.8   0.0     1   115   279   396   279   397 0.95 Pyridoxal-dependent decarboxylase, C-terminal sheet domain
RadC                 PF04002.10   123 seq893_BIOID39013    -            163   5.7e-47  158.3   0.0   1   1   5.1e-51   6.9e-47  158.0   0.0     2   123    42   163    41   163 0.98 RadC-like JAB domain
Ligase_CoA           PF00549.14   153 seq895_BIOID39013    -            555     2e-51  173.5   0.5   1   1   6.1e-55   4.2e-51  172.4   0.0     1   152   336   491   336   492 0.98 CoA-ligase
CoA_binding          PF02629.14    96 seq895_BIOID39013    -            555   5.4e-17   61.9   0.0   1   1   1.4e-19   9.6e-16   57.9   0.1     3    96   193   288   191   288 0.96 CoA binding domain
NLPC_P60             PF00877.14   105 seq897_BIOID39013    -            257   4.6e-31  106.6   0.0   1   1   1.2e-34   8.2e-31  105.8   0.0     1   105   139   249   139   249 0.98 NlpC/P60 family
adh_short_C2         PF13561.1    243 seq899_BIOID39013    -            259   1.2e-28  100.3   0.0   1   1   3.5e-32   1.6e-28  100.0   0.0     3   242    25   255    23   256 0.92 Enoyl-(Acyl carrier protein) reductase
adh_short            PF00106.20   167 seq899_BIOID39013    -            259   5.6e-27   94.5   8.2   1   1   1.1e-29   5.2e-26   91.4   5.7     2   164    18   171    17   174 0.88 short chain dehydrogenase
KR                   PF08659.5    181 seq899_BIOID39013    -            259   1.9e-10   40.6   7.2   1   1   7.5e-13   3.4e-09   36.5   4.8    56   160    58   166    18   184 0.91 KR domain
Phage_lysozyme       PF00959.14   110 seq901_BIOID39013    -            177   6.2e-28   97.1   0.0   1   1   5.9e-32   8.1e-28   96.8   0.0     1   110    48   166    48   166 0.97 Phage lysozyme
Band_7               PF01145.20   179 seq902_BIOID39013    -            419   4.9e-33  114.4   1.1   1   1   1.2e-36   8.4e-33  113.6   0.7     1   178    98   271    98   272 0.96 SPFH domain / Band 7 family
HflK_N               PF12221.3     42 seq902_BIOID39013    -            419   7.8e-17   60.6  18.5   1   1   4.1e-20   2.8e-16   58.8  12.8     1    42     1    60     1    60 0.96 Bacterial membrane protein N terminal
PAP2                 PF01569.16   129 seq908_BIOID39013    -            249   6.4e-17   61.3   4.8   1   1   4.7e-21   6.4e-17   61.3   3.3     3   122   105   227   103   233 0.89 PAP2 superfamily
A_deaminase          PF00962.17   330 seq909_BIOID39013    -            333  6.3e-101  337.5   0.0   1   1  5.2e-105  7.1e-101  337.3   0.0     2   329     6   328     5   329 0.99 Adenosine/AMP deaminase
TehB                 PF03848.9    192 seq910_BIOID39013    -            197  2.6e-101  336.4   0.1   1   1  1.7e-104    3e-101  336.3   0.1     1   192     1   193     1   193 0.99 Tellurite resistance protein TehB
Methyltransf_23      PF13489.1    162 seq910_BIOID39013    -            197   8.5e-13   48.1   0.0   1   1   6.3e-16   1.1e-12   47.8   0.0    22   120    30   138    11   177 0.72 Methyltransferase domain
Methyltransf_11      PF08241.7     95 seq910_BIOID39013    -            197   3.8e-12   46.4   0.0   1   1   4.7e-15     8e-12   45.3   0.0     1    93    35   130    35   132 0.96 Methyltransferase domain
Methyltransf_12      PF08242.7     99 seq910_BIOID39013    -            197   2.2e-11   44.0   0.0   1   1   1.9e-14   3.3e-11   43.4   0.0     1    98    35   129    35   130 0.94 Methyltransferase domain
Methyltransf_31      PF13847.1    152 seq910_BIOID39013    -            197   4.6e-11   42.4   0.0   1   1   3.3e-14   5.6e-11   42.1   0.0     5   111    32   135    29   194 0.84 Methyltransferase domain
MTS                  PF05175.9    170 seq910_BIOID39013    -            197   1.5e-09   37.3   0.0   1   1   1.1e-12     2e-09   36.9   0.0    24   140    23   134     4   161 0.85 Methyltransferase small domain
Methyltransf_18      PF12847.2    112 seq910_BIOID39013    -            197   9.1e-09   35.7   0.0   1   1   7.8e-12   1.3e-08   35.2   0.0     2   109    31   132    30   136 0.80 Methyltransferase domain
TPMT                 PF05724.6    218 seq910_BIOID39013    -            197   2.9e-05   23.4   0.0   1   1   4.8e-08   8.2e-05   22.0   0.0    28   190    21   170     8   192 0.74 Thiopurine S-methyltransferase (TPMT)
PTS_EIIA_2           PF00359.17   142 seq911_BIOID39013    -            154   2.4e-34  117.9   0.0   1   1   1.9e-38   2.6e-34  117.8   0.0     2   140     7   148     6   150 0.95 Phosphoenolpyruvate-dependent sugar phosphotransferase system, EIIA 2
HTH_Tnp_IS1          PF12759.2     50 seq912_BIOID39013    -             91   2.2e-32  110.1   0.1   1   1   4.8e-36   3.3e-32  109.6   0.1     1    50    39    88    39    88 0.99 InsA C-terminal domain
Zn_Tnp_IS1           PF03811.8     36 seq912_BIOID39013    -             91   1.1e-21   75.9   4.5   1   1   3.1e-25   2.1e-21   74.9   3.1     1    36     1    36     1    36 0.99 InsA N-terminal domain
Cyanate_lyase        PF02560.9     73 seq914_BIOID39013    -            156   1.8e-33  113.7   0.0   1   1   1.9e-37   2.6e-33  113.2   0.0     3    72    85   155    83   156 0.95 Cyanate lyase C-terminal domain
Ribosomal_S15        PF00312.17    83 seq915_BIOID39013    -             89   4.8e-35  119.0   0.9   1   1   3.9e-39   5.3e-35  118.9   0.6     2    83     7    88     6    88 0.98 Ribosomal protein S15
Molybdopterin        PF00384.17   432 seq916_BIOID39013    -           1247  1.7e-197  656.3   0.0   1   1  3.1e-201  2.1e-197  655.9   0.0     1   432   108   833   108   833 1.00 Molybdopterin oxidoreductase
Molydop_binding      PF01568.16   109 seq916_BIOID39013    -           1247   3.3e-23   81.4   0.0   1   1   3.6e-26   2.5e-22   78.6   0.0     1   105  1087  1202  1087  1206 0.95 Molydopterin dinucleotide binding domain
LacAB_rpiB           PF02502.13   140 seq920_BIOID39013    -            212   3.3e-32  110.9   0.1   1   1   7.5e-36   5.1e-32  110.3   0.0     1   137     2   158     2   161 0.94 Ribose/Galactose Isomerase
DUF3666              PF12408.3     48 seq920_BIOID39013    -            212   5.4e-22   76.5   0.1   1   1   1.3e-25   9.2e-22   75.7   0.1     2    48   163   209   162   209 0.97 Ribose-5-phosphate isomerase
Aldedh               PF00171.17   462 seq921_BIOID39013    -            479  1.9e-164  547.2   1.0   1   1  3.1e-168  2.1e-164  547.1   0.7     8   462    22   475    15   475 0.98 Aldehyde dehydrogenase family
HTH_Tnp_IS1          PF12759.2     50 seq923_BIOID39013    -             91   2.2e-32  110.1   0.1   1   1   4.8e-36   3.3e-32  109.6   0.1     1    50    39    88    39    88 0.99 InsA C-terminal domain
Zn_Tnp_IS1           PF03811.8     36 seq923_BIOID39013    -             91   1.1e-21   75.9   4.5   1   1   3.1e-25   2.1e-21   74.9   3.1     1    36     1    36     1    36 0.99 InsA N-terminal domain
OsmC                 PF02566.14   100 seq924_BIOID39013    -            143   1.5e-19   69.9   0.1   1   1   1.4e-23   1.9e-19   69.5   0.0     2    99    42   139    41   140 0.89 OsmC-like protein
LysR_substrate       PF03466.15   209 seq925_BIOID39013    -            312     9e-33  113.0   0.0   1   1   1.7e-36   1.2e-32  112.6   0.0     7   207    98   297    92   299 0.95 LysR substrate binding domain
HTH_1                PF00126.22    60 seq925_BIOID39013    -            312   4.1e-19   67.9   0.0   1   1   1.1e-22   7.2e-19   67.1   0.0     2    60    10    68     9    68 0.98 Bacterial regulatory helix-turn-helix protein, lysR family
AA_permease_2        PF13520.1    426 seq927_BIOID39013    -            514     2e-32  112.1  60.9   1   1   4.1e-36   2.8e-32  111.6  42.2     2   419    23   482    22   497 0.77 Amino acid permease
AA_permease          PF00324.16   479 seq927_BIOID39013    -            514   2.4e-14   52.4  52.7   1   1   2.2e-17   1.5e-13   49.8  36.5    12   446    33   479    22   500 0.71 Amino acid permease
H2TH                 PF06831.9     93 seq928_BIOID39013    -            263   3.4e-18   65.0   0.0   1   1   1.4e-21   6.4e-18   64.1   0.0     1    77   126   205   126   215 0.85 Formamidopyrimidine-DNA glycosylase H2TH domain
Fapy_DNA_glyco       PF01149.19   116 seq928_BIOID39013    -            263   7.7e-15   55.1   0.0   1   1     3e-18   1.4e-14   54.3   0.0     1   106     2   104     2   110 0.88 Formamidopyrimidine-DNA glycosylase N-terminal domain
zf-FPG_IleRS         PF06827.9     30 seq928_BIOID39013    -            263   1.4e-07   30.8   3.6   1   1   5.7e-11   2.6e-07   30.0   2.5     1    29   235   263   235   263 0.98 Zinc finger found in FPG and IleRS
RepB-RCR_reg         PF10723.4     85 seq929_BIOID39013    -             84     4e-36  122.4   1.1   1   1   3.2e-40   4.4e-36  122.3   0.8     1    83     1    83     1    84 0.99 Replication regulatory protein RepB
UPF0020              PF01170.13   180 seq930_BIOID39013    -            702   2.4e-62  209.5   0.0   1   1     6e-60   9.2e-57  191.4   0.0     1   179   162   375   162   376 0.96 Putative RNA methylase family UPF0020
Methyltransf_26      PF13659.1    117 seq930_BIOID39013    -            702   1.1e-26   93.0   0.0   1   2   2.9e-19   4.4e-16   58.8   0.0     4    94   193   326   190   353 0.92 Methyltransferase domain
Methyltransf_26      PF13659.1    117 seq930_BIOID39013    -            702   1.1e-26   93.0   0.0   2   2   6.9e-11   1.1e-07   31.8   0.0    11   114   549   655   521   658 0.80 Methyltransferase domain
Methyltrans_SAM      PF10672.4    286 seq930_BIOID39013    -            702   7.3e-21   74.1   0.1   1   1   8.1e-24   1.2e-20   73.4   0.1    24   240   437   658   427   669 0.82 S-adenosylmethionine-dependent methyltransferase
THUMP                PF02926.12    93 seq930_BIOID39013    -            702   2.2e-14   53.1   0.0   1   1   2.7e-17   4.1e-14   52.3   0.0     2    92    57   153    56   154 0.95 THUMP domain
Cons_hypoth95        PF03602.10   183 seq930_BIOID39013    -            702   3.8e-14   52.4   0.0   1   1   2.8e-12   4.3e-09   35.9   0.0    39   140   536   635   530   676 0.85 Conserved hypothetical protein 95
Phage_lysis          PF03245.8    125 seq932_BIOID39013    -            101     9e-42  141.8   8.5   1   1   7.3e-46     1e-41  141.7   5.9    26   125     1   100     1   100 0.99 Bacteriophage lysis protein
DUF987               PF06174.6     66 seq934_BIOID39013    -             73   1.7e-43  145.8   0.2   1   1   1.4e-47   1.9e-43  145.6   0.1     1    66     1    66     1    66 0.99 Protein of unknown function (DUF987)
EAL                  PF00563.15   236 seq935_BIOID39013    -            646   8.8e-33  113.6   0.1   1   1   2.9e-36     2e-32  112.4   0.1     8   234   407   628   400   630 0.92 EAL domain
GGDEF                PF00990.16   161 seq935_BIOID39013    -            646   5.2e-32  110.5   0.1   1   1   1.4e-35   9.9e-32  109.6   0.1     1   160   224   380   224   381 0.96 GGDEF domain
Terminase_6          PF03237.10   384 seq936_BIOID39013    -            590     2e-99  332.8   0.0   1   1  7.3e-103   2.5e-99  332.5   0.0     2   384   164   572   163   572 0.98 Terminase-like family
Terminase_5          PF06056.7     58 seq936_BIOID39013    -            590   3.8e-26   90.2   0.8   1   1   2.2e-29   7.6e-26   89.3   0.1     1    58    12    69    12    69 0.98 Putative ATPase subunit of terminase (gpP-like)
HTH_23               PF13384.1     50 seq936_BIOID39013    -            590   2.1e-06   27.0   0.0   1   1   1.7e-09     6e-06   25.6   0.0     7    45    14    49     9    54 0.86 Homeodomain-like domain
HTH_28               PF13518.1     52 seq936_BIOID39013    -            590   1.7e-05   24.5   0.1   1   1     3e-08    0.0001   22.0   0.0     2    48    14    57    14    59 0.90 Helix-turn-helix domain
Rz1                  PF06085.6     40 seq938_BIOID39013    -             61   5.4e-23   80.0  11.4   1   1   5.1e-27   6.9e-23   79.6   7.9     1    39    20    59    20    60 0.97 Lipoprotein Rz1 precursor
DUF2776              PF10951.3    347 seq940_BIOID39013    -             63   1.8e-08   33.7   1.1   1   1   1.7e-12   2.3e-08   33.3   0.8     1    29    34    62    34    63 0.95 Protein of unknown function (DUF2776)
NAD_binding_2        PF03446.10   162 seq941_BIOID39013    -            293   6.5e-49  165.8   0.7   1   1   2.2e-52   1.5e-48  164.6   0.3     2   161     1   160     1   162 0.97 NAD binding domain of 6-phosphogluconate dehydrogenase
F420_oxidored        PF03807.12    96 seq941_BIOID39013    -            293   7.2e-08   32.6   0.1   1   1   1.4e-10   9.3e-07   29.0   0.1     1    93     2    92     2    94 0.81 NADP oxidoreductase coenzyme F420-dependent
OMPdecase            PF00215.19   226 seq942_BIOID39013    -            216   6.4e-31  107.3   0.6   1   1   5.3e-35   7.2e-31  107.2   0.4     2   225     5   206     4   207 0.94 Orotidine 5'-phosphate decarboxylase / HUMPS family
CusF_Ec              PF11604.3     70 seq944_BIOID39013    -            110   1.3e-21   76.0   0.3   1   1   1.3e-25   1.7e-21   75.6   0.2     1    67    42   107    42   110 0.93 Copper binding periplasmic protein CusF
RNase_PH             PF01138.16   132 seq945_BIOID39013    -            734   3.9e-41  140.3   0.0   1   2   1.4e-21   3.1e-18   66.2   0.0     5   132    39   167    36   167 0.90 3' exoribonuclease family, domain 1
RNase_PH             PF01138.16   132 seq945_BIOID39013    -            734   3.9e-41  140.3   0.0   2   2   3.9e-23   8.9e-20   71.2   0.0     2   132   347   479   346   479 0.90 3' exoribonuclease family, domain 1
PNPase               PF03726.9     83 seq945_BIOID39013    -            734   2.5e-26   91.6   2.1   1   1   1.1e-29   2.5e-26   91.6   1.5     2    83   265   343   264   343 0.98 Polyribonucleotide nucleotidyltransferase, RNA binding domain
RNase_PH_C           PF03725.10    68 seq945_BIOID39013    -            734   2.1e-24   85.0   8.2   1   2   1.7e-19   3.9e-16   58.6   0.1     1    67   170   233   170   234 0.97 3' exoribonuclease family, domain 2
RNase_PH_C           PF03725.10    68 seq945_BIOID39013    -            734   2.1e-24   85.0   8.2   2   2   2.5e-10   5.8e-07   29.2   0.5     1    66   482   550   482   552 0.92 3' exoribonuclease family, domain 2
S1                   PF00575.18    74 seq945_BIOID39013    -            734   6.6e-23   80.4   2.7   1   1   2.9e-26   6.6e-23   80.4   1.9     3    74   643   713   641   713 0.97 S1 RNA binding domain
KH_1                 PF00013.24    58 seq945_BIOID39013    -            734   3.3e-13   48.9   5.1   1   1   5.1e-16   1.2e-12   47.1   3.6     3    58   580   635   578   635 0.95 KH domain
KH_3                 PF13014.1     43 seq945_BIOID39013    -            734   9.5e-07   28.2   0.2   1   1   1.3e-09     3e-06   26.6   0.2     2    28   588   614   587   628 0.86 KH domain
SirA                 PF01206.12    70 seq946_BIOID39013    -             81   2.3e-26   91.0   0.0   1   1   1.9e-30   2.6e-26   90.8   0.0     1    70    10    79    10    79 0.98 SirA-like protein
MFS_1                PF07690.11   354 seq947_BIOID39013    -            393   2.4e-24   85.6  46.9   1   1   3.5e-28   2.4e-24   85.6  32.5    14   354    27   346    10   346 0.79 Major Facilitator Superfamily
MFS_2                PF13347.1    427 seq947_BIOID39013    -            393   8.8e-08   30.8  11.4   1   1   1.3e-11   8.8e-08   30.8   7.9   136   331   127   315   124   330 0.73 MFS/sugar transport protein
Phage_integrase      PF00589.17   173 seq948_BIOID39013    -            347     1e-26   93.5   0.0   1   1   1.2e-30   1.7e-26   92.8   0.0    13   171   141   311   129   313 0.87 Phage integrase family
HTH_Tnp_IS1          PF12759.2     50 seq949_BIOID39013    -             91   2.2e-32  110.1   0.1   1   1   4.8e-36   3.3e-32  109.6   0.1     1    50    39    88    39    88 0.99 InsA C-terminal domain
Zn_Tnp_IS1           PF03811.8     36 seq949_BIOID39013    -             91   1.1e-21   75.9   4.5   1   1   3.1e-25   2.1e-21   74.9   3.1     1    36     1    36     1    36 0.99 InsA N-terminal domain
PfkB                 PF00294.19   301 seq950_BIOID39013    -            337   8.2e-70  235.1   0.0   1   1   7.2e-74   9.9e-70  234.9   0.0     2   297    31   331    30   335 0.97 pfkB family carbohydrate kinase
PTS_EIIA_2           PF00359.17   142 seq953_BIOID39013    -            637   6.4e-33  113.3   0.0   1   1   2.3e-36   1.1e-32  112.6   0.0     5   140   498   634   495   636 0.95 Phosphoenolpyruvate-dependent sugar phosphotransferase system, EIIA 2
PTS_EIIC             PF02378.13   321 seq953_BIOID39013    -            637   2.5e-19   69.1  33.4   1   1   5.5e-23   2.5e-19   69.1  23.2     1   321    17   277    17   277 0.92 Phosphotransferase system, EIIC
PTS_IIB              PF02302.12    90 seq953_BIOID39013    -            637   1.9e-09   37.7   0.3   1   1   1.1e-12   4.9e-09   36.3   0.0     1    79   379   453   379   458 0.87 PTS system, Lactose/Cellobiose specific IIB subunit
Methyltransf_26      PF13659.1    117 seq954_BIOID39013    -            187   7.5e-12   45.2   0.0   1   1   3.7e-15   1.3e-11   44.4   0.0     2   114    52   147    51   150 0.90 Methyltransferase domain
Methyltransf_18      PF12847.2    112 seq954_BIOID39013    -            187   2.5e-08   34.3   0.0   1   1   1.6e-11   5.3e-08   33.3   0.0     4   109    53   146    50   148 0.90 Methyltransferase domain
MTS                  PF05175.9    170 seq954_BIOID39013    -            187   9.6e-08   31.4   0.0   1   1   3.8e-11   1.3e-07   31.0   0.0    31   141    50   149    41   166 0.84 Methyltransferase small domain
RrnaAD               PF00398.15   262 seq954_BIOID39013    -            187   1.5e-06   27.3   0.0   1   1   5.6e-10   1.9e-06   26.9   0.0     9   113    29   128    24   148 0.87 Ribosomal RNA adenine dimethylase
Dus                  PF01207.12   310 seq956_BIOID39013    -            345   2.6e-99  331.8   0.0   1   1  2.3e-103   3.1e-99  331.5   0.0     2   308    30   340    29   342 0.98 Dihydrouridine synthase (Dus)
4HBT                 PF03061.17    79 seq957_BIOID39013    -            137   7.5e-17   61.1   0.1   1   1   8.9e-21   1.2e-16   60.4   0.1     1    79    50   127    50   127 0.98 Thioesterase superfamily
YagB_YeeU_YfjZ       PF06154.6    105 seq959_BIOID39013    -            121     3e-49  165.5   0.0   1   1   2.6e-53   3.5e-49  165.2   0.0     2   104    11   113    10   114 0.98 YagB/YeeU/YfjZ family
DUF2776              PF10951.3    347 seq960_BIOID39013    -            309  7.9e-146  485.4  28.6   1   1  6.5e-150  8.9e-146  485.2  19.9    43   347     2   307     1   307 0.99 Protein of unknown function (DUF2776)
Voltage_CLC          PF00654.15   355 seq962_BIOID39013    -            473   1.4e-90  303.8  35.9   1   1   1.1e-92   1.5e-88  297.1  20.9     2   354    89   437    88   438 0.94 Voltage gated chloride channel
ABC_tran             PF00005.22   118 seq966_BIOID39013    -            513   2.7e-35  121.1   0.2   1   2   4.3e-23   2.9e-19   69.4   0.1     1   118    44   171    44   171 0.89 ABC transporter
ABC_tran             PF00005.22   118 seq966_BIOID39013    -            513   2.7e-35  121.1   0.2   2   2   6.3e-17   4.3e-13   49.5   0.0    15   117   316   433   302   434 0.79 ABC transporter
Phage_lysis          PF03245.8    125 seq967_BIOID39013    -            145     2e-44  150.4   6.5   1   1   1.7e-48   2.4e-44  150.2   4.5     8   125    29   144    23   144 0.94 Bacteriophage lysis protein
DUF1471              PF07338.8     56 seq969_BIOID39013    -             91     1e-16   60.1   0.6   1   1     1e-20   1.4e-16   59.7   0.4     1    56    36    89    36    89 0.98 Protein of unknown function (DUF1471)
AAA_25               PF13481.1    194 seq971_BIOID39013    -            476   2.1e-26   92.4   0.0   1   1   1.8e-29   3.5e-26   91.6   0.0    10   194    88   242    80   242 0.90 AAA domain
KaiC                 PF06745.8    226 seq971_BIOID39013    -            476   1.7e-18   66.4   0.1   1   1   6.7e-19   1.3e-15   56.9   0.1     2   202    94   277    93   294 0.85 KaiC
ChlI                 PF13541.1    121 seq971_BIOID39013    -            476   5.9e-12   45.0   0.0   1   1   6.9e-15   1.3e-11   43.8   0.0    35   121   364   449   337   449 0.92 Subunit ChlI of Mg-chelatase
Lon_C                PF05362.8    205 seq971_BIOID39013    -            476   4.3e-08   32.5   0.1   1   1     5e-11   9.7e-08   31.4   0.0    94   200   372   471   363   473 0.88 Lon protease (S16) C-terminal proteolytic domain
RecA                 PF00154.16   323 seq971_BIOID39013    -            476   2.4e-05   23.4   0.1   1   1   2.4e-08   4.8e-05   22.4   0.0    17   140    77   195    65   205 0.77 recA bacterial DNA recombination protein
Y1_Tnp               PF01797.11   121 seq973_BIOID39013    -            165   2.7e-05   23.9   1.8   1   1   1.4e-08    0.0002   21.1   1.3    12   117    20   115    11   119 0.71 Transposase IS200 like
TrkH                 PF02386.11   339 seq974_BIOID39013    -            485   7.5e-74  248.2  21.0   1   1   5.5e-78   7.5e-74  248.2  14.6     2   339   156   483   155   483 0.99 Cation transport protein
HlyD_2               PF12700.2    328 seq977_BIOID39013    -            407   1.3e-14   53.9   0.0   1   1   1.2e-17     8e-14   51.4   0.0   136   327   187   378    98   379 0.77 HlyD family secretion protein
HlyD_3               PF13437.1    105 seq977_BIOID39013    -            407   1.7e-13   50.7   0.2   1   1     2e-14   1.4e-10   41.3   0.0     1   105   209   310   209   310 0.96 HlyD family secretion protein
IncFII_repA          PF02387.10   281 seq978_BIOID39013    -            289   5.9e-97  324.1   0.1   1   1  5.7e-101   7.8e-97  323.6   0.1     3   271     9   269     3   276 0.98 IncFII RepA protein family
Sigma70_r2           PF04542.9     71 seq981_BIOID39013    -            342   4.5e-23   80.5   0.1   1   1   2.9e-26   9.8e-23   79.4   0.1     1    71   106   176   106   176 0.97 Sigma-70 region 2
Sigma70_r3           PF04539.11    78 seq981_BIOID39013    -            342   3.2e-21   74.8  10.1   1   1   1.1e-23   3.7e-20   71.4   1.4     2    77   186   261   185   262 0.97 Sigma-70 region 3
Sigma70_r4           PF04545.11    50 seq981_BIOID39013    -            342   4.7e-17   60.9   3.7   1   1   5.5e-19   1.9e-15   55.7   2.0     1    50   274   327   274   327 0.97 Sigma-70, region 4
Sigma70_r1_2         PF00140.15    37 seq981_BIOID39013    -            342   2.6e-12   46.0   0.1   1   1   2.3e-15   7.9e-12   44.5   0.1     2    35    68   101    67   103 0.95 Sigma-70 factor, region 1.2
DUF3313              PF11769.3    201 seq983_BIOID39013    -            222   9.3e-66  220.9   0.1   1   1   7.7e-70   1.1e-65  220.7   0.1     1   199    16   214    16   216 0.99 Protein of unknown function (DUF3313)
CcmH                 PF03918.9    148 seq986_BIOID39013    -            127   7.8e-47  157.8   0.6   1   1   6.6e-51     9e-47  157.6   0.4     4   125     7   126     3   127 0.91 Cytochrome C biogenesis protein
DUF1219              PF06755.7    117 seq989_BIOID39013    -            125   2.8e-61  204.0   0.0   1   1   2.4e-65   3.2e-61  203.8   0.0     1   114     1   114     1   123 0.97 Protein of unknown function (DUF1219)
NLPC_P60             PF00877.14   105 seq991_BIOID39013    -            188   1.2e-34  118.1   0.1   1   1   1.3e-38   1.7e-34  117.6   0.0     1   105    79   183    79   183 0.98 NlpC/P60 family
Response_reg         PF00072.19   112 seq995_BIOID39013    -            240   8.2e-25   86.8   0.0   1   1   1.8e-28   1.2e-24   86.3   0.0     1   112    13   122    13   122 0.98 Response regulator receiver domain
Trans_reg_C          PF00486.23    77 seq995_BIOID39013    -            240     1e-22   79.6   0.1   1   1   2.7e-26   1.8e-22   78.8   0.0     2    77   157   232   156   232 0.96 Transcriptional regulatory protein, C terminal
AP_endonuc_2         PF01261.19   211 seq996_BIOID39013    -            284   2.2e-28   98.9   0.0   1   1   2.9e-32   3.9e-28   98.0   0.0     1   210    25   229    25   230 0.96 Xylose isomerase-like TIM barrel
Band_7               PF01145.20   179 seq998_BIOID39013    -            334   1.4e-37  129.2   0.7   1   1   1.5e-41   2.1e-37  128.6   0.5     2   178    22   243    21   245 0.97 SPFH domain / Band 7 family
DUF3521              PF12035.3     35 seq999_BIOID39013    -             89     2e-18   65.7   1.4   1   1   3.5e-22   4.8e-18   64.5   0.9     1    35    22    56    22    56 0.98 Protein of unknown function (DUF3521)
PspA_IM30            PF04012.7    221 seq1000_BIOID39013   -            222   6.9e-48  162.8  32.6   1   1     6e-52   8.2e-48  162.5  22.6     1   220     2   217     2   219 0.97 PspA/IM30 family
Phage_integrase      PF00589.17   173 seq1002_BIOID39013   -            337   7.2e-66  220.9   0.0   1   1     4e-69   1.8e-65  219.6   0.0     2   171   116   317   115   319 0.99 Phage integrase family
Phage_integr_N2      PF13495.1     85 seq1002_BIOID39013   -            337   9.9e-30  102.6   0.1   1   1   4.5e-33     2e-29  101.6   0.0     2    85    17   100    16   100 0.98 Phage integrase, N-terminal SAM-like domain
CstA                 PF02554.9    376 seq1003_BIOID39013   -            701  4.9e-156  518.9  29.1   1   1  7.1e-160  4.9e-156  518.9  20.1     1   359    32   420    32   436 0.95 Carbon starvation protein CstA
DUF4161              PF13722.1    127 seq1003_BIOID39013   -            701     4e-47  159.5   7.9   1   1   5.8e-51     4e-47  159.5   5.5     3   127   467   596   464   596 0.98 C-terminal domain on CstA (DUF4161)
GrpE                 PF01025.14   166 seq1006_BIOID39013   -            197   1.4e-47  161.2   3.3   1   1   1.2e-51   1.7e-47  160.9   2.3     5   166    35   194     7   194 0.87 GrpE
PALP                 PF00291.20   307 seq1007_BIOID39013   -            329   1.1e-72  244.6   0.4   1   1   9.9e-77   1.4e-72  244.4   0.3    12   307    32   312    21   312 0.91 Pyridoxal-phosphate dependent enzyme
Rick_17kDa_Anti      PF05433.10    42 seq1009_BIOID39013   -            155   1.4e-07   30.9  26.2   1   1   1.8e-11   2.5e-07   30.1  18.2     1    42    62   103    62   103 0.96 Glycine zipper 2TM domain
HTH_Tnp_IS1          PF12759.2     50 seq1011_BIOID39013   -             91   2.2e-32  110.1   0.1   1   1   4.8e-36   3.3e-32  109.6   0.1     1    50    39    88    39    88 0.99 InsA C-terminal domain
Zn_Tnp_IS1           PF03811.8     36 seq1011_BIOID39013   -             91   1.1e-21   75.9   4.5   1   1   3.1e-25   2.1e-21   74.9   3.1     1    36     1    36     1    36 0.99 InsA N-terminal domain
NUDIX                PF00293.23   135 seq1012_BIOID39013   -            209   3.2e-14   52.6   0.2   1   1   3.5e-18   4.7e-14   52.0   0.1     4   127    59   187    56   198 0.87 NUDIX domain
Resolvase            PF00239.16   141 seq1013_BIOID39013   -            204   3.3e-44  150.0   0.1   1   1   3.4e-48   4.7e-44  149.5   0.1     2   141     3   143     2   143 0.96 Resolvase, N terminal domain
TPR_11               PF13414.1     69 seq1014_BIOID39013   -            198     6e-15   54.5   9.7   1   1   6.3e-15   1.7e-11   43.4   4.9     1    68    71   140    71   141 0.90 TPR repeat
TPR_2                PF07719.12    34 seq1014_BIOID39013   -            198   1.9e-06   27.2  11.8   1   2     1e-06    0.0028   17.3   1.0     2    32    74   104    73   106 0.90 Tetratricopeptide repeat
TPR_2                PF07719.12    34 seq1014_BIOID39013   -            198   1.9e-06   27.2  11.8   2   2   7.4e-06      0.02   14.6   0.0     3    31   146   174   144   176 0.93 Tetratricopeptide repeat
TPR_1                PF00515.23    34 seq1014_BIOID39013   -            198   8.3e-06   25.0   9.2   1   1   3.7e-07     0.001   18.4   0.7     2    31    74   103    73   106 0.91 Tetratricopeptide repeat
DUF1116              PF06545.6    216 seq1021_BIOID39013   -            419   3.3e-99  330.2   1.3   1   1  3.3e-103   4.5e-99  329.7   0.9     1   216    87   303    87   303 0.99 Protein of unknown function (DUF1116)
Response_reg         PF00072.19   112 seq1023_BIOID39013   -            216   1.7e-24   85.8   0.1   1   1   6.7e-28     3e-24   85.0   0.0     1   111     6   120     6   121 0.96 Response regulator receiver domain
GerE                 PF00196.14    58 seq1023_BIOID39013   -            216     7e-19   66.7   0.1   1   1   2.5e-22   1.2e-18   66.0   0.1     2    57   149   204   148   205 0.96 Bacterial regulatory proteins, luxR family
TraC_F_IV            PF11130.3    235 seq1026_BIOID39013   -            876   1.2e-58  198.1   0.0   1   1     6e-62     2e-58  197.4   0.0     2   235    38   278    37   278 0.98 F pilus assembly Type-IV secretion system for plasmid transfer
AAA_10               PF12846.2    328 seq1026_BIOID39013   -            876   4.1e-43  147.7   0.1   1   1     2e-46   6.7e-43  147.0   0.0     1   322   480   773   480   776 0.83 AAA-like domain
IlvN                 PF07991.7    165 seq1029_BIOID39013   -            536     6e-61  204.4   0.1   1   1   1.4e-64   9.9e-61  203.7   0.1     2   165    80   249    79   249 0.98 Acetohydroxy acid isomeroreductase, catalytic domain
IlvC                 PF01450.14   145 seq1029_BIOID39013   -            536   1.4e-55  187.0   0.1   1   2   3.9e-21   2.7e-17   62.9   0.0     1   128   255   382   255   390 0.91 Acetohydroxy acid isomeroreductase, catalytic domain
IlvC                 PF01450.14   145 seq1029_BIOID39013   -            536   1.4e-55  187.0   0.1   2   2   2.3e-39   1.6e-35  122.0   0.0    15   145   404   530   394   530 0.93 Acetohydroxy acid isomeroreductase, catalytic domain
OprD                 PF03573.8    391 seq1031_BIOID39013   -            452   7.7e-21   74.2  12.5   1   1   6.9e-25   9.4e-21   73.9   8.6     1   337    33   401    33   435 0.80 outer membrane porin, OprD family
M60-like             PF13402.1    307 seq1033_BIOID39013   -           1523   2.9e-83  279.1   0.1   1   1   8.9e-87   6.1e-83  278.1   0.1     2   307  1086  1385  1085  1385 0.95 Peptidase M60-like family
DUF4092              PF13322.1    172 seq1033_BIOID39013   -           1523   1.6e-75  252.4   0.2   1   1   4.2e-79   2.9e-75  251.6   0.1     2   172   417   585   416   585 0.99 Domain of unknown function (DUF4092)
Phageshock_PspG      PF09583.5     65 seq1036_BIOID39013   -             80   1.4e-25   89.0  25.7   1   1   1.1e-29   1.5e-25   88.8  17.8     1    64     1    64     1    65 0.98 Phage shock protein G (Phageshock_PspG)
Peptidase_A8         PF01252.13   150 seq1037_BIOID39013   -            164   1.8e-44  150.9   6.9   1   1   1.5e-48   2.1e-44  150.6   4.8     2   147    15   160    13   164 0.92 Signal peptidase (SPase) II
TetR_N               PF00440.18    47 seq1038_BIOID39013   -            178     5e-09   35.5   0.1   1   1   1.2e-12   7.9e-09   34.9   0.1     1    47    13    59    13    59 0.97 Bacterial regulatory proteins, tetR family
TetR_C_6             PF13977.1    131 seq1038_BIOID39013   -            178   1.2e-07   31.5   0.2   1   1   4.2e-11   2.9e-07   30.2   0.1    21   125    85   176    67   178 0.90 Bacterial transcriptional repressor
EAL                  PF00563.15   236 seq1042_BIOID39013   -            518   1.3e-61  207.9   0.0   1   1   3.1e-65   2.1e-61  207.3   0.0     4   236   268   500   265   500 0.96 EAL domain
CSS-motif            PF12792.2    208 seq1042_BIOID39013   -            518   3.8e-45  153.6   0.0   1   1   8.1e-49   5.5e-45  153.1   0.0     3   206    39   243    37   245 0.97 CSS motif domain associated with EAL
FAD_binding_9        PF08021.6    117 seq1043_BIOID39013   -            254   9.3e-34  115.7   0.0   1   1   3.7e-37   2.6e-33  114.3   0.0     1   116    21   132    21   133 0.96 Siderophore-interacting FAD-binding domain
SIP                  PF04954.8    119 seq1043_BIOID39013   -            254   4.7e-21   75.2   0.4   1   1   9.2e-25   6.3e-21   74.8   0.3     4   118   142   253   139   254 0.95 Siderophore-interacting protein
LolA                 PF03548.10   165 seq1045_BIOID39013   -            204   3.3e-57  192.5   4.4   1   1   2.8e-61   3.8e-57  192.3   3.0     2   165    34   192    33   192 0.99 Outer membrane lipoprotein carrier protein LolA
Fer4_11              PF13247.1     99 seq1047_BIOID39013   -            205   1.2e-31  108.4  10.9   1   1   8.5e-35   1.2e-31  108.4   7.5     3    97    60   153    58   155 0.97 4Fe-4S dicluster domain
Fer4_2               PF12797.2     22 seq1047_BIOID39013   -            205   1.1e-13   50.0  30.8   1   1   6.7e-10   9.1e-07   28.3   0.6     2    20     6    24     5    33 0.89 4Fe-4S binding domain
Fer4                 PF00037.22    24 seq1047_BIOID39013   -            205   9.1e-13   47.1  35.1   1   1   8.5e-11   1.2e-07   30.9   3.3     1    23    92   114    92   115 0.94 4Fe-4S binding domain
Fer4_7               PF12838.2     52 seq1047_BIOID39013   -            205   2.4e-12   46.9  28.1   1   1   9.2e-10   1.3e-06   28.6   7.3     2    50    99   147    98   149 0.87 4Fe-4S dicluster domain
Fer4_9               PF13187.1     55 seq1047_BIOID39013   -            205   8.2e-12   45.0  26.6   1   1   5.5e-10   7.5e-07   29.2   7.4     2    53    99   148    98   150 0.95 4Fe-4S dicluster domain
Fer4_10              PF13237.1     52 seq1047_BIOID39013   -            205   4.5e-11   42.2  30.2   1   1   8.2e-09   1.1e-05   24.9   8.0     2    52    92   146    91   146 0.76 4Fe-4S dicluster domain
Fer4_4               PF12800.2     17 seq1047_BIOID39013   -            205   1.7e-10   40.2  32.5   1   3     3e-05      0.04   14.1   2.3     1    15    11    25    11    29 0.90 4Fe-4S binding domain
Fer4_4               PF12800.2     17 seq1047_BIOID39013   -            205   1.7e-10   40.2  32.5   2   3   3.3e-05     0.045   13.9   2.0     2    16    65    81    64    85 0.86 4Fe-4S binding domain
Fer4_4               PF12800.2     17 seq1047_BIOID39013   -            205   1.7e-10   40.2  32.5   3   3   2.9e-07    0.0004   20.3   2.0     2    17    97   112    96   112 0.91 4Fe-4S binding domain
Fer4_6               PF12837.2     24 seq1047_BIOID39013   -            205   2.4e-10   39.7  39.6   1   1   3.1e-09   4.2e-06   26.2   3.2     1    23    91   113    91   114 0.95 4Fe-4S binding domain
Fer4_3               PF12798.2     15 seq1047_BIOID39013   -            205   7.3e-07   29.1  40.1   1   2   9.4e-06     0.013   15.9   4.2     1    15    67    83    67    83 0.98 4Fe-4S binding domain
Fer4_3               PF12798.2     15 seq1047_BIOID39013   -            205   7.3e-07   29.1  40.1   2   2   4.8e-05     0.065   13.7   1.6     1    13   126   147   126   149 0.94 4Fe-4S binding domain
PspB                 PF06667.7     75 seq1048_BIOID39013   -             74   7.7e-32  108.9   0.4   1   1   6.1e-36   8.4e-32  108.8   0.3     1    74     1    73     1    74 0.97 Phage shock protein B
MdoG                 PF04349.7    484 seq1050_BIOID39013   -            517  1.1e-262  871.3   1.2   1   1  9.2e-267  1.3e-262  871.1   0.8     1   483    29   514    29   515 1.00 Periplasmic glucan biosynthesis protein, MdoG
Exo_endo_phos        PF03372.18   251 seq1051_BIOID39013   -            272     2e-26   93.3   0.0   1   1   1.7e-30   2.3e-26   93.0   0.0     1   251     8   263     8   263 0.80 Endonuclease/Exonuclease/phosphatase family
DUF957               PF06117.6     65 seq1052_BIOID39013   -             65   9.2e-35  117.8   0.9   1   1   7.3e-39     1e-34  117.7   0.6     1    65     1    65     1    65 0.99 Enterobacterial protein of unknown function (DUF957)
PGI                  PF00342.14   486 seq1054_BIOID39013   -            549  8.9e-235  779.5   0.1   1   1  7.4e-239    1e-234  779.3   0.0     1   486    52   541    52   541 0.99 Phosphoglucose isomerase
Aldolase_II          PF00596.16   183 seq1056_BIOID39013   -            228   1.7e-46  158.0   0.3   1   1   1.7e-50   2.3e-46  157.6   0.2     1   182     6   193     6   194 0.88 Class II Aldolase and Adducin N-terminal domain
DUF1508              PF07411.7     49 seq1057_BIOID39013   -            123   8.1e-48  159.5   6.0   1   2   1.2e-27   1.7e-23   81.6   0.2     1    49    23    71    23    71 0.97 Domain of unknown function (DUF1508)
DUF1508              PF07411.7     49 seq1057_BIOID39013   -            123   8.1e-48  159.5   6.0   2   2   2.5e-27   3.4e-23   80.7   0.9     1    48    74   121    74   122 0.97 Domain of unknown function (DUF1508)
DUF1249              PF06853.7    121 seq1058_BIOID39013   -            140   6.9e-46  154.6   0.2   1   1   5.8e-50     8e-46  154.4   0.1     2   118    21   136    20   139 0.97 Protein of unknown function (DUF1249)
Peptidase_M20        PF01546.23   171 seq1059_BIOID39013   -            396   1.8e-31  108.9   0.0   1   1   9.2e-35   6.3e-31  107.1   0.0     1   169    89   390    89   392 0.95 Peptidase family M20/M25/M40
M20_dimer            PF07687.9    109 seq1059_BIOID39013   -            396   5.9e-25   87.0   0.0   1   1   1.5e-28     1e-24   86.2   0.0     2   107   191   301   190   303 0.92 Peptidase dimerisation domain
Exonuc_X-T_C         PF08411.5    269 seq1060_BIOID39013   -            499  3.4e-104  347.5   0.1   1   1  6.1e-108  4.2e-104  347.2   0.1     1   268   236   497   236   498 0.99 Exonuclease C-terminal
RNase_T              PF00929.19   164 seq1060_BIOID39013   -            499     4e-25   88.8   0.0   1   1   1.1e-28   7.7e-25   87.9   0.0     2   162    37   216    36   218 0.95 Exonuclease
ACR_tran             PF00873.14  1021 seq1061_BIOID39013   -           1047  1.9e-238  793.5   2.0   1   1  1.8e-242  2.4e-238  793.2   1.4     2  1019     6  1037     2  1039 0.97 AcrB/AcrD/AcrF family
HTH_Tnp_1            PF01527.15    76 seq1062_BIOID39013   -             91   1.1e-07   31.5   0.0   1   1   1.2e-11   1.6e-07   31.0   0.0     7    75     5    70     3    71 0.89 Transposase
PspC                 PF04024.7     61 seq1065_BIOID39013   -            119   3.6e-19   67.8   0.5   1   1   3.4e-23   4.6e-19   67.5   0.3     1    60     7    68     7    69 0.92 PspC domain
Phage_portal         PF04860.7    347 seq1066_BIOID39013   -            344   2.8e-61  206.9   0.0   1   1   2.7e-65   3.6e-61  206.6   0.0     8   316    46   339    39   343 0.92 Phage portal protein
OrfB_IS605           PF01385.14   227 seq1067_BIOID39013   -            382   4.6e-52  176.5   4.1   1   1   1.4e-55   6.3e-52  176.1   2.8     1   224    49   255    49   258 0.98 Probable transposase
OrfB_Zn_ribbon       PF07282.6     69 seq1067_BIOID39013   -            382   1.6e-24   85.2   0.3   1   1   1.1e-27   5.1e-24   83.6   0.2     1    67   284   351   284   353 0.98 Putative transposase DNA-binding domain
HTH_OrfB_IS605       PF12323.3     46 seq1067_BIOID39013   -            382   5.2e-07   28.7   0.9   1   1   1.1e-10   5.2e-07   28.7   0.6    19    46     1    28     1    28 0.95 Helix-turn-helix domain
AAA_28               PF13521.1    163 seq1068_BIOID39013   -            417   4.9e-29  101.2   0.0   1   1   2.1e-32   7.2e-29  100.7   0.0     2   163   241   401   240   401 0.92 AAA domain
HTH_3                PF01381.17    55 seq1068_BIOID39013   -            417   1.3e-09   37.6   0.1   1   1   1.3e-12   4.5e-09   35.9   0.0     1    52    14    66    14    68 0.95 Helix-turn-helix
HTH_19               PF12844.2     64 seq1068_BIOID39013   -            417   2.6e-08   33.6   0.0   1   1     2e-10   6.8e-07   29.1   0.0     3    55    13    66    12    74 0.94 Helix-turn-helix domain
BPD_transp_2         PF02653.11   267 seq1070_BIOID39013   -            393   1.2e-50  171.8  42.6   1   1   8.6e-55   1.2e-50  171.8  29.5     2   267    57   383    56   383 0.98 Branched-chain amino acid transport system / permease component
DUF2065              PF09838.4     57 seq1071_BIOID39013   -             65   9.5e-23   79.5   3.3   1   1   7.6e-27     1e-22   79.4   2.3     1    57     5    61     5    61 0.98 Uncharacterized protein conserved in bacteria (DUF2065)
DNA_III_psi          PF03603.8    128 seq1074_BIOID39013   -            137   1.4e-45  154.1   0.1   1   1   1.2e-49   1.6e-45  153.9   0.1     1   128     1   128     1   128 0.99 DNA polymerase III psi subunit
DmsC                 PF04976.7    276 seq1075_BIOID39013   -            364  1.7e-115  384.9  19.9   1   1  1.5e-119  2.1e-115  384.6  13.8     1   276    81   354    81   354 0.99 DMSO reductase anchor subunit (DmsC)
EI24                 PF07264.6    219 seq1076_BIOID39013   -            253   1.3e-52  178.2  20.7   1   1   1.1e-56   1.5e-52  178.0  14.4     1   219    11   232    11   232 0.96 Etoposide-induced protein 2.4 (EI24)
Trp_Tyr_perm         PF03222.8    394 seq1077_BIOID39013   -            443   1.8e-08   33.5  29.3   1   1   1.8e-12   2.5e-08   33.0  20.3    13   391    29   438    22   441 0.76 Tryptophan/tyrosine permease family
SDF                  PF00375.13   390 seq1080_BIOID39013   -            437  2.2e-120  401.8  38.4   1   1  1.8e-124  2.5e-120  401.7  26.6     1   390     8   411     8   411 0.97 Sodium:dicarboxylate symporter family
rve                  PF00665.21   120 seq1081_BIOID39013   -            285   7.7e-27   93.6   0.0   1   1   5.9e-30   1.6e-26   92.6   0.0     2   120   123   239   122   239 0.97 Integrase core domain
rve_2                PF13333.1     52 seq1081_BIOID39013   -            285   1.4e-13   50.5   0.1   1   1   9.3e-17   2.5e-13   49.7   0.1     1    50   229   283   229   284 0.92 Integrase core domain
rve_3                PF13683.1     67 seq1081_BIOID39013   -            285   3.7e-12   45.4   0.1   1   1   2.3e-15   6.3e-12   44.7   0.1     4    67   213   277   210   277 0.95 Integrase core domain
HTH_21               PF13276.1     60 seq1081_BIOID39013   -            285   1.6e-08   34.2   3.5   1   1     6e-12   1.6e-08   34.2   2.4     6    59    47    99    39   100 0.82 HTH-like domain
DDE_Tnp_IS240        PF13610.1    140 seq1081_BIOID39013   -            285   1.2e-07   31.6   0.0   1   1   9.9e-11   2.7e-07   30.5   0.0     2   134   128   264   127   270 0.87 DDE domain
ParBc                PF02195.13    90 seq1084_BIOID39013   -            263   4.1e-18   65.1   0.0   1   1   6.5e-22   8.9e-18   64.0   0.0     2    89     9    93     8    94 0.92 ParB-like nuclease domain
FKBP_C               PF00254.23    94 seq1085_BIOID39013   -            149   1.2e-16   60.3   0.0   1   1   1.3e-20   1.7e-16   59.8   0.0     4    94     4   141     2   141 0.87 FKBP-type peptidyl-prolyl cis-trans isomerase
DUF3330              PF11809.3     70 seq1087_BIOID39013   -            116   3.5e-37  125.9   7.3   1   1   7.1e-41   4.8e-37  125.5   5.1     2    70    49   116    48   116 0.97 Domain of unknown function (DUF3330)
EAL                  PF00563.15   236 seq1087_BIOID39013   -            116   1.2e-08   34.5   0.0   1   1   2.4e-12   1.6e-08   34.1   0.0   204   236     1    33     1    33 0.97 EAL domain
DUF421               PF04239.7     99 seq1088_BIOID39013   -            230   1.4e-24   85.3   0.0   1   1   1.4e-28   1.9e-24   84.9   0.0     1    71   102   171   102   213 0.85 Protein of unknown function (DUF421)
ABC_tran             PF00005.22   118 seq1089_BIOID39013   -            635   1.5e-36  125.2   0.1   1   2   1.7e-17   9.5e-15   54.8   0.0     1   118    43   185    43   185 0.88 ABC transporter
ABC_tran             PF00005.22   118 seq1089_BIOID39013   -            635   1.5e-36  125.2   0.1   2   2   1.9e-21   1.1e-18   67.6   0.0     1   118   359   469   359   469 0.95 ABC transporter
AAA_21               PF13304.1    303 seq1089_BIOID39013   -            635   7.5e-23   81.7   7.3   1   1   7.3e-13   4.1e-10   39.9   0.5     3   302    33   216    32   217 0.77 AAA domain
ABC_tran_2           PF12848.2     85 seq1089_BIOID39013   -            635   3.7e-13   48.9  13.9   1   1   1.4e-15   7.7e-13   47.9   1.2     1    74   224   295   224   308 0.91 ABC transporter
Metallophos          PF00149.23   201 seq1090_BIOID39013   -            275     1e-14   54.3   1.3   1   1   2.7e-18   1.8e-14   53.5   0.9     2   200    16   206    15   207 0.88 Calcineurin-like phosphoesterase
Metallophos_2        PF12850.2    156 seq1090_BIOID39013   -            275   3.2e-12   46.4   0.0   1   1   7.3e-16     5e-12   45.8   0.0     2   139    16   225    15   239 0.69 Calcineurin-like phosphoesterase superfamily domain
Phageshock_PspD      PF09584.5     66 seq1091_BIOID39013   -             73   2.2e-31  107.2   4.5   1   1   1.8e-35   2.4e-31  107.0   3.1     1    64    10    71    10    73 0.98 Phage shock protein PspD (Phageshock_PspD)
DUF1656              PF07869.7     58 seq1092_BIOID39013   -             78   3.3e-18   65.1   9.6   1   1   2.4e-22   3.3e-18   65.1   6.7     3    57    16    70    14    72 0.95 Protein of unknown function (DUF1656)
DUF2684              PF10885.3     89 seq1093_BIOID39013   -             83   8.6e-49  163.1   0.4   1   1   6.7e-53   9.2e-49  163.1   0.3     1    79     1    79     1    83 0.97 Protein of unknown function (DUF2684)
MgsA_C               PF12002.3    168 seq1096_BIOID39013   -            447   3.2e-68  228.5   0.6   1   1   4.5e-71   5.5e-68  227.7   0.4     1   167   268   435   268   436 0.99 MgsA AAA+ ATPase C terminal
AAA                  PF00004.24   132 seq1096_BIOID39013   -            447   2.4e-18   66.4   0.1   1   1   2.3e-20   2.8e-17   63.0   0.0     1   126    53   159    53   165 0.91 ATPase family associated with various cellular activities (AAA)
RuvB_N               PF05496.7    234 seq1096_BIOID39013   -            447   3.5e-16   58.8   0.1   1   1   1.6e-18     2e-15   56.3   0.0    15   133    17   138     7   155 0.79 Holliday junction DNA helicase ruvB N-terminus
AAA_5                PF07728.9    139 seq1096_BIOID39013   -            447   8.9e-08   31.8   0.1   1   1   9.5e-10   1.2e-06   28.2   0.1     2   102    53   143    52   236 0.84 AAA domain (dynein-related subfamily)
AAA_19               PF13245.1     76 seq1096_BIOID39013   -            447   1.4e-07   31.0   0.4   1   1   1.3e-09   1.6e-06   27.6   0.0    10    62    51    95    43   134 0.65 Part of AAA domain
Mannitol_dh_C        PF08125.8    245 seq1097_BIOID39013   -            443   4.8e-72  241.9   0.0   1   1   2.2e-75   9.9e-72  240.9   0.0     1   244   209   434   209   435 0.98 Mannitol dehydrogenase C-terminal domain
Mannitol_dh          PF01232.18   151 seq1097_BIOID39013   -            443   8.5e-28   97.0   0.1   1   1   3.7e-31   1.7e-27   96.1   0.1     1   151    62   184    62   184 0.97 Mannitol dehydrogenase Rossmann domain
DUF3521              PF12035.3     35 seq1097_BIOID39013   -            443   6.5e-08   32.1   5.3   1   1   3.1e-11   1.4e-07   31.0   3.6     1    33     1    31     1    32 0.97 Protein of unknown function (DUF3521)
Peptidase_U32        PF01136.14   233 seq1099_BIOID39013   -            453   6.3e-95  316.4   0.0   1   1     6e-99   8.2e-95  316.0   0.0     1   232    75   344    75   345 0.98 Peptidase family U32
Adenylsucc_synt      PF00709.16   421 seq1100_BIOID39013   -            432  3.4e-177  589.2   0.0   1   1  2.8e-181  3.9e-177  588.9   0.0     2   420     5   424     4   425 0.99 Adenylosuccinate synthetase
MreB_Mbl             PF06723.8    327 seq1102_BIOID39013   -            347  9.3e-151  500.8   3.4   1   1  3.4e-154  1.2e-150  500.5   2.4     2   324    11   338    10   340 0.99 MreB/Mbl protein
HSP70                PF00012.15   602 seq1102_BIOID39013   -            347     3e-13   48.4   0.2   1   1   1.9e-16   6.6e-13   47.3   0.0   136   241   108   207    84   221 0.86 Hsp70 protein
Actin                PF00022.14   393 seq1102_BIOID39013   -            347     8e-11   40.8   0.0   1   1   1.5e-10   5.1e-07   28.3   0.0    45   211    52   226    13   243 0.79 Actin
FtsA                 PF14450.1    120 seq1102_BIOID39013   -            347   1.1e-08   34.8   0.2   1   1   1.2e-11   4.1e-08   32.9   0.0     2    98   162   319   161   328 0.92 Cell division protein FtsA
AMP-binding          PF00501.23   418 seq1105_BIOID39013   -            719   8.3e-74  248.2   0.0   1   1   1.9e-77   1.3e-73  247.6   0.0     1   409   233   635   233   642 0.91 AMP-binding enzyme
Acyltransferase      PF01553.16   132 seq1105_BIOID39013   -            719   3.5e-19   68.4   0.0   1   1   1.1e-22   7.3e-19   67.4   0.0     1   131    15   137    15   138 0.96 Acyltransferase
Acetyltransf_1       PF00583.19    83 seq1106_BIOID39013   -            148   4.2e-20   71.4   0.0   1   1   3.7e-23   6.2e-20   70.9   0.0     4    82    48   120    45   121 0.92 Acetyltransferase (GNAT) family
Acetyltransf_10      PF13673.1    117 seq1106_BIOID39013   -            148   3.5e-13   49.5   0.1   1   1   2.7e-16   4.6e-13   49.1   0.1    22   117    18   120     8   120 0.86 Acetyltransferase (GNAT) domain
FR47                 PF08445.5     86 seq1106_BIOID39013   -            148   1.4e-12   47.0   0.1   1   1   1.2e-15     2e-12   46.5   0.0    17    81    59   124    42   130 0.82 FR47-like protein
Acetyltransf_7       PF13508.1     79 seq1106_BIOID39013   -            148   9.1e-12   44.8   0.0   1   1   7.2e-15   1.2e-11   44.4   0.0     8    78    45   121    38   122 0.86 Acetyltransferase (GNAT) domain
Acetyltransf_4       PF13420.1    155 seq1106_BIOID39013   -            148     6e-09   35.9   0.0   1   1   4.2e-12   7.2e-09   35.6   0.0    32   148    23   134     5   141 0.82 Acetyltransferase (GNAT) domain
Acetyltransf_8       PF13523.1    152 seq1106_BIOID39013   -            148   7.1e-09   35.6   0.1   1   1   4.1e-10     7e-07   29.1   0.0    84   138    69   122    62   127 0.94 Acetyltransferase (GNAT) domain
Acetyltransf_3       PF13302.1    142 seq1106_BIOID39013   -            148   3.5e-07   30.4   0.1   1   1   7.5e-10   1.3e-06   28.6   0.1    67   142    49   121     3   121 0.73 Acetyltransferase (GNAT) domain
Acetyltransf_9       PF13527.1    128 seq1106_BIOID39013   -            148   1.6e-06   27.8   0.0   1   1   1.7e-09     3e-06   27.0   0.0    74   127    64   122    48   123 0.89 Acetyltransferase (GNAT) domain
FAD_binding_1        PF00667.15   219 seq1108_BIOID39013   -            599   1.2e-52  178.4   0.0   1   1   4.4e-56     2e-52  177.7   0.0     2   219   230   424   229   424 0.98 FAD binding domain
Flavodoxin_1         PF00258.20   143 seq1108_BIOID39013   -            599   9.9e-33  113.0   0.2   1   1   5.6e-36   2.6e-32  111.6   0.0     1   136    66   195    66   200 0.90 Flavodoxin
NAD_binding_1        PF00175.16   109 seq1108_BIOID39013   -            599   5.1e-22   78.3   0.0   1   1   2.3e-25   1.1e-21   77.3   0.0     1   109   457   564   457   564 0.89 Oxidoreductase NAD-binding domain
HHA                  PF05321.6     57 seq1109_BIOID39013   -             71   3.8e-25   87.6   0.0   1   1   3.2e-29   4.3e-25   87.4   0.0     1    57     8    68     8    68 0.97 Haemolysin expression modulating protein
ABC_tran             PF00005.22   118 seq1110_BIOID39013   -            499   4.5e-35  120.4   0.5   1   2   1.5e-23   6.8e-20   71.4   0.0     1   118    45   172    45   172 0.91 ABC transporter
ABC_tran             PF00005.22   118 seq1110_BIOID39013   -            499   4.5e-35  120.4   0.5   2   2   4.6e-16   2.1e-12   47.3   0.0     3   117   298   427   296   428 0.88 ABC transporter
HlyD                 PF00529.15   306 seq1112_BIOID39013   -            285   2.4e-46  158.3   5.7   1   2   1.3e-22   3.4e-19   69.1   1.6     1    78    43   120    43   128 0.92 HlyD family secretion protein
HlyD                 PF00529.15   306 seq1112_BIOID39013   -            285   2.4e-46  158.3   5.7   2   2   2.1e-29   5.7e-26   91.4   0.1   139   302   127   278   118   282 0.92 HlyD family secretion protein
HlyD_2               PF12700.2    328 seq1112_BIOID39013   -            285   6.2e-22   78.0   0.3   1   1   3.1e-25   8.5e-22   77.6   0.2    15   239    38   229    31   242 0.88 HlyD family secretion protein
HlyD_3               PF13437.1    105 seq1112_BIOID39013   -            285   5.9e-19   68.2   0.1   1   1   1.3e-15   3.4e-12   46.4   0.0     1    82   153   232   153   248 0.90 HlyD family secretion protein
Biotin_lipoyl_2      PF13533.1     50 seq1112_BIOID39013   -            285   3.1e-18   65.0   1.9   1   1   1.9e-18   5.1e-15   54.7   0.7     1    50    43    92    43   103 0.89 Biotin-lipoyl like
Lact-deh-memb        PF09330.6    291 seq1113_BIOID39013   -            582  1.2e-153  510.4   1.9   1   1  1.8e-157  1.2e-153  510.4   1.3     1   291   289   578   289   578 1.00 D-lactate dehydrogenase, membrane binding
FAD_binding_4        PF01565.18   139 seq1113_BIOID39013   -            582   2.8e-08   33.2   0.0   1   1   6.7e-12   4.6e-08   32.5   0.0     2   115    58   177    57   197 0.85 FAD binding domain
DUF2877              PF11392.3    111 seq1115_BIOID39013   -            271   2.3e-28   98.5   0.0   1   1   3.7e-32   5.1e-28   97.3   0.0     1   110   158   265   158   266 0.89 Protein of unknown function (DUF2877)
Rhodanese            PF00581.15   113 seq1118_BIOID39013   -            104   1.2e-14   54.5   0.0   1   1   1.1e-18   1.5e-14   54.1   0.0    16   109    23    96    20    99 0.88 Rhodanese-like domain
Cytochrom_B_N        PF00033.14   188 seq1119_BIOID39013   -            188   8.4e-25   87.1   9.4   1   1   1.4e-28   9.5e-25   86.9   6.5     3   187    16   184    14   185 0.96 Cytochrome b(N-terminal)/b6/petB
Ni_hydr_CYTB         PF01292.15   182 seq1119_BIOID39013   -            188   1.2e-21   76.8  10.2   1   1     2e-25   1.4e-21   76.6   7.0     1   181    16   184    16   185 0.92 Prokaryotic cytochrome b561
TPR_2                PF07719.12    34 seq1120_BIOID39013   -            294   6.5e-17   59.9   8.6   1   3   3.4e-06    0.0059   16.3   0.1     1    33    62    94    62    95 0.96 Tetratricopeptide repeat
TPR_2                PF07719.12    34 seq1120_BIOID39013   -            294   6.5e-17   59.9   8.6   2   3   3.3e-08   5.6e-05   22.6   0.0     1    34    96   129    96   129 0.95 Tetratricopeptide repeat
TPR_2                PF07719.12    34 seq1120_BIOID39013   -            294   6.5e-17   59.9   8.6   3   3   1.1e-05     0.019   14.7   0.0     2    30   235   263   234   267 0.91 Tetratricopeptide repeat
TPR_1                PF00515.23    34 seq1120_BIOID39013   -            294   6.8e-15   53.8   6.9   1   2   6.5e-07    0.0011   18.3   0.0     1    33    62    94    62    95 0.96 Tetratricopeptide repeat
TPR_1                PF00515.23    34 seq1120_BIOID39013   -            294   6.8e-15   53.8   6.9   2   2   6.7e-09   1.1e-05   24.6   0.0     2    34    97   129    96   129 0.95 Tetratricopeptide repeat
TPR_11               PF13414.1     69 seq1120_BIOID39013   -            294   2.4e-14   52.5  10.8   1   1   3.7e-12   6.4e-09   35.2   0.7     3    69    96   161    94   161 0.89 TPR repeat
TPR_8                PF13181.1     34 seq1120_BIOID39013   -            294     2e-11   42.6   2.0   1   3   5.9e-05       0.1   12.3   0.0     1    33    62    94    62    95 0.94 Tetratricopeptide repeat
TPR_8                PF13181.1     34 seq1120_BIOID39013   -            294     2e-11   42.6   2.0   2   3   1.3e-05     0.021   14.4   0.0     9    34   104   129    97   130 0.83 Tetratricopeptide repeat
TPR_8                PF13181.1     34 seq1120_BIOID39013   -            294     2e-11   42.6   2.0   3   3   3.8e-05     0.064   12.9   0.1     3    28   236   261   234   264 0.90 Tetratricopeptide repeat
TPR_9                PF13371.1     73 seq1120_BIOID39013   -            294   3.2e-10   39.6   7.1   1   2   4.7e-07   0.00081   19.0   1.1    11    64    44    97    35    98 0.92 Tetratricopeptide repeat
TPR_9                PF13371.1     73 seq1120_BIOID39013   -            294   3.2e-10   39.6   7.1   2   2   2.5e-08   4.2e-05   23.2   0.2     6    63   107   164   102   174 0.93 Tetratricopeptide repeat
LYTB                 PF02401.13   281 seq1124_BIOID39013   -            316  4.5e-120  399.6   0.2   1   1  3.8e-124  5.2e-120  399.5   0.1     1   280     3   284     3   285 0.99 LytB protein
Plasmid_stabil       PF05016.9     90 seq1126_BIOID39013   -             93   1.7e-15   57.0   0.1   1   1   1.4e-19   1.9e-15   56.8   0.0     1    90     4    92     4    92 0.90 Plasmid stabilisation system protein
UDG                  PF03167.14   152 seq1127_BIOID39013   -            168   6.4e-26   90.5   0.0   1   1   5.2e-30   7.1e-26   90.3   0.0     5   151     7   159     3   163 0.91 Uracil DNA glycosylase superfamily
Resolvase            PF00239.16   141 seq1128_BIOID39013   -            186   2.6e-41  140.6   0.3   1   1   3.8e-45   2.6e-41  140.6   0.2     2   141     6   139     5   139 0.94 Resolvase, N terminal domain
HTH_7                PF02796.10    45 seq1128_BIOID39013   -            186   1.6e-14   53.3   0.3   1   1   4.7e-18   3.2e-14   52.3   0.2     1    44   141   184   141   185 0.98 Helix-turn-helix domain of resolvase
SNARE_assoc          PF09335.6    123 seq1129_BIOID39013   -            236   1.1e-27   96.5   6.3   1   1   7.9e-32   1.1e-27   96.5   4.4     1   121    63   180    63   182 0.98 SNARE associated Golgi protein
PEP_mutase           PF13714.1    238 seq1130_BIOID39013   -            296   1.3e-53  181.6   4.4   1   1   2.1e-57   1.5e-53  181.3   3.0     1   233    10   250    10   255 0.92 Phosphoenolpyruvate phosphomutase
ICL                  PF00463.16   526 seq1130_BIOID39013   -            296   1.2e-16   59.9   1.9   1   1   4.6e-20   3.1e-16   58.5   1.3   150   255    80   183    71   213 0.86 Isocitrate lyase family
DUF2569              PF10754.4    149 seq1132_BIOID39013   -            146     4e-48  163.2  10.5   1   1   3.3e-52   4.5e-48  163.1   7.3     2   149     4   145     3   145 0.99 Protein of unknown function (DUF2569)
YqgB                 PF11036.3     43 seq1133_BIOID39013   -             48   3.2e-33  112.8   0.7   1   1   2.6e-37   3.6e-33  112.6   0.5     1    43     6    48     6    48 0.99 Virulence promoting factor
HAD_2                PF13419.1    176 seq1134_BIOID39013   -            225   1.6e-27   96.7   0.0   1   1   4.1e-31   1.9e-27   96.5   0.0     1   176     6   195     6   195 0.91 Haloacid dehalogenase-like hydrolase
Hydrolase_like       PF13242.1     75 seq1134_BIOID39013   -            225   9.9e-13   47.4   0.0   1   1   3.3e-16   1.5e-12   46.9   0.0     3    75   149   218   147   218 0.85 HAD-hyrolase-like
Hydrolase            PF00702.21   204 seq1134_BIOID39013   -            225   1.4e-11   45.2   0.3   1   1   1.5e-14   6.6e-11   43.0   0.2   107   204    78   189     3   189 0.74 haloacid dehalogenase-like hydrolase
OmpA                 PF00691.15    97 seq1135_BIOID39013   -            282     4e-15   55.8   0.1   1   1   1.1e-18   1.6e-14   53.9   0.0     1    94   141   235   141   238 0.83 OmpA family
Phosphorylase        PF00343.15   713 seq1136_BIOID39013   -            797         0 1154.0   0.9   1   1         0         0 1153.8   0.2     1   712    91   796    91   797 0.99 Carbohydrate phosphorylase
YbfN                 PF13982.1     89 seq1138_BIOID39013   -            108   6.2e-50  167.2   6.7   1   1   5.2e-54   7.2e-50  166.9   4.6     1    89    19   107    19   107 0.99 YbfN-like lipoprotein
P22_CoatProtein      PF11651.3    414 seq1139_BIOID39013   -            372   3.6e-21   75.1   2.6   1   1   1.1e-21   1.6e-17   63.1   0.6    47   269    38   258    24   274 0.83 P22 coat protein - gene protein 5
APH                  PF01636.18   239 seq1142_BIOID39013   -            302   6.7e-29  101.1   2.7   1   1   1.2e-32   7.9e-29  100.9   1.9     3   239    51   293    49   293 0.84 Phosphotransferase enzyme family
RNase_T              PF00929.19   164 seq1143_BIOID39013   -            282     2e-23   83.3   0.0   1   1   1.9e-27   2.6e-23   82.9   0.0     1   163   105   262   105   263 0.95 Exonuclease
PALP                 PF00291.20   307 seq1144_BIOID39013   -            323   1.3e-63  214.9   0.3   1   1   1.1e-67   1.5e-63  214.7   0.2     3   306    10   300     8   301 0.87 Pyridoxal-phosphate dependent enzyme
Orn_Arg_deC_N        PF02784.11   251 seq1145_BIOID39013   -            658   1.1e-71  240.8   0.1   1   1   2.3e-75   1.6e-71  240.3   0.1     2   251    99   368    98   368 0.98 Pyridoxal-dependent decarboxylase, pyridoxal binding domain
Orn_DAP_Arg_deC      PF00278.17   116 seq1145_BIOID39013   -            658   2.1e-30  104.7   0.0   1   1   5.6e-34   3.8e-30  103.8   0.0     1   115   371   586   371   587 0.87 Pyridoxal-dependent decarboxylase, C-terminal sheet domain
DnaB_C               PF03796.10   265 seq1147_BIOID39013   -            471  4.1e-108  360.1   0.2   1   1  1.2e-111  5.4e-108  359.7   0.1     1   263   206   463   206   465 0.97 DnaB-like helicase C terminal domain
DnaB                 PF00772.16   103 seq1147_BIOID39013   -            471   8.7e-38  128.2   0.0   1   1   4.2e-41   1.9e-37  127.1   0.0     1   103    26   128    26   128 0.99 DnaB-like helicase N terminal domain
AAA_25               PF13481.1    194 seq1147_BIOID39013   -            471     1e-13   51.0   0.1   1   1   3.6e-17   1.6e-13   50.3   0.0    29   190   220   386   179   390 0.84 AAA domain
UPF0227              PF05728.7    187 seq1148_BIOID39013   -            193   9.7e-75  250.2   0.0   1   1   1.6e-78   1.1e-74  250.1   0.0     2   186     4   188     3   189 0.99 Uncharacterised protein family (UPF0227)
Abhydrolase_5        PF12695.2    142 seq1148_BIOID39013   -            193   1.1e-06   28.3   0.0   1   1   2.6e-10   1.8e-06   27.6   0.0     1   141     3   172     3   173 0.67 Alpha/beta hydrolase family
Alpha-amylase        PF00128.19   316 seq1149_BIOID39013   -            338   4.3e-16   59.0   0.1   1   1   4.5e-20   6.1e-16   58.6   0.0    21   198    93   281    82   329 0.74 Alpha amylase, catalytic domain
PHO4                 PF01384.15   326 seq1152_BIOID39013   -            499  4.3e-100  334.4  19.9   1   1  3.7e-104    5e-100  334.2  13.8     1   326    30   488    30   488 0.88 Phosphate transporter family
Aminotran_5          PF00266.14   371 seq1153_BIOID39013   -            362   2.6e-71  240.1   0.0   1   1   2.2e-75   2.9e-71  240.0   0.0     1   371     4   350     4   350 0.99 Aminotransferase class-V
BCCT                 PF02028.12   485 seq1154_BIOID39013   -            677  1.6e-173  577.3  44.2   1   1  1.3e-177  1.8e-173  577.1  30.6     1   484    17   502    17   503 0.99 BCCT family transporter
Ribosomal_S6         PF01250.12    92 seq1155_BIOID39013   -            131   3.4e-33  113.2   0.1   1   1   3.2e-37   4.4e-33  112.8   0.0     1    91     2    91     2    92 0.98 Ribosomal protein S6
Nitrate_red_del      PF02613.10   136 seq1156_BIOID39013   -            204     4e-31  107.5   1.1   1   1   4.1e-35   5.6e-31  107.0   0.7     7   134    41   164    19   166 0.93 Nitrate reductase delta subunit
HNH                  PF01844.18    47 seq1158_BIOID39013   -            216   4.3e-06   26.3   0.8   1   1   5.5e-10   7.5e-06   25.6   0.5     1    47   141   197   139   197 0.88 HNH endonuclease
Glycos_transf_2      PF00535.21   169 seq1160_BIOID39013   -            847   1.4e-19   70.2   0.0   1   1   6.3e-23   2.2e-19   69.6   0.0     2   168   246   429   245   430 0.98 Glycosyl transferase family 2
Glyco_tranf_2_3      PF13641.1    230 seq1160_BIOID39013   -            847   3.3e-15   56.4   0.3   1   1     3e-18     1e-14   54.8   0.0     2   230   243   493   242   493 0.84 Glycosyltransferase like family 2
Glyco_trans_2_3      PF13632.1    192 seq1160_BIOID39013   -            847   2.9e-13   49.8  14.5   1   1   8.6e-17   2.9e-13   49.8  10.1     1   185   341   533   341   708 0.82 Glycosyl transferase family group 2
Glyco_transf_21      PF13506.1    174 seq1160_BIOID39013   -            847   4.5e-08   32.5   0.0   1   1   4.7e-11   1.6e-07   30.6   0.0     6   147   312   468   308   492 0.77 Glycosyl transferase family 21
DDE_Tnp_Tn3          PF01526.12   388 seq1161_BIOID39013   -            988  3.2e-161  536.1   0.0   1   1  7.8e-165  5.3e-161  535.4   0.0     1   388   580   966   580   966 1.00 Tn3 transposase DDE domain
DUF4158              PF13700.1    166 seq1161_BIOID39013   -            988   1.4e-59  200.1   0.1   1   1   4.7e-63   3.2e-59  199.0   0.0     1   166     6   170     6   170 0.99 Domain of unknown function (DUF4158)
Peripla_BP_3         PF13377.1    160 seq1162_BIOID39013   -            392   4.4e-38  130.6   0.7   1   1   1.1e-39   3.6e-36  124.4   0.1     3   160   113   277   111   277 0.95 Periplasmic binding protein-like domain
HTH_AraC             PF00165.18    42 seq1162_BIOID39013   -            392   3.3e-22   77.5   0.1   1   2   2.8e-11   9.7e-08   31.4   0.0     1    42   294   335   294   335 0.97 Bacterial regulatory helix-turn-helix proteins, AraC family
HTH_AraC             PF00165.18    42 seq1162_BIOID39013   -            392   3.3e-22   77.5   0.1   2   2   9.9e-15   3.4e-11   42.4   0.1     6    41   348   384   346   385 0.95 Bacterial regulatory helix-turn-helix proteins, AraC family
HTH_18               PF12833.2     81 seq1162_BIOID39013   -            392   8.3e-20   70.5   0.1   1   1   1.7e-22   5.8e-19   67.8   0.0     3    79   309   384   307   385 0.97 Helix-turn-helix domain
Peripla_BP_4         PF13407.1    258 seq1162_BIOID39013   -            392   1.5e-12   47.3   0.0   1   1     7e-16   2.4e-12   46.6   0.0    75   258    72   258    52   258 0.84 Periplasmic binding protein domain
SBP_bac_5            PF00496.17   374 seq1163_BIOID39013   -            604   3.5e-67  226.7  10.4   1   1   3.7e-71     5e-67  226.2   7.2     2   369    98   503    97   508 0.93 Bacterial extracellular solute-binding proteins, family 5 Middle
DUF2592              PF10766.4     41 seq1164_BIOID39013   -             49     1e-26   91.8   4.7   1   1   8.2e-31   1.1e-26   91.7   3.3     1    41     4    44     4    44 0.98 Protein of unknown function (DUF2592)
DUF466               PF04328.8     65 seq1166_BIOID39013   -             65   2.9e-32  110.1   0.5   1   1   2.3e-36   3.1e-32  110.0   0.3     1    65     1    65     1    65 0.99 Protein of unknown function (DUF466)
Rnf-Nqr              PF02508.9    190 seq1167_BIOID39013   -            193   2.6e-71  239.0  21.0   1   1   2.1e-75   2.9e-71  238.8  14.6     1   189     1   191     1   192 0.99 Rnf-Nqr subunit, membrane protein
AA_kinase            PF00696.23   241 seq1169_BIOID39013   -            297   7.1e-25   87.8   0.0   1   1   1.2e-28   1.7e-24   86.5   0.0     1   239     2   277     2   279 0.79 Amino acid kinase family
FUSC                 PF04632.7    650 seq1171_BIOID39013   -            670  5.1e-163  543.8  47.2   1   1  8.4e-167  5.8e-163  543.6  32.7     1   649    20   662    20   663 0.97 Fusaric acid resistance protein family
FUSC_2               PF13515.1    128 seq1171_BIOID39013   -            670   2.7e-16   59.5  13.2   1   1     4e-20   2.7e-16   59.5   9.2     1   125    33   163    31   166 0.86 Fusaric acid resistance protein-like
PEPcase              PF00311.12   793 seq1172_BIOID39013   -            883  1.2e-292  972.4   0.0   1   1  1.1e-296  1.5e-292  972.1   0.0     2   793   129   883   128   883 0.98 Phosphoenolpyruvate carboxylase
AAA                  PF00004.24   132 seq1173_BIOID39013   -            387   5.3e-32  110.6   0.0   1   1   1.6e-35   1.1e-31  109.6   0.0     1   131   137   262   137   263 0.95 ATPase family associated with various cellular activities (AAA)
AAA_5                PF07728.9    139 seq1173_BIOID39013   -            387   3.7e-06   26.5   0.0   1   1   2.3e-09   1.6e-05   24.5   0.0     2   139   137   255   136   255 0.85 AAA domain (dynein-related subfamily)
Phage_Nu1            PF07471.7    164 seq1174_BIOID39013   -            182   2.2e-76  254.7   0.4   1   1     2e-80   2.7e-76  254.4   0.3     1   163     1   163     1   164 0.99 Phage DNA packaging protein Nu1
Acetate_kinase       PF00871.12   388 seq1178_BIOID39013   -            406  1.6e-163  543.6   0.1   1   1  1.4e-167  1.9e-163  543.4   0.1     2   387    11   390    10   391 0.98 Acetokinase family
FAD_binding_2        PF00890.19   421 seq1184_BIOID39013   -            540    4e-107  358.5   1.3   1   1  1.7e-110  4.7e-107  358.3   0.9     1   421    10   392    10   392 0.95 FAD binding domain
Succ_DH_flav_C       PF02910.15   129 seq1184_BIOID39013   -            540   4.2e-19   68.5   0.2   1   1   2.7e-22   7.5e-19   67.7   0.1     2    88   441   521   440   526 0.96 Fumarate reductase flavoprotein C-term
Pyr_redox_2          PF07992.9    200 seq1184_BIOID39013   -            540   4.5e-12   46.1   3.0   1   1   4.3e-13   1.2e-09   38.2   2.1     1   196    10   377    10   380 0.81 Pyridine nucleotide-disulphide oxidoreductase
MreC                 PF04085.9    152 seq1185_BIOID39013   -            367     1e-47  161.2   0.3   1   1   1.1e-51   1.4e-47  160.7   0.2     1   150   122   270   122   272 0.99 rod shape-determining protein MreC
Kinase-PPPase        PF03618.9    255 seq1187_BIOID39013   -            277   3.4e-82  275.6   0.0   1   1   2.8e-86   3.9e-82  275.4   0.0     1   255     9   267     9   267 0.97 Kinase/pyrophosphorylase
rve_3                PF13683.1     67 seq1189_BIOID39013   -             61   2.6e-14   52.3   0.1   1   1   2.2e-18     3e-14   52.1   0.1    19    67     2    50     1    50 0.98 Integrase core domain
Fer4_11              PF13247.1     99 seq1190_BIOID39013   -            512   1.5e-40  136.9   6.0   1   1   4.5e-44   1.5e-40  136.9   4.2     2    98   176   272   175   273 0.98 4Fe-4S dicluster domain
Fer4_7               PF12838.2     52 seq1190_BIOID39013   -            512   4.4e-09   36.4  16.7   1   1   5.7e-10   1.9e-06   28.0   4.0     2    50   184   229   183   231 0.90 4Fe-4S dicluster domain
Fer4_10              PF13237.1     52 seq1190_BIOID39013   -            512   7.4e-09   35.1  18.0   1   1   1.9e-09   6.5e-06   25.7   3.7     4    52   179   228   176   228 0.93 4Fe-4S dicluster domain
SSB                  PF00436.20   104 seq1191_BIOID39013   -            104   2.9e-13   49.4   0.0   1   1   2.3e-17   3.2e-13   49.3   0.0     2    96     3    92     2   100 0.89 Single-strand binding protein family
SBP_bac_11           PF13531.1    231 seq1192_BIOID39013   -            257   1.6e-55  188.1   4.9   1   1   2.7e-59   1.8e-55  187.9   3.4     1   231    29   255    29   255 0.95 Bacterial extracellular solute-binding protein
SBP_bac_1            PF01547.20   314 seq1192_BIOID39013   -            257   3.8e-17   62.8   6.9   1   1   7.1e-21   4.9e-17   62.5   4.8     1   313    34   246    34   247 0.89 Bacterial extracellular solute-binding protein
GTP_EFTU             PF00009.22   188 seq1195_BIOID39013   -            538     1e-44  152.1   0.0   1   1   3.4e-48   1.6e-44  151.5   0.0     3   187    22   286    20   287 0.92 Elongation factor Tu GTP binding domain
GTP_EFTU_D2          PF03144.20    74 seq1195_BIOID39013   -            538   2.8e-11   43.2   0.1   1   1   2.7e-14   1.2e-10   41.2   0.0     2    74   323   389   322   389 0.97 Elongation factor Tu domain 2
MtlR                 PF05068.7    170 seq1196_BIOID39013   -            195   2.2e-76  254.9   0.1   1   1   1.9e-80   2.6e-76  254.7   0.0     5   169    26   188     2   189 0.96 Mannitol repressor
IU_nuc_hydro         PF01156.14   314 seq1197_BIOID39013   -            304   1.4e-92  310.1   0.1   1   1   1.1e-96   1.6e-92  310.0   0.0     3   311     4   301     2   304 0.95 Inosine-uridine preferring nucleoside hydrolase
DEAD                 PF00270.24   173 seq1198_BIOID39013   -            629   1.8e-50  170.6   0.0   1   1     1e-52   3.5e-49  166.4   0.0     2   171    31   195    30   197 0.96 DEAD/DEAH box helicase
Helicase_C           PF00271.26    78 seq1198_BIOID39013   -            629   2.6e-26   91.1   0.3   1   1     3e-29     1e-25   89.2   0.0     2    78   264   340   263   340 0.98 Helicase conserved C-terminal domain
DbpA                 PF03880.10    74 seq1198_BIOID39013   -            629   9.3e-23   79.5   0.0   1   1   6.5e-26   2.2e-22   78.3   0.0     3    73   489   559   487   560 0.97 DbpA RNA binding domain
DEADboxA             PF12343.3     63 seq1198_BIOID39013   -            629     4e-13   49.2  41.8   1   1   1.2e-16     4e-13   49.2  29.0     1    63   568   629   568   629 0.95 Cold shock protein DEAD box A
DNA_gyraseB          PF00204.20   173 seq1199_BIOID39013   -            630   3.7e-40  136.8   0.0   1   1     2e-43   6.8e-40  135.9   0.0     1   169   218   384   218   388 0.90 DNA gyrase B
DNA_gyraseB_C        PF00986.16    65 seq1199_BIOID39013   -            630   6.4e-25   86.5   2.7   1   1   3.6e-28   1.2e-24   85.6   1.9     2    65   554   620   553   620 0.92 DNA gyrase B subunit, carboxyl terminus
Toprim               PF01751.17    88 seq1199_BIOID39013   -            630   4.4e-16   58.4   0.0   1   1   2.5e-19   8.7e-16   57.4   0.0     1    86   413   522   413   524 0.93 Toprim domain
HATPase_c            PF02518.21   111 seq1199_BIOID39013   -            630   4.7e-13   48.7   0.1   1   1   2.4e-16   8.2e-13   47.9   0.1     2   109    28   170    27   172 0.93 Histidine kinase-, DNA gyrase B-, and HSP90-like ATPase
DUF2500              PF10694.4    110 seq1200_BIOID39013   -            119   1.7e-36  124.4   0.1   1   1   1.4e-40     2e-36  124.2   0.0     1   108     5   115     5   117 0.98 Protein of unknown function (DUF2500)
tRNA-synt_2b         PF00587.20   173 seq1202_BIOID39013   -            430   2.9e-38  131.0   0.0   1   1   6.1e-42   4.2e-38  130.5   0.0     2   172   173   349   172   350 0.96 tRNA synthetase class II core domain (G, H, P, S and T)
Seryl_tRNA_N         PF02403.17   108 seq1202_BIOID39013   -            430   4.2e-34  116.6   3.5   1   1     1e-37   6.8e-34  116.0   2.4     1   108     1   107     1   107 0.99 Seryl-tRNA synthetase N-terminal domain
IMS                  PF00817.15   148 seq1204_BIOID39013   -            351     9e-48  161.7   0.0   1   1   3.2e-51   1.4e-47  161.0   0.0     1   148     7   154     7   154 0.98 impB/mucB/samB family
IMS_C                PF11799.3    137 seq1204_BIOID39013   -            351   2.1e-09   37.7   0.1   1   1   8.2e-13   3.7e-09   36.9   0.0     3    99   211   309   210   327 0.85 impB/mucB/samB family C-terminal
IMS_HHH              PF11798.3     32 seq1204_BIOID39013   -            351   1.3e-08   34.2   0.0   1   1   7.1e-12   3.2e-08   33.0   0.0     1    32   166   197   166   197 0.96 IMS family HHH motif
Rrf2                 PF02082.15    83 seq1205_BIOID39013   -            141   5.9e-25   87.0   0.2   1   1   6.8e-29   9.3e-25   86.4   0.2     1    82     1    82     1    83 0.99 Transcriptional regulator
Terminase_GpA        PF05876.7    557 seq1208_BIOID39013   -            656    2e-179  597.4   0.1   1   1  1.8e-183  2.5e-179  597.1   0.1     1   547    53   615    53   623 0.98 Phage terminase large subunit (GpA)
FeS                  PF04060.8     35 seq1209_BIOID39013   -            192     1e-14   53.6   5.2   1   1   1.9e-17   2.8e-14   52.2   3.6     1    35    43    77    43    77 0.97 Putative Fe-S cluster
Fer4                 PF00037.22    24 seq1209_BIOID39013   -            192   8.5e-13   47.2  25.0   1   2     1e-10   1.5e-07   30.5   4.8     2    23   111   132   110   133 0.95 4Fe-4S binding domain
Fer4                 PF00037.22    24 seq1209_BIOID39013   -            192   8.5e-13   47.2  25.0   2   2   2.5e-09   3.8e-06   26.1   2.4     2    24   141   163   140   163 0.91 4Fe-4S binding domain
Fer4_9               PF13187.1     55 seq1209_BIOID39013   -            192   2.3e-10   40.4  32.0   1   1     1e-10   1.6e-07   31.3  10.2     1    55   116   162   116   162 0.95 4Fe-4S dicluster domain
Fer4_6               PF12837.2     24 seq1209_BIOID39013   -            192   2.9e-08   33.0  28.2   1   1   4.9e-10   7.5e-07   28.6   4.5     1    24   109   132   109   132 0.96 4Fe-4S binding domain
Fer4_10              PF13237.1     52 seq1209_BIOID39013   -            192   3.3e-08   33.0  25.8   1   1   1.2e-10   1.8e-07   30.7   9.6     3    52   111   158   109   158 0.86 4Fe-4S dicluster domain
Fer4_2               PF12797.2     22 seq1209_BIOID39013   -            192   1.6e-07   30.6  20.1   1   1   8.7e-09   1.3e-05   24.6   2.9     3    22   110   129   108   129 0.93 4Fe-4S binding domain
APH_6_hur            PF04655.9    253 seq1210_BIOID39013   -            278  2.6e-101  337.8   0.3   1   1  2.3e-105  3.1e-101  337.6   0.2     1   252    10   257    10   258 0.99 Aminoglycoside/hydroxyurea antibiotic resistance kinase
Ribosomal_S18        PF01084.15    54 seq1212_BIOID39013   -             75   2.7e-25   87.8   0.5   1   1   2.4e-29   3.3e-25   87.5   0.3     2    54    16    68    15    68 0.96 Ribosomal protein S18
Ribonuc_L-PSP        PF01042.16   121 seq1215_BIOID39013   -            115   3.4e-28   97.7   0.5   1   1   2.7e-32   3.7e-28   97.5   0.4     2   121     4   115     3   115 0.96 Endoribonuclease L-PSP
Voltage_CLC          PF00654.15   355 seq1216_BIOID39013   -            438     2e-72  244.0  33.7   1   1   1.5e-76     2e-72  244.0  23.4     5   354    83   422    79   423 0.91 Voltage gated chloride channel
SRP54                PF00448.17   196 seq1219_BIOID39013   -            453   7.9e-76  253.7   0.3   1   1   5.5e-79   1.2e-75  253.1   0.2     1   196   100   296   100   296 0.99 SRP54-type protein, GTPase domain
SRP_SPB              PF02978.14   104 seq1219_BIOID39013   -            453   1.1e-36  125.1   7.9   1   1   4.7e-40   1.1e-36  125.1   5.5     2   104   329   427   328   427 0.99 Signal peptide binding domain
SRP54_N              PF02881.14    75 seq1219_BIOID39013   -            453   2.1e-21   75.6   0.5   1   1   9.2e-25   2.1e-21   75.6   0.3     1    75     5    82     5    82 0.99 SRP54-type protein, helical bundle domain
CbiA                 PF01656.18   195 seq1219_BIOID39013   -            453   2.8e-08   33.2   2.5   1   1   3.8e-11   8.6e-08   31.7   1.3     9   164   110   256   102   288 0.68 CobQ/CobB/MinD/ParA nucleotide binding domain
cobW                 PF02492.14   178 seq1219_BIOID39013   -            453   6.4e-05   22.3   0.4   1   1   7.5e-08   0.00017   20.9   0.3     2   152   102   251   100   260 0.79 CobW/HypB/UreG, nucleotide-binding domain
BPD_transp_2         PF02653.11   267 seq1220_BIOID39013   -            327   6.9e-51  172.6  43.6   1   1   6.8e-55   9.3e-51  172.2  30.3     1   267    50   317    50   317 0.91 Branched-chain amino acid transport system / permease component
TrbI_Ftype           PF09677.5    111 seq1224_BIOID39013   -            128   4.8e-51  171.1   0.5   1   1   4.2e-55   5.7e-51  170.9   0.3     1   111    15   125    15   125 0.99 Type-F conjugative transfer system protein (TrbI_Ftype)
Autotransporter      PF03797.14   265 seq1226_BIOID39013   -           1165   3.8e-41  141.0  22.0   1   1   8.3e-45   3.8e-41  141.0  15.2     4   261   881  1150   878  1156 0.93 Autotransporter beta-domain
Autotrns_rpt         PF12951.2     32 seq1226_BIOID39013   -           1165   1.7e-11   43.5  34.3   1   2   5.5e-14   2.5e-10   39.7   4.2     1    31   479   509   479   510 0.96 Autotransporter-associated beta strand repeat
Autotrns_rpt         PF12951.2     32 seq1226_BIOID39013   -           1165   1.7e-11   43.5  34.3   2   2   2.7e-06     0.012   15.1   0.2     2    32   641   671   640   671 0.89 Autotransporter-associated beta strand repeat
Pertactin            PF03212.9    121 seq1226_BIOID39013   -           1165     4e-07   29.6   3.9   1   1   9.4e-11   4.3e-07   29.5   0.7    34   119   729   818   702   820 0.79 Pertactin
SNARE_assoc          PF09335.6    123 seq1228_BIOID39013   -            235   1.2e-24   86.7   8.0   1   1   8.7e-29   1.2e-24   86.7   5.5     1   122    80   197    78   198 0.96 SNARE associated Golgi protein
Ribosomal_L9_C       PF03948.9     87 seq1233_BIOID39013   -            149   1.2e-26   92.4   1.8   1   1   2.9e-30     2e-26   91.7   1.2     2    87    63   149    62   149 0.97 Ribosomal protein L9, C-terminal domain
Ribosomal_L9_N       PF01281.14    48 seq1233_BIOID39013   -            149   7.6e-23   79.3   0.3   1   1   2.2e-26   1.5e-22   78.4   0.2     1    48     1    48     1    48 0.97 Ribosomal protein L9, N-terminal domain
GlgS                 PF08971.6     66 seq1234_BIOID39013   -             66   8.9e-42  140.7   0.7   1   1   7.1e-46   9.7e-42  140.6   0.5     1    66     1    66     1    66 0.99 Glycogen synthesis protein
UvrD_C               PF13361.1    319 seq1235_BIOID39013   -            690   8.6e-93  311.1   0.0   1   1   3.7e-95   8.4e-92  307.9   0.0     1   318   288   630   288   631 0.97 UvrD-like helicase C-terminal domain
UvrD-helicase        PF00580.16   315 seq1235_BIOID39013   -            690   1.4e-73  247.8   0.3   1   1   8.9e-76     2e-72  244.0   0.2     1   314    20   282    20   283 0.94 UvrD/REP helicase N-terminal domain
AAA_19               PF13245.1     76 seq1235_BIOID39013   -            690     2e-13   49.7   0.6   1   1   2.1e-16   4.9e-13   48.5   0.4     8    75    32   104    25   105 0.82 Part of AAA domain
UvrD_C_2             PF13538.1    104 seq1235_BIOID39013   -            690   2.2e-10   40.4   0.0   1   1   5.8e-13   1.3e-09   37.9   0.0    54   103   563   626   513   627 0.80 Family description
NIR_SIR              PF01077.17   157 seq1239_BIOID39013   -            570   2.2e-49  166.7   0.0   1   1   1.9e-47   1.3e-43  147.9   0.0     2   157   173   331   172   331 0.98 Nitrite and sulphite reductase 4Fe-4S domain
NIR_SIR_ferr         PF03460.12    69 seq1239_BIOID39013   -            570   6.6e-31  105.6   0.0   1   2   2.1e-16   1.4e-12   46.8   0.0    11    67    81   138    73   140 0.92 Nitrite/Sulfite reductase ferredoxin-like half domain
NIR_SIR_ferr         PF03460.12    69 seq1239_BIOID39013   -            570   6.6e-31  105.6   0.0   2   2   8.8e-19     6e-15   54.5   0.0     7    68   355   417   350   418 0.94 Nitrite/Sulfite reductase ferredoxin-like half domain
RNB                  PF00773.14   325 seq1240_BIOID39013   -            827  9.2e-106  353.6   0.0   1   1  3.9e-109  1.3e-105  353.1   0.0     1   325   274   602   274   602 0.97 RNB domain
OB_RNB               PF08206.6     58 seq1240_BIOID39013   -            827   1.9e-29  100.8   9.9   1   2   2.4e-25   8.1e-22   76.3   0.1     1    58   101   158   101   158 0.99 Ribonuclease B OB domain
OB_RNB               PF08206.6     58 seq1240_BIOID39013   -            827   1.9e-29  100.8   9.9   2   2     2e-09   6.7e-06   25.4   0.0     6    58   172   227   170   227 0.96 Ribonuclease B OB domain
S1                   PF00575.18    74 seq1240_BIOID39013   -            827   8.7e-20   70.4   0.4   1   1   6.9e-23   2.4e-19   69.0   0.3     2    73   655   738   654   739 0.98 S1 RNA binding domain
HTH_12               PF08461.5     66 seq1240_BIOID39013   -            827   1.7e-13   49.9   0.8   1   1   1.1e-16   3.8e-13   48.8   0.5     2    64    37    97    36    99 0.93 Ribonuclease R winged-helix domain
DUF2886              PF11102.3    200 seq1241_BIOID39013   -            212   8.5e-56  188.5   0.9   1   1     7e-60   9.5e-56  188.4   0.6     1   199    13   206    13   207 0.97 Protein of unknown function (DUF2886)
DUF3521              PF12035.3     35 seq1243_BIOID39013   -             42   9.4e-09   34.8   0.3   1   1   1.8e-12   2.4e-08   33.5   0.2     1    35    11    38    11    38 0.98 Protein of unknown function (DUF3521)
PqiA                 PF04403.8    160 seq1244_BIOID39013   -            417   5.6e-94  311.9  26.1   1   2   5.3e-42   7.2e-38  129.5   4.0     3   158    49   202    47   204 0.96 Paraquat-inducible protein A
PqiA                 PF04403.8    160 seq1244_BIOID39013   -            417   5.6e-94  311.9  26.1   2   2   3.5e-60   4.8e-56  188.6   8.5     1   157   252   410   252   413 0.95 Paraquat-inducible protein A
EPSP_synthase        PF00275.15   419 seq1246_BIOID39013   -            427    1e-163  544.5   0.0   1   1  8.2e-168  1.1e-163  544.4   0.0     2   419     7   420     6   420 0.97 EPSP synthase (3-phosphoshikimate 1-carboxyvinyltransferase)
YbjM                 PF11045.3    125 seq1247_BIOID39013   -            125   5.5e-63  210.1   9.7   1   1   4.5e-67   6.1e-63  210.0   6.7     1   124     1   124     1   125 0.99 Putative inner membrane protein of Enterobacteriaceae
BPD_transp_1         PF00528.17   185 seq1252_BIOID39013   -            229     4e-22   78.5  13.4   1   1   3.7e-26     5e-22   78.1   9.3     2   175    26   215    25   227 0.78 Binding-protein-dependent transport system inner membrane component
PTS-HPr              PF00381.14    84 seq1253_BIOID39013   -             85   1.3e-31  108.2   0.2   1   1   9.9e-36   1.4e-31  108.1   0.1     1    82     1    82     1    84 0.98 PTS HPr component phosphorylation site
HTH_3                PF01381.17    55 seq1254_BIOID39013   -            178     6e-17   61.1   0.0   1   1   3.7e-20   8.5e-17   60.6   0.0     1    53    12    64    12    66 0.97 Helix-turn-helix
HTH_31               PF13560.1     64 seq1254_BIOID39013   -            178   1.2e-10   41.2   0.0   1   1   8.8e-14     2e-10   40.5   0.0     4    57    10    62     8    74 0.94 Helix-turn-helix domain
HTH_19               PF12844.2     64 seq1254_BIOID39013   -            178   9.9e-10   38.2   0.0   1   1   6.5e-13   1.5e-09   37.6   0.0     3    59    11    67     9    71 0.95 Helix-turn-helix domain
Cupin_2              PF07883.6     71 seq1254_BIOID39013   -            178   8.4e-10   37.9   0.3   1   1   6.6e-13   1.5e-09   37.0   0.2     4    69   105   171   102   173 0.92 Cupin domain
HTH_26               PF13443.1     63 seq1254_BIOID39013   -            178   5.3e-06   26.4   0.0   1   1   3.5e-09     8e-06   25.8   0.0     2    59    12    68    11    72 0.93 Cro/C1-type HTH DNA-binding domain
HTH_25               PF13413.1     62 seq1254_BIOID39013   -            178   4.6e-06   26.0   0.0   1   1   3.4e-09   7.9e-06   25.3   0.0     2    35    12    45    11    49 0.94 Helix-turn-helix domain
SSF                  PF00474.12   406 seq1255_BIOID39013   -            502  3.3e-148  493.5  29.8   1   1  3.7e-152  5.1e-148  492.9  20.7     1   406    35   437    35   437 0.99 Sodium:solute symporter family
TraW_N               PF12477.3     31 seq1256_BIOID39013   -            210   7.6e-11   41.5   0.2   1   1   8.2e-15   1.1e-10   40.9   0.2     1    30     1    30     1    31 0.97 Sex factor F TraW protein N terminal
DAHP_synth_1         PF00793.15   272 seq1257_BIOID39013   -            389  1.1e-102  342.2   0.0   1   1    1e-106  1.4e-102  341.9   0.0     8   270    80   377    65   379 0.97 DAHP synthetase I family
Ala_racemase_N       PF01168.15   217 seq1261_BIOID39013   -            359   3.1e-61  206.5   0.0   1   1   5.7e-65   3.9e-61  206.2   0.0     1   217     8   219     8   219 0.94 Alanine racemase, N-terminal domain
Ala_racemase_C       PF00842.16   129 seq1261_BIOID39013   -            359     8e-40  135.1   0.1   1   1   1.8e-43   1.2e-39  134.5   0.1     1   129   234   358   234   358 0.97 Alanine racemase, C-terminal domain
Peptidase_S8         PF00082.17   282 seq1262_BIOID39013   -            754   3.2e-23   82.1   0.0   1   1   3.6e-27     5e-23   81.5   0.0     2   275   257   551   256   554 0.77 Subtilase family
HD                   PF01966.17   122 seq1265_BIOID39013   -            505   5.3e-11   42.4   0.1   1   1   2.4e-14   1.7e-10   40.8   0.0     1    64    66   146    66   183 0.88 HD domain
MFS_1                PF07690.11   354 seq1266_BIOID39013   -            397   9.2e-14   50.8  42.0   1   1   6.7e-18   9.2e-14   50.8  29.1     2   345    20   350    19   359 0.72 Major Facilitator Superfamily
MreD                 PF04093.7    160 seq1267_BIOID39013   -            162   1.2e-46  158.3  22.1   1   1     1e-50   1.4e-46  158.1  15.3     2   160     5   155     4   155 0.99 rod shape-determining protein MreD
DUF1889              PF08986.5    119 seq1268_BIOID39013   -            119   2.3e-83  276.1   0.8   1   1   1.8e-87   2.5e-83  276.0   0.6     1   119     1   119     1   119 1.00 Domain of unknown function (DUF1889)
PEP-utilizers_C      PF02896.13   294 seq1269_BIOID39013   -            575  1.6e-124  414.4   0.2   1   1  4.8e-128  2.2e-124  414.0   0.1     1   293   250   541   250   542 0.99 PEP-utilising enzyme, TIM barrel domain
PEP-utilisers_N      PF05524.8    123 seq1269_BIOID39013   -            575   1.9e-31  108.3   5.0   1   1   4.2e-35   1.9e-31  108.3   3.5     2   123     3   127     2   127 0.96 PEP-utilising enzyme, N-terminal
PEP-utilizers        PF00391.18    81 seq1269_BIOID39013   -            575     7e-25   86.2   0.2   1   1   4.5e-28   2.1e-24   84.7   0.1     9    80   152   224   147   225 0.93 PEP-utilising enzyme, mobile domain
PFL                  PF02901.10   648 seq1271_BIOID39013   -            764  7.3e-196  652.3   0.0   1   1  1.6e-199  1.1e-195  651.8   0.0     4   648    27   618    22   618 0.97 Pyruvate formate lyase
Gly_radical          PF01228.16   106 seq1271_BIOID39013   -            764   6.6e-42  142.0   0.0   1   1     2e-45   1.4e-41  141.0   0.0     1   106   634   745   634   745 0.98 Glycine radical
Aminotran_1_2        PF00155.16   363 seq1272_BIOID39013   -            386   6.2e-59  199.6   0.0   1   1   2.1e-62     7e-59  199.4   0.0     3   363    32   383    30   383 0.95 Aminotransferase class I and II
Cys_Met_Meta_PP      PF01053.15   386 seq1272_BIOID39013   -            386   5.8e-08   31.3   0.0   1   1   2.9e-11   9.9e-08   30.5   0.0    75   180    96   205    53   212 0.87 Cys/Met metabolism PLP-dependent enzyme
DegT_DnrJ_EryC1      PF01041.12   363 seq1272_BIOID39013   -            386   4.5e-07   29.1   0.1   1   1   3.1e-10   1.1e-06   27.9   0.0    46   146    97   202    85   204 0.89 DegT/DnrJ/EryC1/StrS aminotransferase family
Aminotran_5          PF00266.14   371 seq1272_BIOID39013   -            386     2e-05   23.3   0.0   1   1   8.4e-09   2.9e-05   22.8   0.0    41   162    69   186    47   236 0.78 Aminotransferase class-V
DUF2810              PF10928.3     54 seq1276_BIOID39013   -            120     2e-32  110.5   2.4   1   1   1.6e-36   2.2e-32  110.4   0.9     1    53    66   118    66   119 0.96 Protein of unknown function (DUF2810)
DapB_C               PF05173.9    132 seq1278_BIOID39013   -            273   4.7e-47  158.9   0.3   1   1   9.8e-51   6.7e-47  158.4   0.2     1   132   132   268   132   268 0.98 Dihydrodipicolinate reductase, C-terminus
DapB_N               PF01113.15   124 seq1278_BIOID39013   -            273   7.8e-42  141.9   0.5   1   1   5.4e-45   3.7e-41  139.8   0.1     1   124     6   129     6   129 0.99 Dihydrodipicolinate reductase, N-terminus
Caps_synth_GfcC      PF06251.6    229 seq1280_BIOID39013   -            277   1.9e-91  305.1   0.0   1   1   1.6e-95   2.2e-91  304.9   0.0     2   229    52   277    51   277 0.99 Capsule biosynthesis GfcC
SBP_bac_1            PF01547.20   314 seq1281_BIOID39013   -            430   2.3e-38  132.5   4.0   1   1   4.6e-42   3.1e-38  132.1   2.7     7   310    43   325    36   329 0.88 Bacterial extracellular solute-binding protein
SBP_bac_8            PF13416.1    281 seq1281_BIOID39013   -            430   3.7e-30  105.4   9.7   1   1   7.7e-34   5.2e-30  105.0   6.7     1   276    48   355    48   360 0.77 Bacterial extracellular solute-binding protein
Esterase             PF00756.15   251 seq1283_BIOID39013   -            278   2.1e-72  243.4   0.0   1   1   7.1e-76   2.4e-72  243.2   0.0     1   251    21   271    21   271 0.99 Putative esterase
Abhydrolase_5        PF12695.2    142 seq1283_BIOID39013   -            278   8.8e-08   31.9   0.0   1   1   3.4e-11   1.2e-07   31.5   0.0     6   142    50   257    44   257 0.62 Alpha/beta hydrolase family
Peptidase_S9         PF00326.16   213 seq1283_BIOID39013   -            278   9.3e-07   28.1   0.0   1   1   4.3e-10   1.5e-06   27.4   0.0    54   208   127   274   118   278 0.77 Prolyl oligopeptidase family
Peripla_BP_4         PF13407.1    258 seq1286_BIOID39013   -            357     9e-69  231.5  12.3   1   1   2.4e-72   1.1e-68  231.2   8.6     3   257    70   324    68   325 0.98 Periplasmic binding protein domain
Peripla_BP_1         PF00532.16   279 seq1286_BIOID39013   -            357   3.8e-18   65.5   0.9   1   1   1.1e-21     5e-18   65.1   0.6     9   277    73   338    66   340 0.84 Periplasmic binding proteins and sugar binding domain of LacI family
Peripla_BP_3         PF13377.1    160 seq1286_BIOID39013   -            357   7.4e-11   42.1   0.0   1   1   2.8e-11   1.3e-07   31.6   0.0    13   155   193   337   190   341 0.86 Periplasmic binding protein-like domain
PhdYeFM_antitox      PF02604.14    75 seq1287_BIOID39013   -             97   1.5e-09   37.1   0.1   1   1     2e-13   2.8e-09   36.3   0.1     2    73     8    74     7    79 0.90 Antitoxin Phd_YefM, type II toxin-antitoxin system
Peptidase_U32        PF01136.14   233 seq1289_BIOID39013   -            667   1.2e-70  237.0   0.1   1   1   3.2e-71   2.2e-67  226.2   0.0     2   231    93   319    92   321 0.90 Peptidase family U32
DUF3656              PF12392.3    122 seq1289_BIOID39013   -            667   2.4e-26   92.0   0.0   1   1   6.9e-30   4.7e-26   91.1   0.0     2   122   405   522   404   522 0.97 Collagenase
TraU                 PF06834.6    280 seq1292_BIOID39013   -            330   1.4e-84  283.4   0.7   1   1   1.1e-88   1.6e-84  283.2   0.5     2   279    29   329    28   330 0.97 TraU protein
HATPase_c            PF02518.21   111 seq1293_BIOID39013   -            608   2.1e-24   85.2   0.0   1   1     2e-27     4e-24   84.3   0.0     2   109   496   599   495   601 0.96 Histidine kinase-, DNA gyrase B-, and HSP90-like ATPase
PAS                  PF00989.19   113 seq1293_BIOID39013   -            608     2e-22   78.9   0.4   1   1   4.7e-25   9.2e-22   76.8   0.0     4   112   265   369   262   370 0.97 PAS fold
HisKA                PF00512.20    68 seq1293_BIOID39013   -            608   4.2e-17   61.7   0.3   1   1   1.2e-19   2.3e-16   59.4   0.0     2    65   389   450   388   453 0.95 His Kinase A (phospho-acceptor) domain
PAS_9                PF13426.1    104 seq1293_BIOID39013   -            608   3.5e-15   56.1   0.0   1   1   7.4e-18   1.5e-14   54.1   0.0     2   103   273   371   272   372 0.96 PAS domain
PAS_4                PF08448.5    110 seq1293_BIOID39013   -            608   2.1e-11   43.7   0.2   1   1   5.8e-14   1.1e-10   41.3   0.0     2   110   269   375   268   375 0.89 PAS fold
HAMP                 PF00672.20    70 seq1293_BIOID39013   -            608   1.3e-06   28.4   1.3   1   1   2.4e-09   4.7e-06   26.5   0.9     2    70   193   259   192   259 0.88 HAMP domain
PAS_8                PF13188.1     64 seq1293_BIOID39013   -            608   8.6e-06   25.3   0.0   1   1   1.8e-08   3.5e-05   23.3   0.0     6    47   267   312   261   328 0.78 PAS domain
SRP54                PF00448.17   196 seq1294_BIOID39013   -            498   1.9e-80  268.8   2.2   1   1   1.1e-83   5.2e-80  267.4   1.5     1   195   294   494   294   495 0.99 SRP54-type protein, GTPase domain
SRP54_N              PF02881.14    75 seq1294_BIOID39013   -            498     1e-16   60.6   2.6   1   1   2.2e-20     1e-16   60.6   1.8     1    75   200   276   200   276 0.95 SRP54-type protein, helical bundle domain
Zeta_toxin           PF06414.7    201 seq1294_BIOID39013   -            498   2.1e-07   30.1   0.1   1   1   1.1e-10   5.1e-07   28.8   0.1    10   131   288   413   280   417 0.80 Zeta toxin
AA_permease          PF00324.16   479 seq1295_BIOID39013   -            470    1e-115  386.7  42.2   1   1  1.7e-119  1.1e-115  386.5  29.3     1   464    39   462    39   470 0.93 Amino acid permease
AA_permease_2        PF13520.1    426 seq1295_BIOID39013   -            470   2.2e-43  148.2  46.9   1   1   4.3e-47   2.9e-43  147.8  32.5     9   410    43   444    39   464 0.82 Amino acid permease
ABC_tran             PF00005.22   118 seq1296_BIOID39013   -            352   4.2e-26   91.5   0.0   1   1     2e-29     9e-26   90.4   0.0     1   117    38   156    38   157 0.91 ABC transporter
TOBE                 PF03459.12    64 seq1296_BIOID39013   -            352   3.5e-19   68.5   0.0   1   1     2e-20   9.2e-17   60.7   0.0     1    62   290   350   290   352 0.97 TOBE domain
AAA_22               PF13401.1    131 seq1298_BIOID39013   -            489   2.1e-11   43.9   0.2   1   1     1e-14   6.9e-11   42.2   0.0     3   126    18   137    15   142 0.83 AAA domain
PG_binding_1         PF01471.13    57 seq1298_BIOID39013   -            489   8.5e-09   35.1   0.0   1   1   2.6e-12   1.8e-08   34.1   0.0     2    55   408   461   407   463 0.94 Putative peptidoglycan binding domain
BPD_transp_1         PF00528.17   185 seq1301_BIOID39013   -            364     4e-41  140.4  14.1   1   1   2.9e-45     4e-41  140.4   9.8     2   183   152   359   151   361 0.99 Binding-protein-dependent transport system inner membrane component
Maf                  PF02545.9    195 seq1302_BIOID39013   -            197   3.2e-71  238.4   0.0   1   1   2.7e-75   3.6e-71  238.1   0.0     2   194     3   191     2   192 0.98 Maf-like protein
DUF1418              PF07214.7     96 seq1303_BIOID39013   -             95   2.8e-42  142.1   1.9   1   1   2.3e-46   3.1e-42  141.9   1.3     1    96     1    95     1    95 0.99 Protein of unknown function (DUF1418)
Nitrate_red_del      PF02613.10   136 seq1304_BIOID39013   -            236   3.4e-27   94.7   6.6   1   1   4.2e-31   5.7e-27   94.0   4.6     5   132     7   158     3   167 0.88 Nitrate reductase delta subunit
Arginase             PF00491.16   275 seq1306_BIOID39013   -            306   1.8e-83  279.9   0.5   1   1   1.5e-87   2.1e-83  279.7   0.3     1   274    33   297    33   298 0.92 Arginase family
YafO_toxin           PF13957.1    109 seq1314_BIOID39013   -            132     2e-34  117.5   0.0   1   1   1.7e-38   2.3e-34  117.3   0.0     1   109    25   132    25   132 0.98 Toxin YafO, type II toxin-antitoxin system
Molybdopterin        PF00384.17   432 seq1316_BIOID39013   -            814  9.8e-114  380.3   0.0   1   1  2.6e-117  1.2e-113  380.0   0.0     1   432   119   576   119   576 0.96 Molybdopterin oxidoreductase
Molydop_binding      PF01568.16   109 seq1316_BIOID39013   -            814   4.6e-29  100.2   0.0   1   1   2.4e-32   1.1e-28   99.0   0.0     1   107   695   806   695   808 0.97 Molydopterin dinucleotide binding domain
Molybdop_Fe4S4       PF04879.11    55 seq1316_BIOID39013   -            814   8.6e-18   63.7   0.9   1   1   3.4e-21   1.5e-17   62.9   0.6     1    55    56   116    56   116 0.98 Molybdopterin oxidoreductase Fe4S4 domain
SBP_bac_8            PF13416.1    281 seq1318_BIOID39013   -            389   2.8e-30  105.9   0.2   1   1     7e-34   4.8e-30  105.1   0.0    10   265    61   343    53   354 0.84 Bacterial extracellular solute-binding protein
SBP_bac_1            PF01547.20   314 seq1318_BIOID39013   -            389     1e-05   25.3   1.7   1   1   2.4e-09   1.7e-05   24.6   1.1    19   313    58   327    32   328 0.79 Bacterial extracellular solute-binding protein
Glyco_hydro_77       PF02446.12   496 seq1319_BIOID39013   -            694  3.8e-162  540.2   0.0   1   1  3.3e-166  4.5e-162  539.9   0.0     1   495   148   683   148   684 0.97 4-alpha-glucanotransferase
SLT                  PF01464.15   121 seq1321_BIOID39013   -            654     4e-31  106.9   0.1   1   1   5.2e-35   7.1e-31  106.1   0.0     2   116   492   606   491   611 0.95 Transglycosylase SLT domain
Nitroreductase       PF00881.19   165 seq1322_BIOID39013   -            240   1.7e-22   79.8   0.2   1   1   2.6e-26   3.5e-22   78.8   0.2     3   165    10   159     8   159 0.78 Nitroreductase family
Chorismate_bind      PF00425.13   257 seq1323_BIOID39013   -            453   1.9e-91  305.8   0.0   1   1   3.5e-95   2.4e-91  305.5   0.0     2   257   190   443   189   443 0.98 chorismate binding enzyme
Anth_synt_I_N        PF04715.8    140 seq1323_BIOID39013   -            453   7.8e-30  103.6   0.2   1   1   8.9e-33   6.1e-29  100.7   0.0     9   139    22   153    16   154 0.90 Anthranilate synthase component I, N terminal region
DUF4128              PF13554.1    127 seq1325_BIOID39013   -            145   2.6e-08   33.4   0.0   1   1   2.5e-12   3.4e-08   33.0   0.0     2    97     6   105     5   122 0.82 Bacteriophage related domain of unknown function
Ribosomal_S16        PF00886.14    62 seq1328_BIOID39013   -             82     6e-26   89.8   0.1   1   1   5.2e-30   7.1e-26   89.5   0.0     1    62     8    68     8    68 0.96 Ribosomal protein S16
MCE                  PF02470.15    81 seq1330_BIOID39013   -            552     6e-32  109.3   0.3   1   2   5.6e-14   7.7e-10   38.5   0.1     2    81    48   139    47   139 0.96 mce related protein
MCE                  PF02470.15    81 seq1330_BIOID39013   -            552     6e-32  109.3   0.3   2   2   1.1e-15   1.6e-11   43.9   0.0     5    80   294   394   290   395 0.88 mce related protein
Usp                  PF00582.21   140 seq1331_BIOID39013   -            144   5.2e-21   75.1   0.0   1   1   4.3e-25   5.9e-21   75.0   0.0     2   140     3   138     2   138 0.98 Universal stress protein family
DUF940               PF06082.6    658 seq1333_BIOID39013   -            698  2.1e-258  859.1  13.7   1   1  1.8e-262  2.4e-258  858.9   9.5     1   658    29   693    29   693 0.97 Bacterial putative lipoprotein (DUF940)
DUF3251              PF11622.3    165 seq1335_BIOID39013   -            227     1e-06   28.1   4.5   1   1   5.5e-10   7.5e-06   25.3   3.1     9   152    54   203    36   215 0.68 Protein of unknown function (DUF3251)
BON                  PF04972.12    64 seq1336_BIOID39013   -            201   1.7e-39  133.2  15.7   1   2   7.5e-23     1e-18   66.7   3.7     1    63    60   122    60   123 0.98 BON domain
BON                  PF04972.12    64 seq1336_BIOID39013   -            201   1.7e-39  133.2  15.7   2   2   1.3e-24   1.8e-20   72.3   1.8     1    62   139   200   139   201 0.97 BON domain
RNase_E_G            PF10150.4    271 seq1339_BIOID39013   -            489  3.6e-113  377.1   2.0   1   1  6.1e-117  4.2e-113  376.9   0.8     1   271   124   394   124   394 0.99 Ribonuclease E/G family
S1                   PF00575.18    74 seq1339_BIOID39013   -            489   4.1e-17   61.9   0.3   1   1   3.8e-20   2.6e-16   59.3   0.0     3    73    37   121    35   122 0.97 S1 RNA binding domain
Peptidase_M48        PF01435.13   226 seq1341_BIOID39013   -            262   1.4e-25   90.0   0.0   1   1   1.4e-29     2e-25   89.6   0.0    28   226    80   253    48   253 0.78 Peptidase family M48
Acetyltransf_10      PF13673.1    117 seq1342_BIOID39013   -            124   1.6e-16   60.3   0.0   1   1   4.2e-20   1.9e-16   60.1   0.0    17   117     4    98     1    98 0.92 Acetyltransferase (GNAT) domain
Acetyltransf_7       PF13508.1     79 seq1342_BIOID39013   -            124   4.5e-08   33.0   0.0   1   1   1.8e-11   8.1e-08   32.2   0.0     3    78    30    99    28   100 0.90 Acetyltransferase (GNAT) domain
Acetyltransf_1       PF00583.19    83 seq1342_BIOID39013   -            124   1.1e-05   25.3   0.0   1   1   6.9e-09   3.1e-05   23.7   0.0     7    83    41    99    10    99 0.79 Acetyltransferase (GNAT) family
Trp_Tyr_perm         PF03222.8    394 seq1343_BIOID39013   -            414    1e-154  515.0  28.6   1   1  8.5e-159  1.2e-154  514.8  19.8     2   394    10   402     9   402 0.99 Tryptophan/tyrosine permease family
hemP                 PF10636.4     38 seq1344_BIOID39013   -             63   2.7e-16   58.7   1.9   1   1     9e-20   1.2e-15   56.6   0.9     1    38    26    63    26    63 0.98 Hemin uptake protein hemP
RimM                 PF01782.13    84 seq1345_BIOID39013   -            183   8.8e-28   95.9   0.0   1   1     2e-31   1.3e-27   95.3   0.0     2    84    17    98    16    98 0.98 RimM N-terminal domain
PRC                  PF05239.11    79 seq1345_BIOID39013   -            183   8.9e-10   38.1   0.7   1   1   2.1e-13   1.4e-09   37.5   0.5     2    73   105   178   104   182 0.89 PRC-barrel domain
Alpha-amylase        PF00128.19   316 seq1348_BIOID39013   -            676   1.7e-42  145.8   6.5   1   1     3e-46   4.2e-42  144.5   4.5     1   308   226   595   226   598 0.74 Alpha amylase, catalytic domain
Glyco_hydro_4C       PF11975.3    232 seq1349_BIOID39013   -            451   1.2e-85  286.9   0.0   1   1   2.3e-89   1.6e-85  286.4   0.0     2   232   193   421   192   421 0.99 Family 4 glycosyl hydrolase C-terminal domain
Glyco_hydro_4        PF02056.11   183 seq1349_BIOID39013   -            451   5.9e-80  266.7   0.1   1   1   1.2e-83     8e-80  266.3   0.1     1   182     6   188     6   189 0.99 Family 4 glycosyl hydrolase
Aminotran_1_2        PF00155.16   363 seq1350_BIOID39013   -            411   6.4e-87  291.7   0.0   1   1   5.3e-91   7.2e-87  291.5   0.0     2   362    41   406    40   407 0.98 Aminotransferase class I and II
gpW                  PF02831.10    68 seq1351_BIOID39013   -             68   2.2e-33  113.4   2.3   1   1   1.8e-37   2.4e-33  113.3   1.6     1    68     1    68     1    68 0.99 gpW
Nitrate_red_gam      PF02665.9    223 seq1353_BIOID39013   -            225   3.7e-88  294.5  11.3   1   1   3.1e-92   4.2e-88  294.3   7.8     2   222     4   224     3   225 0.99 Nitrate reductase gamma subunit
DUF1375              PF07119.7     76 seq1355_BIOID39013   -             75   8.9e-21   73.3   0.2   1   1   9.2e-25   1.3e-20   72.9   0.1     6    75     8    69     3    70 0.91 Protein of unknown function (DUF1375)
DEAD                 PF00270.24   173 seq1356_BIOID39013   -            444   1.3e-45  154.7   0.0   1   1   1.1e-48   5.1e-45  152.8   0.0     1   171    28   197    28   199 0.92 DEAD/DEAH box helicase
Helicase_C           PF00271.26    78 seq1356_BIOID39013   -            444   5.9e-27   93.2   0.0   1   1   2.5e-30   1.1e-26   92.3   0.0     3    78   268   343   266   343 0.98 Helicase conserved C-terminal domain
ResIII               PF04851.10   184 seq1356_BIOID39013   -            444   8.1e-05   22.4   0.2   1   1   3.8e-08   0.00017   21.3   0.0    31   183    47   192    18   193 0.73 Type III restriction enzyme, res subunit
PAPS_reduct          PF01507.14   174 seq1357_BIOID39013   -            257   6.4e-52  175.7   0.0   1   1   6.2e-56   8.5e-52  175.3   0.0     2   173    61   232    60   233 0.99 Phosphoadenosine phosphosulfate reductase family
CPSase_sm_chain      PF00988.17   131 seq1358_BIOID39013   -            391   1.7e-56  189.1   0.1   1   1   6.1e-60   2.8e-56  188.5   0.0     2   131    13   142    12   142 0.99 Carbamoyl-phosphate synthase small chain, CPSase domain
GATase               PF00117.23   192 seq1358_BIOID39013   -            391   1.3e-49  168.1   0.0   1   1   5.8e-53   2.6e-49  167.1   0.0     3   191   206   381   203   382 0.95 Glutamine amidotransferase class-I
Peptidase_C26        PF07722.8    217 seq1358_BIOID39013   -            391   1.2e-08   34.5   0.1   1   1     1e-10   4.8e-07   29.3   0.1    93   217   258   364   247   364 0.80 Peptidase C26
FGGY_C               PF02782.11   197 seq1359_BIOID39013   -            540   9.1e-45  152.6   0.5   1   1   2.2e-48   1.5e-44  151.9   0.3     2   196   283   487   282   488 0.93 FGGY family of carbohydrate kinases, C-terminal domain
FGGY_N               PF00370.16   245 seq1359_BIOID39013   -            540   9.1e-29  100.3   0.0   1   1   1.9e-32   1.3e-28   99.8   0.0     1   242    19   269    19   272 0.90 FGGY family of carbohydrate kinases, N-terminal domain
Phage_portal_2       PF05136.8    355 seq1362_BIOID39013   -            101   3.7e-16   58.5   0.1   1   1   2.9e-20     4e-16   58.3   0.0     1    69    26    94    26   101 0.93 Phage portal protein, lambda family
BPD_transp_1         PF00528.17   185 seq1365_BIOID39013   -            293   3.9e-24   85.0  16.9   1   1   5.8e-28   7.9e-24   84.0  11.7     2   171    88   282    87   285 0.88 Binding-protein-dependent transport system inner membrane component
SeqA                 PF03925.8    189 seq1371_BIOID39013   -            181   4.5e-71  238.3   0.1   1   1   3.7e-75     5e-71  238.1   0.1     1   189     1   181     1   181 0.91 SeqA protein
RimK                 PF08443.6    190 seq1372_BIOID39013   -            300   1.9e-82  275.2   0.0   1   1   8.6e-86   2.4e-82  274.9   0.0     1   190    97   286    97   286 1.00 RimK-like ATP-grasp domain
GSH-S_ATP            PF02955.11   174 seq1372_BIOID39013   -            300   9.1e-19   67.1   0.2   1   1   4.9e-22   1.3e-18   66.5   0.2    13   163   115   265   103   276 0.84 Prokaryotic glutathione synthetase, ATP-grasp domain
ATP-grasp_4          PF13535.1    184 seq1372_BIOID39013   -            300   6.4e-15   55.2   0.0   1   1   3.3e-18     9e-15   54.7   0.0     1   177    96   263    96   268 0.82 ATP-grasp domain
ATP-grasp_3          PF02655.9    161 seq1372_BIOID39013   -            300     2e-09   37.3   0.0   1   1   1.1e-12   3.1e-09   36.7   0.0     1   156    97   263    97   266 0.79 ATP-grasp domain
Dala_Dala_lig_C      PF07478.8    203 seq1372_BIOID39013   -            300   1.3e-05   24.5   0.2   1   1   1.7e-08   4.6e-05   22.7   0.1    33   177   135   267   107   273 0.76 D-ala D-ala ligase C-terminus
SNARE_assoc          PF09335.6    123 seq1373_BIOID39013   -            192   3.1e-18   66.0   1.9   1   1   2.3e-22   3.1e-18   66.0   1.3     3   122    23   143    21   144 0.92 SNARE associated Golgi protein
BPD_transp_1         PF00528.17   185 seq1374_BIOID39013   -            341   3.9e-28   98.1  10.5   1   1   5.3e-32   7.2e-28   97.2   7.3     1   182   158   338   155   341 0.89 Binding-protein-dependent transport system inner membrane component
Sulfatase            PF00884.18   379 seq1375_BIOID39013   -            577   1.9e-48  165.2   6.9   1   1   4.2e-52   2.8e-48  164.7   4.8     2   308   238   535   237   565 0.93 Sulfatase
DUF1705              PF08019.7    156 seq1375_BIOID39013   -            577     5e-05   22.7   7.5   1   1   7.3e-09     5e-05   22.7   5.2    11   149    59   206    50   211 0.60 Domain of unknown function (DUF1705)
PDZ                  PF00595.19    81 seq1376_BIOID39013   -            474   3.1e-29  100.8   8.2   1   2   2.7e-19   9.1e-16   57.6   0.1     7    80   285   367   279   368 0.90 PDZ domain (Also known as DHR or GLGF)
PDZ                  PF00595.19    81 seq1376_BIOID39013   -            474   3.1e-29  100.8   8.2   2   2   3.7e-15   1.3e-11   44.4   2.2    11    81   394   463   385   463 0.89 PDZ domain (Also known as DHR or GLGF)
PDZ_2                PF13180.1     82 seq1376_BIOID39013   -            474     2e-26   91.5   2.4   1   2   1.2e-18   4.1e-15   55.3   0.0    12    82   300   380   285   380 0.88 PDZ domain
PDZ_2                PF13180.1     82 seq1376_BIOID39013   -            474     2e-26   91.5   2.4   2   2   2.5e-12   8.6e-09   35.0   0.4     4    59   399   454   396   471 0.87 PDZ domain
Trypsin_2            PF13365.1    120 seq1376_BIOID39013   -            474   8.2e-21   74.0   0.6   1   1   5.5e-24   1.9e-20   72.9   0.4     1   120   114   250   114   250 0.79 Trypsin-like peptidase domain
Trypsin              PF00089.21   220 seq1376_BIOID39013   -            474   1.4e-20   73.7   0.3   1   1   6.5e-24   2.2e-20   73.0   0.2    21   218   114   275    87   277 0.83 Trypsin
DiS_P_DiS            PF06750.8     92 seq1377_BIOID39013   -            269   2.8e-36  123.0   0.2   1   1   8.1e-40   5.5e-36  122.1   0.2     2    85    20   115    19   121 0.95 Bacterial Peptidase A24 N-terminal domain
Peptidase_A24        PF01478.13   106 seq1377_BIOID39013   -            269   4.6e-22   78.0  10.7   1   1   6.8e-26   4.6e-22   78.0   7.4     1   105   130   239   130   240 0.95 Type IV leader peptidase family
tRNA_m1G_MT          PF01746.16   186 seq1380_BIOID39013   -            255   4.9e-60  202.2   0.0   1   1   4.3e-64   5.8e-60  201.9   0.0     2   186    23   221    22   221 0.98 tRNA (Guanine-1)-methyltransferase
UPF0027              PF01139.12   420 seq1381_BIOID39013   -             88   3.8e-12   45.8   0.0   1   1     3e-16   4.1e-12   45.7   0.0     6    60    18    72    13    74 0.91 Uncharacterized protein family UPF0027
PTR2                 PF00854.16   373 seq1382_BIOID39013   -            489     2e-79  266.9  25.0   1   1   3.9e-83   2.6e-79  266.5  17.3     2   372    82   427    81   428 0.97 POT family
MFS_1                PF07690.11   354 seq1382_BIOID39013   -            489     5e-15   54.9  59.4   1   1   1.4e-16   9.4e-13   47.5  20.8    12   304    30   291    16   341 0.65 Major Facilitator Superfamily
Phage_portal_2       PF05136.8    355 seq1384_BIOID39013   -            423   6.2e-84  281.4   0.1   1   1   5.6e-88   7.6e-84  281.1   0.0    78   355     1   291     1   291 0.98 Phage portal protein, lambda family
DUF1328              PF07043.8     39 seq1385_BIOID39013   -             59   1.6e-12   47.0  24.5   1   1   1.4e-16   1.9e-12   46.8  17.0     1    39    12    50    12    50 0.99 Protein of unknown function (DUF1328)
HIM                  PF05662.9     21 seq1386_BIOID39013   -           1616   9.5e-83  268.6 105.1   1   8   1.7e-09   4.8e-06   25.9   0.2     1    21   382   405   382   405 0.99 Haemagglutinin
HIM                  PF05662.9     21 seq1386_BIOID39013   -           1616   9.5e-83  268.6 105.1   2   8   7.3e-11     2e-07   30.3   1.2     2    21   570   592   569   592 0.97 Haemagglutinin
HIM                  PF05662.9     21 seq1386_BIOID39013   -           1616   9.5e-83  268.6 105.1   3   8   3.5e-11   9.5e-08   31.3   0.9     2    21   655   677   654   677 0.97 Haemagglutinin
HIM                  PF05662.9     21 seq1386_BIOID39013   -           1616   9.5e-83  268.6 105.1   4   8   3.1e-11   8.4e-08   31.5   0.7     3    21  1028  1049  1026  1049 0.97 Haemagglutinin
HIM                  PF05662.9     21 seq1386_BIOID39013   -           1616   9.5e-83  268.6 105.1   5   8   1.3e-09   3.5e-06   26.4   0.0     1    21  1183  1203  1183  1203 0.98 Haemagglutinin
HIM                  PF05662.9     21 seq1386_BIOID39013   -           1616   9.5e-83  268.6 105.1   6   8   3.6e-12   9.8e-09   34.4   1.9     1    21  1319  1339  1319  1339 0.98 Haemagglutinin
HIM                  PF05662.9     21 seq1386_BIOID39013   -           1616   9.5e-83  268.6 105.1   7   8   1.7e-12   4.8e-09   35.4   1.6     1    21  1440  1460  1440  1460 0.98 Haemagglutinin
HIM                  PF05662.9     21 seq1386_BIOID39013   -           1616   9.5e-83  268.6 105.1   8   8   6.1e-10   1.7e-06   27.4   1.5     1    21  1493  1513  1493  1513 0.96 Haemagglutinin
Hep_Hag              PF05658.9     28 seq1386_BIOID39013   -           1616   2.8e-71  232.6 183.4   1  13   1.1e-07   0.00031   20.7   0.0     1    27   130   156   130   157 0.94 Hep_Hag
Hep_Hag              PF05658.9     28 seq1386_BIOID39013   -           1616   2.8e-71  232.6 183.4   2  13   5.9e-09   1.6e-05   24.7   1.5     1    26   158   183   158   185 0.94 Hep_Hag
Hep_Hag              PF05658.9     28 seq1386_BIOID39013   -           1616   2.8e-71  232.6 183.4   3  13   1.1e-08     3e-05   23.9   1.5     1    27   200   226   200   227 0.95 Hep_Hag
Hep_Hag              PF05658.9     28 seq1386_BIOID39013   -           1616   2.8e-71  232.6 183.4   4  13   3.5e-09   9.5e-06   25.5   0.2     1    27   214   240   214   241 0.95 Hep_Hag
Hep_Hag              PF05658.9     28 seq1386_BIOID39013   -           1616   2.8e-71  232.6 183.4   5  13     7e-09   1.9e-05   24.5   2.5     1    26   228   253   228   255 0.96 Hep_Hag
Hep_Hag              PF05658.9     28 seq1386_BIOID39013   -           1616   2.8e-71  232.6 183.4   6  13   7.3e-09     2e-05   24.4   2.2     3    27   257   281   256   282 0.94 Hep_Hag
Hep_Hag              PF05658.9     28 seq1386_BIOID39013   -           1616   2.8e-71  232.6 183.4   7  13     6e-10   1.6e-06   27.9   0.5     1    28   269   296   269   296 0.97 Hep_Hag
Hep_Hag              PF05658.9     28 seq1386_BIOID39013   -           1616   2.8e-71  232.6 183.4   8  13   1.3e-09   3.5e-06   26.8   2.2     1    28   297   324   297   324 0.95 Hep_Hag
Hep_Hag              PF05658.9     28 seq1386_BIOID39013   -           1616   2.8e-71  232.6 183.4   9  13   4.2e-09   1.1e-05   25.2   2.4     3    27   327   351   325   352 0.94 Hep_Hag
Hep_Hag              PF05658.9     28 seq1386_BIOID39013   -           1616   2.8e-71  232.6 183.4  10  13   2.2e-08     6e-05   22.9   2.5     1    27   353   379   353   380 0.96 Hep_Hag
Hep_Hag              PF05658.9     28 seq1386_BIOID39013   -           1616   2.8e-71  232.6 183.4  11  13   3.4e-10   9.3e-07   28.6   3.9     1    27  1099  1125  1099  1126 0.95 Hep_Hag
Hep_Hag              PF05658.9     28 seq1386_BIOID39013   -           1616   2.8e-71  232.6 183.4  12  13   2.7e-10   7.3e-07   29.0   4.4     1    28  1397  1424  1397  1424 0.96 Hep_Hag
Hep_Hag              PF05658.9     28 seq1386_BIOID39013   -           1616   2.8e-71  232.6 183.4  13  13     1e-07   0.00029   20.8   2.7     1    27  1411  1437  1411  1438 0.93 Hep_Hag
YadA                 PF03895.10    78 seq1386_BIOID39013   -           1616   7.5e-24   83.4  10.1   1   1   2.7e-27   7.5e-24   83.4   7.0     2    78  1539  1616  1538  1616 0.98 YadA-like C-terminal region
ESPR                 PF13018.1     24 seq1386_BIOID39013   -           1616   1.7e-09   36.8   1.3   1   1   3.8e-12     1e-08   34.3   0.2     1    24     1    24     1    24 0.98 Extended Signal Peptide of Type V secretion system
TrbC_Ftype           PF09673.5    113 seq1387_BIOID39013   -            212   4.7e-28   96.9   0.0   1   1   6.4e-32   8.8e-28   96.0   0.0     1   113    93   191    93   191 0.97 Type-F conjugative transfer system pilin assembly protein
FTR1                 PF03239.9    306 seq1392_BIOID39013   -            276   1.8e-76  256.9  18.6   1   1   1.4e-80     2e-76  256.7  12.9     1   304     1   274     1   276 0.98 Iron permease FTR1 family
PTS_EIIA_1           PF00358.15   133 seq1393_BIOID39013   -            169   5.4e-54  181.2   2.2   1   1   4.7e-58   6.5e-54  180.9   1.5     3   132    20   149    18   150 0.98 phosphoenolpyruvate-dependent sugar phosphotransferase system, EIIA 1
IncFII_repA          PF02387.10   281 seq1395_BIOID39013   -            358   4.1e-12   45.7   0.1   1   1   4.3e-16   5.8e-12   45.2   0.1    47   270   113   344    67   351 0.76 IncFII RepA protein family
BPD_transp_1         PF00528.17   185 seq1397_BIOID39013   -            511   1.3e-08   34.4  17.1   1   1   9.8e-13   1.3e-08   34.4  11.9    26   183   346   503   344   505 0.91 Binding-protein-dependent transport system inner membrane component
Adenine_glyco        PF03352.8    179 seq1398_BIOID39013   -            223   2.4e-84  281.1   0.0   1   1   2.1e-88   2.8e-84  280.9   0.0     1   177    42   218    42   220 0.99 Methyladenine glycosylase
RF-1                 PF00472.15   114 seq1400_BIOID39013   -            185   1.3e-23   82.8   1.9   1   1   1.3e-27   1.8e-23   82.3   1.3    10   104    85   178    78   181 0.86 RF-1 domain
ABC_tran             PF00005.22   118 seq1403_BIOID39013   -            222   1.1e-28   99.9   0.0   1   1     4e-32   2.8e-28   98.5   0.0     1   117    42   165    42   166 0.97 ABC transporter
AAA_21               PF13304.1    303 seq1403_BIOID39013   -            222   2.2e-11   44.1   0.0   1   1     9e-11   6.2e-07   29.5   0.0   181   303   101   201    58   201 0.76 AAA domain
Patatin              PF01734.17   204 seq1406_BIOID39013   -            357   5.1e-22   78.6   0.2   1   1   3.1e-25   4.2e-21   75.7   0.2     1   203    27   195    27   196 0.91 Patatin-like phospholipase
Cytidylate_kin       PF02224.13   158 seq1407_BIOID39013   -            227     5e-62  207.8   0.4   1   1   1.3e-65     6e-62  207.6   0.2     3   158    63   218    61   218 0.97 Cytidylate kinase
AAA_17               PF13207.1    121 seq1407_BIOID39013   -            227   1.9e-13   51.1   0.0   1   1   1.7e-16   7.9e-13   49.1   0.0     1   120     7   134     7   135 0.85 AAA domain
Cytidylate_kin2      PF13189.1    179 seq1407_BIOID39013   -            227   1.9e-07   31.0   0.0   1   1   1.1e-10   4.9e-07   29.7   0.0     1   155     7   187     7   191 0.78 Cytidylate kinase-like family
OrfB_IS605           PF01385.14   227 seq1411_BIOID39013   -            348   5.6e-51  173.0   3.9   1   1   1.1e-54   7.3e-51  172.6   2.7     1   224    15   221    15   224 0.98 Probable transposase
OrfB_Zn_ribbon       PF07282.6     69 seq1411_BIOID39013   -            348     8e-26   89.3   0.7   1   1   2.6e-29   1.8e-25   88.2   0.5     1    67   250   317   250   319 0.98 Putative transposase DNA-binding domain
PGM_PMM_I            PF02878.11   138 seq1412_BIOID39013   -            546     1e-35  122.1   0.1   1   1   1.1e-38   3.8e-35  120.2   0.0     2   133    40   179    39   183 0.97 Phosphoglucomutase/phosphomannomutase, alpha/beta/alpha domain I
PGM_PMM_III          PF02880.11   111 seq1412_BIOID39013   -            546   2.7e-27   94.9   0.0   1   1   1.5e-30   5.3e-27   93.9   0.0     1   111   320   440   320   440 0.93 Phosphoglucomutase/phosphomannomutase, alpha/beta/alpha domain III
PGM_PMM_II           PF02879.11   104 seq1412_BIOID39013   -            546   3.6e-13   49.6   0.0   1   1   3.2e-16   1.1e-12   48.0   0.0     2   104   210   317   209   317 0.90 Phosphoglucomutase/phosphomannomutase, alpha/beta/alpha domain II
PGM_PMM_IV           PF00408.15    73 seq1412_BIOID39013   -            546   3.7e-13   49.1   0.0   1   1   3.2e-16   1.1e-12   47.6   0.0    12    72   479   539   465   542 0.90 Phosphoglucomutase/phosphomannomutase, C-terminal domain
NUDIX                PF00293.23   135 seq1415_BIOID39013   -            192   3.9e-16   58.7   0.0   1   1   4.3e-20   5.9e-16   58.2   0.0     4   124    33   151    29   159 0.87 NUDIX domain
Sigma54_activat      PF00158.21   168 seq1423_BIOID39013   -            461   7.6e-74  246.6   0.2   1   1   4.6e-77   1.3e-73  245.9   0.1     2   167   146   311   145   312 0.99 Sigma-54 interaction domain
Response_reg         PF00072.19   112 seq1423_BIOID39013   -            461   3.4e-31  107.4   0.3   1   1   2.6e-34   7.2e-31  106.3   0.2     1   108     7   113     7   117 0.98 Response regulator receiver domain
HTH_8                PF02954.14    42 seq1423_BIOID39013   -            461   5.9e-14   51.2   2.7   1   1   4.9e-17   1.4e-13   50.0   1.9     3    42   415   454   413   454 0.96 Bacterial regulatory protein, Fis family
AAA_5                PF07728.9    139 seq1423_BIOID39013   -            461   5.3e-07   29.3   0.2   1   1   9.3e-10   2.5e-06   27.1   0.0     2   123   169   287   168   297 0.80 AAA domain (dynein-related subfamily)
AAA                  PF00004.24   132 seq1423_BIOID39013   -            461   2.8e-06   27.4   0.2   1   1   1.3e-08   3.5e-05   23.9   0.0     1   112   169   290   169   309 0.77 ATPase family associated with various cellular activities (AAA)
SpoU_methylase       PF00588.14   142 seq1424_BIOID39013   -            243     7e-42  142.5   0.0   1   1   1.9e-45   1.3e-41  141.6   0.0     2   142    96   236    95   236 0.96 SpoU rRNA Methylase family
SpoU_sub_bind        PF08032.7     76 seq1424_BIOID39013   -            243   3.1e-19   68.7   0.1   1   1   2.9e-22     2e-18   66.2   0.0     1    72     4    76     4    80 0.96 RNA 2'-O ribose methyltransferase substrate binding
BPD_transp_1         PF00528.17   185 seq1426_BIOID39013   -            280   8.1e-18   64.4  18.5   1   1     6e-22   8.1e-18   64.4  12.8     1   178    88   267    88   271 0.82 Binding-protein-dependent transport system inner membrane component
DeoRC                PF00455.17   162 seq1427_BIOID39013   -            265   1.1e-51  174.5   0.5   1   1   5.9e-55     2e-51  173.7   0.4     3   161    85   242    83   243 0.98 DeoR C terminal sensor domain
HTH_DeoR             PF08220.7     57 seq1427_BIOID39013   -            265   7.9e-17   60.4   0.4   1   1   5.5e-20   1.9e-16   59.2   0.2     1    54    16    69    16    72 0.97 DeoR-like helix-turn-helix domain
HTH_11               PF08279.7     55 seq1427_BIOID39013   -            265   9.2e-10   37.9   0.2   1   1   5.9e-13     2e-09   36.8   0.2     1    46    16    60    15    67 0.81 HTH domain
GntR                 PF00392.16    64 seq1427_BIOID39013   -            265   4.1e-05   22.8   1.4   1   1   1.7e-08   5.9e-05   22.3   0.2    23    59    29    64    16    66 0.83 Bacterial regulatory proteins, gntR family
Ribonuc_L-PSP        PF01042.16   121 seq1428_BIOID39013   -            129   2.5e-45  153.0   0.1   1   1   2.1e-49   2.8e-45  152.8   0.1     1   120     7   126     7   127 0.98 Endoribonuclease L-PSP
TraN                 PF06986.6    248 seq1429_BIOID39013   -            616   1.4e-77  260.3  20.1   1   1     1e-81   1.4e-77  260.3  13.9     5   247   321   566   317   567 0.96 Type-1V conjugative transfer system mating pair stabilisation
HOK_GEF              PF01848.11    43 seq1430_BIOID39013   -             50   6.9e-19   66.7   0.7   1   1   5.6e-23   7.6e-19   66.6   0.5     1    43     4    46     4    46 0.99 Hok/gef family
Lactonase            PF10282.4    344 seq1433_BIOID39013   -            331   4.7e-87  292.1   0.0   1   1   1.3e-90     6e-87  291.7   0.0     2   343     5   327     4   328 0.95 Lactonase, 7-bladed beta-propeller
Ribosomal_L19        PF01245.15   113 seq1434_BIOID39013   -            115   8.8e-51  170.3   2.5   1   1   7.2e-55   9.8e-51  170.1   1.8     2   112     3   113     2   114 0.99 Ribosomal protein L19
Acetyltransf_10      PF13673.1    117 seq1436_BIOID39013   -            146   2.1e-13   50.3   0.0   1   1   7.8e-17   2.7e-13   49.9   0.0     7   117    12   120     8   120 0.81 Acetyltransferase (GNAT) domain
Acetyltransf_7       PF13508.1     79 seq1436_BIOID39013   -            146   3.2e-12   46.3   0.1   1   1   1.3e-15   4.3e-12   45.9   0.0     3    78    48   121    46   122 0.92 Acetyltransferase (GNAT) domain
Acetyltransf_1       PF00583.19    83 seq1436_BIOID39013   -            146   2.1e-11   43.6   0.0   1   1     1e-14   3.5e-11   42.8   0.0     1    83    53   121    53   121 0.95 Acetyltransferase (GNAT) family
FR47                 PF08445.5     86 seq1436_BIOID39013   -            146   2.2e-05   24.0   0.0   1   1   9.9e-09   3.4e-05   23.4   0.0    21    80    68   123    51   128 0.85 FR47-like protein
YbjN                 PF10722.4    127 seq1437_BIOID39013   -            158   6.8e-14   51.8   0.2   1   1   5.8e-18   7.9e-14   51.6   0.2     2   123     9   132     8   136 0.97 Putative bacterial sensory transduction regulator
DUF330               PF03886.8    161 seq1439_BIOID39013   -            187   2.9e-41  140.4   4.0   1   1   2.4e-45   3.3e-41  140.2   2.8     1   161    26   180    26   180 0.95 Protein of unknown function (DUF330)
FtsX                 PF02687.16   121 seq1442_BIOID39013   -            361   6.3e-12   45.2  13.7   1   1   8.2e-16   1.1e-11   44.3   7.3     2   116   236   350   234   356 0.81 FtsX-like permease family
CPSase_L_D2          PF02786.12   211 seq1443_BIOID39013   -           1073  9.6e-118  390.8   2.5   1   2     1e-80   1.6e-77  259.4   0.0     1   210   128   334   128   335 0.99 Carbamoyl-phosphate synthase L chain, ATP binding domain
CPSase_L_D2          PF02786.12   211 seq1443_BIOID39013   -           1073  9.6e-118  390.8   2.5   2   2   2.1e-41   3.2e-38  131.0   0.4     1   210   674   876   674   877 0.95 Carbamoyl-phosphate synthase L chain, ATP binding domain
CPSase_L_chain       PF00289.17   110 seq1443_BIOID39013   -           1073   5.3e-47  158.3   0.0   1   2   7.6e-26   1.1e-22   80.0   0.0     1   110     6   123     6   123 0.97 Carbamoyl-phosphate synthase L chain, N-terminal domain
CPSase_L_chain       PF00289.17   110 seq1443_BIOID39013   -           1073   5.3e-47  158.3   0.0   2   2     2e-24     3e-21   75.4   0.0     3   110   560   669   558   669 0.97 Carbamoyl-phosphate synthase L chain, N-terminal domain
CPSase_L_D3          PF02787.14   121 seq1443_BIOID39013   -           1073   2.6e-42  143.2   0.1   1   1   5.8e-45   8.8e-42  141.5   0.0     2   121   425   547   424   547 0.98 Carbamoyl-phosphate synthetase large chain, oligomerisation domain
ATP-grasp_4          PF13535.1    184 seq1443_BIOID39013   -           1073   7.4e-42  143.0   0.3   1   2   6.7e-22     1e-18   67.6   0.0     4   182   128   307   125   309 0.91 ATP-grasp domain
ATP-grasp_4          PF13535.1    184 seq1443_BIOID39013   -           1073   7.4e-42  143.0   0.3   2   2     2e-23   3.1e-20   72.5   0.1     2   180   672   847   671   849 0.91 ATP-grasp domain
MGS                  PF02142.17    95 seq1443_BIOID39013   -           1073     3e-19   68.6   0.1   1   1   1.4e-21   2.2e-18   65.8   0.0     2    94   957  1041   956  1042 0.97 MGS-like domain
ATP-grasp            PF02222.17   172 seq1443_BIOID39013   -           1073   1.2e-14   53.8   0.4   1   2   1.6e-08   2.5e-05   23.5   0.0     2   161   137   304   136   312 0.82 ATP-grasp domain
ATP-grasp            PF02222.17   172 seq1443_BIOID39013   -           1073   1.2e-14   53.8   0.4   2   2   7.2e-10   1.1e-06   28.0   0.1     3   161   684   846   682   849 0.86 ATP-grasp domain
ATP-grasp_3          PF02655.9    161 seq1443_BIOID39013   -           1073   5.4e-11   42.4   0.9   1   1   2.7e-10   4.1e-07   29.8   0.0     8   158   679   846   672   849 0.79 ATP-grasp domain
Dala_Dala_lig_C      PF07478.8    203 seq1443_BIOID39013   -           1073   7.3e-11   41.7   0.3   1   1   1.8e-09   2.8e-06   26.7   0.1    14   173   694   844   681   864 0.78 D-ala D-ala ligase C-terminus
Ribosomal_S10        PF00338.17    97 seq1444_BIOID39013   -            103   4.1e-38  129.0   0.1   1   1   3.3e-42   4.5e-38  128.8   0.0     1    96     6   101     6   102 0.99 Ribosomal protein S10p/S20e
DUF3971              PF13116.1    289 seq1445_BIOID39013   -           1266   9.3e-94  313.9   1.5   1   1   2.4e-96   1.6e-92  309.8   0.7     2   289   505   789   504   791 0.97 Protein of unknown function
AsmA_2               PF13502.1    220 seq1445_BIOID39013   -           1266   9.6e-62  208.0  11.9   1   1   2.8e-62   1.9e-58  197.2   0.4     1   220  1009  1252  1009  1252 0.95 AsmA-like C-terminal region
ABC_tran             PF00005.22   118 seq1446_BIOID39013   -            529   1.2e-44  151.2   0.2   1   2   9.5e-23   1.9e-19   70.0   0.0    15   118    68   185    51   185 0.88 ABC transporter
ABC_tran             PF00005.22   118 seq1446_BIOID39013   -            529   1.2e-44  151.2   0.2   2   2   1.7e-25   3.4e-22   78.9   0.0     6   118   331   454   326   454 0.90 ABC transporter
AAA_21               PF13304.1    303 seq1446_BIOID39013   -            529   7.9e-22   78.4   4.7   1   2   1.3e-10   2.5e-07   30.8   0.0   233   302   153   220   148   221 0.95 AAA domain
AAA_21               PF13304.1    303 seq1446_BIOID39013   -            529   7.9e-22   78.4   4.7   2   2   1.3e-11   2.6e-08   34.0   0.3   227   302   416   489   372   490 0.83 AAA domain
oligo_HPY            PF08352.7     64 seq1446_BIOID39013   -            529   4.6e-12   45.9   0.1   1   2   2.9e-10   5.6e-07   29.7   0.1     1    32   236   267   236   280 0.90 Oligopeptide/dipeptide transporter, C-terminal region
oligo_HPY            PF08352.7     64 seq1446_BIOID39013   -            529   4.6e-12   45.9   0.1   2   2   2.5e-05     0.049   13.8   0.0     1    23   505   527   505   529 0.96 Oligopeptide/dipeptide transporter, C-terminal region
RNase_T              PF00929.19   164 seq1447_BIOID39013   -            204   4.9e-34  117.8   0.0   1   1   4.2e-38   5.7e-34  117.6   0.0     1   163    32   193    32   194 0.97 Exonuclease
MFS_2                PF13347.1    427 seq1448_BIOID39013   -            350   6.5e-81  271.7  27.6   1   1   5.7e-85   7.8e-81  271.5  19.2     3   312     8   326     6   339 0.94 MFS/sugar transport protein
TetR_N               PF00440.18    47 seq1450_BIOID39013   -            199   2.5e-11   42.9   0.0   1   1   2.9e-15   3.9e-11   42.2   0.0     1    46    13    58    13    59 0.93 Bacterial regulatory proteins, tetR family
Transketolase_N      PF00456.16   333 seq1452_BIOID39013   -            663  6.4e-171  567.4   0.2   1   1  2.7e-174  9.1e-171  566.9   0.1     2   333     4   334     3   334 1.00 Transketolase, thiamine diphosphate binding domain
Transket_pyr         PF02779.19   178 seq1452_BIOID39013   -            663   1.5e-44  151.5   0.5   1   1   9.7e-48   3.3e-44  150.3   0.0     2   176   354   524   353   526 0.96 Transketolase, pyrimidine binding domain
Transketolase_C      PF02780.15   124 seq1452_BIOID39013   -            663   2.9e-17   62.6   0.1   1   1   1.8e-20   6.2e-17   61.5   0.1     1   124   540   655   540   655 0.94 Transketolase, C-terminal domain
DXP_synthase_N       PF13292.1    270 seq1452_BIOID39013   -            663   5.4e-09   35.2   0.0   1   1   8.6e-09   2.9e-05   23.0   0.0    18   179     4   193     1   199 0.80 1-deoxy-D-xylulose-5-phosphate synthase
Peptidase_M75        PF09375.5    285 seq1453_BIOID39013   -            375   5.3e-52  176.7   5.4   1   1     1e-55     7e-52  176.4   3.7     1   285   135   368   135   368 0.96 Imelysin
Cupredoxin_1         PF13473.1    104 seq1453_BIOID39013   -            375   3.4e-25   87.8   0.1   1   1   8.1e-29   5.6e-25   87.1   0.1     4   104    13   115    10   115 0.95 Cupredoxin-like domain
Trp_repressor        PF01371.14    88 seq1459_BIOID39013   -             98   2.8e-31  107.1   0.1   1   1   2.3e-35   3.2e-31  106.9   0.0     1    87     7    93     7    94 0.98 Trp repressor protein
SDH_alpha            PF03313.10   283 seq1460_BIOID39013   -            454    4e-106  354.0   5.2   1   1  7.6e-110  5.2e-106  353.7   3.6     3   282   184   449   182   450 0.97 Serine dehydratase alpha chain
SDH_beta             PF03315.10   158 seq1460_BIOID39013   -            454   6.1e-54  182.2   0.0   1   1   1.5e-57     1e-53  181.5   0.0     1   156     3   157     3   159 0.96 Serine dehydratase beta chain
S1                   PF00575.18    74 seq1461_BIOID39013   -            557  3.9e-117  382.3  33.3   1   6   7.7e-16     1e-11   44.5   0.6     3    73    19    86    17    87 0.95 S1 RNA binding domain
S1                   PF00575.18    74 seq1461_BIOID39013   -            557  3.9e-117  382.3  33.3   2   6   1.4e-17   1.9e-13   50.1   0.5     3    74   103   171   101   171 0.96 S1 RNA binding domain
S1                   PF00575.18    74 seq1461_BIOID39013   -            557  3.9e-117  382.3  33.3   3   6   3.3e-28   4.6e-24   84.1   0.2     2    74   189   260   188   260 0.97 S1 RNA binding domain
S1                   PF00575.18    74 seq1461_BIOID39013   -            557  3.9e-117  382.3  33.3   4   6   4.2e-26   5.8e-22   77.4   0.2     2    74   274   347   273   347 0.97 S1 RNA binding domain
S1                   PF00575.18    74 seq1461_BIOID39013   -            557  3.9e-117  382.3  33.3   5   6   1.2e-24   1.7e-20   72.7   0.5     2    74   361   434   360   434 0.98 S1 RNA binding domain
S1                   PF00575.18    74 seq1461_BIOID39013   -            557  3.9e-117  382.3  33.3   6   6   1.5e-25   2.1e-21   75.6   0.4     3    74   449   520   447   520 0.98 S1 RNA binding domain
tRNA-synt_1e         PF01406.14   301 seq1463_BIOID39013   -            461  4.2e-144  479.1   0.1   1   1    2e-147  5.4e-144  478.7   0.1     2   300    15   313    14   314 0.99 tRNA synthetases class I (C) catalytic domain
DALR_2               PF09190.6     63 seq1463_BIOID39013   -            461     2e-26   91.9   1.7   1   1   7.1e-30     2e-26   91.9   1.2     1    63   341   402   341   402 0.99 DALR domain
tRNA-synt_1g         PF09334.6    391 seq1463_BIOID39013   -            461   1.3e-15   56.8   1.6   1   2   2.3e-09   6.3e-06   24.9   0.1    13   112    35   133    29   147 0.82 tRNA synthetases class I (M)
tRNA-synt_1g         PF09334.6    391 seq1463_BIOID39013   -            461   1.3e-15   56.8   1.6   2   2   3.1e-11   8.6e-08   31.1   0.1   312   373   251   311   231   317 0.85 tRNA synthetases class I (M)
tRNA-synt_1f         PF01921.13   360 seq1463_BIOID39013   -            461   1.5e-07   30.3   0.0   1   1     2e-08   5.6e-05   21.8   0.0   276   317   261   301   214   329 0.85 tRNA synthetases class I (K)
tRNA-synt_1          PF00133.17   601 seq1463_BIOID39013   -            461   1.1e-06   26.8   0.1   1   1   3.5e-09   9.5e-06   23.7   0.0   515   596   221   300   206   305 0.81 tRNA synthetases class I (I, L, M and V)
YcfA                 PF07927.7     58 seq1465_BIOID39013   -             58   4.5e-11   42.4   0.0   1   1   3.7e-15   5.1e-11   42.2   0.0     2    58     4    57     3    57 0.92 YcfA-like protein
SDH_alpha            PF03313.10   283 seq1466_BIOID39013   -            454  7.6e-104  346.5   5.6   1   1  1.4e-107  9.8e-104  346.2   3.9     3   282   184   449   182   450 0.96 Serine dehydratase alpha chain
SDH_beta             PF03315.10   158 seq1466_BIOID39013   -            454   8.5e-56  188.2   0.0   1   1   2.2e-59   1.5e-55  187.4   0.0     1   157     3   158     3   159 0.96 Serine dehydratase beta chain
Ribosomal_L3         PF00297.17   263 seq1467_BIOID39013   -            209     5e-50  170.2  10.0   1   1   1.6e-52   2.2e-48  164.8   6.9     1   263     8   204     8   204 0.99 Ribosomal protein L3
Pilus_PilP           PF11356.3     87 seq1468_BIOID39013   -            319   3.4e-18   65.5   1.0   1   1   2.9e-22     4e-18   65.3   0.0     1    87   101   183   101   183 0.93 Type IV pilus biogenesis
Lactamase_B_2        PF12706.2    194 seq1469_BIOID39013   -            305     2e-27   95.8   0.0   1   1     5e-31   3.4e-27   95.1   0.0     3   193    35   270    34   271 0.82 Beta-lactamase superfamily domain
Lactamase_B          PF00753.22   194 seq1469_BIOID39013   -            305   3.1e-14   52.9   0.2   1   1   5.5e-17   3.8e-13   49.4   0.0     3   128    16   142    14   149 0.92 Metallo-beta-lactamase superfamily
Peptidase_S49        PF01343.13   154 seq1470_BIOID39013   -            501   5.4e-47  159.2   0.8   1   1   7.1e-51   9.7e-47  158.4   0.5     2   153   145   295   144   296 0.97 Peptidase family S49
Peptidase_M22        PF00814.20   268 seq1471_BIOID39013   -            337  4.2e-102  341.1   0.0   1   1  3.5e-106  4.7e-102  340.9   0.0     2   268    24   307    23   307 0.98 Glycoprotease family
Peripla_BP_4         PF13407.1    258 seq1472_BIOID39013   -            332   7.2e-13   48.3   0.0   1   1   2.9e-16     1e-12   47.8   0.0     2   254    67   310    66   316 0.91 Periplasmic binding protein domain
Peripla_BP_1         PF00532.16   279 seq1472_BIOID39013   -            332   3.6e-11   42.6   0.0   1   1   1.3e-14   4.3e-11   42.4   0.0     1   201    63   261    63   328 0.81 Periplasmic binding proteins and sugar binding domain of LacI family
Peripla_BP_3         PF13377.1    160 seq1472_BIOID39013   -            332     2e-10   40.7   0.0   1   1   1.3e-13   4.5e-10   39.6   0.0    12   157   182   328   171   328 0.84 Periplasmic binding protein-like domain
LacI                 PF00356.16    46 seq1472_BIOID39013   -            332   3.3e-06   26.4   0.5   1   1   1.9e-09   6.3e-06   25.5   0.3     4    46     7    52     4    52 0.90 Bacterial regulatory proteins, lacI family
UPF0150              PF03681.10    48 seq1473_BIOID39013   -            145   1.2e-12   47.0   0.1   1   1   2.8e-16   1.9e-12   46.4   0.1     1    45     9    53     9    56 0.95 Uncharacterised protein family (UPF0150)
HTH_3                PF01381.17    55 seq1473_BIOID39013   -            145   2.1e-07   30.5   0.1   1   1   4.7e-11   3.2e-07   29.9   0.1     7    53    95   141    89   143 0.93 Helix-turn-helix
Fer4_11              PF13247.1     99 seq1474_BIOID39013   -            205   4.6e-32  109.7  10.9   1   1     3e-35   4.6e-32  109.7   7.5     3    97    60   153    58   155 0.97 4Fe-4S dicluster domain
Fer4_7               PF12838.2     52 seq1474_BIOID39013   -            205   3.9e-13   49.4  26.7   1   1   9.8e-11   1.5e-07   31.5   5.9     2    50    99   147    98   157 0.89 4Fe-4S dicluster domain
Fer4_2               PF12797.2     22 seq1474_BIOID39013   -            205   4.1e-13   48.3  31.6   1   1   6.2e-10   9.5e-07   28.2   0.6     2    20     6    24     5    33 0.89 4Fe-4S binding domain
Fer4                 PF00037.22    24 seq1474_BIOID39013   -            205   5.6e-13   47.7  34.4   1   1   7.7e-11   1.2e-07   30.9   3.3     1    23    92   114    92   115 0.94 4Fe-4S binding domain
Fer4_9               PF13187.1     55 seq1474_BIOID39013   -            205   2.7e-12   46.6  26.8   1   1   2.3e-10   3.6e-07   30.2   7.6     2    53    99   148    98   150 0.95 4Fe-4S dicluster domain
Fer4_6               PF12837.2     24 seq1474_BIOID39013   -            205   7.7e-11   41.2  39.9   1   1   2.7e-09   4.2e-06   26.2   3.2     1    23    91   113    91   114 0.95 4Fe-4S binding domain
Fer4_4               PF12800.2     17 seq1474_BIOID39013   -            205   1.9e-08   33.8  35.8   1   3   1.6e-05     0.025   14.7   1.8     1    15    11    25    11    31 0.91 4Fe-4S binding domain
Fer4_4               PF12800.2     17 seq1474_BIOID39013   -            205   1.9e-08   33.8  35.8   2   3   8.3e-05      0.13   12.5   1.9     2    16    65    81    64    85 0.86 4Fe-4S binding domain
Fer4_4               PF12800.2     17 seq1474_BIOID39013   -            205   1.9e-08   33.8  35.8   3   3   2.6e-07    0.0004   20.3   2.0     2    17    97   112    96   112 0.91 4Fe-4S binding domain
Fer4_3               PF12798.2     15 seq1474_BIOID39013   -            205   9.2e-07   28.8  40.4   1   2   8.7e-06     0.013   15.8   4.2     1    15    67    83    67    83 0.98 4Fe-4S binding domain
Fer4_3               PF12798.2     15 seq1474_BIOID39013   -            205   9.2e-07   28.8  40.4   2   2     4e-05     0.061   13.7   1.6     1    13   126   147   126   149 0.94 4Fe-4S binding domain
TatD_DNase           PF01026.16   255 seq1475_BIOID39013   -            260   9.4e-68  228.0   0.0   1   1   7.9e-72   1.1e-67  227.8   0.0     1   255     6   257     6   257 0.98 TatD related DNase
DUF2170              PF09938.4    140 seq1479_BIOID39013   -            133   8.1e-43  145.0   1.5   1   1   6.5e-47   8.9e-43  144.8   1.0     3   139     2   132     1   133 0.96 Uncharacterized protein conserved in bacteria (DUF2170)
Diacid_rec           PF05651.8    135 seq1480_BIOID39013   -            385   1.9e-52  176.1   0.9   1   1   4.7e-56   3.2e-52  175.4   0.6     1   135     6   140     6   140 0.99 Putative sugar diacid recognition
HTH_30               PF13556.1     59 seq1480_BIOID39013   -            385     3e-23   81.0   2.8   1   1     6e-26   4.1e-22   77.3   1.7     1    59   323   381   323   381 0.98 PucR C-terminal helix-turn-helix domain
SBP_bac_8            PF13416.1    281 seq1482_BIOID39013   -            420   4.1e-37  128.3   2.5   1   1   1.6e-40   5.5e-37  127.9   1.7     3   280    96   386    94   387 0.86 Bacterial extracellular solute-binding protein
SBP_bac_6            PF13343.1    242 seq1482_BIOID39013   -            420   1.5e-27   96.3   0.9   1   1   6.9e-31   2.3e-27   95.7   0.6     5   216   130   368   108   398 0.85 Bacterial extracellular solute-binding protein
SBP_bac_1            PF01547.20   314 seq1482_BIOID39013   -            420   8.1e-17   61.7   6.9   1   1   3.8e-20   1.3e-16   61.1   4.8    17   311    94   353    84   356 0.75 Bacterial extracellular solute-binding protein
SBP_bac_11           PF13531.1    231 seq1482_BIOID39013   -            420   1.7e-07   31.0   0.0   1   1   3.3e-10   1.1e-06   28.3   0.0    15   228    94   361    89   363 0.77 Bacterial extracellular solute-binding protein
ADH_zinc_N           PF00107.21   130 seq1483_BIOID39013   -            350   5.7e-26   90.4   0.0   1   1   6.9e-30   9.4e-26   89.7   0.0     1   101   168   269   168   297 0.89 Zinc-binding dehydrogenase
Aminotran_1_2        PF00155.16   363 seq1484_BIOID39013   -            452   1.9e-21   76.3   0.0   1   1   5.1e-25     7e-21   74.4   0.0   126   348   200   426    68   440 0.77 Aminotransferase class I and II
HTH_18               PF12833.2     81 seq1485_BIOID39013   -            319     2e-18   66.1   0.5   1   1     3e-22     2e-18   66.1   0.3     1    80   239   317   239   318 0.97 Helix-turn-helix domain
HTH_AraC             PF00165.18    42 seq1485_BIOID39013   -            319     4e-07   29.5   0.0   1   1   2.8e-10   1.9e-06   27.3   0.0     8    38   282   313   278   317 0.89 Bacterial regulatory helix-turn-helix proteins, AraC family
DUF839               PF05787.8    524 seq1486_BIOID39013   -             66   0.00018   20.4   0.1   1   1   1.4e-08   0.00019   20.3   0.1   208   236    11    48     3    54 0.76 Bacterial protein of unknown function (DUF839)
Oxidored_FMN         PF00724.15   341 seq1487_BIOID39013   -            365   3.6e-90  302.2   0.0   1   1     3e-94   4.1e-90  302.0   0.0     1   338     5   341     5   344 0.93 NADH:flavin oxidoreductase / NADH oxidase family
ABC_tran             PF00005.22   118 seq1490_BIOID39013   -            228   6.9e-19   68.2   0.0   1   1   6.7e-23   9.1e-19   67.8   0.0     1   117    52   172    52   173 0.88 ABC transporter
RMF                  PF04957.7     55 seq1491_BIOID39013   -             55   7.5e-31  105.4   5.3   1   1   5.8e-35   7.9e-31  105.4   3.7     1    53     1    53     1    55 0.97 Ribosome modulation factor
Aminotran_1_2        PF00155.16   363 seq1492_BIOID39013   -            405   6.1e-47  160.2   0.0   1   1   1.6e-50   7.2e-47  159.9   0.0    30   353    58   387    33   391 0.88 Aminotransferase class I and II
DegT_DnrJ_EryC1      PF01041.12   363 seq1492_BIOID39013   -            405   3.2e-06   26.3   0.0   1   1   1.1e-09     5e-06   25.6   0.0    47   146   101   207    96   208 0.73 DegT/DnrJ/EryC1/StrS aminotransferase family
DUF2002              PF09400.5    111 seq1496_BIOID39013   -            114   8.2e-66  218.6   0.2   1   1   6.8e-70   9.3e-66  218.4   0.2     1   110     1   110     1   112 0.99 Protein of unknown function (DUF2002)
Gp_dh_C              PF02800.15   157 seq1499_BIOID39013   -            331   4.2e-75  250.3   0.1   1   1   8.7e-79   5.9e-75  249.8   0.0     1   157   155   312   155   312 1.00 Glyceraldehyde 3-phosphate dehydrogenase, C-terminal domain
Gp_dh_N              PF00044.19   151 seq1499_BIOID39013   -            331   3.1e-60  202.3   0.6   1   1     8e-64   5.5e-60  201.5   0.1     1   151     3   150     3   150 0.99 Glyceraldehyde 3-phosphate dehydrogenase, NAD binding domain
Ribosomal_L4         PF00573.17   192 seq1500_BIOID39013   -            201   9.2e-66  220.7   1.1   1   1   7.6e-70     1e-65  220.6   0.7     2   191    13   198    12   199 0.99 Ribosomal protein L4/L1 family
PspA_IM30            PF04012.7    221 seq1502_BIOID39013   -             58   2.1e-12   46.8   0.1   1   1   1.6e-16   2.2e-12   46.7   0.0     1    54     2    57     2    58 0.97 PspA/IM30 family
Phage_integrase      PF00589.17   173 seq1503_BIOID39013   -            258   1.7e-35  122.0   0.1   1   1   1.9e-39   2.6e-35  121.5   0.1     1   171    40   232    40   234 0.86 Phage integrase family
Aminotran_1_2        PF00155.16   363 seq1504_BIOID39013   -            468   5.4e-32  111.0   0.0   1   1   1.3e-35   8.6e-32  110.3   0.0    44   348   145   445   120   458 0.88 Aminotransferase class I and II
GntR                 PF00392.16    64 seq1504_BIOID39013   -            468     6e-15   54.3   0.1   1   1   2.9e-18     2e-14   52.6   0.0     1    64     3    66     3    66 0.98 Bacterial regulatory proteins, gntR family
Phage_integrase      PF00589.17   173 seq1505_BIOID39013   -            200     8e-49  165.5   0.0   1   1   6.6e-53   9.1e-49  165.3   0.0     1   171    11   181    11   183 0.98 Phage integrase family
PsiE                 PF06146.7     69 seq1507_BIOID39013   -            136   1.8e-16   59.9   5.7   1   1   1.3e-20   1.8e-16   59.9   3.9     5    69    62   123    58   123 0.95 Phosphate-starvation-inducible E
DmsC                 PF04976.7    276 seq1510_BIOID39013   -            287    6e-118  392.9  23.1   1   1  4.9e-122  6.7e-118  392.8  16.0     1   276     1   277     1   277 1.00 DMSO reductase anchor subunit (DmsC)
WGR                  PF05406.10    81 seq1511_BIOID39013   -            244   2.2e-15   56.2   0.7   1   1   4.1e-19   5.6e-15   54.9   0.5    12    80     6    71     2    72 0.92 WGR domain
MFS_1                PF07690.11   354 seq1512_BIOID39013   -            417   5.8e-39  133.7  62.6   1   2   3.2e-31   2.2e-27   95.6  18.9     1   224    41   261    40   270 0.82 Major Facilitator Superfamily
MFS_1                PF07690.11   354 seq1512_BIOID39013   -            417   5.8e-39  133.7  62.6   2   2   9.1e-15   6.2e-11   41.5  23.0     7   168   249   407   247   415 0.82 Major Facilitator Superfamily
Sugar_tr             PF00083.19   451 seq1512_BIOID39013   -            417   2.8e-14   52.4  34.3   1   1   9.1e-18   6.2e-14   51.2   7.0    46   197    71   217    11   223 0.90 Sugar (and other) transporter
His_Phos_1           PF00300.17   158 seq1513_BIOID39013   -            215   1.1e-38  132.7   0.2   1   1   9.5e-43   1.3e-38  132.4   0.1     1   157     3   156     3   157 0.91 Histidine phosphatase superfamily (branch 1)
DUF3521              PF12035.3     35 seq1514_BIOID39013   -             49   2.1e-19   68.9   1.3   1   1   1.8e-23   2.4e-19   68.7   0.9     1    35     6    40     6    40 0.98 Protein of unknown function (DUF3521)
CoA_trans            PF01144.18   217 seq1516_BIOID39013   -            220   5.9e-71  237.9   0.2   1   1   4.9e-75   6.6e-71  237.8   0.1     2   216     6   215     5   216 0.99 Coenzyme A transferase
Dyp_perox            PF04261.7    313 seq1517_BIOID39013   -            423  4.4e-111  370.4   0.0   1   1  3.7e-115    5e-111  370.2   0.0     1   312    61   410    61   411 0.99 Dyp-type peroxidase family
Ail_Lom              PF06316.6    199 seq1518_BIOID39013   -             81   1.7e-43  148.3   0.9   1   1   2.7e-47   1.9e-43  148.2   0.7   120   199     2    81     1    81 0.99 Enterobacterial Ail/Lom protein
OMP_b-brl            PF13505.1    176 seq1518_BIOID39013   -             81   4.9e-09   36.2   1.3   1   1   7.9e-13   5.4e-09   36.1   0.9   111   176    17    81     5    81 0.91 Outer membrane protein beta-barrel domain
LysE                 PF01810.13   191 seq1521_BIOID39013   -            195   6.8e-14   51.4  16.8   1   1   5.8e-18   7.9e-14   51.2  11.7     1   188    14   194    14   195 0.81 LysE type translocator
Sigma70_r2           PF04542.9     71 seq1522_BIOID39013   -            284   4.6e-19   67.6   0.0   1   1   1.3e-22   9.1e-19   66.7   0.0     1    70    53   122    53   123 0.97 Sigma-70 region 2
Sigma70_r4           PF04545.11    50 seq1522_BIOID39013   -            284   3.6e-18   64.4   1.1   1   1   1.3e-20   9.1e-17   59.9   0.2     1    50   228   280   228   280 0.97 Sigma-70, region 4
DUF3521              PF12035.3     35 seq1525_BIOID39013   -             69   1.7e-12   46.8  14.7   1   1   2.5e-13   3.4e-09   36.2   0.4     1    35     1    28     1    28 0.98 Protein of unknown function (DUF3521)
Secretin             PF00263.16   165 seq1526_BIOID39013   -            686   2.9e-50  169.7   3.2   1   1   7.6e-54   5.2e-50  168.9   2.2     1   165   465   626   465   626 0.92 Bacterial type II and III secretion system protein
Secretin_N           PF03958.12    82 seq1526_BIOID39013   -            686     1e-44  150.4  15.4   1   3   2.1e-14   1.5e-10   41.0   0.3     1    80   145   206   145   208 0.95 Bacterial type II/III secretion system short domain
Secretin_N           PF03958.12    82 seq1526_BIOID39013   -            686     1e-44  150.4  15.4   2   3   4.3e-20   2.9e-16   59.2   0.3     2    79   211   277   210   280 0.95 Bacterial type II/III secretion system short domain
Secretin_N           PF03958.12    82 seq1526_BIOID39013   -            686     1e-44  150.4  15.4   3   3     9e-20   6.1e-16   58.2   0.4     2    82   285   362   284   362 0.90 Bacterial type II/III secretion system short domain
HTH_Tnp_1            PF01527.15    76 seq1527_BIOID39013   -            118     6e-18   64.4   0.1   1   1   2.2e-21   7.7e-18   64.1   0.1     2    76     2    72     1    72 0.89 Transposase
HTH_28               PF13518.1     52 seq1527_BIOID39013   -            118   1.7e-06   27.7   0.0   1   1   8.9e-10     3e-06   26.9   0.0     1    36    10    46    10    48 0.93 Helix-turn-helix domain
HTH_23               PF13384.1     50 seq1527_BIOID39013   -            118   4.8e-06   25.9   0.0   1   1   2.6e-09   8.9e-06   25.0   0.0     4    41     8    46     5    58 0.88 Homeodomain-like domain
Terminase_5          PF06056.7     58 seq1527_BIOID39013   -            118    0.0001   21.6   0.1   1   1   4.9e-08   0.00017   20.9   0.1    12    55    21    64    13    67 0.86 Putative ATPase subunit of terminase (gpP-like)
TisB_toxin           PF13939.1     28 seq1532_BIOID39013   -             29   4.8e-16   57.9  11.3   1   1   3.7e-20   5.1e-16   57.8   7.8     1    28     1    28     1    28 0.99 Toxin TisB, type I toxin-antitoxin system
Peptidase_C48        PF02902.14   216 seq1534_BIOID39013   -            403   7.1e-33  113.9   0.9   1   1   7.8e-37   1.1e-32  113.3   0.6     2   215   165   362   164   363 0.96 Ulp1 protease family, C-terminal catalytic domain
Plasmid_stabil       PF05016.9     90 seq1535_BIOID39013   -             93   5.6e-16   58.6   0.1   1   1   4.5e-20   6.1e-16   58.4   0.1     1    90     4    92     4    92 0.90 Plasmid stabilisation system protein
Rhodanese            PF00581.15   113 seq1537_BIOID39013   -            440   9.1e-29   99.9   0.2   1   2   3.6e-15     5e-11   42.8   0.0    22   112   183   268   161   269 0.81 Rhodanese-like domain
Rhodanese            PF00581.15   113 seq1537_BIOID39013   -            440   9.1e-29   99.9   0.2   2   2   8.5e-15   1.2e-10   41.6   0.0     4   112   303   423   300   424 0.83 Rhodanese-like domain
FKBP_C               PF00254.23    94 seq1538_BIOID39013   -            206   3.6e-27   94.0   0.0   1   1   9.7e-31   6.6e-27   93.2   0.0     5    94   117   203   114   203 0.96 FKBP-type peptidyl-prolyl cis-trans isomerase
FKBP_N               PF01346.13   124 seq1538_BIOID39013   -            206   1.2e-23   83.3   0.0   1   1   2.2e-27   1.5e-23   83.0   0.0    17   124     5   108     1   108 0.96 Domain amino terminal to FKBP-type peptidyl-prolyl isomerase
phage_tail_N         PF08400.5    134 seq1540_BIOID39013   -            783   5.4e-56  187.8   0.2   1   1   1.2e-59   5.4e-56  187.8   0.1     2   134     3   135     1   135 0.98 Prophage tail fibre N-terminal
CarboxypepD_reg      PF13620.1     82 seq1540_BIOID39013   -            783   1.3e-07   31.4   0.1   1   1   1.5e-10   6.9e-07   29.1   0.1     1    74     5    83     5    90 0.84 Carboxypeptidase regulatory-like domain
Ribosomal_L23        PF00276.15    92 seq1541_BIOID39013   -            100   1.1e-32  111.6   1.2   1   1   8.9e-37   1.2e-32  111.5   0.8     2    89     9    96     8    99 0.97 Ribosomal protein L23
Aldolase_II          PF00596.16   183 seq1542_BIOID39013   -            215     5e-49  166.3   0.6   1   1   4.4e-53     6e-49  166.0   0.4     1   183     8   182     8   182 0.94 Class II Aldolase and Adducin N-terminal domain
Pribosyltran         PF00156.22   125 seq1544_BIOID39013   -            152   2.2e-11   43.4   0.0   1   1   2.3e-15   3.2e-11   42.9   0.0     2   112     4   105     3   112 0.87 Phosphoribosyl transferase domain
Patatin              PF01734.17   204 seq1547_BIOID39013   -            314   1.8e-24   86.7   0.4   1   1   2.5e-28   3.4e-24   85.8   0.1     1   201    21   178    21   180 0.95 Patatin-like phospholipase
TrbE                 PF11100.3     66 seq1549_BIOID39013   -             86     2e-31  107.5   3.5   1   1   1.8e-35   2.4e-31  107.2   2.4     1    66    10    75    10    75 0.98 Conjugal transfer protein TrbE
HTH_38               PF13936.1     44 seq1550_BIOID39013   -            160   3.8e-23   80.6   0.3   1   1   1.3e-20   3.6e-17   61.5   0.7     4    44    58    98    55    98 0.97 Helix-turn-helix domain
Methyltransf_30      PF05430.6    124 seq1552_BIOID39013   -            688   3.9e-51  171.8   0.0   1   1   1.6e-54   7.5e-51  170.8   0.0     1   123   138   264   138   265 0.98 S-adenosyl-L-methionine-dependent methyltransferase
DAO                  PF01266.19   358 seq1552_BIOID39013   -            688   1.2e-46  159.1   0.1   1   1   1.2e-49   5.6e-46  156.9   0.1     2   357   287   652   286   653 0.87 FAD dependent oxidoreductase
FAD_binding_3        PF01494.14   356 seq1555_BIOID39013   -            554     2e-81  273.6   0.0   1   1   3.8e-85   2.6e-81  273.3   0.0     2   355    16   352    15   353 0.95 FAD binding domain
UPF0047              PF01894.12   118 seq1557_BIOID39013   -            138   4.5e-39  132.8   0.0   1   1   3.7e-43   5.1e-39  132.6   0.0     1   117    17   135    17   136 0.97 Uncharacterised protein family UPF0047
EAL                  PF00563.15   236 seq1558_BIOID39013   -            532   1.2e-59  201.5   0.2   1   1   2.8e-63   1.9e-59  200.8   0.2     4   236   273   501   270   501 0.93 EAL domain
CSS-motif            PF12792.2    208 seq1558_BIOID39013   -            532   3.8e-41  140.5   0.4   1   1   9.4e-45   6.4e-41  139.8   0.1     3   203    42   242    40   247 0.91 CSS motif domain associated with EAL
RNase_T              PF00929.19   164 seq1559_BIOID39013   -            282   5.2e-24   85.2   0.0   1   1   4.9e-28   6.7e-24   84.9   0.0     1   163   105   262   105   263 0.95 Exonuclease
MFS_1                PF07690.11   354 seq1560_BIOID39013   -            396     2e-39  135.2  46.6   1   1   4.4e-43     2e-39  135.2  32.3     2   352    16   351    15   353 0.83 Major Facilitator Superfamily
MFS_3                PF05977.8    524 seq1560_BIOID39013   -            396   6.8e-08   30.9   6.3   1   1   1.5e-11   6.8e-08   30.9   4.3    32   206    32   201     5   207 0.84 Transmembrane secretion effector
TRI12                PF06609.8    599 seq1560_BIOID39013   -            396   2.8e-06   25.7   4.5   1   1   6.2e-10   2.8e-06   25.7   3.1    87   212    54   179    14   190 0.80 Fungal trichothecene efflux pump (TRI12)
Condensation         PF00668.15   301 seq1561_BIOID39013   -           2035  3.9e-119  396.8   0.2   1   2   2.4e-61   4.7e-58  196.2   0.0     2   300   112   409   111   410 0.96 Condensation domain
Condensation         PF00668.15   301 seq1561_BIOID39013   -           2035  3.9e-119  396.8   0.2   2   2   4.9e-62   9.6e-59  198.5   0.0     3   300  1494  1781  1492  1782 0.97 Condensation domain
AMP-binding          PF00501.23   418 seq1561_BIOID39013   -           2035  1.6e-103  346.1   0.0   1   1  1.1e-106  2.2e-103  345.7   0.0     2   418   594   990   593   990 0.98 AMP-binding enzyme
NRPS                 PF08415.5     58 seq1561_BIOID39013   -           2035   3.7e-40  135.3   2.0   1   2   2.8e-22   5.4e-19   67.5   0.1     1    58   431   486   431   486 0.98 Nonribosomal peptide synthase
NRPS                 PF08415.5     58 seq1561_BIOID39013   -           2035   3.7e-40  135.3   2.0   2   2   5.2e-22     1e-18   66.7   0.2     1    58  1802  1858  1802  1858 0.98 Nonribosomal peptide synthase
PP-binding           PF00550.20    67 seq1561_BIOID39013   -           2035   8.2e-32  109.1   0.0   1   3   7.6e-10   1.5e-06   28.2   0.0     2    62    23    82    22    86 0.92 Phosphopantetheine attachment site
PP-binding           PF00550.20    67 seq1561_BIOID39013   -           2035   8.2e-32  109.1   0.0   2   3   8.7e-14   1.7e-10   40.9   0.0     2    66  1412  1473  1411  1474 0.94 Phosphopantetheine attachment site
PP-binding           PF00550.20    67 seq1561_BIOID39013   -           2035   8.2e-32  109.1   0.0   3   3   4.7e-12   9.2e-09   35.3   0.0     3    67  1952  2013  1950  2013 0.93 Phosphopantetheine attachment site
Methyltransf_12      PF08242.7     99 seq1561_BIOID39013   -           2035     1e-09   38.6   0.0   1   1   1.4e-12   2.7e-09   37.2   0.0     1    99  1182  1279  1182  1279 0.94 Methyltransferase domain
Methyltransf_23      PF13489.1    162 seq1561_BIOID39013   -           2035   2.4e-07   30.4   0.0   1   1     6e-10   1.2e-06   28.2   0.0     8   159  1163  1324  1157  1326 0.71 Methyltransferase domain
Methyltransf_11      PF08241.7     95 seq1561_BIOID39013   -           2035   1.8e-05   25.0   0.0   1   1   2.4e-08   4.6e-05   23.7   0.0     1    94  1182  1280  1182  1281 0.90 Methyltransferase domain
Glyoxalase           PF00903.20   128 seq1566_BIOID39013   -            135   3.7e-25   88.2   0.0   1   1   9.3e-29   4.2e-25   88.0   0.0     2   128     3   123     2   123 0.92 Glyoxalase/Bleomycin resistance protein/Dioxygenase superfamily
Glyoxalase_2         PF12681.2    108 seq1566_BIOID39013   -            135   3.6e-18   66.0   0.0   1   1   9.1e-22   4.2e-18   65.8   0.0     1   108     8   124     8   124 0.77 Glyoxalase-like domain
Glyoxalase_4         PF13669.1    110 seq1566_BIOID39013   -            135   5.7e-09   35.8   0.0   1   1   6.2e-12   2.8e-08   33.6   0.0     2   106     5   108     4   112 0.88 Glyoxalase/Bleomycin resistance protein/Dioxygenase superfamily
Ribosomal_L2_C       PF03947.13   130 seq1567_BIOID39013   -            273   2.4e-55  185.7   1.9   1   1   5.5e-59   3.8e-55  185.1   1.3     1   129   124   250   124   251 0.98 Ribosomal Proteins L2, C-terminal domain
Ribosomal_L2         PF00181.18    77 seq1567_BIOID39013   -            273     7e-37  125.1   0.8   1   1   8.2e-40   5.6e-36  122.2   0.8     1    76    42   117    42   118 0.99 Ribosomal Proteins L2, RNA binding domain
AP_endonuc_2         PF01261.19   211 seq1568_BIOID39013   -            200   8.5e-15   54.5   0.1   1   1   7.1e-19   9.8e-15   54.3   0.1    67   210    14   156     2   181 0.88 Xylose isomerase-like TIM barrel
ABC_tran             PF00005.22   118 seq1569_BIOID39013   -            404   1.4e-27   96.3   0.0   1   1   7.5e-31   2.5e-27   95.4   0.0     1   117    86   204    86   205 0.93 ABC transporter
TOBE_2               PF08402.5     75 seq1569_BIOID39013   -            404   3.9e-19   68.2   0.0   1   1   2.9e-22   9.8e-19   67.0   0.0     1    75   322   402   322   402 0.93 TOBE domain
CoA_trans            PF01144.18   217 seq1570_BIOID39013   -            216     8e-44  149.2   0.2   1   1   1.3e-47     9e-44  149.1   0.2     2   214     5   195     4   198 0.96 Coenzyme A transferase
TraF                 PF13728.1    215 seq1572_BIOID39013   -            247   5.9e-79  264.3   0.4   1   1   4.9e-83   6.7e-79  264.2   0.2     1   215    23   237    23   237 1.00 F plasmid transfer operon protein
HDPD                 PF02924.9    118 seq1573_BIOID39013   -            115     4e-17   61.9   0.6   1   1   3.2e-21   4.4e-17   61.8   0.4     2   115     4   109     3   112 0.92 Bacteriophage lambda head decoration protein D
Rhodanese            PF00581.15   113 seq1575_BIOID39013   -            350   4.8e-17   62.2   0.1   1   1   9.6e-21   1.3e-16   60.8   0.0     2   112   138   233   137   234 0.94 Rhodanese-like domain
Aldose_epim          PF01263.15   301 seq1577_BIOID39013   -            301     1e-45  156.0   0.1   1   1   8.9e-50   1.2e-45  155.8   0.1     1   284    34   281    34   294 0.90 Aldose 1-epimerase
PrpF                 PF04303.8    371 seq1579_BIOID39013   -            350    7e-162  538.2   1.9   1   1  1.1e-165  7.8e-162  538.1   1.3     1   371     1   350     1   350 0.99 PrpF protein
Bac_DNA_binding      PF00216.16    90 seq1581_BIOID39013   -             94   2.1e-30  104.4   0.0   1   1   1.7e-34   2.3e-30  104.3   0.0     1    90     1    91     1    91 0.97 Bacterial DNA-binding protein
Sdh_cyt              PF01127.17   121 seq1582_BIOID39013   -            134   4.5e-30  103.8   5.0   1   1   3.8e-34   5.2e-30  103.6   3.4     2   120    11   128    10   129 0.90 Succinate dehydrogenase/Fumarate reductase transmembrane subunit
HD_3                 PF13023.1    165 seq1584_BIOID39013   -            199   5.7e-18   65.0   0.6   1   1   1.6e-21   7.2e-18   64.7   0.4     2   144    11   159    10   180 0.83 HD domain
HD_2                 PF12917.2    214 seq1584_BIOID39013   -            199   9.1e-16   58.1   0.1   1   1   2.2e-19     1e-15   58.0   0.1     5   189     5   186     1   197 0.89 HD containing hydrolase-like enzyme
HD                   PF01966.17   122 seq1584_BIOID39013   -            199     9e-08   32.0   0.2   1   1   2.5e-11   1.1e-07   31.7   0.2     2   119    31   139    30   178 0.83 HD domain
HTH_Tnp_IS1          PF12759.2     50 seq1585_BIOID39013   -             91   2.2e-32  110.1   0.1   1   1   4.8e-36   3.3e-32  109.6   0.1     1    50    39    88    39    88 0.99 InsA C-terminal domain
Zn_Tnp_IS1           PF03811.8     36 seq1585_BIOID39013   -             91   1.1e-21   75.9   4.5   1   1   3.1e-25   2.1e-21   74.9   3.1     1    36     1    36     1    36 0.99 InsA N-terminal domain
Thioredoxin          PF00085.15   104 seq1586_BIOID39013   -            109   3.5e-34  116.5   0.0   1   1   8.4e-38   3.8e-34  116.3   0.0     2   103     5   106     4   107 0.98 Thioredoxin
Thioredoxin_2        PF13098.1    112 seq1586_BIOID39013   -            109   1.6e-10   41.0   0.1   1   1   3.2e-13   1.4e-09   37.9   0.0     7   112    23   104    17   104 0.90 Thioredoxin-like domain
HTH_Tnp_IS1          PF12759.2     50 seq1587_BIOID39013   -             99   2.9e-30  103.4   0.2   1   1   6.3e-34   4.3e-30  102.8   0.2     1    48    39    86    39    88 0.98 InsA C-terminal domain
Zn_Tnp_IS1           PF03811.8     36 seq1587_BIOID39013   -             99   1.5e-21   75.5   4.5   1   1   3.7e-25   2.5e-21   74.7   3.1     1    36     1    36     1    36 0.99 InsA N-terminal domain
HisG                 PF01634.13   163 seq1588_BIOID39013   -            299   8.2e-55  184.7   0.0   1   1   1.7e-58   1.2e-54  184.1   0.0     1   163    53   221    53   221 0.94 ATP phosphoribosyltransferase
HisG_C               PF08029.6     75 seq1588_BIOID39013   -            299   5.6e-28   96.5   0.1   1   1   2.2e-31   1.5e-27   95.2   0.0     1    75   222   297   222   297 0.98 HisG, C-terminal domain
DUF1100              PF06500.6    411 seq1590_BIOID39013   -            414  1.4e-222  738.5   0.0   1   1  3.3e-226  1.5e-222  738.3   0.0     1   411     1   414     1   414 0.99 Alpha/beta hydrolase of unknown function (DUF1100)
Abhydrolase_5        PF12695.2    142 seq1590_BIOID39013   -            414   2.3e-08   33.7   0.0   1   1   9.2e-12   4.2e-08   32.9   0.0     1   121   196   375   196   392 0.75 Alpha/beta hydrolase family
Abhydrolase_6        PF12697.2    228 seq1590_BIOID39013   -            414   2.2e-06   27.6   0.4   1   1   9.9e-10   4.5e-06   26.6   0.1    12   107   208   326   197   390 0.70 Alpha/beta hydrolase family
DUF419               PF04237.8     92 seq1591_BIOID39013   -            118   1.2e-22   79.9   0.1   1   1   1.1e-26   1.5e-22   79.6   0.0     1    91    10   102    10   103 0.98 Protein of unknown function (DUF419)
BOF                  PF04076.8    103 seq1592_BIOID39013   -            130   5.9e-46  154.4   1.4   1   1   5.5e-50   7.5e-46  154.0   1.0     1   103    25   127    24   127 0.99 Bacterial OB fold (BOF) protein
HTH_Tnp_IS1          PF12759.2     50 seq1594_BIOID39013   -             91   2.2e-32  110.1   0.1   1   1   4.8e-36   3.3e-32  109.6   0.1     1    50    39    88    39    88 0.99 InsA C-terminal domain
Zn_Tnp_IS1           PF03811.8     36 seq1594_BIOID39013   -             91   1.1e-21   75.9   4.5   1   1   3.1e-25   2.1e-21   74.9   3.1     1    36     1    36     1    36 0.99 InsA N-terminal domain
NUDIX                PF00293.23   135 seq1596_BIOID39013   -            176   2.7e-25   88.4   0.1   1   1   2.4e-29   3.3e-25   88.1   0.0     1   134     7   149     7   150 0.96 NUDIX domain
Fe-ADH               PF00465.14   366 seq1597_BIOID39013   -            383  2.2e-114  381.7   1.4   1   1  3.7e-118  2.5e-114  381.6   1.0     4   366    12   375     9   375 0.95 Iron-containing alcohol dehydrogenase
Fe-ADH_2             PF13685.1    250 seq1597_BIOID39013   -            383     4e-19   68.7   0.3   1   1     5e-15   3.4e-11   42.7   0.0     2    97    14   110    13   117 0.94 Iron-containing alcohol dehydrogenase
Phage_cap_E          PF03864.10   329 seq1601_BIOID39013   -            342   5.7e-62  209.4   0.1   1   1   4.7e-66   6.4e-62  209.2   0.1     1   329     4   341     4   341 0.92 Phage major capsid protein E
Peripla_BP_6         PF13458.1    343 seq1602_BIOID39013   -            386   8.4e-57  192.9   6.1   1   1   2.2e-60     1e-56  192.6   4.2     2   325    45   363    44   380 0.94 Periplasmic binding protein
ANF_receptor         PF01094.23   349 seq1602_BIOID39013   -            386   3.4e-47  160.9   0.0   1   1   8.9e-51     4e-47  160.6   0.0     4   348    66   376    63   377 0.92 Receptor family ligand binding region
Peripla_BP_5         PF13433.1    364 seq1602_BIOID39013   -            386   3.8e-21   75.1   0.1   1   1     1e-24   4.8e-21   74.8   0.0     1   323    45   362    45   369 0.90 Periplasmic binding protein domain
RNase_T              PF00929.19   164 seq1603_BIOID39013   -            215   9.4e-37  126.7   0.1   1   1   7.9e-41   1.1e-36  126.5   0.0     1   164    20   194    20   194 0.96 Exonuclease
PTS_EIIA_2           PF00359.17   142 seq1604_BIOID39013   -            138   7.8e-26   90.3   0.0   1   1   6.4e-30   8.7e-26   90.2   0.0     2   132     6   137     5   138 0.92 Phosphoenolpyruvate-dependent sugar phosphotransferase system, EIIA 2
TerC                 PF03741.11   184 seq1605_BIOID39013   -            540   4.9e-49  166.1  13.4   1   1   1.6e-52   7.4e-49  165.5   9.3     1   183    27   216    27   217 0.94 Integral membrane protein TerC family
CorC_HlyC            PF03471.12    81 seq1605_BIOID39013   -            540   2.6e-20   71.8   0.1   1   1   6.2e-23   2.8e-19   68.5   0.0     2    79   453   529   452   531 0.93 Transporter associated domain
CBS                  PF00571.23    57 seq1605_BIOID39013   -            540   7.2e-16   57.4   1.3   1   2   8.5e-09   3.9e-05   23.1   0.4     1    53   315   371   315   374 0.94 CBS domain
CBS                  PF00571.23    57 seq1605_BIOID39013   -            540   7.2e-16   57.4   1.3   2   2   9.7e-12   4.4e-08   32.5   0.0     3    53   382   432   381   436 0.93 CBS domain
AA_permease          PF00324.16   479 seq1607_BIOID39013   -            470  1.5e-119  399.3  46.0   1   1  2.5e-123  1.7e-119  399.1  31.9     1   477    27   468    27   470 0.98 Amino acid permease
AA_permease_2        PF13520.1    426 seq1607_BIOID39013   -            470   5.5e-51  173.3  50.0   1   1     1e-54   7.1e-51  172.9  34.6     8   419    30   446    26   459 0.84 Amino acid permease
Sdh_cyt              PF01127.17   121 seq1608_BIOID39013   -            115   8.9e-12   44.7  15.1   1   1   7.9e-16   1.1e-11   44.5  10.5    18   120    11   104     2   113 0.83 Succinate dehydrogenase/Fumarate reductase transmembrane subunit
Competence           PF03772.11   271 seq1609_BIOID39013   -            780   5.3e-54  182.9  38.5   1   1   7.8e-58   5.3e-54  182.9  26.7     3   266   228   493   226   516 0.90 Competence protein
Lactamase_B          PF00753.22   194 seq1609_BIOID39013   -            780   1.5e-12   47.4   0.0   1   1   3.6e-16   2.4e-12   46.7   0.0     4   176   533   697   530   714 0.89 Metallo-beta-lactamase superfamily
GFO_IDH_MocA         PF01408.17   120 seq1610_BIOID39013   -            351     4e-32  111.1   0.0   1   1   2.1e-35   9.5e-32  109.9   0.0     1   118    10   128    10   130 0.97 Oxidoreductase family, NAD-binding Rossmann fold
GFO_IDH_MocA_C       PF02894.12   115 seq1610_BIOID39013   -            351   1.9e-12   46.8   0.0   1   1   8.1e-16   3.7e-12   45.9   0.0     1   112   142   250   142   253 0.94 Oxidoreductase family, C-terminal alpha/beta domain
NAD_binding_3        PF03447.11   117 seq1610_BIOID39013   -            351   8.7e-06   26.0   0.1   1   1   1.6e-08   7.5e-05   22.9   0.0    16   112    31   124    16   129 0.80 Homoserine dehydrogenase, NAD binding domain
SCFA_trans           PF02667.9    453 seq1611_BIOID39013   -            440  3.2e-231  767.7  24.5   1   1  2.6e-235  3.5e-231  767.5  17.0     1   453     1   440     1   440 1.00 Short chain fatty acid transporter
UDG                  PF03167.14   152 seq1613_BIOID39013   -            229   3.2e-30  104.4   0.1   1   1   3.4e-34   4.6e-30  103.9   0.0     6   152    54   211    50   211 0.96 Uracil DNA glycosylase superfamily
GyrI-like            PF06445.10   155 seq1614_BIOID39013   -            160   1.4e-30  106.2   0.0   1   1   1.1e-34   1.5e-30  106.1   0.0     2   154     7   159     6   160 0.98 GyrI-like small molecule binding domain
SBP_bac_8            PF13416.1    281 seq1615_BIOID39013   -            381   1.9e-26   93.3   4.0   1   1   5.3e-30   2.4e-26   92.9   2.8     2   265    56   326    55   333 0.83 Bacterial extracellular solute-binding protein
SBP_bac_1            PF01547.20   314 seq1615_BIOID39013   -            381   1.9e-20   73.7   6.0   1   1   5.7e-24   2.6e-20   73.2   4.2    14   313    56   312    45   313 0.83 Bacterial extracellular solute-binding protein
SBP_bac_6            PF13343.1    242 seq1615_BIOID39013   -            381   7.6e-17   61.3   1.9   1   1   1.7e-15   7.8e-12   44.9   0.1   107   216   215   325   179   350 0.85 Bacterial extracellular solute-binding protein
Response_reg         PF00072.19   112 seq1616_BIOID39013   -            337   3.8e-28   97.6   0.5   1   1   6.5e-32   8.9e-28   96.4   0.1     1   111    10   120    10   121 0.97 Response regulator receiver domain
ATP-synt_ab          PF00006.20   215 seq1618_BIOID39013   -            443   5.9e-42  143.4   0.0   1   1   2.9e-45   7.9e-42  143.0   0.0     3   214   183   388   181   389 0.95 ATP synthase alpha/beta family, nucleotide-binding domain
Rho_RNA_bind         PF07497.7     78 seq1618_BIOID39013   -            443   6.5e-42  140.9   0.1   1   1   4.2e-45   1.1e-41  140.1   0.0     1    78    73   150    73   150 0.98 Rho termination factor, RNA-binding domain
Rho_N                PF07498.7     43 seq1618_BIOID39013   -            443   8.2e-18   63.7   0.8   1   1   1.7e-20   4.8e-17   61.3   0.2     1    43    29    71    29    71 0.98 Rho termination factor, N-terminal domain
NACHT                PF05729.7    167 seq1618_BIOID39013   -            443   8.9e-05   22.0   0.0   1   1   6.2e-08   0.00017   21.1   0.0    12    96   207   297   203   311 0.80 NACHT domain
Ribosomal_S19        PF00203.16    81 seq1619_BIOID39013   -             92   2.2e-38  129.6   0.1   1   1   1.9e-42   2.6e-38  129.3   0.0     1    81     3    83     3    83 0.99 Ribosomal protein S19
PEP-utilizers_C      PF02896.13   294 seq1621_BIOID39013   -            748  3.2e-107  357.6   0.0   1   1    2e-110  4.7e-107  357.1   0.0     5   293   420   707   416   708 0.98 PEP-utilising enzyme, TIM barrel domain
PEP-utilisers_N      PF05524.8    123 seq1621_BIOID39013   -            748     2e-25   88.8   1.6   1   1   2.4e-28   5.5e-25   87.4   1.1     2   123   172   295   171   295 0.96 PEP-utilising enzyme, N-terminal
PEP-utilizers        PF00391.18    81 seq1621_BIOID39013   -            748   1.6e-18   65.9   0.1   1   1   1.7e-21   3.9e-18   64.6   0.1     6    81   316   391   311   391 0.94 PEP-utilising enzyme, mobile domain
GAF                  PF01590.21   154 seq1621_BIOID39013   -            748   2.2e-17   63.4   0.4   1   1   2.9e-20   6.5e-17   61.9   0.1     2   152    18   152    17   154 0.97 GAF domain
GAF_2                PF13185.1    148 seq1621_BIOID39013   -            748     4e-14   53.2   0.0   1   1     4e-17     9e-14   52.0   0.0     4   147    18   154    15   155 0.82 GAF domain
GAF_3                PF13492.1    129 seq1621_BIOID39013   -            748   5.2e-10   39.4   0.1   1   1   5.4e-13   1.2e-09   38.1   0.0     3   125    19   152    17   156 0.78 GAF domain
FAD_binding_2        PF00890.19   421 seq1622_BIOID39013   -            588  2.6e-117  392.1   6.1   1   1    7e-121  3.2e-117  391.8   4.2     1   421     9   405     9   405 0.98 FAD binding domain
Succ_DH_flav_C       PF02910.15   129 seq1622_BIOID39013   -            588   3.1e-38  130.4   0.1   1   1   1.1e-41   5.1e-38  129.7   0.1     1   129   460   588   460   588 0.96 Fumarate reductase flavoprotein C-term
Asr                  PF06392.6     19 seq1623_BIOID39013   -            111   6.7e-07   29.4  23.8   1   1   4.9e-11   6.7e-07   29.4  16.5     1    19    53    71    53    71 0.99 Acid shock protein repeat
OmpA                 PF00691.15    97 seq1624_BIOID39013   -            219   1.2e-23   83.2   0.1   1   1     4e-27   1.8e-23   82.6   0.1     1    97   115   210   115   210 0.97 OmpA family
Gly-zipper_Omp       PF13488.1     46 seq1624_BIOID39013   -            219   1.2e-12   47.1  16.5   1   1   2.7e-16   1.2e-12   47.1  11.4     1    46    37    85    37    85 0.95 Glycine zipper
Gly-zipper_YMGG      PF13441.1     45 seq1624_BIOID39013   -            219   6.8e-09   34.9  18.1   1   1   1.5e-12   6.8e-09   34.9  12.5     5    45    33    80    29    80 0.81 YMGG-like Gly-zipper
AhpC-TSA             PF00578.16   124 seq1625_BIOID39013   -            187   1.5e-33  114.9   0.1   1   1   4.3e-37     2e-33  114.6   0.1     4   123     7   133     4   134 0.94 AhpC/TSA family
Redoxin              PF08534.5    146 seq1625_BIOID39013   -            187   1.8e-13   50.1   0.0   1   1   4.7e-17   2.2e-13   49.9   0.0    15   140    18   146     4   152 0.84 Redoxin
1-cysPrx_C           PF10417.4     40 seq1625_BIOID39013   -            187   1.6e-06   27.4   0.1   1   1   6.5e-10     3e-06   26.6   0.1     1    31   154   182   154   186 0.88 C-terminal domain of 1-Cys peroxiredoxin
Rep_3                PF01051.16   218 seq1626_BIOID39013   -            288   6.1e-47  159.8   0.0   1   1   5.4e-51   7.4e-47  159.5   0.0     3   209    65   278    63   283 0.95 Initiator Replication protein
PhoH                 PF02562.11   205 seq1627_BIOID39013   -            354     9e-76  253.5   0.0   1   1   8.5e-80   1.2e-75  253.1   0.0     2   204   149   353   148   354 0.98 PhoH-like protein
PTS_EIIC             PF02378.13   321 seq1628_BIOID39013   -            462   8.4e-22   77.3  31.8   1   1   1.2e-25   8.4e-22   77.3  22.1     2   321    19   277    18   278 0.93 Phosphotransferase system, EIIC
PTS_IIB              PF02302.12    90 seq1628_BIOID39013   -            462   1.1e-12   48.0   0.2   1   1   4.4e-16     3e-12   46.6   0.0     1    90   372   455   372   455 0.94 PTS system, Lactose/Cellobiose specific IIB subunit
CreA                 PF05981.7    129 seq1631_BIOID39013   -            157     1e-57  193.0   0.0   1   1   8.6e-62   1.2e-57  192.8   0.0     1   128    24   156    24   157 0.96 CreA protein
NUDIX                PF00293.23   135 seq1632_BIOID39013   -            257   1.9e-21   75.9   0.1   1   1   1.3e-24     6e-21   74.3   0.0     6   125   132   240   127   249 0.90 NUDIX domain
zf-NADH-PPase        PF09297.6     32 seq1632_BIOID39013   -            257   2.8e-10   39.4   5.4   1   1     1e-13   4.8e-10   38.6   3.8     1    32    93   124    93   124 0.98 NADH pyrophosphatase zinc ribbon domain
NUDIX-like           PF09296.6     98 seq1632_BIOID39013   -            257   3.7e-06   27.0   0.1   1   1   1.6e-09   7.3e-06   26.1   0.1     2    97    11    90    10    91 0.96 NADH pyrophosphatase-like rudimentary NUDIX domain
Ribosomal_L22        PF00237.14   105 seq1634_BIOID39013   -            110   1.6e-41  140.4   2.4   1   1   1.3e-45   1.7e-41  140.2   1.6     1   104     5   108     5   109 0.99 Ribosomal protein L22p/L17e
Histidinol_dh        PF00815.15   413 seq1636_BIOID39013   -            432  5.8e-182  604.7   1.9   1   1  4.9e-186  6.6e-182  604.5   1.3     2   413    18   428    17   428 0.99 Histidinol dehydrogenase
SCP2                 PF02036.12   101 seq1637_BIOID39013   -            174   3.3e-19   68.8   0.1   1   1   3.5e-23   4.8e-19   68.3   0.1    11   101    45   133    33   133 0.93 SCP-2 sterol transfer family
BPD_transp_1         PF00528.17   185 seq1639_BIOID39013   -            317   7.1e-24   84.2  18.7   1   1   5.2e-28   7.1e-24   84.2  13.0     1   183   117   313   115   315 0.91 Binding-protein-dependent transport system inner membrane component
DEAD_assoc           PF08494.6    187 seq1640_BIOID39013   -           1538   6.7e-59  198.6   0.0   1   1   6.4e-62   2.2e-58  196.9   0.0     2   186   679   867   678   868 0.96 DEAD/H associated
DEAD                 PF00270.24   173 seq1640_BIOID39013   -           1538     6e-27   94.0   0.0   1   1   4.5e-30   1.5e-26   92.7   0.0     1   167    31   218    31   224 0.88 DEAD/DEAH box helicase
Helicase_C           PF00271.26    78 seq1640_BIOID39013   -           1538     2e-13   49.8   0.1   1   1   1.9e-16   6.6e-13   48.2   0.0    12    75   354   417   348   419 0.96 Helicase conserved C-terminal domain
ResIII               PF04851.10   184 seq1640_BIOID39013   -           1538   2.2e-07   30.7   0.0   1   1   1.4e-10   4.8e-07   29.6   0.0    23   182    42   217    21   219 0.74 Type III restriction enzyme, res subunit
TraQ                 PF09679.5     93 seq1641_BIOID39013   -             94   5.7e-50  167.0   0.3   1   1   4.7e-54   6.4e-50  166.9   0.2     1    93     2    94     2    94 0.99 Type-F conjugative transfer system pilin chaperone (TraQ)
Fimbrial             PF00419.15   145 seq1643_BIOID39013   -            184   1.3e-20   73.9   9.8   1   1   9.5e-25   1.3e-20   73.9   6.8     1   145    35   184    35   184 0.87 Fimbrial protein
Na_sulph_symp        PF00939.14   471 seq1644_BIOID39013   -            477  2.2e-177  590.5  46.1   1   1  1.8e-181  2.5e-177  590.3  32.0     2   471     4   474     3   474 0.99 Sodium:sulfate symporter transmembrane region
DAHP_synth_1         PF00793.15   272 seq1647_BIOID39013   -            379  2.6e-102  341.0   0.0   1   1  2.3e-106  3.2e-102  340.7   0.0     8   271    64   363    43   364 0.96 DAHP synthetase I family
SDH_alpha            PF03313.10   283 seq1648_BIOID39013   -            436   8.4e-73  244.7  15.8   1   1   6.1e-77   8.4e-73  244.7  11.0     4   281    52   429    48   433 0.97 Serine dehydratase alpha chain
Abhydrolase_6        PF12697.2    228 seq1650_BIOID39013   -            256     1e-33  117.0   2.2   1   1   3.3e-37   1.1e-33  116.8   1.5     1   227    16   247    16   248 0.93 Alpha/beta hydrolase family
Abhydrolase_1        PF00561.15   230 seq1650_BIOID39013   -            256   3.7e-27   95.2   0.0   1   1   1.3e-30   4.4e-27   95.0   0.0     1   229    40   250    40   251 0.93 alpha/beta hydrolase fold
Abhydrolase_5        PF12695.2    142 seq1650_BIOID39013   -            256   7.4e-17   61.3   0.0   1   1   6.3e-19   2.1e-15   56.5   0.0     2   141    16   235    15   236 0.84 Alpha/beta hydrolase family
Colicin              PF01024.14   187 seq1651_BIOID39013   -            626   2.8e-74  248.6   5.9   1   1   4.1e-78   2.8e-74  248.6   4.1     1   187   438   624   438   624 0.99 Colicin pore forming domain
Colicin_Ia           PF11504.3     72 seq1651_BIOID39013   -            626   3.4e-51  170.9   1.5   1   1   9.7e-55   6.6e-51  170.0   1.0     1    72   282   353   282   353 1.00 Colicin Ia
LigB                 PF02900.13   272 seq1654_BIOID39013   -            314   2.6e-86  288.8   0.0   1   1   2.1e-90   2.9e-86  288.7   0.0     2   272     5   306     4   306 0.97 Catalytic LigB subunit of aromatic ring-opening dioxygenase
T2SE                 PF00437.15   272 seq1655_BIOID39013   -            497   2.7e-87  292.0   2.7   1   1   2.9e-91   3.9e-87  291.4   1.9     3   271   124   389   122   390 0.98 Type II/IV secretion system protein
Response_reg         PF00072.19   112 seq1656_BIOID39013   -            229   1.2e-26   92.8   0.0   1   1   2.6e-30   1.8e-26   92.2   0.0     1   111     6   115     6   116 0.98 Response regulator receiver domain
Trans_reg_C          PF00486.23    77 seq1656_BIOID39013   -            229   1.3e-22   79.3   0.0   1   1   3.3e-26   2.3e-22   78.5   0.0     2    77   151   226   150   226 0.94 Transcriptional regulatory protein, C terminal
TraF                 PF13728.1    215 seq1657_BIOID39013   -            181   2.1e-14   53.4   0.0   1   1   2.3e-18   3.1e-14   52.8   0.0   121   211    70   164    62   167 0.86 F plasmid transfer operon protein
Cons_hypoth698       PF03601.9    305 seq1658_BIOID39013   -            349  3.8e-117  390.1  25.3   1   1  3.3e-121  4.4e-117  389.9  17.5     1   305    18   326    18   326 0.98 Conserved hypothetical protein 698
Packaging_FI         PF14000.1    125 seq1659_BIOID39013   -            127   2.9e-40  137.2   0.3   1   1   2.3e-44   3.2e-40  137.0   0.2     1   125     3   124     3   124 0.95 DNA packaging protein FI
Trypsin              PF00089.21   220 seq1661_BIOID39013   -            273   8.6e-12   44.9   0.0   1   1   3.3e-15   2.2e-11   43.6   0.0     9   198    50   244    44   266 0.75 Trypsin
Trypsin_2            PF13365.1    120 seq1661_BIOID39013   -            273   1.4e-07   31.4   0.0   1   1   3.3e-11   2.3e-07   30.7   0.0     1   120    69   240    69   240 0.67 Trypsin-like peptidase domain
DUF1401              PF07180.6    146 seq1662_BIOID39013   -            131   8.2e-07   28.7   0.1   1   1   7.5e-11     1e-06   28.4   0.1    19    75     5    61     2    98 0.90 Protein of unknown function (DUF1401)
Crl                  PF07417.7    127 seq1663_BIOID39013   -            133     1e-54  183.5   0.1   1   1   8.7e-59   1.2e-54  183.3   0.1     2   122     3   123     2   131 0.96 Transcriptional regulator Crl
NUDIX                PF00293.23   135 seq1667_BIOID39013   -            135   4.3e-21   74.8   0.2   1   1   4.2e-25   5.8e-21   74.4   0.2     5   132     6   125     3   128 0.83 NUDIX domain
MatP                 PF06303.7    148 seq1668_BIOID39013   -            150   3.3e-75  250.8   6.6   1   1   2.8e-79   3.8e-75  250.6   4.6     1   147     1   147     1   148 0.99 Organiser of macrodomain of Terminus of chromosome
Glyco_hydro_65m      PF03632.10   370 seq1671_BIOID39013   -            755  2.2e-129  431.2   0.1   1   1  6.5e-133    3e-129  430.8   0.1     2   370   299   677   298   677 0.97 Glycosyl hydrolase family 65 central catalytic domain
Glyco_hydro_65N      PF03636.10   255 seq1671_BIOID39013   -            755     1e-63  214.9   0.0   1   1   3.4e-67   1.5e-63  214.3   0.0     1   255     6   241     6   241 0.96 Glycosyl hydrolase family 65, N-terminal domain
Glyco_hydro_65C      PF03633.10    54 seq1671_BIOID39013   -            755   3.2e-14   52.6   0.1   1   1   2.9e-17   1.3e-13   50.6   0.0     1    52   681   729   681   731 0.97 Glycosyl hydrolase family 65, C-terminal domain
Acetyltransf_9       PF13527.1    128 seq1672_BIOID39013   -            167   9.2e-11   41.5   0.0   1   1   3.6e-14   1.2e-10   41.1   0.0     9   128    10   125     3   125 0.86 Acetyltransferase (GNAT) domain
Acetyltransf_1       PF00583.19    83 seq1672_BIOID39013   -            167   9.6e-11   41.4   0.0   1   1   4.7e-14   1.6e-10   40.7   0.0     3    83    49   123    47   123 0.93 Acetyltransferase (GNAT) family
Acetyltransf_7       PF13508.1     79 seq1672_BIOID39013   -            167   9.6e-07   28.7   0.0   1   1   5.1e-10   1.8e-06   27.9   0.0     6    78    45   123    43   124 0.74 Acetyltransferase (GNAT) domain
Acetyltransf_10      PF13673.1    117 seq1672_BIOID39013   -            167     5e-05   23.2   0.0   1   1   2.3e-08   7.8e-05   22.6   0.0     1   117    10   122    10   122 0.71 Acetyltransferase (GNAT) domain
2-Hacid_dh_C         PF02826.14   178 seq1673_BIOID39013   -            324   1.4e-62  209.9   0.0   1   1   4.8e-66   2.2e-62  209.2   0.0     1   178   108   287   108   287 0.97 D-isomer specific 2-hydroxyacid dehydrogenase, NAD binding domain
2-Hacid_dh           PF00389.25   133 seq1673_BIOID39013   -            324   1.6e-31  108.4   0.1   1   1     4e-35   1.8e-31  108.2   0.1     1   133     5   319     5   319 0.97 D-isomer specific 2-hydroxyacid dehydrogenase, catalytic domain
NAD_binding_2        PF03446.10   162 seq1673_BIOID39013   -            324     3e-05   23.8   0.1   1   1   2.9e-08   0.00013   21.7   0.0     2   116   146   259   145   267 0.85 NAD binding domain of 6-phosphogluconate dehydrogenase
Pyr_redox_2          PF07992.9    200 seq1675_BIOID39013   -            531   1.5e-32  113.0   0.0   1   1   2.4e-34   4.7e-31  108.1   0.0     1   199   224   503   224   504 0.91 Pyridine nucleotide-disulphide oxidoreductase
Pyr_redox            PF00070.22    80 seq1675_BIOID39013   -            531   1.9e-14   53.6   7.3   1   1   1.4e-17   2.7e-14   53.2   0.3     1    75   367   437   367   442 0.93 Pyridine nucleotide-disulphide oxidoreductase
Pyr_redox_3          PF13738.1    203 seq1675_BIOID39013   -            531   3.9e-11   43.2   1.9   1   1   7.1e-13   1.4e-09   38.2   0.6    15   196   216   394   213   400 0.80 Pyridine nucleotide-disulphide oxidoreductase
Thioredoxin_3        PF13192.1     76 seq1675_BIOID39013   -            531   2.5e-08   33.4   0.0   1   1   3.9e-11   7.6e-08   31.9   0.0     4    74   132   205   129   207 0.82 Thioredoxin domain
DUF519               PF04378.8    245 seq1678_BIOID39013   -            280  1.3e-115  384.4   0.0   1   1  1.1e-119  1.5e-115  384.2   0.0     1   245    33   278    33   278 1.00 Protein of unknown function (DUF519)
Fimbrial             PF00419.15   145 seq1679_BIOID39013   -            223   1.3e-15   57.7   0.0   1   1   1.2e-19   1.6e-15   57.4   0.0     2   145    77   223    76   223 0.86 Fimbrial protein
Phage_attach         PF05354.6    117 seq1683_BIOID39013   -            117   1.5e-58  195.3   0.1   1   1   2.4e-62   1.6e-58  195.2   0.0     1   117     1   117     1   117 1.00 Phage Head-Tail Attachment
Gifsy-2              PF13856.1     95 seq1683_BIOID39013   -            117   6.8e-30  102.9   0.0   1   1   1.1e-33   7.7e-30  102.7   0.0     1    95     4   105     4   105 0.98 ATP-binding sugar transporter from pro-phage
DUF1877              PF08974.5    167 seq1685_BIOID39013   -            167     3e-45  153.7   0.0   1   1   2.4e-49   3.3e-45  153.6   0.0     1   167     1   165     1   165 0.99 Domain of unknown function (DUF1877)
ABC_tran             PF00005.22   118 seq1686_BIOID39013   -            337   2.2e-22   79.5   0.0   1   1   2.5e-25   1.1e-21   77.2   0.0     1   117    44   162    44   163 0.88 ABC transporter
TOBE_2               PF08402.5     75 seq1686_BIOID39013   -            337   1.2e-16   60.3   0.0   1   1     6e-20   2.7e-16   59.1   0.0     2    73   257   331   256   333 0.92 TOBE domain
Ldh_2                PF02615.9    335 seq1687_BIOID39013   -            332    1e-142  474.7   0.0   1   1  8.3e-147  1.1e-142  474.5   0.0     1   334     1   331     1   332 0.99 Malate/L-lactate dehydrogenase
URO-D                PF01208.12   343 seq1688_BIOID39013   -            354  1.7e-140  467.7   0.0   1   1  1.4e-144  1.9e-140  467.5   0.0     2   342     5   347     4   348 0.98 Uroporphyrinogen decarboxylase (URO-D)
Fimbrial             PF00419.15   145 seq1691_BIOID39013   -            180     8e-20   71.4   7.7   1   1     7e-24   9.6e-20   71.1   5.3     1   145    30   180    30   180 0.87 Fimbrial protein
NTP_transferase      PF00483.18   248 seq1692_BIOID39013   -            302   2.4e-25   89.1   0.0   1   1   4.5e-29   3.1e-25   88.8   0.0     1   241    10   275    10   280 0.87 Nucleotidyl transferase
NTP_transf_3         PF12804.2    179 seq1692_BIOID39013   -            302   9.5e-08   32.3   0.0   1   1   2.7e-11   1.8e-07   31.3   0.0     1   116    11   164    11   184 0.75 MobA-like NTP transferase domain
Thiolase_N           PF00108.18   264 seq1694_BIOID39013   -            394  2.1e-108  361.1   7.5   1   1    4e-112  2.7e-108  360.8   5.2     1   264     1   263     1   263 0.99 Thiolase, N-terminal domain
Thiolase_C           PF02803.13   123 seq1694_BIOID39013   -            394   8.9e-54  180.0   1.4   1   1   1.3e-57   8.9e-54  180.0   1.0     1   123   270   392   270   392 0.99 Thiolase, C-terminal domain
Collar               PF07484.7     57 seq1698_BIOID39013   -            156   2.7e-15   55.7   0.1   1   1   7.9e-19   1.1e-14   53.8   0.1     1    57    25    72    25    72 0.98 Phage Tail Collar Domain
BPD_transp_1         PF00528.17   185 seq1702_BIOID39013   -            281   2.6e-14   53.0  20.9   1   1   1.9e-18   2.6e-14   53.0  14.5     3   184    81   273    79   274 0.86 Binding-protein-dependent transport system inner membrane component
Ribosomal_L16        PF00252.13   133 seq1703_BIOID39013   -            136   1.2e-50  170.5   0.8   1   1     1e-54   1.4e-50  170.4   0.6     1   132     4   131     4   132 0.97 Ribosomal protein L16p/L10e
HATPase_c            PF02518.21   111 seq1704_BIOID39013   -            474   1.9e-21   75.7   0.0   1   1   7.1e-25   3.2e-21   74.9   0.0     5   109   367   470   363   472 0.92 Histidine kinase-, DNA gyrase B-, and HSP90-like ATPase
HisKA                PF00512.20    68 seq1704_BIOID39013   -            474     4e-13   49.0   0.3   1   1   2.8e-16   1.3e-12   47.4   0.2     6    67   260   319   256   320 0.91 His Kinase A (phospho-acceptor) domain
HAMP                 PF00672.20    70 seq1704_BIOID39013   -            474   2.2e-11   43.6  11.1   1   1   2.5e-13   1.1e-09   38.1   0.1     2    69   185   251   184   252 0.90 HAMP domain
SBP_bac_5            PF00496.17   374 seq1707_BIOID39013   -            535   7.2e-77  258.6   6.1   1   1   9.8e-81   1.3e-76  257.7   4.3     1   371    75   453    75   455 0.92 Bacterial extracellular solute-binding proteins, family 5 Middle
Minor_tail_Z         PF06763.6    189 seq1708_BIOID39013   -            191   2.1e-71  239.3  12.7   1   1   2.1e-75   2.9e-71  238.9   8.8     1   189     3   191     3   191 0.97 Prophage minor tail protein Z (GPZ)
Peptidase_S74        PF13884.1     58 seq1710_BIOID39013   -            346   7.1e-13   48.3   0.3   1   1   1.8e-16   2.4e-12   46.6   0.0     1    58   227   276   227   276 0.96 Chaperone of endosialidase
YgbA_NO              PF11756.3    114 seq1712_BIOID39013   -            117   8.3e-45  151.3   2.9   1   1     7e-49   9.6e-45  151.1   2.0     3   112     4   110     2   112 0.96 Nitrous oxide-stimulated promoter
PmbA_TldD            PF01523.11   293 seq1713_BIOID39013   -            481   4.8e-75  252.4   1.1   1   1   5.3e-79   7.2e-75  251.8   0.8     1   293    34   332    34   332 0.92 Putative modulator of DNA gyrase
Glycos_transf_4      PF00953.16   159 seq1715_BIOID39013   -            367   1.1e-28   99.9  21.3   1   1   7.8e-33   1.1e-28   99.9  14.8     3   157    75   233    73   235 0.94 Glycosyl transferase family 4
ADH_zinc_N           PF00107.21   130 seq1716_BIOID39013   -            425   5.7e-19   67.8   0.2   1   1     2e-22   1.4e-18   66.5   0.1     1   128   186   329   186   331 0.96 Zinc-binding dehydrogenase
ADH_N                PF08240.7    109 seq1716_BIOID39013   -            425     9e-08   31.7   0.1   1   1   3.8e-11   2.6e-07   30.2   0.0     2    66    27    98    26   108 0.79 Alcohol dehydrogenase GroES-like domain
ResIII               PF04851.10   184 seq1718_BIOID39013   -            586   4.9e-32  111.1   0.0   1   1   1.7e-35   7.8e-32  110.4   0.0     2   184     3   155     2   155 0.95 Type III restriction enzyme, res subunit
Helicase_C           PF00271.26    78 seq1718_BIOID39013   -            586   1.1e-11   44.3   0.0   1   1   9.2e-15   4.2e-11   42.4   0.0    10    76   277   343   273   345 0.96 Helicase conserved C-terminal domain
DEAD                 PF00270.24   173 seq1718_BIOID39013   -            586   4.2e-11   42.4   0.0   1   1   1.2e-13   5.7e-10   38.8   0.0     2   166     7   153     6   157 0.81 DEAD/DEAH box helicase
Lactate_perm         PF02652.9    522 seq1719_BIOID39013   -            560  6.8e-234  777.0  41.5   1   1  5.7e-238  7.8e-234  776.8  28.8     1   522    25   551    25   551 0.99 L-lactate permease
Aminotran_1_2        PF00155.16   363 seq1720_BIOID39013   -            356   3.7e-68  230.0   0.0   1   1   3.3e-72   4.5e-68  229.7   0.0    31   363    46   351    30   351 0.94 Aminotransferase class I and II
Abhydrolase_6        PF12697.2    228 seq1721_BIOID39013   -            293   9.7e-36  123.6   0.0   1   1   2.5e-39   1.1e-35  123.4   0.0     1   227    43   284    43   285 0.72 Alpha/beta hydrolase family
Abhydrolase_1        PF00561.15   230 seq1721_BIOID39013   -            293   2.7e-24   85.9   0.0   1   1   8.2e-28   3.7e-24   85.4   0.0     1   228    71   286    71   288 0.90 alpha/beta hydrolase fold
Abhydrolase_5        PF12695.2    142 seq1721_BIOID39013   -            293   9.2e-18   64.2   0.0   1   1   1.7e-20   7.6e-17   61.2   0.0     1   141    42   272    42   273 0.69 Alpha/beta hydrolase family
Pili_assembly_N      PF00345.15   122 seq1723_BIOID39013   -            241   1.1e-40  138.0   0.1   1   1   2.7e-44   1.9e-40  137.3   0.0     1   121    37   156    37   157 0.91 Gram-negative pili assembly chaperone, N-terminal domain
Pili_assembly_C      PF02753.12    68 seq1723_BIOID39013   -            241   9.5e-17   60.4   0.3   1   1   8.1e-20   5.6e-16   58.0   0.1     1    65   176   234   176   237 0.95 Gram-negative pili assembly chaperone, C-terminal domain
PDH                  PF02153.12   258 seq1724_BIOID39013   -            373   4.6e-32  110.7   0.0   1   1   2.5e-35   1.1e-31  109.5   0.0    38   257   135   344   124   345 0.93 Prephenate dehydrogenase
CM_2                 PF01817.16    81 seq1724_BIOID39013   -            373   4.6e-24   84.2   0.2   1   1   2.2e-27     1e-23   83.1   0.1     1    80     9    88     9    89 0.98 Chorismate mutase type II
ELFV_dehydrog        PF00208.16   244 seq1727_BIOID39013   -            447   2.4e-88  295.7   2.0   1   1   5.6e-92   3.8e-88  295.0   1.4     1   244   202   445   202   445 0.96 Glutamate/Leucine/Phenylalanine/Valine dehydrogenase
ELFV_dehydrog_N      PF02812.13   131 seq1727_BIOID39013   -            447   8.7e-47  157.8   0.0   1   1   3.6e-50   2.5e-46  156.3   0.0     1   130    57   186    57   187 0.99 Glu/Leu/Phe/Val dehydrogenase, dimerisation domain
Ribosomal_L29        PF00831.18    58 seq1728_BIOID39013   -             63     5e-25   86.8   6.8   1   1     4e-29   5.5e-25   86.7   4.7     1    58     3    60     3    60 0.99 Ribosomal L29 protein
Peripla_BP_6         PF13458.1    343 seq1730_BIOID39013   -            369   1.8e-62  211.6   3.3   1   1   4.5e-66     2e-62  211.4   2.3     2   342    26   363    25   364 0.94 Periplasmic binding protein
ANF_receptor         PF01094.23   349 seq1730_BIOID39013   -            369   9.4e-50  169.3   0.0   1   1   2.4e-53   1.1e-49  169.1   0.0     4   349    47   360    44   360 0.94 Receptor family ligand binding region
Peripla_BP_5         PF13433.1    364 seq1730_BIOID39013   -            369   2.3e-22   79.1   0.0   1   1     6e-26   2.7e-22   78.8   0.0     1   323    26   345    26   365 0.92 Periplasmic binding protein domain
AP_endonuc_2         PF01261.19   211 seq1731_BIOID39013   -            285   6.2e-39  133.3   0.3   1   1   6.2e-43   8.5e-39  132.9   0.2     3   211    20   239    19   239 0.93 Xylose isomerase-like TIM barrel
Pyr_redox_2          PF07992.9    200 seq1733_BIOID39013   -            450   4.6e-43  147.3   1.5   1   1   2.2e-46   7.4e-43  146.6   0.7     2   196     7   305     6   308 0.95 Pyridine nucleotide-disulphide oxidoreductase
Pyr_redox_dim        PF02852.17   110 seq1733_BIOID39013   -            450   3.9e-37  126.5   0.7   1   1   1.8e-39   6.1e-36  122.6   0.2     1   110   339   450   339   450 0.99 Pyridine nucleotide-disulphide oxidoreductase, dimerisation domain
Pyr_redox            PF00070.22    80 seq1733_BIOID39013   -            450   5.3e-18   65.0   0.0   1   1   5.6e-21   1.9e-17   63.2   0.0     1    80   169   249   169   250 0.96 Pyridine nucleotide-disulphide oxidoreductase
Pyr_redox_3          PF13738.1    203 seq1733_BIOID39013   -            450   3.3e-09   36.9   0.1   1   1   7.3e-11   2.5e-07   30.8   0.0     3   200    10   200     8   203 0.77 Pyridine nucleotide-disulphide oxidoreductase
CbiA                 PF01656.18   195 seq1734_BIOID39013   -            401   2.1e-16   59.8   0.0   1   1   2.9e-20   3.9e-16   58.9   0.0     1   142   111   292   111   327 0.75 CobQ/CobB/MinD/ParA nucleotide binding domain
TraH                 PF06122.6    361 seq1735_BIOID39013   -            457    3e-118  394.6   3.6   1   1  2.7e-122  3.7e-118  394.3   2.5     1   361    29   378    29   378 0.96 Conjugative relaxosome accessory transposon protein
[truncated: 1,327,637 more chars]
