# Supplementary material for: A domain sequence approach to pangenomics: applications to Escherichia coli
Source: F1000Res. 2013 May 29;1:19. Originally published 2012 Oct 1. [Version 2] doi: 10.12688/f1000research.1-19.v2 (PMC3901455; doi:10.12688/f1000research.1-19.v2)
Supplement: The 347 text files show the results from scanning each of the fasta-files against the Pfam-A database [file f1000research-1-1101-s0002.tgz › Escherichia_coli_H494_BIOID39015.txt]

#                                                                            --- full sequence --- -------------- this domain -------------   hmm coord   ali coord   env coord
# target name        accession   tlen query name           accession   qlen   E-value  score  bias   #  of  c-Evalue  i-Evalue  score  bias  from    to  from    to  from    to  acc description of target
#------------------- ---------- ----- -------------------- ---------- ----- --------- ------ ----- --- --- --------- --------- ------ ----- ----- ----- ----- ----- ----- ----- ---- ---------------------
DDE_Tnp_IS240        PF13610.1    140 seq4_BIOID39015      -            238   1.1e-50  171.1   0.0   1   1   3.3e-54   1.5e-50  170.6   0.0     4   139    79   216    77   217 0.99 DDE domain
rve                  PF00665.21   120 seq4_BIOID39015      -            238   4.5e-11   42.7   0.1   1   1   1.9e-13   8.5e-10   38.6   0.0     9   119    79   186    74   187 0.89 Integrase core domain
DDE_Tnp_IS66         PF03050.9    271 seq4_BIOID39015      -            238   3.3e-10   39.5   0.3   1   1   9.3e-14   4.2e-10   39.1   0.2     5   132    14   148    10   178 0.87 Transposase IS66 family
DUF4113              PF13438.1     75 seq7_BIOID39015      -             83   3.3e-28   97.2   0.0   1   1   2.7e-32   3.7e-28   97.1   0.0     1    74     7    79     7    80 0.98 Domain of unknown function (DUF4113)
rve_2                PF13333.1     52 seq14_BIOID39015     -             71   1.3e-20   73.0   0.1   1   1   2.2e-24   1.5e-20   72.8   0.1     1    52    14    70    14    70 0.98 Integrase core domain
rve_3                PF13683.1     67 seq14_BIOID39015     -             71   7.7e-16   57.2   0.0   1   1   1.3e-19   8.8e-16   57.0   0.0     7    67     1    62     1    62 0.98 Integrase core domain
rve_2                PF13333.1     52 seq16_BIOID39015     -             71   1.3e-20   73.0   0.1   1   1   2.2e-24   1.5e-20   72.8   0.1     1    52    14    70    14    70 0.98 Integrase core domain
rve_3                PF13683.1     67 seq16_BIOID39015     -             71   7.7e-16   57.2   0.0   1   1   1.3e-19   8.8e-16   57.0   0.0     7    67     1    62     1    62 0.98 Integrase core domain
rve_2                PF13333.1     52 seq17_BIOID39015     -             71   3.5e-20   71.6   0.1   1   1   5.9e-24   4.1e-20   71.4   0.1     1    52    14    70    14    70 0.98 Integrase core domain
rve_3                PF13683.1     67 seq17_BIOID39015     -             71   7.8e-16   57.2   0.0   1   1   1.3e-19   8.8e-16   57.0   0.0     7    67     1    62     1    62 0.98 Integrase core domain
DEDD_Tnp_IS110       PF01548.12   144 seq18_BIOID39015     -            326   4.2e-44  149.5   0.2   1   1   2.4e-47   1.7e-43  147.6   0.1     1   144     7   151     7   151 0.99 Transposase
Transposase_20       PF02371.11    87 seq18_BIOID39015     -            326   1.1e-27   95.7   0.4   1   1     3e-31     2e-27   94.9   0.3     2    85   196   280   195   282 0.96 Transposase IS116/IS110/IS902 family
DDE_Tnp_IS1          PF03400.8    131 seq24_BIOID39015     -            125   1.2e-69  232.3   1.8   1   1   9.3e-74   1.3e-69  232.2   1.2     7   131     1   125     1   125 1.00 IS1 transposase
PS_pyruv_trans       PF04230.8    286 seq29_BIOID39015     -            426   2.7e-39  135.5   0.0   1   1   3.1e-43   4.2e-39  134.8   0.0     1   286    13   356    13   356 0.94 Polysaccharide pyruvyl transferase
Hexapep              PF00132.19    36 seq33_BIOID39015     -            293   8.6e-19   66.0   6.7   1   3   1.6e-09   2.2e-05   23.5   0.0     2    36   122   156   121   156 0.96 Bacterial transferase hexapeptide (six repeats)
Hexapep              PF00132.19    36 seq33_BIOID39015     -            293   8.6e-19   66.0   6.7   2   3   2.3e-10   3.1e-06   26.3   0.7     3    33   191   220   189   221 0.94 Bacterial transferase hexapeptide (six repeats)
Hexapep              PF00132.19    36 seq33_BIOID39015     -            293   8.6e-19   66.0   6.7   3   3   1.8e-11   2.5e-07   29.7   0.6     1    34   206   239   206   241 0.95 Bacterial transferase hexapeptide (six repeats)
ADH_N                PF08240.7    109 seq36_BIOID39015     -            354   1.1e-29  102.2   0.7   1   1   4.5e-33   2.1e-29  101.3   0.5     2   107    29   143    28   145 0.92 Alcohol dehydrogenase GroES-like domain
ADH_zinc_N           PF00107.21   130 seq36_BIOID39015     -            354   1.5e-26   92.3   0.2   1   1   5.2e-30   2.4e-26   91.7   0.1     1   129   186   314   186   315 0.95 Zinc-binding dehydrogenase
Y1_Tnp               PF01797.11   121 seq37_BIOID39015     -             95   2.5e-26   91.7   0.0   1   1   2.2e-30     3e-26   91.5   0.0     2    77    20    95    19    95 0.97 Transposase IS200 like
APH                  PF01636.18   239 seq39_BIOID39015     -            301   4.5e-27   95.2   8.1   1   1   4.4e-31     6e-27   94.7   5.6     8   237    33   263    27   265 0.89 Phosphotransferase enzyme family
Resolvase            PF00239.16   141 seq42_BIOID39015     -            167   2.1e-35  121.5   0.4   1   1   3.1e-39   2.1e-35  121.5   0.3    31   141     8   120     3   120 0.95 Resolvase, N terminal domain
HTH_7                PF02796.10    45 seq42_BIOID39015     -            167   1.3e-14   53.6   0.3   1   1   3.9e-18   2.6e-14   52.6   0.2     1    44   122   165   122   166 0.98 Helix-turn-helix domain of resolvase
Phage_integrase      PF00589.17   173 seq47_BIOID39015     -            292   1.3e-23   83.4   0.0   1   1   3.5e-27   4.9e-23   81.5   0.0     2   170   101   266   100   269 0.90 Phage integrase family
Head_binding         PF09008.5    114 seq49_BIOID39015     -            534   1.5e-07   31.3   0.9   1   1   3.4e-11   4.7e-07   29.7   0.6    90   114     1    25     1    25 0.97 Head binding
FCD                  PF07729.7    125 seq50_BIOID39015     -            230   1.6e-19   70.3   1.7   1   1   3.4e-23   1.6e-19   70.3   1.2     3   124   108   226   105   227 0.94 FCD domain
GntR                 PF00392.16    64 seq50_BIOID39015     -            230   2.2e-19   68.5   0.5   1   1   9.5e-23   4.3e-19   67.5   0.3     5    64    18    77    14    77 0.97 Bacterial regulatory proteins, gntR family
Alpha-amylase        PF00128.19   316 seq51_BIOID39015     -            263   1.8e-05   24.2   0.4   1   1   1.8e-09   2.4e-05   23.7   0.3   112   303    31   238     5   242 0.68 Alpha amylase, catalytic domain
GTP_EFTU_D3          PF03143.12    97 seq52_BIOID39015     -             86   4.2e-30  103.7   0.0   1   1   3.3e-34   4.5e-30  103.6   0.0    12    96     1    84     1    85 0.98 Elongation factor Tu C-terminal domain
Transp_cyt_pur       PF02133.10   439 seq53_BIOID39015     -            419   1.2e-83  281.0  48.4   1   1   9.7e-88   1.3e-83  280.8  33.5     1   438    11   397    11   398 0.98 Permease for cytosine/purines, uracil, thiamine, allantoin
Ldr_toxin            PF13940.1     35 seq60_BIOID39015     -             35   3.3e-25   87.4   1.7   1   1   2.6e-29   3.5e-25   87.3   1.2     1    35     1    35     1    35 1.00 Toxin Ldr, type I toxin-antitoxin system
Sugar_tr             PF00083.19   451 seq62_BIOID39015     -            459   3.4e-39  134.5  36.5   1   2   1.5e-31   6.7e-28   97.3   6.3     3   194    51   248    49   250 0.90 Sugar (and other) transporter
Sugar_tr             PF00083.19   451 seq62_BIOID39015     -            459   3.4e-39  134.5  36.5   2   2   4.9e-16   2.3e-12   46.1  12.5   225   433   250   448   241   458 0.70 Sugar (and other) transporter
MFS_1                PF07690.11   354 seq62_BIOID39015     -            459   8.3e-31  106.8  61.3   1   1     2e-30   8.9e-27   93.6  23.8    31   347    89   409    55   416 0.77 Major Facilitator Superfamily
MFS_2                PF13347.1    427 seq62_BIOID39015     -            459   7.8e-07   27.7  23.8   1   1   1.7e-10   7.8e-07   27.7  16.5    53   335   102   384    66   396 0.72 MFS/sugar transport protein
OEP                  PF02321.13   188 seq63_BIOID39015     -            505     1e-31  109.8  24.3   1   2   5.9e-23   8.1e-19   67.8   6.2     3   188    96   293    94   293 0.96 Outer membrane efflux protein
OEP                  PF02321.13   188 seq63_BIOID39015     -            505     1e-31  109.8  24.3   2   2   5.7e-17   7.7e-13   48.3   5.1     7   188   320   500   314   500 0.92 Outer membrane efflux protein
Ribosomal_S30AE      PF02482.14    94 seq64_BIOID39015     -            113   3.8e-29  100.7   0.1   1   1   3.5e-33   4.8e-29  100.4   0.1     2    92     3    93     2    95 0.97 Sigma 54 modulation protein / S30EA ribosomal protein
SBP_bac_11           PF13531.1    231 seq65_BIOID39015     -            329   1.4e-44  152.3   0.2   1   1     5e-48   1.7e-44  152.0   0.1     4   231    28   280    25   280 0.87 Bacterial extracellular solute-binding protein
SBP_bac_1            PF01547.20   314 seq65_BIOID39015     -            329   1.5e-18   67.5   2.8   1   1   5.5e-22   1.9e-18   67.1   2.0     4   314    32   272    29   272 0.88 Bacterial extracellular solute-binding protein
SBP_bac_8            PF13416.1    281 seq65_BIOID39015     -            329   1.8e-13   50.7   1.2   1   1     9e-17   3.1e-13   49.9   0.8    85   262   108   281    34   300 0.75 Bacterial extracellular solute-binding protein
SBP_bac_6            PF13343.1    242 seq65_BIOID39015     -            329   3.7e-13   49.2   1.1   1   1     2e-16   6.8e-13   48.3   0.8    53   235   112   303    77   306 0.83 Bacterial extracellular solute-binding protein
MurB_C               PF02873.11   105 seq68_BIOID39015     -            342   5.3e-42  141.7   0.0   1   1   1.3e-45   9.1e-42  140.9   0.0     1   105   203   330   203   330 0.99 UDP-N-acetylenolpyruvoylglucosamine reductase, C-terminal domain
FAD_binding_4        PF01565.18   139 seq68_BIOID39015     -            342   7.3e-28   96.6   0.0   1   1   8.6e-31   5.9e-27   93.7   0.0     2   138    18   149    17   150 0.91 FAD binding domain
DUF770               PF05591.7    158 seq71_BIOID39015     -            173   3.1e-52  176.1   4.2   1   1   2.6e-56   3.6e-52  175.9   2.9     2   156    13   165    12   167 0.97 Protein of unknown function (DUF770)
Asp_decarbox         PF02261.11   116 seq75_BIOID39015     -            126   3.2e-49  165.2   0.0   1   1   2.7e-53   3.7e-49  165.0   0.0     1   115     1   115     1   116 0.99 Aspartate decarboxylase
Lambda_Bor           PF06291.6     97 seq78_BIOID39015     -            102   3.9e-62  206.0   2.8   1   1   3.2e-66   4.4e-62  205.8   2.0     1    97     6   102     6   102 1.00 Bor protein
DDE_Tnp_Tn3          PF01526.12   388 seq79_BIOID39015     -            988  3.2e-161  536.1   0.0   1   1  7.8e-165  5.3e-161  535.4   0.0     1   388   580   966   580   966 1.00 Tn3 transposase DDE domain
DUF4158              PF13700.1    166 seq79_BIOID39015     -            988   1.4e-59  200.1   0.1   1   1   4.7e-63   3.2e-59  199.0   0.0     1   166     6   170     6   170 0.99 Domain of unknown function (DUF4158)
MASE1                PF05231.9    299 seq80_BIOID39015     -            747   5.5e-61  206.0  31.7   1   1   1.1e-64   7.2e-61  205.6  21.9     1   299    15   320    15   320 0.99 MASE1
EAL                  PF00563.15   236 seq80_BIOID39015     -            747   3.1e-60  203.4   0.3   1   1   6.3e-64   4.3e-60  203.0   0.2     2   236   498   730   497   730 0.95 EAL domain
OpuAC                PF04069.7    257 seq82_BIOID39015     -            339     4e-27   95.0   2.2   1   1   1.7e-30   5.9e-27   94.5   1.5     2   238    43   256    42   270 0.85 Substrate binding domain of ABC-type glycine betaine transport system
NMT1_2               PF13379.1    252 seq82_BIOID39015     -            339   4.9e-25   88.2   2.4   1   1   2.2e-28   7.6e-25   87.6   1.7     7   244    41   262    37   268 0.86 NMT1-like family
NMT1                 PF09084.6    216 seq82_BIOID39015     -            339   5.8e-20   71.6   0.1   1   1   2.5e-23   8.7e-20   71.1   0.0    14   214    63   259    49   260 0.87 NMT1/THI5 like
Phosphonate-bd       PF12974.2    243 seq82_BIOID39015     -            339   1.3e-09   37.6   0.2   1   1   5.7e-13   1.9e-09   37.1   0.2    23   215    64   245    46   271 0.78 ABC transporter, phosphonate, periplasmic substrate-binding protein
SecE                 PF00584.15    57 seq87_BIOID39015     -            127   2.4e-21   74.9   1.0   1   1   1.8e-25   2.4e-21   74.9   0.7     2    56    68   122    67   123 0.97 SecE/Sec61-gamma subunits of protein translocation complex
MFS_1                PF07690.11   354 seq93_BIOID39015     -            475   7.5e-52  176.1  55.0   1   1   6.9e-51   4.7e-47  160.3  32.6     2   353    17   406    16   407 0.90 Major Facilitator Superfamily
MFS_3                PF05977.8    524 seq93_BIOID39015     -            475   8.1e-07   27.4  26.8   1   1   1.8e-08   0.00012   20.2   7.9    30   176    31   172    10   192 0.83 Transmembrane secretion effector
PDT                  PF00800.13   182 seq96_BIOID39015     -            386     7e-61  204.8   0.3   1   1   1.5e-64     1e-60  204.2   0.2     1   180   106   286   106   288 0.96 Prephenate dehydratase
CM_2                 PF01817.16    81 seq96_BIOID39015     -            386   1.9e-22   79.0   2.0   1   1   6.3e-26   4.3e-22   77.8   1.4     1    80    11    90    11    91 0.99 Chorismate mutase type II
DUF877               PF05943.7    423 seq102_BIOID39015    -            498  1.3e-162  541.0   0.0   1   1  1.2e-166  1.6e-162  540.7   0.0     3   400    90   487    88   492 0.98 Protein of unknown function (DUF877)
ABC_tran             PF00005.22   118 seq104_BIOID39015    -            343   2.1e-27   95.6   0.0   1   1   1.3e-30   4.4e-27   94.6   0.0     1   118    45   169    45   169 0.95 ABC transporter
NIL                  PF09383.5     76 seq104_BIOID39015    -            343   7.6e-23   79.7   0.0   1   1   4.6e-26   1.6e-22   78.7   0.0     4    76   268   340   266   340 0.98 NIL domain
AAA_21               PF13304.1    303 seq104_BIOID39015    -            343   1.3e-12   48.1   0.1   1   1   1.8e-11     6e-08   32.8   0.0   220   298   124   200    87   205 0.84 AAA domain
NusG                 PF02357.14    92 seq108_BIOID39015    -            181   5.3e-25   87.3   0.0   1   1   1.1e-28   7.7e-25   86.8   0.0     1    92     7   106     7   106 0.93 Transcription termination factor nusG
KOW                  PF00467.24    32 seq108_BIOID39015    -            181   1.3e-08   33.9   0.1   1   1   9.1e-12   6.2e-08   31.7   0.0     1    28   130   161   130   165 0.86 KOW motif
Aldose_epim          PF01263.15   301 seq111_BIOID39015    -            290   5.2e-50  170.1   0.0   1   1   4.3e-54   5.9e-50  169.9   0.0     2   300     3   285     2   286 0.92 Aldose 1-epimerase
NotI                 PF12183.3    254 seq112_BIOID39015    -            318   3.8e-77  258.7   0.0   1   1   3.2e-81   4.4e-77  258.4   0.0     1   252     7   265     7   267 0.98 Restriction endonuclease NotI
Glycos_transf_1      PF00534.15   172 seq114_BIOID39015    -            406   2.1e-38  131.3   0.0   1   1   1.1e-41   3.9e-38  130.4   0.0    11   169   218   382   209   385 0.92 Glycosyl transferases group 1
Glyco_trans_1_4      PF13692.1    135 seq114_BIOID39015    -            406   4.6e-17   62.3   0.0   1   1   2.8e-20   9.5e-17   61.2   0.0     5   131   225   366   222   369 0.89 Glycosyl transferases group 1
AA_permease          PF00324.16   479 seq116_BIOID39015    -            514  3.2e-121  404.9  47.4   1   1  5.3e-125  3.6e-121  404.7  32.8     2   478    50   491    49   492 0.98 Amino acid permease
AA_permease_2        PF13520.1    426 seq116_BIOID39015    -            514   3.8e-43  147.4  50.8   1   1   6.7e-47   4.5e-43  147.2  35.2     5   423    49   477    45   480 0.85 Amino acid permease
CDH                  PF02611.10   222 seq118_BIOID39015    -            300   1.6e-95  318.4   0.0   1   1   1.4e-99   1.9e-95  318.2   0.0     2   221    80   299    79   300 0.99 CDP-diacylglycerol pyrophosphatase
DUF413               PF04219.7     94 seq120_BIOID39015    -            112   1.5e-38  130.2   0.1   1   1   1.4e-42   1.9e-38  129.9   0.1     1    90    10    99    10   102 0.97 Protein of unknown function, DUF
DUF1040              PF06288.8     86 seq121_BIOID39015    -             89   1.6e-46  156.3   0.5   1   1   1.3e-50   1.8e-46  156.2   0.3     1    86     1    86     1    86 1.00 Protein of unknown function (DUF1040)
Molybdopterin        PF00384.17   432 seq125_BIOID39015    -            808   1.7e-88  297.1   0.0   1   1   4.6e-92   2.1e-88  296.8   0.0     1   432   115   566   115   566 0.93 Molybdopterin oxidoreductase
Molydop_binding      PF01568.16   109 seq125_BIOID39015    -            808   5.4e-27   93.6   0.0   1   1   2.2e-30     1e-26   92.7   0.0     1   107   687   800   687   802 0.97 Molydopterin dinucleotide binding domain
Molybdop_Fe4S4       PF04879.11    55 seq125_BIOID39015    -            808   2.7e-13   49.4   0.9   1   1     1e-16   4.7e-13   48.6   0.6     1    55    53   112    53   112 0.96 Molybdopterin oxidoreductase Fe4S4 domain
Adenine_glyco        PF03352.8    179 seq128_BIOID39015    -            242   4.5e-84  280.2   0.0   1   1     4e-88   5.4e-84  280.0   0.0     1   177    61   237    61   239 0.99 Methyladenine glycosylase
BPL_LplA_LipB        PF03099.14   125 seq129_BIOID39015    -            321   5.1e-21   74.8   0.0   1   1   1.7e-24   7.6e-21   74.2   0.0     4   125    86   208    83   208 0.89 Biotin/lipoate A/B protein ligase family
HTH_11               PF08279.7     55 seq129_BIOID39015    -            321   8.4e-13   47.6   0.0   1   1   4.4e-16     2e-12   46.4   0.0     4    54     9    58     8    59 0.92 HTH domain
BPL_C                PF02237.12    48 seq129_BIOID39015    -            321   1.6e-11   43.5   0.2   1   1   8.9e-15   4.1e-11   42.2   0.1     1    48   271   317   271   317 0.97 Biotin protein ligase C terminal domain
Rep_3                PF01051.16   218 seq130_BIOID39015    -            325   4.9e-22   78.4   0.1   1   1   5.5e-26   7.5e-22   77.8   0.1     4   210    11   265     9   271 0.86 Initiator Replication protein
DDE_Tnp_1            PF01609.16   211 seq133_BIOID39015    -            326   1.9e-33  115.6   0.1   1   1   1.4e-36   3.9e-33  114.7   0.0     5   210   138   312   136   313 0.90 Transposase DDE domain
DUF772               PF05598.6     77 seq133_BIOID39015    -            326     3e-20   71.7   0.3   1   1   2.3e-23   6.3e-20   70.7   0.2     1    77    51   126    51   126 0.99 Transposase domain (DUF772)
DDE_Tnp_1_3          PF13612.1    155 seq133_BIOID39015    -            326   1.3e-08   34.6   0.0   1   1   9.5e-12   2.6e-08   33.6   0.0     5   151   137   292   134   296 0.75 Transposase DDE domain
DDE_Tnp_1_6          PF13751.1    125 seq133_BIOID39015    -            326   8.3e-07   28.9   0.2   1   1   8.3e-10   2.3e-06   27.5   0.1    65   123   259   314   244   316 0.79 Transposase DDE domain
Amidohydro_3         PF07969.6    404 seq134_BIOID39015    -            432   2.9e-56  191.3   1.2   1   1   2.5e-59   1.1e-55  189.3   0.8     1   404    58   384    58   384 0.98 Amidohydrolase family
Amidohydro_4         PF13147.1    304 seq134_BIOID39015    -            432   7.6e-16   58.8   0.9   1   1   2.1e-19   9.7e-16   58.5   0.6     1   303    53   382    53   383 0.95 Amidohydrolase
Amidohydro_5         PF13594.1     68 seq134_BIOID39015    -            432     1e-05   25.1   1.8   1   1   4.7e-09   2.1e-05   24.1   0.1     2    45    29    85    28   135 0.74 Amidohydrolase
FaeA                 PF04703.7     62 seq135_BIOID39015    -             77   6.7e-30  102.9   0.1   1   1   1.1e-33   7.8e-30  102.7   0.1     1    61     5    64     5    65 0.98 FaeA-like protein
HTH_IclR             PF09339.5     52 seq135_BIOID39015    -             77     5e-05   22.6   0.0   1   1   1.1e-08   7.2e-05   22.1   0.0     7    52     8    52     8    52 0.96 IclR helix-turn-helix domain
HTH_Tnp_IS1          PF12759.2     50 seq138_BIOID39015    -             75   1.5e-31  107.5   0.1   1   1   2.8e-35   1.9e-31  107.1   0.0     1    50    23    72    23    72 0.99 InsA C-terminal domain
Zn_Tnp_IS1           PF03811.8     36 seq138_BIOID39015    -             75   7.9e-09   34.7   2.2   1   1   1.2e-12   7.9e-09   34.7   1.5    18    36     2    20     1    20 0.96 InsA N-terminal domain
DDE_Tnp_1_assoc      PF13808.1     90 seq140_BIOID39015    -             59   2.7e-19   68.4   0.0   1   1   2.2e-23     3e-19   68.3   0.0     1    53     6    58     6    59 0.97 DDE_Tnp_1-associated
CsiD                 PF08943.5    297 seq141_BIOID39015    -            360  3.6e-148  492.1   0.1   1   1  8.9e-152  6.1e-148  491.4   0.0     1   297    55   350    55   350 1.00 CsiD
TauD                 PF02668.11   258 seq141_BIOID39015    -            360   2.2e-10   40.5   0.1   1   1   4.8e-14   3.2e-10   39.9   0.0    33   256   123   344    98   346 0.80 Taurine catabolism dioxygenase TauD, TfdA family
HTH_Tnp_1            PF01527.15    76 seq142_BIOID39015    -             99   2.1e-06   27.4   3.7   1   1   1.9e-10   2.6e-06   27.1   2.6     3    76    11    79     9    79 0.90 Transposase
ABC_tran             PF00005.22   118 seq145_BIOID39015    -            255     6e-21   74.8   0.0   1   1     2e-24     9e-21   74.3   0.0     1   117    41   156    41   157 0.89 ABC transporter
CobU                 PF02283.11   167 seq147_BIOID39015    -            181   6.1e-62  207.8   0.1   1   1     5e-66   6.8e-62  207.6   0.1     1   167     3   180     3   180 0.96 Cobinamide kinase / cobinamide phosphate guanyltransferase
APH                  PF01636.18   239 seq149_BIOID39015    -            328   1.6e-41  142.5   1.8   1   1   3.7e-45   2.5e-41  141.8   1.2     2   232    31   259    30   269 0.84 Phosphotransferase enzyme family
EcKinase             PF02958.15   293 seq149_BIOID39015    -            328   0.00012   21.2   0.0   1   1   3.1e-08   0.00021   20.4   0.0   197   280   176   252   149   257 0.79 Ecdysteroid kinase
HTH_28               PF13518.1     52 seq151_BIOID39015    -             96   7.2e-10   38.5   0.1   1   1   1.6e-13   1.1e-09   37.9   0.0     9    51    14    56     8    62 0.91 Helix-turn-helix domain
HTH_23               PF13384.1     50 seq151_BIOID39015    -             96   1.4e-08   34.0   0.0   1   1   3.6e-12   2.4e-08   33.2   0.0     5    50     6    50     3    50 0.94 Homeodomain-like domain
Ribosomal_L11_N      PF03946.9     60 seq152_BIOID39015    -            142   3.2e-32  109.6   0.3   1   1   8.7e-36   5.9e-32  108.7   0.2     1    60     8    67     8    67 0.99 Ribosomal protein L11, N-terminal domain
Ribosomal_L11        PF00298.14    69 seq152_BIOID39015    -            142   6.6e-29   99.7   2.9   1   1   1.8e-32   1.2e-28   98.8   2.0     1    69    72   140    72   140 0.99 Ribosomal protein L11, RNA binding domain
DDE_Tnp_1            PF01609.16   211 seq154_BIOID39015    -            285   2.6e-31  108.7   0.3   1   1   2.6e-35   3.6e-31  108.2   0.2     3   211     9   250     7   250 0.93 Transposase DDE domain
DDE_Tnp_Tn3          PF01526.12   388 seq156_BIOID39015    -           1054  9.5e-144  478.6   0.0   1   1  4.5e-147  3.1e-143  476.9   0.0     1   388   639  1028   639  1028 1.00 Tn3 transposase DDE domain
DUF4158              PF13700.1    166 seq156_BIOID39015    -           1054   2.5e-55  186.3   0.2   1   1   6.5e-59   4.4e-55  185.5   0.1     1   166    58   226    58   226 0.96 Domain of unknown function (DUF4158)
adh_short            PF00106.20   167 seq157_BIOID39015    -            253   3.3e-30  105.0   0.7   1   1   1.1e-33   4.8e-30  104.5   0.5     2   166     4   171     3   172 0.94 short chain dehydrogenase
adh_short_C2         PF13561.1    243 seq157_BIOID39015    -            253   1.2e-26   93.8   0.0   1   1   3.1e-30   1.4e-26   93.6   0.0     3   242     9   243     8   244 0.90 Enoyl-(Acyl carrier protein) reductase
KR                   PF08659.5    181 seq157_BIOID39015    -            253   6.8e-09   35.5   0.5   1   1   2.6e-12   1.2e-08   34.7   0.3     4   161     6   165     4   184 0.84 KR domain
YkuD                 PF03734.9    146 seq159_BIOID39015    -            306   1.6e-17   63.9   0.0   1   1     2e-21   2.8e-17   63.2   0.0     4   144   101   231    98   238 0.79 L,D-transpeptidase catalytic domain
UPF0253              PF06786.7     66 seq160_BIOID39015    -             72   1.7e-34  117.6   1.8   1   1   1.4e-38   1.9e-34  117.4   1.3     2    66     8    72     7    72 0.98 Uncharacterised protein family (UPF0253)
GntR                 PF00392.16    64 seq161_BIOID39015    -            258   6.7e-23   79.7   0.2   1   1   1.9e-26   1.3e-22   78.8   0.1     1    64     9    72     9    72 0.99 Bacterial regulatory proteins, gntR family
FCD                  PF07729.7    125 seq161_BIOID39015    -            258   9.3e-19   67.8   5.0   1   1   2.1e-22   1.4e-18   67.2   3.5     1   125    96   220    96   220 0.90 FCD domain
HTH_Tnp_IS1          PF12759.2     50 seq163_BIOID39015    -             91   6.1e-32  108.7   0.1   1   1   1.4e-35   9.3e-32  108.1   0.1     1    50    39    88    39    88 0.99 InsA C-terminal domain
Zn_Tnp_IS1           PF03811.8     36 seq163_BIOID39015    -             91   1.2e-21   75.8   4.5   1   1   3.1e-25   2.1e-21   74.9   3.1     1    36     1    36     1    36 0.99 InsA N-terminal domain
ABM                  PF03992.11    78 seq165_BIOID39015    -            106   1.6e-11   43.9   0.3   1   1   1.5e-15     2e-11   43.6   0.2     1    77     1    76     1    77 0.96 Antibiotic biosynthesis monooxygenase
BPD_transp_1         PF00528.17   185 seq166_BIOID39015    -            217   1.5e-20   73.4  20.1   1   1   1.1e-24   1.5e-20   73.4  14.0     2   181    32   216    27   217 0.85 Binding-protein-dependent transport system inner membrane component
Ald_Xan_dh_C2        PF02738.13   543 seq168_BIOID39015    -            765  6.7e-175  582.3   0.0   1   1  1.2e-178  8.5e-175  582.0   0.0    12   543   159   700   147   700 0.98 Molybdopterin-binding domain of aldehyde dehydrogenase
Ald_Xan_dh_C         PF01315.17   111 seq168_BIOID39015    -            765     1e-34  118.8   0.1   1   1   3.2e-38   2.2e-34  117.7   0.0     1   111    23   139    23   139 0.91 Aldehyde oxidase and xanthine dehydrogenase, a/b hammerhead domain
DUF1281              PF06924.6    134 seq169_BIOID39015    -            318   9.3e-62  206.2   0.0   1   1   9.6e-66   1.3e-61  205.7   0.0     1   134    19   152    19   152 0.99 Protein of unknown function (DUF1281)
ROF                  PF07073.7     80 seq172_BIOID39015    -             86   5.8e-25   86.9   0.1   1   1   4.8e-29   6.5e-25   86.8   0.0     1    80     9    83     9    83 0.97 Modulator of Rho-dependent transcription termination (ROF)
Acetyltransf_10      PF13673.1    117 seq173_BIOID39015    -            146   3.4e-14   52.8   0.0   1   1   1.3e-17   4.3e-14   52.5   0.0     7   117    12   120     8   120 0.81 Acetyltransferase (GNAT) domain
Acetyltransf_7       PF13508.1     79 seq173_BIOID39015    -            146   1.2e-13   50.8   0.1   1   1   4.7e-17   1.6e-13   50.4   0.1     3    78    48   121    46   122 0.92 Acetyltransferase (GNAT) domain
Acetyltransf_1       PF00583.19    83 seq173_BIOID39015    -            146   1.5e-12   47.2   0.1   1   1   7.5e-16   2.6e-12   46.5   0.1     1    83    53   121    53   121 0.97 Acetyltransferase (GNAT) family
HK                   PF02110.10   246 seq174_BIOID39015    -            262  1.1e-104  348.7   1.0   1   1  2.9e-108  1.3e-104  348.6   0.7     1   246    15   259    15   259 0.99 Hydroxyethylthiazole kinase family
Phos_pyr_kin         PF08543.7    246 seq174_BIOID39015    -            262   2.1e-07   30.3   0.5   1   1   9.1e-11   4.2e-07   29.3   0.4    72   241    79   241    26   245 0.75 Phosphomethylpyrimidine kinase
Carb_kinase          PF01256.12   242 seq174_BIOID39015    -            262   1.7e-05   24.0   0.9   1   1   5.1e-09   2.3e-05   23.6   0.6    47   226    48   238     3   252 0.79 Carbohydrate kinase
LigT_PEase           PF02834.11    87 seq175_BIOID39015    -            176   2.5e-23   81.7   0.5   1   2   1.9e-16   1.3e-12   47.3   0.1     1    87    11    89    11    89 0.92 LigT like Phosphoesterase
LigT_PEase           PF02834.11    87 seq175_BIOID39015    -            176   2.5e-23   81.7   0.5   2   2   1.5e-11     1e-07   31.6   0.0     4    85    92   164    90   166 0.72 LigT like Phosphoesterase
2_5_RNA_ligase2      PF13563.1    153 seq175_BIOID39015    -            176     8e-11   41.7   0.1   1   1   1.3e-14     9e-11   41.5   0.0     2   121    14   135    13   165 0.87 2'-5' RNA ligase superfamily
CobS                 PF02654.10   235 seq177_BIOID39015    -            259   2.3e-81  272.7  15.0   1   1   1.9e-85   2.6e-81  272.5  10.4     1   235    17   258    17   258 0.99 Cobalamin-5-phosphate synthase
TetR_N               PF00440.18    47 seq178_BIOID39015    -            194   4.4e-06   26.1   0.0   1   1   6.2e-10   8.5e-06   25.2   0.0     2    46    13    57    12    58 0.95 Bacterial regulatory proteins, tetR family
rve                  PF00665.21   120 seq180_BIOID39015    -            186   7.6e-19   67.8   0.0   1   1   2.2e-22     1e-18   67.4   0.0    11   120     1   105     1   105 0.89 Integrase core domain
rve_3                PF13683.1     67 seq180_BIOID39015    -            186   5.7e-14   51.2   0.0   1   1     2e-17   9.1e-14   50.6   0.0     2    67    77   145    76   145 0.97 Integrase core domain
rve_2                PF13333.1     52 seq180_BIOID39015    -            186   3.9e-05   23.5   0.1   1   1   1.4e-08   6.3e-05   22.8   0.0    17    47   114   148    95   152 0.84 Integrase core domain
Ribosomal_L1         PF00687.16   221 seq181_BIOID39015    -            234   9.2e-50  168.8   0.2   1   1   7.9e-54   1.1e-49  168.6   0.2    13   220    28   220     8   221 0.90 Ribosomal protein L1p/L10e family
GST_C_2              PF13410.1     69 seq185_BIOID39015    -            304   7.7e-10   38.3   0.3   1   1   5.6e-13   1.9e-09   37.1   0.2     2    68   190   260   189   261 0.82 Glutathione S-transferase, C-terminal domain
GST_C                PF00043.20    95 seq185_BIOID39015    -            304   6.5e-09   35.5   0.0   1   1     4e-12   1.4e-08   34.5   0.0    33    95   199   266   187   266 0.85 Glutathione S-transferase, C-terminal domain
GST_N_2              PF13409.1     70 seq185_BIOID39015    -            304   1.9e-06   27.6   0.0   1   1   1.4e-09   4.8e-06   26.3   0.0     3    69    69   143    67   144 0.89 Glutathione S-transferase, N-terminal domain
Trehalase            PF01204.13   512 seq187_BIOID39015    -            549  1.2e-161  538.6   0.1   1   1  1.1e-165  1.5e-161  538.3   0.1     1   511    70   546    70   547 0.96 Trehalase
ACT                  PF01842.20    66 seq189_BIOID39015    -            128   9.3e-06   24.8   0.1   1   1   1.6e-08   0.00022   20.5   0.0     9    29    78    98    74   115 0.91 ACT domain
BPD_transp_1         PF00528.17   185 seq190_BIOID39015    -            275   2.3e-22   79.2  16.1   1   1   1.7e-26   2.3e-22   79.2  11.2     1   181    98   269    98   271 0.97 Binding-protein-dependent transport system inner membrane component
AAA_2                PF07724.9    171 seq197_BIOID39015    -            369   8.5e-41  139.5   0.0   1   1   5.3e-44   1.4e-40  138.8   0.0     2   170    97   262    96   263 0.97 AAA domain (Cdc48 subfamily)
ClpB_D2-small        PF10431.4     81 seq197_BIOID39015    -            369   4.2e-15   55.3   0.6   1   1   3.5e-18   9.6e-15   54.1   0.4     1    75   268   343   268   349 0.94 C-terminal, D2-small domain, of ClpB protein
AAA_5                PF07728.9    139 seq197_BIOID39015    -            369   3.2e-10   39.7   0.0   1   1   2.7e-13   7.5e-10   38.5   0.0     2   123   101   220   100   236 0.83 AAA domain (dynein-related subfamily)
AAA                  PF00004.24   132 seq197_BIOID39015    -            369   5.8e-08   32.8   0.0   1   1   1.1e-10   3.1e-07   30.5   0.0     2   116   102   226   101   237 0.78 ATPase family associated with various cellular activities (AAA)
Sigma54_activat      PF00158.21   168 seq197_BIOID39015    -            369     2e-05   24.0   0.1   1   1   4.3e-08   0.00012   21.5   0.0    24   142   100   218    70   231 0.78 Sigma-54 interaction domain
DAO                  PF01266.19   358 seq199_BIOID39015    -            422     2e-62  211.0   0.0   1   1   5.3e-66   2.4e-62  210.7   0.0     1   356     3   390     3   392 0.86 FAD dependent oxidoreductase
DSBA                 PF01323.15   193 seq200_BIOID39015    -            208   6.8e-32  110.4   3.3   1   1   7.9e-35   5.4e-31  107.5   2.3     1   192    40   197    40   198 0.95 DSBA-like thioredoxin domain
Thioredoxin_4        PF13462.1    163 seq200_BIOID39015    -            208   4.4e-10   39.7   0.0   1   1   9.2e-14   6.3e-10   39.1   0.0    16   149    40   180    33   191 0.69 Thioredoxin
YedD                 PF13987.1    111 seq201_BIOID39015    -            138     1e-56  189.1   0.1   1   1   9.2e-61   1.3e-56  188.8   0.1     1   110    26   135    26   136 0.98 YedD-like protein
SfsA                 PF03749.8    216 seq203_BIOID39015    -            234   4.7e-83  277.7   0.0   1   1   3.9e-87   5.3e-83  277.6   0.0     1   213    13   228    13   231 0.98 Sugar fermentation stimulation protein
AA_permease_2        PF13520.1    426 seq204_BIOID39015    -            438   7.6e-33  113.5  38.0   1   1   1.3e-36     9e-33  113.3  26.3     1   404    28   423    28   438 0.78 Amino acid permease
AA_permease          PF00324.16   479 seq204_BIOID39015    -            438   3.8e-11   41.9  34.0   1   1   7.3e-15     5e-11   41.5  23.5    11   443    42   434    30   438 0.71 Amino acid permease
Lipoprotein_9        PF03180.9    237 seq205_BIOID39015    -            271  4.3e-101  336.6   2.9   1   1  7.1e-105  4.9e-101  336.4   2.0     1   237    33   271    33   271 0.99 NLPA lipoprotein
OpuAC                PF04069.7    257 seq205_BIOID39015    -            271     9e-05   21.8   1.1   1   1   1.9e-08   0.00013   21.3   0.8     2   113    32   132    31   261 0.82 Substrate binding domain of ABC-type glycine betaine transport system
Tautomerase          PF01361.16    60 seq206_BIOID39015    -             75   3.6e-14   51.9   0.0   1   1   3.7e-18   5.1e-14   51.5   0.0     1    51     2    53     2    55 0.98 Tautomerase enzyme
ParBc                PF02195.13    90 seq207_BIOID39015    -            298   1.4e-13   50.6   1.1   1   1     4e-17   2.7e-13   49.6   0.3     3    90    13   100    11   100 0.91 ParB-like nuclease domain
RepB                 PF07506.6    185 seq207_BIOID39015    -            298   7.4e-09   35.6   0.1   1   1   1.8e-12   1.2e-08   34.9   0.0     2   131   102   220   101   243 0.87 RepB plasmid partitioning protein
HTH_20               PF12840.2     61 seq208_BIOID39015    -            207     2e-09   36.9   0.3   1   1   1.9e-12   5.2e-09   35.6   0.0    11    61     5    55     1    55 0.94 Helix-turn-helix domain
HTH_5                PF01022.15    47 seq208_BIOID39015    -            207   9.2e-09   34.7   0.1   1   1   7.6e-12   2.1e-08   33.5   0.1     3    46     5    49     3    50 0.92 Bacterial regulatory protein, arsR family
Phos_pyr_kin         PF08543.7    246 seq210_BIOID39015    -            266   9.1e-95  316.4   0.0   1   1   1.5e-98     1e-94  316.2   0.0     1   246    13   260    13   260 0.98 Phosphomethylpyrimidine kinase
PfkB                 PF00294.19   301 seq210_BIOID39015    -            266   1.9e-07   30.4   0.0   1   1   3.3e-11   2.2e-07   30.1   0.0   136   282    80   237    39   251 0.84 pfkB family carbohydrate kinase
DBI_PRT              PF02277.12   327 seq213_BIOID39015    -            359  1.2e-119  399.1  10.5   1   1  9.6e-124  1.3e-119  399.0   7.3     2   327     8   347     7   347 0.99 Phosphoribosyltransferase
RNase_H              PF00075.19   132 seq215_BIOID39015    -            155   2.6e-41  140.9   0.0   1   1   2.1e-45   2.9e-41  140.8   0.0     2   131     3   141     2   142 0.92 RNase H
tRNA_U5-meth_tr      PF05958.6    352 seq218_BIOID39015    -            366  3.1e-187  621.3   1.3   1   1  1.3e-190  3.5e-187  621.1   0.9     1   351    10   365    10   366 0.99 tRNA (Uracil-5-)-methyltransferase
Methyltransf_4       PF02390.12   197 seq218_BIOID39015    -            366   5.4e-07   28.7   0.1   1   1   3.8e-10     1e-06   27.8   0.1    21    86   211   275   178   286 0.81 Putative methyltransferase
MTS                  PF05175.9    170 seq218_BIOID39015    -            366   8.1e-06   25.2   0.0   1   1   5.7e-09   1.6e-05   24.2   0.0    31    87   210   264   188   282 0.85 Methyltransferase small domain
Cons_hypoth95        PF03602.10   183 seq218_BIOID39015    -            366   1.6e-05   24.2   0.2   1   1   2.2e-08     6e-05   22.3   0.2    41   123   209   301   196   350 0.73 Conserved hypothetical protein 95
TauD                 PF02668.11   258 seq222_BIOID39015    -            283   2.8e-62  210.5   1.5   1   1   2.3e-66   3.2e-62  210.4   1.0     2   258     7   272     6   272 0.91 Taurine catabolism dioxygenase TauD, TfdA family
Hexapep              PF00132.19    36 seq224_BIOID39015    -            326     3e-06   26.3  17.3   1   1   2.7e-07    0.0038   16.5   0.5     8    36   232   260   226   260 0.89 Bacterial transferase hexapeptide (six repeats)
KdgM                 PF06178.8    218 seq225_BIOID39015    -            238   1.8e-64  217.0  12.5   1   1   1.5e-68   2.1e-64  216.9   8.7     3   216    19   236    17   238 0.98 Oligogalacturonate-specific porin protein (KdgM)
OEP                  PF02321.13   188 seq227_BIOID39015    -            460     1e-51  175.1  39.3   1   2   7.3e-27     1e-22   80.5  12.6     3   188    65   247    63   247 0.97 Outer membrane efflux protein
OEP                  PF02321.13   188 seq227_BIOID39015    -            460     1e-51  175.1  39.3   2   2   4.8e-33   6.6e-29  100.7   9.1     7   188   275   455   270   455 0.94 Outer membrane efflux protein
Ribosomal_L10        PF00466.15   100 seq228_BIOID39015    -            165   2.5e-26   91.3   0.0   1   1   2.6e-30   3.6e-26   90.8   0.0     3   100     5   101     3   101 0.98 Ribosomal protein L10
N6_N4_Mtase          PF01555.13   231 seq235_BIOID39015    -            227   1.1e-34  119.8   0.0   1   1   5.7e-36   3.9e-32  111.4   0.0     1   228    21   200    21   203 0.89 DNA methylase
DUF945               PF06097.6    459 seq236_BIOID39015    -            476  3.6e-106  355.5  11.8   1   1  3.1e-110  4.3e-106  355.3   8.2     3   459     4   467     2   467 0.98 Bacterial protein of unknown function (DUF945)
DUF1282              PF06930.7    170 seq237_BIOID39015    -            203     2e-35  121.8  10.0   1   1   3.6e-39   2.5e-35  121.5   6.9     1   165    15   182    15   193 0.95 Protein of unknown function (DUF1282)
Yip1                 PF04893.12   172 seq237_BIOID39015    -            203   4.1e-28   97.9  12.4   1   1     6e-32   4.1e-28   97.9   8.6     1   168    15   179    15   185 0.96 Yip1 domain
zf-dskA_traR         PF01258.12    36 seq241_BIOID39015    -            151   5.7e-10   38.6   3.6   1   1   7.5e-14     1e-09   37.8   2.5     2    35   110   143   109   147 0.87 Prokaryotic dksA/traR C4-type zinc finger
YcaO                 PF02624.11   332 seq243_BIOID39015    -            586   2.9e-79  266.8   0.0   1   1   3.9e-83   5.3e-79  265.9   0.0     1   331    58   391    58   392 0.97 YcaO-like family
Acetyltransf_1       PF00583.19    83 seq244_BIOID39015    -            125   3.3e-10   39.7   0.0   1   1   5.9e-14   4.1e-10   39.4   0.0     4    81    24   101    21   103 0.93 Acetyltransferase (GNAT) family
RepB                 PF07506.6    185 seq250_BIOID39015    -            298   1.9e-21   76.6   0.0   1   1   3.6e-25   2.5e-21   76.2   0.0     3   181    99   274    97   277 0.95 RepB plasmid partitioning protein
ParBc                PF02195.13    90 seq250_BIOID39015    -            298   1.1e-10   41.3   0.0   1   1   3.6e-14   2.4e-10   40.2   0.0     3    78    13    90    11   103 0.89 ParB-like nuclease domain
SecD-TM1             PF13721.1    101 seq251_BIOID39015    -            127   2.9e-16   59.4   0.0   1   1   2.8e-20   3.8e-16   59.0   0.0    11   101    17   105     8   105 0.91 SecD export protein N-terminal TM region
Acetyltransf_2       PF00797.12   240 seq253_BIOID39015    -            281   2.9e-82  275.7   0.3   1   1   2.5e-86   3.4e-82  275.5   0.2     1   237    21   256    21   259 0.97 N-acetyltransferase
Glyco_hydro_25       PF01183.15   181 seq254_BIOID39015    -            275   5.8e-51  172.7   0.2   1   1   5.8e-55   7.9e-51  172.3   0.1     1   181    73   248    73   248 0.96 Glycosyl hydrolases family 25
DUF805               PF05656.9    117 seq255_BIOID39015    -            146   4.5e-20   71.5  11.9   1   1   7.1e-24   9.7e-20   70.4   8.3     2   116     7   134     6   135 0.82 Protein of unknown function (DUF805)
Pro_CA               PF00484.14   148 seq256_BIOID39015    -            219   2.7e-48  163.5   0.0   1   1   2.4e-52   3.3e-48  163.3   0.0     1   147    34   188    34   189 0.85 Carbonic anhydrase
TPP_enzyme_N         PF02776.13   172 seq257_BIOID39015    -            548   8.4e-59  197.7   3.5   1   1   3.8e-62   1.7e-58  196.7   0.2     1   169     1   167     1   170 0.98 Thiamine pyrophosphate enzyme, N-terminal TPP binding domain
TPP_enzyme_C         PF02775.16   153 seq257_BIOID39015    -            548   6.8e-52  174.9   0.4   1   1   5.3e-54   2.4e-50  169.9   0.0     1   153   374   522   374   522 0.98 Thiamine pyrophosphate enzyme, C-terminal TPP binding domain
TPP_enzyme_M         PF00205.17   137 seq257_BIOID39015    -            548   2.9e-41  140.3   0.1   1   1   1.5e-44     7e-41  139.0   0.1     1   137   186   321   186   321 0.98 Thiamine pyrophosphate enzyme, central domain
Fer4_11              PF13247.1     99 seq258_BIOID39015    -            205   1.2e-31  108.4  10.9   1   1   8.5e-35   1.2e-31  108.4   7.5     3    97    60   153    58   155 0.97 4Fe-4S dicluster domain
Fer4_2               PF12797.2     22 seq258_BIOID39015    -            205   1.1e-13   50.0  30.8   1   1   6.7e-10   9.1e-07   28.3   0.6     2    20     6    24     5    33 0.89 4Fe-4S binding domain
Fer4                 PF00037.22    24 seq258_BIOID39015    -            205   9.1e-13   47.1  35.1   1   1   8.5e-11   1.2e-07   30.9   3.3     1    23    92   114    92   115 0.94 4Fe-4S binding domain
Fer4_7               PF12838.2     52 seq258_BIOID39015    -            205   2.4e-12   46.9  28.1   1   1   9.2e-10   1.3e-06   28.6   7.3     2    50    99   147    98   149 0.87 4Fe-4S dicluster domain
Fer4_9               PF13187.1     55 seq258_BIOID39015    -            205   8.2e-12   45.0  26.6   1   1   5.5e-10   7.5e-07   29.2   7.4     2    53    99   148    98   150 0.95 4Fe-4S dicluster domain
Fer4_10              PF13237.1     52 seq258_BIOID39015    -            205   4.5e-11   42.2  30.2   1   1   8.2e-09   1.1e-05   24.9   8.0     2    52    92   146    91   146 0.76 4Fe-4S dicluster domain
Fer4_4               PF12800.2     17 seq258_BIOID39015    -            205   1.7e-10   40.2  32.5   1   3     3e-05      0.04   14.1   2.3     1    15    11    25    11    29 0.90 4Fe-4S binding domain
Fer4_4               PF12800.2     17 seq258_BIOID39015    -            205   1.7e-10   40.2  32.5   2   3   3.3e-05     0.045   13.9   2.0     2    16    65    81    64    85 0.86 4Fe-4S binding domain
Fer4_4               PF12800.2     17 seq258_BIOID39015    -            205   1.7e-10   40.2  32.5   3   3   2.9e-07    0.0004   20.3   2.0     2    17    97   112    96   112 0.91 4Fe-4S binding domain
Fer4_6               PF12837.2     24 seq258_BIOID39015    -            205   2.4e-10   39.7  39.6   1   1   3.1e-09   4.2e-06   26.2   3.2     1    23    91   113    91   114 0.95 4Fe-4S binding domain
Fer4_3               PF12798.2     15 seq258_BIOID39015    -            205   7.3e-07   29.1  40.1   1   2   9.4e-06     0.013   15.9   4.2     1    15    67    83    67    83 0.98 4Fe-4S binding domain
Fer4_3               PF12798.2     15 seq258_BIOID39015    -            205   7.3e-07   29.1  40.1   2   2   4.8e-05     0.065   13.7   1.6     1    13   126   147   126   149 0.94 4Fe-4S binding domain
Kelch_6              PF13964.1     50 seq260_BIOID39015    -            404     4e-14   51.9  18.1   1   1   9.8e-12   2.2e-08   33.7   0.1     1    43   110   156   110   162 0.92 Kelch motif
Kelch_4              PF13418.1     49 seq260_BIOID39015    -            404   1.3e-13   50.3  27.9   1   1     3e-12   6.9e-09   35.2   0.0     2    46   111   161   110   164 0.87 Galactose oxidase, central domain
Kelch_1              PF01344.20    47 seq260_BIOID39015    -            404   1.7e-13   49.7   5.3   1   1   1.1e-11   2.4e-08   33.2   0.0     1    43   110   156   110   158 0.95 Kelch motif
Kelch_2              PF07646.10    49 seq260_BIOID39015    -            404   1.6e-12   46.7   8.9   1   1   2.5e-10   5.6e-07   29.2   0.0     1    45   110   156   110   157 0.94 Kelch motif
Kelch_5              PF13854.1     42 seq260_BIOID39015    -            404   1.3e-10   40.9   8.8   1   1     2e-09   4.6e-06   26.3   0.0     3    42   109   151   106   151 0.91 Kelch motif
Kelch_3              PF13415.1     49 seq260_BIOID39015    -            404   3.8e-10   39.5  13.0   1   1   5.6e-10   1.3e-06   28.2   0.0     2    46   121   169   120   172 0.80 Galactose oxidase, central domain
Ribosomal_L12        PF00542.14    68 seq261_BIOID39015    -            121   1.8e-31  107.8   8.6   1   1   2.8e-35   3.8e-31  106.7   6.0     1    68    54   121    54   121 0.99 Ribosomal protein L7/L12 C-terminal domain
DUF3702              PF12486.3    148 seq265_BIOID39015    -            458   2.8e-48  163.2  13.1   1   1     4e-52   2.8e-48  163.2   9.0     2   146   306   449   305   451 0.98 ImpA domain protein
ImpA-rel_N           PF06812.7     62 seq265_BIOID39015    -            458   1.8e-15   56.2   0.6   1   1   2.7e-19   1.8e-15   56.2   0.4     1    60    42   100    42   102 0.98 ImpA-related N-terminal
NTP_transferase      PF00483.18   248 seq266_BIOID39015    -            297   1.6e-21   76.5   0.0   1   1     3e-25     2e-21   76.2   0.0     1   242     5   273     5   278 0.86 Nucleotidyl transferase
NTP_transf_3         PF12804.2    179 seq266_BIOID39015    -            297   4.2e-07   30.2   0.0   1   1   9.5e-11   6.5e-07   29.5   0.0     2   112     7   148     6   261 0.71 MobA-like NTP transferase domain
Aldedh               PF00171.17   462 seq267_BIOID39015    -            482  2.6e-175  583.1   0.1   1   1  2.1e-179  2.9e-175  582.9   0.1     1   461    19   477    19   478 0.99 Aldehyde dehydrogenase family
tRNA-synt_1c         PF00749.16   314 seq270_BIOID39015    -            308   7.5e-50  169.2   0.0   1   1   2.9e-53   3.9e-49  166.8   0.0     5   295    19   284    17   298 0.93 tRNA synthetases class I (E and Q), catalytic domain
UPF0066              PF01980.11   120 seq271_BIOID39015    -            235   1.4e-40  137.8   0.0   1   1   3.5e-44   4.8e-40  136.1   0.0     1   118    18   142    18   144 0.95 Uncharacterised protein family UPF0066
GFO_IDH_MocA         PF01408.17   120 seq272_BIOID39015    -            359   1.6e-25   89.8   0.0   1   1   5.6e-29   2.6e-25   89.1   0.0     1   120    18   135    18   135 0.96 Oxidoreductase family, NAD-binding Rossmann fold
GFO_IDH_MocA_C       PF02894.12   115 seq272_BIOID39015    -            359   2.2e-18   65.9   0.0   1   1   8.3e-22   3.8e-18   65.2   0.0     1   115   147   254   147   254 0.97 Oxidoreductase family, C-terminal alpha/beta domain
Semialdhyde_dh       PF01118.19   121 seq272_BIOID39015    -            359   4.3e-06   26.9   0.0   1   1   1.6e-09   7.2e-06   26.2   0.0     1    95    19   107    19   113 0.88 Semialdehyde dehydrogenase, NAD binding domain
YkuD                 PF03734.9    146 seq273_BIOID39015    -            311   5.6e-20   71.9   0.1   1   1   6.3e-24   8.5e-20   71.3   0.0     2   146    97   231    96   231 0.81 L,D-transpeptidase catalytic domain
MFS_1                PF07690.11   354 seq274_BIOID39015    -            401   2.1e-49  168.0  72.0   1   1   9.9e-50   6.8e-46  156.5  29.3     2   354     9   350     8   350 0.83 Major Facilitator Superfamily
DmsC                 PF04976.7    276 seq278_BIOID39015    -            364  2.3e-115  384.4  20.0   1   1  2.1e-119  2.8e-115  384.2  13.9     1   276    81   354    81   354 0.99 DMSO reductase anchor subunit (DmsC)
TonB_dep_Rec         PF00593.19   276 seq279_BIOID39015    -            700   2.1e-38  132.7  12.9   1   1     3e-42   2.1e-38  132.7   8.9     2   275   449   695   448   696 0.97 TonB dependent receptor
Plug                 PF07715.10   108 seq279_BIOID39015    -            700   5.7e-23   81.1   2.1   1   1   1.9e-26   1.3e-22   80.0   1.5     3   108    41   151    39   151 0.96 TonB-dependent Receptor Plug Domain
DUF1090              PF06476.7    115 seq280_BIOID39015    -            122   6.8e-38  128.7  16.9   1   1   6.2e-42   8.4e-38  128.4  11.7     2   114     7   116     5   117 0.92 Protein of unknown function (DUF1090)
Peptidase_S11        PF00768.15   241 seq281_BIOID39015    -            313   4.4e-89  297.7   1.0   1   1   1.6e-92   5.5e-89  297.4   0.7     2   240    33   264    32   265 0.98 D-alanyl-D-alanine carboxypeptidase
Beta-lactamase2      PF13354.1    197 seq281_BIOID39015    -            313   1.6e-12   47.1   0.2   1   1   6.3e-16   2.2e-12   46.7   0.1     1   142    51   194    51   260 0.86 Beta-lactamase enzyme family
Lactamase_B          PF00753.22   194 seq282_BIOID39015    -            251   4.6e-34  117.6   0.4   1   1   8.5e-38   5.8e-34  117.3   0.3     3   194     9   165     7   165 0.93 Metallo-beta-lactamase superfamily
Lactamase_B_2        PF12706.2    194 seq282_BIOID39015    -            251   2.2e-08   33.7   0.1   1   1     5e-12   3.4e-08   33.1   0.1     3   187    25   198    23   204 0.58 Beta-lactamase superfamily domain
Ureidogly_hydro      PF04115.7    165 seq285_BIOID39015    -            160   1.7e-52  177.0   0.0   1   1   1.4e-56   1.9e-52  176.8   0.0     3   159     2   153     1   158 0.95 Ureidoglycolate hydrolase
DUF1380              PF07128.7    139 seq286_BIOID39015    -            144   1.4e-75  251.6   1.6   1   1   1.2e-79   1.6e-75  251.4   1.1     1   139     1   138     1   138 1.00 Protein of unknown function (DUF1380)
FAD_binding_5        PF00941.16   171 seq287_BIOID39015    -            292   1.7e-50  170.7   0.0   1   1   3.4e-54   2.4e-50  170.2   0.0     4   170     6   173     3   174 0.98 FAD binding domain in molybdopterin dehydrogenase
CO_deh_flav_C        PF03450.12   103 seq287_BIOID39015    -            292   4.8e-25   87.3   0.1   1   1   2.5e-28   1.7e-24   85.6   0.0     2   103   183   283   182   283 0.97 CO dehydrogenase flavoprotein C-terminal domain
Polysacc_deac_1      PF01522.16   124 seq288_BIOID39015    -            672   1.2e-31  108.7   0.0   1   1   2.6e-35   3.5e-31  107.2   0.0     2   123   102   270   101   271 0.92 Polysaccharide deacetylase
DUF406               PF04175.7     94 seq289_BIOID39015    -             99     2e-28   98.5   3.2   1   1   1.6e-32   2.2e-28   98.4   2.2     4    94     3    96     1    96 0.96 Protein of unknown function (DUF406)
DUF2799              PF10973.3     89 seq290_BIOID39015    -            134   3.4e-17   62.1   0.9   1   1   3.3e-21   4.5e-17   61.7   0.6     1    88    44   126    44   127 0.93 Protein of unknown function (DUF2799)
Cyanate_lyase        PF02560.9     73 seq291_BIOID39015    -            156   1.8e-33  113.7   0.0   1   1   1.9e-37   2.6e-33  113.2   0.0     3    72    85   155    83   156 0.95 Cyanate lyase C-terminal domain
Pro_CA               PF00484.14   148 seq293_BIOID39015    -            220   5.2e-48  162.6   0.0   1   1   4.7e-52   6.4e-48  162.3   0.0     2   147    38   187    37   188 0.91 Carbonic anhydrase
RNA_pol_Rpb2_6       PF00562.23   386 seq295_BIOID39015    -           1342  4.7e-162  539.0   0.0   1   1  3.5e-162  7.9e-159  528.4   0.1     2   386   716  1264   715  1264 0.98 RNA polymerase Rpb2, domain 6
RNA_pol_Rpb2_7       PF04560.15    83 seq295_BIOID39015    -           1342   5.7e-32  109.6   0.1   1   1   8.2e-35   1.9e-31  108.0   0.0     1    82  1266  1341  1266  1342 0.98 RNA polymerase Rpb2, domain 7
RNA_pol_Rpb2_3       PF04565.11    68 seq295_BIOID39015    -           1342   7.1e-30  102.4   0.0   1   1   7.4e-33   1.7e-29  101.2   0.0     1    68   513   582   513   582 0.98 RNA polymerase Rpb2, domain 3
RNA_pol_Rpb2_45      PF10385.4     66 seq295_BIOID39015    -           1342   4.6e-29   99.9   0.3   1   1   1.5e-31   3.5e-28   97.0   0.2     1    66   591   656   591   656 1.00 RNA polymerase beta subunit external 1 domain
RNA_pol_Rpb2_1       PF04563.10   203 seq295_BIOID39015    -           1342   1.5e-26   92.4   0.0   1   1   1.4e-29   3.1e-26   91.4   0.0     2   203    27   509    26   509 0.98 RNA polymerase beta subunit
RNA_pol_Rpb2_2       PF04561.9    190 seq295_BIOID39015    -           1342   1.6e-25   89.5   0.9   1   2   8.4e-11   1.9e-07   30.5   0.0     1    74   151   225   151   276 0.82 RNA polymerase Rpb2, domain 2
RNA_pol_Rpb2_2       PF04561.9    190 seq295_BIOID39015    -           1342   1.6e-25   89.5   0.9   2   2   1.9e-18   4.4e-15   55.4   0.0    80   190   340   454   329   454 0.88 RNA polymerase Rpb2, domain 2
DUF883               PF05957.8     94 seq298_BIOID39015    -            101   1.1e-31  108.9   1.7   1   1   9.3e-36   1.3e-31  108.7   1.2     2    94     9   101     8   101 0.99 Bacterial protein of unknown function (DUF883)
UTRA                 PF07702.8    141 seq300_BIOID39015    -            248   1.1e-35  122.1   0.2   1   1   4.9e-39   1.7e-35  121.6   0.2     2   140   108   242   107   243 0.98 UTRA domain
GntR                 PF00392.16    64 seq300_BIOID39015    -            248   1.7e-16   59.2   0.4   1   1   1.2e-19     4e-16   58.0   0.1     6    64    29    87    24    87 0.94 Bacterial regulatory proteins, gntR family
CusF_Ec              PF11604.3     70 seq303_BIOID39015    -            110   2.2e-21   75.3   0.4   1   1   2.1e-25   2.9e-21   74.9   0.2     1    67    42   107    42   110 0.93 Copper binding periplasmic protein CusF
YfiO                 PF13525.1    203 seq305_BIOID39015    -            245   1.1e-84  282.8   5.8   1   1   2.8e-88   1.3e-84  282.6   4.0     1   202    28   236    28   238 0.97 Outer membrane lipoprotein
TPR_18               PF13512.1    142 seq305_BIOID39015    -            245   5.1e-65  217.7   7.3   1   1     3e-68   1.4e-64  216.3   1.2     2   142    24   167    23   167 0.98 Tetratricopeptide repeat
Usp                  PF00582.21   140 seq308_BIOID39015    -            142   3.2e-17   62.8   0.0   1   1   2.7e-21   3.7e-17   62.7   0.0     2   140     3   138     2   138 0.95 Universal stress protein family
Pep_deformylase      PF01327.16   157 seq314_BIOID39015    -            169   6.4e-53  178.2   0.1   1   1   5.6e-57   7.6e-53  177.9   0.1     2   156     4   152     3   153 0.94 Polypeptide deformylase
Lyase_1              PF00206.15   312 seq316_BIOID39015    -            478  9.7e-118  392.7   0.0   1   1  1.7e-121  1.2e-117  392.5   0.0     1   312    13   345    13   345 0.99 Lyase
FumaraseC_C          PF10415.4     55 seq316_BIOID39015    -            478   4.4e-21   74.5   0.0   1   1   1.7e-24   1.2e-20   73.2   0.0     1    55   411   465   411   465 0.99 Fumarase C C-terminus
IclR                 PF01614.13   129 seq319_BIOID39015    -            271   6.1e-40  135.7   0.0   1   1   1.4e-43   9.6e-40  135.1   0.0     2   128   140   263   139   264 0.98 Bacterial transcriptional regulator
HTH_IclR             PF09339.5     52 seq319_BIOID39015    -            271   1.1e-12   47.1   0.1   1   1   5.9e-16     4e-12   45.4   0.0     1    51    23    73    23    74 0.98 IclR helix-turn-helix domain
tRNA-synt_2b         PF00587.20   173 seq320_BIOID39015    -            572   7.4e-43  145.9   0.0   1   1   2.4e-46   1.1e-42  145.4   0.0     3   169    51   215    49   219 0.97 tRNA synthetase class II core domain (G, H, P, S and T)
YbaK                 PF04073.10   123 seq320_BIOID39015    -            572   6.8e-27   93.6   0.1   1   1   2.8e-30   1.3e-26   92.7   0.1     1   119   257   376   257   379 0.96 YbaK / prolyl-tRNA synthetases associated domain
HGTP_anticodon       PF03129.15    94 seq320_BIOID39015    -            572   7.6e-22   76.9   0.1   1   1   3.8e-25   1.7e-21   75.7   0.1     1    93   475   568   475   569 0.97 Anticodon binding domain
GD_AH_C              PF04295.8    397 seq321_BIOID39015    -            523  1.6e-147  491.2   0.1   1   1  2.7e-151  1.8e-147  491.0   0.0     2   396   117   522   116   523 0.97 D-galactarate dehydratase / Altronate hydrolase, C terminus
SAF                  PF08666.7     63 seq321_BIOID39015    -            523   5.1e-14   52.3   1.0   1   1   2.3e-17   1.6e-13   50.7   0.2     1    62    22    91    22    92 0.98 SAF domain
DUF1469              PF07332.6    121 seq322_BIOID39015    -            134     1e-25   89.6   7.5   1   1   8.4e-30   1.1e-25   89.5   5.2     6   120    19   129    14   130 0.97 Protein of unknown function (DUF1469)
MFS_1                PF07690.11   354 seq324_BIOID39015    -            393     6e-30  104.0  74.5   1   1   3.7e-28   1.7e-24   86.1  32.4    14   354    27   346     9   346 0.78 Major Facilitator Superfamily
MFS_2                PF13347.1    427 seq324_BIOID39015    -            393   9.1e-08   30.8  10.8   1   1     2e-11   9.1e-08   30.8   7.5   130   333   121   311   118   327 0.74 MFS/sugar transport protein
Sugar_tr             PF00083.19   451 seq324_BIOID39015    -            393   0.00011   20.8  13.5   1   1   2.4e-08   0.00011   20.8   9.4    33   192   232   382   184   388 0.76 Sugar (and other) transporter
DUF4154              PF13689.1    145 seq325_BIOID39015    -            172     6e-33  113.3   0.0   1   1   5.4e-37   7.3e-33  113.0   0.0     6   145    32   168    27   168 0.95 Domain of unknown function (DUF4154)
OmpA                 PF00691.15    97 seq326_BIOID39015    -            219   1.2e-23   83.2   0.1   1   1     4e-27   1.8e-23   82.6   0.1     1    97   115   210   115   210 0.97 OmpA family
Gly-zipper_Omp       PF13488.1     46 seq326_BIOID39015    -            219   1.2e-12   47.1  16.5   1   1   2.7e-16   1.2e-12   47.1  11.4     1    46    37    85    37    85 0.95 Glycine zipper
Gly-zipper_YMGG      PF13441.1     45 seq326_BIOID39015    -            219   6.8e-09   34.9  18.1   1   1   1.5e-12   6.8e-09   34.9  12.5     5    45    33    80    29    80 0.81 YMGG-like Gly-zipper
PolyA_pol_arg_C      PF12626.2    124 seq327_BIOID39015    -            472   9.1e-43  144.7   2.1   1   1   3.9e-46   1.8e-42  143.7   1.5     1   123   342   465   342   466 0.94 Polymerase A arginine-rich C-terminus
PolyA_pol            PF01743.15   126 seq327_BIOID39015    -            472   9.7e-40  135.5   0.5   1   1   9.9e-43   4.5e-39  133.4   0.1     1   126    69   200    69   200 0.93 Poly A polymerase head domain
PolyA_pol_RNAbd      PF12627.2     64 seq327_BIOID39015    -            472   1.1e-21   76.0   0.1   1   1   9.8e-25   4.4e-21   74.0   0.0     1    61   227   287   227   290 0.96 Probable RNA and SrmB- binding site of polymerase A
Sulfatase            PF00884.18   379 seq328_BIOID39015    -            527     1e-46  159.6   1.5   1   1   9.6e-51   1.3e-46  159.2   1.1     1   308   217   484   217   524 0.89 Sulfatase
HlyD_2               PF12700.2    328 seq329_BIOID39015    -            407     1e-14   54.3   0.0   1   1   8.7e-18     6e-14   51.8   0.0   136   327   187   378    98   379 0.77 HlyD family secretion protein
HlyD_3               PF13437.1    105 seq329_BIOID39015    -            407   1.7e-13   50.6   0.2   1   1     2e-14   1.4e-10   41.3   0.0     1   105   209   310   209   310 0.96 HlyD family secretion protein
LysR_substrate       PF03466.15   209 seq330_BIOID39015    -            323   5.7e-42  143.0   0.2   1   1   1.1e-45   7.8e-42  142.6   0.1     3   206   113   316   111   319 0.97 LysR substrate binding domain
HTH_1                PF00126.22    60 seq330_BIOID39015    -            323   7.3e-19   67.1   0.6   1   1     2e-22   1.3e-18   66.3   0.4     2    59    29    86    28    87 0.97 Bacterial regulatory helix-turn-helix protein, lysR family
LysM                 PF01476.15    44 seq331_BIOID39015    -            452   1.7e-28   98.0   0.0   1   2   3.2e-18   2.2e-14   52.9   0.0     1    43   343   384   343   385 0.98 LysM domain
LysM                 PF01476.15    44 seq331_BIOID39015    -            452   1.7e-28   98.0   0.0   2   2   1.6e-13   1.1e-09   37.9   0.0     1    42   402   441   402   443 0.90 LysM domain
SLT                  PF01464.15   121 seq331_BIOID39015    -            452   5.8e-26   90.2   0.1   1   1   1.4e-29   9.4e-26   89.5   0.1     2   118   103   215   102   218 0.97 Transglycosylase SLT domain
DUF303               PF03629.13   255 seq333_BIOID39015    -            326   3.5e-31  108.2   0.0   1   1   3.1e-35   4.2e-31  107.9   0.0     2   211    11   246    10   286 0.78 Domain of unknown function (DUF303)
Fer2_2               PF01799.15    75 seq336_BIOID39015    -            159     4e-27   93.8   0.4   1   1   5.8e-31     4e-27   93.8   0.3     1    73    78   152    78   154 0.93 [2Fe-2S] binding domain
Fer2                 PF00111.22    78 seq336_BIOID39015    -            159   4.4e-07   29.4   1.1   1   1   6.5e-11   4.4e-07   29.4   0.8     2    55    12    64    11    85 0.81 2Fe-2S iron-sulfur cluster binding domain
Nitrate_red_del      PF02613.10   136 seq337_BIOID39015    -            204     4e-31  107.5   1.1   1   1   4.1e-35   5.6e-31  107.0   0.7     7   134    41   164    19   166 0.93 Nitrate reductase delta subunit
Formyl_trans_N       PF00551.14   181 seq338_BIOID39015    -            315   3.3e-55  186.3   0.0   1   1     7e-59   4.8e-55  185.8   0.0     2   180     6   183     5   184 0.98 Formyl transferase
Formyl_trans_C       PF02911.13   100 seq338_BIOID39015    -            315   1.1e-33  115.1   0.1   1   1   2.5e-37   1.7e-33  114.5   0.0     1    99   207   304   207   305 0.98 Formyl transferase, C-terminal domain
YqjK                 PF13997.1     73 seq339_BIOID39015    -             99   3.6e-30  103.8   9.8   1   1   3.3e-34   4.5e-30  103.5   6.8     1    73    14    86    14    86 0.99 YqjK-like protein
ROS_MUCR             PF05443.6    132 seq341_BIOID39015    -            182   7.9e-11   41.7   0.0   1   1   9.8e-15   1.3e-10   40.9   0.0    69   127    21    79     3    82 0.91 ROS/MUCR transcriptional regulator protein
Aminotran_3          PF00202.16   339 seq344_BIOID39015    -            426  2.5e-120  401.2   0.1   1   1  2.2e-124  2.9e-120  401.0   0.1     2   338    27   360    26   361 0.98 Aminotransferase class-III
ACT_5                PF13710.1     63 seq345_BIOID39015    -             87   2.1e-26   91.4   0.1   1   1   1.9e-30   2.6e-26   91.0   0.1     2    63    13    73    12    73 0.98 ACT domain
LysR_substrate       PF03466.15   209 seq349_BIOID39015    -            305   3.9e-33  114.2   0.2   1   1   7.6e-37   5.2e-33  113.7   0.2     2   207    87   290    86   292 0.95 LysR substrate binding domain
HTH_1                PF00126.22    60 seq349_BIOID39015    -            305   3.8e-22   77.6   0.1   1   1   1.1e-25   7.7e-22   76.6   0.1     1    60     3    62     3    62 0.98 Bacterial regulatory helix-turn-helix protein, lysR family
GGDEF                PF00990.16   161 seq350_BIOID39015    -            408   5.3e-45  152.7   0.5   1   1   6.1e-49   8.4e-45  152.1   0.3     1   159   249   403   249   405 0.96 GGDEF domain
Form_Nir_trans       PF01226.12   250 seq353_BIOID39015    -            343   3.7e-82  274.8  27.6   1   1   3.2e-86   4.4e-82  274.6  19.1     1   250    70   336    70   336 0.98 Formate/nitrite transporter
Pyr_redox_2          PF07992.9    200 seq354_BIOID39015    -            466   5.3e-32  111.2   0.0   1   1   5.4e-35   1.1e-31  110.2   0.0     1   198     8   315     8   317 0.89 Pyridine nucleotide-disulphide oxidoreductase
Pyr_redox_dim        PF02852.17   110 seq354_BIOID39015    -            466   4.1e-30  103.9   0.8   1   1   5.4e-33   1.1e-29  102.5   0.5     1   109   346   457   346   458 0.97 Pyridine nucleotide-disulphide oxidoreductase, dimerisation domain
Pyr_redox            PF00070.22    80 seq354_BIOID39015    -            466   1.7e-18   66.6   1.7   1   1   4.2e-19   8.3e-16   58.0   0.0     1    76   178   251   178   258 0.94 Pyridine nucleotide-disulphide oxidoreductase
Pyr_redox_3          PF13738.1    203 seq354_BIOID39015    -            466   3.4e-08   33.6   0.0   1   1   1.7e-10   3.2e-07   30.4   0.0     1   176    10   185    10   212 0.71 Pyridine nucleotide-disulphide oxidoreductase
FAD_binding_2        PF00890.19   421 seq354_BIOID39015    -            466   6.7e-06   25.0   3.4   1   1   3.2e-08   6.2e-05   21.9   1.5     1    40     8    48     8    51 0.96 FAD binding domain
Thi4                 PF01946.12   230 seq354_BIOID39015    -            466   1.5e-05   24.1   0.4   1   1   3.4e-08   6.6e-05   21.9   0.2    17    61     6    50     2    64 0.89 Thi4 family
MerR-DNA-bind        PF09278.6     65 seq355_BIOID39015    -            144   2.8e-19   69.1   0.6   1   1   1.5e-22   6.7e-19   67.9   0.4     1    65    51   113    51   113 0.95 MerR, DNA binding
MerR_1               PF13411.1     69 seq355_BIOID39015    -            144   1.3e-17   63.2   0.0   1   1   4.7e-21   2.1e-17   62.5   0.0     2    67     9    75     8    77 0.96 MerR HTH family regulatory protein
MerR                 PF00376.18    38 seq355_BIOID39015    -            144   1.3e-11   43.7   0.2   1   1   5.2e-15   2.4e-11   42.8   0.1     1    38     9    46     9    46 0.99 MerR family regulatory protein
Autotransporter      PF03797.14   265 seq356_BIOID39015    -            992   1.3e-42  145.8  29.8   1   1   9.4e-47   1.3e-42  145.8  20.6     3   259   730   972   728   983 0.95 Autotransporter beta-domain
TPP_enzyme_N         PF02776.13   172 seq358_BIOID39015    -            623   2.4e-54  183.2   2.8   1   1   4.8e-56   2.2e-52  176.9   0.9     1   170    34   203    34   205 0.98 Thiamine pyrophosphate enzyme, N-terminal TPP binding domain
TPP_enzyme_C         PF02775.16   153 seq358_BIOID39015    -            623   1.2e-35  122.2   0.2   1   1   2.7e-37   1.2e-33  115.7   0.0     2   153   423   583   422   583 0.96 Thiamine pyrophosphate enzyme, C-terminal TPP binding domain
TPP_enzyme_M         PF00205.17   137 seq358_BIOID39015    -            623   9.9e-35  119.1   0.6   1   1   4.8e-38   2.2e-34  118.0   0.0     1   136   223   358   223   359 0.94 Thiamine pyrophosphate enzyme, central domain
Aminotran_4          PF01063.14   231 seq361_BIOID39015    -            309   1.1e-46  159.0   0.0   1   1   9.6e-51   1.3e-46  158.8   0.0     3   231    54   289    52   289 0.96 Aminotransferase class IV
DoxX                 PF07681.7     85 seq363_BIOID39015    -            160   6.2e-18   64.8  12.8   1   1   1.5e-21   1.1e-17   64.1   8.9     2    84    39   117    38   118 0.98 DoxX
2-Hacid_dh_C         PF02826.14   178 seq365_BIOID39015    -            328   1.4e-62  209.8   0.0   1   1   4.9e-66   2.3e-62  209.2   0.0     1   178   112   291   112   291 0.97 D-isomer specific 2-hydroxyacid dehydrogenase, NAD binding domain
2-Hacid_dh           PF00389.25   133 seq365_BIOID39015    -            328   1.7e-31  108.3   0.1   1   1   4.2e-35   1.9e-31  108.1   0.1     1   133     9   323     9   323 0.97 D-isomer specific 2-hydroxyacid dehydrogenase, catalytic domain
NAD_binding_2        PF03446.10   162 seq365_BIOID39015    -            328   3.1e-05   23.8   0.1   1   1     3e-08   0.00014   21.7   0.0     2   116   150   263   149   271 0.85 NAD binding domain of 6-phosphogluconate dehydrogenase
rve                  PF00665.21   120 seq366_BIOID39015    -            399     1e-11   44.8   0.0   1   1   1.4e-15   1.9e-11   44.0   0.0     2   120    23   156    22   156 0.91 Integrase core domain
Sigma54_activat      PF00158.21   168 seq368_BIOID39015    -            528     7e-65  217.4   0.1   1   1   2.8e-68   9.6e-65  217.0   0.0     1   167   218   393   218   394 0.96 Sigma-54 interaction domain
PrpR_N               PF06506.6    175 seq368_BIOID39015    -            528   3.8e-58  195.6   0.1   1   1   1.7e-61   5.7e-58  195.0   0.1     2   171    29   197    28   202 0.98 Propionate catabolism activator
HTH_8                PF02954.14    42 seq368_BIOID39015    -            528     1e-10   40.8   0.1   1   1   2.4e-13   8.2e-10   37.9   0.0    11    40   498   527   498   528 0.98 Bacterial regulatory protein, Fis family
Mg_chelatase         PF01078.16   207 seq368_BIOID39015    -            528   3.1e-05   23.0   0.3   1   1   2.6e-08     9e-05   21.6   0.2     9   156   226   367   215   378 0.79 Magnesium chelatase, subunit ChlI
DUF770               PF05591.7    158 seq370_BIOID39015    -            166   3.6e-55  185.7   0.1   1   1     3e-59   4.1e-55  185.5   0.1     2   156     7   161     6   163 0.97 Protein of unknown function (DUF770)
PQQ                  PF01011.16    38 seq372_BIOID39015    -            796   6.7e-55  179.9   7.8   1   5   1.7e-11   7.8e-08   31.3   0.0     2    34   226   258   225   262 0.88 PQQ enzyme repeat
PQQ                  PF01011.16    38 seq372_BIOID39015    -            796   6.7e-55  179.9   7.8   2   5   2.5e-08   0.00011   21.3   0.0     8    33   361   386   353   390 0.84 PQQ enzyme repeat
PQQ                  PF01011.16    38 seq372_BIOID39015    -            796   6.7e-55  179.9   7.8   3   5   1.2e-11   5.6e-08   31.8   0.0     8    37   439   468   436   469 0.91 PQQ enzyme repeat
PQQ                  PF01011.16    38 seq372_BIOID39015    -            796   6.7e-55  179.9   7.8   4   5   2.7e-11   1.2e-07   30.7   0.0     3    36   662   696   660   698 0.91 PQQ enzyme repeat
PQQ                  PF01011.16    38 seq372_BIOID39015    -            796   6.7e-55  179.9   7.8   5   5   5.8e-10   2.6e-06   26.5   0.0     2    38   722   759   721   759 0.93 PQQ enzyme repeat
PQQ_2                PF13360.1    238 seq372_BIOID39015    -            796   1.9e-28   99.4   0.0   1   2   4.4e-16     2e-12   46.9   0.0    24   149   213   380   183   392 0.78 PQQ-like domain
PQQ_2                PF13360.1    238 seq372_BIOID39015    -            796   1.9e-28   99.4   0.0   2   2   9.1e-11   4.2e-07   29.5   0.0     4    86   671   774   669   780 0.77 PQQ-like domain
Antirestrict         PF03230.8     94 seq373_BIOID39015    -            141     6e-30  102.9   0.0   1   1   5.6e-34   7.6e-30  102.6   0.0     1    94    42   141    42   141 0.93 Antirestriction protein
Voltage_CLC          PF00654.15   355 seq374_BIOID39015    -            438     8e-72  242.0  34.6   1   1   5.8e-76     8e-72  242.0  24.0     5   354    83   422    79   423 0.91 Voltage gated chloride channel
Virul_fac_BrkB       PF03631.10   260 seq376_BIOID39015    -            337   3.4e-49  167.4  16.0   1   1     3e-53   4.1e-49  167.1  11.1     4   258    65   325    62   327 0.91 Virulence factor BrkB
HTH_18               PF12833.2     81 seq378_BIOID39015    -            138   1.1e-21   76.6   2.0   1   1   2.1e-25   1.4e-21   76.2   1.4     1    81    50   129    50   129 0.97 Helix-turn-helix domain
HTH_AraC             PF00165.18    42 seq378_BIOID39015    -            138   1.4e-19   69.1   2.3   1   2   5.2e-12   3.5e-08   32.8   0.0     1    42    37    78    37    78 0.97 Bacterial regulatory helix-turn-helix proteins, AraC family
HTH_AraC             PF00165.18    42 seq378_BIOID39015    -            138   1.4e-19   69.1   2.3   2   2     7e-13   4.8e-09   35.6   0.7     2    42    90   128    89   128 0.95 Bacterial regulatory helix-turn-helix proteins, AraC family
DNA_pol_A            PF00476.15   383 seq381_BIOID39015    -            928  2.7e-160  533.0   0.0   1   1  1.1e-163  3.7e-160  532.6   0.0     2   383   548   927   547   927 0.99 DNA polymerase family A
5_3_exonuc_N         PF02739.11   169 seq381_BIOID39015    -            928   3.4e-59  198.8   0.0   1   1   2.3e-62   7.8e-59  197.7   0.0     2   169     8   169     7   169 0.99 5'-3' exonuclease, N-terminal resolvase-like domain
DNA_pol_A_exo1       PF01612.15   174 seq381_BIOID39015    -            928   6.4e-45  152.5   0.1   1   1   3.6e-48   1.2e-44  151.6   0.1     1   174   330   517   330   517 0.97 3'-5' exonuclease
5_3_exonuc           PF01367.15   101 seq381_BIOID39015    -            928     3e-31  107.5   0.0   1   1   2.2e-34   7.5e-31  106.2   0.0     1    99   171   275   171   277 0.97 5'-3' exonuclease, C-terminal SAM fold
GST_N_2              PF13409.1     70 seq384_BIOID39015    -            328   1.5e-23   82.4   0.0   1   1   9.4e-27   3.2e-23   81.3   0.0     1    70    62   159    62   159 0.85 Glutathione S-transferase, N-terminal domain
GST_C_2              PF13410.1     69 seq384_BIOID39015    -            328   3.9e-14   52.1   0.0   1   1   2.3e-17     8e-14   51.1   0.0     1    54   203   256   203   280 0.89 Glutathione S-transferase, C-terminal domain
GST_C                PF00043.20    95 seq384_BIOID39015    -            328   8.7e-07   28.7   0.0   1   1   4.1e-10   1.4e-06   28.0   0.0    20    67   200   247   166   281 0.76 Glutathione S-transferase, C-terminal domain
ACR_tran             PF00873.14  1021 seq385_BIOID39015    -           1047  1.1e-238  794.3   1.5   1   1    1e-242  1.4e-238  794.0   1.1     2  1019     6  1037     2  1039 0.98 AcrB/AcrD/AcrF family
Glycos_transf_2      PF00535.21   169 seq386_BIOID39015    -            289   7.4e-28   97.2   1.5   1   1   2.5e-31   1.2e-27   96.5   1.1     1   107     6   114     6   174 0.88 Glycosyl transferase family 2
Glyco_tranf_2_3      PF13641.1    230 seq386_BIOID39015    -            289   2.7e-09   37.0   0.0   1   1   8.2e-13   3.7e-09   36.6   0.0     3   153     5   161     4   190 0.74 Glycosyltransferase like family 2
Glyco_tranf_2_2      PF10111.4    281 seq386_BIOID39015    -            289   5.7e-06   25.5   0.6   1   1   1.9e-09   8.8e-06   24.8   0.4     1   109     6   106     6   171 0.81 Glycosyltransferase like family 2
Nol1_Nop2_Fmu        PF01189.12   283 seq387_BIOID39015    -            429  1.3e-104  349.4   0.0   1   1  8.4e-108  1.6e-104  349.1   0.0     1   282   164   426   164   427 0.99 NOL1/NOP2/sun family
NusB                 PF01029.13   134 seq387_BIOID39015    -            429   6.1e-26   90.8   0.0   1   1   5.1e-29   9.9e-26   90.1   0.0     1   134     5   127     5   127 0.97 NusB family
Methyltransf_26      PF13659.1    117 seq387_BIOID39015    -            429   3.7e-11   42.9   0.0   1   1   3.7e-14   7.3e-11   42.0   0.0     2   116   248   375   247   376 0.90 Methyltransferase domain
Methyltransf_18      PF12847.2    112 seq387_BIOID39015    -            429   2.3e-10   40.8   0.0   1   1   2.2e-13   4.2e-10   40.0   0.0     2   112   247   375   246   375 0.84 Methyltransferase domain
Methyltransf_31      PF13847.1    152 seq387_BIOID39015    -            429   1.9e-09   37.1   0.0   1   1   1.8e-12   3.5e-09   36.3   0.0     2   113   245   380   244   416 0.82 Methyltransferase domain
MTS                  PF05175.9    170 seq387_BIOID39015    -            429   1.1e-06   28.0   0.0   1   1   1.1e-09   2.1e-06   27.1   0.0    24   151   239   385   229   397 0.86 Methyltransferase small domain
FtsJ                 PF01728.14   181 seq387_BIOID39015    -            429   8.9e-05   22.4   0.0   1   1   9.1e-08   0.00018   21.4   0.0    19    99   242   323   233   400 0.60 FtsJ-like methyltransferase
DcuA_DcuB            PF03605.9    364 seq389_BIOID39015    -            433  3.1e-155  516.3  24.6   1   1  8.3e-159  3.8e-155  516.1  17.0     1   364     5   365     5   365 0.99 Anaerobic c4-dicarboxylate membrane transporter
Na_H_antiporter      PF03553.9    303 seq389_BIOID39015    -            433     4e-08   32.5  12.6   1   1   8.7e-12     4e-08   32.5   8.7   162   301    48   187    43   189 0.92 Na+/H+ antiporter family
CitMHS               PF03600.11   349 seq389_BIOID39015    -            433   4.4e-08   31.9  13.8   1   1   9.7e-12   4.4e-08   31.9   9.5    48   217    44   279     1   350 0.74 Citrate transporter
Glyco_tranf_2_3      PF13641.1    230 seq391_BIOID39015    -            441   5.5e-41  140.7   0.0   1   1   2.4e-44   5.5e-41  140.7   0.0     1   230    75   299    75   299 0.96 Glycosyltransferase like family 2
Glycos_transf_2      PF00535.21   169 seq391_BIOID39015    -            441   2.5e-36  124.7   0.0   1   1   1.7e-39   3.9e-36  124.1   0.0     1   168    78   245    78   246 0.95 Glycosyl transferase family 2
Glyco_trans_2_3      PF13632.1    192 seq391_BIOID39015    -            441   3.8e-26   91.8  13.0   1   1   1.7e-29   3.8e-26   91.8   9.0     1   177   158   359   158   423 0.72 Glycosyl transferase family group 2
Glyco_transf_21      PF13506.1    174 seq391_BIOID39015    -            441   7.5e-15   54.5   0.1   1   1   5.1e-18   1.2e-14   53.9   0.1    17   174   141   298   104   298 0.89 Glycosyl transferase family 21
Chitin_synth_2       PF03142.10   527 seq391_BIOID39015    -            441   2.3e-08   32.7   5.8   1   1   5.1e-10   1.2e-06   27.1   0.0   177   305   131   257    85   261 0.85 Chitin synthase
Glyco_tranf_2_2      PF10111.4    281 seq391_BIOID39015    -            441   5.1e-08   32.2   0.1   1   1   3.8e-11   8.8e-08   31.4   0.0     1   111    78   178    78   185 0.94 Glycosyltransferase like family 2
HPPK                 PF01288.15   127 seq392_BIOID39015    -            159   1.8e-44  150.4   0.0   1   1   1.5e-48   2.1e-44  150.1   0.0     1   127     5   132     5   132 0.99 7,8-dihydro-6-hydroxymethylpterin-pyrophosphokinase (HPPK)
DUF1380              PF07128.7    139 seq394_BIOID39015    -            140   8.4e-07   28.7   0.3   1   1   6.7e-11   9.2e-07   28.6   0.2     1   103     1   100     1   131 0.82 Protein of unknown function (DUF1380)
LysR_substrate       PF03466.15   209 seq395_BIOID39015    -            316   5.3e-43  146.4   0.2   1   1   1.2e-46   8.4e-43  145.7   0.1     3   206    90   293    88   296 0.96 LysR substrate binding domain
HTH_1                PF00126.22    60 seq395_BIOID39015    -            316     9e-14   50.8   0.0   1   1   2.5e-17   1.7e-13   49.9   0.0     1    59     3    63     3    64 0.95 Bacterial regulatory helix-turn-helix protein, lysR family
PFL                  PF02901.10   648 seq401_BIOID39015    -            760  4.9e-210  699.1   0.2   1   1  1.1e-213  7.2e-210  698.6   0.1     4   648    23   614    13   614 0.98 Pyruvate formate lyase
Gly_radical          PF01228.16   106 seq401_BIOID39015    -            760   1.7e-43  147.1   0.0   1   1   8.4e-47   5.7e-43  145.4   0.0     1   106   630   741   630   741 0.98 Glycine radical
DUF830               PF05708.7    158 seq402_BIOID39015    -            193     3e-12   46.7   0.0   1   1   6.4e-16   4.4e-12   46.1   0.0     2   105    65   167    64   174 0.90 Orthopoxvirus protein of unknown function (DUF830)
ILVD_EDD             PF00920.16   521 seq403_BIOID39015    -            616  5.1e-195  648.6   1.9   1   1  4.3e-199  5.9e-195  648.5   1.3     1   521    34   607    34   607 0.95 Dehydratase family
DUF877               PF05943.7    423 seq404_BIOID39015    -            491  2.4e-188  625.8   0.0   1   1  2.1e-192  2.9e-188  625.5   0.0     1   423    68   489    68   489 1.00 Protein of unknown function (DUF877)
OmpA                 PF00691.15    97 seq405_BIOID39015    -            160   3.6e-18   65.6   0.1   1   1     4e-22   5.5e-18   65.0   0.1     1    97    55   151    55   151 0.95 OmpA family
LysR_substrate       PF03466.15   209 seq406_BIOID39015    -            327   4.4e-44  149.9   0.1   1   1   8.8e-48     6e-44  149.5   0.0     5   209   120   323   117   323 0.97 LysR substrate binding domain
HTH_1                PF00126.22    60 seq406_BIOID39015    -            327   1.4e-24   85.4   1.2   1   1   2.9e-28     2e-24   84.9   0.2     1    60    34    93    34    93 0.98 Bacterial regulatory helix-turn-helix protein, lysR family
AA_permease          PF00324.16   479 seq410_BIOID39015    -            487    1e-121  406.5  48.0   1   1  1.7e-125  1.2e-121  406.3  33.2     1   476    39   476    39   479 0.98 Amino acid permease
AA_permease_2        PF13520.1    426 seq410_BIOID39015    -            487   1.6e-42  145.4  47.8   1   1   2.9e-46     2e-42  145.1  33.1     5   424    39   460    35   466 0.86 Amino acid permease
Response_reg         PF00072.19   112 seq414_BIOID39015    -            238     3e-26   91.5   0.4   1   1   1.5e-29   1.1e-25   89.7   0.1     1   109     6   112     6   115 0.98 Response regulator receiver domain
Trans_reg_C          PF00486.23    77 seq414_BIOID39015    -            238   3.5e-18   65.1   0.0   1   1   1.2e-21   8.1e-18   63.9   0.0     1    77   156   232   156   232 0.98 Transcriptional regulatory protein, C terminal
Toxin_YhaV           PF11663.3    141 seq415_BIOID39015    -            154   1.3e-60  203.0   0.1   1   1   1.1e-64   1.5e-60  202.9   0.1     2   140    12   152    11   153 0.98 Toxin with endonuclease activity YhaV
Glyco_hydro_3        PF00933.16   299 seq416_BIOID39015    -            789   3.4e-87  292.0   0.0   1   1   1.3e-90   5.8e-87  291.3   0.0     1   298    70   375    70   376 0.98 Glycosyl hydrolase family 3 N terminal domain
Glyco_hydro_3_C      PF01915.17   227 seq416_BIOID39015    -            789   5.8e-69  231.9   0.7   1   1   2.7e-72   1.2e-68  230.8   0.5     1   227   419   674   419   674 0.94 Glycosyl hydrolase family 3 C-terminal domain
Fn3-like             PF14310.1     71 seq416_BIOID39015    -            789   2.5e-23   81.6   0.0   1   1   1.1e-26     5e-23   80.6   0.0     2    71   710   778   709   778 0.98 Fibronectin type III-like domain
Flagellin_N          PF00669.15   139 seq419_BIOID39015    -            524   2.6e-42  143.7  22.2   1   1   3.9e-46   2.6e-42  143.7  15.4     1   139     5   143     5   143 0.99 Bacterial flagellin N-terminal helical region
Flagellin_C          PF00700.16    86 seq419_BIOID39015    -            524   1.2e-30  105.3   7.0   1   1   1.8e-34   1.2e-30  105.3   4.9     1    86   438   523   438   523 0.99 Bacterial flagellin C-terminal helical region
IstB_IS21            PF01695.12   178 seq421_BIOID39015    -            186   3.3e-50  169.8   0.0   1   1   8.4e-54   3.8e-50  169.6   0.0    14   176     2   165     1   167 0.98 IstB-like ATP binding protein
Bac_DnaA             PF00308.13   219 seq421_BIOID39015    -            186   1.3e-07   31.3   0.0   1   1   3.9e-11   1.8e-07   30.9   0.0    37   138    39   137    22   144 0.89 Bacterial dnaA  protein
DUF815               PF05673.8    250 seq421_BIOID39015    -            186   1.9e-05   23.5   0.0   1   1   5.2e-09   2.4e-05   23.3   0.0    52   124    35   114     4   138 0.76 Protein of unknown function (DUF815)
Fimbrial             PF00419.15   145 seq428_BIOID39015    -            194   8.1e-15   55.1   9.8   1   1   7.4e-19     1e-14   54.8   6.8     2   145    31   194    30   194 0.80 Fimbrial protein
VacJ                 PF04333.8    200 seq429_BIOID39015    -            251     2e-82  275.4   0.0   1   1   1.7e-86   2.3e-82  275.2   0.0     2   199    25   225    24   226 0.98 VacJ like lipoprotein
SpoU_methylase       PF00588.14   142 seq432_BIOID39015    -            370   7.3e-29  100.3   0.0   1   1   1.6e-32   1.1e-28   99.7   0.0     3   141   224   361   222   362 0.95 SpoU rRNA Methylase family
SpoU_sub_bind        PF08032.7     76 seq432_BIOID39015    -            370   3.1e-12   46.3   0.0   1   1     1e-15     7e-12   45.2   0.0     2    73   135   206   134   209 0.96 RNA 2'-O ribose methyltransferase substrate binding
Sugar_tr             PF00083.19   451 seq433_BIOID39015    -            440   1.9e-35  122.2  33.9   1   2   1.1e-31   7.8e-28   97.1   5.7     2   203    23   232    22   236 0.89 Sugar (and other) transporter
Sugar_tr             PF00083.19   451 seq433_BIOID39015    -            440   1.9e-35  122.2  33.9   2   2   4.1e-12   2.8e-08   32.6  11.9   241   443   239   439   225   440 0.69 Sugar (and other) transporter
MFS_1                PF07690.11   354 seq433_BIOID39015    -            440     3e-29  101.7  61.5   1   2   4.8e-21   3.3e-17   62.1  18.9     2   239    28   275    27   287 0.71 Major Facilitator Superfamily
MFS_1                PF07690.11   354 seq433_BIOID39015    -            440     3e-29  101.7  61.5   2   2   9.5e-16   6.5e-12   44.7  19.8    27   176   283   435   271   440 0.81 Major Facilitator Superfamily
EamA                 PF00892.15   126 seq434_BIOID39015    -            295   1.2e-22   80.1  31.2   1   2   3.9e-10   5.3e-06   26.3   8.0     9   124    30   135    15   137 0.86 EamA-like transporter family
EamA                 PF00892.15   126 seq434_BIOID39015    -            295   1.2e-22   80.1  31.2   2   2   1.7e-20   2.4e-16   59.8   8.1     2   123   159   278   158   281 0.90 EamA-like transporter family
DUF805               PF05656.9    117 seq435_BIOID39015    -            121   1.4e-37  127.9   4.7   1   1   1.2e-41   1.6e-37  127.8   3.3     1   116    10   118    10   119 0.98 Protein of unknown function (DUF805)
AP_endonuc_2         PF01261.19   211 seq438_BIOID39015    -            258   6.7e-33  113.6   0.2   1   1   5.9e-37   8.1e-33  113.3   0.1     1   211    21   219    21   219 0.95 Xylose isomerase-like TIM barrel
MatE                 PF01554.13   162 seq439_BIOID39015    -            546   5.2e-66  221.1  36.1   1   2   2.5e-38   3.4e-34  117.6   6.6     1   160    99   259    99   261 0.97 MatE
MatE                 PF01554.13   162 seq439_BIOID39015    -            546   5.2e-66  221.1  36.1   2   2   3.1e-37   4.2e-33  114.1   9.0     1   162   329   490   329   490 1.00 MatE
TrkA_N               PF02254.13   116 seq442_BIOID39015    -            458   4.2e-58  194.2   3.5   1   2   5.4e-33   5.3e-30  103.6   0.0     1   108     3   111     3   125 0.92 TrkA-N domain
TrkA_N               PF02254.13   116 seq442_BIOID39015    -            458   4.2e-58  194.2   3.5   2   2   5.9e-29   5.7e-26   90.6   0.7     1   116   235   350   235   350 0.95 TrkA-N domain
TrkA_C               PF02080.16    71 seq442_BIOID39015    -            458   1.9e-21   75.3   0.7   1   2   4.7e-13   4.5e-10   38.8   0.0     3    70   157   225   155   226 0.91 TrkA-C domain
TrkA_C               PF02080.16    71 seq442_BIOID39015    -            458   1.9e-21   75.3   0.7   2   2     2e-11   1.9e-08   33.6   0.2     8    70   390   451   388   452 0.89 TrkA-C domain
F420_oxidored        PF03807.12    96 seq442_BIOID39015    -            458   1.9e-12   47.2   2.2   1   2   1.5e-07   0.00015   22.0   0.0     1    52     2    49     2    88 0.87 NADP oxidoreductase coenzyme F420-dependent
F420_oxidored        PF03807.12    96 seq442_BIOID39015    -            458   1.9e-12   47.2   2.2   2   2   1.5e-07   0.00015   22.0   0.3     2    48   235   279   234   355 0.80 NADP oxidoreductase coenzyme F420-dependent
NAD_binding_7        PF13241.1    103 seq442_BIOID39015    -            458   1.2e-11   44.6   3.0   1   1   7.5e-08   7.3e-05   22.8   0.0     8    82   233   319   228   323 0.75 Putative NAD(P)-binding
Shikimate_DH         PF01488.15   135 seq442_BIOID39015    -            458   1.4e-11   44.4   0.6   1   1   5.3e-09   5.2e-06   26.4   0.2    12   102   232   332   222   367 0.77 Shikimate / quinate 5-dehydrogenase
PgaD                 PF13994.1    138 seq445_BIOID39015    -            137   6.1e-31  106.6   5.3   1   1   7.7e-35   1.1e-30  105.8   3.7     1   137     4   126     4   127 0.94 PgaD-like protein
AA_kinase            PF00696.23   241 seq446_BIOID39015    -            443   5.6e-27   94.7   0.5   1   1   1.7e-30   7.7e-27   94.2   0.4     1   240    26   268    26   269 0.93 Amino acid kinase family
Acetyltransf_1       PF00583.19    83 seq446_BIOID39015    -            443   5.1e-09   35.9   0.0   1   1   3.9e-12   1.8e-08   34.1   0.0     3    83   342   414   340   414 0.92 Acetyltransferase (GNAT) family
CutA1                PF03091.10   102 seq448_BIOID39015    -            112   1.2e-37  127.5   0.1   1   1   9.8e-42   1.3e-37  127.3   0.0     2   101    12   111    11   112 0.98 CutA1 divalent ion tolerance protein
SSB                  PF00436.20   104 seq452_BIOID39015    -            175   1.9e-38  130.3   0.2   1   1   1.9e-42   2.6e-38  129.9   0.2     1   101     6   109     6   112 0.95 Single-strand binding protein family
HTH_3                PF01381.17    55 seq454_BIOID39015    -             96   8.2e-06   25.4   0.0   1   1   8.4e-10   1.2e-05   24.9   0.0     1    43    38    80    38    82 0.95 Helix-turn-helix
MFS_1                PF07690.11   354 seq455_BIOID39015    -            379   1.4e-15   56.8  60.7   1   1   1.7e-16   7.7e-13   47.7  31.6     1   326     9   316     9   319 0.82 Major Facilitator Superfamily
LacY_symp            PF01306.14   413 seq455_BIOID39015    -            379   7.2e-13   47.7  27.3   1   1   3.1e-16   1.4e-12   46.7  19.0    12   390     9   366     4   372 0.78 LacY proton/sugar symporter
MFS_1_like           PF12832.2     77 seq455_BIOID39015    -            379   2.6e-05   23.8   3.2   1   1   5.7e-09   2.6e-05   23.8   2.2     3    57     7    61     5    81 0.83 MFS_1 like family
LysE                 PF01810.13   191 seq456_BIOID39015    -            223   1.8e-53  180.5  11.2   1   1   1.6e-57   2.2e-53  180.2   7.8     2   191    29   219    28   219 0.99 LysE type translocator
Pili_assembly_N      PF00345.15   122 seq459_BIOID39015    -            246   8.7e-44  148.1   0.0   1   1   3.4e-47   2.4e-43  146.7   0.0     2   122    27   152    26   152 0.93 Gram-negative pili assembly chaperone, N-terminal domain
Pili_assembly_C      PF02753.12    68 seq459_BIOID39015    -            246   3.1e-19   68.4   0.1   1   1   8.8e-23     6e-19   67.5   0.1     1    66   175   242   175   244 0.96 Gram-negative pili assembly chaperone, C-terminal domain
FMN_red              PF03358.10   152 seq461_BIOID39015    -            201   8.3e-15   54.4   0.0   1   1   3.2e-18   1.1e-14   54.0   0.0    14   144    16   146     5   152 0.85 NADPH-dependent FMN reductase
Flavodoxin_1         PF00258.20   143 seq461_BIOID39015    -            201   2.9e-11   43.4   0.1   1   1   1.5e-14     5e-11   42.6   0.0     1   138     9   133     9   138 0.81 Flavodoxin
Flavodoxin_2         PF02525.12   199 seq461_BIOID39015    -            201   1.6e-05   24.4   0.0   1   1   5.8e-09     2e-05   24.0   0.0     2   138     6   120     5   149 0.73 Flavodoxin-like fold
DsbC                 PF11412.3    117 seq462_BIOID39015    -            592   3.5e-36  123.4   0.3   1   1   2.6e-39   5.9e-36  122.7   0.2     2   115    55   165    54   167 0.97 Disulphide bond corrector protein DsbC
DsbD                 PF02683.10   211 seq462_BIOID39015    -            592   6.3e-20   71.5  19.7   1   1   4.5e-23     1e-19   70.8  13.7     2   209   198   403   197   405 0.83 Cytochrome C biogenesis protein transmembrane region
Thioredoxin_7        PF13899.1     82 seq462_BIOID39015    -            592   2.8e-13   49.5   0.1   1   1   2.1e-16   4.8e-13   48.8   0.1     7    81   487   563   481   564 0.81 Thioredoxin-like
Thioredoxin_2        PF13098.1    112 seq462_BIOID39015    -            592     6e-13   48.8   0.0   1   1   5.8e-16   1.3e-12   47.7   0.0     2   112   492   587   491   587 0.87 Thioredoxin-like domain
DsbD_2               PF13386.1    199 seq462_BIOID39015    -            592   2.6e-10   40.2  25.8   1   1   1.1e-13   2.6e-10   40.2  17.9     2   182   197   382   196   402 0.75 Family description
Thioredoxin          PF00085.15   104 seq462_BIOID39015    -            592   1.4e-08   34.1   0.0   1   1   1.1e-11   2.4e-08   33.4   0.0     9   101   485   587   478   590 0.66 Thioredoxin
DUF805               PF05656.9    117 seq465_BIOID39015    -            118   1.5e-35  121.4   2.5   1   1   1.3e-39   1.8e-35  121.2   1.7     1   116    10   114    10   115 0.98 Protein of unknown function (DUF805)
GPW_gp25             PF04965.9     99 seq467_BIOID39015    -            137   1.4e-18   66.1   0.0   1   1   1.3e-22   1.8e-18   65.7   0.0     3    94    29   118    27   124 0.90 Gene 25-like lysozyme
Gly_transf_sug       PF04488.10   103 seq468_BIOID39015    -            218   9.5e-11   41.8   0.3   1   1   1.8e-13     8e-10   38.9   0.2     3    98    19    95    17   100 0.70 Glycosyltransferase sugar-binding region containing DXD motif
Caps_synth           PF05704.7    278 seq468_BIOID39015    -            218   9.7e-11   41.1   0.1   1   1     3e-14   1.4e-10   40.6   0.0    47   160     3   109     1   149 0.86 Capsular polysaccharide synthesis protein
TcdA_TcdB            PF12919.2    514 seq468_BIOID39015    -            218   7.8e-09   34.4   5.0   1   1   1.8e-11     8e-08   31.0   0.6   206   309    60   150    48   214 0.71 TcdA/TcdB catalytic glycosyltransferase domain
SIS                  PF01380.17   131 seq469_BIOID39015    -            327   5.4e-37  126.2   0.1   1   1   1.6e-40   1.1e-36  125.1   0.1     2   131    53   184    52   184 0.98 SIS domain
CBS                  PF00571.23    57 seq469_BIOID39015    -            327   7.2e-20   70.3   0.5   1   2   1.7e-11   1.1e-07   31.2   0.0     1    56   213   268   213   269 0.97 CBS domain
CBS                  PF00571.23    57 seq469_BIOID39015    -            327   7.2e-20   70.3   0.5   2   2   5.4e-13   3.7e-09   35.9   0.0     2    48   279   325   278   327 0.94 CBS domain
FCD                  PF07729.7    125 seq472_BIOID39015    -            220   5.2e-18   65.4  11.5   1   1   1.2e-21   8.1e-18   64.8   8.0     1   124    76   207    76   208 0.85 FCD domain
GntR                 PF00392.16    64 seq472_BIOID39015    -            220   9.6e-13   47.2   0.0   1   1   3.1e-16   2.1e-12   46.1   0.0     7    64    10    66     6    66 0.96 Bacterial regulatory proteins, gntR family
Acetyltransf_4       PF13420.1    155 seq473_BIOID39015    -            172   1.4e-21   76.9   0.0   1   1   8.2e-25   1.6e-21   76.7   0.0     1   152     3   154     3   157 0.91 Acetyltransferase (GNAT) domain
Acetyltransf_1       PF00583.19    83 seq473_BIOID39015    -            172   9.1e-18   63.9   0.0   1   1   8.2e-21   1.6e-17   63.1   0.0     2    82    57   136    56   137 0.95 Acetyltransferase (GNAT) family
Acetyltransf_3       PF13302.1    142 seq473_BIOID39015    -            172   1.2e-11   44.9   0.0   1   1   7.3e-15   1.4e-11   44.7   0.0     4   142     3   137     1   137 0.82 Acetyltransferase (GNAT) domain
Acetyltransf_10      PF13673.1    117 seq473_BIOID39015    -            172     4e-09   36.4   0.1   1   1   2.7e-12   5.2e-09   36.1   0.0     1   117    10   136    10   136 0.72 Acetyltransferase (GNAT) domain
Acetyltransf_7       PF13508.1     79 seq473_BIOID39015    -            172   5.4e-09   35.9   0.0   1   1   4.2e-12   8.1e-09   35.4   0.0     5    78    53   137    49   138 0.75 Acetyltransferase (GNAT) domain
FR47                 PF08445.5     86 seq473_BIOID39015    -            172   4.9e-09   35.6   0.0   1   1   4.5e-12   8.7e-09   34.9   0.0    26    80    84   139    79   144 0.91 FR47-like protein
Acetyltransf_9       PF13527.1    128 seq473_BIOID39015    -            172   3.4e-06   26.8   0.1   1   1   5.2e-09     1e-05   25.2   0.0     2   109     3   115     2   122 0.89 Acetyltransferase (GNAT) domain
LysR_substrate       PF03466.15   209 seq474_BIOID39015    -            304   1.1e-43  148.7   0.0   1   1   2.4e-47   1.7e-43  148.0   0.0     2   208    89   293    88   294 0.93 LysR substrate binding domain
HTH_1                PF00126.22    60 seq474_BIOID39015    -            304   2.2e-21   75.2   1.4   1   1   1.2e-24   8.5e-21   73.3   0.9     3    60     7    64     5    64 0.97 Bacterial regulatory helix-turn-helix protein, lysR family
DUF905               PF06006.7     71 seq476_BIOID39015    -             77   1.5e-38  129.8   0.3   1   1   1.2e-42   1.7e-38  129.7   0.2     2    71     9    77     8    77 0.98 Bacterial protein of unknown function (DUF905)
NAD_binding_2        PF03446.10   162 seq478_BIOID39015    -            292   6.5e-49  165.8   0.7   1   1   2.2e-52   1.5e-48  164.6   0.3     2   161     1   160     1   162 0.97 NAD binding domain of 6-phosphogluconate dehydrogenase
F420_oxidored        PF03807.12    96 seq478_BIOID39015    -            292   1.9e-07   31.2   0.2   1   1   1.3e-10   9.2e-07   29.0   0.1     1    93     2    92     2    94 0.81 NADP oxidoreductase coenzyme F420-dependent
LysR_substrate       PF03466.15   209 seq479_BIOID39015    -            354   1.4e-33  115.6   0.0   1   1     3e-37     2e-33  115.1   0.0     6   208   148   352   143   353 0.97 LysR substrate binding domain
HTH_1                PF00126.22    60 seq479_BIOID39015    -            354   6.2e-19   67.3   2.6   1   1   1.9e-22   1.3e-18   66.3   1.8     1    60    60   119    60   119 0.94 Bacterial regulatory helix-turn-helix protein, lysR family
DUF2222              PF09984.4    146 seq480_BIOID39015    -            918   9.3e-58  193.6   0.2   1   1   7.9e-61   1.8e-57  192.7   0.1     1   146    31   178    31   178 0.98 Uncharacterized signal transduction histidine kinase domain (DUF2222)
HATPase_c            PF02518.21   111 seq480_BIOID39015    -            918   8.1e-33  112.3   0.2   1   1   6.4e-36   1.5e-32  111.5   0.2     1   110   404   518   404   519 0.97 Histidine kinase-, DNA gyrase B-, and HSP90-like ATPase
Response_reg         PF00072.19   112 seq480_BIOID39015    -            918   1.6e-28   98.8   0.6   1   1   7.1e-32   1.6e-28   98.8   0.4     1   110   670   780   670   782 0.97 Response regulator receiver domain
HisKA                PF00512.20    68 seq480_BIOID39015    -            918   9.3e-22   76.6   2.8   1   1   6.3e-25   1.4e-21   76.0   0.1     2    68   293   357   292   357 0.98 His Kinase A (phospho-acceptor) domain
Hpt                  PF01627.18    90 seq480_BIOID39015    -            918   6.1e-14   51.6   0.1   1   1   2.7e-17   6.1e-14   51.6   0.1     1    88   828   910   828   912 0.93 Hpt domain
HAMP                 PF00672.20    70 seq480_BIOID39015    -            918   7.7e-13   48.3   0.5   1   1   3.4e-16   7.7e-13   48.3   0.3     2    68   181   247   180   249 0.96 HAMP domain
CSD                  PF00313.17    66 seq481_BIOID39015    -             70   3.6e-33  113.0   0.2   1   1   5.8e-37   3.9e-33  112.9   0.1     1    65     5    69     5    70 0.98 'Cold-shock' DNA-binding domain
OB_RNB               PF08206.6     58 seq481_BIOID39015    -             70   9.9e-06   24.8   0.4   1   1     2e-09   1.4e-05   24.4   0.3     7    29    15    37     7    39 0.86 Ribonuclease B OB domain
PALP                 PF00291.20   307 seq484_BIOID39015    -            514   9.6e-70  235.0   2.1   1   1   1.9e-73   1.3e-69  234.6   1.5     5   307    29   316    25   316 0.91 Pyridoxal-phosphate dependent enzyme
Thr_dehydrat_C       PF00585.13    91 seq484_BIOID39015    -            514   3.8e-64  212.2   0.0   1   2   3.6e-35   2.4e-31  107.0   0.0     1    91   329   419   329   419 0.98 C-terminal regulatory domain of Threonine dehydratase
Thr_dehydrat_C       PF00585.13    91 seq484_BIOID39015    -            514   3.8e-64  212.2   0.0   2   2   6.7e-34   4.6e-30  102.9   0.0     2    91   425   512   424   512 0.96 C-terminal regulatory domain of Threonine dehydratase
Tagatose_6_P_K       PF08013.6    424 seq485_BIOID39015    -            426  5.2e-209  693.8   0.0   1   1  4.3e-213  5.9e-209  693.6   0.0     1   423     1   424     1   425 1.00 Tagatose 6 phosphate kinase
MFS_1                PF07690.11   354 seq486_BIOID39015    -            397   2.8e-15   55.8  62.8   1   1   1.7e-15   2.3e-11   42.9  19.6     1   186    18   211    18   221 0.81 Major Facilitator Superfamily
Pribosyltran         PF00156.22   125 seq490_BIOID39015    -            208   7.3e-16   57.9   0.2   1   1   7.4e-20     1e-15   57.4   0.1    21   125    63   160    41   160 0.93 Phosphoribosyl transferase domain
DUF879               PF05947.7    602 seq491_BIOID39015    -            494  4.9e-130  434.6   0.1   1   1  4.5e-134  6.1e-130  434.2   0.1     2   410     5   420     4   433 0.94 Bacterial protein of unknown function (DUF879)
ParBc                PF02195.13    90 seq493_BIOID39015    -            682   1.1e-21   76.6   0.0   1   1   1.7e-25   2.4e-21   75.5   0.0     1    89    66   161    66   162 0.97 ParB-like nuclease domain
YccJ                 PF13993.1     69 seq494_BIOID39015    -             75   3.5e-42  142.2   2.1   1   1   2.9e-46   3.9e-42  142.0   1.5     1    69     7    75     7    75 0.99 YccJ-like protein
RNA_pol_Rpb1_1       PF04997.7    338 seq495_BIOID39015    -           1407  1.8e-100  336.3   0.1   1   1  1.8e-103  4.8e-100  335.0   0.1     2   338    15   342    14   342 0.95 RNA polymerase Rpb1, domain 1
RNA_pol_Rpb1_5       PF04998.12   277 seq495_BIOID39015    -           1407   1.1e-80  270.7   0.0   1   1     8e-84   2.2e-80  269.7   0.0     1   276   766  1321   766  1322 1.00 RNA polymerase Rpb1, domain 5
RNA_pol_Rpb1_2       PF00623.15   166 seq495_BIOID39015    -           1407   6.1e-51  172.5   0.0   1   1   5.3e-53   1.5e-49  168.0   0.0     1   166   344   486   344   486 0.95 RNA polymerase Rpb1, domain 2
RNA_pol_Rpb1_3       PF04983.13   157 seq495_BIOID39015    -           1407   1.4e-27   96.2   0.0   1   1   1.2e-30   3.3e-27   95.0   0.0     1   157   489   644   489   644 0.93 RNA polymerase Rpb1, domain 3
RNA_pol_Rpb1_4       PF05000.12   108 seq495_BIOID39015    -           1407   2.5e-18   65.7   0.3   1   1   9.1e-22   2.5e-18   65.7   0.2     2   107   674   763   673   764 0.82 RNA polymerase Rpb1, domain 4
Ferritin             PF00210.19   142 seq497_BIOID39015    -            167   2.7e-18   66.0   0.1   1   1   2.3e-22   3.1e-18   65.7   0.1     2   136    31   166    30   167 0.94 Ferritin-like domain
Usher                PF00577.15   552 seq500_BIOID39015    -            866  1.7e-160  535.3  28.9   1   1  4.4e-164    2e-160  535.0  20.0     1   552   200   772   200   772 0.96 Type VII secretion system (T7SS), usher protein
PapC_N               PF13954.1    146 seq500_BIOID39015    -            866     4e-35  120.4   2.4   1   1     1e-38   4.6e-35  120.2   0.6     2   145    35   186    34   187 0.92 PapC N-terminal domain
PapC_C               PF13953.1     68 seq500_BIOID39015    -            866   7.3e-17   60.6   0.1   1   1     5e-20   2.3e-16   59.0   0.1     1    65   782   847   782   850 0.91 PapC C-terminal domain
DeoC                 PF01791.4    236 seq501_BIOID39015    -            374   6.6e-67  225.1   0.0   1   1   5.8e-71   7.9e-67  224.8   0.0     2   236    93   350    92   350 0.98 DeoC/LacD family aldolase
Sigma70_r3           PF04539.11    78 seq504_BIOID39015    -            239   9.3e-20   70.1   1.5   1   1   5.4e-23   1.8e-19   69.2   0.4     2    72    96   166    95   171 0.95 Sigma-70 region 3
Sigma70_r4           PF04545.11    50 seq504_BIOID39015    -            239     7e-18   63.5   4.4   1   1   1.1e-20   3.6e-17   61.2   1.0     1    49   185   233   185   234 0.98 Sigma-70, region 4
Sigma70_r2           PF04542.9     71 seq504_BIOID39015    -            239   2.2e-17   62.2   0.5   1   1   1.4e-20   4.7e-17   61.2   0.3     1    70    16    88    16    89 0.98 Sigma-70 region 2
Sigma70_r4_2         PF08281.7     54 seq504_BIOID39015    -            239   3.7e-10   38.9   2.9   1   1   6.9e-13   2.4e-09   36.4   0.9     1    54   179   232   179   232 0.98 Sigma-70, region 4
DUF606               PF04657.8    138 seq506_BIOID39015    -            149   1.4e-21   76.8  22.4   1   1   1.2e-25   1.6e-21   76.6  15.5     2   138     6   143     5   143 0.95 Protein of unknown function, DUF606
Glycos_transf_2      PF00535.21   169 seq508_BIOID39015    -            183     6e-26   91.0   0.3   1   1   1.6e-29   7.3e-26   90.7   0.2     4   164    10   170     8   173 0.87 Glycosyl transferase family 2
Glyco_tranf_2_3      PF13641.1    230 seq508_BIOID39015    -            183   2.9e-09   36.9   0.0   1   1   7.3e-13   3.3e-09   36.7   0.0     3   123     7   120     4   151 0.89 Glycosyltransferase like family 2
Glyco_tranf_2_2      PF10111.4    281 seq508_BIOID39015    -            183   9.9e-06   24.7   1.1   1   1   2.7e-09   1.2e-05   24.4   0.8    21   143    26   136     8   170 0.71 Glycosyltransferase like family 2
MscL                 PF01741.13   128 seq510_BIOID39015    -            136     1e-56  190.4   3.2   1   1   8.4e-61   1.1e-56  190.2   2.2     1   128     3   132     3   132 0.98 Large-conductance mechanosensitive channel, MscL
HTH_Tnp_1            PF01527.15    76 seq514_BIOID39015    -            108   4.1e-11   42.5   1.0   1   1   1.2e-14   1.7e-10   40.6   0.7     1    74     1    87     1    88 0.85 Transposase
Phage_integrase      PF00589.17   173 seq515_BIOID39015    -            337   7.2e-66  220.9   0.0   1   1     4e-69   1.8e-65  219.6   0.0     2   171   116   317   115   319 0.99 Phage integrase family
Phage_integr_N2      PF13495.1     85 seq515_BIOID39015    -            337   9.9e-30  102.6   0.1   1   1   4.5e-33     2e-29  101.6   0.0     2    85    17   100    16   100 0.98 Phage integrase, N-terminal SAM-like domain
PALP                 PF00291.20   307 seq519_BIOID39015    -            398   1.1e-44  152.7   0.2   1   1     1e-48   1.4e-44  152.4   0.1     4   305    41   374    39   377 0.81 Pyridoxal-phosphate dependent enzyme
Xan_ur_permease      PF00860.15   389 seq520_BIOID39015    -            429  1.6e-108  362.5  42.7   1   1  1.7e-112  2.4e-108  362.0  29.6     2   387    16   383    15   385 0.98 Permease family
HypA                 PF01155.14   113 seq523_BIOID39015    -            120   9.1e-33  112.2   6.4   1   1   7.4e-37     1e-32  112.0   4.4     1   112     5   117     5   118 0.98 Hydrogenase expression/synthesis hypA family
AA_permease          PF00324.16   479 seq526_BIOID39015    -            470    1e-115  386.7  42.2   1   1  1.7e-119  1.1e-115  386.5  29.3     1   464    39   462    39   470 0.93 Amino acid permease
AA_permease_2        PF13520.1    426 seq526_BIOID39015    -            470   2.2e-43  148.2  46.9   1   1   4.3e-47   2.9e-43  147.8  32.5     9   410    43   444    39   464 0.82 Amino acid permease
Transp_cyt_pur       PF02133.10   439 seq528_BIOID39015    -            484  3.5e-140  467.3  43.2   1   1    3e-144    4e-140  467.1  29.9     1   439    19   457    19   457 0.99 Permease for cytosine/purines, uracil, thiamine, allantoin
Pirin                PF02678.11   107 seq530_BIOID39015    -            233   2.1e-21   75.7   0.0   1   1   2.8e-25   3.8e-21   74.8   0.0     2   107     4   119     3   119 0.95 Pirin
Phage_integr_N       PF02899.12    84 seq532_BIOID39015    -            195     4e-14   52.4   0.3   1   1   9.3e-17   1.3e-12   47.6   0.0     2    81   102   176   101   178 0.93 Phage integrase, N-terminal SAM-like domain
OpuAC                PF04069.7    257 seq533_BIOID39015    -            305   1.4e-60  204.7   4.2   1   1   1.2e-64   1.6e-60  204.5   2.9     2   257    26   300    25   300 0.96 Substrate binding domain of ABC-type glycine betaine transport system
SBP_bac_3            PF00497.15   225 seq535_BIOID39015    -            248   3.1e-71  239.1   2.2   1   1   2.6e-75   3.5e-71  238.9   1.5     1   224    27   244    27   245 0.97 Bacterial extracellular solute-binding proteins, family 3
Gly_radical          PF01228.16   106 seq537_BIOID39015    -            127     1e-25   89.9   0.1   1   1   1.1e-29   1.6e-25   89.4   0.0    20   106    16   108     4   108 0.86 Glycine radical
rve                  PF00665.21   120 seq538_BIOID39015    -            232   8.2e-25   87.1   0.0   1   1   7.3e-28     2e-24   85.8   0.0     2   119    62   176    61   177 0.97 Integrase core domain
rve_3                PF13683.1     67 seq538_BIOID39015    -            232   1.3e-11   43.7   0.0   1   1   7.1e-15     2e-11   43.1   0.0     6    67   153   214   148   214 0.93 Integrase core domain
HTH_21               PF13276.1     60 seq538_BIOID39015    -            232   1.1e-10   41.2   4.0   1   1   9.3e-14   2.5e-10   40.0   2.7    21    60     2    40     1    40 0.96 HTH-like domain
DDE_Tnp_IS240        PF13610.1    140 seq538_BIOID39015    -            232   4.6e-07   29.7   0.0   1   1   2.3e-10   6.3e-07   29.3   0.0     2   137    67   204    66   206 0.92 DDE domain
rve_2                PF13333.1     52 seq538_BIOID39015    -            232   2.1e-06   27.5   0.0   1   1   1.4e-09   3.9e-06   26.7   0.0     1    44   167   213   167   220 0.88 Integrase core domain
cobW                 PF02492.14   178 seq539_BIOID39015    -            290     2e-48  164.0   0.0   1   1     2e-52   2.7e-48  163.6   0.0     2   177   106   267   105   268 0.98 CobW/HypB/UreG, nucleotide-binding domain
PTSIIB_sorb          PF03830.10   151 seq543_BIOID39015    -            169   7.9e-55  184.7   0.3   1   1   6.6e-59     9e-55  184.5   0.2     1   149    15   162    15   164 0.99 PTS system sorbose subfamily IIB component
TetR_N               PF00440.18    47 seq544_BIOID39015    -            199   7.9e-06   25.3   0.0   1   1     1e-09   1.4e-05   24.5   0.0     3    44    16    57    14    60 0.94 Bacterial regulatory proteins, tetR family
HTH_Tnp_1            PF01527.15    76 seq545_BIOID39015    -             94   7.5e-19   67.3   0.5   1   1   1.3e-22     9e-19   67.1   0.3     2    74     8    87     7    89 0.89 Transposase
HTH_28               PF13518.1     52 seq545_BIOID39015    -             94   1.1e-06   28.4   0.5   1   1   2.8e-10   1.9e-06   27.5   0.0     1    43    17    60    17    63 0.93 Helix-turn-helix domain
DUF904               PF06005.7     72 seq551_BIOID39015    -             79     3e-28   97.7  17.2   1   1   2.6e-32   3.6e-28   97.5  11.9     1    72     1    79     1    79 0.99 Protein of unknown function (DUF904)
ImcF-related_N       PF14331.1    266 seq558_BIOID39015    -            331   3.2e-35  121.1   0.5   1   1   6.1e-39   4.2e-35  120.8   0.3    74   261     1   186     1   193 0.90 ImcF-related N-terminal domain
IcmF-related         PF06761.7    312 seq558_BIOID39015    -            331   4.8e-21   75.2   3.3   1   1   2.9e-24     2e-20   73.2   0.3     1    96   236   329   236   331 0.93 Intracellular multiplication and human macrophage-killing
PulS_OutS            PF09691.5    109 seq560_BIOID39015    -            115   2.3e-08   33.8   0.0   1   1     2e-12   2.8e-08   33.6   0.0    21   102    26   106    14   113 0.89 Bacterial chaperone lipoprotein (PulS_OutS)
ABC_tran             PF00005.22   118 seq561_BIOID39015    -            637   1.1e-36  125.6   1.0   1   2   2.4e-18   3.3e-15   56.3   0.0     1   118    41   178    41   178 0.87 ABC transporter
ABC_tran             PF00005.22   118 seq561_BIOID39015    -            637   1.1e-36  125.6   1.0   2   2   2.6e-21   3.6e-18   65.9   0.0     1   118   352   459   352   459 0.92 ABC transporter
ABC_tran_2           PF12848.2     85 seq561_BIOID39015    -            637   6.6e-29   99.4   4.3   1   1   4.8e-32   6.6e-29   99.4   3.0     1    83   217   298   217   302 0.93 ABC transporter
Rhodanese            PF00581.15   113 seq562_BIOID39015    -            174   2.1e-11   44.0   0.0   1   1   4.8e-15   3.3e-11   43.4   0.0     2   112     8    98     7    99 0.82 Rhodanese-like domain
DUF2892              PF11127.3     66 seq562_BIOID39015    -            174   3.2e-11   42.7   3.2   1   1     7e-15   4.8e-11   42.2   2.2    10    60   115   170   112   174 0.88 Protein of unknown function (DUF2892)
F_bP_aldolase        PF01116.15   287 seq563_BIOID39015    -            286  7.3e-107  356.6   1.2   1   1    6e-111  8.1e-107  356.4   0.9     2   287     5   286     4   286 0.99 Fructose-bisphosphate aldolase class-II
SBP_bac_3            PF00497.15   225 seq564_BIOID39015    -            285   4.4e-72  241.8   0.7   1   1   3.8e-76   5.3e-72  241.6   0.5     2   224    63   280    62   281 0.97 Bacterial extracellular solute-binding proteins, family 3
AAA_5                PF07728.9    139 seq568_BIOID39015    -            506     6e-25   87.4   0.0   1   1   4.1e-28   1.1e-24   86.6   0.0     1   139    49   179    49   179 0.92 AAA domain (dynein-related subfamily)
DUF3763              PF12592.3     57 seq568_BIOID39015    -            506   4.2e-22   77.4   1.3   1   1   4.2e-25   1.1e-21   76.0   0.9     3    57   452   506   450   506 0.97 Protein of unknown function (DUF3763)
EII-Sor              PF03609.9    237 seq571_BIOID39015    -            259   1.2e-79  266.8  26.2   1   1   9.9e-84   1.3e-79  266.6  18.2     1   236     1   236     1   237 1.00 PTS system sorbose-specific iic component
DUF3330              PF11809.3     70 seq573_BIOID39015    -            116   3.5e-37  125.9   7.3   1   1   7.1e-41   4.8e-37  125.5   5.1     2    70    49   116    48   116 0.97 Domain of unknown function (DUF3330)
EAL                  PF00563.15   236 seq573_BIOID39015    -            116   1.2e-08   34.5   0.0   1   1   2.4e-12   1.6e-08   34.1   0.0   204   236     1    33     1    33 0.97 EAL domain
Caudo_TAP            PF02413.12   130 seq574_BIOID39015    -            197   4.2e-26   91.5   1.6   1   1   8.2e-30   1.1e-25   90.1   1.1     2   130    76   196    25   196 0.85 Caudovirales tail fibre assembly protein
MFS_1                PF07690.11   354 seq575_BIOID39015    -            417   5.8e-39  133.7  62.6   1   2   3.2e-31   2.2e-27   95.6  18.9     1   224    41   261    40   270 0.82 Major Facilitator Superfamily
MFS_1                PF07690.11   354 seq575_BIOID39015    -            417   5.8e-39  133.7  62.6   2   2   9.1e-15   6.2e-11   41.5  23.0     7   168   249   407   247   415 0.82 Major Facilitator Superfamily
Sugar_tr             PF00083.19   451 seq575_BIOID39015    -            417   2.8e-14   52.4  34.3   1   1   9.1e-18   6.2e-14   51.2   7.0    46   197    71   217    11   223 0.90 Sugar (and other) transporter
BPD_transp_1         PF00528.17   185 seq577_BIOID39015    -            219   7.2e-26   90.7  16.2   1   1   7.3e-30   9.9e-26   90.2  11.2     1   184    33   217    33   218 0.95 Binding-protein-dependent transport system inner membrane component
Peptidase_M20        PF01546.23   171 seq578_BIOID39015    -            403   4.4e-20   71.8   0.0   1   1     1e-23   7.1e-20   71.1   0.0     1   168    77   395    77   398 0.94 Peptidase family M20/M25/M40
M20_dimer            PF07687.9    109 seq578_BIOID39015    -            403   2.4e-17   62.5   0.0   1   1   6.5e-21   4.5e-17   61.6   0.0     2   100   183   282   182   290 0.96 Peptidase dimerisation domain
BPD_transp_1         PF00528.17   185 seq580_BIOID39015    -            385   9.9e-22   77.2  23.1   1   1   7.3e-26   9.9e-22   77.2  16.0     1   178   195   378   191   383 0.89 Binding-protein-dependent transport system inner membrane component
Poly_export          PF02563.11    83 seq581_BIOID39015    -            558   1.1e-17   63.3   0.4   1   1   6.8e-21   4.6e-17   61.4   0.0     6    81    85   161    80   163 0.90 Polysaccharide biosynthesis/export protein
Spermine_synth       PF01564.12   246 seq582_BIOID39015    -            288     7e-89  296.8   0.1   1   1   1.5e-92     1e-88  296.3   0.1     5   238     6   239     3   247 0.97 Spermine/spermidine synthase
Methyltransf_18      PF12847.2    112 seq582_BIOID39015    -            288   5.4e-07   30.0   0.0   1   1   1.5e-10   1.1e-06   29.1   0.0     3   110    79   191    77   193 0.79 Methyltransferase domain
YihI                 PF04220.7    169 seq583_BIOID39015    -            169   3.1e-55  185.9  16.1   1   1   2.6e-59   3.5e-55  185.7  11.1     3   167     5   165     2   167 0.94 Der GTPase activator (YihI)
HupF_HypC            PF01455.13    68 seq584_BIOID39015    -             90   1.9e-25   88.4   0.2   1   1   1.7e-29   2.3e-25   88.2   0.1     1    68     1    72     1    72 0.98 HupF/HypC family
Bac_DnaA             PF00308.13   219 seq587_BIOID39015    -            248     2e-16   60.2   0.0   1   1   1.9e-19   2.6e-15   56.5   0.0     6   212    33   226    29   232 0.87 Bacterial dnaA  protein
LysR_substrate       PF03466.15   209 seq588_BIOID39015    -            308   3.8e-42  143.6   0.1   1   1   7.3e-46     5e-42  143.2   0.0     3   206   102   303   100   305 0.97 LysR substrate binding domain
HTH_1                PF00126.22    60 seq588_BIOID39015    -            308   3.1e-16   58.7   0.1   1   1   9.5e-20   6.5e-16   57.7   0.1     1    60    18    77    18    77 0.96 Bacterial regulatory helix-turn-helix protein, lysR family
PsiB                 PF06290.6    143 seq590_BIOID39015    -            144   1.6e-74  247.9   0.0   1   1   1.3e-78   1.8e-74  247.7   0.0     1   143     1   143     1   143 0.99 Plasmid SOS inhibition protein (PsiB)
DUF4102              PF13356.1     89 seq592_BIOID39015    -            420   1.7e-28   98.2   0.2   1   1   4.4e-32     3e-28   97.4   0.1     1    88     3    89     3    90 0.98 Domain of unknown function (DUF4102)
Phage_integrase      PF00589.17   173 seq592_BIOID39015    -            420   1.6e-25   89.6   0.0   1   1   4.1e-29   2.8e-25   88.8   0.0     3   171   204   383   202   385 0.94 Phage integrase family
Glycos_transf_1      PF00534.15   172 seq593_BIOID39015    -             79     2e-11   43.5   0.0   1   1   2.2e-15     3e-11   42.9   0.0   113   169     1    57     1    60 0.94 Glycosyl transferases group 1
HypD                 PF01924.11   356 seq595_BIOID39015    -            373  9.8e-154  511.2   0.0   1   1  8.2e-158  1.1e-153  511.0   0.0     5   355    13   368     9   369 0.96 Hydrogenase formation hypA family
Cytochrom_C_asm      PF01578.15   214 seq597_BIOID39015    -            288   5.7e-45  153.3  17.3   1   1   4.2e-49   5.7e-45  153.3  12.0     5   212    62   286    58   288 0.97 Cytochrome C assembly protein
Amidohydro_4         PF13147.1    304 seq598_BIOID39015    -            453   6.7e-30  104.9   0.2   1   1   6.7e-33   2.3e-29  103.2   0.1     1   304    45   389    45   389 0.86 Amidohydrolase
Amidohydro_1         PF01979.15   333 seq598_BIOID39015    -            453   3.3e-19   69.5   0.0   1   1   3.2e-21   1.1e-17   64.6   0.0     1   332    50   391    50   392 0.67 Amidohydrolase family
Amidohydro_5         PF13594.1     68 seq598_BIOID39015    -            453   4.2e-17   61.6   0.9   1   1   2.9e-20   9.8e-17   60.4   0.6     1    68    23    88    23    88 0.84 Amidohydrolase
DUF1215              PF06744.7    125 seq602_BIOID39015    -            277   9.1e-35  118.9   0.1   1   1     1e-38   1.4e-34  118.3   0.1     2   125    17   136    16   136 0.95 Protein of unknown function (DUF1215)
DUF218               PF02698.12   155 seq603_BIOID39015    -            259   9.2e-34  116.0   0.0   1   1   8.5e-38   1.2e-33  115.7   0.0     1   142    78   222    78   248 0.90 DUF218 domain
Tagatose_6_P_K       PF08013.6    424 seq604_BIOID39015    -            159   1.2e-76  257.7   0.1   1   1     1e-80   1.4e-76  257.5   0.0     4   152     1   149     1   153 0.99 Tagatose 6 phosphate kinase
PALP                 PF00291.20   307 seq605_BIOID39015    -            360     3e-39  134.9   0.1   1   1   2.6e-43   3.5e-39  134.7   0.1     5   307    48   348    44   348 0.81 Pyridoxal-phosphate dependent enzyme
Epimerase            PF01370.16   236 seq606_BIOID39015    -            339   7.4e-53  179.2   0.0   1   1   5.9e-56     9e-53  179.0   0.0     1   236     3   262     3   262 0.95 NAD dependent epimerase/dehydratase family
Epimerase_Csub       PF13950.1     62 seq606_BIOID39015    -            339   4.8e-31  106.3   1.2   1   1   5.2e-34   7.9e-31  105.6   0.9     1    62   275   336   275   336 0.99 UDP-glucose 4-epimerase C-term subunit
3Beta_HSD            PF01073.14   280 seq606_BIOID39015    -            339   9.3e-17   60.5   0.0   1   1   9.2e-20   1.4e-16   59.9   0.0     1   158     4   161     4   176 0.83 3-beta hydroxysteroid dehydrogenase/isomerase family
Polysacc_synt_2      PF02719.10   294 seq606_BIOID39015    -            339   5.6e-14   51.6   0.0   1   1   4.7e-16   7.1e-13   47.9   0.0     1   170     3   179     3   186 0.78 Polysaccharide biosynthesis protein
RmlD_sub_bind        PF04321.12   287 seq606_BIOID39015    -            339   1.6e-09   36.9   0.0   1   1   3.9e-12     6e-09   35.0   0.0     1   146     1   170     1   177 0.88 RmlD substrate binding domain
NAD_binding_4        PF07993.7    249 seq606_BIOID39015    -            339   8.5e-08   31.3   0.0   1   1   5.7e-10   8.6e-07   28.0   0.0     2   218     6   206     5   226 0.69 Male sterility protein
adh_short            PF00106.20   167 seq606_BIOID39015    -            339   1.6e-05   24.7   0.0   1   1     2e-08   3.1e-05   23.8   0.0     2   143     2   131     1   134 0.83 short chain dehydrogenase
KR                   PF08659.5    181 seq606_BIOID39015    -            339   1.7e-05   24.4   0.0   1   1   2.2e-08   3.4e-05   23.4   0.0     3   145     3   132     2   135 0.82 KR domain
IlvN                 PF07991.7    165 seq607_BIOID39015    -            491   6.6e-61  204.3   0.2   1   1   1.6e-64   1.1e-60  203.6   0.1     2   165    35   204    34   204 0.98 Acetohydroxy acid isomeroreductase, catalytic domain
IlvC                 PF01450.14   145 seq607_BIOID39015    -            491     4e-56  188.8   0.1   1   2   3.3e-21   2.3e-17   63.1   0.0     1   128   210   337   210   345 0.91 Acetohydroxy acid isomeroreductase, catalytic domain
IlvC                 PF01450.14   145 seq607_BIOID39015    -            491     4e-56  188.8   0.1   2   2   7.7e-40   5.3e-36  123.6   0.0    15   145   359   485   349   485 0.93 Acetohydroxy acid isomeroreductase, catalytic domain
ABC_tran             PF00005.22   118 seq611_BIOID39015    -            240   1.9e-26   92.6   0.0   1   1   9.7e-30   2.6e-26   92.1   0.0     1   118    41   165    41   165 0.89 ABC transporter
AAA_21               PF13304.1    303 seq611_BIOID39015    -            240   3.9e-15   56.4   0.0   1   1   1.4e-10   3.9e-07   30.2   0.0   234   298   134   195   130   198 0.95 AAA domain
AAA_16               PF13191.1    166 seq611_BIOID39015    -            240   2.1e-06   28.1   0.2   1   1   1.6e-09   4.3e-06   27.0   0.1    19   103    24   141    14   237 0.69 AAA ATPase domain
PsiA                 PF06952.6    238 seq612_BIOID39015    -            239  2.4e-111  370.3   1.9   1   1    2e-115  2.7e-111  370.2   1.3     1   238     1   237     1   237 1.00 PsiA protein
Radical_SAM          PF04055.16   166 seq614_BIOID39015    -            457   3.7e-15   56.3   0.0   1   1     8e-19   5.4e-15   55.8   0.0     2   164    57   227    56   229 0.79 Radical SAM superfamily
HemN_C               PF06969.11    66 seq614_BIOID39015    -            457     4e-12   45.8   0.3   1   1   2.7e-15   1.8e-11   43.7   0.0     1    66   363   431   363   431 0.94 HemN C-terminal domain
Fimbrial             PF00419.15   145 seq616_BIOID39015    -            189   7.3e-22   78.0   5.2   1   1   6.5e-26   8.9e-22   77.7   3.6     1   145    28   189    28   189 0.92 Fimbrial protein
DUF406               PF04175.7     94 seq617_BIOID39015    -             94   1.2e-33  115.2   1.5   1   1   9.8e-38   1.3e-33  115.1   1.0     3    94     3    94     1    94 0.98 Protein of unknown function (DUF406)
Aldo_ket_red         PF00248.16   283 seq619_BIOID39015    -            346   1.1e-75  253.9   0.0   1   1   9.1e-80   1.3e-75  253.7   0.0     2   282    28   332    27   333 0.96 Aldo/keto reductase family
AdoMet_dc            PF02675.10   106 seq620_BIOID39015    -            264   1.8e-35  120.8   0.0   1   1   3.4e-39   4.7e-35  119.5   0.0    11   106    39   169    32   169 0.98 S-adenosylmethionine decarboxylase
Tagatose_6_P_K       PF08013.6    424 seq623_BIOID39015    -            266  5.3e-114  380.8   0.3   1   1  4.2e-118  5.8e-114  380.7   0.2   160   423     3   265     1   266 0.99 Tagatose 6 phosphate kinase
HOK_GEF              PF01848.11    43 seq626_BIOID39015    -             49   2.4e-20   71.4   2.9   1   1   1.9e-24   2.7e-20   71.3   2.0     2    43     5    46     4    46 0.97 Hok/gef family
ABC_tran             PF00005.22   118 seq627_BIOID39015    -            308   8.5e-23   80.8   0.0   1   1   2.1e-26   1.5e-22   80.0   0.0     1   117    41   162    41   163 0.93 ABC transporter
Amidohydro_4         PF13147.1    304 seq629_BIOID39015    -            461   1.9e-28  100.1   0.7   1   1     7e-32   2.4e-28   99.8   0.5     1   304    45   392    45   392 0.90 Amidohydrolase
Amidohydro_1         PF01979.15   333 seq629_BIOID39015    -            461   7.7e-13   48.6   0.0   1   1   3.8e-15   1.3e-11   44.6   0.0     1   333    50   395    50   395 0.73 Amidohydrolase family
Amidohydro_5         PF13594.1     68 seq629_BIOID39015    -            461   1.7e-11   43.6   0.6   1   1   2.3e-14   7.9e-11   41.5   0.4     2    68    22    90     3    90 0.76 Amidohydrolase
HlyD_2               PF12700.2    328 seq630_BIOID39015    -            395   2.1e-33  115.7   8.8   1   1   1.5e-36   3.5e-33  115.0   6.1     2   328    42   381    41   381 0.88 HlyD family secretion protein
HlyD                 PF00529.15   306 seq630_BIOID39015    -            395   3.3e-15   56.0  20.4   1   1   3.4e-13   7.6e-10   38.4   9.1     1   178    61   241    61   285 0.61 HlyD family secretion protein
HlyD_3               PF13437.1    105 seq630_BIOID39015    -            395   4.2e-14   52.6   3.0   1   1   2.7e-12   6.1e-09   36.0   0.7     2    81   187   268   186   310 0.77 HlyD family secretion protein
Biotin_lipoyl_2      PF13533.1     50 seq630_BIOID39015    -            395   1.2e-10   40.7   7.2   1   1   9.3e-14   2.1e-10   39.9   0.4     3    49    63   109    58   116 0.95 Biotin-lipoyl like
VWA_CoxE             PF05762.9    222 seq631_BIOID39015    -            483   3.5e-12   45.8   0.2   1   1   8.4e-16   1.1e-11   44.1   0.0    56   196   319   459   284   465 0.82 VWA domain containing CoxE-like protein
DUF1144              PF06610.8    143 seq633_BIOID39015    -            149   4.1e-71  237.2   7.6   1   1   3.3e-75   4.5e-71  237.0   5.3     4   143     3   142     1   142 0.98 Protein of unknown function (DUF1144)
Thiolase_N           PF00108.18   264 seq634_BIOID39015    -            436   4.7e-66  222.3   0.5   1   1   1.4e-69   6.4e-66  221.9   0.3     3   264    14   288    12   288 0.97 Thiolase, N-terminal domain
Thiolase_C           PF02803.13   123 seq634_BIOID39015    -            436   5.5e-37  125.8   0.7   1   1   3.4e-40   1.5e-36  124.3   0.1     3   122   297   434   295   435 0.98 Thiolase, C-terminal domain
DUF21                PF01595.15   183 seq637_BIOID39015    -            420   1.1e-54  184.3   5.5   1   1   3.4e-58   1.6e-54  183.9   3.8     3   174     2   174     1   179 0.98 Domain of unknown function DUF21
CorC_HlyC            PF03471.12    81 seq637_BIOID39015    -            420   2.9e-20   71.7   0.2   1   1     2e-23   9.2e-20   70.1   0.1     2    79   335   410   334   412 0.95 Transporter associated domain
CBS                  PF00571.23    57 seq637_BIOID39015    -            420   9.5e-06   25.0   0.2   1   1   8.6e-08   0.00039   19.9   0.0     8    56   270   318   249   319 0.87 CBS domain
DUF3702              PF12486.3    148 seq638_BIOID39015    -            450   2.6e-44  150.3  13.4   1   1   1.1e-47   7.7e-44  148.8   9.3     1   148   292   436   292   436 0.99 ImpA domain protein
ImpA-rel_N           PF06812.7     62 seq638_BIOID39015    -            450   9.2e-21   73.2   1.1   1   1     3e-24   2.1e-20   72.1   0.2     1    60    41   100    41   102 0.98 ImpA-related N-terminal
GyrI-like            PF06445.10   155 seq639_BIOID39015    -            289   5.4e-24   84.8   0.0   1   1   1.5e-27   6.9e-24   84.5   0.0     2   155   127   288   126   288 0.98 GyrI-like small molecule binding domain
HTH_18               PF12833.2     81 seq639_BIOID39015    -            289   2.3e-20   72.3   2.1   1   1   8.1e-24   3.7e-20   71.7   1.5     1    80    27   105    27   106 0.97 Helix-turn-helix domain
HTH_AraC             PF00165.18    42 seq639_BIOID39015    -            289   2.5e-14   52.4   0.1   1   1   1.2e-12   5.3e-09   35.5   0.1     7    42    69   105    66   105 0.92 Bacterial regulatory helix-turn-helix proteins, AraC family
Fimbrial             PF00419.15   145 seq640_BIOID39015    -            200   4.3e-18   65.8  11.0   1   1   3.8e-22   5.3e-18   65.5   7.6     6   145    39   200    32   200 0.77 Fimbrial protein
DnaJ_C               PF01556.13    81 seq641_BIOID39015    -            306   8.6e-28   95.9   0.6   1   1     4e-22   2.7e-18   65.5   0.0     1    75   210   280   210   286 0.89 DnaJ C terminal domain
DnaJ                 PF00226.26    64 seq641_BIOID39015    -            306     6e-25   86.6   0.9   1   1   1.9e-28   1.3e-24   85.5   0.6     1    64     5    66     5    66 0.99 DnaJ domain
AIRS_C               PF02769.17   153 seq642_BIOID39015    -            336   5.7e-24   84.7   2.0   1   1   1.6e-27   1.1e-23   83.8   1.4     2   149   166   313   165   315 0.95 AIR synthase related protein, C-terminal domain
AIRS                 PF00586.19    96 seq642_BIOID39015    -            336   8.9e-14   51.3   2.6   1   1   2.7e-17   1.8e-13   50.3   0.1    10    96    44   132    35   132 0.90 AIR synthase related protein, N-terminal domain
MS_channel           PF00924.13   206 seq643_BIOID39015    -            741   2.7e-44  150.8   1.8   1   1   3.9e-48   5.4e-44  149.8   1.2     2   205   515   714   514   715 0.98 Mechanosensitive ion channel
EIIA-man             PF03610.11   116 seq644_BIOID39015    -            144   3.5e-33  114.0   0.0   1   1   2.9e-37     4e-33  113.8   0.0     1   114     3   115     3   117 0.97 PTS system fructose IIA component
Abhydrolase_1        PF00561.15   230 seq645_BIOID39015    -            340     3e-26   92.2   0.0   1   1   2.6e-29     9e-26   90.7   0.0     4   218   105   312   102   315 0.96 alpha/beta hydrolase fold
Abhydrolase_6        PF12697.2    228 seq645_BIOID39015    -            340     3e-16   59.9   0.7   1   1   1.2e-19   4.2e-16   59.4   0.5     1   219    75   312    75   320 0.70 Alpha/beta hydrolase family
Abhydrolase_5        PF12695.2    142 seq645_BIOID39015    -            340   7.6e-11   41.8   0.4   1   1   7.2e-14   2.5e-10   40.1   0.2     2   141    75   308    74   309 0.65 Alpha/beta hydrolase family
DUF1615              PF07759.7    319 seq646_BIOID39015    -            364  5.3e-148  491.8   0.0   1   1  4.5e-152  6.1e-148  491.6   0.0     2   318    49   363    48   364 0.99 Protein of unknown function (DUF1615)
PfkB                 PF00294.19   301 seq647_BIOID39015    -            337   5.5e-70  235.7   0.0   1   1   4.9e-74   6.7e-70  235.4   0.0     2   297    31   331    30   335 0.97 pfkB family carbohydrate kinase
Asr                  PF06392.6     19 seq649_BIOID39015    -            111   7.1e-07   29.3  23.9   1   1   5.2e-11   7.1e-07   29.3  16.6     1    19    53    71    53    71 0.99 Acid shock protein repeat
BPD_transp_1         PF00528.17   185 seq652_BIOID39015    -            222   1.8e-25   89.4  10.8   1   1   1.7e-29   2.4e-25   89.0   7.5     1   183    33   214    33   216 0.97 Binding-protein-dependent transport system inner membrane component
6PGD                 PF00393.14   291 seq653_BIOID39015    -            468    2e-141  470.2   0.1   1   1  4.3e-145    3e-141  469.6   0.1     1   290   179   466   179   467 1.00 6-phosphogluconate dehydrogenase, C-terminal domain
NAD_binding_2        PF03446.10   162 seq653_BIOID39015    -            468   2.6e-52  176.8   0.1   1   1     8e-56   5.5e-52  175.8   0.0     1   161     3   174     3   175 0.97 NAD binding domain of 6-phosphogluconate dehydrogenase
CTP_transf_3         PF02348.14   217 seq654_BIOID39015    -            246   1.6e-63  214.1   0.0   1   1   2.9e-67     2e-63  213.8   0.0     1   217     5   213     5   215 0.98 Cytidylyltransferase
NTP_transf_3         PF12804.2    179 seq654_BIOID39015    -            246   4.9e-11   43.0   0.3   1   1   1.5e-14   9.9e-11   42.0   0.2    14   124    14   129    10   229 0.77 MobA-like NTP transferase domain
PTS_EIIA_2           PF00359.17   142 seq658_BIOID39015    -            150   9.8e-23   80.3   0.1   1   1   8.1e-27   1.1e-22   80.1   0.1    13   139    11   141     2   144 0.89 Phosphoenolpyruvate-dependent sugar phosphotransferase system, EIIA 2
Xan_ur_permease      PF00860.15   389 seq661_BIOID39015    -            433   6.3e-98  327.6  32.7   1   1  5.5e-102   7.5e-98  327.4  22.7     2   387     9   394     8   396 0.97 Permease family
Amidohydro_1         PF01979.15   333 seq662_BIOID39015    -            377   1.8e-15   57.3   0.7   1   1   9.6e-18   3.3e-14   53.1   0.5     2   333    47   360    46   360 0.65 Amidohydrolase family
Amidohydro_4         PF13147.1    304 seq662_BIOID39015    -            377     2e-14   54.1  10.3   1   1   8.5e-17   2.9e-13   50.3   7.1     6   304    46   357    43   357 0.85 Amidohydrolase
SpoU_methylase       PF00588.14   142 seq663_BIOID39015    -            245   1.2e-31  109.3   0.1   1   1   1.3e-35   1.8e-31  108.8   0.1     2   142     5   154     4   154 0.89 SpoU rRNA Methylase family
ArdA                 PF07275.6    169 seq665_BIOID39015    -            301     3e-37  128.3   3.1   1   1   2.6e-41   3.6e-37  128.1   2.1     1   167   142   299   142   301 0.94 Antirestriction protein (ArdA)
BPD_transp_1         PF00528.17   185 seq669_BIOID39015    -            243   2.4e-22   79.2  16.0   1   1   1.8e-26   2.4e-22   79.2  11.1     1   183    68   238    64   240 0.94 Binding-protein-dependent transport system inner membrane component
Trypsin              PF00089.21   220 seq672_BIOID39015    -            273   1.6e-11   44.0   0.0   1   1   8.1e-15   5.5e-11   42.3   0.0     9   198    50   244    44   266 0.72 Trypsin
Trypsin_2            PF13365.1    120 seq672_BIOID39015    -            273   1.4e-07   31.3   0.0   1   1   3.6e-11   2.4e-07   30.6   0.0     1   120    69   240    69   240 0.65 Trypsin-like peptidase domain
DUF883               PF05957.8     94 seq673_BIOID39015    -            113   6.8e-27   93.5   1.2   1   1   5.9e-31   8.1e-27   93.3   0.9     1    94    19   111    19   111 0.97 Bacterial protein of unknown function (DUF883)
PTS_IIB              PF02302.12    90 seq674_BIOID39015    -             94   4.9e-11   42.7   0.2   1   1   4.2e-15   5.8e-11   42.5   0.1     1    86     4    83     4    87 0.89 PTS system, Lactose/Cellobiose specific IIB subunit
ABC_tran             PF00005.22   118 seq676_BIOID39015    -            250   6.4e-27   94.1   0.0   1   1   5.1e-30     1e-26   93.5   0.0     1   118    43   173    43   173 0.88 ABC transporter
AAA_21               PF13304.1    303 seq676_BIOID39015    -            250   1.6e-15   57.7   0.0   1   1   1.6e-11   3.1e-08   33.8   0.0   234   299   142   204   135   207 0.94 AAA domain
AAA_22               PF13401.1    131 seq676_BIOID39015    -            250   1.3e-08   34.8   0.1   1   1     8e-11   1.6e-07   31.4   0.1     5   121    30   200    26   207 0.83 AAA domain
AAA_16               PF13191.1    166 seq676_BIOID39015    -            250   7.1e-08   32.8   0.3   1   1   7.7e-11   1.5e-07   31.8   0.2    19   104    26   130    19   215 0.60 AAA ATPase domain
AAA_10               PF12846.2    328 seq676_BIOID39015    -            250   2.7e-07   30.0   0.0   1   1   1.9e-10   3.7e-07   29.6   0.0     4   191    32   236    30   243 0.65 AAA-like domain
MerR_2               PF13591.1     84 seq678_BIOID39015    -            101   6.9e-30  102.3   0.3   1   1   5.7e-34   7.9e-30  102.1   0.2     1    84     8    92     8    92 0.95 MerR HTH family regulatory protein
Acyl_transf_3        PF01757.17   340 seq681_BIOID39015    -            331   4.2e-34  117.7  34.9   1   1   3.8e-38   5.2e-34  117.4  24.2     2   339     6   318     5   322 0.87 Acyltransferase family
Gp_dh_C              PF02800.15   157 seq682_BIOID39015    -            333   1.7e-60  202.9   0.1   1   1   4.8e-64   3.3e-60  201.9   0.1     1   157   155   313   155   313 0.98 Glyceraldehyde 3-phosphate dehydrogenase, C-terminal domain
Gp_dh_N              PF00044.19   151 seq682_BIOID39015    -            333   2.4e-52  176.8   0.0   1   1   6.6e-56   4.5e-52  175.8   0.0     2   151     3   150     2   150 0.98 Glyceraldehyde 3-phosphate dehydrogenase, NAD binding domain
MacB_PCD             PF12704.2    232 seq684_BIOID39015    -            646   7.4e-44  149.9   4.0   1   1   2.2e-47   7.4e-44  149.9   2.8     1   231   260   488   260   489 0.94 MacB-like periplasmic core domain
ABC_tran             PF00005.22   118 seq684_BIOID39015    -            646   2.2e-22   79.5   0.0   1   1   3.3e-25   1.1e-21   77.2   0.0     1   117    48   172    48   173 0.95 ABC transporter
FtsX                 PF02687.16   121 seq684_BIOID39015    -            646   9.6e-20   70.4  13.6   1   1   1.3e-22   4.5e-19   68.2   8.1     2   121   524   639   521   639 0.97 FtsX-like permease family
Capsule_synth        PF05159.9    269 seq685_BIOID39015    -            675  3.3e-179  593.9   0.0   1   2   1.2e-95   1.6e-91  306.3   0.0     1   269    37   299    37   299 0.99 Capsule polysaccharide biosynthesis protein
Capsule_synth        PF05159.9    269 seq685_BIOID39015    -            675  3.3e-179  593.9   0.0   2   2   2.1e-89   2.9e-85  285.8   0.0     2   269   366   623   365   623 0.97 Capsule polysaccharide biosynthesis protein
TnpB_IS66            PF05717.8    108 seq688_BIOID39015    -            228     2e-37  126.7   0.1   1   1   2.5e-41   3.5e-37  126.0   0.1     3   106   103   204   101   206 0.95 IS66 Orf2 like protein
Sigma54_activat      PF00158.21   168 seq691_BIOID39015    -            692   4.3e-71  237.6   0.1   1   1   3.8e-74   7.4e-71  236.9   0.0     1   168   381   548   381   548 0.99 Sigma-54 interaction domain
GAF_3                PF13492.1    129 seq691_BIOID39015    -            692   5.7e-18   65.1   0.0   1   1   6.6e-15   1.3e-11   44.5   0.0     1   129   202   346   202   346 0.85 GAF domain
GAF                  PF01590.21   154 seq691_BIOID39015    -            692   1.1e-16   61.2   0.1   1   1   1.5e-14     3e-11   43.6   0.0     1   154   202   344   202   344 0.91 GAF domain
GAF_2                PF13185.1    148 seq691_BIOID39015    -            692   5.2e-13   49.6   0.0   1   1   5.4e-12     1e-08   35.6   0.0     3   148   202   345   194   345 0.76 GAF domain
AAA_5                PF07728.9    139 seq691_BIOID39015    -            692   5.3e-08   32.5   0.1   1   1   6.5e-11   1.3e-07   31.3   0.0     2   130   405   529   404   538 0.79 AAA domain (dynein-related subfamily)
AAA                  PF00004.24   132 seq691_BIOID39015    -            692   3.3e-06   27.2   0.0   1   1   4.7e-09   9.2e-06   25.7   0.0     1   112   405   525   405   541 0.81 ATPase family associated with various cellular activities (AAA)
HTH_8                PF02954.14    42 seq691_BIOID39015    -            692   7.6e-05   22.0   0.2   1   1   3.9e-08   7.6e-05   22.0   0.1     6    42   645   684   642   684 0.90 Bacterial regulatory protein, Fis family
UPF0270              PF06794.7     70 seq692_BIOID39015    -             72   9.2e-36  121.3   0.1   1   1   7.4e-40     1e-35  121.2   0.0     1    70     1    70     1    70 0.99 Uncharacterised protein family (UPF0270)
Methyltransf_26      PF13659.1    117 seq694_BIOID39015    -            257   1.8e-16   60.0   0.0   1   1   2.8e-19   3.2e-16   59.3   0.0     3   116    59   182    57   183 0.86 Methyltransferase domain
MTS                  PF05175.9    170 seq694_BIOID39015    -            257   6.6e-14   51.5   0.0   1   1   8.6e-17   9.8e-14   50.9   0.0    33   145    58   186    42   204 0.82 Methyltransferase small domain
Methyltransf_18      PF12847.2    112 seq694_BIOID39015    -            257   1.3e-11   44.9   0.0   1   1   1.7e-14     2e-11   44.3   0.0     3    82    58   140    57   181 0.79 Methyltransferase domain
Methyltransf_31      PF13847.1    152 seq694_BIOID39015    -            257     2e-08   33.8   0.0   1   1   2.4e-11   2.7e-08   33.4   0.0     6   108    59   179    56   217 0.77 Methyltransferase domain
Cons_hypoth95        PF03602.10   183 seq694_BIOID39015    -            257   1.4e-07   31.0   0.0   1   1   1.6e-10   1.8e-07   30.5   0.0    43   131    57   143    47   169 0.83 Conserved hypothetical protein 95
UPF0020              PF01170.13   180 seq694_BIOID39015    -            257   3.8e-06   26.4   0.0   1   1   4.7e-09   5.3e-06   26.0   0.0    61   117    81   138    52   172 0.79 Putative RNA methylase family UPF0020
Methyltransf_3       PF01596.12   205 seq694_BIOID39015    -            257   2.8e-06   26.4   0.0   1   1   3.5e-09     4e-06   25.9   0.0    26   112    38   123    25   134 0.86 O-methyltransferase
Methyltransf_25      PF13649.1    101 seq694_BIOID39015    -            257   7.7e-06   26.0   0.0   1   1     1e-08   1.1e-05   25.5   0.0     2    74    61   137    60   175 0.79 Methyltransferase domain
PrmA                 PF06325.8    295 seq694_BIOID39015    -            257   5.7e-06   25.5   0.1   1   1   6.9e-09   7.9e-06   25.0   0.0   163   232    58   134    50   135 0.79 Ribosomal protein L11 methyltransferase (PrmA)
PCMT                 PF01135.14   210 seq694_BIOID39015    -            257   4.6e-05   22.9   0.0   1   1   5.7e-08   6.5e-05   22.4   0.0    73   136    56   120    46   134 0.85 Protein-L-isoaspartate(D-aspartate) O-methyltransferase (PCMT)
PRMT5                PF05185.11   448 seq694_BIOID39015    -            257   5.2e-05   22.2   0.1   1   1   6.2e-08   7.1e-05   21.7   0.1   193   264    63   133    57   134 0.90 PRMT5 arginine-N-methyltransferase
EIIC-GAT             PF03611.9    415 seq696_BIOID39015    -            451   7.7e-87  291.6  33.3   1   1     8e-91   1.1e-86  291.1  23.1     2   414     7   398     6   399 0.99 PTS system sugar-specific permease component
ECH                  PF00378.15   245 seq698_BIOID39015    -            714   3.1e-61  206.5   0.3   1   1   1.2e-64   5.3e-61  205.7   0.2     6   192    14   205    11   259 0.90 Enoyl-CoA hydratase/isomerase family
3HCDH_N              PF02737.13   180 seq698_BIOID39015    -            714   2.6e-58  196.5   0.0   1   1   1.1e-61   4.8e-58  195.6   0.0     2   179   311   489   310   490 0.98 3-hydroxyacyl-CoA dehydrogenase, NAD binding domain
3HCDH                PF00725.17    97 seq698_BIOID39015    -            714   2.6e-37  127.0   0.0   1   2   2.3e-32     1e-28   99.4   0.0     1    97   492   586   492   586 0.99 3-hydroxyacyl-CoA dehydrogenase, C-terminal domain
3HCDH                PF00725.17    97 seq698_BIOID39015    -            714   2.6e-37  127.0   0.0   2   2   9.3e-09   4.2e-05   23.7   0.0     3    85   618   703   618   711 0.89 3-hydroxyacyl-CoA dehydrogenase, C-terminal domain
Fimbrial             PF00419.15   145 seq700_BIOID39015    -            447     1e-13   51.6   4.0   1   1   7.4e-18     1e-13   51.6   2.8     3   144   278   446   276   447 0.66 Fimbrial protein
Ogr_Delta            PF04606.7     47 seq703_BIOID39015    -            166   1.7e-25   88.3  10.4   1   2   5.6e-17   7.7e-13   47.7   1.4     1    43     3    45     3    47 0.97 Ogr/Delta-like zinc finger
Ogr_Delta            PF04606.7     47 seq703_BIOID39015    -            166   1.7e-25   88.3  10.4   2   2   2.7e-16   3.7e-12   45.6   1.0     2    47    87   132    86   132 0.98 Ogr/Delta-like zinc finger
AA_kinase            PF00696.23   241 seq704_BIOID39015    -            310   1.7e-27   96.4   0.7   1   1   1.5e-31   2.1e-27   96.1   0.5     1   239     3   290     3   291 0.89 Amino acid kinase family
adh_short_C2         PF13561.1    243 seq705_BIOID39015    -            294   7.6e-30  104.3   0.0   1   1   1.9e-33   8.7e-30  104.1   0.0     5   241    58   290    55   292 0.92 Enoyl-(Acyl carrier protein) reductase
adh_short            PF00106.20   167 seq705_BIOID39015    -            294   3.3e-26   92.0   0.2   1   1     9e-30   4.1e-26   91.7   0.1     3   166    52   217    50   218 0.95 short chain dehydrogenase
KR                   PF08659.5    181 seq705_BIOID39015    -            294   2.3e-08   33.7   0.0   1   1   6.9e-12   3.2e-08   33.3   0.0     4   167    53   221    51   234 0.77 KR domain
DUF796               PF05638.7    134 seq708_BIOID39015    -            160   9.1e-31  106.5   0.1   1   1   8.1e-35   1.1e-30  106.2   0.1     1   134     6   145     6   145 0.93 Protein of unknown function (DUF796)
PRK                  PF00485.13   194 seq711_BIOID39015    -            289     3e-74  248.6   0.0   1   1   2.7e-78   3.6e-74  248.4   0.0     1   194     7   214     7   214 0.99 Phosphoribulokinase / Uridine kinase family
Glutaredoxin         PF00462.19    60 seq712_BIOID39015    -             81   7.9e-14   51.2   0.0   1   1   6.6e-18     9e-14   51.0   0.0     1    57     3    58     3    61 0.95 Glutaredoxin
Antitoxin-MazE       PF04014.13    47 seq713_BIOID39015    -             75   4.5e-06   26.1   0.2   1   1     5e-10   6.8e-06   25.5   0.2     3    42     8    51     6    55 0.82 Antidote-toxin recognition MazE
Rrf2                 PF02082.15    83 seq714_BIOID39015    -            162   1.6e-27   95.2   0.0   1   1   2.1e-31   2.8e-27   94.5   0.0     1    83     1    83     1    83 0.99 Transcriptional regulator
NTPase_I-T           PF01931.13   168 seq715_BIOID39015    -            176   3.7e-65  218.6   0.0   1   1   3.1e-69   4.2e-65  218.4   0.0     1   166    10   171    10   173 0.99 Protein of unknown function DUF84
Relaxase             PF03432.9    242 seq718_BIOID39015    -            365   2.4e-17   63.0   0.0   1   1   8.3e-21   1.1e-16   60.8   0.0     2   239    18   266    17   269 0.85 Relaxase/Mobilisation nuclease domain
FAD_binding_3        PF01494.14   356 seq719_BIOID39015    -            554     1e-82  277.9   0.0   1   1   1.9e-86   1.3e-82  277.5   0.0     2   355    16   352    15   353 0.95 FAD binding domain
UPF0118              PF01594.11   327 seq720_BIOID39015    -            353   2.6e-83  279.6  41.1   1   1   2.2e-87     3e-83  279.4  28.5     3   326    20   345    18   346 0.97 Domain of unknown function DUF20
Flavodoxin_NdrI      PF07972.6    122 seq723_BIOID39015    -            136   3.2e-47  159.3   0.0   1   1   2.6e-51   3.6e-47  159.1   0.0     1   122     5   123     5   123 0.97 NrdI Flavodoxin like
PIN                  PF01850.16   121 seq725_BIOID39015    -            132   4.9e-16   59.0   0.0   1   1     4e-20   5.5e-16   58.8   0.0     2   120     5   125     4   126 0.93 PIN domain
LZ_Tnp_IS66          PF13007.2     78 seq727_BIOID39015    -            260   2.5e-18   66.3   2.8   1   1   1.1e-21   5.1e-18   65.3   1.9     1    77    57   133    57   134 0.94 Transposase C of IS166 homeodomain
HTH_Tnp_IS66         PF13005.2     59 seq727_BIOID39015    -            260   3.2e-18   65.1   2.8   1   1     7e-22   3.2e-18   65.1   1.9     2    58   137   191   136   200 0.91 putative Helix-turn-helix domain of transposase IS66
DDE_Tnp_IS66         PF03050.9    271 seq727_BIOID39015    -            260   2.5e-07   30.1   0.7   1   1   2.5e-10   1.1e-06   27.9   0.0     1    33   198   230   198   247 0.89 Transposase IS66 family
Gly_kinase           PF02595.10   378 seq728_BIOID39015    -            381  1.4e-183  609.7  19.5   1   1  1.2e-187  1.6e-183  609.5  13.5     1   377     1   377     1   378 1.00 Glycerate kinase family
DUF2754              PF10953.3     70 seq729_BIOID39015    -             79   2.1e-47  158.9   2.6   1   1   1.9e-51   2.6e-47  158.6   1.8     1    70    10    79    10    79 0.99 Protein of unknown function (DUF2754)
UvrD_C               PF13361.1    319 seq730_BIOID39015    -            690   8.3e-93  311.2   0.0   1   1   3.7e-95   8.4e-92  307.9   0.0     1   318   288   630   288   631 0.97 UvrD-like helicase C-terminal domain
UvrD-helicase        PF00580.16   315 seq730_BIOID39015    -            690     3e-73  246.7   0.5   1   1     2e-75   4.5e-72  242.9   0.3     1   314    20   282    20   283 0.94 UvrD/REP helicase N-terminal domain
AAA_19               PF13245.1     76 seq730_BIOID39015    -            690     2e-13   49.7   0.6   1   1   2.1e-16   4.9e-13   48.5   0.4     8    75    32   104    25   105 0.82 Part of AAA domain
UvrD_C_2             PF13538.1    104 seq730_BIOID39015    -            690   2.2e-10   40.4   0.0   1   1   5.8e-13   1.3e-09   37.9   0.0    54   103   563   626   513   627 0.80 Family description
Psu                  PF07455.6    188 seq731_BIOID39015    -            190   1.1e-96  321.6   4.3   1   1    9e-101   1.2e-96  321.4   2.9     1   187     1   186     1   187 0.99 Phage polarity suppression protein (Psu)
Autoind_bind         PF03472.10   149 seq734_BIOID39015    -            240   2.2e-31  108.0   0.1   1   1   4.4e-35     3e-31  107.6   0.1     2   141    23   157    22   165 0.92 Autoinducer binding domain
GerE                 PF00196.14    58 seq734_BIOID39015    -            240   3.4e-23   80.6   0.5   1   1   9.4e-27   6.5e-23   79.7   0.4     2    58   178   234   177   234 0.97 Bacterial regulatory proteins, luxR family
UDPG_MGDP_dh_N       PF03721.9    185 seq737_BIOID39015    -            388   2.7e-40  137.6   0.1   1   1   9.6e-44   4.4e-40  136.9   0.0     1   182     1   170     1   175 0.93 UDP-glucose/GDP-mannose dehydrogenase family, NAD binding domain
UDPG_MGDP_dh         PF00984.14    96 seq737_BIOID39015    -            388   5.1e-27   93.8   0.0   1   1   2.8e-30   1.3e-26   92.5   0.0     2    94   191   281   190   283 0.92 UDP-glucose/GDP-mannose dehydrogenase family, central domain
UDPG_MGDP_dh_C       PF03720.10   106 seq737_BIOID39015    -            388   1.4e-10   41.1   0.4   1   1     6e-12   2.7e-08   33.7   0.0     2    82   301   375   300   384 0.89 UDP-glucose/GDP-mannose dehydrogenase family, UDP binding domain
SIS                  PF01380.17   131 seq739_BIOID39015    -            384   6.9e-53  177.6   0.0   1   2     2e-34   2.7e-30  104.5   0.0     2   130    49   188    48   189 0.98 SIS domain
SIS                  PF01380.17   131 seq739_BIOID39015    -            384   6.9e-53  177.6   0.0   2   2   3.5e-24   4.8e-20   71.3   0.0     3   131   222   357   220   357 0.94 SIS domain
Ribonuc_red_lgC      PF02867.10   537 seq743_BIOID39015    -            714  1.2e-151  505.8   0.0   1   1  1.2e-153  5.5e-150  500.3   0.0     1   537   175   694   175   694 0.96 Ribonucleotide reductase, barrel domain
RNR_N                PF08343.5     82 seq743_BIOID39015    -            714     3e-29  100.5   0.1   1   1   1.7e-32   7.8e-29   99.2   0.1     1    82    16    97    16    97 0.99 Ribonucleotide reductase N-terminal
Ribonuc_red_lgN      PF00317.16    83 seq743_BIOID39015    -            714   3.8e-12   45.7   0.0   1   1   2.2e-15     1e-11   44.3   0.0     2    82    99   171    98   172 0.95 Ribonucleotide reductase, all-alpha domain
Aminotran_5          PF00266.14   371 seq745_BIOID39015    -            404   7.2e-93  311.1   0.0   1   1   1.8e-96   8.4e-93  310.9   0.0     1   370     5   368     5   369 0.97 Aminotransferase class-V
Beta_elim_lyase      PF01212.16   290 seq745_BIOID39015    -            404   4.7e-07   29.1   0.1   1   1   1.5e-10   6.9e-07   28.5   0.1    34   231    54   239    39   297 0.75 Beta-eliminating lyase
Cys_Met_Meta_PP      PF01053.15   386 seq745_BIOID39015    -            404   8.9e-06   24.1   0.0   1   1   5.1e-09   2.3e-05   22.7   0.0    58   185    52   188    25   211 0.76 Cys/Met metabolism PLP-dependent enzyme
Glyco_transf_9       PF01075.12   247 seq746_BIOID39015    -            350   1.6e-07   30.7   0.0   1   1   2.6e-11   3.5e-07   29.5   0.0   128   220   229   318   173   342 0.78 Glycosyltransferase family 9 (heptosyltransferase)
DUF1971              PF09313.6     82 seq748_BIOID39015    -            112   3.1e-30  103.5   0.0   1   1   2.9e-34   3.9e-30  103.2   0.0     1    82    14    95    14    95 0.97 Domain of unknown function (DUF1971)
Arginosuc_synth      PF00764.14   388 seq753_BIOID39015    -            447   4.3e-56  190.5   0.0   1   1     4e-60   5.4e-56  190.2   0.0     2   380    16   408    15   415 0.88 Arginosuccinate synthase
AsnC_trans_reg       PF01037.16    74 seq758_BIOID39015    -            152   1.6e-18   66.0   0.1   1   1   8.4e-22   2.9e-18   65.2   0.1     4    73    75   143    72   144 0.92 AsnC family
HTH_AsnC-type        PF13404.1     42 seq758_BIOID39015    -            152   1.5e-13   49.9   0.0   1   1   8.8e-17     3e-13   48.9   0.0     1    42     6    47     6    47 0.97 AsnC-type helix-turn-helix domain
HTH_24               PF13412.1     48 seq758_BIOID39015    -            152   2.6e-13   49.0   0.0   1   1   1.2e-16   4.2e-13   48.3   0.0     1    48     6    53     6    53 0.97 Winged helix-turn-helix DNA-binding
HTH_11               PF08279.7     55 seq758_BIOID39015    -            152   1.6e-05   24.3   0.0   1   1   9.9e-09   3.4e-05   23.2   0.0    17    54    24    66    11    67 0.87 HTH domain
5TM-5TMR_LYT         PF07694.7    169 seq761_BIOID39015    -            561   1.1e-54  184.1  14.5   1   1   3.6e-58   1.6e-54  183.6  10.0     2   168    28   196    27   197 0.97 5TMR of 5TMR-LYT
His_kinase           PF06580.8     82 seq761_BIOID39015    -            561   5.6e-28   96.5   2.1   1   1   2.5e-31   1.1e-27   95.6   1.5     1    82   371   452   371   452 0.98 Histidine kinase
HATPase_c            PF02518.21   111 seq761_BIOID39015    -            561   2.8e-07   30.1   0.0   1   1   2.1e-10   9.7e-07   28.3   0.0    11   109   469   556   464   558 0.91 Histidine kinase-, DNA gyrase B-, and HSP90-like ATPase
ADH_N                PF08240.7    109 seq762_BIOID39015    -            346   2.7e-28   97.7   0.0   1   1     1e-31   4.8e-28   96.9   0.0     2   108    26   130    25   131 0.95 Alcohol dehydrogenase GroES-like domain
ADH_zinc_N           PF00107.21   130 seq762_BIOID39015    -            346   4.8e-22   77.7   0.0   1   1   2.2e-25   9.9e-22   76.7   0.0     2   128   172   306   171   308 0.90 Zinc-binding dehydrogenase
AlaDh_PNT_C          PF01262.16   168 seq762_BIOID39015    -            346   0.00014   21.3   0.0   1   1   5.7e-08   0.00026   20.4   0.0    14    69   155   211   150   228 0.86 Alanine dehydrogenase/PNT, C-terminal domain
Peptidase_M20        PF01546.23   171 seq763_BIOID39015    -            396   1.5e-31  109.2   0.0   1   1   7.6e-35   5.2e-31  107.4   0.0     1   169    89   390    89   392 0.96 Peptidase family M20/M25/M40
M20_dimer            PF07687.9    109 seq763_BIOID39015    -            396   5.8e-25   87.0   0.0   1   1   1.5e-28     1e-24   86.2   0.0     2   107   191   301   190   303 0.92 Peptidase dimerisation domain
Pantoate_transf      PF02548.10   261 seq765_BIOID39015    -            264  2.2e-108  361.2   0.2   1   1  1.8e-112  2.5e-108  361.0   0.1     2   261     3   260     2   260 0.99 Ketopantoate hydroxymethyltransferase
NAD_kinase           PF01513.16   285 seq768_BIOID39015    -            292   6.2e-73  244.9   0.0   1   1   5.2e-77     7e-73  244.7   0.0     2   284     8   271     7   272 0.98 ATP-NAD kinase
HTH_Tnp_1            PF01527.15    76 seq769_BIOID39015    -             99   2.1e-06   27.4   3.7   1   1   1.9e-10   2.6e-06   27.1   2.6     3    76    11    79     9    79 0.90 Transposase
UPF0118              PF01594.11   327 seq770_BIOID39015    -            344   5.1e-74  249.0  42.7   1   1   4.2e-78   5.8e-74  248.8  29.6     2   326    14   328    13   329 0.99 Domain of unknown function DUF20
UvrD_C_2             PF13538.1    104 seq775_BIOID39015    -            718   1.4e-11   44.3   0.0   1   1   9.9e-15   4.5e-11   42.6   0.0     2   103   528   628   527   629 0.79 Family description
OEP                  PF02321.13   188 seq777_BIOID39015    -            456   3.2e-35  121.3  24.7   1   2   1.7e-24   2.4e-20   72.8   7.4     1   188    60   244    60   244 0.86 Outer membrane efflux protein
OEP                  PF02321.13   188 seq777_BIOID39015    -            456   3.2e-35  121.3  24.7   2   2   5.9e-19   8.1e-15   54.7   4.2     6   184   271   446   266   450 0.91 Outer membrane efflux protein
Flavodoxin_1         PF00258.20   143 seq780_BIOID39015    -            147   1.7e-21   76.5   0.0   1   1   1.4e-25   1.9e-21   76.4   0.0     2   143     7   138     6   138 0.93 Flavodoxin
Transposase_31       PF04754.7    205 seq782_BIOID39015    -            332   1.5e-80  269.2   0.3   1   1   1.6e-84   2.2e-80  268.7   0.2     1   202    30   229    30   231 0.97 Putative transposase, YhgA-like
cNMP_binding         PF00027.24    91 seq783_BIOID39015    -            210   8.9e-24   83.0   0.0   1   1     4e-27   1.4e-23   82.4   0.0     3    90    23   111    21   112 0.97 Cyclic nucleotide-binding domain
Crp                  PF00325.15    32 seq783_BIOID39015    -            210   2.1e-15   55.7   0.4   1   1   1.1e-18   3.9e-15   54.8   0.3     1    32   166   197   166   197 0.98 Bacterial regulatory proteins, crp family
HTH_Crp_2            PF13545.1     76 seq783_BIOID39015    -            210   2.2e-11   43.2   0.1   1   1   1.5e-14     5e-11   42.1   0.1     1    67   142   206   142   207 0.94 Crp-like helix-turn-helix domain
DAHP_synth_1         PF00793.15   272 seq784_BIOID39015    -            344   1.8e-76  256.2   0.0   1   1   1.7e-80   2.3e-76  255.9   0.0     8   271    41   337    26   338 0.91 DAHP synthetase I family
Capsule_synth        PF05159.9    269 seq785_BIOID39015    -            403   4.7e-81  272.0   0.2   1   1     4e-85   5.5e-81  271.8   0.1     1   269    82   389    82   389 0.97 Capsule polysaccharide biosynthesis protein
F_bP_aldolase        PF01116.15   287 seq786_BIOID39015    -            286  9.8e-103  343.0   0.0   1   1    8e-107  1.1e-102  342.9   0.0     4   286     5   283     2   284 0.99 Fructose-bisphosphate aldolase class-II
Wzz                  PF02706.10   152 seq788_BIOID39015    -            337   1.3e-17   63.8  13.3   1   1     1e-21   1.4e-17   63.7   6.5     1   151    28   166    28   253 0.83 Chain length determinant protein
LigB                 PF02900.13   272 seq792_BIOID39015    -            314   2.6e-86  288.8   0.0   1   1   2.1e-90   2.9e-86  288.7   0.0     2   272     5   306     4   306 0.97 Catalytic LigB subunit of aromatic ring-opening dioxygenase
DUF1471              PF07338.8     56 seq795_BIOID39015    -            134   1.1e-19   69.7   0.2   1   1   1.3e-23   1.7e-19   69.0   0.1     1    56    81   134    81   134 0.99 Protein of unknown function (DUF1471)
Response_reg         PF00072.19   112 seq796_BIOID39015    -            218   3.8e-30  104.0   0.1   1   1   1.4e-33   6.2e-30  103.3   0.1     1   111     4   115     4   116 0.98 Response regulator receiver domain
GerE                 PF00196.14    58 seq796_BIOID39015    -            218   3.4e-22   77.3   2.1   1   1   9.9e-26   4.5e-22   77.0   0.1     2    58   148   204   147   204 0.98 Bacterial regulatory proteins, luxR family
Sigma70_r4_2         PF08281.7     54 seq796_BIOID39015    -            218   1.6e-06   27.3   0.3   1   1   7.2e-10   3.3e-06   26.3   0.1     9    50   148   188   147   192 0.92 Sigma-70, region 4
NifU_N               PF01592.11   127 seq798_BIOID39015    -            128   7.1e-56  187.4   0.2   1   1   5.7e-60   7.8e-56  187.3   0.2     1   125     2   126     2   128 0.97 NifU-like N terminal domain
Pro_dh               PF01619.13   345 seq799_BIOID39015    -           1320  2.5e-133  444.1   0.0   1   1  5.1e-137  3.5e-133  443.6   0.0     2   344   229   573   228   574 0.99 Proline dehydrogenase
Aldedh               PF00171.17   462 seq799_BIOID39015    -           1320  1.1e-111  373.3   0.3   1   1  2.8e-115  1.9e-111  372.5   0.2     7   450   659  1103   654  1111 0.94 Aldehyde dehydrogenase family
Pantoate_ligase      PF02569.10   280 seq800_BIOID39015    -            283  6.6e-124  412.0   0.1   1   1  5.4e-128  7.4e-124  411.9   0.0     1   280     1   280     1   280 0.98 Pantoate-beta-alanine ligase
His_Phos_1           PF00300.17   158 seq802_BIOID39015    -            161   1.1e-11   44.9   0.0   1   1   2.4e-15   3.3e-11   43.4   0.0     1    73     2    70     2   103 0.82 Histidine phosphatase superfamily (branch 1)
SMC_N                PF02463.14   220 seq804_BIOID39015    -            553   8.4e-19   67.5   0.0   1   1   2.4e-22   1.6e-18   66.5   0.0     1   217     1   511     1   514 0.94 RecF/RecN/SMC N terminal domain
AAA_23               PF13476.1    202 seq804_BIOID39015    -            553     2e-18   67.3   4.3   1   1   1.5e-19   9.9e-16   58.5   3.0     1   195     4   215     4   381 0.48 AAA domain
Cys_Met_Meta_PP      PF01053.15   386 seq807_BIOID39015    -            440  3.7e-122  407.2   0.0   1   1  3.1e-126  4.2e-122  407.0   0.0     1   385    52   436    52   437 0.97 Cys/Met metabolism PLP-dependent enzyme
DeoRC                PF00455.17   162 seq808_BIOID39015    -            259   1.2e-51  174.4   3.3   1   1     5e-55   1.7e-51  173.9   2.3     4   161    83   239    80   240 0.98 DeoR C terminal sensor domain
HTH_DeoR             PF08220.7     57 seq808_BIOID39015    -            259   1.3e-16   59.7   0.1   1   1   8.1e-20   2.8e-16   58.6   0.1     1    53     8    60     8    63 0.96 DeoR-like helix-turn-helix domain
GntR                 PF00392.16    64 seq808_BIOID39015    -            259   1.2e-05   24.5   0.2   1   1   9.7e-09   3.3e-05   23.1   0.1    10    63     9    60     9    61 0.95 Bacterial regulatory proteins, gntR family
HTH_11               PF08279.7     55 seq808_BIOID39015    -            259   2.6e-05   23.6   0.0   1   1   1.6e-08   5.5e-05   22.6   0.0     1    44     8    50     8    63 0.92 HTH domain
FUSC-like            PF12805.2    284 seq809_BIOID39015    -            696   5.6e-72  241.9   3.1   1   1   1.6e-75   5.6e-72  241.9   2.1     2   280    63   335    62   340 0.95 FUSC-like inner membrane protein yccS
FUSC_2               PF13515.1    128 seq809_BIOID39015    -            696   8.6e-20   70.8  11.0   1   1   2.5e-23   8.6e-20   70.8   7.6     2   126   377   498   375   500 0.90 Fusaric acid resistance protein-like
FUSC                 PF04632.7    650 seq809_BIOID39015    -            696   5.1e-08   31.7   4.2   1   1   1.5e-11   5.1e-08   31.7   2.9     7   280   369   659   363   690 0.80 Fusaric acid resistance protein family
ALMT                 PF11744.3    406 seq809_BIOID39015    -            696   1.5e-05   23.7   1.9   1   1   1.7e-08   5.7e-05   21.8   1.0    41   193   389   528   373   594 0.80 Aluminium activated malate transporter
Fe-S_biosyn          PF01521.15    91 seq810_BIOID39015    -            107   3.7e-30  103.4   0.0   1   1   3.1e-34   4.2e-30  103.2   0.0     1    91     3    93     3    93 0.99 Iron-sulphur cluster biosynthesis
HOK_GEF              PF01848.11    43 seq814_BIOID39015    -             83   7.1e-18   63.5   1.4   1   1   6.8e-22   9.3e-18   63.1   1.0     1    43    37    79    37    79 0.99 Hok/gef family
DUF3300              PF11737.3    228 seq815_BIOID39015    -            585   2.8e-78  262.1   4.2   1   1     2e-82   2.8e-78  262.1   2.9     1   228    73   334    73   334 0.94 Protein of unknown function (DUF3300)
GIDA                 PF01134.17   392 seq817_BIOID39015    -            629  5.1e-171  568.7   0.0   1   1  2.9e-174  6.7e-171  568.3   0.0     1   391     8   398     8   399 0.99 Glucose inhibited division protein A
GIDA_assoc_3         PF13932.1     72 seq817_BIOID39015    -            629     4e-31  106.7   0.1   1   1   6.2e-34   1.4e-30  105.0   0.1     1    72   546   617   546   617 0.99 GidA associated domain 3
FAD_oxidored         PF12831.2    428 seq817_BIOID39015    -            629   3.1e-08   33.0   4.1   1   1   2.9e-11   6.6e-08   31.9   2.9     1   142     8   151     8   152 0.72 FAD dependent oxidoreductase
Pyr_redox_2          PF07992.9    200 seq817_BIOID39015    -            629   2.4e-06   27.4   0.6   1   1   2.2e-09     5e-06   26.4   0.4     1   118     8   156     8   162 0.62 Pyridine nucleotide-disulphide oxidoreductase
MutS_V               PF00488.16   235 seq818_BIOID39015    -            853  7.6e-105  349.3   0.0   1   1  4.6e-108  1.3e-104  348.6   0.0     1   234   567   798   567   799 0.99 MutS domain V
MutS_III             PF05192.13   204 seq818_BIOID39015    -            853   3.1e-49  167.4   3.1   1   1   2.1e-52   5.7e-49  166.5   2.2     1   204   271   560   271   560 0.96 MutS domain III
MutS_I               PF01624.15   113 seq818_BIOID39015    -            853   2.8e-44  149.6   0.0   1   1   2.8e-47   7.6e-44  148.2   0.0     1   112    11   122    11   123 0.99 MutS domain I
MutS_II              PF05188.12   137 seq818_BIOID39015    -            853   1.9e-33  115.3   0.0   1   1   1.6e-36   4.5e-33  114.1   0.0     1   137   131   256   131   256 0.98 MutS domain II
MutS_IV              PF05190.13    92 seq818_BIOID39015    -            853   3.6e-28   97.4   0.1   1   1   3.6e-31   9.9e-28   96.0   0.1     1    90   428   517   428   519 0.97 MutS family domain IV
Sigma70_r4_2         PF08281.7     54 seq819_BIOID39015    -            191   1.3e-19   69.2   0.2   1   1   1.1e-22   3.7e-19   67.8   0.2     2    53   129   180   122   181 0.95 Sigma-70, region 4
Sigma70_r2           PF04542.9     71 seq819_BIOID39015    -            191   6.3e-18   64.0   0.2   1   1   3.6e-21   1.2e-17   63.1   0.2     1    71    25    92    25    92 0.96 Sigma-70 region 2
Sigma70_r4           PF04545.11    50 seq819_BIOID39015    -            191     2e-10   39.6   0.0   1   1   1.4e-13   4.9e-10   38.4   0.0     2    47   135   180   134   182 0.95 Sigma-70, region 4
Sigma70_ECF          PF07638.6    185 seq819_BIOID39015    -            191   8.8e-09   35.1   0.1   1   1   8.3e-12   2.9e-08   33.5   0.1     7   181    10   183     3   186 0.71 ECF sigma factor
Alk_phosphatase      PF00245.15   421 seq820_BIOID39015    -            485  1.3e-145  485.1   3.4   1   1    3e-146  1.4e-142  475.2   2.4     1   421    78   484    78   484 0.99 Alkaline phosphatase
Metalloenzyme        PF01676.13   262 seq820_BIOID39015    -            485   4.3e-07   29.3   4.1   1   1   8.5e-10   3.9e-06   26.2   0.8   136   228   336   461   315   482 0.84 Metalloenzyme superfamily
Phosphodiest         PF01663.17   364 seq820_BIOID39015    -            485   2.8e-05   23.5   0.0   1   1     1e-08   4.6e-05   22.8   0.0   144   254   307   421   239   462 0.67 Type I phosphodiesterase / nucleotide pyrophosphatase
TonB_dep_Rec         PF00593.19   276 seq821_BIOID39015    -            760   1.6e-35  123.2  13.4   1   1   2.3e-39   1.6e-35  123.2   9.3     1   275   514   758   514   759 0.91 TonB dependent receptor
Plug                 PF07715.10   108 seq821_BIOID39015    -            760   2.6e-20   72.6   3.3   1   1   1.3e-23     9e-20   70.8   2.3     2   107    68   168    67   169 0.95 TonB-dependent Receptor Plug Domain
UvrC_HhH_N           PF08459.6    155 seq822_BIOID39015    -            610   3.5e-52  175.9   0.0   1   1   2.1e-55   7.1e-52  174.9   0.0     1   155   383   542   383   542 0.96 UvrC Helix-hairpin-helix N-terminal
GIY-YIG              PF01541.19    80 seq822_BIOID39015    -            610   2.9e-12   46.6   0.1   1   1   1.8e-15   6.2e-12   45.6   0.1     2    80    18    93    17    93 0.83 GIY-YIG catalytic domain
HHH                  PF00633.18    30 seq822_BIOID39015    -            610   1.1e-10   40.4   0.0   1   1     1e-09   3.5e-06   26.2   0.0     2    29   579   606   578   607 0.94 Helix-hairpin-helix motif
UVR                  PF02151.14    36 seq822_BIOID39015    -            610   1.9e-10   39.7   1.0   1   1   1.2e-13   4.3e-10   38.6   0.7     1    34   204   237   204   239 0.94 UvrB/uvrC motif
PEPcase              PF00311.12   793 seq828_BIOID39015    -            883  1.2e-292  972.4   0.0   1   1  1.1e-296  1.5e-292  972.1   0.0     2   793   129   883   128   883 0.98 Phosphoenolpyruvate carboxylase
PTSIIB_sorb          PF03830.10   151 seq830_BIOID39015    -            158   2.7e-52  176.5   0.6   1   1   2.2e-56     3e-52  176.3   0.5     1   150     5   154     5   155 0.98 PTS system sorbose subfamily IIB component
Response_reg         PF00072.19   112 seq832_BIOID39015    -            239   1.6e-25   89.1   0.0   1   1   4.4e-29     3e-25   88.2   0.0     1   111     4   112     4   113 0.97 Response regulator receiver domain
LytTR                PF04397.10    98 seq832_BIOID39015    -            239   3.6e-24   84.5   0.0   1   1   1.1e-27   7.3e-24   83.5   0.0     2    97   144   237   143   238 0.96 LytTr DNA-binding domain
HSCB_C               PF07743.8     78 seq833_BIOID39015    -            171     3e-21   75.5  13.5   1   1   1.8e-24   1.2e-20   73.6   6.8     2    77    87   162    86   163 0.97 HSCB C-terminal oligomerisation domain
DnaJ                 PF00226.26    64 seq833_BIOID39015    -            171   8.3e-13   47.7   0.0   1   1   2.8e-16   1.9e-12   46.6   0.0     1    63     2    70     2    71 0.97 DnaJ domain
Ribonuc_red_sm       PF00268.16   281 seq836_BIOID39015    -            319   1.1e-80  270.5   0.1   1   1   9.6e-85   1.3e-80  270.2   0.0     1   280     1   280     1   281 0.97 Ribonucleotide reductase, small chain
Abhydrolase_6        PF12697.2    228 seq839_BIOID39015    -            293   4.3e-36  124.8   0.0   1   1   1.1e-39     5e-36  124.5   0.0     1   227    43   284    43   285 0.72 Alpha/beta hydrolase family
Abhydrolase_1        PF00561.15   230 seq839_BIOID39015    -            293   1.4e-24   86.7   0.0   1   1   4.4e-28     2e-24   86.3   0.0     1   228    71   286    71   288 0.90 alpha/beta hydrolase fold
Abhydrolase_5        PF12695.2    142 seq839_BIOID39015    -            293   5.3e-18   65.0   0.0   1   1   9.6e-21   4.4e-17   62.0   0.0     1   141    42   272    42   273 0.69 Alpha/beta hydrolase family
RseA_N               PF03872.8     87 seq846_BIOID39015    -            216   1.8e-32  111.3   0.6   1   1   2.6e-36   1.8e-32  111.3   0.4     1    87     1    89     1    89 0.98 Anti sigma-E protein RseA, N-terminal domain
RseA_C               PF03873.8     53 seq846_BIOID39015    -            216   3.9e-27   93.7   3.7   1   1   5.7e-31   3.9e-27   93.7   2.6     1    53   131   186   131   186 0.98 Anti sigma-E protein RseA, C-terminal domain
HSP70                PF00012.15   602 seq850_BIOID39015    -            634  1.7e-202  673.4   0.1   1   1  2.9e-206    2e-202  673.2   0.1     2   600    40   617    39   619 0.97 Hsp70 protein
MreB_Mbl             PF06723.8    327 seq850_BIOID39015    -            634   1.3e-17   63.3   0.1   1   1   7.5e-20   5.1e-16   58.0   0.0    66   318   140   391   131   398 0.86 MreB/Mbl protein
EII-Sor              PF03609.9    237 seq851_BIOID39015    -            267   3.4e-72  242.4  24.2   1   1   2.8e-76   3.9e-72  242.2  16.8     1   236     1   238     1   239 0.99 PTS system sorbose-specific iic component
Fimbrial             PF00419.15   145 seq852_BIOID39015    -            187   3.7e-16   59.5   5.8   1   1   2.7e-20   3.7e-16   59.5   4.0     3   144    34   186    32   187 0.78 Fimbrial protein
ABC_tran             PF00005.22   118 seq853_BIOID39015    -            555   2.6e-40  137.3   0.0   1   2   7.2e-25   1.2e-21   77.1   0.0     1   118    46   191    46   191 0.91 ABC transporter
ABC_tran             PF00005.22   118 seq853_BIOID39015    -            555   2.6e-40  137.3   0.0   2   2   6.6e-19   1.1e-15   57.8   0.0     1   118   363   473   363   473 0.93 ABC transporter
AAA_21               PF13304.1    303 seq853_BIOID39015    -            555   3.8e-20   72.9   0.2   1   1   1.3e-09   2.2e-06   27.7   0.0   234   303   160   223   104   223 0.94 AAA domain
ABC_tran_2           PF12848.2     85 seq853_BIOID39015    -            555   1.1e-13   50.7   7.5   1   1   5.7e-15   9.8e-12   44.4   2.3     1    78   230   305   230   312 0.89 ABC transporter
TonB_dep_Rec         PF00593.19   276 seq856_BIOID39015    -            725   3.1e-32  112.5  13.3   1   1   4.5e-36   3.1e-32  112.5   9.2     1   275   456   723   456   724 0.88 TonB dependent receptor
Plug                 PF07715.10   108 seq856_BIOID39015    -            725     1e-30  106.1   0.9   1   1   5.8e-34     4e-30  104.2   0.6     8   108    50   164    44   164 0.96 TonB-dependent Receptor Plug Domain
DUF1456              PF07308.8     68 seq857_BIOID39015    -            156   3.5e-52  174.1   0.4   1   2   3.8e-30   5.2e-26   90.3   0.0     2    68     4    70     3    70 0.99 Protein of unknown function (DUF1456)
DUF1456              PF07308.8     68 seq857_BIOID39015    -            156   3.5e-52  174.1   0.4   2   2     1e-27   1.4e-23   82.5   0.1     1    66    86   151    86   153 0.97 Protein of unknown function (DUF1456)
NTP_transf_3         PF12804.2    179 seq858_BIOID39015    -            192   1.2e-30  106.8   0.0   1   1     1e-34   1.4e-30  106.6   0.0     1   179     6   182     6   182 0.89 MobA-like NTP transferase domain
DUF2290              PF10053.4    196 seq859_BIOID39015    -            221   6.8e-52  175.5   0.2   1   1   5.6e-56   7.7e-52  175.3   0.1     3   195    25   220    23   221 0.94 Uncharacterized conserved protein (DUF2290)
Methyltransf_27      PF13708.1    194 seq861_BIOID39015    -            282   9.7e-65  217.6   0.0   1   1   9.5e-69   1.3e-64  217.2   0.0     2   194    85   278    84   278 0.96 Methyltransferase domain
FAA_hydrolase        PF01557.13   217 seq862_BIOID39015    -            271   2.8e-23   82.3   0.0   1   1   2.7e-27   3.8e-23   81.9   0.0     2   216    58   261    57   262 0.87 Fumarylacetoacetate (FAA) hydrolase family
Molybdop_Fe4S4       PF04879.11    55 seq864_BIOID39015    -            195   2.2e-21   75.3   0.2   1   1   2.6e-24   1.8e-20   72.4   0.1     2    55    44   104    43   104 0.96 Molybdopterin oxidoreductase Fe4S4 domain
Molybdopterin        PF00384.17   432 seq864_BIOID39015    -            195   2.4e-06   26.4   0.1   1   1   4.2e-10   2.9e-06   26.1   0.0     1    35   107   139   107   190 0.79 Molybdopterin oxidoreductase
SNARE_assoc          PF09335.6    123 seq866_BIOID39015    -            219   3.3e-19   69.1   5.8   1   1   2.4e-23   3.3e-19   69.1   4.0     1   122    48   173    48   174 0.96 SNARE associated Golgi protein
MucB_RseB            PF03888.9    285 seq867_BIOID39015    -            318  2.9e-123  410.3   0.0   1   1  2.5e-127  3.4e-123  410.1   0.0     1   284    31   314    31   315 0.99 MucB/RseB family
IncFII_repA          PF02387.10   281 seq868_BIOID39015    -            358   3.3e-11   42.7   0.1   1   1   3.5e-15   4.8e-11   42.2   0.0    48   266   114   340    68   351 0.75 IncFII RepA protein family
ABC_tran             PF00005.22   118 seq870_BIOID39015    -            467   5.4e-26   91.1   0.0   1   1   3.3e-29   1.1e-25   90.1   0.0     1   117   135   259   135   260 0.97 ABC transporter
CBS                  PF00571.23    57 seq870_BIOID39015    -            467   2.8e-06   26.7   0.0   1   1   4.2e-07    0.0014   18.0   0.0    32    55   436   459   413   461 0.86 CBS domain
PapC_N               PF13954.1    146 seq871_BIOID39015    -            305   2.7e-39  133.9   0.1   1   1   5.1e-43   3.5e-39  133.5   0.0     2   146    34   181    33   181 0.98 PapC N-terminal domain
Usher                PF00577.15   552 seq871_BIOID39015    -            305     4e-17   62.0   0.5   1   1   9.3e-21   6.4e-17   61.3   0.3     2    63   197   268   196   273 0.96 Type VII secretion system (T7SS), usher protein
EIID-AGA             PF03613.9    264 seq873_BIOID39015    -            270   1.1e-92  309.6   4.6   1   1     9e-97   1.2e-92  309.4   3.2     2   264    11   270    10   270 0.97 PTS system mannose/fructose/sorbose family IID component
SmpA_OmlA            PF04355.8     71 seq875_BIOID39015    -            113   5.7e-27   93.0   0.3   1   1   5.1e-31     7e-27   92.7   0.2     1    70    35   104    35   105 0.98 SmpA / OmlA family
PsiF_repeat          PF07769.9     35 seq876_BIOID39015    -            106     5e-37  125.0  21.0   1   2   7.1e-24   9.7e-20   69.7   4.0     2    35    26    59    25    59 0.97 psiF repeat
PsiF_repeat          PF07769.9     35 seq876_BIOID39015    -            106     5e-37  125.0  21.0   2   2   2.4e-21   3.3e-17   61.5   5.0     2    35    70   103    69   103 0.97 psiF repeat
GTP_EFTU             PF00009.22   188 seq877_BIOID39015    -            607     1e-56  191.2   0.0   1   1   7.2e-60     2e-56  190.3   0.0     2   187     4   195     3   196 0.96 Elongation factor Tu GTP binding domain
EFG_C                PF00679.19    89 seq877_BIOID39015    -            607   1.9e-21   75.6   0.0   1   1   1.6e-24   4.3e-21   74.4   0.0     3    83   397   477   395   483 0.96 Elongation factor G C-terminus
GTP_EFTU_D2          PF03144.20    74 seq877_BIOID39015    -            607   7.4e-10   38.6   3.2   1   1   8.1e-13   2.2e-09   37.1   2.2     1    74   219   289   219   289 0.94 Elongation factor Tu domain 2
MMR_HSR1             PF01926.18   114 seq877_BIOID39015    -            607   1.3e-05   25.0   0.2   1   1   1.5e-08   4.1e-05   23.4   0.0     2   113     8   128     7   129 0.55 50S ribosome-binding GTPase
GidB                 PF02527.10   184 seq878_BIOID39015    -            215   8.2e-67  223.7   0.0   1   1   1.5e-70     1e-66  223.4   0.0     1   184    28   208    28   208 0.98 rRNA small subunit methyltransferase G
Methyltransf_31      PF13847.1    152 seq878_BIOID39015    -            215   2.6e-10   39.9   0.0   1   1   6.1e-13   4.2e-09   36.0   0.0     4    94    74   157    72   203 0.82 Methyltransferase domain
Response_reg         PF00072.19   112 seq879_BIOID39015    -            230   1.4e-26   92.5   0.1   1   1   5.1e-30   3.5e-26   91.2   0.0     1   112     5   114     5   114 0.98 Response regulator receiver domain
Trans_reg_C          PF00486.23    77 seq879_BIOID39015    -            230   1.4e-16   60.0   0.2   1   1   4.4e-20     3e-16   58.9   0.1     1    77   153   225   153   225 0.97 Transcriptional regulatory protein, C terminal
Molybdopterin        PF00384.17   432 seq880_BIOID39015    -            803   1.1e-23   83.6   0.0   1   1   3.4e-24   2.4e-20   72.6   0.0   103   379     2   377     1   381 0.84 Molybdopterin oxidoreductase
Molydop_binding      PF01568.16   109 seq880_BIOID39015    -            803   5.5e-17   61.4   0.1   1   1     3e-20     2e-16   59.6   0.1     4   108   681   796   678   797 0.93 Molydopterin dinucleotide binding domain
Pyr_redox_2          PF07992.9    200 seq885_BIOID39015    -           1032   4.2e-19   69.1   0.0   1   1   6.9e-22     1e-18   67.8   0.0     2   198   553   829   552   831 0.84 Pyridine nucleotide-disulphide oxidoreductase
NAD_binding_8        PF13450.1     68 seq885_BIOID39015    -           1032   1.8e-08   34.1   1.1   1   1   3.4e-11   5.2e-08   32.6   0.1     1    37   555   591   555   615 0.90 NAD(P)-binding Rossmann-like domain
Fer4_9               PF13187.1     55 seq885_BIOID39015    -           1032   3.1e-06   27.2   7.6   1   1     2e-09   3.1e-06   27.2   5.3     1    53   897   951   867   952 0.90 4Fe-4S dicluster domain
Thi4                 PF01946.12   230 seq885_BIOID39015    -           1032     4e-06   25.9   0.1   1   1   6.6e-08    0.0001   21.4   0.0    20    54   553   587   538   591 0.93 Thi4 family
FAD_binding_3        PF01494.14   356 seq885_BIOID39015    -           1032   5.1e-05   22.3   0.1   1   1   7.4e-08   0.00011   21.2   0.1     3    35   552   584   550   590 0.92 FAD binding domain
FAD_binding_2        PF00890.19   421 seq885_BIOID39015    -           1032    0.0001   21.2   0.8   1   1   6.6e-08    0.0001   21.2   0.5     2    36   553   587   552   591 0.94 FAD binding domain
CDP-OH_P_transf      PF01066.16   101 seq886_BIOID39015    -            182   1.7e-16   60.2  10.8   1   1   1.2e-20   1.7e-16   60.2   7.5     2    77     3    91     2   141 0.81 CDP-alcohol phosphatidyltransferase
AcetDehyd-dimer      PF09290.6    137 seq888_BIOID39015    -            316     1e-65  219.6   0.3   1   1   2.3e-69   1.6e-65  219.0   0.2     1   137   131   284   131   284 1.00 Prokaryotic acetaldehyde dehydrogenase, dimerisation
Semialdhyde_dh       PF01118.19   121 seq888_BIOID39015    -            316   1.7e-16   60.5   0.0   1   1   6.1e-20   4.2e-16   59.2   0.0     1   117     5   119     5   123 0.92 Semialdehyde dehydrogenase, NAD binding domain
GGDEF                PF00990.16   161 seq889_BIOID39015    -            371   9.2e-48  161.7   0.0   1   1   1.8e-51   1.2e-47  161.3   0.0     2   161   211   366   210   366 0.97 GGDEF domain
MASE2                PF05230.6     91 seq889_BIOID39015    -            371   1.8e-32  111.0   9.9   1   1     7e-36   4.8e-32  109.6   3.5     1    91    39   129    39   129 0.99 MASE2 domain
RseC_MucC            PF04246.7    135 seq895_BIOID39015    -            159   7.7e-41  138.7   1.1   1   1   6.9e-45   9.5e-41  138.4   0.8     1   134     8   141     8   142 0.99 Positive regulator of sigma(E), RseC/MucC
DUF2554              PF10829.3     76 seq896_BIOID39015    -             76   1.1e-51  172.6   0.6   1   1   9.1e-56   1.2e-51  172.5   0.4     1    76     1    76     1    76 0.99 Protein of unknown function (DUF2554)
Peripla_BP_4         PF13407.1    258 seq897_BIOID39015    -            330   1.4e-62  211.2  13.0   1   1   2.4e-66   1.6e-62  211.0   9.0    13   258    40   286    28   286 0.95 Periplasmic binding protein domain
Peripla_BP_1         PF00532.16   279 seq897_BIOID39015    -            330     3e-13   49.5   1.9   1   1   1.1e-16   7.4e-13   48.2   1.3    23   214    47   244    26   278 0.78 Periplasmic binding proteins and sugar binding domain of LacI family
Glucosamine_iso      PF01182.15   199 seq898_BIOID39015    -            251   2.5e-19   69.6   0.0   1   1   2.5e-23   3.4e-19   69.2   0.0     4   198    30   226    28   227 0.81 Glucosamine-6-phosphate isomerases/6-phosphogluconolactonase
Usher                PF00577.15   552 seq899_BIOID39015    -            575  4.9e-141  471.0  24.7   1   1  8.3e-145  5.7e-141  470.8  17.1   102   552     2   453     1   453 0.97 Type VII secretion system (T7SS), usher protein
PapC_C               PF13953.1     68 seq899_BIOID39015    -            575   6.1e-16   57.7   0.0   1   1   3.5e-19   2.4e-15   55.7   0.0     3    64   465   524   463   528 0.93 PapC C-terminal domain
2OG-FeII_Oxy_3       PF13640.1    100 seq900_BIOID39015    -            237   6.4e-13   48.9   0.1   1   1   2.5e-16   1.1e-12   48.1   0.1     3    99    96   187    95   188 0.91 2OG-Fe(II) oxygenase superfamily
2OG-FeII_Oxy         PF03171.15    99 seq900_BIOID39015    -            237   9.2e-06   25.7   0.0   1   1   3.5e-09   1.6e-05   25.0   0.0     6    98    95   188    91   189 0.88 2OG-Fe(II) oxygenase superfamily
Ligase_CoA           PF00549.14   153 seq905_BIOID39015    -            555   2.4e-51  173.2   0.7   1   1   6.1e-55   4.2e-51  172.4   0.0     1   152   336   491   336   492 0.98 CoA-ligase
CoA_binding          PF02629.14    96 seq905_BIOID39015    -            555   6.6e-17   61.6   0.0   1   1   1.4e-19   9.6e-16   57.9   0.1     3    96   193   288   191   288 0.96 CoA binding domain
Ribosomal_L31        PF01197.13    69 seq906_BIOID39015    -             70   1.4e-30  104.9   0.2   1   1   1.1e-34   1.5e-30  104.8   0.1     1    67     1    65     1    67 0.98 Ribosomal protein L31
Metallophos          PF00149.23   201 seq907_BIOID39015    -            218   2.3e-13   49.9   4.0   1   1   4.9e-17   6.6e-13   48.4   2.8     2   197    16   187    15   191 0.82 Calcineurin-like phosphoesterase
Fer2                 PF00111.22    78 seq910_BIOID39015    -            111   6.2e-16   57.8   3.8   1   1   5.5e-20   7.6e-16   57.5   2.7     4    78    13    92    10    92 0.90 2Fe-2S iron-sulfur cluster binding domain
RHH_1                PF01402.16    39 seq912_BIOID39015    -            110   6.5e-08   32.0   0.0   1   1   1.2e-11   1.6e-07   30.7   0.0     2    38    19    55    18    56 0.94 Ribbon-helix-helix protein, copG family
BPD_transp_1         PF00528.17   185 seq915_BIOID39015    -            354   2.5e-26   92.2  16.2   1   1   1.8e-30   2.5e-26   92.2  11.2     1   176   163   324   163   332 0.91 Binding-protein-dependent transport system inner membrane component
SmpB                 PF01668.13    68 seq916_BIOID39015    -            160   1.3e-29  101.6   0.0   1   1   1.5e-33   2.1e-29  100.9   0.0     2    67    13    78    12    80 0.96 SmpB protein
GTP_cyclohydroI      PF01227.17    86 seq917_BIOID39015    -            282   9.5e-18   63.5   0.0   1   1   5.2e-20   7.1e-16   57.5   0.0     1    83   196   271   196   274 0.97 GTP cyclohydrolase I
GTP_EFTU             PF00009.22   188 seq918_BIOID39015    -            599   7.5e-52  175.3   0.0   1   1   6.2e-55   1.7e-51  174.2   0.0     1   187     2   181     2   182 0.94 Elongation factor Tu GTP binding domain
LepA_C               PF06421.7    108 seq918_BIOID39015    -            599   6.9e-52  173.7   3.3   1   1   4.3e-55   1.2e-51  173.0   2.3     1   107   487   593   487   594 0.99 GTP-binding protein LepA C-terminus
EFG_C                PF00679.19    89 seq918_BIOID39015    -            599   3.3e-19   68.4   0.0   1   1   2.5e-22   6.9e-19   67.3   0.0     2    86   399   483   398   486 0.95 Elongation factor G C-terminus
GTP_EFTU_D2          PF03144.20    74 seq918_BIOID39015    -            599   8.8e-10   38.4   0.3   1   1   7.1e-13   1.9e-09   37.3   0.2     1    74   205   275   205   275 0.86 Elongation factor Tu domain 2
Ras                  PF00071.17   162 seq918_BIOID39015    -            599   8.7e-05   21.8   0.0   1   1   5.7e-08   0.00016   21.0   0.0    30   160    52   180    42   182 0.79 Ras family
HMGL-like            PF00682.14   237 seq919_BIOID39015    -            337   1.3e-63  214.7   4.4   1   1   2.2e-67   1.5e-63  214.4   3.1     1   235    14   245    14   247 0.99 HMGL-like
DmpG_comm            PF07836.6     66 seq919_BIOID39015    -            337   1.9e-32  110.3   0.1   1   1   5.6e-36   3.8e-32  109.3   0.0     1    65   271   335   271   336 0.97 DmpG-like communication domain
Fe-S_assembly        PF04384.8     64 seq921_BIOID39015    -             66   8.4e-32  109.2   1.7   1   1   6.7e-36   9.1e-32  109.1   1.1     1    64     3    66     3    66 0.98 Iron-sulphur cluster assembly
Sulfatase            PF00884.18   379 seq922_BIOID39015    -            577   3.8e-48  164.3   6.1   1   1   8.3e-52   5.7e-48  163.7   4.2     2   308   238   535   237   565 0.93 Sulfatase
DUF1705              PF08019.7    156 seq922_BIOID39015    -            577   5.4e-05   22.6   7.7   1   1   7.9e-09   5.4e-05   22.6   5.4    11   149    59   206    50   211 0.61 Domain of unknown function (DUF1705)
Thioredoxin          PF00085.15   104 seq923_BIOID39015    -            109   3.5e-34  116.5   0.0   1   1   8.4e-38   3.8e-34  116.3   0.0     2   103     5   106     4   107 0.98 Thioredoxin
Thioredoxin_2        PF13098.1    112 seq923_BIOID39015    -            109   1.6e-10   41.0   0.1   1   1   3.2e-13   1.4e-09   37.9   0.0     7   112    23   104    17   104 0.90 Thioredoxin-like domain
Fe-ADH               PF00465.14   366 seq924_BIOID39015    -            387   5.3e-88  295.0   0.1   1   1     9e-92   6.2e-88  294.7   0.1     1   351     9   363     9   377 0.91 Iron-containing alcohol dehydrogenase
Fe-ADH_2             PF13685.1    250 seq924_BIOID39015    -            387   1.8e-13   50.2   0.1   1   1   3.3e-11   2.3e-07   30.3   0.0     4   101    16   111    13   114 0.81 Iron-containing alcohol dehydrogenase
Relaxase             PF03432.9    242 seq925_BIOID39015    -            899   2.6e-71  239.7   0.0   1   1   5.5e-68   7.6e-64  215.2   0.0     2   241    62   314    47   315 0.96 Relaxase/Mobilisation nuclease domain
ATP_synt_I           PF03899.10   100 seq927_BIOID39015    -            130   4.8e-14   52.2  13.1   1   1   4.9e-18   6.7e-14   51.7   9.1     1    99    17   112    17   113 0.95 ATP synthase I chain
zf-dskA_traR         PF01258.12    36 seq928_BIOID39015    -             88   4.3e-12   45.4   5.9   1   1   4.4e-16     6e-12   44.9   4.1     5    34    38    67    31    69 0.89 Prokaryotic dksA/traR C4-type zinc finger
UPF0149              PF03695.8    178 seq929_BIOID39015    -            221   2.3e-36  125.2   6.7   1   1   3.9e-40   2.7e-36  125.0   4.7     1   177    11   185    11   186 0.95 Uncharacterised protein family (UPF0149)
SEC-C                PF02810.10    21 seq929_BIOID39015    -            221   1.2e-10   40.5   9.7   1   1   2.6e-14   1.8e-10   40.0   6.7     1    18   203   220   203   221 0.96 SEC-C motif
Peptidase_M17        PF00883.16   311 seq932_BIOID39015    -            456  3.3e-117  390.6   0.0   1   1  5.9e-121    4e-117  390.4   0.0     4   310   139   451   136   452 0.98 Cytosol aminopeptidase family, catalytic domain
DUF3663              PF12404.3     77 seq932_BIOID39015    -            456   1.2e-33  114.5   0.1   1   1   3.6e-37   2.5e-33  113.5   0.1     1    77    34   110    34   110 0.99 Peptidase
DUF1471              PF07338.8     56 seq933_BIOID39015    -            314   4.1e-62  205.5   5.4   1   3   2.8e-22   3.9e-18   64.7   0.0     2    56    34    90    33    90 0.98 Protein of unknown function (DUF1471)
DUF1471              PF07338.8     56 seq933_BIOID39015    -            314   4.1e-62  205.5   5.4   2   3     3e-22   4.1e-18   64.6   0.1     3    56   119   174   117   174 0.98 Protein of unknown function (DUF1471)
DUF1471              PF07338.8     56 seq933_BIOID39015    -            314   4.1e-62  205.5   5.4   3   3   3.1e-26   4.3e-22   77.3   0.1     2    56   259   314   258   314 0.99 Protein of unknown function (DUF1471)
ABC_tran             PF00005.22   118 seq934_BIOID39015    -            513   2.7e-35  121.1   0.2   1   2   4.3e-23   2.9e-19   69.4   0.1     1   118    44   171    44   171 0.89 ABC transporter
ABC_tran             PF00005.22   118 seq934_BIOID39015    -            513   2.7e-35  121.1   0.2   2   2   6.3e-17   4.3e-13   49.5   0.0    15   117   316   433   302   434 0.79 ABC transporter
ADH_N                PF08240.7    109 seq935_BIOID39015    -            353   1.2e-27   95.7   1.0   1   1   7.2e-31     2e-27   95.0   0.7     1   109    42   152    42   152 0.96 Alcohol dehydrogenase GroES-like domain
ADH_zinc_N           PF00107.21   130 seq935_BIOID39015    -            353   1.4e-22   79.5   0.0   1   1   7.8e-26   2.1e-22   78.9   0.0     1   129   193   315   193   316 0.98 Zinc-binding dehydrogenase
ADH_zinc_N_2         PF13602.1    127 seq935_BIOID39015    -            353   4.5e-08   33.9   0.0   1   1   2.8e-11   7.6e-08   33.1   0.0     1   127   225   349   225   349 0.73 Zinc-binding dehydrogenase
2-Hacid_dh_C         PF02826.14   178 seq935_BIOID39015    -            353   3.8e-06   26.0   0.0   1   1   2.3e-09   6.2e-06   25.3   0.0    34    80   181   227   171   262 0.72 D-isomer specific 2-hydroxyacid dehydrogenase, NAD binding domain
AlaDh_PNT_C          PF01262.16   168 seq935_BIOID39015    -            353   1.6e-05   24.4   0.0   1   1     1e-08   2.8e-05   23.6   0.0    21    74   184   237   175   258 0.85 Alanine dehydrogenase/PNT, C-terminal domain
RHH_1                PF01402.16    39 seq936_BIOID39015    -             94   2.1e-08   33.5   0.0   1   1   2.8e-12   3.9e-08   32.7   0.0     2    39    14    51    13    51 0.96 Ribbon-helix-helix protein, copG family
Fimbrial             PF00419.15   145 seq938_BIOID39015    -            194   3.6e-13   49.8   0.0   1   1   3.5e-17   4.8e-13   49.4   0.0     3   144    29   193    27   194 0.76 Fimbrial protein
Esterase             PF00756.15   251 seq942_BIOID39015    -            400   2.6e-49  167.8   0.0   1   1   3.8e-53   2.6e-49  167.8   0.0     1   251   172   391   172   391 0.98 Putative esterase
DUF3327              PF11806.3    122 seq942_BIOID39015    -            400   2.9e-37  127.5   0.5   1   1   4.2e-41   2.9e-37  127.5   0.3     3   121    29   155    21   156 0.97 Domain of unknown function (DUF3327)
ATP-synt_ab          PF00006.20   215 seq944_BIOID39015    -            443   5.9e-42  143.4   0.0   1   1   2.9e-45   7.9e-42  143.0   0.0     3   214   183   388   181   389 0.95 ATP synthase alpha/beta family, nucleotide-binding domain
Rho_RNA_bind         PF07497.7     78 seq944_BIOID39015    -            443   6.5e-42  140.9   0.1   1   1   4.2e-45   1.1e-41  140.1   0.0     1    78    73   150    73   150 0.98 Rho termination factor, RNA-binding domain
Rho_N                PF07498.7     43 seq944_BIOID39015    -            443   8.2e-18   63.7   0.8   1   1   1.7e-20   4.8e-17   61.3   0.2     1    43    29    71    29    71 0.98 Rho termination factor, N-terminal domain
NACHT                PF05729.7    167 seq944_BIOID39015    -            443   8.9e-05   22.0   0.0   1   1   6.2e-08   0.00017   21.1   0.0    12    96   207   297   203   311 0.80 NACHT domain
HATPase_c            PF02518.21   111 seq945_BIOID39015    -            914   3.5e-29  100.6   0.0   1   1   4.2e-32   1.1e-28   98.9   0.0     1   110   557   662   557   663 0.98 Histidine kinase-, DNA gyrase B-, and HSP90-like ATPase
HisKA                PF00512.20    68 seq945_BIOID39015    -            914     9e-17   60.7   0.2   1   1   3.3e-20     9e-17   60.7   0.1     2    68   444   508   443   508 0.95 His Kinase A (phospho-acceptor) domain
Response_reg         PF00072.19   112 seq945_BIOID39015    -            914     1e-14   54.3   0.1   1   1   2.1e-17   5.8e-14   51.9   0.0     1   107   684   790   684   795 0.95 Response regulator receiver domain
Hpt                  PF01627.18    90 seq945_BIOID39015    -            914   4.1e-11   42.6   0.5   1   1   1.5e-14   4.1e-11   42.6   0.3     1    85   827   907   827   910 0.92 Hpt domain
HAMP                 PF00672.20    70 seq945_BIOID39015    -            914     8e-09   35.4   0.4   1   1   2.9e-12     8e-09   35.4   0.3     1    68   334   402   334   407 0.85 HAMP domain
ATP-synt_A           PF00119.15   215 seq946_BIOID39015    -            226   4.8e-62  209.1  20.5   1   1     4e-66   5.5e-62  208.9  14.2     8   214     1   220     1   221 0.97 ATP synthase A chain
UTRA                 PF07702.8    141 seq947_BIOID39015    -            236   4.2e-20   71.6   0.0   1   1   1.1e-23   7.5e-20   70.8   0.0     1   140    91   230    91   231 0.97 UTRA domain
GntR                 PF00392.16    64 seq947_BIOID39015    -            236   6.3e-20   70.2   0.0   1   1   1.4e-23   9.4e-20   69.7   0.0     2    64     8    70     7    70 0.97 Bacterial regulatory proteins, gntR family
DUF1471              PF07338.8     56 seq948_BIOID39015    -             86   1.6e-18   65.9   2.7   1   1     2e-22   2.7e-18   65.2   1.9     1    56    33    86    33    86 0.99 Protein of unknown function (DUF1471)
Plasmid_stabil       PF05016.9     90 seq949_BIOID39015    -             91   2.1e-16   59.9   0.1   1   1   1.7e-20   2.3e-16   59.8   0.1     1    89     3    90     3    91 0.91 Plasmid stabilisation system protein
Histone_HNS          PF00816.16    93 seq950_BIOID39015    -            157   3.5e-13   49.7   0.8   1   1     4e-17   5.4e-13   49.1   0.5     2    88    34   137    33   142 0.89 H-NS histone family
DUF3412              PF11892.3    123 seq955_BIOID39015    -            454   1.8e-57  192.3   0.0   1   1   6.2e-61   4.2e-57  191.1   0.0     2   122   333   453   332   454 0.98 Domain of unknown function (DUF3412)
Lysine_decarbox      PF03641.9    133 seq955_BIOID39015    -            454   9.5e-34  115.9   0.1   1   1     2e-37   1.4e-33  115.4   0.0     1   133   190   329   190   329 0.95 Possible lysine decarboxylase
OpuAC                PF04069.7    257 seq956_BIOID39015    -            344   4.2e-56  190.0   3.9   1   1   3.8e-60   5.2e-56  189.7   2.7     2   256    44   326    43   327 0.94 Substrate binding domain of ABC-type glycine betaine transport system
DUF4102              PF13356.1     89 seq959_BIOID39015    -            106   4.8e-24   83.9   0.0   1   1   4.2e-28   5.8e-24   83.6   0.0     1    87     8    98     8   100 0.91 Domain of unknown function (DUF4102)
HTH_3                PF01381.17    55 seq961_BIOID39015    -            139   1.2e-09   37.7   0.9   1   1   3.1e-13   2.1e-09   36.9   0.0    11    55    29    73    15    73 0.92 Helix-turn-helix
HTH_19               PF12844.2     64 seq961_BIOID39015    -            139   4.5e-08   32.8   0.0   1   1   1.3e-11   8.7e-08   31.9   0.0     2    62    13    77    12    79 0.94 Helix-turn-helix domain
Pili_assembly_N      PF00345.15   122 seq962_BIOID39015    -            250   3.4e-37  126.8   0.6   1   1     5e-41   3.4e-37  126.8   0.4     1   121    29   147    29   148 0.92 Gram-negative pili assembly chaperone, N-terminal domain
Pili_assembly_C      PF02753.12    68 seq962_BIOID39015    -            250   2.1e-08   33.7   1.7   1   1     3e-12   2.1e-08   33.7   1.2     2    66   170   231   169   233 0.83 Gram-negative pili assembly chaperone, C-terminal domain
DUF188               PF02639.9    130 seq963_BIOID39015    -            152     1e-50  170.3   0.0   1   1   8.8e-55   1.2e-50  170.1   0.0     1   127    17   143    17   146 0.98 Uncharacterized BCR, YaiI/YqxD family COG1671
MFS_1                PF07690.11   354 seq964_BIOID39015    -            418   5.5e-38  130.5  71.9   1   1   7.2e-40   4.9e-36  124.0  31.3     2   296    36   316    35   319 0.89 Major Facilitator Superfamily
Sugar_tr             PF00083.19   451 seq964_BIOID39015    -            418   4.8e-16   58.2  13.4   1   1     7e-20   4.8e-16   58.2   9.3    43   197    59   210    11   218 0.85 Sugar (and other) transporter
Pili_assembly_N      PF00345.15   122 seq966_BIOID39015    -            231   1.7e-41  140.7   0.0   1   1   4.5e-45   3.1e-41  139.8   0.0     1   122    25   145    25   145 0.94 Gram-negative pili assembly chaperone, N-terminal domain
Pili_assembly_C      PF02753.12    68 seq966_BIOID39015    -            231   3.1e-16   58.8   0.1   1   1   1.1e-19   7.5e-16   57.6   0.0     1    67   164   226   164   227 0.91 Gram-negative pili assembly chaperone, C-terminal domain
DUF1116              PF06545.6    216 seq967_BIOID39015    -            212   1.2e-53  181.2   0.2   1   1   1.3e-57   1.8e-53  180.7   0.1     1   124    87   211    87   212 0.98 Protein of unknown function (DUF1116)
NAD_binding_2        PF03446.10   162 seq968_BIOID39015    -            302   1.8e-36  125.4   5.8   1   1   1.9e-40   2.6e-36  124.8   4.1     3   161     8   168     6   169 0.95 NAD binding domain of 6-phosphogluconate dehydrogenase
Fer4_11              PF13247.1     99 seq969_BIOID39015    -            294   1.2e-29  101.9  13.1   1   1   1.8e-32   2.2e-29  101.1   5.5     2    98    92   188    91   189 0.94 4Fe-4S dicluster domain
Form-deh_trans       PF09163.6     44 seq969_BIOID39015    -            294   7.8e-20   69.9   0.0   1   1   1.1e-22   1.4e-19   69.1   0.0     1    44   246   289   246   290 0.96 Formate dehydrogenase N, transmembrane
Fer4_7               PF12838.2     52 seq969_BIOID39015    -            294   4.9e-15   55.5  25.2   1   1   8.3e-11     1e-07   32.0   5.6     1    50    38   114    38   117 0.90 4Fe-4S dicluster domain
Fer4_9               PF13187.1     55 seq969_BIOID39015    -            294   3.3e-13   49.5  27.2   1   1   4.6e-11   5.7e-08   32.7   7.7     1    55   132   184   132   184 0.97 4Fe-4S dicluster domain
Fer4_10              PF13237.1     52 seq969_BIOID39015    -            294   2.6e-12   46.2  27.8   1   1   3.4e-11   4.2e-08   32.7   7.1     2    52    93   144    92   144 0.86 4Fe-4S dicluster domain
Fer4_2               PF12797.2     22 seq969_BIOID39015    -            294   3.3e-10   39.1  34.5   1   1   6.4e-09     8e-06   25.3   2.4     4    20    33    49    31    51 0.91 4Fe-4S binding domain
Fer4_3               PF12798.2     15 seq969_BIOID39015    -            294   9.7e-08   31.9  41.1   1   3   0.00035      0.43   11.1   3.8     1    15   100   117   100   117 0.89 4Fe-4S binding domain
Fer4_3               PF12798.2     15 seq969_BIOID39015    -            294   9.7e-08   31.9  41.1   2   3   6.7e-05     0.083   13.3   2.9     1    14   133   146   133   147 0.94 4Fe-4S binding domain
Fer4_3               PF12798.2     15 seq969_BIOID39015    -            294   9.7e-08   31.9  41.1   3   3   3.4e-06    0.0042   17.4   2.5     1    15   160   183   160   183 0.98 4Fe-4S binding domain
Fer4_4               PF12800.2     17 seq969_BIOID39015    -            294   3.1e-07   30.0  31.6   1   2   4.7e-05     0.059   13.6   1.8     3    15    38    50    36    56 0.91 4Fe-4S binding domain
Fer4_4               PF12800.2     17 seq969_BIOID39015    -            294   3.1e-07   30.0  31.6   2   2     1e-07   0.00013   21.9   1.8     1    17   130   146   130   146 0.92 4Fe-4S binding domain
Fer4                 PF00037.22    24 seq969_BIOID39015    -            294   3.1e-07   29.6  37.3   1   1   4.1e-08   5.1e-05   22.5   2.0     5    22   130   147   126   149 0.87 4Fe-4S binding domain
Aldo_ket_red         PF00248.16   283 seq970_BIOID39015    -            275   7.7e-57  192.1   0.0   1   1   6.7e-61   9.2e-57  191.8   0.0     2   282    18   261    17   262 0.96 Aldo/keto reductase family
NUDIX                PF00293.23   135 seq971_BIOID39015    -            257   1.9e-21   75.9   0.1   1   1   1.3e-24     6e-21   74.3   0.0     6   125   132   240   127   249 0.90 NUDIX domain
zf-NADH-PPase        PF09297.6     32 seq971_BIOID39015    -            257   2.8e-10   39.4   5.4   1   1     1e-13   4.8e-10   38.6   3.8     1    32    93   124    93   124 0.98 NADH pyrophosphatase zinc ribbon domain
NUDIX-like           PF09296.6     98 seq971_BIOID39015    -            257   3.7e-06   27.0   0.1   1   1   1.6e-09   7.3e-06   26.1   0.1     2    97    11    90    10    91 0.96 NADH pyrophosphatase-like rudimentary NUDIX domain
ATP-synt_C           PF00137.16    66 seq972_BIOID39015    -             79   1.1e-16   60.3  13.8   1   1   9.3e-21   1.3e-16   60.1   9.6     2    66     9    77     8    77 0.98 ATP synthase subunit C
Bac_luciferase       PF00296.15   307 seq973_BIOID39015    -            382   6.9e-69  232.1   0.4   1   1   6.1e-73   8.4e-69  231.9   0.3     1   302    20   339    20   344 0.93 Luciferase-like monooxygenase
AP_endonuc_2         PF01261.19   211 seq974_BIOID39015    -            326   3.1e-14   52.6   0.1   1   1   3.4e-18   4.7e-14   52.0   0.1     1   204    41   222    41   229 0.91 Xylose isomerase-like TIM barrel
AA_permease_2        PF13520.1    426 seq978_BIOID39015    -            460   1.4e-79  267.5  39.9   1   1   1.2e-83   1.6e-79  267.2  27.7     1   420     5   441     5   449 0.91 Amino acid permease
DUF853               PF05872.7    504 seq979_BIOID39015    -            516  3.3e-251  833.8   0.2   1   1  2.2e-254  3.7e-251  833.7   0.2     3   504    21   516    19   516 0.98 Bacterial protein of unknown function (DUF853)
AAA_10               PF12846.2    328 seq979_BIOID39015    -            516   2.4e-20   72.9   0.0   1   2   2.3e-10   3.9e-07   29.5   0.0     1    47    39    85    39   128 0.95 AAA-like domain
AAA_10               PF12846.2    328 seq979_BIOID39015    -            516   2.4e-20   72.9   0.0   2   2   5.8e-14   9.8e-11   41.3   0.0   245   307   271   335   238   358 0.79 AAA-like domain
TrwB_AAD_bind        PF10412.4    386 seq979_BIOID39015    -            516   8.3e-08   31.1   0.1   1   1   2.9e-08   4.9e-05   22.0   0.0    14    56    38    80    30   106 0.92 Type IV secretion-system coupling protein DNA-binding domain
FtsK_SpoIIIE         PF01580.13   205 seq979_BIOID39015    -            516   7.5e-07   28.7   0.0   1   1     3e-09   5.1e-06   25.9   0.0    35    83    34    79    21    91 0.85 FtsK/SpoIIIE family
DUF87                PF01935.12   229 seq979_BIOID39015    -            516   2.8e-06   27.1   0.0   1   1     3e-09   5.2e-06   26.3   0.0    20   122    36   149    27   245 0.73 Domain of unknown function DUF87
ATP-synt_B           PF00430.13   132 seq981_BIOID39015    -            156   3.3e-35  120.6  18.3   1   1   2.8e-39   3.9e-35  120.4  12.7     1   132     6   137     6   137 0.98 ATP synthase B/B' CF(0)
Peptidase_S24        PF00717.18    70 seq982_BIOID39015    -            324   8.7e-21   73.2   0.1   1   1   2.5e-24   1.7e-20   72.2   0.1     1    63    86   159    86   170 0.92 Peptidase S24-like
Peptidase_S26        PF10502.4    138 seq982_BIOID39015    -            324   6.3e-09   35.3   0.0   1   1   2.1e-11   1.4e-07   30.9   0.0    96   138   260   302   233   302 0.84 Signal peptidase, peptidase S26
SKI                  PF01202.17   158 seq983_BIOID39015    -            174   4.8e-48  162.8   0.0   1   1   1.6e-51   5.5e-48  162.7   0.0     1   157    11   168    11   169 0.98 Shikimate kinase
AAA_17               PF13207.1    121 seq983_BIOID39015    -            174   1.9e-06   28.5   0.0   1   1   1.3e-09   4.3e-06   27.4   0.0     3    66     6    67     5   172 0.67 AAA domain
AAA                  PF00004.24   132 seq983_BIOID39015    -            174   2.2e-06   27.7   0.0   1   1   3.1e-08   0.00011   22.3   0.0     2    30     6    34     5    95 0.86 ATPase family associated with various cellular activities (AAA)
MbtH                 PF03621.8     54 seq985_BIOID39015    -             72   1.8e-21   75.1   0.6   1   1   1.6e-25   2.1e-21   74.8   0.4     1    53     1    54     1    55 0.96 MbtH-like protein
SseB                 PF07179.7    263 seq987_BIOID39015    -            258  4.2e-139  461.8   0.1   1   1  3.4e-143  4.7e-139  461.6   0.0     1   263     1   258     1   258 0.99 SseB protein
AMP-binding          PF00501.23   418 seq988_BIOID39015    -           1335  1.6e-115  385.7   0.0   1   1  6.1e-119  2.1e-115  385.3   0.0     1   417   524   928   524   929 0.96 AMP-binding enzyme
Condensation         PF00668.15   301 seq988_BIOID39015    -           1335   6.7e-58  195.7   0.0   1   1     3e-61     1e-57  195.2   0.0     2   300    44   342    43   343 0.91 Condensation domain
Thioesterase         PF00975.15   229 seq988_BIOID39015    -           1335   6.1e-44  150.8   0.4   1   1   8.4e-45   2.9e-41  142.0   0.0     2   215  1109  1318  1108  1332 0.96 Thioesterase domain
PP-binding           PF00550.20    67 seq988_BIOID39015    -           1335   3.7e-11   43.0   0.1   1   1   3.3e-14   1.1e-10   41.4   0.0     3    65  1022  1082  1020  1084 0.91 Phosphopantetheine attachment site
Fimbrial             PF00419.15   145 seq989_BIOID39015    -            168   8.4e-23   81.0   0.2   1   1   7.5e-27     1e-22   80.8   0.2     3   145    32   168    30   168 0.85 Fimbrial protein
Usher                PF00577.15   552 seq990_BIOID39015    -            838  4.5e-208  692.3  27.4   1   1  9.9e-212  4.5e-208  692.3  19.0     1   552   206   748   206   748 0.99 Type VII secretion system (T7SS), usher protein
PapC_N               PF13954.1    146 seq990_BIOID39015    -            838   1.2e-46  157.8   0.0   1   1   5.5e-50   2.5e-46  156.7   0.0     1   146    43   192    43   192 0.98 PapC N-terminal domain
PapC_C               PF13953.1     68 seq990_BIOID39015    -            838   5.1e-21   73.9   0.1   1   1   2.6e-24   1.2e-20   72.8   0.1     2    67   759   825   758   826 0.95 PapC C-terminal domain
BPD_transp_2         PF02653.11   267 seq992_BIOID39015    -            393   1.2e-50  171.8  42.6   1   1   8.6e-55   1.2e-50  171.8  29.5     2   267    57   383    56   383 0.98 Branched-chain amino acid transport system / permease component
DUF1116              PF06545.6    216 seq993_BIOID39015    -            201   1.9e-35  121.8   0.7   1   1   1.8e-39   2.5e-35  121.4   0.5   132   216     1    85     1    85 0.99 Protein of unknown function (DUF1116)
HTH_18               PF12833.2     81 seq994_BIOID39015    -            283   6.1e-21   74.2   1.7   1   1   1.7e-24   1.2e-20   73.2   0.1     1    81   191   270   191   270 0.97 Helix-turn-helix domain
HTH_AraC             PF00165.18    42 seq994_BIOID39015    -            283   2.7e-17   61.8   0.4   1   1   6.6e-15   4.5e-11   42.0   0.0     8    42   234   269   230   269 0.95 Bacterial regulatory helix-turn-helix proteins, AraC family
Flavodoxin_2         PF02525.12   199 seq996_BIOID39015    -            201   3.9e-48  163.4   0.0   1   1   6.5e-52   4.5e-48  163.3   0.0     2   195     3   195     2   199 0.91 Flavodoxin-like fold
FMN_red              PF03358.10   152 seq996_BIOID39015    -            201   2.4e-12   46.5   0.0   1   1   4.5e-16   3.1e-12   46.1   0.0     2   148     3   174     2   178 0.77 NADPH-dependent FMN reductase
DUF1391              PF07151.7     49 seq997_BIOID39015    -             51   3.6e-36  122.2   0.6   1   1   2.8e-40   3.9e-36  122.1   0.4     1    48     2    49     2    50 0.97 Protein of unknown function (DUF1391)
BenE                 PF03594.8    378 seq999_BIOID39015    -            478  1.9e-155  517.0  48.8   1   1  1.6e-159  2.2e-155  516.7  33.8     3   378    93   468    91   468 0.99 Benzoate membrane transport protein
Amidohydro_1         PF01979.15   333 seq1002_BIOID39015   -            442     2e-48  165.6   0.1   1   1   4.3e-52   2.9e-48  165.0   0.1     1   333    53   375    53   375 0.96 Amidohydrolase family
Amidohydro_5         PF13594.1     68 seq1002_BIOID39015   -            442   3.7e-08   32.9   0.0   1   1   1.3e-11   8.6e-08   31.7   0.0     1    68    23   122    23   122 0.68 Amidohydrolase
MFS_1                PF07690.11   354 seq1003_BIOID39015   -            394   1.3e-36  125.9  54.8   1   2   1.2e-29   7.9e-26   90.5  16.4     2   188    17   198    16   216 0.88 Major Facilitator Superfamily
MFS_1                PF07690.11   354 seq1003_BIOID39015   -            394   1.3e-36  125.9  54.8   2   2   9.5e-15   6.5e-11   41.4  16.0     3   175   218   387   216   394 0.89 Major Facilitator Superfamily
Sugar_tr             PF00083.19   451 seq1003_BIOID39015   -            394   5.4e-12   44.9  16.3   1   1     8e-16   5.4e-12   44.9  11.3    43   188    36   181    11   184 0.84 Sugar (and other) transporter
OSCP                 PF00213.13   172 seq1005_BIOID39015   -            177   8.5e-51  172.1   1.0   1   1   6.9e-55   9.4e-51  171.9   0.7     1   171     7   174     7   175 0.97 ATP synthase delta (OSCP) subunit
URO-D                PF01208.12   343 seq1006_BIOID39015   -            354  1.7e-140  467.7   0.0   1   1  1.4e-144  1.9e-140  467.5   0.0     2   342     5   347     4   348 0.98 Uroporphyrinogen decarboxylase (URO-D)
Cytochrom_B_N        PF00033.14   188 seq1008_BIOID39015   -            217   1.4e-20   73.3  19.2   1   1   2.5e-24   1.7e-20   73.0  13.3     4   188    10   186     7   186 0.92 Cytochrome b(N-terminal)/b6/petB
Ni_hydr_CYTB         PF01292.15   182 seq1008_BIOID39015   -            217   1.4e-18   66.8  17.8   1   1   2.5e-22   1.7e-18   66.5  12.3     5   182    13   186     9   186 0.89 Prokaryotic cytochrome b561
DUF1537              PF07005.6    223 seq1009_BIOID39015   -            420   1.7e-61  207.6  14.6   1   1   2.1e-65   2.8e-61  206.9  10.1     1   223   161   380   161   380 0.95 Protein of unknown function, DUF1537
Glycos_transf_4      PF00953.16   159 seq1010_BIOID39015   -            367   1.1e-28   99.9  21.3   1   1   7.8e-33   1.1e-28   99.9  14.8     3   157    75   233    73   235 0.94 Glycosyl transferase family 4
DUF2492              PF10678.4     78 seq1014_BIOID39015   -             79   6.4e-35  118.9   0.2   1   1   5.2e-39     7e-35  118.8   0.1     1    78     1    78     1    78 0.99 Protein of unknown function (DUF2492)
DUF3828              PF12883.2    120 seq1016_BIOID39015   -            308   8.3e-12   44.9   2.7   1   1   4.2e-11   2.8e-07   30.3   0.1     2   118    26   142    25   144 0.88 Protein of unknown function (DUF3828)
Lumazine_bd          PF12870.2    111 seq1016_BIOID39015   -            308   2.9e-07   30.3   3.1   1   1   1.8e-08   0.00012   21.9   0.1    66   110   240   283   196   284 0.92 Lumazine-binding domain
DUF2058              PF09831.4    177 seq1017_BIOID39015   -            218   1.2e-63  214.0   9.4   1   1     1e-67   1.4e-63  213.8   6.5     1   177    44   218    44   218 0.99 Uncharacterized protein conserved in bacteria (DUF2058)
Fimbrial             PF00419.15   145 seq1018_BIOID39015   -            156   1.2e-24   87.0   0.5   1   1     1e-28   1.4e-24   86.8   0.4     1   145    20   156    20   156 0.89 Fimbrial protein
TIR_2                PF13676.1    102 seq1021_BIOID39015   -            251   1.2e-15   57.3   0.0   1   1   1.3e-19   1.8e-15   56.8   0.0     1    98   121   228   121   232 0.86 TIR domain
MFS_1                PF07690.11   354 seq1023_BIOID39015   -            421   4.5e-23   81.4  40.1   1   1   4.3e-27   5.8e-23   81.0  23.0    22   351    33   365    25   367 0.79 Major Facilitator Superfamily
Isochorismatase      PF00857.15   174 seq1024_BIOID39015   -            244   1.9e-42  145.0   0.0   1   1   1.9e-46   2.5e-42  144.6   0.0     1   173    32   229    32   230 0.97 Isochorismatase family
DUF2877              PF11392.3    111 seq1026_BIOID39015   -            271   2.3e-28   98.5   0.0   1   1   3.7e-32   5.1e-28   97.3   0.0     1   110   158   265   158   266 0.89 Protein of unknown function (DUF2877)
MFS_1                PF07690.11   354 seq1028_BIOID39015   -            393     2e-24   85.8  58.2   1   1   1.3e-26   1.8e-22   79.4  34.4     2   328    14   320    10   327 0.84 Major Facilitator Superfamily
ATP-synt_ab          PF00006.20   215 seq1033_BIOID39015   -            513   1.5e-72  243.4   0.1   1   1   9.7e-76   2.7e-72  242.6   0.0     1   215   148   375   148   375 0.99 ATP synthase alpha/beta family, nucleotide-binding domain
ATP-synt_ab_C        PF00306.22   113 seq1033_BIOID39015   -            513   1.3e-18   67.3   1.3   1   1   9.8e-22   2.7e-18   66.3   0.9     1    95   387   468   387   488 0.87 ATP synthase alpha/beta chain, C terminal domain
ATP-synt_ab_N        PF02874.18    69 seq1033_BIOID39015   -            513   2.9e-14   52.9   0.1   1   1   2.3e-17   6.2e-14   51.8   0.1     5    69    28    92    25    92 0.98 ATP synthase alpha/beta family, beta-barrel domain
HAS-barrel           PF09378.5     91 seq1033_BIOID39015   -            513   1.3e-06   28.1   0.1   1   1   3.5e-09   9.5e-06   25.3   0.0     6    84    29    89    25   109 0.85 HAS barrel domain
KaiC                 PF06745.8    226 seq1033_BIOID39015   -            513   4.6e-05   22.5   0.0   1   1     3e-08   8.2e-05   21.6   0.0     1    71   146   213   146   249 0.85 KaiC
AroM                 PF07302.6    221 seq1034_BIOID39015   -            225   3.2e-86  288.1   2.8   1   1   2.6e-90   3.6e-86  287.9   2.0     2   220     5   224     4   225 0.99 AroM protein
Fimbrial             PF00419.15   145 seq1037_BIOID39015   -            174   3.7e-18   66.0   2.5   1   1   3.1e-22   4.3e-18   65.8   1.7     2   144    28   173    27   174 0.89 Fimbrial protein
adh_short            PF00106.20   167 seq1038_BIOID39015   -            240   4.5e-16   59.1   0.2   1   1   1.3e-19     6e-16   58.6   0.1     3   166     9   170     8   171 0.87 short chain dehydrogenase
adh_short_C2         PF13561.1    243 seq1038_BIOID39015   -            240   8.1e-08   32.2   0.0   1   1   2.2e-11     1e-07   31.9   0.0     8   192    18   193    13   238 0.73 Enoyl-(Acyl carrier protein) reductase
KR                   PF08659.5    181 seq1038_BIOID39015   -            240   2.9e-07   30.2   0.5   1   1   1.1e-10   5.1e-07   29.4   0.3     4   172    10   175     8   184 0.85 KR domain
Ribonuclease_3       PF00636.21   114 seq1039_BIOID39015   -            226   5.6e-21   75.0   0.0   1   1   2.4e-24   1.6e-20   73.5   0.0     1   113    38   127    38   128 0.90 Ribonuclease III domain
dsrm                 PF00035.20    67 seq1039_BIOID39015   -            226   8.7e-15   54.9   0.0   1   1   2.1e-18   1.5e-14   54.2   0.0     1    67   156   223   156   223 0.95 Double-stranded RNA binding motif
Peripla_BP_3         PF13377.1    160 seq1044_BIOID39015   -            392   2.7e-38  131.3   0.7   1   1   6.8e-40   2.3e-36  125.0   0.1     3   160   113   277   111   277 0.95 Periplasmic binding protein-like domain
HTH_AraC             PF00165.18    42 seq1044_BIOID39015   -            392   3.3e-22   77.5   0.1   1   2   2.8e-11   9.7e-08   31.4   0.0     1    42   294   335   294   335 0.97 Bacterial regulatory helix-turn-helix proteins, AraC family
HTH_AraC             PF00165.18    42 seq1044_BIOID39015   -            392   3.3e-22   77.5   0.1   2   2   9.9e-15   3.4e-11   42.4   0.1     6    41   348   384   346   385 0.95 Bacterial regulatory helix-turn-helix proteins, AraC family
HTH_18               PF12833.2     81 seq1044_BIOID39015   -            392   8.3e-20   70.5   0.1   1   1   1.7e-22   5.8e-19   67.8   0.0     3    79   309   384   307   385 0.97 Helix-turn-helix domain
Peripla_BP_4         PF13407.1    258 seq1044_BIOID39015   -            392   5.4e-13   48.7   0.0   1   1   2.6e-16   8.8e-13   48.0   0.0    75   258    72   258    52   258 0.85 Periplasmic binding protein domain
Endonuclease_5       PF04493.9    206 seq1046_BIOID39015   -            223   1.8e-70  236.3   0.0   1   1   1.5e-74   2.1e-70  236.1   0.0     1   205     9   208     9   209 0.99 Endonuclease V
Ribonuc_L-PSP        PF01042.16   121 seq1047_BIOID39015   -            128   2.4e-32  111.1   0.0   1   1   2.1e-36   2.9e-32  110.8   0.0     4   120    13   125    10   126 0.97 Endoribonuclease L-PSP
RPAP2_Rtr1           PF04181.8     79 seq1048_BIOID39015   -             58   0.00016   21.5   1.8   1   1   3.4e-08   0.00024   21.0   1.3    22    71     8    53     3    57 0.79 Rtr1/RPAP2 family
Wzz                  PF02706.10   152 seq1051_BIOID39015   -            348   5.4e-15   55.4   1.7   1   1   8.6e-19   1.2e-14   54.3   1.2     1   113    15   188    15   247 0.69 Chain length determinant protein
AA_kinase            PF00696.23   241 seq1053_BIOID39015   -            297   7.1e-25   87.8   0.0   1   1   1.2e-28   1.7e-24   86.5   0.0     1   239     2   277     2   279 0.79 Amino acid kinase family
DUF2544              PF11245.3    230 seq1054_BIOID39015   -            285  1.8e-112  374.2   5.4   1   1  1.5e-116  2.1e-112  373.9   3.8     1   230    56   285    56   285 0.99 Protein of unknown function (DUF2544)
Fer4_5               PF12801.2     48 seq1055_BIOID39015   -            367   4.5e-21   74.2   6.6   1   2   2.3e-17   7.7e-14   51.1   0.3     2    47   107   152   106   153 0.93 4Fe-4S binding domain
Fer4_5               PF12801.2     48 seq1055_BIOID39015   -            367   4.5e-21   74.2   6.6   2   2   4.8e-12   1.6e-08   34.0   0.7     2    48   211   257   210   257 0.83 4Fe-4S binding domain
Fer4_10              PF13237.1     52 seq1055_BIOID39015   -            367     1e-06   28.3  14.3   1   1     3e-10     1e-06   28.3   9.9     2    52   254   299   253   299 0.94 4Fe-4S dicluster domain
FAD_binding_5        PF00941.16   171 seq1056_BIOID39015   -            259   3.7e-23   81.6   0.0   1   1   9.2e-27   6.3e-23   80.9   0.0     4   167     4   153     1   156 0.90 FAD binding domain in molybdopterin dehydrogenase
CO_deh_flav_C        PF03450.12   103 seq1056_BIOID39015   -            259   7.3e-10   38.6   0.3   1   1   2.3e-13   1.6e-09   37.5   0.2     4   102   165   250   161   251 0.85 CO dehydrogenase flavoprotein C-terminal domain
AzlC                 PF03591.9    143 seq1057_BIOID39015   -            245   7.3e-42  142.5  10.2   1   1   5.3e-46   7.3e-42  142.5   7.1     1   141    23   165    23   167 0.97 AzlC protein
Aldolase_II          PF00596.16   183 seq1059_BIOID39015   -            212   3.4e-44  150.5   0.0   1   1   2.8e-48   3.9e-44  150.3   0.0     2   181    14   190    13   192 0.93 Class II Aldolase and Adducin N-terminal domain
DUF1255              PF06865.6     94 seq1060_BIOID39015   -             94   5.4e-35  119.4   0.0   1   1   4.3e-39   5.9e-35  119.3   0.0     1    94     1    94     1    94 0.98 Protein of unknown function (DUF1255)
SMP_2                PF10144.4    213 seq1063_BIOID39015   -            214   1.9e-98  327.5   0.3   1   1  1.6e-102   2.2e-98  327.3   0.2     1   213     1   210     1   210 0.99 Bacterial virulence factor haemolysin
Abhydrolase_6        PF12697.2    228 seq1064_BIOID39015   -            266   1.2e-35  123.3   4.3   1   1   3.1e-39   1.4e-35  123.1   3.0     1   227    16   249    16   250 0.79 Alpha/beta hydrolase family
Abhydrolase_1        PF00561.15   230 seq1064_BIOID39015   -            266   5.1e-17   62.0   0.3   1   1   1.1e-18   4.8e-15   55.6   0.2     1   228    40   251    40   253 0.79 alpha/beta hydrolase fold
Abhydrolase_5        PF12695.2    142 seq1064_BIOID39015   -            266   2.7e-16   59.5   1.5   1   1   2.8e-19   1.3e-15   57.3   1.0     1   141    15   237    15   238 0.74 Alpha/beta hydrolase family
MMR_HSR1             PF01926.18   114 seq1065_BIOID39015   -            301   8.7e-22   77.1   0.1   1   1   8.9e-25   1.5e-21   76.3   0.1     2   114    11   125    10   125 0.81 50S ribosome-binding GTPase
KH_2                 PF07650.12    78 seq1065_BIOID39015   -            301   2.1e-18   65.5   0.7   1   1   3.5e-21     6e-18   64.0   0.5     1    77   209   285   209   286 0.94 KH domain
FeoB_N               PF02421.13   189 seq1065_BIOID39015   -            301   6.7e-14   51.4   0.1   1   1   5.9e-17     1e-13   50.8   0.0     3   164    11   177    10   203 0.82 Ferrous iron transport protein B
GTP_EFTU             PF00009.22   188 seq1065_BIOID39015   -            301   2.9e-10   39.7   0.7   1   1   8.2e-12   1.4e-08   34.2   0.5     6   187    11   174     9   175 0.68 Elongation factor Tu GTP binding domain
Dynamin_N            PF00350.18   168 seq1065_BIOID39015   -            301   4.4e-08   33.0   0.2   1   1   2.8e-08   4.8e-05   23.0   0.1     1    35    11    45    11    57 0.84 Dynamin family
AIG1                 PF04548.11   212 seq1065_BIOID39015   -            301   5.1e-07   28.9   0.0   1   1   5.3e-10     9e-07   28.0   0.0     3   108    11   113    10   117 0.74 AIG1 family
PduV-EutP            PF10662.4    143 seq1065_BIOID39015   -            301     1e-06   28.1   0.3   1   1   7.9e-09   1.3e-05   24.5   0.2     4   141    11   169     9   171 0.72 Ethanolamine utilisation - propanediol utilisation
Miro                 PF08477.8    119 seq1065_BIOID39015   -            301   1.8e-05   25.0   0.0   1   1   2.9e-08   4.9e-05   23.6   0.0     2   119    11   127    11   127 0.64 Miro-like protein
Exonuc_VIII          PF06630.6    182 seq1073_BIOID39015   -            866   5.6e-81  270.0   0.0   1   1   1.5e-84     1e-80  269.2   0.0     1   182     1   178     1   178 0.99 Enterobacterial exodeoxyribonuclease VIII
DUF3799              PF12684.2    237 seq1073_BIOID39015   -            866   2.8e-06   26.7   0.0   1   1   7.9e-10   5.4e-06   25.8   0.0     4   225   615   849   613   852 0.80 PDDEXK-like domain of unknown function (DUF3799)
DUF416               PF04222.7    191 seq1075_BIOID39015   -            196   2.2e-87  291.0   0.1   1   1   1.8e-91   2.5e-87  290.8   0.0     1   189     4   192     4   194 0.99 Protein of unknown function (DUF416)
Pyr_redox_2          PF07992.9    200 seq1077_BIOID39015   -            847     2e-36  125.6   0.0   1   1   3.9e-39   8.8e-36  123.5   0.0     1   198     5   285     5   287 0.95 Pyridine nucleotide-disulphide oxidoreductase
NIR_SIR              PF01077.17   157 seq1077_BIOID39015   -            847   2.8e-27   94.8   0.1   1   1   3.5e-30     8e-27   93.4   0.0     2   150   632   770   631   776 0.94 Nitrite and sulphite reductase 4Fe-4S domain
Fer2_BFD             PF04324.10    55 seq1077_BIOID39015   -            847   2.8e-21   75.1   4.8   1   1     7e-19   1.6e-15   56.7   2.0     2    53   423   472   422   474 0.93 BFD-like [2Fe-2S] binding domain
Pyr_redox            PF00070.22    80 seq1077_BIOID39015   -            847   1.5e-15   57.2   0.7   1   1   6.4e-19   1.5e-15   57.2   0.5     2    72   148   219   147   229 0.91 Pyridine nucleotide-disulphide oxidoreductase
NIR_SIR_ferr         PF03460.12    69 seq1077_BIOID39015   -            847   4.4e-12   45.3   0.0   1   1     4e-15   9.1e-12   44.3   0.0     3    68   560   622   558   623 0.95 Nitrite/Sulfite reductase ferredoxin-like half domain
Pyr_redox_3          PF13738.1    203 seq1077_BIOID39015   -            847     2e-08   34.3   0.4   1   1   1.5e-09   3.5e-06   27.1   0.0    78   196    55   174    42   179 0.83 Pyridine nucleotide-disulphide oxidoreductase
DUF2766              PF10964.3     79 seq1079_BIOID39015   -             83   5.1e-51  170.3   2.9   1   1   4.1e-55   5.6e-51  170.2   2.0     1    79     1    79     1    79 0.99 Protein of unknown function (DUF2766)
Trans_reg_C          PF00486.23    77 seq1081_BIOID39015   -            251   1.2e-20   73.0   0.2   1   1   6.4e-24   4.3e-20   71.2   0.0     2    77   170   245   169   245 0.98 Transcriptional regulatory protein, C terminal
Response_reg         PF00072.19   112 seq1081_BIOID39015   -            251   2.7e-20   72.3   0.1   1   1   6.2e-24   4.2e-20   71.7   0.0     2   111    17   124    16   125 0.97 Response regulator receiver domain
AP_endonuc_2         PF01261.19   211 seq1084_BIOID39015   -            258   1.1e-30  106.4   2.1   1   1   9.7e-35   1.3e-30  106.1   1.5     1   211    21   219    21   219 0.95 Xylose isomerase-like TIM barrel
SDH_alpha            PF03313.10   283 seq1085_BIOID39015   -            455  1.2e-102  342.6  11.1   1   1  2.3e-106  1.6e-102  342.2   7.7     2   282   183   449   182   450 0.96 Serine dehydratase alpha chain
SDH_beta             PF03315.10   158 seq1085_BIOID39015   -            455     1e-55  188.0   0.1   1   1   3.7e-59   2.6e-55  186.7   0.0     1   157     3   158     3   159 0.96 Serine dehydratase beta chain
A2M_N_2              PF07703.9    136 seq1086_BIOID39015   -           1653   1.3e-25   89.6   0.0   1   1   1.5e-28     4e-25   88.0   0.0     2   136   759   906   758   906 0.95 Alpha-2-macroglobulin family N-terminal region
A2M_N                PF01835.14    99 seq1086_BIOID39015   -           1653   2.2e-23   82.2   0.2   1   1   1.1e-21   2.9e-18   65.8   0.0     2    99   388   479   387   479 0.93 MG2 domain
MG1                  PF11974.3     96 seq1086_BIOID39015   -           1653   8.8e-15   54.9   0.2   1   1   5.6e-17   1.5e-13   51.0   0.1     1    94   289   381   289   383 0.97 Alpha-2-macroglobulin MG1 domain
A2M                  PF00207.17    92 seq1086_BIOID39015   -           1653   3.4e-06   26.4   0.0   1   1   3.1e-09   8.5e-06   25.1   0.0     8    91   976  1056   972  1057 0.94 Alpha-2-macroglobulin family
AzlD                 PF05437.7     99 seq1088_BIOID39015   -            111   2.4e-12   46.5   5.6   1   1   2.1e-16   2.9e-12   46.2   3.9     1    98     5   104     5   105 0.92 Branched-chain amino acid transport protein (AzlD)
Ald_Xan_dh_C2        PF02738.13   543 seq1089_BIOID39015   -            956  7.9e-191  634.9   0.0   1   1  2.5e-194  1.1e-190  634.4   0.0    17   543   363   893   351   893 0.98 Molybdopterin-binding domain of aldehyde dehydrogenase
Ald_Xan_dh_C         PF01315.17   111 seq1089_BIOID39015   -            956   4.4e-31  107.1   0.0   1   1   1.9e-34   8.9e-31  106.1   0.0     2   111   187   298   186   298 0.96 Aldehyde oxidase and xanthine dehydrogenase, a/b hammerhead domain
Fer2_2               PF01799.15    75 seq1089_BIOID39015   -            956   7.1e-13   48.1   0.0   1   1   4.3e-16     2e-12   46.7   0.0     1    73    73   145    73   147 0.97 [2Fe-2S] binding domain
BPL_LplA_LipB        PF03099.14   125 seq1091_BIOID39015   -            338   3.1e-23   82.0   0.0   1   1   1.6e-26   1.1e-22   80.2   0.0     1   125    46   158    46   158 0.94 Biotin/lipoate A/B protein ligase family
Lip_prot_lig_C       PF10437.4     86 seq1091_BIOID39015   -            338   4.5e-22   77.4   0.0   1   1   7.2e-25   4.9e-21   74.0   0.0     1    86   248   333   248   333 0.97 Bacterial lipoate protein ligase C-terminus
ATP-synt             PF00231.14   290 seq1092_BIOID39015   -            287  1.3e-109  365.9   0.0   1   1    1e-113  1.4e-109  365.8   0.0     2   290     3   287     2   287 0.98 ATP synthase
ABC_tran             PF00005.22   118 seq1094_BIOID39015   -            511   3.4e-29  101.4   0.1   1   2   1.7e-21   1.2e-17   64.2   0.0     1   118    51   169    51   169 0.95 ABC transporter
ABC_tran             PF00005.22   118 seq1094_BIOID39015   -            511   3.4e-29  101.4   0.1   2   2     2e-12   1.3e-08   35.0   0.0     3   117   305   431   303   432 0.77 ABC transporter
Epimerase_2          PF02350.14   346 seq1096_BIOID39015   -            376  1.2e-126  422.0   0.0   1   1    1e-130  1.4e-126  421.8   0.0     2   346    22   370    21   370 0.97 UDP-N-acetylglucosamine 2-epimerase
Fimbrial             PF00419.15   145 seq1097_BIOID39015   -            363     3e-21   76.0   0.5   1   1   2.2e-25     3e-21   76.0   0.3     2   143   211   361   210   363 0.85 Fimbrial protein
Nitroreductase       PF00881.19   165 seq1098_BIOID39015   -            196   1.1e-16   61.0   0.0   1   1   9.3e-21   1.3e-16   60.7   0.0     5   165    18   174    14   174 0.89 Nitroreductase family
CRS1_YhbY            PF01985.16    84 seq1099_BIOID39015   -             97   1.7e-29  101.5   1.1   1   1   1.4e-33   1.9e-29  101.3   0.8     1    84     3    86     3    86 0.99 CRS1 / YhbY (CRM) domain
RecO_N               PF11967.3     80 seq1101_BIOID39015   -            242   4.6e-24   83.9   0.0   1   1   1.1e-27   7.7e-24   83.2   0.0     5    78     4    76     1    78 0.95 Recombination protein O N terminal
RecO_C               PF02565.10   118 seq1101_BIOID39015   -            242   8.8e-21   73.8   0.0   1   1   1.7e-24   1.2e-20   73.4   0.0     3   118    82   226    80   226 0.91 Recombination protein O C terminal
MarR                 PF01047.17    59 seq1102_BIOID39015   -            176   1.3e-17   63.1   2.8   1   1   1.3e-20     6e-17   60.9   0.1     1    58    53   112    53   113 0.98 MarR family
MarR_2               PF12802.2     62 seq1102_BIOID39015   -            176     1e-08   34.5   0.1   1   1   4.8e-12   2.2e-08   33.5   0.0     5    61    55   111    51   112 0.90 MarR family
HTH_27               PF13463.1     68 seq1102_BIOID39015   -            176   3.6e-07   30.2   0.1   1   1   1.8e-10   8.1e-07   29.1   0.0    17    68    70   121    54   121 0.86 Winged helix DNA-binding domain
Bac_DNA_binding      PF00216.16    90 seq1107_BIOID39015   -             90   3.2e-33  113.4   1.4   1   1   2.6e-37   3.6e-33  113.3   1.0     1    90     1    90     1    90 0.99 Bacterial DNA-binding protein
HATPase_c            PF02518.21   111 seq1109_BIOID39015   -            433   1.9e-22   78.9   0.0   1   1   8.1e-26   3.7e-22   78.0   0.0     6   110   320   423   316   424 0.96 Histidine kinase-, DNA gyrase B-, and HSP90-like ATPase
HisKA                PF00512.20    68 seq1109_BIOID39015   -            433   6.4e-08   32.3   1.3   1   1   3.7e-11   1.7e-07   30.9   0.9     1    67   211   270   211   271 0.90 His Kinase A (phospho-acceptor) domain
HAMP                 PF00672.20    70 seq1109_BIOID39015   -            433   1.6e-06   28.0   0.0   1   1   3.6e-10   1.6e-06   28.0   0.0     3    69   140   206   139   207 0.90 HAMP domain
MTS                  PF05175.9    170 seq1111_BIOID39015   -            397   1.9e-20   72.8   0.0   1   1     3e-23   3.7e-20   71.8   0.0    31   138   219   347   211   359 0.92 Methyltransferase small domain
Methyltransf_26      PF13659.1    117 seq1111_BIOID39015   -            397     1e-18   67.3   0.0   1   1   1.6e-21     2e-18   66.4   0.0     2   116   221   350   220   351 0.92 Methyltransferase domain
Methyltransf_31      PF13847.1    152 seq1111_BIOID39015   -            397     3e-16   59.2   0.0   1   1   1.1e-18   1.4e-15   57.0   0.0     2   118   218   357   217   379 0.80 Methyltransferase domain
Methyltransf_18      PF12847.2    112 seq1111_BIOID39015   -            397   1.4e-12   48.0   0.0   1   1   2.8e-15   3.5e-12   46.7   0.0     3   110   221   348   219   350 0.82 Methyltransferase domain
PrmA                 PF06325.8    295 seq1111_BIOID39015   -            397   1.9e-08   33.6   0.0   1   1   2.4e-11     3e-08   33.0   0.0   159   232   217   294   211   295 0.84 Ribosomal protein L11 methyltransferase (PrmA)
Methyltransf_25      PF13649.1    101 seq1111_BIOID39015   -            397   1.1e-07   31.9   0.0   1   1   2.1e-10   2.6e-07   30.8   0.0     1    73   223   293   223   341 0.90 Methyltransferase domain
UPF0020              PF01170.13   180 seq1111_BIOID39015   -            397   2.1e-06   27.3   0.0   1   1   3.3e-09   4.1e-06   26.3   0.0    30   117   221   298   211   304 0.84 Putative RNA methylase family UPF0020
Methyltransf_15      PF09445.5    164 seq1111_BIOID39015   -            397   2.9e-06   26.8   0.0   1   1   3.9e-09   4.8e-06   26.1   0.0     3    79   222   296   220   301 0.92 RNA cap guanine-N2 methyltransferase
Met_10               PF02475.11   200 seq1111_BIOID39015   -            397   9.5e-06   25.2   0.0   1   1   1.3e-08   1.6e-05   24.4   0.0   100   179   218   297   209   308 0.90 Met-10+ like-protein
Ubie_methyltran      PF01209.13   233 seq1111_BIOID39015   -            397   4.6e-05   22.5   0.0   1   1   6.2e-08   7.7e-05   21.8   0.0    45    98   217   269   208   282 0.88 ubiE/COQ5 methyltransferase family
Cons_hypoth95        PF03602.10   183 seq1111_BIOID39015   -            397    0.0001   21.6   0.0   1   1   1.4e-07   0.00018   20.8   0.0    42   128   219   301   203   314 0.81 Conserved hypothetical protein 95
GntP_permease        PF02447.11   441 seq1117_BIOID39015   -            454  3.8e-154  513.2  49.8   1   1  6.3e-158  4.3e-154  513.1  34.5     2   440     5   453     4   454 0.98 GntP family permease
CitMHS               PF03600.11   349 seq1117_BIOID39015   -            454     1e-08   34.1  37.4   1   1   1.9e-12   1.3e-08   33.7  25.9     3   318    11   375     7   403 0.80 Citrate transporter
Colicin              PF01024.14   187 seq1118_BIOID39015   -            626   2.6e-74  248.7   5.9   1   1   3.7e-78   2.6e-74  248.7   4.1     1   187   438   624   438   624 0.99 Colicin pore forming domain
Colicin_Ia           PF11504.3     72 seq1118_BIOID39015   -            626   3.4e-51  170.9   1.5   1   1   9.7e-55   6.6e-51  170.0   1.0     1    72   282   353   282   353 1.00 Colicin Ia
Flavin_Reduct        PF01613.13   154 seq1119_BIOID39015   -            164   1.1e-30  106.4   0.2   1   1   8.9e-35   1.2e-30  106.2   0.1     1   153    13   159    13   160 0.93 Flavin reductase like domain
NAD_binding_10       PF13460.1    183 seq1120_BIOID39015   -            274   2.2e-15   57.0   0.0   1   1   1.1e-18   3.6e-15   56.3   0.0     1   181     4   201     4   203 0.82 NADH(P)-binding
Epimerase            PF01370.16   236 seq1120_BIOID39015   -            274   6.3e-11   42.0   0.0   1   1   1.3e-12   4.5e-09   35.9   0.0     8   236    10   213     5   213 0.71 NAD dependent epimerase/dehydratase family
UDPG_MGDP_dh_N       PF03721.9    185 seq1120_BIOID39015   -            274   1.9e-06   27.2   0.0   1   1   2.5e-09   8.5e-06   25.1   0.0     1   132     2   124     2   135 0.73 UDP-glucose/GDP-mannose dehydrogenase family, NAD binding domain
NAD_binding_2        PF03446.10   162 seq1120_BIOID39015   -            274     1e-05   25.4   0.0   1   1   4.3e-09   1.5e-05   24.8   0.0     1    77     1    90     1   130 0.68 NAD binding domain of 6-phosphogluconate dehydrogenase
DUF1481              PF07356.7    195 seq1121_BIOID39015   -            211   5.4e-71  237.9   0.6   1   1   4.5e-75   6.2e-71  237.7   0.4     1   195    22   207    22   207 0.99 Protein of unknown function (DUF1481)
ATP-synt_ab          PF00006.20   215 seq1124_BIOID39015   -            460   2.5e-64  216.6   0.0   1   1   7.8e-68   3.6e-64  216.1   0.0     1   215   129   342   129   342 0.97 ATP synthase alpha/beta family, nucleotide-binding domain
ATP-synt_ab_C        PF00306.22   113 seq1124_BIOID39015   -            460   9.9e-28   96.7   0.1   1   1     4e-31   1.8e-27   95.9   0.1     2   109   356   458   355   460 0.94 ATP synthase alpha/beta chain, C terminal domain
ATP-synt_ab_N        PF02874.18    69 seq1124_BIOID39015   -            460   3.3e-22   78.3   2.5   1   1   1.5e-25     7e-22   77.3   1.7     1    68     6    72     6    73 0.97 ATP synthase alpha/beta family, beta-barrel domain
DUF1097              PF06496.6    144 seq1125_BIOID39015   -            165   7.7e-37  126.1  26.1   1   1   6.4e-41   8.8e-37  125.9  18.1     2   143     9   156     8   157 0.98 Protein of unknown function (DUF1097)
HlyD                 PF00529.15   306 seq1127_BIOID39015   -            390   3.6e-79  266.1  15.0   1   1   1.3e-82   4.5e-79  265.8  10.4     1   306    60   343    60   343 0.99 HlyD family secretion protein
HlyD_2               PF12700.2    328 seq1127_BIOID39015   -            390   2.2e-17   63.1   1.3   1   1   9.2e-21   3.1e-17   62.6   0.9    20   234    60   290    51   316 0.77 HlyD family secretion protein
HlyD_3               PF13437.1    105 seq1127_BIOID39015   -            390   5.2e-16   58.7   3.5   1   1   1.4e-16   4.9e-13   49.2   0.2     2   105   218   338   217   338 0.79 HlyD family secretion protein
Biotin_lipoyl_2      PF13533.1     50 seq1127_BIOID39015   -            390   1.1e-08   34.4   1.6   1   1   5.4e-11   1.9e-07   30.5   0.1     2    49    61   108    60   109 0.91 Biotin-lipoyl like
PdxJ                 PF03740.8    239 seq1130_BIOID39015   -            243    7e-106  352.6   4.5   1   1  5.9e-110  8.1e-106  352.3   3.1     2   237     5   238     4   240 0.99 Pyridoxal phosphate biosynthesis protein PdxJ
ROK                  PF00480.15   179 seq1135_BIOID39015   -            331   1.1e-58  197.8   0.2   1   1     3e-62   1.4e-58  197.5   0.1     1   179    33   222    33   222 0.96 ROK family
Glucokinase          PF02685.11   316 seq1135_BIOID39015   -            331   5.4e-10   38.4   0.0   1   1   2.2e-13     1e-09   37.5   0.0     4   235    35   266    32   276 0.81 Glucokinase
5_3_exonuc_N         PF02739.11   169 seq1136_BIOID39015   -            281   3.7e-25   88.1   0.0   1   1   8.1e-29   5.5e-25   87.5   0.0    35   149    56   172    35   188 0.90 5'-3' exonuclease, N-terminal resolvase-like domain
5_3_exonuc           PF01367.15   101 seq1136_BIOID39015   -            281   1.2e-23   83.1   0.0   1   1   2.7e-27   1.8e-23   82.5   0.0     1    91   190   279   190   281 0.97 5'-3' exonuclease, C-terminal SAM fold
UDPG_MGDP_dh_N       PF03721.9    185 seq1137_BIOID39015   -            420   3.6e-61  205.6   0.2   1   1     1e-62   3.5e-59  199.2   0.0     2   183     5   189     4   191 0.96 UDP-glucose/GDP-mannose dehydrogenase family, NAD binding domain
UDPG_MGDP_dh         PF00984.14    96 seq1137_BIOID39015   -            420     4e-30  103.7   0.0   1   1   2.3e-33     8e-30  102.7   0.0     2    93   206   292   205   296 0.88 UDP-glucose/GDP-mannose dehydrogenase family, central domain
UDPG_MGDP_dh_C       PF03720.10   106 seq1137_BIOID39015   -            420   7.4e-19   67.7   0.0   1   1   5.7e-22   1.9e-18   66.4   0.0     1   104   324   419   324   420 0.91 UDP-glucose/GDP-mannose dehydrogenase family, UDP binding domain
NAD_binding_2        PF03446.10   162 seq1137_BIOID39015   -            420     7e-07   29.1   0.1   1   1   2.1e-09   7.1e-06   25.8   0.0     2   110     4   136     3   141 0.76 NAD binding domain of 6-phosphogluconate dehydrogenase
Xan_ur_permease      PF00860.15   389 seq1139_BIOID39015   -            442  1.9e-104  349.1  54.2   1   1  1.4e-108  1.9e-104  349.1  37.6     2   386    31   401    30   404 0.97 Permease family
Alpha-amylase        PF00128.19   316 seq1140_BIOID39015   -            676   6.2e-43  147.2   5.2   1   1   1.2e-46   1.6e-42  145.9   3.6     1   308   226   595   226   598 0.73 Alpha amylase, catalytic domain
Peripla_BP_1         PF00532.16   279 seq1141_BIOID39015   -            346     2e-96  322.3   0.0   1   1  3.5e-100   2.4e-96  322.1   0.0     2   278    43   336    42   337 0.99 Periplasmic binding proteins and sugar binding domain of LacI family
Peripla_BP_4         PF13407.1    258 seq1141_BIOID39015   -            346   6.8e-22   77.9   1.7   1   1   1.3e-25   8.7e-22   77.5   1.2     2   253    46   310    45   314 0.86 Periplasmic binding protein domain
Peptidase_S13        PF02113.10   444 seq1142_BIOID39015   -            477  4.8e-178  592.1   0.0   1   1    8e-182  5.5e-178  591.9   0.0     2   443    20   468    19   469 0.99 D-Ala-D-Ala carboxypeptidase 3 (S13) family
Beta-lactamase2      PF13354.1    197 seq1142_BIOID39015   -            477   7.8e-09   35.1   0.4   1   1   1.9e-11   1.3e-07   31.1   0.2    27   195   261   441   252   442 0.73 Beta-lactamase enzyme family
CSD                  PF00313.17    66 seq1143_BIOID39015   -             70   2.3e-22   78.3   0.0   1   1   1.9e-26   2.5e-22   78.2   0.0     1    65     5    69     5    70 0.98 'Cold-shock' DNA-binding domain
DUF1768              PF08719.6    157 seq1144_BIOID39015   -             51   1.5e-11   44.1   0.2   1   1   1.2e-15   1.6e-11   44.0   0.1     1    44     6    49     6    51 0.95 Domain of unknown function (DUF1768)
Peptidase_M17        PF00883.16   311 seq1146_BIOID39015   -            503  5.1e-133  442.6   0.1   1   1  1.3e-136  8.6e-133  441.8   0.0     2   310   185   490   184   491 0.99 Cytosol aminopeptidase family, catalytic domain
Peptidase_M17_N      PF02789.12   125 seq1146_BIOID39015   -            503   5.3e-31  106.8   0.0   1   1   2.2e-34   1.5e-30  105.4   0.0     1   125    19   147    19   147 0.96 Cytosol aminopeptidase family, N-terminal domain
LysR_substrate       PF03466.15   209 seq1148_BIOID39015   -            310   4.4e-19   68.3   0.0   1   1   9.5e-23   6.5e-19   67.7   0.0     2   191    91   280    90   292 0.92 LysR substrate binding domain
HTH_1                PF00126.22    60 seq1148_BIOID39015   -            310   8.5e-18   63.7   0.6   1   1   2.6e-21   1.8e-17   62.7   0.4     3    60     9    66     8    66 0.96 Bacterial regulatory helix-turn-helix protein, lysR family
BPD_transp_2         PF02653.11   267 seq1149_BIOID39015   -            342   8.4e-46  155.9  43.3   1   1   8.5e-50   1.2e-45  155.5  30.0     5   267    40   301    36   301 0.97 Branched-chain amino acid transport system / permease component
Peptidase_A24        PF01478.13   106 seq1150_BIOID39015   -            155   2.3e-23   82.2   8.7   1   1   1.7e-27   2.3e-23   82.2   6.0     2   103    10   116     8   121 0.88 Type IV leader peptidase family
DUF1768              PF08719.6    157 seq1151_BIOID39015   -             89   3.7e-27   94.8   0.2   1   1   2.9e-31     4e-27   94.7   0.1    61   155     3    85     1    87 0.94 Domain of unknown function (DUF1768)
LysR_substrate       PF03466.15   209 seq1152_BIOID39015   -            316     2e-22   79.2   0.0   1   1   3.5e-26   2.4e-22   78.9   0.0     2   204    96   296    95   301 0.92 LysR substrate binding domain
HTH_1                PF00126.22    60 seq1152_BIOID39015   -            316   3.6e-13   48.9   0.0   1   1   1.4e-16   9.4e-13   47.5   0.0     3    59    14    70    12    71 0.95 Bacterial regulatory helix-turn-helix protein, lysR family
Chorismate_synt      PF01264.16   346 seq1157_BIOID39015   -            361  1.7e-147  490.3   0.0   1   1  1.4e-151  1.9e-147  490.1   0.0     1   346    10   346    10   346 0.98 Chorismate synthase
ACPS                 PF01648.15   113 seq1159_BIOID39015   -            126   9.5e-22   76.9   0.1   1   1   7.7e-26   1.1e-21   76.7   0.0     1   113     5   122     5   122 0.96 4'-phosphopantetheinyl transferase superfamily
Wzz                  PF02706.10   152 seq1160_BIOID39015   -            377   7.2e-25   87.4   0.9   1   1   5.3e-29   7.2e-25   87.4   0.7     1   150    25   173    25   175 0.92 Chain length determinant protein
Ter                  PF05472.6    290 seq1163_BIOID39015   -            309  1.1e-114  382.4   7.9   1   1  8.7e-119  1.2e-114  382.2   5.5     2   290     9   307     8   307 0.99 DNA replication terminus site-binding protein (Ter protein)
HATPase_c            PF02518.21   111 seq1172_BIOID39015   -            458   1.5e-28   98.5   0.8   1   1   6.1e-32   4.2e-28   97.1   0.1     2   110   346   449   345   450 0.98 Histidine kinase-, DNA gyrase B-, and HSP90-like ATPase
HisKA                PF00512.20    68 seq1172_BIOID39015   -            458   1.5e-14   53.6   0.4   1   1     8e-18   5.5e-14   51.7   0.0     2    65   238   300   237   302 0.91 His Kinase A (phospho-acceptor) domain
MFS_1                PF07690.11   354 seq1174_BIOID39015   -            512   5.7e-55  186.3  38.3   1   1   4.2e-59   5.7e-55  186.3  26.5     1   353    19   413    19   414 0.89 Major Facilitator Superfamily
RecT                 PF03837.9    199 seq1176_BIOID39015   -            271     2e-57  193.6   0.0   1   1   1.9e-61   2.6e-57  193.2   0.0     1   188    55   246    55   257 0.93 RecT family
LppC                 PF04348.8    536 seq1177_BIOID39015   -            678    3e-135  451.6  23.1   1   2   5.5e-52   7.5e-48  163.2  13.3     1   285    40   318    40   351 0.89 LppC putative lipoprotein
LppC                 PF04348.8    536 seq1177_BIOID39015   -            678    3e-135  451.6  23.1   2   2   1.3e-90   1.8e-86  290.7   0.1   248   536   349   672   341   672 0.96 LppC putative lipoprotein
AA_permease          PF00324.16   479 seq1178_BIOID39015   -            457  7.6e-127  423.4  47.5   1   1  1.2e-130  8.5e-127  423.2  32.9     1   476    19   454    19   457 0.98 Amino acid permease
AA_permease_2        PF13520.1    426 seq1178_BIOID39015   -            457   1.5e-44  152.1  50.8   1   1   2.8e-48   1.9e-44  151.7  35.2     8   412    22   426    18   444 0.86 Amino acid permease
ATP-synt_DE_N        PF02823.11    80 seq1180_BIOID39015   -            139   1.9e-30  104.2   0.1   1   1   4.2e-34   2.9e-30  103.7   0.1     2    80     6    84     5    84 0.99 ATP synthase, Delta/Epsilon chain, beta-sandwich domain
ATP-synt_DE          PF00401.15    48 seq1180_BIOID39015   -            139   1.4e-16   59.9   5.1   1   1   3.3e-20   2.3e-16   59.2   3.5     1    47    88   134    88   135 0.97 ATP synthase, Delta/Epsilon chain, long alpha-helix domain
ABC_tran             PF00005.22   118 seq1185_BIOID39015   -            519   8.8e-36  122.7   0.0   1   2   3.1e-24   8.5e-21   74.4   0.0     1   118    62   187    62   187 0.93 ABC transporter
ABC_tran             PF00005.22   118 seq1185_BIOID39015   -            519   8.8e-36  122.7   0.0   2   2   1.5e-15   4.1e-12   46.3   0.0     1   117   311   442   311   443 0.89 ABC transporter
DUF2886              PF11102.3    200 seq1186_BIOID39015   -            214     5e-63  212.1   1.7   1   1   4.1e-67   5.6e-63  212.0   1.1     1   200    13   210    13   210 0.99 Protein of unknown function (DUF2886)
Epimerase            PF01370.16   236 seq1187_BIOID39015   -            355   5.6e-79  264.7   0.0   1   1     3e-82   6.9e-79  264.4   0.0     1   236     4   252     4   252 0.97 NAD dependent epimerase/dehydratase family
RmlD_sub_bind        PF04321.12   287 seq1187_BIOID39015   -            355   2.8e-17   62.4   0.0   1   1   1.7e-20   3.9e-17   61.9   0.0     2   254     3   296     1   333 0.79 RmlD substrate binding domain
Polysacc_synt_2      PF02719.10   294 seq1187_BIOID39015   -            355     2e-16   59.6   0.0   1   1   1.5e-19   3.3e-16   58.9   0.0     1   117     4   114     4   135 0.92 Polysaccharide biosynthesis protein
NAD_binding_4        PF07993.7    249 seq1187_BIOID39015   -            355     3e-15   55.7   0.1   1   1   2.9e-14   6.5e-11   41.5   0.0    87   197    74   189    62   250 0.85 Male sterility protein
3Beta_HSD            PF01073.14   280 seq1187_BIOID39015   -            355     3e-15   55.5   0.0   1   1   2.1e-18   4.7e-15   54.9   0.0     1   229     5   240     5   250 0.82 3-beta hydroxysteroid dehydrogenase/isomerase family
adh_short            PF00106.20   167 seq1187_BIOID39015   -            355   3.8e-08   33.3   0.3   1   1   2.7e-10   6.1e-07   29.3   0.0     3    96     4    91     2   126 0.79 short chain dehydrogenase
BPD_transp_2         PF02653.11   267 seq1188_BIOID39015   -            330   4.7e-47  160.0  43.0   1   1   4.2e-51   5.8e-47  159.7  29.8     3   267    36   305    34   305 0.94 Branched-chain amino acid transport system / permease component
Form_Nir_trans       PF01226.12   250 seq1189_BIOID39015   -            268   4.6e-62  209.0  28.1   1   1     4e-66   5.5e-62  208.7  19.5    16   249    20   248     4   249 0.92 Formate/nitrite transporter
OsmC                 PF02566.14   100 seq1190_BIOID39015   -            143   1.5e-19   69.9   0.1   1   1   1.4e-23   1.9e-19   69.5   0.0     2    99    42   139    41   140 0.89 OsmC-like protein
AA_permease          PF00324.16   479 seq1192_BIOID39015   -            454     2e-38  131.8  38.0   1   1   3.6e-42   2.4e-38  131.5  26.4     2   427    25   418    24   440 0.83 Amino acid permease
AA_permease_2        PF13520.1    426 seq1192_BIOID39015   -            454   1.9e-35  122.1  36.0   1   1   5.5e-39   3.8e-35  121.1  25.0    34   399    55   413    25   440 0.81 Amino acid permease
Peptidase_M74        PF03411.8    240 seq1193_BIOID39015   -            274    7e-137  454.1   0.1   1   1  5.9e-141    8e-137  453.9   0.0     1   239    35   273    35   274 1.00 Penicillin-insensitive murein endopeptidase
ABC_membrane         PF00664.18   275 seq1194_BIOID39015   -            600   7.4e-20   71.3   2.8   1   1   2.9e-23   9.9e-20   70.9   1.9     4   272    27   296    25   299 0.85 ABC transporter transmembrane region
ABC_tran             PF00005.22   118 seq1194_BIOID39015   -            600   1.5e-17   63.9   0.0   1   1   1.2e-20   4.1e-17   62.5   0.0     1   118   384   509   384   509 0.84 ABC transporter
AAA_16               PF13191.1    166 seq1194_BIOID39015   -            600   4.6e-07   30.2   0.3   1   1   3.2e-10   1.1e-06   29.0   0.2    20   157   368   525   356   538 0.61 AAA ATPase domain
Xan_ur_permease      PF00860.15   389 seq1196_BIOID39015   -            485  9.6e-110  366.5  44.5   1   1  8.1e-114  1.1e-109  366.3  30.8     1   389    41   435    41   435 0.98 Permease family
Caps_synth_GfcC      PF06251.6    229 seq1197_BIOID39015   -            248   7.2e-82  273.8   0.2   1   1     6e-86   8.2e-82  273.6   0.1     1   228    21   247    21   248 0.99 Capsule biosynthesis GfcC
Hexapep              PF00132.19    36 seq1198_BIOID39015   -            456   3.8e-30  101.9  14.0   1   3   1.3e-09   4.3e-06   25.8   2.5     4    36   268   300   266   300 0.94 Bacterial transferase hexapeptide (six repeats)
Hexapep              PF00132.19    36 seq1198_BIOID39015   -            456   3.8e-30  101.9  14.0   2   3   4.3e-08   0.00015   21.0   0.1     2    32   353   382   352   384 0.94 Bacterial transferase hexapeptide (six repeats)
Hexapep              PF00132.19    36 seq1198_BIOID39015   -            456   3.8e-30  101.9  14.0   3   3   2.8e-12   9.7e-09   34.2   0.2     2    36   395   429   394   429 0.96 Bacterial transferase hexapeptide (six repeats)
NTP_transf_3         PF12804.2    179 seq1198_BIOID39015   -            456   3.4e-20   72.8   0.6   1   1   2.2e-23   7.6e-20   71.7   0.4     1   112     8   122     8   252 0.91 MobA-like NTP transferase domain
NTP_transferase      PF00483.18   248 seq1198_BIOID39015   -            456   1.2e-13   50.8   0.0   1   1   5.2e-17   1.8e-13   50.2   0.0     3   220     9   214     7   220 0.85 Nucleotidyl transferase
IspD                 PF01128.14   221 seq1198_BIOID39015   -            456   1.4e-06   27.8   0.1   1   1   8.5e-10   2.9e-06   26.8   0.0     1    45     6    50     6    78 0.83 Uncharacterized protein family UPF0007
DUF1187              PF06688.6     61 seq1200_BIOID39015   -             93   1.5e-38  130.6   2.8   1   1   1.4e-42     2e-38  130.1   1.9     1    61    26    86    26    86 0.99 Protein of unknown function (DUF1187)
tRNA-synt_1e         PF01406.14   301 seq1201_BIOID39015   -            461  4.5e-144  479.0   0.1   1   1  2.1e-147  5.7e-144  478.6   0.1     2   300    15   313    14   314 0.99 tRNA synthetases class I (C) catalytic domain
DALR_2               PF09190.6     63 seq1201_BIOID39015   -            461     2e-26   91.9   1.7   1   1   7.1e-30     2e-26   91.9   1.2     1    63   341   402   341   402 0.99 DALR domain
tRNA-synt_1g         PF09334.6    391 seq1201_BIOID39015   -            461   2.2e-16   59.4   1.6   1   2   3.9e-10   1.1e-06   27.5   0.1    13   112    35   133    29   147 0.82 tRNA synthetases class I (M)
tRNA-synt_1g         PF09334.6    391 seq1201_BIOID39015   -            461   2.2e-16   59.4   1.6   2   2   3.1e-11   8.6e-08   31.1   0.1   312   373   251   311   231   317 0.85 tRNA synthetases class I (M)
tRNA-synt_1f         PF01921.13   360 seq1201_BIOID39015   -            461   1.7e-07   30.1   0.0   1   1     2e-08   5.6e-05   21.8   0.0   276   317   261   301   214   329 0.85 tRNA synthetases class I (K)
tRNA-synt_1          PF00133.17   601 seq1201_BIOID39015   -            461   1.1e-06   26.8   0.2   1   1   3.5e-09   9.5e-06   23.7   0.0   515   596   221   300   206   305 0.81 tRNA synthetases class I (I, L, M and V)
DNA_pol3_chi         PF04364.8    137 seq1204_BIOID39015   -            147   5.2e-45  152.5   0.0   1   1   4.2e-49   5.8e-45  152.3   0.0     1   137     1   143     1   143 0.97 DNA polymerase III chi subunit, HolC
Peptidase_M24        PF00557.19   205 seq1206_BIOID39015   -            264   2.2e-49  167.8   0.2   1   1   1.8e-53   2.5e-49  167.6   0.2     1   205    12   242    12   242 0.86 Metallopeptidase family M24
Aminotran_1_2        PF00155.16   363 seq1208_BIOID39015   -            452   1.4e-21   76.7   0.0   1   1   3.1e-25   4.3e-21   75.1   0.0   127   348   201   426    68   440 0.79 Aminotransferase class I and II
Sigma54_activat      PF00158.21   168 seq1209_BIOID39015   -            441   1.1e-72  242.8   0.1   1   1   6.6e-76   1.8e-72  242.1   0.1     1   168   141   308   141   308 0.99 Sigma-54 interaction domain
Response_reg         PF00072.19   112 seq1209_BIOID39015   -            441   3.1e-29  101.1   0.1   1   1   2.3e-32   6.2e-29  100.1   0.1     1   111     8   117     8   118 0.98 Response regulator receiver domain
HTH_8                PF02954.14    42 seq1209_BIOID39015   -            441     2e-14   52.7   0.6   1   1   7.2e-18     2e-14   52.7   0.4     3    39   403   439   401   441 0.93 Bacterial regulatory protein, Fis family
AAA_5                PF07728.9    139 seq1209_BIOID39015   -            441   1.4e-07   31.2   0.0   1   1   9.7e-11   2.7e-07   30.3   0.0     2   123   165   283   164   301 0.84 AAA domain (dynein-related subfamily)
AAA                  PF00004.24   132 seq1209_BIOID39015   -            441   1.6e-05   24.9   0.0   1   1   1.2e-08   3.4e-05   23.9   0.0     1   126   165   296   165   302 0.72 ATPase family associated with various cellular activities (AAA)
DUF1233              PF06806.7     72 seq1212_BIOID39015   -             71   3.3e-28   96.9   0.1   1   1   2.8e-32   3.8e-28   96.7   0.1     4    67     5    69     3    71 0.97 Putative excisionase (DUF1233)
TP_methylase         PF00590.15   210 seq1213_BIOID39015   -            457   9.2e-50  169.1   0.1   1   1   3.2e-53   1.5e-49  168.4   0.1     2   209   218   426   217   427 0.92 Tetrapyrrole (Corrin/Porphyrin) Methylases
NAD_binding_7        PF13241.1    103 seq1213_BIOID39015   -            457   6.1e-28   96.9   0.1   1   1   1.3e-29     6e-26   90.5   0.0     1   103     6   115     6   115 0.89 Putative NAD(P)-binding
CysG_dimeriser       PF10414.4     60 seq1213_BIOID39015   -            457   7.4e-20   70.0   0.9   1   1   1.6e-23   7.4e-20   70.0   0.6     2    60   150   209   149   209 0.97 Sirohaem synthase dimerisation region
Peripla_BP_4         PF13407.1    258 seq1214_BIOID39015   -            340   2.7e-53  180.8   4.3   1   1   2.5e-57   3.4e-53  180.5   3.0     1   256    30   285    30   287 0.95 Periplasmic binding protein domain
NTP_transferase      PF00483.18   248 seq1215_BIOID39015   -            293   1.2e-72  244.0   0.0   1   1   2.1e-76   1.4e-72  243.8   0.0     1   246     2   238     2   240 0.98 Nucleotidyl transferase
NTP_transf_3         PF12804.2    179 seq1215_BIOID39015   -            293   1.1e-08   35.3   0.0   1   1     2e-12   1.4e-08   35.0   0.0     1   120     3   133     3   188 0.83 MobA-like NTP transferase domain
MMR_HSR1             PF01926.18   114 seq1216_BIOID39015   -            294   1.1e-13   51.0   0.0   1   1     7e-17   1.9e-13   50.2   0.0     2    98    41   137    40   157 0.75 50S ribosome-binding GTPase
Gtr1_RagA            PF04670.7    231 seq1216_BIOID39015   -            294   1.1e-05   24.5   0.0   1   1   6.2e-09   1.7e-05   23.9   0.0     4   101    43   141    41   171 0.84 Gtr1/RagA G protein conserved region
AIG1                 PF04548.11   212 seq1216_BIOID39015   -            294   4.1e-05   22.6   0.0   1   1   3.7e-08    0.0001   21.3   0.0     5    69    43   106    40   137 0.89 AIG1 family
TauE                 PF01925.14   240 seq1217_BIOID39015   -            269   1.2e-40  139.3  27.2   1   1   1.1e-44   1.5e-40  139.0  18.8     1   240    18   253    18   253 0.95 Sulfite exporter TauE/SafE
DUF1956              PF09209.6    125 seq1218_BIOID39015   -            227   1.7e-37  128.0   1.1   1   1   6.6e-41   4.5e-37  126.6   0.3     2   125   100   222    99   222 0.96 Domain of unknown function (DUF1956)
TetR_N               PF00440.18    47 seq1218_BIOID39015   -            227   1.6e-13   49.9   0.6   1   1   2.4e-17   1.6e-13   49.9   0.4     1    47    21    66    21    66 0.97 Bacterial regulatory proteins, tetR family
PEP-utilizers_C      PF02896.13   294 seq1219_BIOID39015   -            833    4e-111  370.4   0.0   1   1  1.9e-114  5.3e-111  370.0   0.0     2   293   363   653   362   654 0.99 PEP-utilising enzyme, TIM barrel domain
PTS_EIIA_2           PF00359.17   142 seq1219_BIOID39015   -            833   4.5e-32  110.6   0.0   1   1   3.2e-35   8.8e-32  109.6   0.0     2   141   689   829   688   830 0.97 Phosphoenolpyruvate-dependent sugar phosphotransferase system, EIIA 2
PEP-utilizers        PF00391.18    81 seq1219_BIOID39015   -            833   3.9e-19   67.8   0.0   1   1   4.2e-22   1.2e-18   66.3   0.0     7    81   262   337   259   337 0.93 PEP-utilising enzyme, mobile domain
PTS-HPr              PF00381.14    84 seq1219_BIOID39015   -            833     3e-17   62.1   0.0   1   1   2.8e-20   7.6e-17   60.8   0.0     5    83     6    86     2    87 0.94 PTS HPr component phosphorylation site
PEP-utilisers_N      PF05524.8    123 seq1219_BIOID39015   -            833     8e-14   51.3   1.1   1   1   4.8e-17   1.3e-13   50.6   0.0     2   123   119   238   118   238 0.87 PEP-utilising enzyme, N-terminal
DUF3596              PF12167.3     88 seq1220_BIOID39015   -            411     9e-27   92.3   0.0   1   1     4e-30   2.7e-26   90.8   0.0     1    87     5    91     5    92 0.96 Domain of unknown function (DUF3596)
Phage_integrase      PF00589.17   173 seq1220_BIOID39015   -            411     2e-22   79.5   0.0   1   1   6.6e-26   4.5e-22   78.4   0.0     4   166   203   391   201   397 0.83 Phage integrase family
tRNA-synt_1          PF00133.17   601 seq1221_BIOID39015   -            951  2.6e-227  755.5   0.6   1   1  4.8e-230  1.3e-226  753.1   0.4     2   601    14   631    13   631 0.97 tRNA synthetases class I (I, L, M and V)
Anticodon_1          PF08264.8    153 seq1221_BIOID39015   -            951   1.1e-42  145.2   0.0   1   1   9.7e-46   2.7e-42  144.0   0.0     1   151   674   824   674   826 0.90 Anticodon-binding domain of tRNA
tRNA-synt_1g         PF09334.6    391 seq1221_BIOID39015   -            951   6.8e-19   67.6   0.2   1   1   3.6e-11   9.9e-08   30.9   0.1     5   125    39   178    35   209 0.62 tRNA synthetases class I (M)
Val_tRNA-synt_C      PF10458.4     66 seq1221_BIOID39015   -            951   2.7e-17   62.4   7.1   1   1   2.2e-20   6.1e-17   61.3   4.9     3    61   886   944   884   949 0.95 Valyl tRNA synthetase tRNA binding arm
tRNA-synt_1_2        PF13603.1    185 seq1221_BIOID39015   -            951   2.4e-09   36.6   0.0   1   1   4.4e-10   1.2e-06   27.8   0.0    86   161   247   319   243   348 0.76 Leucyl-tRNA synthetase, Domain 2
DUF940               PF06082.6    658 seq1222_BIOID39015   -            698  1.4e-256  853.1  10.3   1   1  1.2e-260  1.6e-256  852.9   7.1     2   657    33   691    32   692 0.96 Bacterial putative lipoprotein (DUF940)
BPD_transp_2         PF02653.11   267 seq1227_BIOID39015   -            329   6.2e-47  159.6  37.6   1   1   4.5e-51   6.2e-47  159.6  26.1     9   267    59   316    51   316 0.96 Branched-chain amino acid transport system / permease component
UPF0102              PF02021.12    93 seq1230_BIOID39015   -            131   2.2e-36  123.5   0.1   1   1   1.9e-40   2.6e-36  123.2   0.0     1    92    22   115    22   116 0.98 Uncharacterised protein family UPF0102
HAD                  PF12710.2    191 seq1232_BIOID39015   -            211     4e-09   36.8   0.0   1   1   4.1e-13   5.6e-09   36.3   0.0     1   186     9   188     9   193 0.61 haloacid dehalogenase-like hydrolase
GlnD_UR_UTase        PF08335.6    142 seq1234_BIOID39015   -            890   7.7e-40  135.8   0.3   1   1   2.8e-43   7.7e-40  135.8   0.2     1   142   192   331   192   331 0.98 GlnD PII-uridylyltransferase
ACT                  PF01842.20    66 seq1234_BIOID39015   -            890   4.6e-20   70.5   0.2   1   2   8.3e-12   2.3e-08   33.2   0.0     1    55   708   763   708   767 0.91 ACT domain
ACT                  PF01842.20    66 seq1234_BIOID39015   -            890   4.6e-20   70.5   0.2   2   2   2.7e-12   7.4e-09   34.8   0.1     3    63   817   874   815   877 0.82 ACT domain
HD                   PF01966.17   122 seq1234_BIOID39015   -            890     4e-15   55.7   0.2   1   1   4.4e-18   1.2e-14   54.2   0.1     1   121   468   601   468   602 0.93 HD domain
NTP_transf_2         PF01909.18    93 seq1234_BIOID39015   -            890   2.9e-11   43.3   0.0   1   1   2.7e-14   7.3e-11   42.1   0.0    11    92    78   168    68   169 0.84 Nucleotidyltransferase domain
DUF294               PF03445.8    169 seq1234_BIOID39015   -            890   1.7e-05   24.1   0.1   1   1   6.5e-08   0.00018   20.8   0.0     3    88    43   124    41   139 0.84 Putative nucleotidyltransferase DUF294
HlyD                 PF00529.15   306 seq1236_BIOID39015   -            331   8.3e-27   94.1  14.2   1   1   3.5e-30   1.2e-26   93.6   9.8     1   287    42   324    42   329 0.80 HlyD family secretion protein
HlyD_3               PF13437.1    105 seq1236_BIOID39015   -            331   8.2e-15   54.9   0.1   1   1   1.1e-15   3.7e-12   46.4   0.0     1   101   205   313   205   317 0.80 HlyD family secretion protein
HlyD_2               PF12700.2    328 seq1236_BIOID39015   -            331   2.3e-14   53.1   0.3   1   1   8.5e-17   2.9e-13   49.5   0.2    10   265    32   322    26   327 0.77 HlyD family secretion protein
Biotin_lipoyl_2      PF13533.1     50 seq1236_BIOID39015   -            331   8.8e-12   44.3   0.0   1   1   2.6e-15   8.8e-12   44.3   0.0     1    49    42    90    42    91 0.96 Biotin-lipoyl like
Amidohydro_1         PF01979.15   333 seq1237_BIOID39015   -            439     8e-61  206.3   0.0   1   1   2.9e-64   9.9e-61  206.0   0.0     2   332    74   391    73   392 0.97 Amidohydrolase family
Amidohydro_5         PF13594.1     68 seq1237_BIOID39015   -            439   1.6e-09   37.3   0.0   1   1   1.6e-12   5.4e-09   35.6   0.0     2    67    41   137    40   138 0.68 Amidohydrolase
Amidohydro_3         PF07969.6    404 seq1237_BIOID39015   -            439     1e-08   34.6   1.0   1   1   4.4e-09   1.5e-05   24.3   0.0   314   404   308   390   114   390 0.89 Amidohydrolase family
Sulf_transp          PF04143.9     43 seq1238_BIOID39015   -            352   9.8e-18   63.8  36.8   1   2   2.2e-15     3e-11   43.0   8.5     1    41    74   114    74   116 0.96 Sulphur transport
Sulf_transp          PF04143.9     43 seq1238_BIOID39015   -            352   9.8e-18   63.8  36.8   2   2   1.1e-12   1.5e-08   34.3  11.4     2    43   283   325   282   325 0.97 Sulphur transport
Acetyltransf_1       PF00583.19    83 seq1239_BIOID39015   -            224   2.1e-05   24.3   0.5   1   1   7.7e-09   5.3e-05   23.0   0.4    39    78   170   209   144   214 0.93 Acetyltransferase (GNAT) family
Acetyltransf_10      PF13673.1    117 seq1239_BIOID39015   -            224   3.6e-05   23.7   0.5   1   1   8.5e-09   5.8e-05   23.0   0.3     1   114    92   207    92   212 0.80 Acetyltransferase (GNAT) domain
DUF462               PF04315.7    165 seq1240_BIOID39015   -            182     1e-77  259.0   0.1   1   1   8.5e-82   1.2e-77  258.8   0.1     1   163    13   176    13   178 0.99 Protein of unknown function, DUF462
MFS_1                PF07690.11   354 seq1241_BIOID39015   -            438   5.5e-21   74.5  37.6   1   1   8.1e-25   5.5e-21   74.5  26.1     2   342    32   389    30   398 0.77 Major Facilitator Superfamily
Sugar_tr             PF00083.19   451 seq1241_BIOID39015   -            438   2.5e-06   26.2   7.6   1   1   3.7e-10   2.5e-06   26.2   5.3    43   182    52   222     5   246 0.78 Sugar (and other) transporter
MarR                 PF01047.17    59 seq1242_BIOID39015   -            135     4e-13   48.7   0.1   1   1   1.6e-16   7.2e-13   47.9   0.0     1    58    29    86    29    87 0.98 MarR family
HTH_27               PF13463.1     68 seq1242_BIOID39015   -            135   6.1e-10   39.1   0.1   1   1     2e-13   9.3e-10   38.5   0.0     1    68    29    95    29    95 0.97 Winged helix DNA-binding domain
MarR_2               PF12802.2     62 seq1242_BIOID39015   -            135   2.4e-09   36.6   0.1   1   1   7.9e-13   3.6e-09   36.0   0.1     2    62    28    86    27    86 0.98 MarR family
SIS_2                PF13580.1    138 seq1244_BIOID39015   -            196   1.2e-31  109.1   1.0   1   1   2.2e-35   1.5e-31  108.8   0.7     3   138    10   144     8   144 0.95 SIS domain
SIS                  PF01380.17   131 seq1244_BIOID39015   -            196   6.2e-07   28.9   0.3   1   1   7.1e-10   4.8e-06   26.0   0.0    49   105   105   164    77   182 0.82 SIS domain
SIS                  PF01380.17   131 seq1245_BIOID39015   -            609   1.8e-64  215.0   0.1   1   2   4.2e-36   1.1e-32  112.2   0.0     2   130   290   418   289   419 0.97 SIS domain
SIS                  PF01380.17   131 seq1245_BIOID39015   -            609   1.8e-64  215.0   0.1   2   2   1.2e-32   3.4e-29  100.9   0.0     2   130   462   591   461   592 0.97 SIS domain
GATase_2             PF00310.16   361 seq1245_BIOID39015   -            609   5.2e-26   91.0   0.7   1   2   2.4e-08   6.5e-05   21.6   0.1     1    54     2    44     2    62 0.85 Glutamine amidotransferases class-II
GATase_2             PF00310.16   361 seq1245_BIOID39015   -            609   5.2e-26   91.0   0.7   2   2   1.9e-22   5.2e-19   68.0   0.1   190   293    61   152    50   160 0.95 Glutamine amidotransferases class-II
GATase_6             PF13522.1    133 seq1245_BIOID39015   -            609   2.1e-24   85.8   0.1   1   1   1.3e-27   3.6e-24   85.0   0.1    11   123    65   183    46   193 0.85 Glutamine amidotransferase domain
GATase_7             PF13537.1    124 seq1245_BIOID39015   -            609   2.6e-17   62.6   0.0   1   1   1.7e-20   4.6e-17   61.8   0.0     1   118    72   194    72   199 0.85 Glutamine amidotransferase domain
GATase_4             PF13230.1    272 seq1245_BIOID39015   -            609     2e-07   29.8   0.1   1   1   3.1e-10   8.6e-07   27.7   0.1    59   133    54   128    45   148 0.86 Glutamine amidotransferases class-II
ABC_tran             PF00005.22   118 seq1249_BIOID39015   -            600   4.8e-23   81.6   0.0   1   1   1.6e-26   1.1e-22   80.5   0.0     1   118   385   510   385   510 0.93 ABC transporter
ABC_membrane         PF00664.18   275 seq1249_BIOID39015   -            600   5.2e-06   25.9   0.7   1   1   7.6e-10   5.2e-06   25.9   0.5    29   185    54   212    28   227 0.65 ABC transporter transmembrane region
DeoC                 PF01791.4    236 seq1251_BIOID39015   -            291     2e-16   59.8   0.1   1   1   1.9e-20   2.6e-16   59.5   0.1     1   235    51   258    51   259 0.90 DeoC/LacD family aldolase
HOK_GEF              PF01848.11    43 seq1253_BIOID39015   -             51   4.9e-19   67.2   7.8   1   1     4e-23   5.4e-19   67.1   5.4     2    43     6    47     5    47 0.98 Hok/gef family
Transgly             PF00912.17   178 seq1254_BIOID39015   -            770   4.8e-54  182.2   0.0   1   1   1.4e-57   6.5e-54  181.8   0.0    10   177    60   226    49   227 0.94 Transglycosylase
BiPBP_C              PF06832.7     90 seq1254_BIOID39015   -            770   3.4e-18   65.2   0.1   1   1   2.7e-21   1.2e-17   63.4   0.0     6    90   686   767   681   767 0.96 Penicillin-Binding Protein C-terminus Family
Transpeptidase       PF00905.17   304 seq1254_BIOID39015   -            770   1.4e-13   50.3   0.0   1   1   5.9e-17   2.7e-13   49.5   0.0     6   282   306   535   301   549 0.83 Penicillin binding protein transpeptidase domain
dCMP_cyt_deam_1      PF00383.17   102 seq1255_BIOID39015   -            178   1.7e-27   94.9   0.0   1   1   1.8e-31   2.4e-27   94.4   0.0     3   101    18   116    16   117 0.96 Cytidine and deoxycytidylate deaminase zinc-binding region
ATP_bind_3           PF01171.15   182 seq1257_BIOID39015   -            311   1.1e-14   54.2   0.0   1   1   1.3e-18   1.7e-14   53.5   0.0     2   161    42   205    41   209 0.84 PP-loop family
MutH                 PF02976.10   104 seq1258_BIOID39015   -            229   1.4e-37  127.5   0.0   1   1   1.5e-41     2e-37  127.0   0.0     1   104    58   157    58   157 0.99 DNA mismatch repair enzyme MutH
Dam                  PF05869.6    181 seq1259_BIOID39015   -            222   5.9e-16   58.2   0.0   1   1   6.1e-20   8.3e-16   57.8   0.0    11   155    15   150    11   169 0.83 DNA N-6-adenine-methyltransferase (Dam)
YfcL                 PF08891.6     85 seq1261_BIOID39015   -             92     2e-34  117.3   0.3   1   1   1.6e-38   2.2e-34  117.1   0.2     1    85     2    88     2    88 0.98 YfcL protein
Trehalose_PPase      PF02358.11   235 seq1262_BIOID39015   -            285   3.2e-54  183.2   0.0   1   1   5.7e-58   3.9e-54  182.9   0.0     1   231    37   249    37   253 0.97 Trehalose-phosphatase
QRPTase_C            PF01729.14   169 seq1264_BIOID39015   -            311   3.7e-65  218.4   0.1   1   1     7e-69   4.8e-65  218.0   0.1     1   169   145   309   145   309 0.99 Quinolinate phosphoribosyl transferase, C-terminal domain
QRPTase_N            PF02749.11    88 seq1264_BIOID39015   -            311   1.6e-27   95.0   0.0   1   1   8.8e-31     6e-27   93.1   0.0     4    88    57   143    55   143 0.98 Quinolinate phosphoribosyl transferase, N-terminal domain
DegT_DnrJ_EryC1      PF01041.12   363 seq1265_BIOID39015   -            376   4.7e-87  292.2   0.0   1   1   1.2e-90   5.6e-87  292.0   0.0     7   361    13   370     9   372 0.93 DegT/DnrJ/EryC1/StrS aminotransferase family
Aminotran_1_2        PF00155.16   363 seq1265_BIOID39015   -            376   2.8e-10   39.5   0.1   1   1   1.1e-13     5e-10   38.7   0.1    67   189    46   154     9   263 0.90 Aminotransferase class I and II
Aminotran_5          PF00266.14   371 seq1265_BIOID39015   -            376   2.6e-08   32.8   0.2   1   1   9.1e-12   4.1e-08   32.2   0.0    62   182    47   159    33   204 0.90 Aminotransferase class-V
DUF4223              PF13978.1     56 seq1267_BIOID39015   -             55   1.2e-36  124.0   0.7   1   1   9.5e-41   1.3e-36  123.9   0.5     1    55     1    55     1    55 0.99 Protein of unknown function (DUF4223)
BON                  PF04972.12    64 seq1268_BIOID39015   -            191   2.7e-32  110.2   8.7   1   2   2.7e-19   3.6e-15   55.3   0.8     3    62    53   113    51   115 0.96 BON domain
BON                  PF04972.12    64 seq1268_BIOID39015   -            191   2.7e-32  110.2   8.7   2   2   1.8e-20   2.4e-16   59.1   0.8     1    57   129   184   129   188 0.97 BON domain
Peptidase_S24        PF00717.18    70 seq1270_BIOID39015   -            216   5.7e-18   64.1   0.1   1   1   3.1e-21   8.6e-18   63.6   0.0     2    70   128   200   127   200 0.97 Peptidase S24-like
HTH_3                PF01381.17    55 seq1270_BIOID39015   -            216   2.9e-17   62.1   0.1   1   1   1.5e-20   4.2e-17   61.6   0.1     1    55    10    64    10    64 0.99 Helix-turn-helix
HTH_19               PF12844.2     64 seq1270_BIOID39015   -            216   1.2e-11   44.3   0.0   1   1   6.9e-15   1.9e-11   43.7   0.0     1    63     7    69     7    70 0.98 Helix-turn-helix domain
HTH_31               PF13560.1     64 seq1270_BIOID39015   -            216   6.4e-10   38.9   0.1   1   1   3.6e-13   9.9e-10   38.3   0.1     2    59     6    62     5    66 0.96 Helix-turn-helix domain
DUF905               PF06006.7     71 seq1271_BIOID39015   -             77   9.7e-38  127.2   0.0   1   1   7.9e-42   1.1e-37  127.1   0.0     2    71     7    76     6    76 0.98 Bacterial protein of unknown function (DUF905)
ABC_tran             PF00005.22   118 seq1272_BIOID39015   -            578   4.7e-38  130.0   0.0   1   2   2.9e-21   7.9e-18   64.8   0.0     1   116    47   165    47   167 0.92 ABC transporter
ABC_tran             PF00005.22   118 seq1272_BIOID39015   -            578   4.7e-38  130.0   0.0   2   2   8.9e-21   2.4e-17   63.2   0.0     1   118   369   489   369   489 0.90 ABC transporter
AAA_21               PF13304.1    303 seq1272_BIOID39015   -            578   1.6e-24   87.2   0.1   1   2   1.9e-11   5.1e-08   33.1   0.0     1   285    35   184    35   192 0.88 AAA domain
AAA_21               PF13304.1    303 seq1272_BIOID39015   -            578   1.6e-24   87.2   0.1   2   2   9.4e-11   2.6e-07   30.8   0.0   236   297   460   518   457   518 0.96 AAA domain
SirA                 PF01206.12    70 seq1275_BIOID39015   -             75   5.3e-19   67.4   0.0   1   1   4.2e-23   5.8e-19   67.3   0.0     1    70     4    74     4    74 0.97 SirA-like protein
ABM                  PF03992.11    78 seq1280_BIOID39015   -             96   5.4e-16   58.2   0.1   1   1   4.4e-20     6e-16   58.1   0.1     1    77     1    76     1    77 0.95 Antibiotic biosynthesis monooxygenase
DUF932               PF06067.6    239 seq1281_BIOID39015   -            272     8e-61  205.2   0.0   1   1   6.8e-65   9.3e-61  205.0   0.0     2   239    37   261    36   261 0.99 Domain of unknown function (DUF932)
AP_endonuc_2         PF01261.19   211 seq1282_BIOID39015   -            346   5.4e-24   84.5   0.0   1   1   5.4e-28   7.4e-24   84.1   0.0     2   209    53   244    52   246 0.90 Xylose isomerase-like TIM barrel
Xan_ur_permease      PF00860.15   389 seq1283_BIOID39015   -            455   1.3e-78  264.1  50.1   1   1   1.3e-82   1.8e-78  263.6  34.7     1   388    32   415    32   416 0.98 Permease family
TerC                 PF03741.11   184 seq1284_BIOID39015   -            237   4.5e-51  172.7  15.2   1   1   4.5e-55   6.1e-51  172.3  10.6     2   183    17   203    16   204 0.96 Integral membrane protein TerC family
Fucose_iso_N1        PF07881.7    171 seq1287_BIOID39015   -            591   1.7e-87  291.1   0.0   1   1   6.2e-91   2.8e-87  290.4   0.0     3   171     6   174     4   174 0.99 L-fucose isomerase, first N-terminal domain
Fucose_iso_N2        PF07882.7    181 seq1287_BIOID39015   -            591   7.9e-81  269.9   1.0   1   1   2.8e-84   1.3e-80  269.2   0.7     1   181   175   355   175   355 0.99 L-fucose isomerase, second N-terminal domain
Fucose_iso_C         PF02952.12   142 seq1287_BIOID39015   -            591   1.4e-54  183.3   0.0   1   1   4.6e-58   2.1e-54  182.7   0.0     2   142   385   554   384   554 0.94 L-fucose isomerase, C-terminal domain
MFS_1                PF07690.11   354 seq1288_BIOID39015   -            416   1.6e-25   89.5  61.2   1   2   3.7e-20   2.5e-16   59.2  19.0     1   224    22   237    22   242 0.81 Major Facilitator Superfamily
MFS_1                PF07690.11   354 seq1288_BIOID39015   -            416   1.6e-25   89.5  61.2   2   2   7.4e-13     5e-09   35.2  19.8    10   179   237   409   232   415 0.80 Major Facilitator Superfamily
MFS_3                PF05977.8    524 seq1288_BIOID39015   -            416   4.8e-21   74.3  33.9   1   1   9.1e-25   6.2e-21   73.9  23.5     9   396    16   400    12   414 0.89 Transmembrane secretion effector
Methyltransf_23      PF13489.1    162 seq1289_BIOID39015   -            252   3.4e-18   65.7   0.0   1   1   2.9e-21   4.9e-18   65.2   0.0     2   159    13   176     9   178 0.81 Methyltransferase domain
Methyltransf_31      PF13847.1    152 seq1289_BIOID39015   -            252   3.4e-16   59.0   0.0   1   1   2.5e-19   4.3e-16   58.7   0.0     5   117    33   145    29   201 0.83 Methyltransferase domain
Methyltransf_18      PF12847.2    112 seq1289_BIOID39015   -            252   1.5e-15   57.6   0.0   1   1   7.2e-18   1.2e-14   54.6   0.0     5   111    35   130    31   131 0.91 Methyltransferase domain
Methyltransf_11      PF08241.7     95 seq1289_BIOID39015   -            252   4.6e-15   55.7   0.0   1   1   2.6e-17   4.4e-14   52.6   0.0     2    94    37   127    36   128 0.95 Methyltransferase domain
Methyltransf_12      PF08242.7     99 seq1289_BIOID39015   -            252   6.5e-11   42.4   0.0   1   1   6.5e-14   1.1e-10   41.7   0.0     2    99    37   126    36   126 0.91 Methyltransferase domain
Methyltransf_25      PF13649.1    101 seq1289_BIOID39015   -            252   1.9e-10   40.8   0.0   1   1   4.1e-13     7e-10   39.0   0.0     1   101    35   124    35   124 0.89 Methyltransferase domain
MTS                  PF05175.9    170 seq1289_BIOID39015   -            252     4e-05   22.9   0.0   1   1   3.5e-08   5.9e-05   22.4   0.0    19   106    20   101    11   135 0.80 Methyltransferase small domain
Glyco_transf_20      PF00982.16   474 seq1290_BIOID39015   -            474  6.2e-152  506.2   0.0   1   1  5.1e-156    7e-152  506.0   0.0    27   474    17   453     2   453 0.96 Glycosyltransferase family 20
polyprenyl_synt      PF00348.12   260 seq1291_BIOID39015   -            323   3.7e-90  301.1   0.0   1   1   3.2e-94   4.4e-90  300.9   0.0     2   257    32   282    31   285 0.97 Polyprenyl synthetase
Poly_export          PF02563.11    83 seq1292_BIOID39015   -            379   7.6e-29   99.1   0.6   1   1   6.8e-32   4.7e-28   96.6   0.1     4    82    77   166    74   167 0.87 Polysaccharide biosynthesis/export protein
SLBB                 PF10531.4     59 seq1292_BIOID39015   -            379   6.1e-17   61.1   1.0   1   2     4e-11   2.7e-07   30.2   0.0     3    47   174   219   172   225 0.93 SLBB domain
SLBB                 PF10531.4     59 seq1292_BIOID39015   -            379   6.1e-17   61.1   1.0   2   2   8.6e-11   5.8e-07   29.1   0.1     1    53   256   307   256   313 0.92 SLBB domain
DUF3029              PF11230.3    487 seq1293_BIOID39015   -            516  1.1e-234  779.0   0.0   1   1  9.2e-239  1.3e-234  778.8   0.0     2   487    22   504    21   504 1.00 Protein of unknown function (DUF3029)
DUF2819              PF10995.3    317 seq1294_BIOID39015   -            523  3.2e-129  430.1   0.0   1   1    3e-133  4.1e-129  429.7   0.0     2   317   163   474   162   474 0.99 Protein of unknown function (DUF2819)
PMI_typeI            PF01238.16   373 seq1295_BIOID39015   -            417  4.8e-125  417.2   0.1   1   1  5.4e-128  3.7e-124  414.3   0.0     1   373    27   383    27   383 0.99 Phosphomannose isomerase type I
Transaldolase        PF00923.14   287 seq1296_BIOID39015   -            220   5.3e-48  163.4   0.1   1   1   8.2e-52   1.1e-47  162.4   0.0     1   244     3   206     3   218 0.94 Transaldolase
N_methyl_2           PF13544.1     31 seq1297_BIOID39015   -            146   3.3e-09   35.6   0.6   1   1   8.6e-13   5.9e-09   34.8   0.4    11    31     2    22     1    22 0.94 Type IV pilin N-term methylation site GFxxxE
N_methyl             PF07963.7     20 seq1297_BIOID39015   -            146   3.3e-07   29.5   3.6   1   1   9.3e-11   6.4e-07   28.6   2.5     1    20     5    24     5    24 0.95 Prokaryotic N-terminal methylation motif
Polysacc_synt        PF01943.12   273 seq1299_BIOID39015   -            416     1e-13   51.0  19.1   1   1   7.7e-18     1e-13   51.0  13.3     1   272     3   283     3   284 0.84 Polysaccharide biosynthesis protein
DHDPS                PF00701.17   289 seq1300_BIOID39015   -            292  1.8e-122  407.3   0.1   1   1  1.5e-126    2e-122  407.2   0.0     1   289     1   290     1   290 0.99 Dihydrodipicolinate synthetase family
MFS_1                PF07690.11   354 seq1302_BIOID39015   -            426   1.6e-13   50.0  88.3   1   1   4.3e-14   5.9e-10   38.3  33.2     4   341    25   367    18   371 0.75 Major Facilitator Superfamily
Antirestrict         PF03230.8     94 seq1303_BIOID39015   -            161   4.9e-39  132.0   0.2   1   1   4.7e-43   6.4e-39  131.7   0.1     1    94    64   161    64   161 0.98 Antirestriction protein
Ldh_2                PF02615.9    335 seq1304_BIOID39015   -            332  1.9e-143  477.1   0.0   1   1  1.5e-147  2.1e-143  476.9   0.0     1   334     1   331     1   332 0.99 Malate/L-lactate dehydrogenase
Y1_Tnp               PF01797.11   121 seq1306_BIOID39015   -            134   7.4e-38  129.0   0.0   1   1   6.2e-42   8.5e-38  128.8   0.0     3   121    15   132    13   132 0.97 Transposase IS200 like
DUF903               PF06004.7     50 seq1307_BIOID39015   -             72   3.5e-24   83.9   2.4   1   1   2.9e-28     4e-24   83.7   1.7     1    50    23    72    23    72 0.98 Bacterial protein of unknown function (DUF903)
T2SE                 PF00437.15   272 seq1308_BIOID39015   -            461   1.6e-83  279.6   0.5   1   1   3.3e-87   2.2e-83  279.1   0.3     4   271    89   353    86   354 0.98 Type II/IV secretion system protein
T2SE_Nter            PF05157.10   109 seq1308_BIOID39015   -            461   3.7e-05   23.5   0.0   1   1   1.6e-08   0.00011   22.0   0.0    43   101     8    65     6    73 0.86 Type II secretion system (T2SS), protein E, N-terminal domain
Ribonuc_L-PSP        PF01042.16   121 seq1310_BIOID39015   -            125   8.9e-43  144.7   0.0   1   1   7.2e-47   9.8e-43  144.6   0.0     1   121     5   124     5   124 0.98 Endoribonuclease L-PSP
Fimbrial             PF00419.15   145 seq1311_BIOID39015   -            190   1.4e-18   67.4   4.8   1   1   1.2e-22   1.7e-18   67.1   3.3     1   145    28   189    28   189 0.88 Fimbrial protein
Fimbrial             PF00419.15   145 seq1313_BIOID39015   -            180     8e-20   71.4   7.7   1   1     7e-24   9.6e-20   71.1   5.3     1   145    30   180    30   180 0.87 Fimbrial protein
Fe-ADH               PF00465.14   366 seq1314_BIOID39015   -            380   9.1e-64  215.2   5.9   1   1   1.6e-67   1.1e-63  214.9   4.1     1   366    21   361    21   361 0.92 Iron-containing alcohol dehydrogenase
Fe-ADH_2             PF13685.1    250 seq1314_BIOID39015   -            380   1.5e-33  116.0   0.1   1   1   2.8e-37   1.9e-33  115.6   0.0     3   250    27   289    25   289 0.82 Iron-containing alcohol dehydrogenase
Hexapep              PF00132.19    36 seq1315_BIOID39015   -            274   2.1e-14   52.1   9.5   1   2   2.5e-09   3.5e-05   23.0   1.3     1    36   131   166   131   166 0.96 Bacterial transferase hexapeptide (six repeats)
Hexapep              PF00132.19    36 seq1315_BIOID39015   -            274   2.1e-14   52.1   9.5   2   2   6.2e-12   8.5e-08   31.2   0.9     2    35   176   209   175   210 0.96 Bacterial transferase hexapeptide (six repeats)
Aldo_ket_red         PF00248.16   283 seq1316_BIOID39015   -            346   2.6e-75  252.7   0.0   1   1   2.1e-79   2.9e-75  252.5   0.0     2   281    16   337    15   339 0.94 Aldo/keto reductase family
RadC                 PF04002.10   123 seq1317_BIOID39015   -            158     7e-47  158.0   0.0   1   1   6.5e-51   8.9e-47  157.6   0.0     2   123    37   158    36   158 0.98 RadC-like JAB domain
LMWPc                PF01451.16   138 seq1319_BIOID39015   -            148   4.2e-43  146.8   0.0   1   1   3.4e-47   4.7e-43  146.7   0.0     1   138     9   143     9   143 0.98 Low molecular weight phosphotyrosine protein phosphatase
ABC2_membrane_3      PF12698.2    344 seq1320_BIOID39015   -            377   2.2e-44  151.7  22.3   1   1   7.2e-48   2.5e-44  151.6  15.5     2   344    27   370    26   370 0.88 ABC-2 family transporter protein
ABC2_membrane_2      PF12679.2    277 seq1320_BIOID39015   -            377   1.5e-39  135.4  14.8   1   1   5.9e-43     2e-39  134.9  10.3     2   270    13   370    12   375 0.87 ABC-2 family transporter protein
ABC2_membrane        PF01061.19   209 seq1320_BIOID39015   -            377   1.6e-23   82.8  36.0   1   1   8.6e-26   2.9e-22   78.7  16.2    47   208   179   341   146   342 0.91 ABC-2 type transporter
ABC2_membrane_4      PF12730.2    232 seq1320_BIOID39015   -            377   3.3e-16   59.0  17.3   1   1   1.4e-19   4.9e-16   58.4  12.0     3   229    18   363    17   369 0.74 ABC-2 family transporter protein
MFS_1                PF07690.11   354 seq1322_BIOID39015   -            415   1.1e-29  103.2  35.4   1   1   8.7e-33   1.2e-28   99.8  19.9    19   351    33   366    15   368 0.86 Major Facilitator Superfamily
HTH_35               PF13693.1     78 seq1323_BIOID39015   -             92     2e-37  126.7   0.2   1   1   1.7e-41   2.3e-37  126.5   0.1     1    78     7    85     7    85 0.98 Winged helix-turn-helix DNA-binding
GATase_5             PF13507.1    259 seq1325_BIOID39015   -           1295  3.8e-103  343.7   0.0   1   1  1.4e-106  6.2e-103  343.0   0.0     1   257  1039  1292  1039  1293 0.97 CobB/CobQ-like glutamine amidotransferase domain
AIRS_C               PF02769.17   153 seq1325_BIOID39015   -           1295   3.3e-47  160.1   2.3   1   2   4.9e-26   2.3e-22   79.5   0.0     2   151   432   589   431   591 0.93 AIR synthase related protein, C-terminal domain
AIRS_C               PF02769.17   153 seq1325_BIOID39015   -           1295   3.3e-47  160.1   2.3   2   2   4.4e-26     2e-22   79.7   0.8     2   150   822   966   821   969 0.92 AIR synthase related protein, C-terminal domain
AIRS                 PF00586.19    96 seq1325_BIOID39015   -           1295     7e-28   96.5   3.6   1   1   7.2e-31   3.3e-27   94.4   0.0     1    96   257   389   257   389 0.98 AIR synthase related protein, N-terminal domain
Lipoprotein_18       PF06804.6    303 seq1326_BIOID39015   -            344  1.5e-137  457.3   1.4   1   1  1.2e-141  1.7e-137  457.0   1.0     1   303    40   343    40   343 0.99 NlpB/DapX lipoprotein
NDK                  PF00334.14   135 seq1327_BIOID39015   -            143   1.5e-54  183.3   0.0   1   1   1.2e-58   1.7e-54  183.1   0.0     1   134     4   137     4   138 0.99 Nucleoside diphosphate kinase
Peptidase_S11        PF00768.15   241 seq1328_BIOID39015   -            390   8.9e-97  322.9   0.0   1   1  2.4e-100   1.1e-96  322.6   0.0     4   240    30   264    27   265 0.99 D-alanyl-D-alanine carboxypeptidase
PBP5_C               PF07943.8     91 seq1328_BIOID39015   -            390   8.1e-23   80.1   0.0   1   1   2.7e-26   1.3e-22   79.5   0.0     1    90   284   374   284   375 0.99 Penicillin-binding protein 5, C-terminal domain
Beta-lactamase2      PF13354.1    197 seq1328_BIOID39015   -            390   5.8e-11   42.0   0.0   1   1   1.7e-14     8e-11   41.6   0.0     2   175    47   241    46   265 0.75 Beta-lactamase enzyme family
Pili_assembly_N      PF00345.15   122 seq1329_BIOID39015   -            243     9e-39  131.9   0.2   1   1   1.7e-42   1.2e-38  131.5   0.2     1   121    38   158    38   159 0.92 Gram-negative pili assembly chaperone, N-terminal domain
Pili_assembly_C      PF02753.12    68 seq1329_BIOID39015   -            243   5.4e-14   51.6   0.0   1   1     2e-17   1.4e-13   50.3   0.0     2    65   179   237   178   240 0.95 Gram-negative pili assembly chaperone, C-terminal domain
DUF2528              PF10800.3    102 seq1330_BIOID39015   -            122   1.8e-48  162.9   0.6   1   1   1.5e-52   2.1e-48  162.7   0.4     1   101    14   121    14   122 0.98 Protein of unknown function (DUF2528)
DUF945               PF06097.6    459 seq1333_BIOID39015   -            502  4.7e-150  500.2  18.0   1   1  3.9e-154  5.3e-150  500.0  12.5     1   459     1   482     1   482 0.99 Bacterial protein of unknown function (DUF945)
Radical_SAM          PF04055.16   166 seq1334_BIOID39015   -            287     5e-23   81.9   0.5   1   1   1.8e-26   8.4e-23   81.2   0.3     3   164    27   230    26   232 0.94 Radical SAM superfamily
Fer4_12              PF13353.1    139 seq1334_BIOID39015   -            287   1.5e-10   41.2   4.4   1   1   5.8e-13   2.6e-09   37.1   3.1     1   125    17   183    17   195 0.69 4Fe-4S single cluster domain
Fer4                 PF00037.22    24 seq1334_BIOID39015   -            287   1.4e-05   24.3  16.1   1   1   9.4e-09   4.3e-05   22.8   0.9     5    23    44    62    41    63 0.89 4Fe-4S binding domain
Glyco_transf_56      PF07429.6    361 seq1335_BIOID39015   -            359  3.6e-192  637.9   0.0   1   1  2.9e-196    4e-192  637.8   0.0     1   360     1   358     1   359 0.99 4-alpha-L-fucosyltransferase glycosyl transferase group 56
Wzz                  PF02706.10   152 seq1336_BIOID39015   -            726   1.3e-52  177.4   2.5   1   1   1.4e-55   3.8e-52  176.0   0.1     1   152    16   252    16   252 0.99 Chain length determinant protein
GNVR                 PF13807.1     82 seq1336_BIOID39015   -            726   8.2e-34  115.1   2.4   1   1   5.6e-37   1.5e-33  114.2   0.2     1    82   367   448   367   448 0.98 G-rich domain on putative tyrosine kinase
AAA_31               PF13614.1    157 seq1336_BIOID39015   -            726   1.9e-21   76.5   0.0   1   1   1.5e-24   4.1e-21   75.4   0.0     2   148   533   671   532   675 0.91 AAA domain
CbiA                 PF01656.18   195 seq1336_BIOID39015   -            726   1.2e-09   37.7   0.0   1   1     1e-12   2.9e-09   36.5   0.0     2   109   535   655   534   712 0.67 CobQ/CobB/MinD/ParA nucleotide binding domain
DUF987               PF06174.6     66 seq1340_BIOID39015   -             73   5.4e-42  141.0   0.2   1   1   4.4e-46   6.1e-42  140.8   0.1     1    66     1    66     1    66 0.99 Protein of unknown function (DUF987)
Pili_assembly_N      PF00345.15   122 seq1341_BIOID39015   -            230   2.2e-37  127.4   0.2   1   1   8.5e-41   5.8e-37  126.0   0.0     1   121    26   145    26   146 0.91 Gram-negative pili assembly chaperone, N-terminal domain
Pili_assembly_C      PF02753.12    68 seq1341_BIOID39015   -            230   6.6e-17   60.9   0.2   1   1   1.8e-20   1.2e-16   60.1   0.1     1    65   165   223   165   226 0.96 Gram-negative pili assembly chaperone, C-terminal domain
ketoacyl-synt        PF00109.21   255 seq1342_BIOID39015   -            406   4.2e-43  147.5   2.7   1   1   1.3e-46   5.9e-43  147.0   1.9     2   255     2   246     1   246 0.87 Beta-ketoacyl synthase, N-terminal domain
Ketoacyl-synt_C      PF02801.17   119 seq1342_BIOID39015   -            406   9.7e-30  102.7   2.0   1   1   5.4e-33   2.4e-29  101.4   0.4     1   119   254   362   254   362 0.96 Beta-ketoacyl synthase, C-terminal domain
Thiolase_N           PF00108.18   264 seq1342_BIOID39015   -            406   6.3e-05   21.9   0.2   1   1   2.8e-08   0.00013   20.9   0.1    68   146   143   223   132   232 0.78 Thiolase, N-terminal domain
DUF2636              PF11120.3     62 seq1343_BIOID39015   -             63   5.2e-33  112.2   0.6   1   1   4.2e-37   5.7e-33  112.1   0.4     1    62     2    63     2    63 0.99 Protein of unknown function (DUF2636)
FGGY_N               PF00370.16   245 seq1345_BIOID39015   -            482   5.1e-86  287.8   0.0   1   1     1e-89   6.8e-86  287.4   0.0     1   245    15   259    15   259 0.99 FGGY family of carbohydrate kinases, N-terminal domain
FGGY_C               PF02782.11   197 seq1345_BIOID39015   -            482   1.6e-24   86.5   0.9   1   1   2.2e-27   1.5e-23   83.3   0.7     3   195   269   448   268   450 0.80 FGGY family of carbohydrate kinases, C-terminal domain
Chorismate_bind      PF00425.13   257 seq1346_BIOID39015   -            434   1.4e-68  230.8   0.0   1   1   1.3e-72   1.8e-68  230.5   0.0     3   257   173   424   171   424 0.97 chorismate binding enzyme
Terminase_6          PF03237.10   384 seq1348_BIOID39015   -            590     2e-99  332.8   0.0   1   1  7.3e-103   2.5e-99  332.5   0.0     2   384   164   572   163   572 0.98 Terminase-like family
Terminase_5          PF06056.7     58 seq1348_BIOID39015   -            590   3.8e-26   90.2   0.8   1   1   2.2e-29   7.6e-26   89.3   0.1     1    58    12    69    12    69 0.98 Putative ATPase subunit of terminase (gpP-like)
HTH_23               PF13384.1     50 seq1348_BIOID39015   -            590   2.1e-06   27.0   0.0   1   1   1.7e-09     6e-06   25.6   0.0     7    45    14    49     9    54 0.86 Homeodomain-like domain
HTH_28               PF13518.1     52 seq1348_BIOID39015   -            590   1.7e-05   24.5   0.1   1   1     3e-08    0.0001   22.0   0.0     2    48    14    57    14    59 0.90 Helix-turn-helix domain
DJ-1_PfpI            PF01965.19   147 seq1349_BIOID39015   -            172   1.6e-42  144.3   0.0   1   1   2.7e-46   1.9e-42  144.1   0.0     1   147    31   171    31   171 0.97 DJ-1/PfpI family
DUF4066              PF13278.1    166 seq1349_BIOID39015   -            172   3.4e-13   49.1   0.0   1   1   5.9e-17     4e-13   48.8   0.0     1   151     8   153     8   155 0.89 Putative amidotransferase
DUF3260              PF11658.3    518 seq1351_BIOID39015   -            246   2.8e-75  253.3   0.1   1   1   2.3e-79   3.2e-75  253.1   0.0     2   207    24   246    23   246 0.98 Protein of unknown function (DUF3260)
Lambda_CIII          PF02061.11    45 seq1352_BIOID39015   -             54   9.1e-31  105.4   0.1   1   1   7.8e-35   1.1e-30  105.2   0.1     1    45     1    43     1    43 1.00 Lambda Phage CIII
Lambda_Kil           PF06301.6     43 seq1353_BIOID39015   -             89   1.1e-28   98.2   0.9   1   1     1e-32   1.4e-28   97.8   0.6     1    43    43    85    43    85 0.99 Bacteriophage lambda Kil protein
Radical_SAM          PF04055.16   166 seq1354_BIOID39015   -            384   5.2e-14   52.6   0.1   1   1   2.5e-17   1.7e-13   50.9   0.0     2   157   120   288   119   299 0.75 Radical SAM superfamily
YagB_YeeU_YfjZ       PF06154.6    105 seq1355_BIOID39015   -            122   1.7e-54  182.3   0.0   1   1   1.5e-58     2e-54  182.1   0.0     2   104    16   118    15   119 0.98 YagB/YeeU/YfjZ family
Trans_reg_C          PF00486.23    77 seq1357_BIOID39015   -            219   1.7e-22   78.9   0.3   1   1   5.2e-26   3.5e-22   77.9   0.0     1    77   145   216   145   216 0.98 Transcriptional regulatory protein, C terminal
Response_reg         PF00072.19   112 seq1357_BIOID39015   -            219   3.7e-21   75.0   0.0   1   1   7.5e-25   5.1e-21   74.6   0.0     1   111     3   112     3   113 0.98 Response regulator receiver domain
DUF3521              PF12035.3     35 seq1358_BIOID39015   -             47   4.9e-15   54.9   2.8   1   1   4.1e-19   5.6e-15   54.7   1.9     1    34     9    42     9    43 0.98 Protein of unknown function (DUF3521)
Acetyltransf_1       PF00583.19    83 seq1360_BIOID39015   -            167   1.6e-13   50.3   0.2   1   1     1e-16   2.3e-13   49.8   0.1     2    83    66   145    65   145 0.96 Acetyltransferase (GNAT) family
Acetyltransf_10      PF13673.1    117 seq1360_BIOID39015   -            167   9.2e-12   44.9   0.0   1   1   4.9e-15   1.1e-11   44.7   0.0     1   117    18   144    18   144 0.85 Acetyltransferase (GNAT) domain
Acetyltransf_4       PF13420.1    155 seq1360_BIOID39015   -            167   8.4e-11   41.9   0.0   1   1   4.6e-14     1e-10   41.6   0.0     2   137    12   147    11   153 0.86 Acetyltransferase (GNAT) domain
Acetyltransf_7       PF13508.1     79 seq1360_BIOID39015   -            167   4.6e-10   39.4   0.1   1   1   3.3e-13   7.4e-10   38.7   0.1     3    78    60   145    58   146 0.84 Acetyltransferase (GNAT) domain
Acetyltransf_3       PF13302.1    142 seq1360_BIOID39015   -            167   6.6e-07   29.6   0.0   1   1   3.7e-10   8.5e-07   29.2   0.0     4   142    11   145    10   145 0.74 Acetyltransferase (GNAT) domain
FR47                 PF08445.5     86 seq1360_BIOID39015   -            167     3e-05   23.5   0.0   1   1   2.4e-08   5.6e-05   22.7   0.0    19    81    85   148    82   151 0.90 FR47-like protein
T2SF                 PF00482.18   124 seq1362_BIOID39015   -            400   2.8e-54  182.1   1.2   1   2   1.8e-31   2.4e-27   95.1   0.2     2   124    64   186    63   186 0.98 Type II secretion system (T2SS), protein F
T2SF                 PF00482.18   124 seq1362_BIOID39015   -            400   2.8e-54  182.1   1.2   2   2   1.3e-28   1.8e-24   85.9   0.0     3   124   268   388   266   388 0.98 Type II secretion system (T2SS), protein F
DUF3461              PF11944.3    125 seq1363_BIOID39015   -            128   6.5e-59  197.1   2.9   1   1   5.3e-63   7.2e-59  196.9   2.0     1   125     1   125     1   125 1.00 Protein of unknown function (DUF3461)
Usher                PF00577.15   552 seq1364_BIOID39015   -            840  3.4e-185  616.8  27.8   1   1  9.6e-189  4.4e-185  616.4  19.3     1   552   192   749   192   749 0.96 Type VII secretion system (T7SS), usher protein
PapC_N               PF13954.1    146 seq1364_BIOID39015   -            840   2.4e-35  121.1   0.0   1   1   1.1e-38   5.1e-35  120.0   0.0     3   146    29   176    27   176 0.95 PapC N-terminal domain
PapC_C               PF13953.1     68 seq1364_BIOID39015   -            840   4.9e-21   74.0   0.0   1   1   3.6e-24   1.6e-20   72.3   0.0     2    66   760   826   759   828 0.90 PapC C-terminal domain
DctQ                 PF04290.7    133 seq1367_BIOID39015   -            157   1.2e-29  102.6   7.5   1   1   1.1e-33   1.5e-29  102.3   5.2     2   132    17   145    16   147 0.92 Tripartite ATP-independent periplasmic transporters, DctQ component
Gam                  PF06064.6     98 seq1369_BIOID39015   -             98   1.2e-62  207.9   5.1   1   1   9.9e-67   1.4e-62  207.8   3.5     1    98     1    98     1    98 0.99 Host-nuclease inhibitor protein Gam
ABC2_membrane_3      PF12698.2    344 seq1371_BIOID39015   -            368   2.4e-53  181.2  14.5   1   1   8.4e-57   2.9e-53  181.0  10.1     7   338    25   355    21   361 0.91 ABC-2 family transporter protein
ABC2_membrane        PF01061.19   209 seq1371_BIOID39015   -            368   5.6e-36  123.5  16.2   1   1     3e-39     1e-35  122.6   7.6    52   207   164   331   120   333 0.87 ABC-2 type transporter
ABC2_membrane_2      PF12679.2    277 seq1371_BIOID39015   -            368   2.2e-30  105.3   9.0   1   1   8.4e-34   2.9e-30  104.9   6.3     1   275     6   366     6   368 0.87 ABC-2 family transporter protein
ABC2_membrane_4      PF12730.2    232 seq1371_BIOID39015   -            368   9.8e-20   70.5   7.7   1   1   3.8e-23   1.3e-19   70.2   5.3     2   224    11   352    10   358 0.79 ABC-2 family transporter protein
DUF1287              PF06940.6    164 seq1374_BIOID39015   -            205   9.7e-78  259.1   0.0   1   1   1.7e-81   1.1e-77  258.8   0.0     1   164    39   202    39   202 0.99 Domain of unknown function (DUF1287)
Amidase_6            PF12671.2    157 seq1374_BIOID39015   -            205   0.00011   22.1   0.0   1   1   2.1e-08   0.00014   21.7   0.0    18   123    53   168    33   189 0.82 Putative amidase domain
Usher                PF00577.15   552 seq1375_BIOID39015   -            820  2.9e-208  692.9  22.8   1   1  5.1e-212  3.5e-208  692.7  15.8     5   552   202   777   198   777 0.99 Type VII secretion system (T7SS), usher protein
PapC_N               PF13954.1    146 seq1375_BIOID39015   -            820   1.4e-46  157.5   0.0   1   1   3.7e-50   2.5e-46  156.7   0.0     2   146    38   189    37   189 0.98 PapC N-terminal domain
DUF1219              PF06755.7    117 seq1376_BIOID39015   -            125   1.7e-59  198.3   0.0   1   1   1.4e-63     2e-59  198.1   0.0     1   113     1   113     1   122 0.98 Protein of unknown function (DUF1219)
Chorismate_bind      PF00425.13   257 seq1379_BIOID39015   -            391     2e-68  230.3   0.0   1   1   1.8e-72   2.5e-68  230.0   0.0     2   257   126   380   125   380 0.97 chorismate binding enzyme
Phage_integrase      PF00589.17   173 seq1380_BIOID39015   -            310   5.5e-37  126.9   0.1   1   1   5.4e-41   7.5e-37  126.5   0.1     1   171    92   284    92   286 0.88 Phage integrase family
RecT                 PF03837.9    199 seq1381_BIOID39015   -            261   1.1e-28   99.8   0.0   1   1   1.6e-30   2.2e-26   92.2   0.0     5   195    24   182    22   190 0.91 RecT family
SAICAR_synt          PF01259.13   249 seq1383_BIOID39015   -            237   3.2e-75  252.3   0.0   1   1   2.6e-79   3.6e-75  252.1   0.0     2   247     4   234     3   236 0.98 SAICAR synthetase
FlhD                 PF05247.8    104 seq1384_BIOID39015   -            116   3.8e-45  152.0   4.6   1   1   3.2e-49   4.4e-45  151.8   3.2     1   102     1   102     1   104 0.98 Flagellar transcriptional activator (FlhD)
DUF3260              PF11658.3    518 seq1386_BIOID39015   -            304  8.2e-146  486.0   0.0   1   1  6.7e-150  9.1e-146  485.9   0.0   218   518     2   299     1   299 1.00 Protein of unknown function (DUF3260)
WzyE                 PF06899.6    449 seq1387_BIOID39015   -            450  1.2e-277  920.6  45.5   1   1  9.8e-282  1.3e-277  920.4  31.5     1   448     1   449     1   450 1.00 WzyE protein
DctM                 PF06808.7    416 seq1388_BIOID39015   -            425  3.2e-128  427.7  50.4   1   1  5.5e-132  3.8e-128  427.4  34.9     2   415     8   415     7   416 0.99 DctM-like transporters
GyrI-like            PF06445.10   155 seq1389_BIOID39015   -            157   3.7e-30  104.9   0.4   1   1     3e-34   4.1e-30  104.7   0.2     1   155     1   153     1   153 0.99 GyrI-like small molecule binding domain
HATPase_c            PF02518.21   111 seq1390_BIOID39015   -            449   6.9e-19   67.4   0.0   1   1   2.3e-22   1.6e-18   66.3   0.0     4   106   351   447   348   449 0.93 Histidine kinase-, DNA gyrase B-, and HSP90-like ATPase
HisKA                PF00512.20    68 seq1390_BIOID39015   -            449   8.1e-13   48.0   1.6   1   1   2.9e-16     2e-12   46.7   1.1     3    67   238   301   236   302 0.96 His Kinase A (phospho-acceptor) domain
GIY-YIG              PF01541.19    80 seq1393_BIOID39015   -            100   9.2e-10   38.6   0.0   1   1   8.1e-14   1.1e-09   38.3   0.0     2    76     4    73     3    77 0.91 GIY-YIG catalytic domain
FlhC                 PF05280.6    176 seq1395_BIOID39015   -            192   2.4e-87  290.7   0.0   1   1     2e-91   2.8e-87  290.6   0.0     1   174     1   174     1   176 0.99 Flagellar transcriptional activator (FlhC)
DUF3329              PF11808.3     90 seq1396_BIOID39015   -            431   2.4e-31  107.5   5.7   1   1   1.7e-34   3.9e-31  106.8   4.0     2    90     4    92     3    92 0.98 Domain of unknown function (DUF3329)
HATPase_c            PF02518.21   111 seq1396_BIOID39015   -            431   1.4e-30  105.1   0.0   1   1   1.1e-33   2.6e-30  104.3   0.0     2   110   314   423   313   424 0.98 Histidine kinase-, DNA gyrase B-, and HSP90-like ATPase
HisKA                PF00512.20    68 seq1396_BIOID39015   -            431   1.7e-20   72.6   1.4   1   1   1.4e-23   3.3e-20   71.7   0.3     2    67   204   268   203   269 0.97 His Kinase A (phospho-acceptor) domain
PAS                  PF00989.19   113 seq1396_BIOID39015   -            431     4e-11   42.5   0.0   1   1   3.7e-14   8.4e-11   41.5   0.0     2   113    99   194    98   194 0.95 PAS fold
HATPase_c_2          PF13581.1    125 seq1396_BIOID39015   -            431   1.6e-08   34.2   0.0   1   1   1.3e-11   2.9e-08   33.4   0.0    30   114   316   408   281   420 0.83 Histidine kinase-like ATPase domain
HATPase_c_3          PF13589.1    137 seq1396_BIOID39015   -            431   1.1e-06   28.2   0.0   1   1   7.7e-10   1.8e-06   27.5   0.0     3    93   318   410   316   429 0.78 Histidine kinase-, DNA gyrase B-, and HSP90-like ATPase
MFS_1                PF07690.11   354 seq1400_BIOID39015   -            392   8.4e-33  113.4  66.5   1   2     3e-21   4.1e-17   61.8  22.2     1   235    20   243    20   251 0.80 Major Facilitator Superfamily
MFS_1                PF07690.11   354 seq1400_BIOID39015   -            392   8.4e-33  113.4  66.5   2   2   1.1e-18   1.5e-14   53.4  24.2     3   173   223   389   222   392 0.89 Major Facilitator Superfamily
GGDEF                PF00990.16   161 seq1402_BIOID39015   -            430   1.3e-45  154.7   0.0   1   1   4.8e-49   2.2e-45  154.0   0.0     1   161   273   426   273   426 0.96 GGDEF domain
PAS_4                PF08448.5    110 seq1402_BIOID39015   -            430   1.5e-08   34.5   0.0   1   1   1.6e-11   7.2e-08   32.3   0.0     6   109   162   263   156   264 0.88 PAS fold
PAS_8                PF13188.1     64 seq1402_BIOID39015   -            430   6.2e-07   28.9   0.0   1   2   6.3e-05      0.29   10.9   0.0     5    34    27    58    24    98 0.75 PAS domain
PAS_8                PF13188.1     64 seq1402_BIOID39015   -            430   6.2e-07   28.9   0.0   2   2   3.7e-06     0.017   14.8   0.0     9    37   157   191   150   217 0.74 PAS domain
LysR_substrate       PF03466.15   209 seq1403_BIOID39015   -            296   1.2e-41  142.0   1.4   1   1   2.4e-45   1.6e-41  141.5   1.0     4   206    91   292    89   295 0.98 LysR substrate binding domain
HTH_1                PF00126.22    60 seq1403_BIOID39015   -            296   1.1e-19   69.7   1.8   1   1   1.6e-23   1.1e-19   69.7   1.2     1    60     5    64     5    64 0.98 Bacterial regulatory helix-turn-helix protein, lysR family
RbsD_FucU            PF05025.8    142 seq1404_BIOID39015   -            140     2e-36  125.2   0.0   1   1   1.7e-40   2.3e-36  125.1   0.0     1   142     3   140     3   140 0.93 RbsD / FucU transport protein family
OTCace               PF00185.19   158 seq1405_BIOID39015   -            334   4.8e-51  172.6   0.2   1   1   1.3e-54   8.9e-51  171.7   0.1     2   157   156   330   155   331 0.97 Aspartate/ornithine carbamoyltransferase, Asp/Orn binding domain
OTCace_N             PF02729.16   142 seq1405_BIOID39015   -            334   2.5e-47  160.0   0.0   1   1   5.4e-51   3.7e-47  159.4   0.0     1   142     7   148     7   148 0.99 Aspartate/ornithine carbamoyltransferase, carbamoyl-P binding domain
DUF957               PF06117.6     65 seq1406_BIOID39015   -             65   4.4e-35  118.9   0.4   1   1   3.5e-39   4.8e-35  118.8   0.3     1    65     1    65     1    65 0.99 Enterobacterial protein of unknown function (DUF957)
YqaJ                 PF09588.5    152 seq1409_BIOID39015   -            226   2.2e-26   92.5   0.0   1   1   7.5e-30     1e-25   90.3   0.0     2   150    24   166    23   168 0.85 YqaJ-like viral recombinase domain
DUF4115              PF13464.1     77 seq1410_BIOID39015   -            337   6.2e-22   76.9   0.0   1   1   5.7e-25   1.5e-21   75.6   0.0     1    76   255   329   255   330 0.98 Domain of unknown function (DUF4115)
HTH_25               PF13413.1     62 seq1410_BIOID39015   -            337     5e-16   57.9   0.5   1   1   2.8e-19   7.5e-16   57.3   0.3     1    62    18    79    18    79 0.94 Helix-turn-helix domain
HTH_19               PF12844.2     64 seq1410_BIOID39015   -            337   1.5e-10   40.8   0.0   1   1   8.3e-14   2.3e-10   40.2   0.0     1    63    16    84    16    85 0.90 Helix-turn-helix domain
HTH_31               PF13560.1     64 seq1410_BIOID39015   -            337   2.6e-10   40.2   0.8   1   1   2.5e-13   6.8e-10   38.8   0.5     2    61    15    79    14    81 0.91 Helix-turn-helix domain
HTH_3                PF01381.17    55 seq1410_BIOID39015   -            337   7.8e-08   31.9   0.0   1   1   5.3e-11   1.5e-07   31.0   0.0     1    35    19    53    19    57 0.92 Helix-turn-helix
FUSC                 PF04632.7    650 seq1411_BIOID39015   -            352     2e-16   59.4   2.1   1   1   3.5e-20   2.4e-16   59.2   1.5     3   282    21   307    19   347 0.80 Fusaric acid resistance protein family
FUSC_2               PF13515.1    128 seq1411_BIOID39015   -            352   2.8e-13   49.7  12.8   1   1   6.3e-17   4.3e-13   49.1   8.8     2   128    33   158    28   158 0.83 Fusaric acid resistance protein-like
Antitoxin-MazE       PF04014.13    47 seq1412_BIOID39015   -             88   9.7e-07   28.2   0.1   1   1   1.3e-10   1.8e-06   27.4   0.1     3    43    21    65    19    68 0.86 Antidote-toxin recognition MazE
Methyltransf_27      PF13708.1    194 seq1415_BIOID39015   -            280   8.2e-75  250.4   0.1   1   1   7.8e-79   1.1e-74  250.1   0.1     2   194    86   278    85   278 0.99 Methyltransferase domain
Phage_portal         PF04860.7    347 seq1416_BIOID39015   -            344   1.2e-61  208.2   0.0   1   1   1.1e-65   1.5e-61  207.8   0.0     8   316    46   339    39   343 0.92 Phage portal protein
CbiA                 PF01656.18   195 seq1417_BIOID39015   -            214   1.8e-07   30.6   0.1   1   1   3.8e-11   2.6e-07   30.1   0.1     1   145     4   124     4   174 0.78 CobQ/CobB/MinD/ParA nucleotide binding domain
MipZ                 PF09140.6    261 seq1417_BIOID39015   -            214   3.2e-06   26.3   2.3   1   1   1.8e-08   0.00012   21.1   0.0    70   133    45   108    25   125 0.84 ATPase MipZ
MotA_ExbB            PF01618.11   139 seq1419_BIOID39015   -            295   1.3e-05   24.6   0.7   1   1   9.8e-10   1.3e-05   24.6   0.5    29   135   136   239   116   242 0.87 MotA/TolQ/ExbB proton channel family
PIN                  PF01850.16   121 seq1420_BIOID39015   -            132   1.5e-15   57.4   0.0   1   1   1.2e-19   1.6e-15   57.3   0.0     2   120     5   125     4   126 0.93 PIN domain
AMP-binding          PF00501.23   418 seq1421_BIOID39015   -            536   4.5e-86  288.7   0.0   1   1   7.8e-90   5.3e-86  288.4   0.0     1   417    50   461    50   462 0.95 AMP-binding enzyme
DUF4009              PF13193.1     41 seq1421_BIOID39015   -            536     8e-08   31.4   0.1   1   1   3.6e-11   2.4e-07   29.9   0.0     1    29   501   529   501   535 0.92 Domain of unknown function (DUF4009)
DeoRC                PF00455.17   162 seq1422_BIOID39015   -            243   2.4e-45  153.9   0.0   1   1   1.4e-48   3.8e-45  153.3   0.0     2   161    75   233    74   234 0.99 DeoR C terminal sensor domain
HTH_DeoR             PF08220.7     57 seq1422_BIOID39015   -            243   7.5e-23   79.7   3.3   1   1   6.2e-25   1.7e-21   75.3   1.8     1    56     5    60     5    61 0.98 DeoR-like helix-turn-helix domain
HTH_11               PF08279.7     55 seq1422_BIOID39015   -            243   4.8e-10   38.8   1.4   1   1   3.2e-13   8.8e-10   37.9   0.9     1    46     5    48     5    58 0.91 HTH domain
GntR                 PF00392.16    64 seq1422_BIOID39015   -            243   1.6e-06   27.3   0.2   1   1   1.6e-09   4.3e-06   25.9   0.1    21    63    16    57     6    58 0.90 Bacterial regulatory proteins, gntR family
HTH_Mga              PF08280.6     59 seq1422_BIOID39015   -            243   2.9e-05   23.6   0.9   1   1   2.7e-08   7.3e-05   22.3   0.6     5    44     4    43     2    51 0.94 M protein trans-acting positive regulator (MGA) HTH domain
PfkB                 PF00294.19   301 seq1423_BIOID39015   -            300   2.7e-63  213.7   0.5   1   1   2.3e-67   3.1e-63  213.5   0.4     3   299     5   287     3   289 0.93 pfkB family carbohydrate kinase
Exo_endo_phos        PF03372.18   251 seq1425_BIOID39015   -            253   8.4e-26   91.2   0.7   1   1   7.2e-30   9.9e-26   91.0   0.5     2   251    14   244    13   244 0.80 Endonuclease/Exonuclease/phosphatase family
Xan_ur_permease      PF00860.15   389 seq1426_BIOID39015   -            525  5.6e-121  403.5  46.5   1   1  5.7e-125  7.8e-121  403.0  32.2     2   385    72   451    71   455 0.98 Permease family
SBP_bac_7            PF03480.8    286 seq1427_BIOID39015   -            328  1.7e-103  345.5   0.0   1   1  1.4e-107  1.9e-103  345.4   0.0     1   285    30   312    30   313 0.99 Bacterial extracellular solute-binding protein, family 7
DUF1317              PF07026.6     60 seq1428_BIOID39015   -             60   7.4e-39  131.3   0.0   1   1   5.9e-43     8e-39  131.2   0.0     1    60     1    60     1    60 0.99 Protein of unknown function (DUF1317)
Glyco_tran_WecB      PF03808.8    172 seq1429_BIOID39015   -            246   3.2e-56  189.2   0.1   1   1   3.1e-60   4.2e-56  188.9   0.1     2   172    61   231    60   231 0.96 Glycosyl transferase WecB/TagA/CpsF family
VWA                  PF00092.23   179 seq1430_BIOID39015   -            219   4.9e-11   42.5   0.0   1   1   1.2e-14   8.2e-11   41.8   0.0     4   154    24   173    23   179 0.85 von Willebrand factor type A domain
VWA_2                PF13519.1    172 seq1430_BIOID39015   -            219   1.5e-08   34.7   0.0   1   1   4.2e-12   2.8e-08   33.9   0.0     3   147    23   172    21   208 0.76 von Willebrand factor type A domain
DUF1382              PF07131.6     61 seq1431_BIOID39015   -             63   2.2e-39  133.2   1.1   1   1   1.8e-43   2.4e-39  133.1   0.7     1    61     1    61     1    61 0.99 Protein of unknown function (DUF1382)
Zn_peptidase         PF04228.8    292 seq1433_BIOID39015   -            287  6.2e-140  465.3   1.1   1   1  5.1e-144    7e-140  465.1   0.8     1   292     1   283     1   283 0.99 Putative neutral zinc metallopeptidase
Peptidase_U32        PF01136.14   233 seq1437_BIOID39015   -            331   5.1e-62  208.7   0.0   1   1   4.8e-66   6.6e-62  208.3   0.0     3   232    76   330    74   331 0.94 Peptidase family U32
GcpE                 PF04551.9    359 seq1442_BIOID39015   -            372  1.3e-128  428.6   0.2   1   1  1.1e-132  1.5e-128  428.4   0.1     2   357    13   354    12   356 0.98 GcpE protein
TetR_C_6             PF13977.1    131 seq1444_BIOID39015   -            201   2.5e-33  114.5   3.2   1   1   3.6e-37   2.5e-33  114.5   2.2     3   130    75   198    73   199 0.94 Bacterial transcriptional repressor
TetR_N               PF00440.18    47 seq1444_BIOID39015   -            201     3e-14   52.2   0.7   1   1   9.4e-18   6.4e-14   51.2   0.0     1    46    20    65    20    66 0.98 Bacterial regulatory proteins, tetR family
MotB_plug            PF13677.1     58 seq1445_BIOID39015   -            308   1.4e-23   81.8   0.6   1   1   3.9e-27   2.6e-23   80.9   0.4     3    57    12    66    10    67 0.88 Membrane MotB of proton-channel complex MotA/MotB
OmpA                 PF00691.15    97 seq1445_BIOID39015   -            308     3e-11   43.4   0.0   1   1   9.6e-15   6.6e-11   42.3   0.0     1    95   160   258   160   259 0.86 OmpA family
DUF496               PF04363.7     95 seq1447_BIOID39015   -            109   1.8e-46  155.7   6.3   1   1   1.6e-50   2.1e-46  155.5   4.4     1    93     8   100     8   102 0.98 Protein of unknown function (DUF496)
CoaE                 PF01121.15   180 seq1448_BIOID39015   -            206     1e-77  259.4   0.4   1   1   3.6e-81   1.2e-77  259.2   0.2     1   176     3   177     3   181 0.99 Dephospho-CoA kinase
AAA_17               PF13207.1    121 seq1448_BIOID39015   -            206   2.8e-08   34.4   0.4   1   1   1.6e-10   5.3e-07   30.3   0.3     1    77     4   114     4   191 0.61 AAA domain
DeoRC                PF00455.17   162 seq1449_BIOID39015   -            268   2.4e-50  170.1   1.3   1   1   2.7e-53   3.1e-50  169.8   0.9     2   161    85   244    84   245 0.99 DeoR C terminal sensor domain
HTH_DeoR             PF08220.7     57 seq1449_BIOID39015   -            268   5.8e-23   80.0   0.9   1   1   5.1e-26   5.8e-23   80.0   0.6     1    56    18    73    18    74 0.97 DeoR-like helix-turn-helix domain
HTH_11               PF08279.7     55 seq1449_BIOID39015   -            268   6.4e-10   38.4   0.1   1   1     1e-12   1.2e-09   37.5   0.1     4    44    21    60    18    67 0.87 HTH domain
MarR_2               PF12802.2     62 seq1449_BIOID39015   -            268   3.5e-07   29.6   0.1   1   1   7.3e-10   8.3e-07   28.4   0.1     5    61    17    70    11    71 0.88 MarR family
MarR                 PF01047.17    59 seq1449_BIOID39015   -            268   4.7e-07   29.2   0.1   1   1   8.8e-10     1e-06   28.2   0.0     8    50    22    64    16    66 0.94 MarR family
HTH_27               PF13463.1     68 seq1449_BIOID39015   -            268   5.2e-06   26.5   0.1   1   1   1.1e-08   1.2e-05   25.4   0.0     2    53    16    66    16    77 0.89 Winged helix DNA-binding domain
GntR                 PF00392.16    64 seq1449_BIOID39015   -            268   8.6e-06   24.9   0.0   1   1   1.7e-08   1.9e-05   23.8   0.0    27    60    34    67    26    70 0.93 Bacterial regulatory proteins, gntR family
HTH_24               PF13412.1     48 seq1449_BIOID39015   -            268   2.2e-05   23.6   0.1   1   1   4.6e-08   5.2e-05   22.4   0.1     7    48    21    62    16    62 0.95 Winged helix-turn-helix DNA-binding
PLDc_2               PF13091.1    126 seq1450_BIOID39015   -            413   5.3e-35  119.8   0.0   1   2   3.9e-15   2.6e-11   43.2   0.0     3   112    26   154    24   165 0.78 PLD-like domain
PLDc_2               PF13091.1    126 seq1450_BIOID39015   -            413   5.3e-35  119.8   0.0   2   2   7.8e-25   5.3e-21   74.5   0.0     2   120   213   334   212   339 0.87 PLD-like domain
PLDc                 PF00614.17    28 seq1450_BIOID39015   -            413   2.3e-11   42.9   0.2   1   1   7.6e-12   5.2e-08   32.3   0.0     3    24   110   131   108   135 0.91 Phospholipase D Active site motif
Branch_AA_trans      PF05525.8    428 seq1451_BIOID39015   -            439  5.8e-158  525.8  32.2   1   1  4.9e-162  6.6e-158  525.6  22.3     3   427     8   429     6   430 0.99 Branched-chain amino acid transport protein
PP2C_2               PF13672.1    211 seq1453_BIOID39015   -            253   3.1e-44  150.8   0.0   1   1   2.5e-48   3.4e-44  150.6   0.0     1   206    11   220    11   232 0.88 Protein phosphatase 2C
Fimbrial             PF00419.15   145 seq1454_BIOID39015   -            357   3.2e-25   88.9   6.2   1   1   2.4e-29   3.2e-25   88.9   4.3     2   144   204   355   203   356 0.94 Fimbrial protein
Flavodoxin_2         PF02525.12   199 seq1456_BIOID39015   -            193   6.5e-38  130.1   0.0   1   1   7.2e-42   9.8e-38  129.5   0.0     2   199     3   188     2   190 0.87 Flavodoxin-like fold
AA_permease          PF00324.16   479 seq1462_BIOID39015   -            461   4.9e-99  331.7  55.9   1   1  9.1e-103   6.2e-99  331.3  38.8     1   435    16   427    16   455 0.94 Amino acid permease
AA_permease_2        PF13520.1    426 seq1462_BIOID39015   -            461   1.6e-43  148.7  59.1   1   1   3.1e-47   2.1e-43  148.3  41.0     9   425    20   440    15   441 0.88 Amino acid permease
FGGY_N               PF00370.16   245 seq1463_BIOID39015   -            498   2.5e-91  305.2   0.0   1   1   4.8e-95   3.3e-91  304.8   0.0     1   245     4   250     4   250 0.99 FGGY family of carbohydrate kinases, N-terminal domain
FGGY_C               PF02782.11   197 seq1463_BIOID39015   -            498   6.2e-21   74.8   0.3   1   1   3.5e-24   2.4e-20   72.9   0.2     3   196   261   441   259   442 0.80 FGGY family of carbohydrate kinases, C-terminal domain
DNA_processg_A       PF02481.10   212 seq1465_BIOID39015   -            349   5.2e-65  218.1   0.0   1   1   5.3e-69   7.2e-65  217.7   0.0     3   209   113   317   111   319 0.93 DNA recombination-mediator protein A
StbA                 PF06406.6    318 seq1468_BIOID39015   -            344    2e-154  513.1   1.2   1   1  3.4e-158  2.3e-154  512.9   0.8     1   318    19   337    19   337 1.00 StbA protein
GNAT_acetyltr_2      PF13718.1    198 seq1471_BIOID39015   -            671   7.8e-53  178.6   0.5   1   1   6.4e-55   2.2e-51  173.8   0.3     1   197   368   533   368   534 0.98 GNAT acetyltransferase 2
Helicase_RecD        PF05127.9    177 seq1471_BIOID39015   -            671   6.5e-43  146.2   1.2   1   1   1.8e-44     6e-41  139.8   0.8     2   177   197   337   196   337 0.96 Helicase
tRNA_bind_2          PF13725.1    101 seq1471_BIOID39015   -            671   1.3e-08   34.7   0.1   1   1     9e-12   3.1e-08   33.5   0.1     2    99   549   635   548   637 0.96 Possible tRNA binding domain
DUF1726              PF08351.6     92 seq1471_BIOID39015   -            671     3e-06   26.6   0.0   1   1     2e-09   6.8e-06   25.5   0.0     5    85    66   146    63   153 0.79 Domain of unknown function (DUF1726)
Aldedh               PF00171.17   462 seq1472_BIOID39015   -            490  6.2e-178  591.7   0.1   1   1  5.1e-182    7e-178  591.5   0.1     2   462    16   479    15   479 0.98 Aldehyde dehydrogenase family
Trans_reg_C          PF00486.23    77 seq1473_BIOID39015   -            512   7.9e-18   64.0   0.0   1   1   1.1e-21   1.5e-17   63.1   0.0     1    77    24   100    24   100 0.96 Transcriptional regulatory protein, C terminal
DUF1342              PF07072.6    211 seq1474_BIOID39015   -            247   6.4e-76  254.5   0.3   1   1   5.3e-80   7.3e-76  254.3   0.2     1   211    19   225    19   225 0.99 Protein of unknown function (DUF1342)
DUF4222              PF13973.1     53 seq1475_BIOID39015   -             92   5.3e-18   64.0   0.6   1   1   5.2e-22   7.1e-18   63.6   0.4     2    53     4    53     3    53 0.96 Domain of unknown function (DUF4222)
Isochorismatase      PF00857.15   174 seq1476_BIOID39015   -            285   5.9e-38  130.3   0.0   1   1   1.1e-41   7.6e-38  130.0   0.0     2   173    32   204    31   205 0.97 Isochorismatase family
PP-binding           PF00550.20    67 seq1476_BIOID39015   -            285   2.5e-08   33.9   0.0   1   1   9.9e-12   6.8e-08   32.5   0.0     2    62   217   275   216   280 0.86 Phosphopantetheine attachment site
Peptidase_U32        PF01136.14   233 seq1477_BIOID39015   -            292   1.3e-34  119.0   0.0   1   1   1.2e-38   1.7e-34  118.6   0.0     5   195    82   263    76   287 0.89 Peptidase family U32
ABM                  PF03992.11    78 seq1478_BIOID39015   -            104   5.2e-22   77.5   0.1   1   1   4.5e-26   6.2e-22   77.3   0.0     1    78     1    87     1    87 0.92 Antibiotic biosynthesis monooxygenase
2-Hacid_dh_C         PF02826.14   178 seq1479_BIOID39015   -            378   7.4e-33  113.0   0.0   1   1   2.6e-36   1.2e-32  112.4   0.0    29   178   109   256   103   256 0.88 D-isomer specific 2-hydroxyacid dehydrogenase, NAD binding domain
DUF3410              PF11890.3     82 seq1479_BIOID39015   -            378   5.3e-24   83.5   0.0   1   1   1.9e-27   8.5e-24   82.8   0.0     2    82   289   369   288   369 0.98 Domain of unknown function (DUF3410)
2-Hacid_dh           PF00389.25   133 seq1479_BIOID39015   -            378   1.5e-18   66.4   0.0   1   1   4.5e-22   2.1e-18   65.9   0.0     2   126     4   281     3   285 0.94 D-isomer specific 2-hydroxyacid dehydrogenase, catalytic domain
CheW                 PF01584.14   138 seq1480_BIOID39015   -            667   1.4e-27   95.6   1.1   1   1     1e-30   2.9e-27   94.7   0.7     2   133   527   653   526   656 0.97 CheW-like domain
CheY-binding         PF09078.6     65 seq1480_BIOID39015   -            667     1e-26   92.5   2.1   1   1   5.2e-30   1.4e-26   92.1   0.6     2    65   174   237   173   237 0.98 CheY binding
Hpt                  PF01627.18    90 seq1480_BIOID39015   -            667   1.7e-22   79.1   1.2   1   1   6.2e-26   1.7e-22   79.1   0.9     2    89    21   120    20   121 0.96 Hpt domain
HATPase_c            PF02518.21   111 seq1480_BIOID39015   -            667   2.1e-22   78.8   0.5   1   1   2.2e-25   5.9e-22   77.3   0.2     3   110   384   520   382   521 0.98 Histidine kinase-, DNA gyrase B-, and HSP90-like ATPase
H-kinase_dim         PF02895.9     68 seq1480_BIOID39015   -            667   1.4e-18   66.8   2.7   1   1   5.1e-22   1.4e-18   66.8   1.9     1    68   274   337   274   337 0.97 Signal transducing histidine kinase, homodimeric domain
HAD_2                PF13419.1    176 seq1485_BIOID39015   -            199     6e-29  101.4   0.1   1   1     2e-32     7e-29  101.2   0.1     2   176     4   184     3   184 0.84 Haloacid dehalogenase-like hydrolase
Hydrolase_like       PF13242.1     75 seq1485_BIOID39015   -            199   2.5e-08   33.3   0.0   1   1   1.6e-11   5.5e-08   32.2   0.0     2    50   139   186   138   198 0.93 HAD-hyrolase-like
Hydrolase            PF00702.21   204 seq1485_BIOID39015   -            199   2.1e-06   28.3   0.0   1   1   6.7e-10   2.3e-06   28.1   0.0   111   203    75   177     8   178 0.77 haloacid dehalogenase-like hydrolase
tRNA-synt_His        PF13393.1    310 seq1486_BIOID39015   -            424   1.7e-48  165.1   0.0   1   1   6.4e-52   2.2e-48  164.7   0.0     1   310    10   312    10   312 0.89 Histidyl-tRNA synthetase
tRNA-synt_2b         PF00587.20   173 seq1486_BIOID39015   -            424   8.2e-29  100.2   0.0   1   1     4e-32   1.4e-28   99.5   0.0     1   168    21   183    21   188 0.94 tRNA synthetase class II core domain (G, H, P, S and T)
HGTP_anticodon       PF03129.15    94 seq1486_BIOID39015   -            424   2.8e-11   43.1   0.0   1   1     2e-14   6.9e-11   41.8   0.0     8    92   335   420   329   422 0.83 Anticodon binding domain
HATPase_c            PF02518.21   111 seq1487_BIOID39015   -            496   4.9e-20   71.2   0.0   1   1     2e-23   9.2e-20   70.3   0.0     3   109   383   490   381   492 0.97 Histidine kinase-, DNA gyrase B-, and HSP90-like ATPase
HisKA                PF00512.20    68 seq1487_BIOID39015   -            496   2.1e-14   53.0   0.8   1   1   4.7e-18   2.1e-14   53.0   0.5     2    67   271   337   270   338 0.97 His Kinase A (phospho-acceptor) domain
HAMP                 PF00672.20    70 seq1487_BIOID39015   -            496   2.6e-08   33.8   8.8   1   1     2e-11   9.3e-08   32.0   0.1     2    69   197   265   196   266 0.93 HAMP domain
NUDIX                PF00293.23   135 seq1488_BIOID39015   -            182     4e-18   65.2   0.0   1   1   3.6e-22   4.9e-18   64.9   0.0     2   131    32   161    31   165 0.84 NUDIX domain
Phage_integrase      PF00589.17   173 seq1489_BIOID39015   -            387   2.4e-46  157.4   0.3   1   1     1e-49   1.4e-45  154.9   0.0     1   172   184   355   184   356 0.99 Phage integrase family
UPF0104              PF03706.8    295 seq1492_BIOID39015   -            318   9.5e-22   77.5  32.9   1   1   9.3e-26   1.3e-21   77.0  22.8     2   294    24   296    23   297 0.88 Uncharacterised protein family (UPF0104)
DUF329               PF03884.9     57 seq1497_BIOID39015   -             65   2.2e-26   91.0   1.7   1   1     2e-30   2.7e-26   90.7   1.2     2    56     6    62     3    63 0.92 Domain of unknown function (DUF329)
Fimbrial             PF00419.15   145 seq1498_BIOID39015   -            171   1.3e-15   57.8   0.1   1   1   1.1e-19   1.5e-15   57.5   0.1     1   145    29   171    27   171 0.87 Fimbrial protein
Peripla_BP_3         PF13377.1    160 seq1499_BIOID39015   -            343   2.9e-37  128.0   0.6   1   1   2.1e-40     7e-37  126.7   0.1     2   160   169   329   168   329 0.92 Periplasmic binding protein-like domain
Peripla_BP_1         PF00532.16   279 seq1499_BIOID39015   -            343     7e-28   97.4   0.0   1   1   2.8e-31   9.4e-28   97.0   0.0     2   240    60   296    59   309 0.83 Periplasmic binding proteins and sugar binding domain of LacI family
LacI                 PF00356.16    46 seq1499_BIOID39015   -            343   4.7e-21   74.0   2.1   1   1   3.4e-24   1.2e-20   72.7   0.8     1    46     3    48     3    48 0.99 Bacterial regulatory proteins, lacI family
Peripla_BP_4         PF13407.1    258 seq1499_BIOID39015   -            343   2.2e-12   46.8   0.0   1   1   1.8e-15   6.2e-12   45.3   0.0     1   256    62   309    62   311 0.83 Periplasmic binding protein domain
PBP_like_2           PF12849.2    281 seq1500_BIOID39015   -            346   9.1e-56  189.2   7.2   1   1   1.8e-59   1.2e-55  188.8   5.0    10   278    27   306     8   308 0.91 PBP superfamily domain
PBP_like             PF12727.2    193 seq1500_BIOID39015   -            346   1.6e-10   40.1   0.0   1   1   5.2e-14   3.6e-10   39.0   0.0     3   168    47   236    45   302 0.76 PBP superfamily domain
AA_permease          PF00324.16   479 seq1501_BIOID39015   -            457  4.2e-103  345.1  48.2   1   1  7.3e-107    5e-103  344.8  33.4     1   474    15   451    15   455 0.96 Amino acid permease
AA_permease_2        PF13520.1    426 seq1501_BIOID39015   -            457   1.1e-47  162.4  56.6   1   1   1.8e-51   1.2e-47  162.2  39.2     2   425    12   442    11   445 0.88 Amino acid permease
Plasmid_stab_B       PF10784.4     72 seq1502_BIOID39015   -            138   4.2e-28   96.6   0.1   1   1   4.3e-32   5.9e-28   96.1   0.1     1    72     8    79     8    79 0.99 Plasmid stability protein
adh_short_C2         PF13561.1    243 seq1503_BIOID39015   -            258   1.8e-29  103.1   0.1   1   1     5e-33   2.3e-29  102.8   0.1     3   242    24   254    22   255 0.93 Enoyl-(Acyl carrier protein) reductase
adh_short            PF00106.20   167 seq1503_BIOID39015   -            258   1.6e-27   96.3   9.2   1   1   2.3e-30     1e-26   93.7   6.4     2   164    17   170    16   173 0.89 short chain dehydrogenase
KR                   PF08659.5    181 seq1503_BIOID39015   -            258   1.1e-10   41.3   8.4   1   1   3.9e-13   1.8e-09   37.4   5.4    54   160    55   165    17   171 0.90 KR domain
Virul_fac_BrkB       PF03631.10   260 seq1504_BIOID39015   -            290     1e-55  188.8  24.6   1   1   8.7e-60   1.2e-55  188.6  17.0     2   258    29   274    28   276 0.88 Virulence factor BrkB
OMPdecase            PF00215.19   226 seq1510_BIOID39015   -            220   2.8e-29  102.0   0.3   1   1   2.3e-33   3.2e-29  101.8   0.2     2   224     5   205     4   207 0.94 Orotidine 5'-phosphate decarboxylase / HUMPS family
Peptidase_M20        PF01546.23   171 seq1511_BIOID39015   -            436   1.7e-24   86.2   5.5   1   1     5e-28   3.4e-24   85.2   3.8     1   170   112   428   112   429 0.91 Peptidase family M20/M25/M40
M20_dimer            PF07687.9    109 seq1511_BIOID39015   -            436   6.9e-10   38.5   0.4   1   1   2.7e-13   1.8e-09   37.1   0.3     9    98   231   320   226   326 0.83 Peptidase dimerisation domain
GMC_oxred_N          PF00732.14   298 seq1513_BIOID39015   -            571  5.2e-108  360.5   0.0   1   1  2.5e-111  8.6e-108  359.8   0.0     1   297    18   315    18   316 0.99 GMC oxidoreductase
GMC_oxred_C          PF05199.8    145 seq1513_BIOID39015   -            571   2.6e-44  150.8   0.0   1   1   1.2e-47   4.2e-44  150.1   0.0     3   145   408   542   406   542 0.97 GMC oxidoreductase
Na_Ca_ex             PF01699.19   139 seq1514_BIOID39015   -            325   8.6e-54  180.8  24.0   1   2   1.1e-32   1.5e-28   99.0   6.4     1   138    13   142    13   143 0.98 Sodium/calcium exchanger protein
Na_Ca_ex             PF01699.19   139 seq1514_BIOID39015   -            325   8.6e-54  180.8  24.0   2   2     3e-29     4e-25   87.9   4.7     4   137   187   314   183   316 0.94 Sodium/calcium exchanger protein
Semialdhyde_dhC      PF02774.13   184 seq1515_BIOID39015   -            337   2.3e-42  144.8   0.0   1   1   6.9e-46   3.2e-42  144.3   0.0     1   183   141   317   141   318 0.94 Semialdehyde dehydrogenase, dimerisation domain
Semialdhyde_dh       PF01118.19   121 seq1515_BIOID39015   -            337   6.2e-25   87.7   0.0   1   1   3.4e-28   1.5e-24   86.4   0.0     1   118     6   118     6   121 0.96 Semialdehyde dehydrogenase, NAD binding domain
DXP_reductoisom      PF02670.11   129 seq1515_BIOID39015   -            337   7.9e-05   23.0   0.0   1   1   3.2e-08   0.00015   22.2   0.0     1   106     7   104     7   109 0.86 1-deoxy-D-xylulose 5-phosphate reductoisomerase
ParA                 PF10609.4     81 seq1516_BIOID39015   -            379     4e-36  122.6   0.4   1   1     3e-39   8.2e-36  121.6   0.3     1    81   226   306   226   306 0.99 ParA/MinD ATPase like
CbiA                 PF01656.18   195 seq1516_BIOID39015   -            379   4.6e-18   65.2   0.1   1   1   2.8e-21   7.5e-18   64.5   0.1     1   157   120   288   120   291 0.77 CobQ/CobB/MinD/ParA nucleotide binding domain
AAA_31               PF13614.1    157 seq1516_BIOID39015   -            379   1.1e-10   41.5   0.0   1   1   5.3e-13   1.4e-09   37.9   0.0     1    53   118   170   118   248 0.79 AAA domain
MipZ                 PF09140.6    261 seq1516_BIOID39015   -            379     2e-08   33.5   0.0   1   1   1.3e-11   3.7e-08   32.6   0.0     2   117   119   245   118   273 0.68 ATPase MipZ
HTH_Tnp_1            PF01527.15    76 seq1519_BIOID39015   -             99   7.6e-09   35.2   2.9   1   1   7.1e-13   9.7e-09   34.9   2.0     3    76    11    79     9    79 0.90 Transposase
4HBT                 PF03061.17    79 seq1522_BIOID39015   -            137   7.5e-17   61.1   0.1   1   1   8.9e-21   1.2e-16   60.4   0.1     1    79    50   127    50   127 0.98 Thioesterase superfamily
DUF2133              PF09976.4     43 seq1523_BIOID39015   -            206   2.3e-15   55.7   0.9   1   1   7.1e-19   4.8e-15   54.7   0.6     2    42    10    50     9    51 0.96 Uncharacterized protein conserved in bacteria (DUF2133)
Tyr_Deacylase        PF02580.11   145 seq1526_BIOID39015   -            145   6.3e-55  185.0   0.1   1   1   5.1e-59     7e-55  184.8   0.0     2   144     3   144     2   145 0.99 D-Tyr-tRNA(Tyr) deacylase
Radical_SAM          PF04055.16   166 seq1527_BIOID39015   -            411   5.4e-13   49.3   0.0   1   1   2.9e-16   9.8e-13   48.4   0.0     6   160    20   182    16   210 0.83 Radical SAM superfamily
DUF4008              PF13186.1     64 seq1527_BIOID39015   -            411   1.9e-12   47.2   0.6   1   1   1.3e-15   4.3e-12   46.0   0.4     4    64   282   343   276   343 0.90 Domain of unknown function (DUF4008)
Fer4_12              PF13353.1    139 seq1527_BIOID39015   -            411   3.7e-07   30.2   0.0   1   1     2e-10   6.8e-07   29.3   0.0    13   115    19   126    17   150 0.62 4Fe-4S single cluster domain
AA_permease_2        PF13520.1    426 seq1529_BIOID39015   -            444     2e-40  138.5  55.6   1   1   4.6e-44   3.1e-40  137.8  38.5     1   423     7   420     7   424 0.85 Amino acid permease
AA_permease          PF00324.16   479 seq1529_BIOID39015   -            444   3.8e-22   78.1  47.2   1   1   1.1e-25   7.8e-22   77.1  32.7     8   391    18   377     8   435 0.81 Amino acid permease
AP_endonuc_2         PF01261.19   211 seq1530_BIOID39015   -            297   7.3e-32  110.2   0.0   1   1   6.6e-36     9e-32  109.9   0.0     3   211    36   245    34   245 0.96 Xylose isomerase-like TIM barrel
PNP_UDP_1            PF01048.15   234 seq1531_BIOID39015   -            232   1.3e-50  171.4   1.9   1   1   1.1e-54   1.4e-50  171.3   1.3     1   233     2   226     2   227 0.95 Phosphorylase superfamily
adh_short            PF00106.20   167 seq1532_BIOID39015   -            263   2.7e-26   92.3   3.3   1   1   5.6e-30   3.8e-26   91.8   2.3     1   165    33   189    33   191 0.85 short chain dehydrogenase
adh_short_C2         PF13561.1    243 seq1532_BIOID39015   -            263     1e-24   87.5   0.0   1   1   1.9e-28   1.3e-24   87.2   0.0     5   240    41   259    39   262 0.89 Enoyl-(Acyl carrier protein) reductase
BPD_transp_1         PF00528.17   185 seq1533_BIOID39015   -            319   1.5e-17   63.5  20.4   1   1   1.1e-21   1.5e-17   63.5  14.2     3   175    95   304    89   314 0.87 Binding-protein-dependent transport system inner membrane component
Abhydrolase_2        PF02230.11   216 seq1534_BIOID39015   -            232   2.3e-53  180.7   0.0   1   1   9.4e-57   2.6e-53  180.5   0.0     2   216     4   209     3   209 0.97 Phospholipase/Carboxylesterase
DLH                  PF01738.13   218 seq1534_BIOID39015   -            232   2.9e-12   46.2   0.1   1   1   1.4e-15   3.9e-12   45.8   0.0    72   194    77   197    61   217 0.89 Dienelactone hydrolase family
Abhydrolase_5        PF12695.2    142 seq1534_BIOID39015   -            232   3.2e-09   36.5   0.4   1   1   1.6e-12   4.3e-09   36.1   0.3     2   141    19   191    18   192 0.71 Alpha/beta hydrolase family
Lipoprotein_20       PF13942.1    180 seq1538_BIOID39015   -            229   6.1e-81  270.1   3.9   1   1   5.5e-85   7.5e-81  269.8   2.7     2   178    36   212    35   214 0.98 YfhG lipoprotein
YiiD_Cterm           PF09500.5    144 seq1540_BIOID39015   -            329   6.7e-49  165.0   0.0   1   1   2.9e-52   9.9e-49  164.4   0.0     1   143   174   313   174   314 0.99 Putative thioesterase (yiiD_Cterm)
Acetyltransf_7       PF13508.1     79 seq1540_BIOID39015   -            329   4.5e-13   49.0   0.0   1   1   2.4e-16   8.3e-13   48.1   0.0     3    78    60   139    58   140 0.87 Acetyltransferase (GNAT) domain
Acetyltransf_1       PF00583.19    83 seq1540_BIOID39015   -            329   2.5e-12   46.5   0.0   1   1   2.1e-15   7.1e-12   45.0   0.0     2    82    66   138    65   139 0.96 Acetyltransferase (GNAT) family
Acetyltransf_10      PF13673.1    117 seq1540_BIOID39015   -            329   1.6e-08   34.5   0.0   1   1   7.8e-12   2.7e-08   33.8   0.0    38   117    55   138    16   138 0.81 Acetyltransferase (GNAT) domain
CheW                 PF01584.14   138 seq1541_BIOID39015   -            167   1.1e-35  121.9   2.0   1   1   9.8e-40   1.3e-35  121.7   1.4     1   138    18   155    18   155 0.96 CheW-like domain
CstA                 PF02554.9    376 seq1544_BIOID39015   -            701  5.2e-156  518.8  28.7   1   1  7.7e-160  5.2e-156  518.8  19.9     1   359    32   420    32   436 0.95 Carbon starvation protein CstA
DUF4161              PF13722.1    127 seq1544_BIOID39015   -            701   1.8e-46  157.4   7.5   1   1   2.7e-50   1.8e-46  157.4   5.2     3   127   467   596   464   596 0.98 C-terminal domain on CstA (DUF4161)
SIS                  PF01380.17   131 seq1545_BIOID39015   -            335   4.7e-34  116.6   0.1   1   1   1.6e-37   1.1e-33  115.5   0.0     2   131    53   184    52   184 0.97 SIS domain
CBS                  PF00571.23    57 seq1545_BIOID39015   -            335   3.6e-14   52.0   3.5   1   2   2.5e-09   1.7e-05   24.2   0.3     1    54   213   268   213   270 0.96 CBS domain
CBS                  PF00571.23    57 seq1545_BIOID39015   -            335   3.6e-14   52.0   3.5   2   2   5.6e-10   3.8e-06   26.3   0.4     2    54   281   332   280   334 0.96 CBS domain
PQQ_2                PF13360.1    238 seq1546_BIOID39015   -            392   4.9e-61  206.1  19.0   1   1   2.5e-56   1.1e-52  178.7   6.7     2   238    78   319    77   319 0.95 PQQ-like domain
YWTD                 PF13570.1     40 seq1546_BIOID39015   -            392     1e-38  130.4  18.5   1   3   3.6e-10   1.6e-06   28.0   0.1     1    39    89   137    89   138 0.87 YWTD domain
YWTD                 PF13570.1     40 seq1546_BIOID39015   -            392     1e-38  130.4  18.5   2   3   8.4e-10   3.8e-06   26.8   0.0     1    38   139   176   139   178 0.95 YWTD domain
YWTD                 PF13570.1     40 seq1546_BIOID39015   -            392     1e-38  130.4  18.5   3   3   6.8e-09   3.1e-05   23.9   0.0     1    40   224   274   224   274 0.79 YWTD domain
PQQ                  PF01011.16    38 seq1546_BIOID39015   -            392   9.8e-34  113.1   2.5   1   3   6.1e-09   2.8e-05   23.3   0.1     1    35    70   104    70   107 0.90 PQQ enzyme repeat
PQQ                  PF01011.16    38 seq1546_BIOID39015   -            392   9.8e-34  113.1   2.5   2   3   1.7e-08   7.8e-05   21.8   0.0     1    37   120   156   120   157 0.94 PQQ enzyme repeat
PQQ                  PF01011.16    38 seq1546_BIOID39015   -            392   9.8e-34  113.1   2.5   3   3   1.4e-09   6.6e-06   25.2   0.0     1    32   256   287   256   292 0.92 PQQ enzyme repeat
Alpha-amylase        PF00128.19   316 seq1547_BIOID39015   -            605   5.7e-80  268.9   0.0   1   1   1.1e-83   7.7e-80  268.5   0.0     1   316   178   494   178   494 0.95 Alpha amylase, catalytic domain
Alpha-amylase_N      PF02903.9    120 seq1547_BIOID39015   -            605   6.5e-09   35.6   0.0   1   1     2e-12   1.4e-08   34.6   0.0     5   108     4   105     1   115 0.82 Alpha amylase, N-terminal ig-like domain
PseudoU_synth_1      PF01416.15   105 seq1550_BIOID39015   -            270   9.1e-34  115.9   0.0   1   2   1.7e-17   2.4e-13   50.3   0.0     3   105    16   112    14   112 0.94 tRNA pseudouridine synthase
PseudoU_synth_1      PF01416.15   105 seq1550_BIOID39015   -            270   9.1e-34  115.9   0.0   2   2   1.1e-21   1.5e-17   63.8   0.0     2   105   152   253   151   253 0.95 tRNA pseudouridine synthase
Aminotran_5          PF00266.14   371 seq1551_BIOID39015   -            401  7.8e-140  465.6   0.0   1   1  6.4e-144  8.8e-140  465.5   0.0     1   371    21   388    21   388 1.00 Aminotransferase class-V
Peripla_BP_2         PF01497.13   238 seq1552_BIOID39015   -            266   1.7e-27   95.9   0.1   1   1   1.6e-31   2.1e-27   95.6   0.1     1   203    26   217    26   231 0.93 Periplasmic binding protein
Peptidase_M20        PF01546.23   171 seq1553_BIOID39015   -            481   2.3e-05   23.9   0.1   1   1   2.8e-09   3.9e-05   23.2   0.0     2    92    78   265    77   370 0.71 Peptidase family M20/M25/M40
LysR_substrate       PF03466.15   209 seq1555_BIOID39015   -            293   3.9e-45  153.4   0.1   1   1     9e-49   6.1e-45  152.7   0.0     2   204    85   282    84   284 0.98 LysR substrate binding domain
HTH_1                PF00126.22    60 seq1555_BIOID39015   -            293   2.5e-18   65.4   0.9   1   1   6.9e-22   4.7e-18   64.5   0.6     1    60     3    62     3    62 0.97 Bacterial regulatory helix-turn-helix protein, lysR family
Aldolase_II          PF00596.16   183 seq1556_BIOID39015   -            231   3.2e-45  153.9   1.1   1   1   2.8e-49   3.8e-45  153.6   0.8     2   181     8   196     7   198 0.90 Class II Aldolase and Adducin N-terminal domain
Sigma54_activat      PF00158.21   168 seq1558_BIOID39015   -            449   1.9e-72  242.0   0.0   1   1   1.8e-75     6e-72  240.4   0.0     1   167   141   307   141   308 0.98 Sigma-54 interaction domain
Response_reg         PF00072.19   112 seq1558_BIOID39015   -            449   3.1e-29  101.1   0.0   1   1   1.8e-32   6.3e-29  100.1   0.0     1   111    13   122    13   123 0.98 Response regulator receiver domain
AAA_5                PF07728.9    139 seq1558_BIOID39015   -            449   4.6e-06   26.2   0.0   1   1   2.6e-09   8.9e-06   25.3   0.0     2   104   165   272   164   298 0.74 AAA domain (dynein-related subfamily)
Ribonuc_L-PSP        PF01042.16   121 seq1559_BIOID39015   -            131   1.4e-31  108.6   0.0   1   1   1.1e-35   1.5e-31  108.5   0.0     3   120    13   127    11   128 0.95 Endoribonuclease L-PSP
DUF2574              PF10836.3     93 seq1561_BIOID39015   -             93   6.1e-50  166.7   0.0   1   1   4.9e-54   6.8e-50  166.6   0.0     1    93     1    93     1    93 1.00 Protein of unknown function (DUF2574)
MCPsignal            PF00015.16   213 seq1562_BIOID39015   -            553   5.2e-74  248.2  41.5   1   1   1.3e-74   5.9e-71  238.2  18.6     1   212   322   515   322   516 0.99 Methyl-accepting chemotaxis protein (MCP) signalling domain
TarH                 PF02203.10   171 seq1562_BIOID39015   -            553   1.7e-45  154.8   5.7   1   1   3.6e-49   1.7e-45  154.8   3.9     1   165     1   169     1   175 0.97 Tar ligand binding domain homologue
HAMP                 PF00672.20    70 seq1562_BIOID39015   -            553   1.9e-14   53.4   2.1   1   1   4.1e-18   1.9e-14   53.4   1.5     2    69   195   262   194   263 0.96 HAMP domain
BPD_transp_1         PF00528.17   185 seq1565_BIOID39015   -            296   6.3e-31  107.2  17.5   1   1   4.6e-35   6.3e-31  107.2  12.1     1   175   101   289    97   293 0.95 Binding-protein-dependent transport system inner membrane component
OKR_DC_1             PF01276.15   417 seq1567_BIOID39015   -            728    3e-199  661.7   0.2   1   1  9.5e-203  4.3e-199  661.1   0.1     1   417   143   558   143   558 1.00 Orn/Lys/Arg decarboxylase, major domain
OKR_DC_1_C           PF03711.10   137 seq1567_BIOID39015   -            728   3.3e-54  182.5   1.0   1   1   1.5e-57   6.8e-54  181.5   0.7     1   136   583   716   583   717 0.99 Orn/Lys/Arg decarboxylase, C-terminal domain
OKR_DC_1_N           PF03709.10   115 seq1567_BIOID39015   -            728   4.9e-29  100.6   0.1   1   1   2.1e-32   9.5e-29   99.6   0.1     1   115    27   137    27   137 0.99 Orn/Lys/Arg decarboxylase, N-terminal domain
LysR_substrate       PF03466.15   209 seq1568_BIOID39015   -            311     1e-43  148.7   4.0   1   1   1.9e-47   1.3e-43  148.4   2.8     4   207    92   293    89   295 0.97 LysR substrate binding domain
HTH_1                PF00126.22    60 seq1568_BIOID39015   -            311   4.2e-18   64.7   0.6   1   1   1.6e-21   1.1e-17   63.3   0.4     1    59     6    64     6    65 0.96 Bacterial regulatory helix-turn-helix protein, lysR family
GNVR                 PF13807.1     82 seq1569_BIOID39015   -            222   2.1e-12   46.4   0.1   1   1   3.1e-16   4.3e-12   45.5   0.0     3    82   137   212   135   212 0.96 G-rich domain on putative tyrosine kinase
SNARE_assoc          PF09335.6    123 seq1570_BIOID39015   -            219   4.2e-27   94.6   2.6   1   1     3e-31   4.2e-27   94.6   1.8     1   123    49   177    49   177 0.96 SNARE associated Golgi protein
Hydrolase_3          PF08282.7    254 seq1571_BIOID39015   -            188     1e-12   48.0   0.0   1   1   3.6e-15     5e-11   42.5   0.0   179   243    94   158    88   167 0.94 haloacid dehalogenase-like hydrolase
UPF0126              PF03458.8     81 seq1573_BIOID39015   -            207   5.3e-49  163.6  19.4   1   2   3.4e-30   4.7e-26   90.1   2.7     2    78     4    80     3    83 0.97 UPF0126 domain
UPF0126              PF03458.8     81 seq1573_BIOID39015   -            207   5.3e-49  163.6  19.4   2   2   7.9e-27   1.1e-22   79.3   5.3     3    76    92   164    90   169 0.94 UPF0126 domain
Fimbrial             PF00419.15   145 seq1574_BIOID39015   -            180   4.6e-13   49.4   0.7   1   1   4.2e-17   5.8e-13   49.1   0.5     2   143    31   178    30   180 0.79 Fimbrial protein
PyrBI_leader         PF08052.6     44 seq1575_BIOID39015   -             63   1.1e-35  121.0   5.6   1   1     1e-39   1.4e-35  120.7   3.9     1    44    20    63    20    63 1.00 PyrBI operon leader peptide
MMR_HSR1             PF01926.18   114 seq1576_BIOID39015   -            499   4.7e-49  165.0   0.0   1   2   3.1e-27   4.2e-24   84.6   0.0     2   114    14   128    13   128 0.89 50S ribosome-binding GTPase
MMR_HSR1             PF01926.18   114 seq1576_BIOID39015   -            499   4.7e-49  165.0   0.0   2   2   2.8e-25   3.8e-22   78.3   0.1     2   114   214   331   213   331 0.82 50S ribosome-binding GTPase
FeoB_N               PF02421.13   189 seq1576_BIOID39015   -            499     3e-33  114.5   0.0   1   2     3e-20   4.1e-17   61.9   0.0     3   158    14   169    12   200 0.83 Ferrous iron transport protein B
FeoB_N               PF02421.13   189 seq1576_BIOID39015   -            499     3e-33  114.5   0.0   2   2   8.8e-17   1.2e-13   50.5   0.0     1   167   212   388   212   407 0.83 Ferrous iron transport protein B
GTP_EFTU             PF00009.22   188 seq1576_BIOID39015   -            499   3.3e-22   78.7   0.1   1   2   9.2e-08   0.00013   21.3   0.0    89   138    86   135     9   170 0.69 Elongation factor Tu GTP binding domain
GTP_EFTU             PF00009.22   188 seq1576_BIOID39015   -            499   3.3e-22   78.7   0.1   2   2   7.1e-15   9.7e-12   44.5   0.0     5   184   213   379   210   383 0.81 Elongation factor Tu GTP binding domain
Miro                 PF08477.8    119 seq1576_BIOID39015   -            499     9e-17   61.5   0.0   1   2   7.3e-10     1e-06   29.1   0.0     2   119    14   130    13   130 0.84 Miro-like protein
Miro                 PF08477.8    119 seq1576_BIOID39015   -            499     9e-17   61.5   0.0   2   2   3.6e-10   4.9e-07   30.1   0.0     1   103   213   323   213   333 0.64 Miro-like protein
AIG1                 PF04548.11   212 seq1576_BIOID39015   -            499   8.6e-10   37.9   0.0   1   1     1e-08   1.4e-05   24.2   0.0     3   105   214   316   212   327 0.87 AIG1 family
SufE                 PF02657.10   125 seq1577_BIOID39015   -            147   6.6e-48  161.3   0.0   1   1   5.6e-52   7.6e-48  161.1   0.0     2   124    21   144    20   145 0.98 Fe-S metabolism associated domain
OTCace_N             PF02729.16   142 seq1579_BIOID39015   -            311   1.7e-43  147.5   0.1   1   1   4.3e-47   2.9e-43  146.8   0.0     1   141     8   148     8   149 0.95 Aspartate/ornithine carbamoyltransferase, carbamoyl-P binding domain
OTCace               PF00185.19   158 seq1579_BIOID39015   -            311   2.5e-36  124.8   0.1   1   1   6.6e-40   4.5e-36  123.9   0.1     1   157   154   303   154   304 0.93 Aspartate/ornithine carbamoyltransferase, Asp/Orn binding domain
AlkA_N               PF06029.6    116 seq1580_BIOID39015   -            285   4.5e-29  100.7   0.0   1   1   1.1e-32   7.3e-29  100.0   0.0     3   116     3   112     1   112 0.98 AlkA N-terminal domain
HhH-GPD              PF00730.20   121 seq1580_BIOID39015   -            285   2.6e-17   63.0   0.0   1   1   5.8e-21     4e-17   62.4   0.0     1   120   118   261   118   263 0.93 HhH-GPD superfamily base excision DNA repair protein
MTS_N                PF08468.6    155 seq1582_BIOID39015   -            343   4.1e-62  208.5   0.0   1   1   4.5e-65   5.6e-62  208.0   0.0     1   155     8   162     8   162 1.00 Methyltransferase small domain N-terminal
MTS                  PF05175.9    170 seq1582_BIOID39015   -            343   3.9e-60  201.9   0.0   1   1   5.1e-63   6.4e-60  201.3   0.0     2   170   167   333   166   333 0.99 Methyltransferase small domain
Methyltransf_26      PF13659.1    117 seq1582_BIOID39015   -            343   6.2e-12   45.4   1.1   1   1   6.6e-15   8.2e-12   45.0   0.1     2   111   198   299   197   305 0.82 Methyltransferase domain
Methyltransf_31      PF13847.1    152 seq1582_BIOID39015   -            343   3.8e-11   42.6   0.0   1   1   4.5e-14   5.6e-11   42.1   0.0     4   111   197   304   194   338 0.87 Methyltransferase domain
Methyltransf_18      PF12847.2    112 seq1582_BIOID39015   -            343   7.6e-10   39.2   0.0   1   1   1.4e-12   1.7e-09   38.1   0.0     3   109   198   301   196   304 0.82 Methyltransferase domain
Methyltransf_12      PF08242.7     99 seq1582_BIOID39015   -            343   1.4e-08   34.9   0.0   1   1   2.7e-11   3.4e-08   33.7   0.0     1    99   201   299   201   299 0.86 Methyltransferase domain
PrmA                 PF06325.8    295 seq1582_BIOID39015   -            343   5.8e-08   32.0   0.0   1   1   7.3e-11     9e-08   31.4   0.0   161   232   196   268   185   269 0.85 Ribosomal protein L11 methyltransferase (PrmA)
Methyltransf_11      PF08241.7     95 seq1582_BIOID39015   -            343   1.4e-07   31.7   0.0   1   1   2.2e-10   2.7e-07   30.8   0.0     1    94   201   300   201   301 0.88 Methyltransferase domain
Methyltransf_25      PF13649.1    101 seq1582_BIOID39015   -            343   1.2e-06   28.6   0.2   1   1   4.8e-09     6e-06   26.4   0.0     1   101   200   297   200   297 0.86 Methyltransferase domain
ABC_tran             PF00005.22   118 seq1583_BIOID39015   -            257   2.3e-20   73.0   0.0   1   1   5.2e-24   3.6e-20   72.3   0.0     1   117    50   181    50   182 0.85 ABC transporter
AAA_21               PF13304.1    303 seq1583_BIOID39015   -            257   2.6e-14   53.7   0.0   1   1   1.1e-10   7.3e-07   29.3   0.0   219   298   130   211    97   213 0.82 AAA domain
Peptidase_M28        PF04389.12   176 seq1585_BIOID39015   -            345   3.9e-30  104.8   0.1   1   1   1.8e-33   8.1e-30  103.7   0.0     2   173   111   318   110   320 0.88 Peptidase family M28
Peptidase_M20        PF01546.23   171 seq1585_BIOID39015   -            345   7.7e-07   28.7   0.0   1   1   2.2e-10     1e-06   28.3   0.0     1    73   113   198   113   309 0.74 Peptidase family M20/M25/M40
Peptidase_M42        PF05343.9    292 seq1585_BIOID39015   -            345   5.1e-06   25.3   0.2   1   1   4.1e-08   0.00019   20.2   0.0   134   180   143   189   136   216 0.87 M42 glutamyl aminopeptidase
LptC                 PF06835.8    176 seq1586_BIOID39015   -            191   1.2e-53  180.9   2.1   1   1     1e-57   1.4e-53  180.8   1.4     2   176     9   183     8   183 0.97 Lipopolysaccharide-assembly, LptC-related
ABG_transport        PF03806.8    502 seq1588_BIOID39015   -            510  1.5e-207  689.5  35.2   1   1  1.2e-211  1.7e-207  689.3  24.4     1   500    16   507    16   509 0.98 AbgT putative transporter family
Carboxyl_trans       PF01039.17   493 seq1589_BIOID39015   -            332   1.9e-19   69.2   0.0   1   1     3e-23   4.1e-19   68.1   0.0     7   181    82   269    79   330 0.77 Carboxyl transferase domain
Pili_assembly_N      PF00345.15   122 seq1590_BIOID39015   -            224   2.1e-39  133.9   1.2   1   1     1e-42   7.1e-39  132.2   0.1     1   121    19   141    19   142 0.94 Gram-negative pili assembly chaperone, N-terminal domain
Pili_assembly_C      PF02753.12    68 seq1590_BIOID39015   -            224   7.7e-11   41.5   2.4   1   1   2.9e-14     2e-10   40.2   1.6     1    65   161   221   161   224 0.94 Gram-negative pili assembly chaperone, C-terminal domain
P-II                 PF00543.17   102 seq1593_BIOID39015   -            112   1.3e-43  147.5   2.6   1   1     1e-47   1.4e-43  147.3   1.8     1   102     4   105     4   105 0.99 Nitrogen regulatory protein P-II
Response_reg         PF00072.19   112 seq1597_BIOID39015   -            260   1.3e-27   95.9   0.0   1   1     3e-31   2.1e-27   95.2   0.0     1   112    40   149    40   149 0.99 Response regulator receiver domain
Trans_reg_C          PF00486.23    77 seq1597_BIOID39015   -            260   4.7e-25   87.1   0.0   1   1   1.6e-28   1.1e-24   86.0   0.0     3    77   182   255   178   255 0.95 Transcriptional regulatory protein, C terminal
OstA                 PF03968.9    113 seq1600_BIOID39015   -            185   8.9e-33  112.5   2.3   1   1   8.8e-37   1.2e-32  112.0   1.6     1   113    37   149    37   149 0.98 OstA-like protein
EII-GUT              PF03608.8    168 seq1602_BIOID39015   -            187   9.9e-77  256.4   0.7   1   1   8.3e-81   1.1e-76  256.2   0.5     2   168     5   171     4   171 0.99 PTS system enzyme II sorbitol-specific factor
Porin_1              PF00267.16   337 seq1605_BIOID39015   -            353    7e-142  472.5  25.0   1   1  1.2e-145  7.9e-142  472.3  17.3     1   337    29   353    29   353 0.98 Gram-negative porin
Porin_4              PF13609.1    311 seq1605_BIOID39015   -            353   8.5e-22   77.9  31.8   1   1   1.2e-25   8.5e-22   77.9  22.1     4   304    12   327     7   336 0.76 Gram-negative porin
DUF466               PF04328.8     65 seq1606_BIOID39015   -             65   2.9e-32  110.1   0.5   1   1   2.3e-36   3.1e-32  110.0   0.3     1    65     1    65     1    65 0.99 Protein of unknown function (DUF466)
MCPsignal            PF00015.16   213 seq1608_BIOID39015   -            533     3e-63  213.0  31.8   1   1   6.6e-67     3e-63  213.0  22.0     2   212   321   513   314   514 0.96 Methyl-accepting chemotaxis protein (MCP) signalling domain
TarH                 PF02203.10   171 seq1608_BIOID39015   -            533   1.8e-40  138.4   7.5   1   1   3.9e-44   1.8e-40  138.4   5.2     1   168     1   170     1   179 0.96 Tar ligand binding domain homologue
HAMP                 PF00672.20    70 seq1608_BIOID39015   -            533   1.8e-08   34.3   0.1   1   1   3.9e-12   1.8e-08   34.3   0.1     3    69   195   260   192   261 0.85 HAMP domain
PyrI                 PF01948.13    96 seq1609_BIOID39015   -            153   7.1e-37  125.2   0.0   1   1   1.5e-40     1e-36  124.6   0.0     2    94     5    97     4    99 0.97 Aspartate carbamoyltransferase regulatory chain, allosteric domain
PyrI_C               PF02748.10    52 seq1609_BIOID39015   -            153   7.8e-21   73.1   1.7   1   1   1.8e-24   1.2e-20   72.5   1.2     1    51   101   151   101   152 0.95 Aspartate carbamoyltransferase regulatory chain, metal binding domain
LysR_substrate       PF03466.15   209 seq1610_BIOID39015   -            324     3e-16   59.0   0.0   1   1     8e-20   5.5e-16   58.1   0.0    55   207   147   303    91   305 0.81 LysR substrate binding domain
HTH_1                PF00126.22    60 seq1610_BIOID39015   -            324   1.5e-12   46.8   0.0   1   1     4e-16   2.7e-12   46.1   0.0     2    59     9    66     8    67 0.97 Bacterial regulatory helix-turn-helix protein, lysR family
PhoU                 PF01895.14    88 seq1611_BIOID39015   -            241   2.4e-34  117.4   9.6   1   2   8.1e-21   1.1e-16   60.9   1.5     2    86    26   111    25   113 0.96 PhoU domain
PhoU                 PF01895.14    88 seq1611_BIOID39015   -            241   2.4e-34  117.4   9.6   2   2   5.7e-21   7.8e-17   61.3   0.6     1    87   128   212   128   213 0.91 PhoU domain
HTH_31               PF13560.1     64 seq1612_BIOID39015   -             96   6.8e-11   42.0   0.0   1   1   7.9e-14   3.6e-10   39.7   0.0     4    46    35    76    34    93 0.82 Helix-turn-helix domain
HTH_3                PF01381.17    55 seq1612_BIOID39015   -             96   3.2e-09   36.3   0.1   1   1     2e-12   9.2e-09   34.9   0.0     1    38    37    74    37    85 0.96 Helix-turn-helix
HTH_19               PF12844.2     64 seq1612_BIOID39015   -             96     2e-08   34.0   0.0   1   1   2.1e-11   9.4e-08   31.8   0.0     3    55    36    87    36    95 0.83 Helix-turn-helix domain
Usher                PF00577.15   552 seq1613_BIOID39015   -            826  7.2e-183  609.1  29.6   1   1  2.1e-186  9.4e-183  608.7  20.5     1   552   177   743   177   743 0.98 Type VII secretion system (T7SS), usher protein
PapC_N               PF13954.1    146 seq1613_BIOID39015   -            826   2.8e-32  111.1   0.1   1   1   1.2e-35   5.5e-32  110.2   0.1     2   145    26   162    25   163 0.92 PapC N-terminal domain
PapC_C               PF13953.1     68 seq1613_BIOID39015   -            826   2.7e-09   36.4   0.0   1   1   2.1e-12   9.7e-09   34.6   0.0     4    61   756   813   753   820 0.93 PapC C-terminal domain
Queuosine_synth      PF02547.10   341 seq1615_BIOID39015   -            356  2.2e-144  480.2   0.0   1   1  1.8e-148  2.5e-144  480.1   0.0     2   341     3   344     2   344 0.96 Queuosine biosynthesis protein
MFS_1                PF07690.11   354 seq1618_BIOID39015   -            396   1.9e-33  115.5  69.5   1   1   2.7e-37   3.7e-33  114.6  35.8     2   330    19   327    18   331 0.85 Major Facilitator Superfamily
ABC_tran             PF00005.22   118 seq1619_BIOID39015   -            241   1.2e-22   80.4   0.0   1   1   1.2e-25   5.3e-22   78.2   0.0     1   118    43   166    43   166 0.92 ABC transporter
BCA_ABC_TP_C         PF12399.3     23 seq1619_BIOID39015   -            241   8.9e-08   31.5   0.0   1   1   3.9e-11   1.8e-07   30.5   0.0     2    23   215   236   214   236 0.97 Branched-chain amino acid ATP-binding cassette transporter
EIIBC-GUT_N          PF03612.9    183 seq1620_BIOID39015   -            319   1.3e-71  239.8   1.5   1   1   3.6e-75   2.5e-71  238.9   1.1     2   183     3   171     2   171 0.95 Sorbitol phosphotransferase enzyme II N-terminus
EIIBC-GUT_C          PF07663.6     93 seq1620_BIOID39015   -            319   6.4e-48  160.7   5.0   1   1   9.3e-52   6.4e-48  160.7   3.5     1    93   226   318   226   318 0.99 Sorbitol phosphotransferase enzyme II C-terminus
Ribonuc_L-PSP        PF01042.16   121 seq1623_BIOID39015   -            141   3.6e-46  155.7   0.9   1   1     3e-50   4.1e-46  155.5   0.6     1   120    20   139    20   140 0.98 Endoribonuclease L-PSP
Mur_ligase_M         PF08245.7    189 seq1625_BIOID39015   -            422   3.3e-14   53.2   0.0   1   1   1.1e-17   7.5e-14   52.0   0.0     1   114    54   201    54   268 0.80 Mur ligase middle domain
Mur_ligase_C         PF02875.16    91 seq1625_BIOID39015   -            422     3e-07   30.2   0.0   1   1   1.1e-10   7.2e-07   29.0   0.0     2    68   287   346   286   366 0.83 Mur ligase family, glutamate ligase domain
OEP                  PF02321.13   188 seq1626_BIOID39015   -            495   6.9e-60  201.7  39.4   1   2   1.2e-30   1.7e-26   92.9  13.5     2   188    28   211    27   211 0.98 Outer membrane efflux protein
OEP                  PF02321.13   188 seq1626_BIOID39015   -            495   6.9e-60  201.7  39.4   2   2   1.8e-37   2.5e-33  115.1   8.2     2   188   234   429   233   429 0.98 Outer membrane efflux protein
DUF1407              PF07191.7     70 seq1628_BIOID39015   -             71   1.3e-31  108.0   6.5   1   1   2.1e-35   1.4e-31  107.9   4.5     1    69     2    70     2    71 0.97 Protein of unknown function (DUF1407)
TF_Zn_Ribbon         PF08271.7     43 seq1628_BIOID39015   -             71     7e-07   28.3   0.5   1   1     1e-10     7e-07   28.3   0.3     2    31     4    30     3    33 0.94 TFIIB zinc-binding
HATPase_c            PF02518.21   111 seq1630_BIOID39015   -            452   7.3e-14   51.3   0.0   1   1   3.7e-17   1.7e-13   50.1   0.0     2   109   345   449   344   451 0.87 Histidine kinase-, DNA gyrase B-, and HSP90-like ATPase
HisKA                PF00512.20    68 seq1630_BIOID39015   -            452   1.8e-11   43.7   1.0   1   1     1e-14   4.5e-11   42.4   0.7     2    66   236   299   235   301 0.97 His Kinase A (phospho-acceptor) domain
HAMP                 PF00672.20    70 seq1630_BIOID39015   -            452   2.6e-10   40.2   1.8   1   1   1.3e-13   5.9e-10   39.0   0.0     2    69   162   230   161   231 0.95 HAMP domain
PTS_EIIC             PF02378.13   321 seq1632_BIOID39015   -            598     8e-83  277.8  29.3   1   1   1.2e-86     8e-83  277.8  20.3     1   321    87   429    87   429 0.94 Phosphotransferase system, EIIC
PTS_EIIB             PF00367.15    35 seq1632_BIOID39015   -            598   1.4e-16   59.2   0.1   1   1   4.6e-20   3.1e-16   58.1   0.1     3    35   522   554   520   554 0.97 phosphotransferase system, EIIB
PTR2                 PF00854.16   373 seq1634_BIOID39015   -            485   9.3e-70  235.1  17.4   1   1   2.4e-73   1.7e-69  234.3  12.1     3   370    77   417    75   420 0.95 POT family
MFS_1                PF07690.11   354 seq1634_BIOID39015   -            485   2.8e-20   72.2  50.1   1   1   1.2e-23   8.5e-20   70.6  32.0     9   348    21   418    13   425 0.77 Major Facilitator Superfamily
SLT                  PF01464.15   121 seq1638_BIOID39015   -            200   7.9e-32  109.1   0.0   1   1   7.2e-36   9.8e-32  108.8   0.0     2   117    53   167    52   171 0.95 Transglycosylase SLT domain
DNA_binding_1        PF01035.15    85 seq1639_BIOID39015   -            171     6e-33  112.3   0.0   1   1   1.2e-36   8.2e-33  111.8   0.0     1    82    87   168    87   171 0.98 6-O-methylguanine DNA methyltransferase, DNA binding domain
Methyltransf_1N      PF02870.10    77 seq1639_BIOID39015   -            171     1e-19   70.7   0.0   1   1     2e-23   1.4e-19   70.3   0.0     2    76     4    83     3    84 0.97 6-O-methylguanine DNA methyltransferase, ribonuclease-like domain
RHH_1                PF01402.16    39 seq1640_BIOID39015   -             81   4.8e-11   41.9   0.5   1   1   5.7e-15   7.7e-11   41.2   0.4     2    39    15    52    14    52 0.96 Ribbon-helix-helix protein, copG family
PRD                  PF00874.15    90 seq1643_BIOID39015   -            278     1e-46  156.8   2.2   1   2   2.2e-29   1.5e-25   88.9   0.0     2    90    78   164    77   164 0.97 PRD domain
PRD                  PF00874.15    90 seq1643_BIOID39015   -            278     1e-46  156.8   2.2   2   2   1.8e-22   1.2e-18   66.8   0.9     1    89   181   273   181   274 0.96 PRD domain
CAT_RBD              PF03123.10    59 seq1643_BIOID39015   -            278   3.9e-25   87.1   0.8   1   1   1.1e-28   7.4e-25   86.3   0.6     1    57     3    59     3    61 0.96 CAT RNA binding domain
Sigma54_CBD          PF04963.8    195 seq1648_BIOID39015   -            477   8.2e-76  253.6   1.0   1   1   1.8e-79   8.2e-76  253.6   0.7     2   195   107   304   106   304 0.97 Sigma-54 factor, core binding domain
Sigma54_DBD          PF04552.8    160 seq1648_BIOID39015   -            477   3.8e-70  234.3   0.4   1   1   1.6e-73   7.5e-70  233.4   0.3     2   160   317   475   316   475 0.99 Sigma-54, DNA binding domain
Sigma54_AID          PF00309.15    49 seq1648_BIOID39015   -            477   7.9e-19   66.7  20.7   1   1   3.8e-22   1.8e-18   65.6  14.3     1    47     3    49     3    51 0.97 Sigma-54 factor, Activator interacting domain (AID)
FhuF                 PF06276.7    163 seq1651_BIOID39015   -            262   5.5e-30  104.3   0.5   1   1   1.4e-33   9.4e-30  103.6   0.4     1   154    93   230    93   239 0.91 Ferric iron reductase FhuF-like transporter
FhuF_C               PF11575.3     22 seq1651_BIOID39015   -            262   7.2e-08   31.7   6.5   1   1   1.8e-11   1.2e-07   31.0   4.5     1    22   241   262   241   262 0.96 FhuF 2Fe-2S C-terminal domain
Aminotran_1_2        PF00155.16   363 seq1652_BIOID39015   -            386     2e-57  194.6   0.0   1   1   6.8e-61   2.3e-57  194.4   0.0     3   363    32   383    30   383 0.94 Aminotransferase class I and II
Cys_Met_Meta_PP      PF01053.15   386 seq1652_BIOID39015   -            386     5e-08   31.5   0.0   1   1   2.5e-11   8.5e-08   30.7   0.0    75   180    96   205    67   212 0.85 Cys/Met metabolism PLP-dependent enzyme
DegT_DnrJ_EryC1      PF01041.12   363 seq1652_BIOID39015   -            386   1.4e-05   24.2   0.0   1   1   9.6e-09   3.3e-05   23.0   0.0    46   146    97   202    86   204 0.88 DegT/DnrJ/EryC1/StrS aminotransferase family
Aminotran_5          PF00266.14   371 seq1652_BIOID39015   -            386   3.9e-05   22.4   0.0   1   1   1.6e-08   5.4e-05   21.9   0.0    49   165    77   189    49   236 0.81 Aminotransferase class-V
TGT                  PF01702.13   238 seq1653_BIOID39015   -            375  2.9e-105  350.7   0.0   1   1  2.5e-109  3.5e-105  350.4   0.0     1   237   125   362   125   363 0.99 Queuine tRNA-ribosyltransferase
PTSIIA_gutA          PF03829.8    117 seq1656_BIOID39015   -            123   7.6e-45  151.2   0.0   1   1   6.7e-49   9.1e-45  150.9   0.0     1   116     1   116     1   118 0.98 PTS system glucitol/sorbitol-specific IIA component
SHMT                 PF00464.14   399 seq1659_BIOID39015   -            417  2.1e-192  638.7   0.3   1   1  7.2e-196  2.5e-192  638.5   0.2     1   399     8   386     8   386 0.99 Serine hydroxymethyltransferase
Aminotran_1_2        PF00155.16   363 seq1659_BIOID39015   -            417   1.2e-10   40.7   0.0   1   1     5e-14   1.7e-10   40.2   0.0    55   350    84   368    33   378 0.69 Aminotransferase class I and II
Beta_elim_lyase      PF01212.16   290 seq1659_BIOID39015   -            417   1.5e-06   27.4   0.0   1   1   8.7e-10     3e-06   26.4   0.0    35   166    79   202    49   242 0.79 Beta-eliminating lyase
Aminotran_5          PF00266.14   371 seq1659_BIOID39015   -            417   8.4e-06   24.6   0.0   1   1   3.6e-09   1.2e-05   24.1   0.0    50   207    80   236    38   261 0.73 Aminotransferase class-V
Aminotran_3          PF00202.16   339 seq1660_BIOID39015   -            426   8.1e-75  251.6   0.0   1   1     7e-79   9.6e-75  251.4   0.0     1   338    35   360    35   361 0.92 Aminotransferase class-III
CheR                 PF01739.13   196 seq1662_BIOID39015   -            286   1.7e-62  210.0   0.0   1   1   5.1e-66   3.5e-62  209.0   0.0     1   194    92   281    92   283 0.96 CheR methyltransferase, SAM binding domain
CheR_N               PF03705.10    57 seq1662_BIOID39015   -            286   4.2e-22   77.1   1.5   1   1   2.1e-25   1.4e-21   75.4   1.0     1    56    23    78    23    79 0.98 CheR methyltransferase, all-alpha domain
cNMP_binding         PF00027.24    91 seq1664_BIOID39015   -            250   4.7e-16   58.2   0.0   1   1   1.8e-19   8.1e-16   57.5   0.0     4    90    52   137    49   138 0.95 Cyclic nucleotide-binding domain
Crp                  PF00325.15    32 seq1664_BIOID39015   -            250   3.5e-15   55.0   1.4   1   1     9e-19   4.1e-15   54.8   0.3     1    32   193   224   193   224 0.97 Bacterial regulatory proteins, crp family
HTH_Crp_2            PF13545.1     76 seq1664_BIOID39015   -            250   4.9e-13   48.5   0.0   1   1     2e-16   9.1e-13   47.7   0.0     1    76   168   242   168   242 0.96 Crp-like helix-turn-helix domain
SPOR                 PF05036.8     76 seq1666_BIOID39015   -            220   2.1e-11   43.6   0.0   1   1   2.3e-15   3.1e-11   43.1   0.0     2    74   141   214   140   216 0.94 Sporulation related domain
MetJ                 PF01340.15   104 seq1667_BIOID39015   -            105   9.5e-70  230.8   0.1   1   1   7.7e-74     1e-69  230.6   0.1     1   104     2   105     2   105 1.00 Met Apo-repressor, MetJ
adh_short            PF00106.20   167 seq1669_BIOID39015   -            259     4e-26   91.7   1.6   1   1   1.1e-29   4.9e-26   91.5   1.1     2   166     4   172     3   173 0.94 short chain dehydrogenase
adh_short_C2         PF13561.1    243 seq1669_BIOID39015   -            259   2.6e-16   60.0   0.0   1   1   8.4e-20   3.8e-16   59.4   0.0     7   241    13   255     9   256 0.87 Enoyl-(Acyl carrier protein) reductase
UPF0052              PF01933.13   301 seq1672_BIOID39015   -            322   4.8e-87  291.9   0.1   1   1   4.3e-91   5.8e-87  291.6   0.1     1   298    32   319    32   321 0.97 Uncharacterised protein family UPF0052
PTS_EIIA_1           PF00358.15   133 seq1673_BIOID39015   -            650   2.8e-52  175.6   0.3   1   1     1e-55   4.7e-52  174.9   0.2     4   132   502   630   499   631 0.98 phosphoenolpyruvate-dependent sugar phosphotransferase system, EIIA 1
PTS_EIIC             PF02378.13   321 seq1673_BIOID39015   -            650     5e-29  101.0  27.8   1   1   1.1e-32     5e-29  101.0  19.3     2   319   131   413   130   416 0.80 Phosphotransferase system, EIIC
PTS_EIIB             PF00367.15    35 seq1673_BIOID39015   -            650   4.6e-16   57.6   0.1   1   1   1.7e-19   7.8e-16   56.9   0.0     1    34    30    63    30    64 0.97 phosphotransferase system, EIIB
HTH_19               PF12844.2     64 seq1677_BIOID39015   -             99   2.1e-07   30.7   0.1   1   1     2e-11   2.7e-07   30.4   0.1     2    41     7    50     6    71 0.82 Helix-turn-helix domain
DUF1190              PF06693.6    165 seq1678_BIOID39015   -            234     7e-56  188.7  12.3   1   1   6.7e-60   9.1e-56  188.3   8.5     2   164    51   221    50   222 0.96 Protein of unknown function (DUF1190)
Aldedh               PF00171.17   462 seq1680_BIOID39015   -            681   2.1e-58  197.7   0.2   1   1   3.6e-62   2.5e-58  197.4   0.1    30   461    40   498    12   499 0.82 Aldehyde dehydrogenase family
MaoC_dehydratas      PF01575.14   123 seq1680_BIOID39015   -            681   2.6e-30  104.2   0.0   1   1   8.8e-34     6e-30  103.0   0.0     7   119   537   648   532   652 0.92 MaoC like domain
IMPDH                PF00478.20   351 seq1681_BIOID39015   -            511  1.4e-148  494.3   6.1   1   1  4.8e-152  1.6e-148  494.1   4.2     2   351    31   496    30   496 0.99 IMP dehydrogenase / GMP reductase domain
CBS                  PF00571.23    57 seq1681_BIOID39015   -            511   2.5e-18   65.3   2.5   1   2   3.1e-12     1e-08   34.5   0.1     5    52   117   163   113   165 0.93 CBS domain
CBS                  PF00571.23    57 seq1681_BIOID39015   -            511   2.5e-18   65.3   2.5   2   2   4.1e-10   1.4e-06   27.7   0.3     3    53   174   226   172   229 0.93 CBS domain
NMO                  PF03060.10   330 seq1681_BIOID39015   -            511   1.1e-11   44.3  16.6   1   2   1.6e-08   5.3e-05   22.3   0.7     2   137    55   203    54   271 0.74 Nitronate monooxygenase
NMO                  PF03060.10   330 seq1681_BIOID39015   -            511   1.1e-11   44.3  16.6   2   2   5.4e-09   1.8e-05   23.9   8.0   142   229   300   394   209   401 0.70 Nitronate monooxygenase
FMN_dh               PF01070.13   357 seq1681_BIOID39015   -            511   1.4e-09   37.1   8.2   1   1   8.8e-12     3e-08   32.7   4.1   216   310   283   385   194   391 0.74 FMN-dependent dehydrogenase
DUF830               PF05708.7    158 seq1684_BIOID39015   -            202   2.5e-45  154.1   0.0   1   1     2e-49   2.8e-45  154.0   0.0     2   157    21   193    20   194 0.97 Orthopoxvirus protein of unknown function (DUF830)
MarR                 PF01047.17    59 seq1685_BIOID39015   -            144   5.2e-18   64.3   0.0   1   1   1.9e-21   8.8e-18   63.6   0.0     1    59    38    96    38    96 0.98 MarR family
MarR_2               PF12802.2     62 seq1685_BIOID39015   -            144   1.4e-13   50.1   0.0   1   1   5.2e-17   2.4e-13   49.4   0.0     1    62    36    95    36    95 0.98 MarR family
HTH_27               PF13463.1     68 seq1685_BIOID39015   -            144   3.5e-09   36.7   0.0   1   1   1.8e-12   8.1e-09   35.5   0.0     1    68    38   104    38   104 0.93 Winged helix DNA-binding domain
CheB_methylest       PF01339.12   182 seq1687_BIOID39015   -            349   2.5e-67  225.7   1.3   1   1   6.2e-71   4.2e-67  224.9   0.2     1   180   158   338   158   340 0.94 CheB methylesterase
Response_reg         PF00072.19   112 seq1687_BIOID39015   -            349   2.3e-24   85.4   0.2   1   1   8.5e-28   5.8e-24   84.1   0.2     1   101     6   108     6   117 0.92 Response regulator receiver domain
Phage_integrase      PF00589.17   173 seq1688_BIOID39015   -            331   3.2e-25   88.6   2.0   1   1   3.5e-29   4.8e-25   88.0   0.4     2   171   167   311   166   312 0.90 Phage integrase family
YajC                 PF02699.10    83 seq1690_BIOID39015   -            110   3.5e-28   96.9   0.4   1   1   3.3e-32   4.5e-28   96.6   0.3     2    83    20   102    19   102 0.96 Preprotein translocase subunit
tRNA-synt_2          PF00152.15   335 seq1692_BIOID39015   -            505   1.4e-98  329.6   1.0   1   1  4.3e-102     2e-98  329.1   0.7     1   334   162   502   162   503 0.90 tRNA synthetases class II (D, K and N)
tRNA_anti            PF01336.20    76 seq1692_BIOID39015   -            505   1.2e-15   56.9   0.0   1   1   4.7e-19   2.1e-15   56.1   0.0     1    76    68   146    68   146 0.98 OB-fold nucleic acid binding domain
Usp                  PF00582.21   140 seq1695_BIOID39015   -            316   1.9e-33  115.5   0.0   1   2   4.8e-21   6.6e-17   61.9   0.0     1   140     3   146     3   146 0.98 Universal stress protein family
Usp                  PF00582.21   140 seq1695_BIOID39015   -            316   1.9e-33  115.5   0.0   2   2   6.6e-18   9.1e-14   51.7   0.1    16   140   174   300   156   300 0.88 Universal stress protein family
Ribosomal_S30AE      PF02482.14    94 seq1696_BIOID39015   -             95   6.8e-34  115.9   1.8   1   1   5.5e-38   7.5e-34  115.8   1.3     1    94     2    95     2    95 0.99 Sigma 54 modulation protein / S30EA ribosomal protein
Fimbrial             PF00419.15   145 seq1698_BIOID39015   -            344   9.3e-14   51.7   5.9   1   1   6.8e-18   9.3e-14   51.7   4.1     2   145   182   344   181   344 0.82 Fimbrial protein
Aminotran_1_2        PF00155.16   363 seq1699_BIOID39015   -            254   6.2e-44  150.3   0.0   1   1   5.4e-48   7.4e-44  150.0   0.0     3   235    30   247    28   253 0.95 Aminotransferase class I and II
Colicin_V            PF02674.11   146 seq1700_BIOID39015   -            162   9.8e-35  119.4  14.4   1   1   8.6e-39   1.2e-34  119.1  10.0     1   141     4   141     4   146 0.95 Colicin V production protein
GutM                 PF06923.6    109 seq1701_BIOID39015   -            119   6.1e-37  125.5   0.0   1   1   5.1e-41   6.9e-37  125.3   0.0     2   109     3   110     2   110 0.98 Glucitol operon activator protein (GutM)
Flavodoxin_1         PF00258.20   143 seq1702_BIOID39015   -            173     1e-27   96.7   0.0   1   1   8.7e-32   1.2e-27   96.5   0.0     1   143     5   160     5   160 0.94 Flavodoxin
Phage_antitermQ      PF06530.7    126 seq1703_BIOID39015   -            127   2.5e-57  191.7   0.4   1   1     2e-61   2.8e-57  191.6   0.3     1   125     1   125     1   126 0.99 Phage antitermination protein Q
GSP_synth            PF03738.9     97 seq1706_BIOID39015   -            386   2.8e-29  101.0   0.1   1   1   5.1e-33     7e-29   99.8   0.1     2    97   174   265   173   265 0.97 Glutathionylspermidine synthase preATP-grasp
HTH_18               PF12833.2     81 seq1707_BIOID39015   -            129   1.1e-19   70.2   0.3   1   1   2.1e-23   1.4e-19   69.8   0.2     2    79    34   110    33   112 0.96 Helix-turn-helix domain
HTH_AraC             PF00165.18    42 seq1707_BIOID39015   -            129   5.4e-18   64.0   0.2   1   2     2e-09   1.4e-05   24.6   0.0     1    42    20    61    20    61 0.97 Bacterial regulatory helix-turn-helix proteins, AraC family
HTH_AraC             PF00165.18    42 seq1707_BIOID39015   -            129   5.4e-18   64.0   0.2   2   2     2e-13   1.4e-09   37.3   0.0     2    41    73   110    68   111 0.93 Bacterial regulatory helix-turn-helix proteins, AraC family
SecD-TM1             PF13721.1    101 seq1708_BIOID39015   -            615   2.8e-40  136.5   1.1   1   1   2.6e-41   8.8e-38  128.5   0.1     1   101     2   103     2   103 0.96 SecD export protein N-terminal TM region
SecD_SecF            PF02355.11   189 seq1708_BIOID39015   -            615   7.3e-16   57.7  10.3   1   1     4e-19   1.4e-15   56.9   7.1    14   184   434   602   427   606 0.90 Protein export membrane protein
MMPL                 PF03176.10   333 seq1708_BIOID39015   -            615   1.7e-08   33.4  12.2   1   1     5e-12   1.7e-08   33.4   8.5   180   299   481   601   458   612 0.81 MMPL family
Sec_GG               PF07549.9     29 seq1708_BIOID39015   -            615   3.8e-08   32.1   0.0   1   1     3e-11     1e-07   30.7   0.0     1    27   112   141   112   143 0.86 SecD/SecF GG Motif
PTS_EIIA_2           PF00359.17   142 seq1709_BIOID39015   -            163   3.5e-37  127.1   0.1   1   1   2.9e-41     4e-37  126.9   0.0     2   141    13   155    12   156 0.96 Phosphoenolpyruvate-dependent sugar phosphotransferase system, EIIA 2
HTH_Tnp_IS1          PF12759.2     50 seq1710_BIOID39015   -             90   6.8e-29   98.9   0.0   1   1   1.3e-32   8.6e-29   98.6   0.0     1    50    38    87    38    87 0.99 InsA C-terminal domain
Zn_Tnp_IS1           PF03811.8     36 seq1710_BIOID39015   -             90   1.1e-16   59.8   7.3   1   1   2.7e-20   1.8e-16   59.1   5.0     1    36     1    35     1    35 0.99 InsA N-terminal domain
DeoRC                PF00455.17   162 seq1712_BIOID39015   -            257   6.9e-53  178.4   0.6   1   1   2.4e-56   1.1e-52  177.8   0.3     3   161    74   232    72   233 0.97 DeoR C terminal sensor domain
HTH_DeoR             PF08220.7     57 seq1712_BIOID39015   -            257     9e-22   76.2   0.1   1   1   3.8e-25   1.7e-21   75.3   0.1     1    56     6    61     6    62 0.98 DeoR-like helix-turn-helix domain
HTH_11               PF08279.7     55 seq1712_BIOID39015   -            257   5.3e-09   35.4   0.1   1   1   3.9e-12   1.8e-08   33.8   0.0     1    46     6    50     6    56 0.92 HTH domain
GATase_2             PF00310.16   361 seq1714_BIOID39015   -            505   3.1e-31  108.2   0.7   1   2   1.5e-07   0.00041   19.0   0.0     1    57     2    47     2    54 0.89 Glutamine amidotransferases class-II
GATase_2             PF00310.16   361 seq1714_BIOID39015   -            505   3.1e-31  108.2   0.7   2   2   1.8e-28   4.9e-25   87.8   0.0   183   360    54   210    48   211 0.91 Glutamine amidotransferases class-II
GATase_6             PF13522.1    133 seq1714_BIOID39015   -            505     9e-18   64.4   0.0   1   1     8e-21   2.2e-17   63.1   0.0     9   132    63   209    52   210 0.80 Glutamine amidotransferase domain
GATase_7             PF13537.1    124 seq1714_BIOID39015   -            505   7.6e-16   57.9   0.0   1   1   5.8e-19   1.6e-15   56.8   0.0     4   123    75   215    72   216 0.85 Glutamine amidotransferase domain
Pribosyltran         PF00156.22   125 seq1714_BIOID39015   -            505   3.4e-13   49.2   0.1   1   1   2.3e-16   6.2e-13   48.4   0.1    10   123   276   395   269   397 0.91 Phosphoribosyl transferase domain
GATase_4             PF13230.1    272 seq1714_BIOID39015   -            505   2.1e-07   29.7   0.0   1   1   1.3e-10   3.6e-07   29.0   0.0    62   167    57   165     1   213 0.71 Glutamine amidotransferases class-II
MarB                 PF13999.1     66 seq1716_BIOID39015   -             72   6.1e-35  118.4   0.5   1   1     5e-39   6.8e-35  118.3   0.3     2    66     6    70     5    70 0.98 MarB protein
Radical_SAM          PF04055.16   166 seq1720_BIOID39015   -            265   2.4e-32  112.2   0.1   1   1     7e-36   3.2e-32  111.8   0.1     1   158    43   197    43   203 0.96 Radical SAM superfamily
Fer4_12              PF13353.1    139 seq1720_BIOID39015   -            265   1.5e-18   67.1   0.0   1   1   4.6e-22   2.1e-18   66.6   0.0     1   134    35   165    35   170 0.86 4Fe-4S single cluster domain
Fer4_14              PF13394.1    117 seq1720_BIOID39015   -            265   1.2e-10   41.4   0.1   1   1   4.8e-14   2.2e-10   40.5   0.0     5    91    46   130    42   155 0.84 4Fe-4S single cluster domain
Response_reg         PF00072.19   112 seq1721_BIOID39015   -            129   2.4e-31  107.8   0.0   1   1     2e-35   2.8e-31  107.7   0.0     2   111     9   120     8   121 0.98 Response regulator receiver domain
Peptidase_M20        PF01546.23   171 seq1722_BIOID39015   -            485   7.1e-22   77.6   0.1   1   1   1.4e-25   9.6e-22   77.2   0.1     1   171    72   481    72   481 0.94 Peptidase family M20/M25/M40
M20_dimer            PF07687.9    109 seq1722_BIOID39015   -            485   4.9e-09   35.7   0.0   1   1   2.9e-11     2e-07   30.6   0.0    12   107   207   293   200   295 0.85 Peptidase dimerisation domain
ATP_bind_2           PF03668.10   284 seq1723_BIOID39015   -            284  1.9e-147  489.6   0.0   1   1  1.6e-151  2.1e-147  489.5   0.0     1   284     1   282     1   282 1.00 P-loop ATPase protein family
PRK                  PF00485.13   194 seq1724_BIOID39015   -            213     7e-45  152.8   0.0   1   1   2.3e-48     8e-45  152.6   0.0     1   193    10   199    10   200 0.94 Phosphoribulokinase / Uridine kinase family
AAA_18               PF13238.1    129 seq1724_BIOID39015   -            213   1.5e-08   34.8   0.0   1   1   6.7e-12   2.3e-08   34.2   0.0     1   118    11   158    11   169 0.81 AAA domain
AAA_17               PF13207.1    121 seq1724_BIOID39015   -            213     5e-07   30.4   0.0   1   1   2.5e-10   8.4e-07   29.6   0.0     1   119    10   161    10   163 0.71 AAA domain
GATase               PF00117.23   192 seq1728_BIOID39015   -            525   1.4e-40  138.7   0.0   1   1   8.7e-44     2e-40  138.2   0.0     2   190    12   199    11   201 0.93 Glutamine amidotransferase class-I
GMP_synt_C           PF00958.17    93 seq1728_BIOID39015   -            525   8.7e-41  137.4   0.0   1   1   8.4e-44   1.9e-40  136.3   0.0     2    93   433   524   432   524 0.99 GMP synthase C terminal domain
NAD_synthase         PF02540.12   242 seq1728_BIOID39015   -            525   2.4e-09   36.3   0.1   1   1   4.7e-10   1.1e-06   27.6   0.0    14    45   223   254   211   303 0.80 NAD synthase
Peptidase_C26        PF07722.8    217 seq1728_BIOID39015   -            525   7.9e-09   35.1   0.0   1   1   7.3e-12   1.7e-08   34.0   0.0   103   217    76   183    72   183 0.80 Peptidase C26
Asn_synthase         PF00733.16   255 seq1728_BIOID39015   -            525   9.1e-06   25.2   0.1   1   1   2.8e-08   6.4e-05   22.4   0.0     8    71   216   278   211   296 0.70 Asparagine synthase
tRNA_Me_trans        PF03054.11   356 seq1728_BIOID39015   -            525   9.3e-06   24.3   0.1   1   1     2e-08   4.6e-05   22.0   0.0     2    33   229   261   228   272 0.84 tRNA methyl transferase
Adenylate_cycl       PF01295.13   605 seq1729_BIOID39015   -            848  2.8e-273  907.5   0.0   1   1  4.9e-277  3.4e-273  907.3   0.0     1   601   228   826   228   830 0.98 Adenylate cyclase, class-I
Adenyl_cycl_N        PF12633.2    204 seq1729_BIOID39015   -            848   3.3e-87  291.1   0.0   1   1   2.2e-86   1.5e-82  275.9   0.0     1   203     1   200     1   201 0.96 Adenylate cyclase NT domain
SIS                  PF01380.17   131 seq1730_BIOID39015   -            321   4.5e-27   94.1   0.0   1   1   9.9e-31   6.8e-27   93.5   0.0     2   130    39   169    38   170 0.98 SIS domain
CBS                  PF00571.23    57 seq1730_BIOID39015   -            321     9e-15   53.9   0.0   1   2   6.1e-08   0.00042   19.8   0.0     1    56   199   256   199   257 0.91 CBS domain
CBS                  PF00571.23    57 seq1730_BIOID39015   -            321     9e-15   53.9   0.0   2   2   1.9e-10   1.3e-06   27.8   0.0     2    51   266   315   265   318 0.89 CBS domain
Glyco_hydro_1        PF00232.13   455 seq1733_BIOID39015   -            464  1.7e-152  507.6   0.3   1   1  2.8e-156  1.9e-152  507.5   0.2     3   454     2   459     1   460 0.95 Glycosyl hydrolase family 1
CheZ                 PF04344.8    214 seq1734_BIOID39015   -            214   7.9e-76  254.3   5.4   1   1   6.7e-80   9.1e-76  254.1   3.8     3   214    16   214    14   214 0.95 Chemotaxis phosphatase, CheZ
Pyr_redox_2          PF07992.9    200 seq1735_BIOID39015   -            450   6.2e-35  120.7   6.3   1   2   8.8e-24   1.2e-20   74.1   0.1     2   158    15   174    14   174 0.91 Pyridine nucleotide-disulphide oxidoreductase
Pyr_redox_2          PF07992.9    200 seq1735_BIOID39015   -            450   6.2e-35  120.7   6.3   2   2     9e-11   1.2e-07   31.6   0.1   160   198   266   305   264   307 0.92 Pyridine nucleotide-disulphide oxidoreductase
Pyr_redox_dim        PF02852.17   110 seq1735_BIOID39015   -            450     4e-29  100.7   0.0   1   1   5.8e-32   7.9e-29   99.7   0.0     1   107   337   443   337   446 0.98 Pyridine nucleotide-disulphide oxidoreductase, dimerisation domain
Pyr_redox            PF00070.22    80 seq1735_BIOID39015   -            450   2.1e-24   85.5   0.9   1   1   1.5e-24     2e-21   76.0   0.0     1    78   169   244   169   247 0.95 Pyridine nucleotide-disulphide oxidoreductase
3HCDH_N              PF02737.13   180 seq1735_BIOID39015   -            450     4e-09   36.2   0.5   1   1   1.1e-07   0.00016   21.3   0.0     2    75   170   242   169   258 0.79 3-hydroxyacyl-CoA dehydrogenase, NAD binding domain
DUF1212              PF06738.7    193 seq1737_BIOID39015   -            274   2.2e-59  200.0   0.8   1   1   1.6e-63   2.2e-59  200.0   0.5     1   193    34   225    34   225 0.99 Protein of unknown function (DUF1212)
MS_channel           PF00924.13   206 seq1738_BIOID39015   -            343   1.1e-63  214.2   0.4   1   1   7.9e-68   1.1e-63  214.2   0.3     2   205   120   323   119   324 0.99 Mechanosensitive ion channel
TPR_16               PF13432.1     65 seq1739_BIOID39015   -           1093   7.4e-18   64.6  32.9   1   1   3.4e-10   7.7e-07   29.5   5.2     1    56   499   561   499   562 0.96 Tetratricopeptide repeat
TPR_11               PF13414.1     69 seq1739_BIOID39015   -           1093   2.6e-15   55.7  27.4   1   1   1.4e-10   3.3e-07   29.7   1.3     8    69   749   810   745   810 0.95 TPR repeat
TPR_2                PF07719.12    34 seq1739_BIOID39015   -           1093   7.3e-11   41.0  33.5   1   2     8e-06     0.018   14.7   0.1     3    34   571   602   569   602 0.95 Tetratricopeptide repeat
TPR_2                PF07719.12    34 seq1739_BIOID39015   -           1093   7.3e-11   41.0  33.5   2   2   2.3e-05     0.052   13.3   0.0     3    33   746   776   744   777 0.92 Tetratricopeptide repeat
TPR_1                PF00515.23    34 seq1739_BIOID39015   -           1093   1.1e-10   40.5  21.2   1   1   2.9e-06    0.0066   15.8   0.0     7    28   541   562   537   563 0.93 Tetratricopeptide repeat
GCV_T                PF01571.16   211 seq1740_BIOID39015   -            326   4.9e-28   97.8   0.3   1   1   5.6e-32   7.7e-28   97.1   0.2     4   209    24   217    21   219 0.90 Aminomethyltransferase folate-binding domain
Peripla_BP_3         PF13377.1    160 seq1742_BIOID39015   -            315   4.7e-22   78.5   0.4   1   1   9.2e-25   3.1e-21   75.9   0.0     1   154   167   314   167   315 0.88 Periplasmic binding protein-like domain
LacI                 PF00356.16    46 seq1742_BIOID39015   -            315   3.6e-21   74.3   0.1   1   1   2.1e-24   7.3e-21   73.4   0.1     1    46     6    51     6    51 0.99 Bacterial regulatory proteins, lacI family
Peripla_BP_1         PF00532.16   279 seq1742_BIOID39015   -            315   1.8e-11   43.6   0.0   1   1   9.9e-15   3.4e-11   42.7   0.0    23   274    84   313    61   315 0.80 Periplasmic binding proteins and sugar binding domain of LacI family
HTH_3                PF01381.17    55 seq1742_BIOID39015   -            315   8.6e-05   22.1   0.1   1   1   7.2e-08   0.00025   20.7   0.0     8    40     3    35     1    45 0.87 Helix-turn-helix
DCD                  PF06559.6    366 seq1745_BIOID39015   -            193   1.1e-10   40.3   0.0   1   1   6.4e-12   4.4e-08   31.8   0.0    12   127     3   125     2   139 0.88 2'-deoxycytidine 5'-triphosphate deaminase (DCD)
dUTPase              PF00692.14   129 seq1745_BIOID39015   -            193   3.9e-08   32.7   0.0   1   1     9e-12   6.2e-08   32.0   0.0    22   125    79   185    72   189 0.93 dUTPase
PTS-HPr              PF00381.14    84 seq1746_BIOID39015   -             90   6.4e-25   86.7   0.4   1   1   5.5e-29   7.6e-25   86.5   0.3     2    84     3    86     2    86 0.96 PTS HPr component phosphorylation site
Cu_amine_oxid        PF01179.15   414 seq1747_BIOID39015   -            757  1.2e-139  465.5   0.3   1   1  4.2e-143  1.4e-139  465.2   0.2     1   409   335   752   335   757 0.96 Copper amine oxidase, enzyme domain
Cu_amine_oxidN3      PF02728.11   101 seq1747_BIOID39015   -            757   7.8e-29   99.6   0.2   1   1   1.3e-31   4.6e-28   97.1   0.0     2   101   216   317   215   317 0.97 Copper amine oxidase, N3 domain
Cu_amine_oxidN2      PF02727.11    86 seq1747_BIOID39015   -            757   8.8e-27   92.9   1.6   1   1   5.1e-30   1.8e-26   91.9   0.2     1    85   124   209   124   210 0.96 Copper amine oxidase, N2 domain
Cu_amine_oxidN1      PF07833.6     93 seq1747_BIOID39015   -            757   5.1e-13   49.0   0.1   1   1   4.1e-16   1.4e-12   47.6   0.0     5    79    36   110    33   121 0.94 Copper amine oxidase N-terminal domain
Bax1-I               PF01027.15   205 seq1749_BIOID39015   -            219   9.5e-40  136.2  32.5   1   1     8e-44   1.1e-39  136.0  22.5     2   205    19   213    18   213 0.86 Inhibitor of apoptosis-promoting Bax1
SecD_SecF            PF02355.11   189 seq1753_BIOID39015   -            338   2.4e-68  228.9  10.7   1   1   5.3e-72   3.7e-68  228.3   7.4     4   188   132   316   129   317 0.97 Protein export membrane protein
Sec_GG               PF07549.9     29 seq1753_BIOID39015   -            338     2e-08   33.0   0.1   1   1   7.5e-12   5.2e-08   31.7   0.0     2    27    56    81    55    83 0.90 SecD/SecF GG Motif
Bac_export_2         PF01312.14   343 seq1754_BIOID39015   -            382  4.4e-133  443.3   0.0   1   1  3.7e-137  5.1e-133  443.0   0.0     2   343     5   347     4   347 0.99 FlhB HrpN YscU SpaS Family
Flavoprotein         PF02441.14   129 seq1756_BIOID39015   -            189   1.8e-27   95.4   0.0   1   1   1.8e-31   2.5e-27   94.9   0.0     1   122     2   127     2   132 0.91 Flavoprotein
DUF3815              PF12821.2    130 seq1758_BIOID39015   -            157   3.2e-30  104.6  12.1   1   1   5.4e-34   3.7e-30  104.4   8.4     1   128    12   147    12   149 0.95 Protein of unknown function (DUF3815)
DUF1212              PF06738.7    193 seq1758_BIOID39015   -            157   5.4e-07   29.1   7.3   1   1   7.8e-11   5.4e-07   29.1   5.1   107   193    14    99     9    99 0.96 Protein of unknown function (DUF1212)
YrbL-PhoP_reg        PF10707.4    199 seq1761_BIOID39015   -            210   1.2e-62  210.6   0.0   1   1   1.1e-66   1.5e-62  210.3   0.0     1   198     2   185     2   186 0.97 PhoP regulatory network protein YrbL
AsmA                 PF05170.9    604 seq1762_BIOID39015   -            617  1.2e-140  469.9  15.2   1   2   2.9e-68     2e-64  218.2   0.3     1   266     1   241     1   242 0.99 AsmA family
AsmA                 PF05170.9    604 seq1762_BIOID39015   -            617  1.2e-140  469.9  15.2   2   2   2.8e-80   1.9e-76  257.9   6.1   323   604   240   512   238   512 0.99 AsmA family
AsmA_2               PF13502.1    220 seq1762_BIOID39015   -            617   2.5e-27   95.5  13.8   1   1   6.1e-29   4.2e-25   88.2   2.2     1   218   357   571   357   573 0.89 AsmA-like C-terminal region
Zip                  PF02535.17   319 seq1763_BIOID39015   -            265   2.2e-32  112.2  21.1   1   1   4.2e-31   5.7e-27   94.4   3.7   150   317    94   254    89   256 0.96 ZIP Zinc transporter
Lysis_S              PF04971.7     68 seq1765_BIOID39015   -             71   2.5e-47  158.3   0.6   1   1     2e-51   2.8e-47  158.1   0.4     1    68     4    71     4    71 1.00 Lysis protein S
LysR_substrate       PF03466.15   209 seq1767_BIOID39015   -            302     2e-34  118.4   0.0   1   1   3.8e-38   2.6e-34  118.0   0.0     4   206    91   290    88   292 0.97 LysR substrate binding domain
HTH_1                PF00126.22    60 seq1767_BIOID39015   -            302   1.2e-19   69.6   0.6   1   1     4e-23   2.7e-19   68.5   0.4     3    59     7    63     5    64 0.96 Bacterial regulatory helix-turn-helix protein, lysR family
Phage_lysozyme       PF00959.14   110 seq1769_BIOID39015   -            165   3.1e-32  111.0   0.3   1   1   2.8e-36   3.8e-32  110.7   0.2     1   109    48   154    48   155 0.98 Phage lysozyme
DsrC                 PF04358.8    109 seq1770_BIOID39015   -            128   4.4e-46  155.5   0.0   1   1   3.7e-50     5e-46  155.3   0.0     3   109    22   128    20   128 0.98 DsrC like protein
Trns_repr_metal      PF02583.12    85 seq1771_BIOID39015   -             90   5.9e-24   83.9   2.8   1   1   4.7e-28   6.5e-24   83.8   2.0     2    85     6    88     5    88 0.96 Metal-sensitive transcriptional repressor
PTS_EIIC             PF02378.13   321 seq1772_BIOID39015   -            473   6.7e-30  103.9  24.5   1   1   9.8e-34   6.7e-30  103.9  17.0     2   320   113   405   112   407 0.88 Phosphotransferase system, EIIC
PTS_EIIB             PF00367.15    35 seq1772_BIOID39015   -            473   2.9e-11   42.2   0.2   1   1   8.1e-15   5.5e-11   41.3   0.1     3    31    12    40    11    43 0.91 phosphotransferase system, EIIB
LamB                 PF02264.10   398 seq1775_BIOID39015   -            538  1.5e-152  508.2  22.1   1   1  2.9e-156    2e-152  507.7  15.3     1   398   127   538   127   538 0.98 LamB porin
Sugarporin_N         PF11471.3     60 seq1775_BIOID39015   -            538     3e-18   65.1   6.8   1   1   7.5e-22   5.1e-18   64.3   4.7     4    59     3    59     1    60 0.91 Maltoporin periplasmic N-terminal extension
DUF1471              PF07338.8     56 seq1776_BIOID39015   -             82   8.4e-10   38.0   0.3   1   1   8.3e-14   1.1e-09   37.6   0.2     7    56    34    82    32    82 0.97 Protein of unknown function (DUF1471)
Trp_Tyr_perm         PF03222.8    394 seq1778_BIOID39015   -            409   3.1e-11   42.6  35.6   1   1   5.7e-15   3.9e-11   42.2  24.7    12   360    16   379     7   408 0.78 Tryptophan/tyrosine permease family
Aa_trans             PF01490.13   410 seq1778_BIOID39015   -            409   1.8e-05   23.3  40.2   1   1   8.5e-09   5.8e-05   21.6  27.9    10   399    14   406    10   409 0.67 Transmembrane amino acid transporter protein
HATPase_c            PF02518.21   111 seq1782_BIOID39015   -            543   3.1e-22   78.2   0.0   1   1   2.3e-25   7.7e-22   77.0   0.0     5   109   434   535   430   537 0.95 Histidine kinase-, DNA gyrase B-, and HSP90-like ATPase
PAS                  PF00989.19   113 seq1782_BIOID39015   -            543   6.5e-15   54.7   0.1   1   1   1.2e-17   4.2e-14   52.1   0.0     1   112   222   323   222   324 0.95 PAS fold
PAS_10               PF13596.1    106 seq1782_BIOID39015   -            543   1.7e-07   31.3   0.1   1   1   2.7e-10   9.2e-07   28.9   0.0     2   104   225   323   224   325 0.86 PAS domain
PAS_8                PF13188.1     64 seq1782_BIOID39015   -            543     2e-06   27.3   0.0   1   1   1.6e-09   5.4e-06   25.9   0.0     3    45   224   269   222   294 0.76 PAS domain
Pyr_redox_2          PF07992.9    200 seq1783_BIOID39015   -            659   1.6e-13   50.8   0.0   1   1   2.1e-15   1.9e-12   47.3   0.0     1   198   329   629   329   631 0.84 Pyridine nucleotide-disulphide oxidoreductase
Fer4_11              PF13247.1     99 seq1783_BIOID39015   -            659   4.3e-13   48.8  14.7   1   1   4.8e-16   4.3e-13   48.8  10.2     7    96    53   144    47   147 0.81 4Fe-4S dicluster domain
NAD_binding_8        PF13450.1     68 seq1783_BIOID39015   -            659   1.3e-09   37.8   0.2   1   1   5.6e-12   5.1e-09   35.9   0.1     1    35   332   366   332   375 0.96 NAD(P)-binding Rossmann-like domain
Fer4_6               PF12837.2     24 seq1783_BIOID39015   -            659   5.1e-07   29.1  49.1   1   1   1.3e-08   1.2e-05   24.8   1.1     2    22    80   100    79   105 0.92 4Fe-4S binding domain
Fer4                 PF00037.22    24 seq1783_BIOID39015   -            659   8.9e-07   28.1   1.7   1   1   9.7e-10   8.9e-07   28.1   1.2     1    21    80   100    80   103 0.91 4Fe-4S binding domain
[truncated: 1,374,910 more chars]
